# Supplementary material for: Differences in the skeletal muscle transcriptome profile associated with extreme values of fatty acids content
Source: BMC Genomics. 2016 Nov 22;17:961. doi: 10.1186/s12864-016-3306-x (PMC5120530; doi:10.1186/s12864-016-3306-x)
Supplement: Additional file 1: — Phenotypic and statistical analysis description for two groups of extreme values of fatty acids content in Longissimus dorsi muscle of Nellore steers. (XLSX 43 kb) [file 12864_2016_3306_MOESM1_ESM.xlsx]

## Sheet: Sheet1
Additional File 1.Phenotypic and statistical analysis description for two groups of extreme values of fatty acids content in Longissimus dorsi muscle of Nellore steers.
animal_id	Stearic Acid content (%)	Palmitic Acid content (%)	Oleic Acid content (%)	Linoleic Acid content (%)	CLA* content (%)	EPA** content (%)	DHA*** content (%)
A1	21	42.53	22.1974	0.94	0.1	0.1	0.01
A2	27.87	37.55	20.6261	0.81	0.1	0.05	0.01
A3	26.37	40.03	20.4752	0.75	0.1	0.07	0.01
A4	-	-	42.4721	0.83	0.14	0.1	0.01
A5	-	-	-	1.01	0.15	0.1	0.01
A6	18.7	33.55	30.3092	-	0.14	0.09	0.01
A7	11.36	29.03	-	-	0.13	0.1	0.01
A8	-	-	42.9842	1	-	0.07	0.01
A9	-	-	34.118	1.06	-	0.06	0.01
A10	-	29.53	-	0.85	-	0.07	0.01
A11	-	29.1	-	0.22	-	0.06	0.01
A12	18	33.15	-	-	-	0.1	0.01
A13	11.61	-	-	-	-	0.1	0.01
A14	17.72	-	-	-	-	0.1	0.01
A15	-	-	-	-	-	0.1	0.01
A16	-	-	-	-	-	0.1	0.01
A17	-	-	-	1.07	0.14	-	0.01
A18	17.77	-	32.6736	-	0.13	-	0.01
A19	-	-	-	-	0.15	-	0.01
A20	-	-	-	-	0.14	-	0.01
A21	-	-	-	-	0.14	-	0.01
A22	-	-	34.4655	1.09	-	-	0.01
A23	18.16	29.31	33.5557	0.99	-	-	0.01
A24	-	-	33.6346	-	-	-	0.01
A25	-	23.485	42.557	-	-	-	0.007
A26	-	23.57	-	-	-	-	0.01
A27	12.08	29.63	-	-	-	-	0.01
A28	11.57	-	-	-	-	-	0.01
A29	-	-	-	-	-	-	0.01
A30	-	-	-	-	-	-	0.01
A31	17.506	30.73	34.3352	-	-	0.017	0.044
A32	-	-	-	0.52	0.15	0.31	0.05
A33	17.44	-	32.8061	3.1	0.12	0.35	0.05
A34	19.91	23.859	-	2.207	0.337	0.243	0.071
A35	19.91	23.859	-	2.207	0.337	0.243	0.071
A36	-	-	-	2.284	0.418	0.285	0.067
A37	-	-	-	2.144	0.304	0.285	0.061
A38	-	-	-	2.218	0.328	0.382	0.064
A39	19.17	28.93	27.9493	2.96	-	0.36	0.05
A40	-	-	33.5641	2.37	-	0.32	0.05
A41	-	-	34.5756	2.33	-	0.3	0.05
A42	-	29.13	-	2.54	-	0.34	0.06
A43	11.91	-	-	2.86	-	0.31	0.05
A44	-	-	-	3.61	-	0.36	0.05
A45	-	-	-	2.35	-	0.3	0.05
A46	-	-	-	2.69	-	0.26	0.07
A47	11.761	23.509	-	-	-	0.265	0.074
A48	-	-	-	-	-	0.273	0.045
A49	-	-	-	-	-	0.273	0.045
A50	22.713	30.688	-	-	0.129	-	0.049
A51	12.601	22.368	46.692	-	0.389	-	0.045
A52	9.792	21.191	-	-	0.305	-	0.057
A53	11.665	22.491	-	-	0.396	-	0.04
A54	-	-	-	-	0.312	-	0.04
A55	-	-	-	2.154	-	-	0.046
A56	11.79	30.03	34.8245	-	-	-	0.05
A57	-	-	42.6154	-	-	-	0.04
A58	-	-	43.6587	-	-	-	0.049
A59	9.8	23.32	-	-	-	-	0.05
A60	-	-	-	-	-	-	0.043
A61	25.8	42	19.8573	0.77	0.08	0.07	-
A62	11.59	23.86	-	1.11	0.39	0.09	-
A63	-	23.28	42.4683	0.85	-	0.08	-
A64	-	32.67	-	0.9	-	0.07	-
A65	11.5	-	-	1.04	-	0.08	-
A66	-	-	-	0.8	-	0.08	-
A67	-	-	-	0.88	-	0.08	-
A68	-	-	-	0.96	-	0.09	-
A69	-	-	31.9018	-	-	0.1	-
A70	12.35	-	41.6896	-	-	0.04	-
A71	17.43	-	-	-	-	0.08	-
A72	-	-	-	-	-	0.09	-
A73	-	-	-	-	-	0.09	-
A74	-	-	-	2.23	0.15	0.28	-
A75	-	-	-	2.21	0.15	0.28	-
A76	11.05	29.2	-	-	0.15	0.25	-
A77	11.534	-	42.6995	-	0.301	0.259	-
A78	-	22.55	-	0.55	-	0.26	-
A79	20.251	22.345	-	2.261	-	0.4	-
A80	17.31	-	-	2.67	-	0.27	-
A81	-	-	-	2.217	-	0.252	-
A82	-	-	34.7008	-	-	0.26	-
A83	-	-	43.9021	-	-	0.251	-
A84	-	-	-	-	-	0.26	-
A85	-	-	-	-	-	0.269	-
A86	-	-	-	2.24	0.13	-	-
A87	-	-	-	2.32	0.12	-	-
A88	20.62	34.77	28.3864	-	0.12	-	-
A89	-	30.479	29.7282	-	0.111	-	-
A90	-	30.48	29.727	-	0.11	-	-
A91	12.62	29.07	-	-	0.13	-	-
A92	21.27	30.84	-	-	0.15	-	-
A93	-	29.67	-	-	0.11	-	-
A94	-	-	-	-	0.12	-	-
A95	-	-	-	-	0.14	-	-
A96	-	-	-	-	0.15	-	-
A97	11.53	-	-	0.1	0.38	-	-
A98	-	-	-	1.1	0.3	-	-
A99	-	-	42.7422	-	0.316	-	-
A100	-	20.602	45.2482	-	0.331	-	-
A101	-	23.579	45.7504	-	0.344	-	-
A102	-	-	43.0879	-	0.315	-	-
A103	-	-	43.0931	-	0.334	-	-
A104	12.603	21.882	-	-	0.334	-	-
A105	-	23.363	-	-	0.401	-	-
A106	-	-	-	-	0.32	-	-
A107	-	-	-	-	0.33	-	-
A108	-	-	-	-	0.33	-	-
A109	-	-	-	-	0.32	-	-
A110	-	-	-	-	0.348	-	-
A111	-	-	-	-	0.338	-	-
A112	-	-	-	-	0.345	-	-
A113	-	-	-	-	0.317	-	-
A114	-	-	-	-	0.415	-	-
A115	-	-	-	-	0.324	-	-
A116	10.93	-	-	1.1	-	-	-
A117	32.767	-	-	0.957	-	-	-
A118	-	-	-	0.89	-	-	-
A119	-	-	-	0.35	-	-	-
A120	-	-	-	0.99	-	-	-
A121	-	-	-	0.22	-	-	-
A122	20.2	-	30.0147	2.17	-	-	-
A123	17.79	-	34.6796	2.24	-	-	-
A124	17.99	-	32.8809	2.16	-	-	-
A125	-	21.479	45.9579	2.179	-	-	-
A126	11.94	-	-	2.44	-	-	-
A127	-	-	-	2.17	-	-	-
A128	-	-	-	2.51	-	-	-
A129	-	-	-	3.15	-	-	-
A130	-	23.684	43.5073	-	-	-	-
A131	17.89	29	33.9267	-	-	-	-
A132	23.528	38.085	24.2349	-	-	-	-
A133	-	29.75	33.4892	-	-	-	-
A134	12.105	-	46.7355	-	-	-	-
A135	-	-	34.2873	-	-	-	-
A136	-	-	43.1912	-	-	-	-
A137	-	-	43.6749	-	-	-	-
A138	10.404	20.353	49.1768	-	-	-	-
A139	17.431	23.399	42.3947	-	-	-	-
A140	-	23.49	42.5249	-	-	-	-
A141	-	23.932	45.9656	-	-	-	-
A142	-	23.155	46.1701	-	-	-	-
A143	-	22.44	46.5367	-	-	-	-
A144	18.07	-	33.4413	-	-	-	-
A145	-	-	34.3596	-	-	-	-
A146	-	-	43.6247	-	-	-	-
A147	-	-	43.1904	-	-	-	-
A148	-	-	43.1907	-	-	-	-
A149	-	-	41.9967	-	-	-	-
A150	19.36	23.45	-	-	-	-	-
A151	20.387	23.531	-	-	-	-	-
A152	-	22.77	-	-	-	-	-
A153	-	22.84	-	-	-	-	-
A154	-	23.354	-	-	-	-	-
A155	-	29.65	-	-	-	-	-
A156	-	29.16	-	-	-	-	-
A157	-	29.11	-	-	-	-	-
A158	12.37	-	-	-	-	-	-
A159	12.48	-	-	-	-	-	-
A160	11.32	-	-	-	-	-	-
A161	11.25	-	-	-	-	-	-
A162	11.42	-	-	-	-	-	-
A163	12.14	-	-	-	-	-	-
A164	11.786	-	-	-	-	-	-
Average H	20.34	31.89	43.98	2.44	0.34	0.29	0.05
Average L	11.62	22.9	30.86	0.82	0.13	0.081	0.009
p-value	2e-16	2.22e-16	2.2e-16	2e-16	2.2e-16	2.22e-16	2.2e-16
* Conjugated Linoleic Acid
** Eicosapentaenoic Acic
** Docosahexaenoic Acid
