# Supplementary material for: Differences in the skeletal muscle transcriptome profile associated with extreme values of fatty acids content
Source: BMC Genomics. 2016 Nov 22;17:961. doi: 10.1186/s12864-016-3306-x (PMC5120530; doi:10.1186/s12864-016-3306-x)
Supplement: Additional file 2: — Test of means (t-test) between groups with high and low fatty acid content in Longissimus dorsi muscle in Nellore steers. (XLSX 44 kb) [file 12864_2016_3306_MOESM2_ESM.xlsx]

## Sheet: Sheet1
Additional File 2. Test of means (t-test) between groups with high and low fatty acid content in Longissimus dorsi muscle in Nellore steers.
Fatty acid	Average (%)	BFT* (mm)	IMF** (%)	Stearic acid content (%)	Palmitic acid content (%)	Oleic acid content (%)	Linoleic acid content (%)	CLA-c9t11*** content (%)	EPA**** content (%)	DHA***** content (%)
Stearic acid	H	7.28333	2.965	20.34	28.62	31.66	1.643	0.186	0.169	0.029
	L	6.28333	2.968	11.62	25.83	40.77	1.602	0.248	0.166	0.026
	p-value	0.05856	0.9911	2e-16	0.07	1.5e-08	0.78	0.001	0.86	0.6
Palmitic acid	H	6.35	3.04759	17.58	31.89	31.03	1.406	0.161	0.181	0.236
	L	7.3	3.026	14.59	22.9	43.32	1.715	0.278	0.145	0.032
	p-value	0.1342	0.9319	0.04	2.22e-16	4.2e-15	0.02	1.04e-10	0.07	0.07
Oleic acid	H	6.28333	2.80967	14.27	24.67	43.98	1.648	0.252	0.155	0.025
	L	6.75	3.09286	17.56	29.98	30.86	1.698	0.187	0.187	0.027
	p-value	0.3868	0.2915	0.002	5.04e-06	2.2e-16	0.7	0.0002	0.31	0.52
Linoleic acid	H	7.1	2.85	16.02	26.16	36.12	2.44	0.213	0.267	0.044
	L	6.61667	3.142	16.4	27.81	34.9	0.82	0.202	0.111	0.159
	p-value	0.4577	0.3246	0.71	0.23	0.38	2e-16	0.57	9.5e-14	1.9e-10
CLA	H	7.45	2.957	13.99	25.02	41.39	1.717	0.34	0.182	0.035
	L	6.75	2.983	17.3	29.96	33.03	1.481	0.13	0.168	0.023
	p-value	0.2435	0.9072	0.0003	3.3e-06	3.3e-08	0.08	2.2e-16	0.46	0.009
EPA	H	6.76667	2.93967	15.43	26.16	37.25	2.19	0.227	0.29	0.47
	L	6.76667	3.02367	16	29.38	34.96	1.06	0.191	0.081	0.12
	p-value	1	0.7666	0.54	0.002	0.1	1.29e-12	0.05	2.22e-16	7.4e-16
DHA	H	7.66667	3.15828	15.97	28.89	35.02	1.189	0.165	0.258	0.05
	L	6.46667	3.15828	14.97	26.05	38.45	2.173	0.254	0.106	0.009
	p-value	0.0871	0.772	0.27	0.003	0.01	8.7e-12	5.4e-07	9.1e-15	2.2e-16
*Backfat thickness
**Intramuscular fat
***Conjugated Linoleic Acid
****Eicosapentaenoic Acic
*****Docosahexaenoic Acid
