# Supplementary material for: Differences in the skeletal muscle transcriptome profile associated with extreme values of fatty acids content
Source: BMC Genomics. 2016 Nov 22;17:961. doi: 10.1186/s12864-016-3306-x (PMC5120530; doi:10.1186/s12864-016-3306-x)
Supplement: Additional file 3: — Summary of total reads before and after filtering, percentage of mapped reads against Bos taurus UMD3.1 reference genome and, information of each group according to specifically fatty acid content from Longissimus dorsi muscle of Nellore steers. (XLSX 53 kb) [file 12864_2016_3306_MOESM3_ESM.xlsx]

## Sheet: Sheet1
Additional File 3. Summary of total reads before and after filtering, percentage of mapped reads against Bos taurus UMD3.1 reference genome and, information of each group according to specifically fatty acid content from Longissimus dorsi muscle of Nellore steers.
Sample_id	# of Reads before filtering	# of Reads after filtering	Aligned pairs %	groups* of OA	groups of PA	groups of SA	groups of LA	groups of CLA	groups of DHA	groups of EPA
A10	12400471	10870183	75.4	-	H11	-	L12	-	L17	L8
A70	11322706	9548980	77.5	H4	-	L25	-	-	-	L2
A61	16121470	10535340	76.1	L7	H29	H27	L8	L1	-	L6
A118	28784403	25515152	75.4	-	-	-	L15	-	-	-
A155	6907572	5806212	75.4	-	H13	-	-	-	-	-
A1	14773964	12369546	77.5	L1	H30	H23	L17	L2	L5	L21
A158	24892347	21317100	75.4	-	-	L26	-	-	-	-
A94	30909713	25467527	76.2	-	-	-	-	L9	-	-
A26	7016203	6151494	76.2	-	L24	-	-	-	L29	-
A92	22843252	18834117	76.1	-	H21	H24	-	L30	-	-
A127	23377031	20618698	75.1	-	-	-	H4	-	-	-
A2	15404905	13030279	75.4	L2	H26	H29	L10	L4	L7	L3
A74	9790917	7514411	75.4	-	-	-	H12	L29	-	H17
A19	20402615	18043295	75.2	-	-	-	-	L25	L16	-
A23	15123037	8784490	76.2	H7	H10	H13	L20	-	L20	-
A95	25555642	21039607	75.7	-	-	-	-	L19	-	-
A27	16787956	14829129	75.1	-	H12	L22	-	-	L3	-
A122	19445155	12542612	76.1	L21	-	H19	H5	-	-	-
A75	26552655	21776512	75.9	-	-	-	H9	L28	-	H16
A93	19143925	15708741	76.7	-	H14	-	-	L5	-	-
A15	24333748	20050729	74.1	-	-	-	-	-	L27	L28
A156	16959847	11018248	75.4	-	H8	-	-	-	-	-
A86	6272534	5283855	76.2	-	-	-	H13	L15	-	-
A42	16966822	14965551	77.5	-	H7	-	H23	-	H23	H25
A87	13954315	8636803	76.2	-	-	-	H17	L8	-	-
A4	25666423	15843396	86.6	L4	-	-	L11	L18	L11	L23
A76	15790538	13057414	75.4	-	H9	L5	-	L23	-	H3
A126	16208184	13360542	75.9	-	-	L21	H21	-	-	-
A159	7656397	6956146	75.4	-	-	L27	-	-	-	-
A88	10781390	8481879	76.2	L18	H25	H22	-	L11	-	-
A64	28694274	24645070	75.6	-	H22	-	L16	-	-	L9
A135	12382204	11116532	76.1	L28	-	-	-	-	-	-
A116	23865657	20466421	76.1	-	-	L4	L28	-	-	-
A128	20543177	17629866	76.1	-	-	-	H22	-	-	-
A7	23449682	20058286	76.2	-	H3	L8	-	L13	L8	L22
A44	8489828	7330172	75.4	-	-	-	H30	-	H18	H28
A157	15945396	14090505	75.9	-	H6	-	-	-	-	-
A33	6945218	6100528	75.4	L9	-	H4	H28	L10	H12	H26
A104	15651627	10829833	76.1	-	L5	L29	-	H16	-	-
A81	13144326	10593371	76.2	-	-	-	H10	-	-	H5
A5	13187518	8491608	75.4	-	-	-	L23	L24	L15	L24
A123	6406214	5417940	76.2	L22	-	H8	H14	-	-	-
A20	19170664	16368409	75.5	-	-	-	-	L21	L13	-
A72	8772943	6551262	76.2	-	-	-	-	-	-	L17
A16	15377500	9454911	76.1	-	-	-	-	-	L2	L29
A13	16659299	14205155	76	-	-	L15	-	-	L30	L30
A129	24967513	21384775	75.4	-	-	-	H29	-	-	-
A22	10801570	9652239	76.1	L15	-	-	L27	-	L22	-
A160	13824345	10073975	75.4	-	-	L7	-	-	-	-
A29	16041545	14181589	75.1	-	-	-	-	-	L26	-
A133	7901221	7022192	75.4	L27	H15	-	-	-	-	-
A24	9587750	8632774	75.9	L16	-	-	-	-	L21	-
A45	8614486	7466310	75.4	-	-	-	H19	-	H16	H20
A43	9708649	8543137	76.2	-	-	L20	H26	-	H15	H23
A12	13660851	11715688	76	-	H23	H11	-	-	L1	L26
A3	6914132	5973923	75.4	L3	H28	H28	L7	L3	L6	L7
A152	10778885	8998125	75.9	-	L11	-	-	-	-	-
A39	12189172	10242809	75.4	L10	H1	H15	H27	-	H14	H27
A96	16980286	15087040	76.3	-	-	-	-	L26	-	-
A40	8265399	6459336	75.4	L11	-	-	H20	-	H17	H24
A71	17103428	15165228	75.3	-	-	H2	-	-	-	L13
A28	17132630	14743932	76.3	-	-	L13	-	-	L25	-
A8	11855032	10054782	76.1	H1	-	-	L22	-	L28	L10
A145	13376523	11198558	76.2	H26	-	-	-	-	-	-
A30	19373655	15937757	76.5	-	-	-	-	-	L19	-
A17	16224866	13945274	75.9	-	-	-	L26	L17	L10	-
A6	10424509	7812778	75.4	L5	H24	H14	-	L22	L14	L16
A106	7146817	5970372	75.4	-	-	-	-	H9	-	-
A84	12302368	9181573	75.5	-	-	-	-	-	-	H9
A161	15882767	14376979	76.1	-	-	L6	-	-	-	-
A107	19473132	16711741	75.5	-	-	-	-	H14	-	-
A59	7774280	6964407	75.9	-	L15	L2	-	-	H20	-
A91	21394888	18463646	75.8	-	H4	L30	-	L14	-	-
A62	17465814	15059461	75.6	-	L29	L14	L30	H26	-	L20
A63	5107920	4309372	75.9	H3	L14	-	L13	-	-	L15
A11	16221781	10772059	76.2	-	H5	-	L2	-	L23	L5
A108	13474331	11774162	75.4	-	-	-	-	H13	-	-
A144	7909676	6907936	75.4	H21	-	H12	-	-	-	-
A9	8851831	6681510	75.9	H2	-	-	L25	-	L18	L4
A18	22150815	13733716	75.4	L14	-	H7	-	L16	L9	-
A162	13126797	11515288	76.2	-	-	L9	-	-	-	-
A140	9495302	7204474	75.9	H22	L21	-	-	-	-	-
A73	10195741	5794591	75.4	-	-	-	-	-	-	L19
A80	14881947	12800009	75.8	-	-	H1	H24	-	-	H13
A65	10548220	9624917	76.1	-	-	L10	L24	-	-	L12
A98	6252083	5260023	75.4	-	-	-	L29	H1	-	-
A56	8145024	7160023	75.4	L17	H16	L19	-	-	H19	-
A57	5051973	4373858	75.4	H10	-	-	-	-	H1	-
A153	22508246	19366919	75.4	-	L12	-	-	-	-	-
A66	15171663	10424907	75.9	-	-	-	L9	-	-	L11
A97	5580260	4101987	75.4	-	-	L11	L1	H24	-	-
A163	10817795	10066135	76.1	-	-	L24	-	-	-	-
A69	6897976	6036936	75.9	L8	-	-	-	-	-	L25
A67	9833154	8637752	76.1	-	-	-	L14	-	-	L14
A46	10524735	8854328	76.2	-	-	-	H25	-	H27	H7
A82	8242982	7547298	76.1	L12	-	-	-	-	-	H10
A41	10907209	8269651	75.4	H5	-	-	H18	-	H21	H21
A150	11702496	10096764	75.9	-	L19	H16	-	-	-	-
A119	16514897	14214625	75.2	-	-	-	L4	-	-	-
A68	10345493	8122429	75.9	-	-	-	L19	-	-	L18
A120	10018876	7294090	75.4	-	-	-	L21	-	-	-
A21	8615014	7714622	76.1	-	-	-	-	L20	L12	-
A32	16417180	9457695	75.4	-	-	-	L5	L27	H13	H22
A121	10188784	7640037	75.4	-	-	-	L3	-	-	-
A78	9543510	8351914	75.9	-	L10	-	L6	-	-	H8
A109	7134882	6052303	75.9	-	-	-	-	H10	-	-
A110	22902344	15004543	76.1	-	-	-	-	H23	-	-
A146	20084219	12608546	76.2	H27	-	-	-	-	-	-
A117	15164085	9848398	76.1	-	-	H30	L18	-	-	-
A52	17462260	11821146	75.9	-	L3	L1	-	H4	H22	-
A130	13675320	11190427	76.1	L26	L26	-	-	-	-	-
A102	11201039	6742685	75.4	H15	-	-	-	H6	-	-
A85	16852935	11316847	75.4	-	-	-	-	-	-	H12
A79	18668248	11912802	76.1	-	L6	H20	H15	-	-	H30
A31	16519639	9651813	76.2	L6	H20	H5	-	-	H5	L1
A99	14829508	9172580	75.9	L20	-	-	-	H7	-	-
A83	13751579	8526497	76.1	L13	-	-	-	-	-	H4
A25	16770578	10502679	75.4	H8	L20	-	-	-	L4	-
A54	15201684	9491834	75.2	-	-	-	-	H5	H2	-
A164	16146780	11118636	76.1	-	-	L18	-	-	-	-
A36	16062701	9963049	75.4	-	-	-	H16	H30	H26	H19
A58	22365303	14115942	75.2	H11	-	-	-	-	H11	-
A125	21511136	13439721	75.9	H17	L4	-	H6	-	-	-
A50	13647701	9325405	75.2	-	H19	H25	-	L12	H10	-
A134	7117080	5144801	75.9	L24	-	L23	-	-	-	-
A111	12388486	8306869	76.1	-	-	-	-	H20	-	-
A141	16064540	9980672	75.4	H23	L30	-	-	-	-	-
A105	14794126	9708267	75.4	-	L17	-	-	H28	-	-
A100	20542946	12901919	76.2	H13	L2	-	-	H15	-	-
A147	17001170	11362317	76.1	H28	-	-	-	-	-	-
A77	15629693	9710855	75.4	H6	-	L12	-	H2	-	H6
A148	19420618	12328210	75.4	H29	-	-	-	-	-	-
A53	17923403	11941792	76.1	-	L9	L16	-	H27	H3	-
A142	8668287	6860805	75.2	H24	L13	-	-	-	-	-
A47	14040378	9442592	76.1	-	L22	L17	-	-	H30	H11
A139	21334325	13530446	76.2	H19	L18	H3	-	-	-	-
A112	8031697	6786955	75.4	-	-	-	-	H22	-	-
A34	13333995	8471712	76.2	-	L27	H17	H7	H18	H28	H1
A132	17110386	10559900	76.1	L25	H27	H26	-	-	-	-
A35	18791975	11560120	75.4	-	L28	H18	H8	H19	H29	H2
A37	5758714	4875884	75.2	-	-	-	H1	H3	H24	H18
A48	15175343	9903263	76.1	-	-	-	-	-	H6	H14
A151	15100127	10155041	75.2	-	L23	H21	-	-	-	-
A49	12020653	8062561	76.1	-	-	-	-	-	H7	H15
A113	15748685	10479727	76.2	-	-	-	-	H8	-	-
A136	19335722	12197376	76.1	L29	-	-	-	-	-	-
A101	20592141	13458976	75.4	H14	L25	-	-	H21	-	-
A114	16426074	10994728	76.2	-	-	-	-	H29	-	-
A137	9417350	8100965	75.9	L30	-	-	-	-	-	-
A55	12849511	10005135	75.4	-	-	-	H2	-	H9	-
A103	8154296	6968915	75.2	H16	-	-	-	H17	-	-
A149	15899138	9846279	76.1	H30	-	-	-	-	-	-
A115	13809656	9172860	75.2	-	-	-	-	H11	-	-
A143	15063349	9256543	75.2	H25	L8	-	-	-	-	-
A154	13244420	9773825	75.4	-	L16	-	-	-	-	-
A51	20327732	13149208	76.1	H9	L7	L28	-	H25	H8	-
A38	4767721	3607185	75.4	-	-	-	H11	H12	H25	H29
A138	6231623	5314177	75.9	H18	L1	L3	-	-	-	-
A60	14817426	9845093	76.1	-	-	-	-	-	H4	-
A14	27713398	23857612	75.2	-	-	H6	-	-	L24	L27
A90	5842238	5110756	76.1	H12	H18	-	-	L6	-	-
A89	21154816	18034358	75.9	L19	H17	-	-	L7	-	-
A124	9780131	8551883	76.1	L23	-	H10	H3	-	-	-
A131	8245804	4849087	75.4	H20	H2	H9	-	-	-	-
Average	1.44687e+07	1.10513e+07	75.8488	-	-	-	-	-	-	-
*Group of animals that showed high (H) and low (L) fatty acid content.
