# Supplementary material for: Differences in the skeletal muscle transcriptome profile associated with extreme values of fatty acids content
Source: BMC Genomics. 2016 Nov 22;17:961. doi: 10.1186/s12864-016-3306-x (PMC5120530; doi:10.1186/s12864-016-3306-x)
Supplement: Additional file 4: — Normalized gene expression level and statistical results of differentially expressed genes analysis (FDR 10%) between High and Low groups based on linoleic acid (LA) content from Longissimus dorsi muscle of Nellore steers. (XLSX 15462 kb) [file 12864_2016_3306_MOESM4_ESM.xlsx]

## Sheet: AdditionalFile_resultsLA.csv
Additional File 4. Normalized gene expression level and statistical results of differentially expressed genes analysis (FDR 10%) between High and Low groups based on linoleic acid (LA) content from Longissimus dorsi muscle of Nellore steers.
Gene_symbol	Ensembl_id	baseMean	log2FoldChange	lfcSE	stat	pvalue	padj*	L12	L8	L15	L17	H4	L10	H12	L20	H5	H9	H13	H23	H17	L11	H21	L16	L28	H22	H30	H28	H10	L23	H14	H29	L27	H19	H26	L7	H27	H20	L22	L26	L30	L13	L2	L25	H24	L24	L29	L9	L1	L14
GPNMB	ENSBTAG00000000604	44.2055	-0.392967	0.0954277	-4.11795	3.8225e-05	0.425076	27.0344	22.2359	24.494	11.6324	16.0405	20.3939	37.9341	1.21972	40.3671	25.0395	29.8943	56.4833	159.562	50.5475	17.3194	9.2159	38.4667	201.478	44.9588	33.8886	40.9766	26.729	33.9097	49.7422	16.0338	15.2278	61.9111	79.1467	23.3214	45.5131	23.1064	9.16779	37.2614	13.6466	36.8205	15.2975	46.5817	8.85231	45.8844	26.8424	20.9745	54.6302
LVRN	ENSBTAG00000016644	297.168	-0.305504	0.0755739	-4.04245	5.28946e-05	0.425076	267.547	241.419	264.981	338.308	269.858	264.149	328.276	107.335	412.921	297.344	342.211	297.821	296.47	192.469	330.222	193.534	300.368	293.781	466.879	329.643	465.644	279.44	264.684	334.629	288.609	306.248	427.75	212.257	313.344	389.877	290.627	178.117	238.855	323.879	202.041	328.895	226.614	361.469	231.121	161.054	274.666	248.662
THBS2	ENSBTAG00000018810	131.461	-0.353358	0.0903633	-3.91042	9.21358e-05	0.425076	81.1032	136.592	119.501	124.079	100.017	131.589	126.933	115.874	144.649	142.412	115.644	229.784	243.282	81.6536	131.627	59.9033	76.1149	93.2953	105.48	124.772	223.043	57.103	111.148	104.76	96.2029	121.823	95.6808	102.531	77.1401	143.12	157.123	66.7939	143.313	147.383	75.5293	87.9604	41.5458	100.326	147.85	120.001	139.83	131.866
TRHR	ENSBTAG00000019997	0.747197	0.237698	0.0610746	3.89193	9.94504e-05	0.425076	1.86444	5.29427	2.22673	0	0	1.45671	1.459	0	0	0	0	0	0.984949	0.648045	0	0.767992	1.63688	0	0	0	0	6.07478	0	0	0	0	0	1.79879	0.597985	0.548351	1.54043	0	3.82168	3.63909	0	0	0	0	0	1.57897	0	0
AK8	ENSBTAG00000004092	5.75364	0.332818	0.0911266	3.65226	0.000259947	0.493239	9.3222	2.11771	5.1957	0.484682	6.60491	7.28353	4.37701	9.75777	5.88686	1.56497	5.50684	1.28371	5.90969	15.5531	3.46387	9.98389	8.1844	0.992503	1.72918	1.54039	6.51901	2.42991	12.2452	2.26101	7.12614	0	1.87609	16.1891	1.19597	2.1934	0	9.16779	8.59879	17.2857	6.60881	5.73654	2.51793	1.47539	1.69942	18.9476	18.9769	13.1866
Novel	ENSBTAG00000004921	2.81108	-0.3385	0.0940709	-3.59835	0.000320238	0.493239	0.93222	3.17656	5.1957	0.484682	3.77423	2.42784	5.83601	0	2.52294	7.04235	3.14676	1.28371	4.92474	1.29609	1.15462	1.53598	1.63688	3.97001	3.45837	1.54039	1.86257	1.21496	4.70968	3.01468	7.12614	5.07594	7.50438	3.59758	1.79396	3.2901	1.02695	0	0.955421	1.81954	2.83235	3.82436	7.55379	1.47539	0	0.789483	0.998785	3.7676
SPP1	ENSBTAG00000005260	89.5402	-0.289358	0.0813477	-3.55705	0.000375043	0.493239	71.781	4.23542	34.8854	10.663	32.081	26.7063	59.8191	0	21.0245	20.3446	52.7083	145.059	319.123	177.564	76.2052	27.6477	99.0313	444.641	34.5837	44.6713	11.1754	61.9628	22.6064	9.04404	21.3784	5.07594	41.2741	34.177	62.7884	68.5438	74.4539	20.955	123.249	34.5713	35.8764	89.8725	86.8685	41.3108	39.0867	27.6319	15.9806	48.9788
CRABP2	ENSBTAG00000005716	59.2244	-0.360169	0.0980279	-3.67415	0.000238646	0.493239	43.8143	32.8245	42.3079	31.0196	17.9276	18.4516	29.18	14.6367	37.0031	39.1242	31.4676	101.413	112.284	62.8603	131.627	73.7272	61.383	44.6626	34.5837	18.4847	42.8392	30.3739	66.8774	48.9885	21.3784	30.4556	48.7785	41.3721	39.467	324.624	47.7532	19.6453	12.4205	30.0225	48.1499	28.6827	79.3147	75.2447	88.3699	26.0529	54.9332	71.5844
CCBE1	ENSBTAG00000008723	7.03162	-0.341478	0.0950419	-3.59292	0.000326998	0.493239	4.6611	1.05885	3.71122	3.39277	3.77423	3.88455	16.049	2.43944	4.2049	3.91242	2.36007	5.13484	29.5485	1.94413	8.08237	0.767992	4.0922	3.97001	1.72918	12.3231	10.7098	6.07478	1.88387	3.01468	7.12614	6.76792	9.38047	5.39637	4.78388	10.4187	3.59433	2.61937	2.86626	0.909771	3.77646	11.4731	0	4.42616	5.09826	2.36845	5.99271	11.3028
NGEF	ENSBTAG00000008942	3.61305	-0.321883	0.088186	-3.65004	0.000262199	0.493239	2.79666	2.11771	1.48449	1.45405	3.77423	0.971137	4.37701	4.87888	0.84098	2.34745	4.72015	6.41855	20.6839	2.59218	3.46387	3.83996	3.27376	3.97001	0	6.16156	6.05337	2.42991	4.70968	0.75367	5.34461	0	3.75219	7.19516	1.79396	6.58021	0.513475	5.23874	2.86626	0.909771	1.88823	1.91218	0	0	0	0	1.99757	1.8838
ADAMTS16	ENSBTAG00000018460	36.1027	-0.347497	0.0972083	-3.57476	0.000350544	0.493239	27.0344	39.1776	18.5561	31.0196	29.2503	40.3022	62.7371	45.1297	24.3884	30.5169	47.9882	38.5113	73.8711	53.1397	25.4017	16.1278	19.6426	48.6327	27.6669	36.9693	32.5951	35.2337	23.5484	38.4372	19.5969	16.9198	48.7785	25.183	11.9597	30.7076	32.3489	15.7162	46.8156	35.4811	17.9382	21.034	59.1713	35.4093	25.4913	13.4212	12.9842	35.7922
Novel	ENSBTAG00000037989	11.9605	-0.352107	0.0987001	-3.56745	0.000360473	0.493239	7.45776	8.47083	2.96897	8.23959	18.8712	13.1103	11.672	3.65916	11.7737	17.9971	13.3737	12.8371	24.6237	9.72067	17.3194	15.3598	8.1844	17.8651	10.3751	12.3231	43.7705	2.42991	6.59355	6.78303	8.90768	11.8439	13.1327	12.5915	15.5476	25.2241	13.3504	3.92905	12.4205	9.09771	7.55293	9.56091	13.8486	4.42616	3.39884	7.89483	9.98785	5.6514
ITGBL1	ENSBTAG00000044027	175.383	-0.3447	0.0915223	-3.7663	0.000165685	0.493239	116.528	116.474	132.119	144.435	176.445	98.0848	182.375	65.8649	182.493	158.062	161.272	198.975	235.403	264.402	132.782	95.999	144.864	167.733	202.314	207.953	304.065	127.57	137.523	254.74	81.9506	106.595	105.061	246.434	123.783	199.051	118.099	86.4392	212.103	144.654	124.623	97.5213	129.673	128.359	185.237	74.2114	101.876	111.144
Novel	ENSBTAG00000046158	81.8901	-0.342642	0.0974839	-3.51485	0.000439994	0.537327	38.221	31.7656	19.2983	39.7439	25.4761	84.0033	26.262	10.9775	76.5292	109.548	25.1741	94.9946	82.7357	176.268	142.019	33.7916	58.9277	110.168	70.8965	47.7521	116.411	40.0936	32.9677	180.127	26.723	32.1476	106.937	30.5794	78.3361	116.25	69.8326	31.4324	206.371	34.5713	41.5411	45.8924	60.4303	73.7693	37.3872	42.6321	114.86	30.1408
FUCA2	ENSBTAG00000001752	114.703	-0.242202	0.0724505	-3.343	0.000828765	0.599603	77.3743	97.4146	123.212	124.563	105.678	96.6281	154.654	62.2058	167.355	108.765	118.79	128.371	174.336	81.0056	139.709	78.3351	119.492	107.19	145.251	178.685	149.472	104.486	85.7161	118.326	96.2029	86.291	125.698	102.531	102.853	125.572	85.7503	81.2005	122.294	90.0674	104.797	63.102	91.9044	76.7201	125.757	104.212	108.868	107.377
PI16	ENSBTAG00000002092	808.705	-0.305688	0.09417	-3.24612	0.00116987	0.599603	582.638	355.775	362.215	655.29	476.497	438.468	916.253	750.129	654.283	820.825	890.534	892.179	1562.13	1727.04	959.493	456.955	884.734	894.245	439.212	1466.45	880.998	714.394	502.052	818.486	486.359	524.514	605.979	910.187	663.166	959.614	546.337	437.435	1171.35	581.344	694.869	479.958	526.247	662.448	574.404	285.793	785.045	435.158
SULT1C3	ENSBTAG00000002803	3.68502	0.28204	0.0834948	3.37794	0.000730308	0.599603	0.93222	10.5885	1.48449	3.39277	0	1.94227	4.37701	3.65916	1.68196	0	3.93346	2.56742	0	7.77654	1.15462	4.60795	12.2766	4.96252	0	1.54039	0.931287	1.21496	7.53548	0.75367	8.90768	1.69198	0	3.59758	3.58791	1.0967	3.59433	2.61937	5.73252	0	18.8823	9.56091	0	4.42616	0	13.4212	1.99757	3.7676
PAPSS2	ENSBTAG00000003196	14.1551	-0.324613	0.0959092	-3.38459	0.000712852	0.599603	10.2544	18.0005	10.3914	11.6324	15.0969	9.71137	8.75401	6.09861	13.4557	11.7373	14.9471	28.2416	36.4431	9.72067	17.3194	6.91192	12.2766	17.8651	17.2918	16.9443	15.8319	4.85983	11.3032	10.5514	8.90768	5.07594	15.0088	12.5915	11.9597	23.5791	13.3504	3.92905	8.59879	9.09771	15.1059	11.4731	13.8486	5.90154	20.393	8.68431	11.9854	5.6514
FNDC1	ENSBTAG00000003938	124.764	-0.328357	0.0969359	-3.38736	0.000705686	0.599603	81.1032	43.413	88.327	103.722	92.4687	95.657	110.884	140.268	141.285	57.9038	107.777	105.264	263.966	98.5028	167.42	84.4791	101.487	120.093	84.73	207.953	155.991	100.841	59.3419	156.01	71.2614	153.97	170.725	156.495	83.7179	84.446	131.963	35.3615	106.052	101.894	67.0322	137.677	42.8048	61.9662	50.9826	45.0005	94.8846	135.634
ADAMTSL3	ENSBTAG00000004645	192.418	-0.282256	0.0862228	-3.27356	0.00106201	0.599603	167.8	169.417	170.716	239.918	150.026	160.723	312.226	129.29	211.927	182.319	198.246	154.045	443.227	90.7263	239.007	138.238	180.057	204.456	281.857	187.927	295.218	142.15	133.755	267.553	167.464	126.898	234.512	181.678	142.918	216.05	175.608	119.181	312.423	165.578	144.45	128.116	65.4661	165.243	118.959	84.4746	146.821	162.007
C1S	ENSBTAG00000004840	1526.19	-0.271549	0.08196	-3.31319	0.000922384	0.599603	1142.9	1397.69	1079.96	1343.05	1448.36	1300.84	965.859	336.643	1868.66	1338.83	1050.23	2110.42	1978.76	2586.35	1684.6	986.101	1776.83	1974.09	1639.27	1195.34	2639.27	1287.85	1599.41	1838.2	917.491	1238.53	1752.27	1332.9	1512.9	1757.46	937.092	1193.12	1720.71	1159.96	1486.98	1221.88	1243.86	1603.74	1449.61	945.8	1255.47	1294.17
PLAU	ENSBTAG00000005947	233.603	-0.266396	0.0775499	-3.43516	0.000592197	0.599603	213.478	234.007	162.551	264.636	266.083	177.232	150.277	165.882	234.633	244.917	212.407	332.481	290.56	243.017	232.079	155.902	277.451	205.448	188.481	258.785	287.302	212.617	196.864	180.881	212.003	197.962	242.016	253.629	194.943	225.372	176.635	146.685	235.034	124.639	240.75	240.935	294.598	190.325	130.855	177.634	213.74	180.845
THTPA	ENSBTAG00000007097	213.077	0.214732	0.0660703	3.25005	0.00115384	0.599603	216.275	194.829	226.384	190.48	167.953	235.501	173.621	404.947	169.037	259.784	176.219	159.18	196.005	233.944	293.274	277.245	252.08	206.441	133.147	214.114	184.861	224.767	231.716	205.752	240.507	236.877	245.768	241.038	204.511	224.824	174.582	331.35	192.995	231.992	254.911	210.34	156.112	208.029	190.335	218.687	159.806	335.317
TREM2	ENSBTAG00000007275	2.80461	-0.285528	0.087955	-3.2463	0.00116917	0.599603	2.79666	2.11771	0	1.45405	4.71779	0.485568	5.83601	2.43944	0.84098	2.34745	3.14676	6.41855	3.93979	4.53631	4.6185	0	3.27376	13.895	1.72918	1.54039	0	2.42991	0.941935	1.50734	5.34461	1.69198	0	1.79879	0.597985	3.2901	2.0539	1.30968	0	0	1.88823	1.91218	2.51793	0	0	0.789483	0.998785	3.7676
CCR5	ENSBTAG00000008099	8.81696	-0.326878	0.0988195	-3.30783	0.000940235	0.599603	1.86444	12.7062	5.93795	8.72428	7.54846	6.79796	14.59	2.43944	15.9786	7.04235	17.3072	17.9719	10.8344	1.94413	17.3194	1.53598	10.6397	2.97751	8.64591	10.7827	13.038	0	6.59355	6.78303	7.12614	5.07594	3.75219	7.19516	11.3617	14.2571	4.62128	5.23874	12.4205	5.45863	3.77646	5.73654	5.03586	5.90154	11.8959	3.94741	3.99514	9.41901
LOX	ENSBTAG00000012994	105.961	-0.311232	0.0960388	-3.24069	0.0011924	0.599603	81.1032	84.7083	92.7804	77.5491	51.8957	78.1765	204.26	41.4705	93.3488	61.0337	92.8295	130.938	259.041	66.1006	102.762	46.0795	49.9249	89.3253	150.439	154.039	148.075	86.2619	60.2839	73.8597	71.2614	86.291	136.955	145.702	83.7179	114.057	89.8581	37.9809	160.511	99.1651	50.9822	66.9264	44.0637	84.097	101.965	37.1057	63.9222	133.75
MBOAT1	ENSBTAG00000016519	55.6531	-0.291856	0.0865224	-3.37318	0.000743052	0.599603	34.4921	50.825	31.9165	45.5601	36.7988	38.3599	56.9011	8.53805	65.5965	57.1213	53.495	62.9018	84.7056	53.7877	75.0506	46.0795	56.4724	47.6401	53.6047	58.5348	64.2588	49.8132	49.9226	61.8009	49.883	45.6834	65.6633	48.5673	56.2106	73.479	51.3475	47.1487	73.5674	38.2104	47.2058	38.2436	39.0279	29.5077	44.1849	31.5793	72.9113	45.2112
Novel	ENSBTAG00000017330	92.3367	-0.196798	0.0604962	-3.25307	0.00114166	0.599603	97.8831	92.1203	87.5847	82.3959	67.9362	95.1714	94.8351	43.91	97.5537	122.85	92.0428	101.413	105.389	80.3576	101.607	92.159	97.3944	132.995	79.5424	72.3983	89.8692	103.271	82.8903	109.282	53.4461	128.59	127.574	64.7564	104.647	95.413	90.8851	102.155	70.7011	101.894	91.5792	84.136	137.227	78.1954	73.0751	89.2115	79.9028	84.7711
SLCO1C1	ENSBTAG00000019602	3.86331	0.319341	0.0952849	3.35143	0.00080394	0.599603	2.79666	4.23542	5.1957	4.36214	0.943558	2.42784	2.918	0	0	2.34745	3.93346	0	1.9699	1.29609	6.92774	7.67992	4.91064	3.97001	3.45837	4.62117	2.79386	6.07478	2.82581	3.76835	5.34461	6.76792	0	10.7927	1.19597	4.38681	5.64823	6.54842	5.73252	10.9173	7.55293	13.3853	0	2.95077	1.69942	2.36845	3.99514	3.7676
SCARA5	ENSBTAG00000019636	884.191	-0.248249	0.0751614	-3.30289	0.000956953	0.599603	582.638	968.851	688.802	855.464	737.862	694.848	946.892	1045.3	926.76	708.147	793.771	1517.35	1467.57	1242.3	974.503	692.728	753.783	910.125	1084.2	827.189	1115.68	622.058	862.813	754.424	828.414	546.509	936.171	858.022	715.788	1074.22	684.976	644.365	1328.99	877.019	815.716	594.688	604.303	759.824	637.283	575.533	642.219	804.383
OLFML1	ENSBTAG00000021483	197.011	-0.263125	0.079014	-3.33011	0.000868127	0.599603	112.799	178.946	112.821	177.394	141.534	150.041	250.948	92.6988	259.863	141.629	133.737	273.43	277.755	197.006	244.78	107.519	176.783	264.998	204.044	198.71	252.845	145.795	167.664	199.723	174.59	147.202	281.414	232.044	167.436	196.31	125.801	113.943	275.161	159.21	195.432	179.745	185.068	171.145	226.023	108.949	166.797	214.753
SRPX2	ENSBTAG00000037686	71.9973	-0.303936	0.090104	-3.37316	0.000743095	0.599603	59.6621	55.0604	43.0501	74.641	82.0895	49.0424	90.4581	48.7888	59.7096	67.2936	74.7356	123.236	73.8711	132.849	54.2673	45.3115	65.4752	56.5727	58.7922	137.095	66.1214	68.0376	66.8774	95.7161	32.0676	59.2193	58.1589	43.1709	54.4166	78.4141	62.644	24.884	64.0132	43.669	51.9264	61.1898	76.7968	63.4416	71.3757	37.1057	49.9393	58.3978
TMEM67	ENSBTAG00000044190	25.4989	-0.291811	0.0861214	-3.38836	0.000703107	0.599603	28.8988	22.2359	21.5251	24.7188	26.4196	20.8794	24.803	1.21972	26.0704	21.1271	34.6144	23.1068	53.1872	13.6089	24.2471	13.0559	19.6426	15.88	36.3128	23.1058	32.5951	19.4393	21.6645	21.8564	16.0338	21.9957	35.6458	34.177	25.7134	33.4494	23.6199	17.0259	31.5289	12.7368	16.9941	22.9462	25.1793	28.0323	28.8901	27.6319	20.9745	32.0246
C16orf96	ENSBTAG00000047316	4.48645	0.31914	0.0973197	3.2793	0.00104065	0.599603	8.38998	6.35312	6.68019	4.84682	3.77423	3.88455	2.918	13.4169	2.52294	2.34745	1.57338	1.28371	4.92474	1.94413	2.30925	3.07197	9.82128	4.96252	12.1043	3.08078	3.25951	14.5795	4.70968	3.01468	5.34461	0	1.87609	1.79879	2.98993	3.2901	9.24255	5.23874	9.55421	10.9173	3.77646	1.91218	2.51793	4.42616	0	10.2633	1.99757	5.6514
BLCAP	ENSBTAG00000003209	2177.27	0.207899	0.0648299	3.20683	0.00134205	0.651388	2991.49	2035.12	2000.35	1899.47	2098.47	1868.95	1416.69	2767.55	2025.08	1915.52	1570.24	1753.55	1972.85	3428.16	2219.19	2989.02	2328.46	2722.44	1981.64	1494.18	1984.57	2608.51	2235.21	2421.54	2688.34	2211.42	2917.33	1692.66	2413.47	1861.65	2573.54	3140.62	2314.98	2458.2	2702.06	2317.56	2593.47	2159.96	1923.74	2767.93	1983.59	2867.15
AGAP2	ENSBTAG00000007156	103.282	0.262311	0.0821607	3.19266	0.00140968	0.651388	101.612	122.827	93.5227	122.14	89.638	122.363	70.0321	239.065	123.624	81.3783	67.6554	91.1434	64.0217	38.8827	113.153	123.647	112.126	83.3703	102.022	92.4233	79.6251	94.7666	83.8322	74.6133	130.052	76.1391	69.4155	106.129	126.773	140.378	69.8326	107.394	135.67	128.278	131.232	128.116	66.7251	147.539	64.578	111.317	148.819	77.2358
LAMA2	ENSBTAG00000010229	3306.48	-0.231882	0.0725728	-3.19516	0.00139755	0.651388	3068.87	2963.73	3246.57	4470.22	3182.62	3110.55	3380.51	1453.91	3902.99	3234	3079.11	4164.36	2714.52	2213.72	4187.82	2441.45	2293.27	2771.07	5137.4	4434.78	4744.91	2568.42	3018.9	2611.47	3074.93	2966.04	4016.72	4067.06	2431.41	3707.95	3002.29	2396.72	3517.86	2608.31	2492.47	3933.36	2044.56	3349.13	2887.32	2369.24	3701.5	2622.25
C2	ENSBTAG00000007450	48.4846	-0.312937	0.0987999	-3.16738	0.00153817	0.692053	34.4921	45.5307	19.2983	37.8052	32.081	40.3022	46.6881	15.8564	46.2539	32.8643	28.3209	66.7529	113.269	108.872	57.7312	15.3598	51.5617	102.228	17.2918	35.4289	91.2662	21.8692	40.5032	64.0619	17.8154	18.6118	78.796	28.7806	29.3013	67.4471	28.2411	30.1227	92.6758	25.4736	26.4352	17.2096	27.6972	30.9831	23.7919	17.3686	26.9672	71.5844
EXD1	ENSBTAG00000008363	12.8301	0.308263	0.0979789	3.14622	0.00165397	0.706949	18.6444	4.23542	11.8759	7.75491	4.71779	16.9949	8.75401	2.43944	4.2049	9.3898	8.6536	1.28371	20.6839	1.29609	16.1647	26.1117	9.82128	15.88	13.8335	7.70195	8.84723	21.8692	16.9548	11.305	17.8154	11.8439	11.2566	12.5915	19.7335	21.934	10.2695	22.2646	17.1976	19.1052	4.72058	21.034	5.03586	48.6877	13.5954	26.8424	19.9757	18.838
SH2D3C	ENSBTAG00000015375	332.961	0.238829	0.0758767	3.14759	0.00164623	0.706949	378.481	358.952	235.291	370.782	334.963	381.171	221.768	823.312	303.594	305.951	245.448	302.956	254.117	335.687	239.007	281.853	284.817	306.683	453.046	321.941	296.149	306.169	405.974	237.406	313.55	209.805	155.716	348.965	341.45	378.362	340.947	361.473	439.494	352.081	506.99	512.465	362.582	296.553	254.913	374.215	473.424	244.894
MFSD10	ENSBTAG00000021130	283.602	0.26319	0.0842825	3.12271	0.00179193	0.747234	287.124	224.477	192.983	269.483	244.381	404.478	176.539	373.235	208.563	329.425	231.287	173.301	275.786	607.866	187.049	390.14	381.393	261.028	261.107	174.064	192.776	245.421	285.406	241.174	195.969	208.113	285.166	278.812	370.153	277.465	237.225	391.596	589.495	192.872	324.776	365.227	305.928	354.093	181.838	252.634	273.667	367.341
Novel	ENSBTAG00000004459	48.1982	-0.282436	0.0909775	-3.10446	0.00190627	0.775989	38.221	36.001	31.1742	55.2537	36.7988	43.7012	46.6881	3.65916	42.049	44.6016	53.495	78.3063	64.0217	77.7654	48.4942	26.1117	46.6511	40.6926	53.6047	55.454	48.4269	26.729	40.5032	33.1615	40.9753	45.6834	33.7697	44.9697	36.4771	53.19	34.4028	20.955	46.8156	36.3909	36.8205	51.6289	71.761	38.36	54.3815	29.2109	28.9648	26.3732
CSF1	ENSBTAG00000000283	105.889	-0.257415	0.0878655	-2.92965	0.00339349	0.804527	74.5776	115.415	63.8329	105.661	102.848	79.6332	122.556	143.927	89.1439	86.0732	59.0018	121.952	198.96	112.76	131.627	75.2632	89.21	138.95	96.8342	95.5041	158.319	70.4675	78.1806	103.253	108.674	60.9113	101.309	102.531	71.1602	122.831	78.5617	47.1487	128.026	90.9771	88.7469	55.4533	88.1275	82.6216	64.578	49.7374	83.8979	111.144
CAPN6	ENSBTAG00000000828	609.177	-0.237661	0.0810509	-2.93225	0.0033652	0.804527	571.451	517.78	696.966	1087.14	645.394	499.164	650.715	250.043	530.659	697.193	653.74	1083.45	386.1	348.648	758.588	345.596	549.992	434.716	747.007	677.771	673.786	507.852	529.368	528.323	400.845	431.455	536.563	573.814	417.394	563.704	580.74	577.571	356.372	605.908	490.94	634.844	485.96	715.562	783.433	397.899	460.44	495.44
F2RL2	ENSBTAG00000000898	68.5728	-0.303428	0.0983099	-3.08645	0.00202563	0.804527	45.6788	55.0604	42.3079	103.722	55.6699	48.0713	86.0811	3.65916	104.282	73.5534	58.2151	157.896	65.9916	101.743	88.906	29.9517	76.9334	73.4452	119.314	138.635	100.113	21.8692	32.9677	48.9885	65.9168	49.0674	24.3892	26.9818	103.451	81.1559	33.3759	51.0777	0.955421	20.9247	31.1558	59.2776	112.048	78.1954	3.39884	68.685	120.853	52.7464
ATP2C2	ENSBTAG00000000945	203.635	0.277999	0.0914934	3.03846	0.00237794	0.804527	203.224	188.476	227.869	198.72	322.697	213.165	131.31	475.691	109.327	284.041	179.366	60.3344	214.719	115.352	154.72	235.005	247.169	199.493	202.314	170.983	96.3882	215.047	226.064	166.561	269.012	155.662	174.477	205.062	220.657	281.304	187.932	316.944	407.009	299.315	290.788	200.779	164.924	284.749	113.861	213.16	209.745	182.729
SPRY2	ENSBTAG00000001774	380.761	-0.232198	0.0788504	-2.94479	0.00323176	0.804527	286.192	507.191	258.301	586.465	413.278	409.82	367.669	498.866	324.618	325.513	364.238	878.058	430.423	401.14	352.16	292.605	314.281	318.593	537.776	466.738	413.957	308.599	324.968	376.835	247.633	277.485	371.467	338.172	298.993	438.681	527.852	223.956	292.359	282.939	390.864	279.179	490.996	293.602	229.422	267.635	321.609	271.267
SLPI	ENSBTAG00000004148	0.992351	-0.151261	0.0511697	-2.95606	0.00311597	0.804527	0	0	0	0	0	0	0	0	2.52294	0	0	0	2.95485	2.59218	0	0	0.81844	0.992503	0	1.54039	0.465644	0	0	17.3344	0	0	0	0	0	1.0967	0.513475	0	2.86626	0	0	0	1.25896	0	0	0	0	0
RIC3	ENSBTAG00000004863	52.8021	0.268988	0.0888338	3.02799	0.00246186	0.804527	75.5098	57.1781	81.6468	53.7997	36.7988	102.94	52.5241	17.0761	50.4588	53.2089	73.949	37.2276	38.413	28.514	61.1951	64.5113	55.6539	52.6027	46.6879	29.2674	57.2742	54.673	51.8064	54.2642	69.4799	86.291	33.7697	64.7564	50.8287	25.2241	51.3475	74.652	55.4144	48.2179	63.2558	70.7507	47.8406	79.6708	73.0751	63.9481	25.9684	77.2358
Novel	ENSBTAG00000005857	353.2	0.291044	0.0949332	3.06578	0.00217102	0.804527	383.142	258.36	541.095	240.402	299.108	327.759	239.276	661.089	277.523	265.262	313.89	52.6321	346.702	58.9721	151.256	486.907	360.114	475.409	278.398	358.911	224.906	646.357	324.026	523.801	397.282	543.125	414.617	498.265	473.006	399.748	520.15	597.216	229.301	555.87	563.637	395.822	225.355	345.24	343.283	540.796	371.548	516.162
KIF25	ENSBTAG00000007694	33.1404	0.291906	0.0983534	2.96793	0.0029981	0.804527	32.6277	38.1187	46.0191	25.2035	56.6135	69.9218	16.049	74.403	16.8196	32.0818	16.5205	6.41855	49.2474	9.72067	38.1026	59.9033	35.1929	45.6551	10.3751	36.9693	18.6257	32.8038	26.3742	26.3784	74.8245	21.9957	31.8936	43.1709	44.8489	39.4812	24.1333	27.5034	88.8541	36.3909	26.4352	32.5071	33.992	38.36	10.1965	50.5269	48.9405	32.0246
ITGA11	ENSBTAG00000008380	117.75	-0.283901	0.0973833	-2.9153	0.00355351	0.804527	100.68	62.4724	74.9666	103.237	162.292	61.6672	86.0811	103.676	127.829	77.4659	100.696	98.8457	156.607	53.7877	78.5144	69.8872	100.668	71.4602	155.626	167.902	117.342	88.6918	91.3677	119.08	97.9844	72.7551	91.9286	113.324	74.7481	129.411	90.8851	30.1227	135.67	90.9771	66.0881	99.4334	62.9482	78.1954	101.965	60.7902	129.842	122.447
Novel	ENSBTAG00000011330	10.3239	-0.288413	0.0986336	-2.92409	0.00345469	0.804527	8.38998	7.41198	5.93795	7.27023	5.66135	4.37012	14.59	7.31833	6.72784	7.04235	8.6536	7.70226	18.714	7.12849	16.1647	3.83996	4.91064	15.88	6.91673	4.62117	8.84723	9.71965	11.3032	9.04404	1.78154	15.2278	15.0088	17.9879	5.97985	13.1604	8.2156	3.92905	15.2867	8.18794	9.44116	9.56091	5.03586	4.42616	11.8959	8.68431	4.99393	11.3028
PRG4	ENSBTAG00000011932	59.2451	-0.2994	0.0981083	-3.05173	0.00227527	0.804527	23.3055	15.8828	35.6277	36.8358	40.573	28.163	36.4751	9.75777	37.8441	43.0366	39.3346	87.2923	64.0217	37.5866	21.9379	25.3437	37.6482	31.7601	27.6669	75.4791	33.992	24.2991	173.316	20.3491	24.9415	32.1476	56.2828	59.36	34.0852	95.9614	40.5645	35.3615	96.4975	34.5713	30.2117	57.3654	39.0279	39.8354	86.6704	55.2638	70.9137	33.9084
TSPAN5	ENSBTAG00000012343	24.1563	-0.271252	0.0913592	-2.96908	0.00298697	0.804527	20.5088	21.1771	19.2983	24.7188	9.43558	18.4516	14.59	18.2958	20.1835	20.3446	24.3874	25.6742	32.5033	29.8101	40.4118	9.98389	20.461	14.8875	25.9377	32.3482	34.4576	10.9346	28.2581	27.8858	24.9415	11.8439	33.7697	14.3903	14.3516	38.3845	14.8908	19.6453	23.8855	20.9247	25.4911	13.3853	36.51	32.4585	16.9942	17.3686	22.9721	18.838
POSTN	ENSBTAG00000012409	140.333	-0.281746	0.0921954	-3.05596	0.00224339	0.804527	127.714	26.4714	113.563	85.304	43.4037	78.1765	86.0811	2.43944	68.9604	57.1213	87.3227	442.88	526.947	62.8603	109.689	45.3115	188.241	89.3253	195.398	209.493	85.6784	32.8038	134.697	26.3784	39.1938	45.6834	67.5394	300.398	39.467	191.374	63.1574	19.6453	107.963	50.0374	94.4116	84.136	64.2072	88.5231	173.341	75.7903	109.866	75.352
SH3GL2	ENSBTAG00000014103	21.6483	-0.283745	0.0954812	-2.97173	0.00296122	0.804527	13.0511	32.8245	8.90692	19.3873	16.0405	16.0238	11.672	4.87888	21.0245	17.2146	16.5205	33.3765	57.127	32.4022	25.4017	16.1278	20.461	45.6551	22.4794	12.3231	27.473	18.2243	36.7355	26.3784	12.4707	11.8439	16.8849	16.1891	14.3516	26.8692	15.4043	7.85811	39.1723	16.3759	25.4911	13.3853	25.1793	13.2785	27.1907	13.4212	23.9708	15.0704
Novel	ENSBTAG00000015143	0.515108	0.173595	0.0581396	2.98583	0.00282806	0.804527	1.86444	0	2.22673	1.93873	0	0.485568	0	0	0	0	0.786691	0	0	0	0	3.07197	0	0.992503	0	0	0	1.21496	0.941935	0	0	1.69198	0	0	0	0.548351	0.513475	0	0	0.909771	0.944116	0	0	1.47539	1.69942	2.36845	0	1.8838
S100A10	ENSBTAG00000015147	835.569	-0.279428	0.0942009	-2.9663	0.00301407	0.804527	459.585	857.672	547.033	647.535	799.194	505.962	865.188	174.42	648.396	820.825	676.554	1423.63	1724.64	1451.62	816.319	532.218	870.002	764.227	660.548	594.59	672.855	535.796	670.658	708.45	561.184	407.767	767.323	726.711	522.041	999.095	572.011	394.215	1251.6	682.328	1080.07	489.518	1685.75	553.27	722.254	435.005	681.171	689.471
FBN2	ENSBTAG00000015307	22.7085	-0.288411	0.0973446	-2.96278	0.00304872	0.804527	12.1189	7.41198	28.9475	40.2286	25.4761	25.2496	13.131	8.53805	10.9327	17.9971	14.9471	120.669	58.112	9.07263	28.8656	22.2718	11.4582	13.895	27.6669	21.5654	33.5263	9.71965	10.3613	20.3491	26.723	13.5358	22.5131	32.3782	16.7436	15.9022	22.5929	13.0968	8.59879	20.015	11.3294	19.1218	3.77689	20.6554	10.1965	10.2633	5.99271	13.1866
BMP7	ENSBTAG00000015362	26.149	-0.292914	0.0981472	-2.98443	0.00284105	0.804527	10.2544	21.1771	18.5561	29.5656	12.2663	17.4805	30.639	20.7353	21.0245	19.5621	24.3874	12.8371	27.5786	42.1229	15.0101	9.2159	26.1901	14.8875	24.2086	38.5097	29.8012	19.4393	19.7806	73.106	16.0338	16.9198	22.5131	10.7927	20.9295	40.5779	23.6199	14.4065	21.9747	23.6541	11.3294	21.034	13.8486	23.6062	13.5954	12.6317	25.9684	20.7218
SFRP4	ENSBTAG00000015366	155.621	-0.292747	0.0965196	-3.03303	0.00242111	0.804527	55.9332	80.4729	83.8735	59.1312	134.929	67.494	186.752	53.6677	124.465	165.886	119.577	133.506	197.975	200.246	62.3497	83.7111	178.42	59.5502	62.2506	255.705	137.831	76.5423	112.09	547.918	94.4214	49.0674	91.9286	172.684	102.255	127.217	70.3461	43.2196	228.346	53.6765	95.3557	74.5751	73.0199	78.1954	175.04	27.6319	230.719	79.1197
LETM2	ENSBTAG00000015444	21.1829	-0.259214	0.0889669	-2.9136	0.00357292	0.804527	17.7122	20.1182	11.8759	17.9332	22.6454	20.8794	37.9341	1.21972	29.4343	17.9971	20.454	23.1068	51.2173	11.0168	34.6387	23.0397	29.4638	22.8276	22.4794	18.4847	20.4883	14.5795	14.129	18.8417	17.8154	20.3038	18.7609	28.7806	16.1456	30.1593	11.8099	17.0259	24.8409	13.6466	24.547	22.9462	23.9203	20.6554	16.9942	11.8422	15.9806	18.838
VSIG4	ENSBTAG00000015769	34.1696	-0.278405	0.0950226	-2.92988	0.00339089	0.804527	19.5766	32.8245	17.0716	25.6881	30.1939	26.2207	42.3111	14.6367	33.6392	34.4293	45.6281	42.3624	67.9615	49.8995	40.4118	11.5199	31.1007	86.3478	27.6669	29.2674	20.0227	37.6636	26.3742	33.1615	26.723	10.1519	45.0263	34.177	22.1254	41.1263	16.9447	18.3356	49.6819	19.1052	31.1558	24.8584	32.7331	23.6062	35.6878	15.0002	28.9648	43.3274
PCOLCE2	ENSBTAG00000016026	814.596	-0.27137	0.0927227	-2.92668	0.00342597	0.804527	543.484	788.846	389.678	640.265	722.765	660.859	758.681	186.617	955.354	735.534	674.194	1025.68	1192.77	2104.85	852.112	421.627	806.982	1232.69	812.716	676.231	1123.13	513.927	862.813	1239.79	400.845	602.345	1155.67	624.18	814.456	1092.31	729.135	400.764	1167.52	627.742	617.452	529.674	473.371	658.022	805.525	357.636	763.072	553.838
GPR1	ENSBTAG00000017043	15.7285	-0.293352	0.0982866	-2.98466	0.00283893	0.804527	11.1866	16.9417	15.5871	14.5405	15.0969	11.1681	26.262	2.43944	10.9327	11.7373	26.7475	42.3624	18.714	14.905	18.474	11.5199	16.3688	20.8426	22.4794	30.8078	20.0227	10.9346	16.0129	15.8271	3.56307	6.76792	26.2653	5.39637	10.7637	23.0307	11.2965	2.61937	23.8855	15.4661	8.49704	7.64873	5.03586	7.37693	11.8959	5.52638	14.9818	11.3028
CD163	ENSBTAG00000019669	384.791	-0.288688	0.097711	-2.95451	0.00313169	0.804527	111.866	463.778	287.99	466.749	321.753	236.472	446.455	239.065	380.123	421.759	375.252	812.589	533.842	475.017	606.178	105.983	454.234	617.337	402.9	397.42	403.247	207.758	306.129	280.365	201.314	165.814	195.114	163.69	229.626	393.167	274.709	150.614	791.088	342.984	345.546	294.476	196.398	351.142	236.219	148.423	363.558	244.894
Novel	ENSBTAG00000020097	11.9678	-0.281408	0.0949988	-2.96222	0.00305427	0.804527	8.38998	8.47083	7.42243	10.663	5.66135	5.34125	5.83601	1.21972	3.36392	7.04235	3.93346	17.9719	40.3829	3.88827	6.92774	12.2879	6.54752	2.97751	13.8335	12.3231	4.19079	7.28974	3.76774	12.8124	0	15.2278	5.62828	19.7867	5.97985	23.0307	7.70213	6.54842	7.64337	7.27817	4.72058	13.3853	16.3665	10.3277	11.8959	3.94741	5.99271	9.41901
CDH2	ENSBTAG00000021190	14.9512	-0.295082	0.0968156	-3.04788	0.00230461	0.804527	5.59332	8.47083	11.1336	9.20896	9.43558	20.3939	11.672	3.65916	13.4557	7.82483	7.86691	15.4045	44.3227	6.48045	13.8555	10.7519	10.6397	6.94752	13.8335	15.4039	10.2442	7.28974	25.4323	6.02936	12.4707	10.1519	16.8849	7.19516	10.1657	26.3208	4.62128	10.4775	9.55421	11.827	14.1617	11.4731	7.55379	4.42616	25.4913	6.31586	10.9866	3.7676
ARC	ENSBTAG00000021639	2.7249	-0.250338	0.0818515	-3.05844	0.0022249	0.804527	0	1.05885	1.48449	1.93873	0.943558	0	1.459	7.31833	0	9.3898	7.08022	15.4045	2.95485	5.18436	2.30925	0	4.91064	0.992503	1.72918	3.08078	3.25951	3.64487	1.88387	3.01468	0	0	1.87609	0	5.97985	1.64505	2.0539	0	0	3.63909	1.88823	1.91218	6.29482	5.90154	0	2.36845	0.998785	0
EPS8L2	ENSBTAG00000022147	28.1376	0.294156	0.0987774	2.97797	0.00290161	0.804527	26.1022	20.1182	34.1432	18.4179	28.3067	53.4125	14.59	63.4255	5.88686	23.4745	22.0273	5.13484	67.9615	12.9609	31.1748	80.6391	29.4638	40.6926	27.6669	10.7827	20.0227	36.4487	16.9548	31.6541	39.1938	16.9198	7.50438	41.3721	20.9295	25.7725	25.6738	32.7421	44.9048	50.9472	53.8146	21.034	36.51	42.7862	13.5954	28.4214	19.9757	39.5598
Novel	ENSBTAG00000022498	0.671684	-0.193908	0.0652698	-2.97087	0.00296957	0.804527	0	0	0.742243	0	1.88712	0	2.918	0	3.36392	0.782483	1.57338	0	0.984949	1.29609	1.15462	0	0	0.992503	0	0	0.931287	0	1.88387	0	0	0	1.87609	0	2.39194	1.0967	0	0	0	0	0.944116	0	2.51793	0	0	0.789483	0.998785	0
CX3CL1	ENSBTAG00000024869	52.1338	-0.243449	0.0830364	-2.93184	0.00336965	0.804527	65.2554	54.0016	27.463	48.9529	63.2184	33.0186	68.5731	67.0847	36.1622	66.5111	50.3482	80.8737	80.7658	47.9553	54.2673	29.9517	51.5617	58.5577	58.7922	66.2367	62.3963	26.729	35.7935	39.9445	30.2861	49.0674	58.1589	66.5552	27.5073	74.5757	40.5645	45.839	44.9048	27.2931	42.4852	40.1558	27.6972	60.4908	39.0867	35.5267	51.9368	62.1654
RFX4	ENSBTAG00000025837	1.14981	0.201459	0.0691513	2.9133	0.0035763	0.804527	0.93222	0	0.742243	0.969364	0.943558	1.45671	0	1.21972	0	0.782483	0	0	0	0.648045	0	1.53598	0.81844	0	0	0	0.465644	1.21496	0	0	0	0	3.75219	5.39637	2.39194	1.64505	0.513475	1.30968	0.955421	3.63909	0.944116	0	0	0	0	2.36845	0	11.3028
HBM	ENSBTAG00000038757	1.26199	0.223923	0.0757141	2.95748	0.0031016	0.804527	0.93222	1.05885	1.48449	1.93873	0.943558	1.45671	0	2.43944	0	0.782483	0.786691	0	1.9699	0	0	1.53598	0	0.992503	1.72918	0	0.931287	0	0	0	0	0	1.87609	0	0.597985	1.64505	0	6.54842	0	2.72931	1.88823	0	0	2.95077	1.69942	3.15793	0	3.7676
bta-mir-2329-1	ENSBTAG00000044225	5.0727	0.279622	0.0944995	2.95898	0.00308654	0.804527	9.3222	2.11771	9.64916	7.75491	6.60491	9.71137	0	0	3.36392	2.34745	3.14676	2.56742	2.95485	0	5.77312	17.6638	0.81844	5.95502	1.72918	0	3.72515	7.28974	3.76774	9.04404	1.78154	5.07594	3.75219	5.39637	7.77381	4.38681	8.72908	10.4775	10.5096	13.6466	6.60881	9.56091	2.51793	2.95077	0	12.6317	3.99514	13.1866
WDR37	ENSBTAG00000000683	259.101	0.181377	0.0629691	2.88041	0.00397158	0.828762	289.92	264.714	249.394	261.244	192.486	310.278	207.178	525.7	210.245	237.092	230.5	215.663	199.945	125.073	270.182	302.589	225.071	250.111	261.107	203.331	234.684	242.991	245.845	233.638	270.793	255.489	215.751	226.647	301.982	254.983	265.98	299.918	291.403	286.578	213.37	325.071	226.614	274.422	246.416	296.056	274.666	258.081
COL14A1	ENSBTAG00000013369	808.011	-0.276927	0.0961504	-2.88015	0.00397488	0.828762	613.401	368.481	452.026	437.183	470.835	500.135	889.991	291.513	661.01	475.75	688.355	436.462	1285.36	688.872	740.114	451.579	693.219	714.602	781.591	1098.3	908.936	545.515	597.187	590.877	685.891	615.881	1101.27	1187.2	522.041	1103.28	495.503	320.873	1094.91	596.81	640.11	688.385	321.036	572.45	655.976	426.321	551.329	872.2
ELOVL3	ENSBTAG00000015700	0.29478	-0.135616	0.0469224	-2.89021	0.00384982	0.828762	0	0	0	0	1.88712	0	1.459	0	0.84098	0	0	2.56742	0	0	1.15462	0	0	0	1.72918	1.54039	0.465644	0	0	0	0	0	0	0	0	0.548351	0	0	0	0	0	0	0	0	0	0	0	0
EWSR1	ENSBTAG00000017755	1299.01	0.148628	0.0513375	2.89512	0.00379018	0.828762	1381.55	1029.21	1047.31	1168.08	1362.5	1180.42	1177.41	1695.41	1029.36	1188.59	1161.94	965.35	1355.29	1063.44	1146.54	1572.85	1385.62	1382.56	1106.68	1164.53	1151.07	1411.78	1355.44	1376.2	1309.43	1189.46	926.791	1277.14	1458.49	1531.54	1260.07	1381.72	1353.83	1590.28	1638.98	1288.81	1182.17	1400.14	1216.78	1494.49	1305.41	1394.01
MYO1E	ENSBTAG00000021538	223.493	-0.190403	0.0659537	-2.88691	0.00389045	0.828762	226.53	176.829	201.148	204.536	197.204	199.569	231.981	180.519	241.361	171.364	208.473	269.579	275.786	121.184	178.967	186.622	225.889	217.358	328.545	303.457	230.028	156.729	203.458	152.241	220.91	177.658	204.494	277.013	212.883	276.917	246.468	155.852	220.702	220.165	207.705	214.164	186.327	181.472	210.728	247.898	221.73	162.007
PCNT	ENSBTAG00000030670	1085.34	0.199585	0.0688942	2.89697	0.0037678	0.828762	1257.57	900.026	1085.9	979.542	987.905	1060	834.549	2322.35	992.357	957.76	951.109	632.869	989.873	511.955	1047.24	1516.02	1032.87	998.458	1257.12	968.905	1063.53	1033.93	1004.1	1095.08	1336.15	976.272	1121.9	1395.86	1241.42	1064.9	1068.03	1478.63	1068.16	1633.95	936.563	1369.12	649.626	1329.32	842.913	1190.54	1264.46	1224.47
HRH1	ENSBTAG00000001447	35.7494	-0.252074	0.0900831	-2.79824	0.00513818	0.840355	26.1022	38.1187	25.2363	35.8665	32.081	23.7929	24.803	25.6141	41.208	25.822	32.2543	21.8231	50.2324	36.2905	41.5665	26.1117	43.3773	32.7526	31.1253	44.6713	50.2895	24.2991	32.0258	45.2202	23.16	15.2278	52.5307	25.183	26.3113	32.901	24.6468	24.884	38.2168	40.9397	30.2117	19.1218	25.1793	25.0816	16.9942	11.0528	46.9429	45.2112
ADPGK	ENSBTAG00000001578	126.526	-0.17492	0.0618687	-2.82728	0.00469454	0.840355	119.324	148.24	126.181	144.92	133.985	106.339	159.031	90.2594	117.737	125.98	126.657	155.329	144.787	155.531	135.091	89.087	112.126	103.22	174.647	110.908	180.67	97.1965	112.09	122.095	94.4214	99.8268	110.69	120.519	102.255	133.798	117.072	104.775	145.224	106.443	131.232	128.116	138.486	149.014	96.867	90.001	122.851	77.2358
SMTN	ENSBTAG00000003100	1291.47	0.214358	0.0773134	2.77258	0.00556137	0.840355	1192.31	1649.69	1245.48	1185.05	1585.18	1357.65	868.106	2879.76	1255.58	1420.21	1006.96	1265.74	936.686	1259.8	905.225	1160.44	1264.49	1206.88	1096.3	1554.25	1163.18	1204.02	1188.72	838.835	1184.72	1001.65	735.429	1196.19	1316.17	1152.63	1249.28	1071.32	2549.06	1186.34	1827.81	1273.51	1425.15	1096.21	1155.61	1099.75	1583.07	983.344
DCN	ENSBTAG00000003505	7056.01	-0.242535	0.0848564	-2.85818	0.00426072	0.840355	5398.49	7261.62	5324.85	6229.62	7112.54	4723.12	6911.29	923.329	7225.7	5734.04	6841.07	9893.56	11899.2	12752.2	7371.12	4830.67	6472.22	5529.23	6413.54	6260.14	7760.42	5457.58	6048.17	7068.67	5120.13	6383.84	8695.7	8382.36	5838.73	7933.54	5291.36	4530.2	7561.2	5955.36	6445.48	5407.65	7572.67	5675.81	9239.75	3911.1	6188.47	5719.22
AACS	ENSBTAG00000005678	94.5593	-0.191309	0.069349	-2.75863	0.00580434	0.840355	78.3065	117.533	74.9666	119.716	106.622	77.6909	126.933	117.093	105.123	97.8104	96.763	160.464	111.299	97.2067	109.689	75.2632	107.216	88.3328	83.0008	101.666	102.442	69.2525	74.4129	73.8597	99.766	91.3669	108.813	82.7443	71.1602	144.216	66.7518	77.2714	111.784	90.0674	71.7528	72.6629	69.243	91.4739	69.6762	79.7377	73.9101	75.352
ACSM3	ENSBTAG00000006447	15.8023	0.259875	0.0944251	2.75218	0.00592003	0.840355	20.5088	12.7062	10.3914	10.663	5.66135	9.71137	5.83601	0	10.0918	4.6949	14.9471	1.28371	10.8344	20.7374	10.3916	10.7519	6.54752	4.96252	5.18755	13.8635	11.1754	19.4393	13.1871	6.78303	16.0338	28.7637	18.7609	66.5552	15.5476	10.967	8.72908	15.7162	6.68795	22.7443	13.2176	30.5949	25.1793	4.42616	101.965	18.9476	3.99514	28.257
GPM6B	ENSBTAG00000009260	220.297	-0.24174	0.0855589	-2.82542	0.00472181	0.840355	168.732	259.419	157.356	212.291	140.59	201.511	357.456	104.896	291.82	147.107	219.487	218.231	392.01	101.743	160.493	119.807	124.403	164.756	321.628	266.487	258.432	199.253	179.91	182.388	251.196	201.346	324.564	203.263	130.361	215.502	160.204	161.091	290.448	229.262	191.655	196.955	313.482	137.211	265.11	144.475	126.846	226.056
ADAMTS8	ENSBTAG00000010411	9.5831	-0.245996	0.0876297	-2.80722	0.00499708	0.840355	2.79666	1.05885	11.1336	4.36214	67.9362	8.25466	2.918	2.43944	5.04588	11.7373	16.5205	14.1208	33.4883	5.8324	3.46387	13.8238	5.72908	1.98501	6.91673	44.6713	13.038	0	4.70968	2.26101	10.6892	8.4599	1.87609	30.5794	2.39194	6.03186	9.24255	1.30968	0	6.3684	1.88823	3.82436	2.51793	11.8031	3.39884	4.7369	12.9842	3.7676
ABCC11	ENSBTAG00000010858	0.907804	0.203583	0.0711955	2.85949	0.00424326	0.840355	2.79666	4.23542	0.742243	0.969364	0.943558	1.45671	0	0	0	0	0	0	0.984949	3.24022	1.15462	0	0.81844	0	0	0	0.465644	2.42991	0.941935	0.75367	1.78154	0	0	1.79879	0	0.548351	0.513475	0	2.86626	2.72931	2.83235	0	0	0	1.69942	1.57897	0.998785	0
OTOGL	ENSBTAG00000011336	61.2721	0.276487	0.0987138	2.8009	0.00509601	0.840355	56.8654	31.7656	75.7088	66.8861	43.4037	86.4312	55.4421	10.9775	40.3671	43.8191	40.9079	3.85113	26.5936	5.8324	45.0303	103.679	111.308	21.8351	100.293	92.4233	66.587	71.6824	20.7226	29.3931	83.7322	50.7594	35.6458	104.33	59.2005	123.379	26.1872	121.801	46.8156	90.9771	49.094	160.623	71.761	72.2939	73.0751	131.054	42.9478	111.144
PDCD1	ENSBTAG00000011543	10.3449	-0.267944	0.0972337	-2.75567	0.00585721	0.840355	2.79666	5.29427	5.93795	8.23959	11.3227	5.82682	11.672	19.5155	10.9327	10.1723	10.227	16.6882	22.6538	16.8492	20.7832	10.7519	13.9135	18.8576	10.3751	7.70195	6.51901	8.5047	9.41935	7.5367	14.2523	6.76792	7.50438	7.19516	9.56776	14.2571	6.67518	2.61937	12.4205	6.3684	17.9382	9.56091	13.8486	5.90154	10.1965	6.31586	3.99514	5.6514
RASIP1	ENSBTAG00000011619	845.39	0.209421	0.0751557	2.78649	0.0053282	0.840355	825.015	817.435	646.494	895.692	951.106	983.276	535.454	1474.64	687.081	899.073	597.098	621.316	675.675	1587.06	605.023	817.143	941.206	1145.35	823.091	836.431	818.136	767.852	1087.94	770.251	753.589	649.72	724.173	753.693	907.741	934.39	1033.11	755.688	1349.05	898.854	1391.63	959.915	783.076	631.465	657.676	1033.43	1173.57	631.073
CAPN2	ENSBTAG00000012778	1644.06	-0.174853	0.0634627	-2.75521	0.00586553	0.840355	1694.78	1523.69	1063.63	1326.57	1279.46	1762.61	1647.21	1384.38	1690.37	1363.87	1417.62	2463.44	1460.68	1647.33	1820.84	1188.85	1528.85	1100.69	1597.76	1702.13	1724.74	1103.18	1423.26	1539.75	1275.58	1680.14	1688.49	1498.39	1633.7	1623.67	1230.8	983.573	1357.65	1391.04	1564.4	1864.38	1848.16	1919.48	1981.52	1431.33	1542.12	1363.87
IFNGR2	ENSBTAG00000012899	573.105	-0.177037	0.0644082	-2.74867	0.00598382	0.840355	668.402	488.132	536.642	536.058	632.184	591.908	599.65	400.069	432.264	604.86	626.993	983.322	658.931	805.52	652.363	490.747	563.905	571.682	439.212	543.757	473.56	432.524	639.574	584.848	595.033	495.75	639.748	581.009	468.222	576.865	465.722	577.571	462.424	436.69	474.89	533.499	987.028	548.843	713.757	427.9	540.343	384.295
PSPH	ENSBTAG00000013081	34.9242	-0.240025	0.0860898	-2.78807	0.00530223	0.840355	40.0855	32.8245	29.6897	30.0503	24.5325	19.9083	48.1471	32.9325	38.6851	32.8643	56.6418	26.9579	60.0819	57.676	35.7933	23.0397	27.827	47.6401	29.3961	41.5905	42.8392	32.8038	29.2	34.6688	28.5046	42.2995	48.7785	35.9758	37.0751	23.0307	31.322	20.955	35.3506	33.6615	48.1499	24.8584	71.761	30.9831	27.1907	35.5267	22.9721	18.838
WNT2B	ENSBTAG00000014291	16.5599	-0.263082	0.0948175	-2.77462	0.00552669	0.840355	8.38998	15.8828	14.8449	16.9639	10.3791	9.2258	16.049	4.87888	10.9327	24.257	15.7338	17.9719	22.6538	27.8659	16.1647	14.5918	12.2766	14.8875	10.3751	20.0251	22.8165	12.1496	14.129	18.8417	16.0338	8.4599	7.50438	14.3903	17.3416	31.256	12.3234	6.54842	28.6626	19.1052	19.8264	11.4731	13.8486	8.85231	13.5954	6.31586	20.9745	11.3028
RARRES1	ENSBTAG00000014713	77.5022	-0.267357	0.0962929	-2.77649	0.00549487	0.840355	40.0855	68.8255	29.6897	77.5491	54.7264	40.7877	67.1141	29.2733	80.7341	86.0732	62.9353	142.492	125.088	132.201	77.3598	32.2556	89.21	118.108	103.751	64.6963	71.7091	55.888	86.658	85.1647	40.9753	25.3797	54.4067	62.9576	40.065	70.7372	37.9972	26.1937	149.046	70.0524	80.2498	63.102	85.6096	44.2616	61.1791	51.3164	55.932	67.8168
ANKRD24	ENSBTAG00000014774	27.7515	0.253896	0.0911496	2.78548	0.00534479	0.840355	18.6444	34.9422	27.463	49.4376	29.2503	33.0186	24.803	54.8875	27.7523	21.1271	21.2407	15.4045	58.112	17.4972	35.7933	39.9356	29.4638	22.8276	20.7502	15.4039	20.4883	24.2991	31.0839	24.1174	26.723	21.9957	11.2566	46.7685	30.4972	45.5131	25.6738	37.9809	51.5927	35.4811	34.9323	40.1558	16.3665	23.6062	11.8959	20.5265	36.955	20.7218
PTPRR	ENSBTAG00000015311	26.9215	0.272758	0.0988161	2.76026	0.00577553	0.840355	37.2888	21.1771	22.2673	15.9945	6.60491	9.2258	18.967	9.75777	20.1835	10.9548	27.5342	24.3905	18.714	23.9777	30.0202	32.2556	74.4781	36.7226	38.042	16.9443	27.473	95.9816	10.3613	13.5661	14.2523	20.3038	15.0088	21.5855	28.1053	16.9989	87.8042	22.2646	34.3951	30.9322	70.8087	13.3853	21.4024	16.2292	30.5896	20.5265	9.98785	18.838
PRIMA1	ENSBTAG00000015880	1.3034	-0.22935	0.0814724	-2.81506	0.00487678	0.840355	0	0	0	0.969364	0.943558	1.94227	4.37701	2.43944	2.52294	0.782483	2.36007	0	1.9699	0	1.15462	0	0.81844	0.992503	0	1.54039	1.39693	0	2.82581	3.01468	3.56307	0	0	0	1.79396	2.1934	1.02695	1.30968	0	0.909771	0.944116	1.91218	0	1.47539	0	0	0.998785	1.8838
RELT	ENSBTAG00000016494	57.4809	0.277797	0.0974236	2.85144	0.00435221	0.840355	68.0521	68.8255	84.6157	47.4988	54.7264	42.73	46.6881	120.752	60.5506	40.6891	81.8159	33.3765	40.3829	31.1062	31.1748	40.7036	92.4837	72.4527	76.084	52.3732	23.7478	91.1217	46.1548	80.6427	32.0676	38.9155	24.3892	37.7746	36.4771	43.8681	118.613	44.5293	60.1915	95.526	148.226	40.1558	40.2869	56.0647	50.9826	41.8426	35.9563	73.4682
CLMP	ENSBTAG00000020046	71.1345	-0.248216	0.0877883	-2.82744	0.0046922	0.840355	48.4754	56.1193	53.4415	71.7329	57.557	58.7538	94.8351	69.5241	60.5506	52.4264	77.0957	98.8457	157.592	90.0782	53.1127	52.2234	72.8412	49.6252	88.1883	60.0752	71.7091	61.9628	72.529	54.2642	85.5137	55.8353	58.1589	52.1649	44.2509	74.0273	50.3206	35.3615	85.0325	45.4886	70.8087	55.4533	60.4303	63.4416	76.4739	42.6321	46.9429	54.6302
ARHGEF15	ENSBTAG00000020688	205.092	0.211421	0.0759456	2.78384	0.00537188	0.840355	190.173	194.829	167.747	258.335	183.994	257.351	156.113	473.252	221.178	148.672	168.352	156.613	175.321	129.609	161.647	182.782	170.236	182.621	229.981	187.927	210.005	160.374	199.69	142.444	229.818	130.282	142.583	212.257	258.33	220.985	212.579	183.356	345.862	207.428	278.514	269.618	198.916	181.472	154.647	291.319	296.639	131.866
ZNHIT6	ENSBTAG00000021051	49.4974	-0.200869	0.0716467	-2.80361	0.00505341	0.840355	51.2721	52.9427	46.0191	41.6826	35.8552	46.129	53.9831	13.4169	64.7555	49.2965	58.2151	60.3344	60.0819	59.6201	46.185	43.7755	42.5589	40.6926	44.9588	58.5348	66.587	41.3085	55.5742	50.4959	23.16	65.9872	69.4155	57.5612	37.0751	53.7384	47.7532	49.768	51.5927	46.3983	34.9323	57.3654	41.5458	35.4093	52.682	49.7374	38.9526	47.095
CRISPLD2	ENSBTAG00000021176	1199.99	-0.220199	0.0793086	-2.77648	0.00549506	0.840355	835.269	1178.5	1060.67	1261.63	1119.06	1069.22	1232.86	1180.69	1517.13	931.155	989.657	2310.68	1099.2	1474.3	1227.37	729.592	1009.96	1258.49	1960.89	1349.38	1173.42	711.964	1191.55	798.89	1241.73	641.26	1048.74	976.742	1157.1	1189.37	1077.78	987.502	1171.35	1186.34	1090.45	539.235	1255.19	1411.94	1043.44	642.639	1067.7	955.087
Novel	ENSBTAG00000023648	164.559	0.254093	0.0924656	2.74797	0.00599657	0.840355	159.41	202.241	212.282	106.145	250.986	160.238	106.507	281.756	158.945	236.31	100.696	75.7389	176.306	160.715	191.668	290.301	206.247	251.103	162.543	130.933	122.464	225.982	157.303	223.84	252.978	214.881	159.468	273.416	114.215	93.768	86.7773	259.318	257.964	135.556	188.823	89.8725	149.817	131.309	129.156	184.739	196.761	301.408
TGFBR3	ENSBTAG00000024269	402.968	-0.246084	0.0895299	-2.74862	0.0059846	0.840355	316.023	298.597	346.628	351.879	189.655	294.74	367.669	241.505	492.814	306.733	330.41	473.689	511.188	86.838	453.767	244.221	296.275	331.496	527.401	499.086	506.155	336.543	252.439	471.797	326.021	331.628	512.174	523.448	282.249	477.613	392.808	277.653	466.245	373.006	220.923	302.125	191.363	354.093	433.352	234.476	427.48	437.042
CABIN1	ENSBTAG00000024708	595.631	0.176664	0.0638322	2.76763	0.00564661	0.840355	640.435	542.133	647.978	660.137	619.918	574.427	558.798	1617.35	530.659	558.693	598.672	543.009	542.707	583.888	508.035	685.817	556.539	536.944	677.84	528.353	573.673	583.179	570.813	685.086	693.017	595.577	495.289	559.423	589.015	614.153	692.678	627.339	572.297	713.261	654.272	629.108	391.538	644.744	487.734	570.796	629.235	687.587
RBM3	ENSBTAG00000025848	336.429	0.265048	0.0926818	2.85976	0.00423959	0.840355	300.175	226.595	324.36	232.163	371.762	280.173	176.539	196.375	140.444	320.036	246.234	189.989	463.911	206.078	616.569	696.568	378.938	271.946	204.044	197.17	214.196	252.711	245.845	223.84	372.341	228.417	208.247	390.337	354.007	418.94	237.739	513.396	562.743	363.909	318.167	332.72	363.841	475.074	200.532	359.215	279.66	555.721
SLCO6A1	ENSBTAG00000030210	0.784642	0.176346	0.0639471	2.75769	0.00582112	0.840355	0.93222	1.05885	2.96897	1.93873	0	3.88455	0	0	0	0	0.786691	0	0	0.648045	0	1.53598	0.81844	0	0	0	0.931287	1.21496	0	0	0	0	0	5.39637	0.597985	1.64505	0	0	0	2.72931	0.944116	0	0	1.47539	0	3.15793	0	1.8838
NDUFA4L2	ENSBTAG00000031503	78.6179	0.264379	0.0933462	2.83225	0.00462222	0.840355	95.0865	65.649	29.6897	118.262	114.171	84.9745	48.1471	119.533	109.327	57.1213	47.2015	107.832	79.7808	94.6145	51.9581	74.4952	86.7547	55.5802	102.022	86.2618	22.3509	68.0376	49.9226	33.9151	60.5722	59.2193	24.3892	97.1346	72.3562	76.2207	50.834	70.723	123.249	58.2254	119.903	162.535	55.3944	41.3108	113.861	60.7902	100.877	52.7464
DDO	ENSBTAG00000033367	214.856	0.236898	0.0851152	2.78327	0.00538148	0.840355	414.838	157.769	252.363	222.469	277.406	201.025	151.736	101.237	190.062	248.83	184.086	164.315	192.065	195.061	190.513	238.845	167.78	222.321	202.314	167.902	291.959	349.907	119.626	170.329	212.003	203.038	191.362	187.074	267.299	118.992	205.903	327.421	212.103	195.601	323.832	252.408	269.418	157.866	169.942	239.213	153.813	433.274
Novel	ENSBTAG00000035438	8.9329	0.273544	0.0986451	2.77302	0.00555394	0.840355	10.2544	4.23542	15.5871	9.20896	5.66135	10.1969	7.29501	24.3944	4.2049	10.9548	10.227	3.85113	9.84949	1.29609	9.23699	9.98389	4.91064	4.96252	8.64591	7.70195	6.98466	13.3645	5.65161	7.5367	12.4707	6.76792	9.38047	5.39637	7.77381	7.12856	9.24255	19.6453	7.64337	17.2857	6.60881	13.3853	6.29482	10.3277	8.4971	7.89483	13.983	13.1866
CR2	ENSBTAG00000038496	146.49	-0.275684	0.0987374	-2.7921	0.00523678	0.840355	58.7299	140.828	67.5441	164.307	63.2184	95.1714	221.768	12.1972	144.649	140.847	192.739	189.989	312.229	121.184	204.368	41.4715	116.219	253.088	166.002	198.71	58.6711	97.1965	118.684	107.775	76.606	89.6749	168.849	133.11	126.773	265.402	102.695	48.4583	342.996	109.173	133.12	217.989	8.81275	106.228	86.6704	45.0005	119.854	107.377
ACOT11	ENSBTAG00000039686	124.399	0.274374	0.0972632	2.82095	0.00478822	0.840355	158.477	93.1792	200.406	221.984	82.0895	274.346	70.0321	353.719	74.8472	211.271	106.99	71.8878	50.2324	3.88827	90.0607	77.5672	73.6596	98.2578	183.293	164.822	86.6097	64.3927	65.9355	132.646	65.9168	76.1391	28.1414	113.324	166.24	68.5438	69.3191	40.6002	214.014	94.6162	91.5792	126.204	67.9841	97.3755	84.971	113.685	368.552	94.1901
GSTO2	ENSBTAG00000040290	3.78193	0.265656	0.0936599	2.83639	0.00456266	0.840355	8.38998	7.41198	9.64916	5.81618	2.83067	3.39898	2.918	0	8.4098	4.6949	1.57338	0	6.89464	4.53631	1.15462	7.67992	9.82128	0.992503	3.45837	4.62117	4.65644	6.07478	6.59355	3.76835	7.12614	1.69198	0	1.79879	2.98993	2.1934	0.513475	1.30968	5.73252	0.909771	6.60881	3.82436	2.51793	7.37693	0	2.36845	9.98785	3.7676
Novel	ENSBTAG00000045751	46.1947	0.253426	0.0899317	2.81799	0.00483259	0.840355	13.9833	14.824	164.778	47.0141	12.2663	7.76909	40.8521	30.493	23.5474	7.82483	48.7748	1.28371	26.5936	12.3129	53.1127	34.5596	127.677	35.7301	22.4794	12.3231	27.473	38.8786	89.4839	10.5514	37.4122	43.9915	20.637	48.5673	56.2106	8.77361	32.8624	98.2264	92.6758	34.5713	97.2439	80.3116	6.29482	14.7539	161.445	163.423	50.938	97.9577
PTP4A3	ENSBTAG00000046467	1914.94	0.211851	0.0758792	2.79196	0.00523901	0.840355	2410.72	1956.76	1563.16	2245.05	2312.66	1674.24	2006.13	3414	1487.69	1945.25	1678.8	1278.58	1712.83	1957.1	1647.65	2310.89	2019.91	1540.36	2102.69	2016.37	1777.36	1764.12	1800.98	2062.79	2200.2	1976.23	1320.77	2127.97	1944.05	1520.58	1347.36	2394.1	1487.59	1922.35	1767.38	1866.29	2060.92	1307.19	2125.97	1786.6	1791.82	2162.6
Novel	ENSBTAG00000046482	11.8454	0.237367	0.0839456	2.82762	0.0046895	0.840355	2.79666	41.2953	2.96897	15.5098	0.943558	27.1918	7.29501	19.5155	0	1.56497	9.44029	25.6742	20.6839	0.648045	5.77312	7.67992	28.6454	11.91	3.45837	12.3231	2.32822	14.5795	19.7806	2.26101	3.56307	1.69198	3.75219	1.79879	2.98993	2.74175	2.56738	6.54842	4.7771	19.1052	16.05	19.1218	3.77689	97.3755	6.79768	15.0002	23.9708	3.7676
HEPH	ENSBTAG00000047416	38.1769	-0.250295	0.0892157	-2.8055	0.00502383	0.840355	37.2888	24.3536	23.7518	29.0809	20.7583	42.73	43.7701	10.9775	61.3916	25.822	44.0547	47.4973	46.2926	36.9386	45.0303	29.1837	41.7404	41.6851	36.3128	33.8886	58.6711	27.944	27.3161	39.1908	40.9753	28.7637	54.4067	34.177	39.467	42.223	24.1333	27.5034	70.7011	35.4811	44.3734	28.6827	28.9562	26.5569	33.9884	19.7371	29.9636	43.3274
MEDAG	ENSBTAG00000008271	382.443	-0.239391	0.0873614	-2.74024	0.00613948	0.853387	245.174	429.895	326.587	430.882	333.076	275.803	382.259	273.218	412.08	300.474	356.371	559.698	423.528	747.196	479.169	181.246	363.387	288.818	390.795	423.607	476.819	257.571	294.826	451.448	309.987	275.793	365.838	226.647	264.309	466.098	380.998	275.034	410.831	362.999	243.582	273.442	448.191	300.979	283.803	190.265	354.569	258.081
ADGRL1	ENSBTAG00000003675	81.5735	0.242332	0.0888509	2.72741	0.00638342	0.854378	50.3399	83.6495	97.2339	123.594	77.3717	103.426	62.7371	184.178	69.8014	70.4235	69.2288	32.0928	100.465	28.514	85.4422	104.447	101.487	52.6027	98.5634	64.6963	74.503	120.281	97.0193	82.9037	106.892	120.131	82.5482	131.312	87.3058	118.444	65.7248	74.652	127.071	99.1651	85.9145	80.3116	44.0637	106.228	52.682	99.4748	82.8992	82.8873
HAS2	ENSBTAG00000019892	20.3647	-0.267321	0.0976878	-2.73648	0.00621003	0.854378	18.6444	3.17656	10.3914	15.9945	8.49202	10.1969	8.75401	0	8.4098	15.6497	14.9471	32.0928	23.6388	15.5531	23.0925	3.07197	13.095	11.91	13.8335	15.4039	14.435	12.1496	12.2452	24.8711	23.16	11.8439	9.38047	16.1891	17.3416	23.5791	15.4043	20.955	28.6626	23.6541	20.7705	15.2975	12.5896	13.2785	35.6878	6.31586	12.9842	15.0704
Novel	ENSBTAG00000034954	0.592938	-0.130184	0.047697	-2.72939	0.0063451	0.854378	0	0	0	0.484682	0	0	0	0	0	0	0	2.56742	0	0	0	0	0	0	0	0	2.79386	2.42991	1.88387	0.75367	0	0	3.75219	0	0	0	0	0	0.955421	0	0	0	2.51793	0	0	0	0	0
Novel	ENSBTAG00000037743	1.21163	0.147318	0.0540272	2.72673	0.00639646	0.854378	1.86444	0	0	0.484682	0	0	0	0	0	0	0	0	0	1.94413	0	3.07197	0	0	0	1.54039	0	0	0	4.52202	0	0	1.87609	0	0.597985	0	0.513475	1.30968	1.91084	0	12.2735	7.64873	2.51793	0	0	0.789483	0.998785	5.6514
RGS4	ENSBTAG00000046277	8.3374	-0.25564	0.0936262	-2.73043	0.00632511	0.854378	4.6611	6.35312	2.96897	4.84682	4.71779	2.91341	4.37701	0	2.52294	2.34745	4.72015	5.13484	19.699	3.24022	12.7009	6.91192	18.8241	3.97001	5.18755	13.8635	4.65644	2.42991	7.53548	3.76835	3.56307	3.38396	18.7609	8.99394	7.17582	5.48351	1.54043	1.30968	8.59879	3.63909	3.77646	0	7.55379	7.37693	10.1965	3.15793	2.99636	7.5352
ENO4	ENSBTAG00000004330	12.9116	0.268436	0.0988105	2.71668	0.00659406	0.859379	10.2544	10.5885	23.0095	12.6017	11.3227	9.2258	7.29501	3.65916	8.4098	6.25987	13.3737	3.85113	16.7441	3.24022	15.0101	9.98389	13.095	13.895	6.91673	13.8635	13.038	17.0094	5.65161	16.5807	12.4707	8.4599	9.38047	37.7746	16.7436	15.3538	7.70213	17.0259	16.2422	7.27817	14.1617	26.7705	17.6255	17.7046	20.393	11.0528	8.98907	30.1408
ART4	ENSBTAG00000008352	10.6787	-0.267059	0.0982871	-2.71713	0.0065851	0.859379	0.93222	7.41198	11.8759	3.87746	4.71779	4.85568	17.508	3.65916	15.1376	10.1723	12.5871	7.70226	20.6839	4.53631	15.0101	6.14393	9.82128	8.93253	5.18755	21.5654	8.38159	10.9346	14.129	14.3197	7.12614	11.8439	20.637	10.7927	7.77381	20.8373	10.2695	9.16779	22.9301	10.0075	9.44116	7.64873	5.03586	7.37693	10.1965	8.68431	6.9915	9.41901
SPRY1	ENSBTAG00000021245	617.032	-0.195887	0.0721598	-2.71463	0.00663497	0.859379	541.62	813.2	534.415	797.302	674.644	605.989	684.272	265.899	606.347	523.481	722.182	947.378	566.345	626.659	610.796	484.603	560.632	567.712	683.027	640.802	684.962	567.385	600.955	612.734	477.451	614.189	791.712	444.301	439.519	670.633	667.518	330.041	810.197	411.217	650.496	537.323	796.924	489.828	414.659	506.848	588.284	548.186
Novel	ENSBTAG00000046365	1.30613	-0.198129	0.0728031	-2.72144	0.00649982	0.859379	1.86444	0	1.48449	0	0	0.971137	2.918	2.43944	0	3.91242	0	2.56742	6.89464	1.94413	1.15462	0	0.81844	0	1.72918	1.54039	1.39693	0	0.941935	0.75367	0	0	0	1.79879	0	3.83845	1.02695	0	0.955421	0.909771	0.944116	1.91218	1.25896	0	0	0	1.99757	0
Novel	ENSBTAG00000000853	8.00745	0.127972	0.0475823	2.68949	0.00715614	0.867622	82.9676	2.11771	3.71122	1.45405	1.88712	1.45671	0	7.31833	4.2049	2.34745	0.786691	2.56742	0.984949	7.12849	2.30925	3.07197	3.27376	1.98501	0	0	0.931287	1.21496	0.941935	0.75367	481.015	0	7.50438	0	0	2.1934	1.02695	1.30968	0	0	0	0	20.1434	0	693.364	0	1.99757	0
CXCR4	ENSBTAG00000001060	109.787	-0.227184	0.0869003	-2.6143	0.008941	0.867622	69.9165	151.416	66.0597	97.4211	116.058	93.2291	103.589	37.8114	145.49	79.0308	155.765	118.101	82.7357	204.134	136.246	85.2471	109.671	89.3253	127.96	97.0445	99.1821	94.7666	117.742	76.1207	117.581	72.7551	121.946	161.891	58.6025	139.281	96.0198	57.6261	110.829	50.9472	125.567	105.17	217.801	85.5724	78.1733	114.475	104.872	84.7711
PPL	ENSBTAG00000002178	245.413	-0.250105	0.0931119	-2.68607	0.00722988	0.867622	172.461	209.653	130.635	240.402	136.816	172.862	312.226	298.832	196.789	176.059	199.82	445.447	377.235	208.022	351.006	210.43	227.526	200.486	202.314	288.053	211.868	82.617	194.039	287.148	181.717	172.582	309.556	197.867	168.632	367.943	194.607	127.039	379.302	288.397	183.158	124.292	124.637	202.128	152.948	136.58	315.616	346.619
FBN1	ENSBTAG00000002278	4012.64	-0.254884	0.0945021	-2.69712	0.00699416	0.867622	3188.19	2013.94	2373.69	4145.97	2417.4	2869.22	3279.84	1716.15	3548.94	3358.42	3676.99	2887.06	5517.68	1809.34	3909.56	2077.42	3293.4	2730.38	4442.27	5551.56	3955.18	3070.19	2840.88	3854.27	3356.41	2771.46	3981.07	4725.42	2940.89	6200.2	3141.95	2007.75	6461.51	3518.09	2345.18	4292.85	1675.68	3526.17	3337.66	2319.5	3928.22	3923.96
LGALS3	ENSBTAG00000002326	193.944	-0.249941	0.0946821	-2.63979	0.00829582	0.867622	136.104	191.653	141.768	194.842	181.163	101.969	243.653	103.676	156.422	219.878	171.499	388.964	472.775	349.296	174.348	135.935	199.699	239.193	164.272	189.468	155.525	86.2619	164.839	202.737	147.867	91.3669	146.335	185.275	105.245	239.629	103.208	95.607	353.506	119.18	170.885	128.116	225.355	128.359	214.127	115.264	211.742	154.472
CYB5B	ENSBTAG00000002412	258.444	-0.155098	0.0591162	-2.62361	0.00870033	0.867622	198.563	264.714	234.549	293.717	237.777	301.538	253.866	175.64	272.478	284.824	241.514	323.495	250.177	169.14	385.644	220.414	234.074	224.306	252.461	294.214	243.066	250.281	325.91	232.13	236.944	282.561	208.247	224.849	276.269	271.982	244.414	172.878	278.027	224.713	172.773	212.252	279.49	289.176	346.682	240.003	282.656	231.708
GSS	ENSBTAG00000003504	92.7503	0.166364	0.0636246	2.61477	0.0089288	0.867622	88.5609	88.9437	100.203	98.8751	81.146	74.7775	72.9501	130.51	68.9604	87.6381	97.5497	112.967	98.4949	128.313	91.2153	95.999	107.216	89.3253	77.8132	101.666	87.541	117.851	102.671	81.3964	74.8245	81.215	73.1677	82.7443	81.326	91.0262	116.045	96.9167	104.141	83.699	113.294	76.4873	113.307	75.2447	64.578	86.0536	84.8967	90.4225
ECM1	ENSBTAG00000003806	260.83	-0.250478	0.0959436	-2.61068	0.00903618	0.867622	167.8	142.945	107.625	191.449	172.671	222.876	245.112	195.155	225.383	244.135	247.021	382.546	402.844	576.112	228.616	119.039	283.999	176.666	314.711	321.941	246.326	153.085	146.942	290.917	153.212	91.3669	255.149	329.178	227.234	251.145	131.963	111.323	361.149	161.939	245.47	267.705	143.522	163.768	127.457	166.581	205.75	216.637
PDE1B	ENSBTAG00000004337	60.559	0.201644	0.0751919	2.68172	0.00732448	0.867622	65.2554	50.825	72.7398	71.2482	66.0491	72.8353	51.0651	106.116	55.5047	61.8162	49.5615	69.3204	51.2173	58.9721	41.5665	80.6391	45.0142	75.4302	62.2506	55.454	57.7398	76.5423	74.4129	48.9885	49.883	43.9915	71.2916	82.7443	55.6126	65.2537	71.373	52.3874	91.7204	62.7742	64.1999	51.6289	50.3586	88.5231	40.7861	87.6326	59.9271	64.0492
RUNX1	ENSBTAG00000004742	19.9575	-0.259396	0.0972419	-2.66754	0.00764094	0.867622	11.1866	9.52969	14.8449	23.2647	10.3791	10.1969	23.344	13.4169	11.7737	17.9971	14.1604	32.0928	31.5184	3.24022	23.0925	9.2159	15.5504	10.9175	17.2918	18.4847	18.1601	8.5047	14.129	6.78303	12.4707	15.2278	16.8849	5.39637	8.96978	167.247	18.9986	10.4775	10.5096	12.7368	8.49704	5.73654	10.0717	13.2785	27.1907	16.5791	16.9793	13.1866
ACTC1	ENSBTAG00000005714	1834.84	-0.205852	0.0760986	-2.70507	0.0068289	0.867622	716.877	358.952	659.854	317.951	361.383	290.37	87.5401	139.048	480.2	381.069	135.311	1774.09	531.872	585.184	1757.34	1025.27	1217.84	121.085	1008.11	298.835	341.782	437.384	9963.79	213.289	776.749	681.868	3058.03	1332.9	621.905	15401.5	1729.9	149.304	89.8096	766.027	874.251	330.807	1608.96	1010.64	8762.21	160.265	335.592	2243.61
SOX17	ENSBTAG00000005748	95.8645	0.243263	0.090869	2.67707	0.00742691	0.867622	79.2387	133.416	67.5441	116.324	95.2993	177.718	106.507	189.057	105.964	55.5563	69.2288	89.8597	76.826	78.4134	76.2052	138.238	90.0284	74.4377	131.418	127.852	139.693	89.9068	51.8064	51.2496	64.1353	82.907	50.6546	75.5491	72.3562	175.472	78.5617	92.9876	150.956	83.699	156.723	133.853	84.3506	81.1462	54.3815	97.8958	167.796	99.8415
PEA15	ENSBTAG00000005793	1650.7	-0.176655	0.0660879	-2.67303	0.00751685	0.867622	1399.26	1597.81	1280.37	1452.11	1614.43	1510.12	1637	1061.16	1622.25	1766.85	1335.01	2799.77	2862.26	2154.75	2018.28	1696.49	1756.37	1531.43	1590.85	1862.33	1337.33	1236.83	1703.96	1165.17	1546.37	1231.76	1360.17	1660.28	1325.14	1642.86	1201.02	1148.59	1509.56	1275.5	1527.58	1525.92	1923.7	1758.66	1959.43	1377.65	1621.03	1154.77
LRRC69	ENSBTAG00000006004	12.4605	0.264794	0.0987165	2.68237	0.00731031	0.867622	18.6444	13.7651	14.8449	6.78555	1.88712	17.4805	16.049	0	3.36392	5.47738	12.5871	0	17.7291	12.3129	12.7009	10.7519	12.2766	7.94002	24.2086	24.6462	10.2442	23.0842	5.65161	9.79771	24.9415	15.2278	9.38047	14.3903	16.7436	11.5154	11.2965	30.1227	6.68795	20.015	4.72058	15.2975	16.3665	8.85231	27.1907	15.7897	27.966	11.3028
TLR4	ENSBTAG00000006240	116.938	-0.207716	0.0779883	-2.66343	0.0077349	0.867622	92.2898	130.239	67.5441	119.716	111.34	102.455	116.72	35.3719	154.74	93.898	101.483	116.818	167.441	109.52	163.957	97.5349	121.129	118.108	148.71	130.933	147.609	80.1871	92.3097	107.021	80.1691	104.903	155.716	149.299	87.9038	165.054	83.183	64.1746	152.867	69.1426	119.903	133.853	66.7251	106.228	107.063	106.58	110.865	116.796
BBS9	ENSBTAG00000006528	67.6324	-0.207283	0.077866	-2.66204	0.00776681	0.867622	55.001	65.649	79.42	76.0951	80.2024	69.9218	86.0811	8.53805	75.6882	64.9461	91.2562	80.8737	74.8561	90.7263	100.452	54.5274	44.1958	60.5427	48.4171	66.2367	54.0147	57.103	93.2516	62.5546	60.5722	96.4428	69.4155	64.7564	63.3864	56.4801	60.0766	53.6971	55.4144	71.8719	59.4793	53.5411	55.3944	97.3755	61.1791	60.7902	52.9356	60.2816
TMEM143	ENSBTAG00000007107	399.187	0.159428	0.0609725	2.61475	0.00892931	0.867622	392.465	371.658	398.585	361.088	423.657	464.689	364.751	780.622	428.9	392.024	361.878	344.034	277.755	410.86	351.006	463.099	432.136	460.521	349.295	417.445	415.82	392.431	402.206	382.864	388.375	458.526	303.927	397.532	431.745	309.27	446.723	425.648	376.436	389.382	415.411	453.187	397.833	334.913	331.387	546.322	344.581	369.225
CBX7	ENSBTAG00000007228	103.571	0.189886	0.0711906	2.6673	0.00764644	0.867622	102.544	115.415	112.821	97.4211	115.114	104.397	106.507	282.975	82.4161	118.937	104.63	88.576	108.344	85.5419	105.071	134.399	125.221	79.4002	100.293	101.666	105.235	109.346	95.1355	126.617	128.271	101.519	84.4243	84.5431	96.8736	95.9614	120.153	107.394	102.23	118.27	82.1381	82.2238	66.7251	123.932	100.266	98.6853	125.847	133.75
AIDA	ENSBTAG00000007593	48.1287	-0.202416	0.0772431	-2.6205	0.0087801	0.867622	42.8821	32.8245	40.0811	48.9529	41.5165	46.129	56.9011	15.8564	44.572	46.1665	41.6946	59.0507	60.0819	24.6257	51.9581	29.9517	35.1929	38.7076	57.063	60.0752	66.587	29.159	32.9677	44.4665	58.7907	37.2235	75.0438	37.7746	41.859	44.9648	46.2128	34.0518	52.5481	46.3983	35.8764	45.8924	52.8765	45.737	57.7803	37.1057	51.9368	60.2816
MKX	ENSBTAG00000007678	9.26561	-0.237716	0.0896738	-2.6509	0.00802783	0.867622	10.2544	2.11771	16.3294	2.90809	5.66135	1.94227	11.672	3.65916	1.68196	3.12993	7.08022	14.1208	72.8862	0	9.23699	13.0559	8.1844	3.97001	3.45837	10.7827	14.435	1.21496	1.88387	3.76835	0	23.6877	1.87609	32.3782	5.97985	9.87031	9.24255	1.30968	9.55421	5.45863	4.72058	1.91218	1.25896	5.90154	5.09826	4.7369	1.99757	9.41901
GALNT15	ENSBTAG00000008240	58.5024	-0.25343	0.0962959	-2.63178	0.00849379	0.867622	29.831	132.357	40.0811	55.7384	38.6859	70.4074	102.13	68.3044	49.6178	61.0337	57.4284	119.385	91.6002	53.1397	117.772	33.0236	42.5589	85.3553	58.7922	67.7771	76.8312	17.0094	70.6451	73.106	39.1938	49.0674	71.2916	28.7806	34.0852	65.8021	55.4553	43.2196	146.179	44.5788	30.2117	28.6827	40.2869	44.2616	42.4855	24.474	79.9028	65.933
FN1	ENSBTAG00000008300	4668.3	-0.24755	0.0920512	-2.68926	0.0071611	0.867622	4112.96	2272.3	2458.31	4270.05	3104.31	3556.79	5605.49	2044.25	3836.55	2518.03	4151.37	4306.85	8393.73	3153.39	3948.81	3424.47	4476.87	3561.1	4805.4	5295.86	4346.78	3541.6	3327.86	4026.1	4259.65	3453.33	5890.94	5432.34	3408.52	5640.88	3333.99	2564.36	6059.28	3326.12	3914.3	3826.28	1927.47	3657.48	4727.79	2954.24	3529.71	4121.76
KLK13	ENSBTAG00000009382	2.11988	-0.22687	0.0855077	-2.65322	0.0079729	0.867622	1.86444	0	1.48449	2.42341	0.943558	2.42784	7.29501	2.43944	5.88686	3.12993	2.36007	3.85113	5.90969	0.648045	3.46387	3.07197	1.63688	2.97751	0	1.54039	0.931287	2.42991	0	9.79771	3.56307	0	1.87609	5.39637	1.19597	0.548351	1.54043	0	0.955421	1.81954	0.944116	0	0	0	0	0	1.99757	1.8838
Novel	ENSBTAG00000009530	17.6241	-0.257593	0.09828	-2.62101	0.00876703	0.867622	22.3733	14.824	15.5871	16.9639	15.0969	16.0238	24.803	1.21972	16.8196	14.0847	14.1604	66.7529	17.7291	34.3464	18.474	11.5199	13.095	10.9175	8.64591	35.4289	12.5724	8.5047	16.0129	12.0587	17.8154	16.9198	22.5131	14.3903	15.5476	13.1604	11.2965	10.4775	17.1976	12.7368	7.55293	21.034	20.1434	14.7539	13.5954	13.4212	5.99271	9.41901
SERPINF1	ENSBTAG00000009705	490.835	-0.216292	0.0821506	-2.63288	0.00846651	0.867622	391.532	375.893	360.73	304.38	471.779	304.937	450.832	369.576	480.2	368.55	383.905	798.468	637.262	902.078	461.85	319.485	519.71	509.154	453.046	568.404	522.918	352.337	510.529	482.349	445.384	387.463	427.75	712.32	349.821	516.546	408.726	282.892	528.348	360.269	537.202	286.827	423.012	426.386	450.346	258.161	334.593	440.809
RAB32	ENSBTAG00000009784	61.9557	-0.234476	0.0891359	-2.63055	0.00852478	0.867622	34.4921	46.5896	46.7613	56.7078	49.065	55.3548	39.3931	31.7128	66.4374	82.9432	45.6281	105.264	99.4798	146.458	65.8136	34.5596	49.1064	47.6401	76.084	53.9136	53.0834	24.2991	91.3677	58.0326	46.3199	67.6792	60.035	48.5673	64.5824	78.4141	53.4014	40.6002	105.096	53.6765	59.4793	49.7167	64.2072	38.36	40.7861	40.2636	59.9271	56.514
S100A12	ENSBTAG00000012638	11.0476	-0.255858	0.0970571	-2.63616	0.00838513	0.867622	2.79666	26.4714	5.93795	9.20896	9.43558	8.25466	7.29501	1.21972	6.72784	21.1271	4.72015	26.9579	14.7742	22.6816	12.7009	3.83996	11.4582	29.7751	20.7502	1.54039	7.4503	2.42991	5.65161	3.76835	8.90768	6.76792	9.38047	10.7927	5.97985	4.38681	5.13475	14.4065	19.1084	3.63909	5.66469	9.56091	18.8845	7.37693	13.5954	3.15793	4.99393	5.6514
CPA5	ENSBTAG00000013476	57.2922	-0.232754	0.0866053	-2.68752	0.00719838	0.867622	51.2721	31.7656	43.0501	44.1061	68.8797	50.9847	90.4581	39.0311	45.4129	39.9067	90.4695	24.3905	38.413	49.2514	46.185	27.6477	55.6539	36.7226	53.6047	53.9136	45.6331	49.8132	67.8193	48.2349	57.0091	50.7594	37.5219	44.9697	68.7683	74.5757	42.6184	35.3615	52.5481	51.857	46.2617	59.2776	79.3147	91.4739	57.7803	49.7374	53.9344	47.095
SLC1A5	ENSBTAG00000013577	145.618	-0.209766	0.0797635	-2.62985	0.00854231	0.867622	76.4421	193.77	100.203	116.324	159.461	137.416	144.441	176.86	138.762	112.678	114.07	238.77	264.951	225.52	162.802	105.983	141.59	235.223	141.793	109.368	150.869	81.4021	145.058	176.359	99.766	121.823	135.079	133.11	98.0696	146.41	126.828	98.2264	185.352	121.909	172.773	114.731	133.45	104.752	118.959	95.5274	153.813	118.679
PHYKPL	ENSBTAG00000013628	87.3555	0.170488	0.0652214	2.61399	0.00894923	0.867622	95.0865	84.7083	80.9045	94.513	76.4282	99.5415	64.1961	112.214	74.8472	85.2907	81.8159	65.4692	98.4949	58.9721	90.0607	134.399	69.5674	96.2728	65.7089	47.7521	69.3809	70.4675	88.5419	91.9477	115.8	69.3712	97.5569	89.9394	96.8736	102.542	82.156	108.704	102.23	106.443	91.5792	122.38	76.7968	95.9001	83.2716	106.58	100.877	96.0739
ANTXR2	ENSBTAG00000014324	533.755	-0.215932	0.0803791	-2.68643	0.00722208	0.867622	412.974	466.955	434.955	454.632	463.287	340.383	658.01	120.752	630.735	408.456	525.51	516.052	954.415	463.352	514.962	352.508	574.545	476.401	525.672	566.863	550.391	498.132	478.503	554.701	545.15	428.071	761.694	586.405	357.595	638.829	463.154	402.073	647.775	448.517	523.984	460.836	372.653	467.697	606.693	354.478	465.434	527.464
SERPINE1	ENSBTAG00000014465	465.343	-0.259235	0.0987701	-2.62463	0.00867433	0.867622	210.682	258.36	285.021	349.456	276.462	135.959	188.211	728.174	252.294	140.065	198.246	978.187	664.84	441.967	533.436	506.874	462.419	461.514	945.863	503.707	193.708	318.319	344.748	561.484	228.037	311.324	294.547	320.184	240.39	896.005	790.238	123.11	428.984	409.397	623.116	152.975	794.406	414.583	241.318	455.531	366.554	561.373
MMP14	ENSBTAG00000014824	231.282	-0.235065	0.0901674	-2.60698	0.00913447	0.867622	157.545	225.536	137.315	197.266	225.51	167.036	291.8	329.325	210.245	177.624	185.659	376.127	514.143	220.983	199.75	155.902	205.428	227.283	273.211	227.978	208.608	173.739	194.039	207.259	115.8	99.8268	296.423	309.392	126.175	267.595	129.909	140.136	386.945	145.563	235.085	181.657	141.004	175.571	217.526	115.264	137.832	195.915
TAOK2	ENSBTAG00000017422	514.332	0.161214	0.0616567	2.6147	0.0089306	0.867622	501.534	552.722	486.912	555.446	566.135	592.879	474.176	1103.85	547.478	473.402	482.242	431.327	501.339	327.263	499.952	607.481	552.447	517.094	518.755	516.03	487.063	504.207	434.232	454.463	625.319	394.231	397.732	548.631	526.227	592.219	480.613	467.557	711.788	582.254	621.228	541.147	353.769	553.27	368.774	556.585	631.232	487.905
NYAP1	ENSBTAG00000017456	18.2291	-0.246137	0.0926247	-2.65736	0.00787554	0.867622	12.1189	18.0005	10.3914	15.5098	12.2663	7.76909	13.131	30.493	16.8196	21.9095	14.1604	19.2557	26.5936	16.8492	17.3194	10.7519	18.0057	16.8726	20.7502	32.3482	18.6257	9.71965	18.8387	21.1028	8.90768	16.9198	11.2566	19.7867	18.5375	32.3527	17.9716	6.54842	23.8855	14.5563	20.7705	9.56091	13.8486	19.18	13.5954	7.10534	25.9684	15.0704
NUPR1	ENSBTAG00000018016	242.435	-0.256828	0.0977683	-2.6269	0.00861663	0.867622	155.681	418.247	172.2	193.873	281.18	172.862	373.505	380.553	160.627	227.703	174.645	820.291	489.519	531.397	267.873	115.199	220.979	425.784	262.836	249.543	206.28	194.393	261.858	287.902	105.111	93.0589	176.353	125.915	105.843	217.695	160.204	102.155	310.512	208.338	333.273	84.136	662.215	140.162	197.133	109.738	134.836	235.475
SVEP1	ENSBTAG00000020243	569.449	-0.20926	0.0773965	-2.70374	0.00685633	0.867622	499.67	446.836	467.613	555.446	397.238	537.524	640.502	368.356	591.209	374.81	652.954	630.302	760.38	372.626	644.28	397.052	488.609	647.112	842.112	540.677	736.648	556.45	435.174	596.153	518.427	534.666	819.853	766.284	443.107	527.513	567.39	354.925	653.508	459.434	434.293	474.221	307.187	616.711	428.254	367.109	540.343	495.44
CNTN1	ENSBTAG00000020679	70.8492	-0.25112	0.0962716	-2.60845	0.00909537	0.867622	48.4754	57.1781	43.0501	49.4376	34.9116	42.2444	141.523	6.09861	80.7341	50.0789	74.7356	57.767	155.622	41.4749	83.1329	44.5435	69.5674	66.4977	69.1673	92.4233	85.2128	80.1871	68.7613	84.411	65.9168	82.907	146.335	97.1346	32.2912	98.7031	51.3475	24.884	96.4975	71.8719	86.8586	30.5949	42.8048	59.0154	93.4681	53.6848	33.9587	82.8873
BCL6B	ENSBTAG00000020854	206.581	0.242698	0.0906918	2.67608	0.00744898	0.867622	252.632	216.006	164.036	167.7	203.809	261.721	157.572	541.556	222.019	154.149	119.577	156.613	221.613	51.1955	144.328	194.302	184.967	155.823	278.398	329.643	164.372	188.318	122.452	101.745	260.104	130.282	116.318	212.257	203.315	265.95	180.743	199.072	247.454	241.089	302.117	365.227	129.673	196.226	248.115	232.897	268.673	135.634
LOXL4	ENSBTAG00000020895	86.7432	-0.236702	0.0907762	-2.60754	0.00911967	0.867622	52.2043	77.2963	89.0692	81.9112	89.638	54.8692	59.8191	173.2	80.7341	88.4206	95.1896	184.854	56.1421	137.386	113.153	40.7036	50.7433	74.4377	107.209	77.0195	94.06	60.7478	84.7742	74.6133	57.0091	50.7594	71.2916	75.5491	47.8388	92.1229	65.2113	32.7421	120.383	61.8644	75.5293	49.7167	91.9044	78.1954	83.2716	66.3165	63.9222	58.3978
VWA5A	ENSBTAG00000021215	71.5387	-0.232488	0.0880034	-2.6418	0.00824656	0.867622	60.5943	62.4724	64.5752	94.9977	88.6944	89.3446	80.2451	13.4169	74.8472	79.0308	99.9098	77.0226	96.525	39.5307	61.1951	36.0956	77.7518	66.4977	58.7922	101.666	81.022	72.8974	50.8645	68.584	55.2276	52.4514	106.937	86.3419	46.6428	90.4779	49.2936	47.1487	126.116	50.0374	50.0381	66.9264	40.2869	56.0647	73.0751	41.8426	63.9222	69.7006
EPHA7	ENSBTAG00000021420	5.47607	-0.257163	0.0979345	-2.62587	0.00864279	0.867622	8.38998	3.17656	6.68019	2.90809	6.60491	2.42784	8.75401	0	17.6606	6.25987	4.72015	6.41855	2.95485	0.648045	4.6185	6.91192	4.91064	7.94002	8.64591	9.24233	8.38159	4.85983	0.941935	11.305	5.34461	10.1519	3.75219	5.39637	5.97985	3.2901	2.56738	2.61937	5.73252	2.72931	5.66469	5.73654	3.77689	0	6.79768	3.15793	2.99636	1.8838
Novel	ENSBTAG00000023106	269.811	-0.23479	0.0885076	-2.65277	0.00798346	0.867622	352.379	163.064	139.542	302.442	363.27	253.467	249.489	42.6902	312.845	396.719	245.448	373.56	362.461	293.564	318.676	335.612	238.985	354.324	210.96	283.432	261.226	172.524	317.432	344.427	194.187	236.877	262.653	224.849	316.932	213.308	221.821	192.524	152.867	234.721	230.364	200.779	589.195	97.3755	324.589	329.214	269.672	271.267
MAN1A1	ENSBTAG00000024381	114.7	-0.233207	0.0877243	-2.65841	0.00785109	0.867622	101.612	105.885	91.2959	115.354	70.7668	76.7198	173.621	56.1072	116.896	101.723	105.417	98.8457	161.532	47.9553	110.844	43.0075	99.0313	78.4077	91.6467	155.579	138.762	81.4021	98.9032	102.499	105.111	99.8268	144.459	129.513	78.934	158.473	93.4525	60.2455	128.982	91.8869	90.6351	91.7847	66.7251	109.179	112.162	76.5798	92.887	145.053
TMEM52	ENSBTAG00000024509	54.6736	0.258685	0.0958812	2.69798	0.00697623	0.867622	45.6788	30.7068	48.9881	24.7188	49.065	62.1528	53.9831	100.017	48.7769	25.0395	60.5752	24.3905	40.3829	26.5698	33.4841	106.751	71.2043	57.5652	34.5837	56.9944	52.6177	48.5983	46.1548	43.7129	42.7569	67.6792	30.0175	57.5612	40.663	37.8362	51.861	69.4133	62.1024	72.7817	33.9882	40.1558	124.637	32.4585	76.4739	98.6853	52.9356	97.9577
LHFPL1	ENSBTAG00000032485	1.97638	0.219062	0.0825961	2.6522	0.00799684	0.867622	0.93222	2.11771	3.71122	1.45405	0	1.45671	1.459	6.09861	0.84098	3.91242	0.786691	0	0	0	3.46387	1.53598	4.0922	2.97751	0	1.54039	0.465644	1.21496	2.82581	0	7.12614	5.07594	3.75219	1.79879	0.597985	2.1934	3.59433	2.61937	0.955421	1.81954	2.83235	11.4731	0	2.95077	5.09826	0.789483	0	0
Novel	ENSBTAG00000046457	2.49818	0.236889	0.0903025	2.62329	0.0087086	0.867622	2.79666	2.11771	3.71122	1.93873	0.943558	0.971137	1.459	3.65916	2.52294	0.782483	0.786691	0	4.92474	0	1.15462	1.53598	4.91064	1.98501	5.18755	0	2.32822	1.21496	1.88387	2.26101	8.90768	0	0	7.19516	1.79396	3.83845	2.56738	1.30968	3.82168	3.63909	0	9.56091	0	1.47539	6.79768	0.789483	4.99393	5.6514
ZNF672	ENSBTAG00000046984	165.233	0.199602	0.0757367	2.63547	0.00840215	0.867622	147.291	142.945	202.632	158.006	160.405	197.626	126.933	425.683	144.649	123.632	173.859	118.101	116.224	117.296	135.091	204.286	151.411	136.965	174.647	147.877	193.708	171.309	166.723	137.922	199.532	201.346	86.3004	188.873	202.119	111.315	172.014	217.408	128.982	182.864	130.288	158.711	110.789	153.44	142.751	221.845	153.813	177.077
FSTL1	ENSBTAG00000022155	2985.21	-0.223487	0.0857951	-2.60489	0.00919033	0.868105	2198.18	2121.94	2030.78	2442.31	2203.21	2188.94	3278.38	852.585	2907.27	2387.36	2620.47	3563.58	4500.23	3730.79	2730.69	1891.56	3065.06	2717.47	3052.01	3507.47	2908.88	2206.36	2222.97	2726.02	2487.02	2008.38	3086.18	3374.53	2176.07	3393.19	2293.69	1699.97	4492.39	2669.27	2821.96	2747.8	2351.75	2388.65	2717.37	1741.6	2625.81	2550.67
COMP	ENSBTAG00000004630	76.2936	-0.162367	0.0625518	-2.59572	0.00943918	0.871464	150.087	6.35312	61.6062	1.93873	14.1534	0.971137	18.967	6.09861	4.2049	7.82483	1.57338	527.605	1095.26	41.4749	19.6286	362.492	102.305	15.88	57.063	87.8022	109.426	6.07478	16.9548	5.27569	3.56307	11.8439	11.2566	102.531	5.38187	105.283	8.2156	1.30968	22.9301	4.54886	4.72058	3.82436	15.1076	30.9831	6.79768	63.1586	4.99393	15.0704
ANXA2	ENSBTAG00000009615	2081.85	-0.235769	0.0910117	-2.59054	0.00958268	0.871464	1381.55	1846.64	1114.85	1708.99	1616.31	1545.08	1995.92	880.639	1476.76	1988.29	1556.07	5404.42	3545.81	3318.64	2353.12	1401.58	2094.39	1993.94	1616.79	1620.49	1364.34	1370.47	1777.43	1702.54	1728.09	915.361	1600.31	1572.14	1517.09	2616.18	1468.03	1080.49	3045.88	1581.18	2487.74	1810.84	3750.45	2033.08	2134.47	1620.81	1965.61	1486.32
CPT2	ENSBTAG00000014649	453.146	0.207447	0.0799761	2.59386	0.00949045	0.871464	489.416	490.249	409.718	395.016	531.223	524.414	386.636	430.562	397.784	453.058	350.864	487.81	298.439	500.291	445.685	413.947	423.134	598.479	376.962	343.507	514.071	363.272	419.161	471.044	359.87	304.556	292.671	321.983	528.619	334.494	449.804	476.725	1032.81	298.405	483.387	541.147	579.124	292.126	462.242	648.165	544.338	295.757
KCNS3	ENSBTAG00000019212	74.5947	0.249601	0.0960616	2.59835	0.0093674	0.871464	62.4588	60.3547	105.399	62.0393	95.2993	76.2342	45.2291	176.86	109.327	35.2118	21.2407	33.3765	49.2474	73.2291	92.3699	61.4393	54.8355	41.6851	93.3759	80.1002	50.2895	174.954	89.4839	60.2936	51.6645	43.9915	48.7785	62.9576	106.441	57.0285	59.5631	217.408	31.5289	55.496	106.685	68.8385	52.8765	87.0478	86.6704	72.6324	36.955	122.447
COL12A1	ENSBTAG00000020056	654.895	-0.254752	0.0983394	-2.59054	0.00958261	0.871464	665.605	349.422	697.709	407.133	334.019	359.321	843.303	156.124	492.814	261.349	446.054	1173.31	3524.15	211.263	504.571	1167.35	607.283	301.721	515.296	924.233	795.785	347.478	324.968	389.647	395.501	742.779	530.935	1451.62	304.972	787.98	588.956	213.479	505.418	483.089	339.882	493.343	94.4223	433.763	370.474	409.741	462.438	698.89
Novel	ENSBTAG00000040347	6.82602	-0.254437	0.0981734	-2.59171	0.00954993	0.871464	7.45776	3.17656	5.1957	5.3315	0.943558	5.82682	13.131	6.09861	4.2049	8.60732	7.86691	6.41855	16.7441	0	9.23699	0.767992	4.91064	5.95502	6.91673	3.08078	6.98466	3.64487	5.65161	12.0587	7.12614	5.07594	11.2566	5.39637	3.58791	12.0637	5.64823	2.61937	15.2867	9.09771	1.88823	3.82436	1.25896	10.3277	6.79768	3.94741	3.99514	3.7676
SLC34A3	ENSBTAG00000046379	3.03134	0.233582	0.0898966	2.59834	0.0093676	0.871464	5.59332	2.11771	3.71122	3.87746	0	2.91341	0	1.21972	0.84098	0.782483	5.50684	0	4.92474	1.29609	2.30925	9.98389	3.27376	1.98501	6.91673	0	1.86257	7.28974	3.76774	4.52202	7.12614	0	1.87609	0	2.98993	4.93516	9.75603	3.92905	1.91084	11.827	3.77646	5.73654	1.25896	2.95077	1.69942	6.31586	2.99636	5.6514
TMEM254	ENSBTAG00000001656	91.5221	-0.193103	0.0749703	-2.57573	0.0100029	0.872547	77.3743	80.4729	60.1217	81.9112	107.566	97.1137	83.1631	19.5155	80.7341	121.285	76.309	118.101	129.028	114.704	84.2875	89.855	62.2015	116.123	91.6467	104.746	74.9686	76.5423	84.7742	56.5252	99.766	86.291	101.309	86.3419	99.8635	130.507	57.5092	85.1295	84.077	70.9622	88.7469	80.3116	114.566	84.097	95.1675	113.685	67.9174	135.634
CCDC107	ENSBTAG00000011413	104.131	0.198346	0.0766609	2.58732	0.00967257	0.872547	86.6965	110.121	92.0382	69.3095	118.888	92.258	62.7371	91.4791	104.282	120.502	80.2425	80.8737	120.164	187.285	95.8338	136.703	142.409	111.16	95.1051	69.3175	76.8312	114.206	115.858	113.05	83.7322	99.8268	54.4067	115.122	110.627	104.187	91.3986	113.943	173.887	102.804	171.829	86.0482	152.335	92.9493	78.1733	127.896	111.864	113.028
FBLN1	ENSBTAG00000012088	977.017	-0.214263	0.0829346	-2.58351	0.00977995	0.872547	856.71	885.202	610.124	796.817	942.614	475.371	1003.79	1352.67	954.513	1119.73	884.241	1514.78	2067.41	1796.38	847.494	835.575	1008.32	1089.77	594.839	1226.15	1099.85	750.843	818.542	1058.15	1043.98	818.918	1157.55	1039.7	888.008	1201.44	796.4	458.39	1451.28	713.261	863.866	753.4	746.566	668.35	1034.95	480.795	988.797	815.686
ADGRD1	ENSBTAG00000013848	133.422	-0.225322	0.0873805	-2.57863	0.00991936	0.872547	108.138	95.2969	97.2339	142.981	120.775	101.969	129.851	125.631	106.804	137.717	153.405	80.8737	172.366	99.1509	138.555	67.5833	136.68	107.19	96.8342	203.331	148.075	106.916	124.335	137.168	144.304	113.363	114.442	170.885	110.627	200.148	98.0737	99.536	200.638	135.556	102.909	133.853	70.502	125.408	100.266	60.7902	115.859	86.6549
RNASE4	ENSBTAG00000019612	788.813	-0.221288	0.0858549	-2.57747	0.00995271	0.872547	616.198	932.85	524.766	688.248	879.396	660.859	803.91	208.572	925.919	893.596	773.317	866.504	1084.43	1552.07	650.053	479.995	655.571	642.149	658.819	466.738	733.389	504.207	785.574	786.078	682.328	512.67	909.906	660.156	547.754	1185.53	477.532	449.222	904.783	538.585	920.513	483.782	1227.49	638.842	734.15	574.743	663.193	704.542
FAM151A	ENSBTAG00000019801	107.139	0.2546	0.098735	2.57862	0.00991965	0.872547	138.901	73.0609	218.22	178.848	86.8073	225.789	59.8191	279.316	68.9604	202.663	67.6554	92.4271	60.0819	10.3687	100.452	72.1912	77.7518	118.108	162.543	100.125	77.7625	76.5423	67.8193	115.311	49.883	81.215	16.8849	64.7564	130.361	66.8988	56.4823	40.6002	193.95	74.6012	141.617	91.7847	94.4223	103.277	67.9768	94.7379	287.65	77.2358
Novel	ENSBTAG00000025445	94.2255	-0.167788	0.0650866	-2.57792	0.00993967	0.872547	77.3743	95.2969	82.389	107.115	82.0895	103.426	86.0811	31.7128	103.441	86.0732	87.3227	128.371	91.6002	75.1732	106.225	79.8711	99.8497	78.4077	143.522	73.9387	103.373	75.3273	73.471	85.1647	99.766	111.671	105.061	91.7382	92.6877	119.54	81.1291	77.2714	92.6758	90.0674	65.144	107.082	113.307	101.802	69.6762	94.7379	96.8822	79.1197
RPS15A	ENSBTAG00000037600	1.9292	-0.16646	0.0644618	-2.5823	0.00981453	0.872547	0	2.11771	0.742243	1.93873	0.943558	0.485568	1.459	0	1.68196	1.56497	3.14676	2.56742	1.9699	5.18436	0	0	0	0	0	0	9.77852	1.21496	0	0.75367	1.78154	0	0	0	17.3416	14.2571	1.54043	0	0	0	0	0	3.77689	0	1.69942	2.36845	2.99636	0
KCNN4	ENSBTAG00000004588	2.89212	-0.23754	0.0926789	-2.56304	0.010376	0.882582	2.79666	3.17656	3.71122	1.93873	1.88712	3.39898	1.459	3.65916	2.52294	4.6949	0.786691	6.41855	5.90969	4.53631	3.46387	1.53598	2.45532	8.93253	1.72918	0	0.931287	1.21496	5.65161	1.50734	1.78154	3.38396	3.75219	0	1.19597	4.38681	1.02695	2.61937	0.955421	1.81954	2.83235	1.91218	2.51793	1.47539	0	0	0.998785	0
CDON	ENSBTAG00000009315	177.397	-0.229055	0.089177	-2.56854	0.0102128	0.882582	189.241	128.121	166.263	139.588	100.017	136.445	265.538	92.6988	135.398	121.285	205.326	148.91	334.883	57.676	187.049	135.167	161.233	151.853	205.773	163.281	178.807	137.29	122.452	179.373	149.649	120.131	242.016	203.263	184.777	247.306	133.504	111.323	295.225	171.037	143.506	156.799	88.1275	116.555	215.826	93.9484	175.786	160.123
PITPNA	ENSBTAG00000011480	540.847	0.176291	0.0687	2.56611	0.0102848	0.882582	642.3	616.253	555.198	544.783	581.232	458.377	411.439	1053.84	517.203	482.01	492.469	577.67	387.085	902.726	463.004	671.225	491.883	604.434	530.859	455.955	479.147	798.226	481.329	649.663	402.627	582.041	666.014	487.472	391.082	428.262	569.957	902.373	706.056	564.058	478.667	523.938	591.713	408.682	460.543	565.27	545.337	489.788
bta-mir-208b	ENSBTAG00000037339	10.7212	0.244415	0.0953122	2.56436	0.0103365	0.882582	25.1699	10.5885	16.3294	15.0251	30.1939	24.764	1.459	29.2733	5.04588	16.4322	12.5871	5.13484	9.84949	1.29609	9.23699	30.7197	14.7319	8.93253	3.45837	7.70195	6.51901	8.5047	11.3032	10.5514	8.90768	1.69198	1.87609	10.7927	14.3516	16.4505	2.56738	24.884	31.5289	15.4661	4.72058	22.9462	7.55379	11.8031	3.39884	7.89483	6.9915	13.1866
C4A	ENSBTAG00000037533	220.576	-0.238349	0.0929263	-2.56493	0.0103198	0.882582	180.851	225.536	57.1527	184.179	155.687	177.232	131.31	112.214	119.419	208.923	146.325	147.627	210.779	235.24	130.473	158.974	171.054	279.886	299.149	124.772	380.897	115.421	307.071	385.879	144.304	192.886	273.91	255.428	172.818	351.493	143.26	176.807	442.36	247.458	224.7	204.603	147.299	244.914	212.428	121.58	183.776	235.475
PTPRT	ENSBTAG00000000309	7.98894	0.24828	0.0974454	2.54789	0.0108376	0.882877	16.78	9.52969	8.90692	6.30087	2.83067	24.2784	10.213	8.53805	3.36392	3.12993	10.227	6.41855	16.7441	1.94413	9.23699	15.3598	5.72908	1.98501	5.18755	13.8635	7.91594	8.5047	6.59355	4.52202	14.2523	11.8439	9.38047	12.5915	12.5577	3.83845	2.0539	5.23874	2.86626	8.18794	9.44116	13.3853	0	4.42616	13.5954	7.10534	0.998785	13.1866
ROM1	ENSBTAG00000001188	26.1296	0.240537	0.0943991	2.54809	0.0108314	0.882877	20.5088	32.8245	25.9785	31.989	34.9116	38.8455	23.344	36.5916	21.0245	32.8643	21.2407	15.4045	51.2173	12.9609	46.185	52.9914	36.0114	23.8201	25.9377	15.4039	19.557	32.8038	17.8968	18.8417	37.4122	16.9198	24.3892	17.9879	14.9496	36.1911	15.4043	31.4324	55.4144	37.3006	37.7646	34.4193	15.1076	33.9339	10.1965	24.474	20.9745	32.0246
THBS1	ENSBTAG00000002006	1504.26	-0.249602	0.0975116	-2.55971	0.0104759	0.882877	1567.99	1323.57	1507.5	976.149	819.952	699.218	1441.49	1019.69	658.488	510.962	946.389	2042.38	3966.39	898.838	1018.38	1529.07	851.996	1510.59	2071.56	1870.03	1348.5	1126.26	961.716	1726.66	611.067	1194.54	1285.12	1433.63	838.973	2269.62	2004.61	711.159	2200.33	2045.17	1548.35	783.994	741.53	1288.01	1192.99	896.063	1667.97	2008.13
NPL	ENSBTAG00000002266	5.18199	-0.24314	0.0955658	-2.54422	0.0109523	0.882877	0.93222	3.17656	1.48449	4.84682	7.54846	2.42784	10.213	1.21972	5.88686	3.12993	7.08022	8.98597	11.8194	5.8324	4.6185	3.07197	3.27376	4.96252	3.45837	10.7827	4.65644	3.64487	3.76774	4.52202	0	3.38396	9.38047	7.19516	4.78388	5.48351	2.56738	2.61937	9.55421	4.54886	4.72058	1.91218	0	1.47539	1.69942	3.15793	2.99636	3.7676
Novel	ENSBTAG00000004624	262.007	-0.219151	0.0857138	-2.55678	0.0105645	0.882877	215.343	170.476	152.16	215.683	214.188	229.188	353.079	181.738	211.086	243.352	355.584	404.369	152.667	427.71	333.686	161.278	248.806	134.98	242.086	286.512	275.195	225.982	328.735	204.245	89.0768	250.413	335.821	361.557	197.335	293.916	228.496	151.923	145.224	145.563	202.041	361.402	307.187	339.339	331.387	247.898	162.802	222.289
APOM	ENSBTAG00000008833	17.6599	0.237199	0.0933526	2.54089	0.0110571	0.882877	24.2377	20.1182	13.3604	17.9332	21.7018	20.8794	16.049	18.2958	18.5016	13.3022	14.9471	10.2697	18.714	13.6089	10.3916	28.4157	16.3688	12.9025	19.021	16.9443	14.435	21.8692	16.9548	24.1174	53.4461	8.4599	3.75219	5.39637	18.5375	14.2571	22.5929	22.2646	19.1084	30.0225	16.05	13.3853	23.9203	8.85231	6.79768	12.6317	14.9818	28.257
ALDH1A2	ENSBTAG00000010119	13.5219	-0.243373	0.0955689	-2.54657	0.0108786	0.882877	1.86444	16.9417	2.96897	17.9332	15.0969	12.1392	18.967	4.87888	18.5016	21.1271	21.2407	15.4045	10.8344	23.3296	3.46387	11.5199	22.0979	2.97751	17.2918	53.9136	19.0914	0	16.0129	18.0881	8.90768	1.69198	13.1327	10.7927	14.3516	24.6758	11.8099	0	19.1084	16.3759	5.66469	1.91218	8.81275	10.3277	3.39884	8.68431	15.9806	3.7676
VCAN	ENSBTAG00000014906	523.54	-0.246196	0.0965779	-2.5492	0.0107971	0.882877	329.074	345.186	468.356	810.873	272.688	545.779	555.88	130.51	313.686	468.708	461.001	1284.99	648.096	232.648	837.102	245.757	454.234	294.773	477.254	770.195	415.82	253.926	245.845	392.662	479.233	350.24	619.111	453.295	406.63	646.505	425.157	335.279	612.425	499.464	355.932	585.128	147.299	511.959	581.202	195.792	481.414	474.718
NFIL3	ENSBTAG00000017763	455.385	-0.242407	0.0951527	-2.54756	0.0108479	0.882877	379.414	469.072	633.876	589.858	610.482	374.859	676.977	290.294	394.42	493.747	603.392	1011.56	355.566	935.129	368.325	238.077	356.021	373.181	821.362	545.298	617.444	348.692	665.006	543.396	242.289	453.45	562.828	199.666	206.903	185.343	658.275	369.331	407.009	259.285	348.379	397.734	376.43	386.551	261.711	228.16	508.382	250.546
FBP2	ENSBTAG00000019554	10675.8	0.210664	0.0827471	2.54587	0.0109005	0.882877	10141.6	12391.8	9309.96	10930.1	14147.7	11809	5873.94	13220.6	9210.42	13421.2	6778.13	9097.65	8049.98	21436	8457.62	17017.2	11892.8	14538.2	9685.15	7346.12	8826.74	7273.94	13163.5	9864.79	8481.89	10805	9748.19	9242.18	11016.1	10187.3	10597.1	14288.7	11309.3	11386.7	13738.8	11977.9	10942.9	12446.4	8230.29	20862.9	9505.44	11310.3
Novel	ENSBTAG00000030890	3.3561	-0.242601	0.0947936	-2.55926	0.0104896	0.882877	0	2.11771	3.71122	0.969364	2.83067	1.45671	8.75401	3.65916	1.68196	2.34745	1.57338	1.28371	2.95485	0.648045	1.15462	2.30397	1.63688	3.97001	10.3751	10.7827	4.19079	3.64487	0.941935	3.76835	3.56307	1.69198	7.50438	5.39637	2.39194	3.83845	2.56738	3.92905	3.82168	0.909771	1.88823	3.82436	1.25896	0	6.79768	1.57897	0	0
SLC9A9	ENSBTAG00000031178	70.8133	-0.212497	0.0836779	-2.53946	0.0111024	0.882877	46.611	52.9427	49.7303	60.1006	69.8233	40.7877	78.7861	20.7353	101.759	68.8585	65.2954	53.9158	100.465	82.9497	73.8959	48.3835	68.749	109.175	83.0008	104.746	83.8159	63.1777	71.5871	52.7569	35.6307	64.2952	76.9199	68.354	50.8287	85.5427	61.617	43.2196	105.096	70.9622	63.2558	47.8045	32.7331	63.4416	98.5664	57.6322	63.9222	69.7006
Novel	ENSBTAG00000032125	3.47056	0.238204	0.0934529	2.54892	0.0108057	0.882877	1.86444	3.17656	9.64916	6.30087	0.943558	2.91341	2.918	7.31833	2.52294	1.56497	0.786691	1.28371	0	3.88827	3.46387	0.767992	0.81844	1.98501	1.72918	1.54039	2.32822	4.85983	1.88387	2.26101	3.56307	0	7.50438	5.39637	1.79396	4.93516	5.13475	3.92905	7.64337	4.54886	2.83235	9.56091	0	0	1.69942	0.789483	1.99757	3.7676
Novel	ENSBTAG00000047420	292.592	0.211597	0.0832438	2.54189	0.0110255	0.882877	281.53	496.603	216.735	443.969	279.293	284.057	229.063	448.857	258.181	187.796	265.902	196.408	231.463	296.805	316.367	433.147	417.404	411.889	359.67	252.624	274.73	311.029	373.948	359.501	249.415	142.126	195.114	390.337	415.6	344.364	336.84	237.053	380.257	211.067	273.794	367.139	321.036	292.126	312.693	265.266	253.691	250.546
FAM105A	ENSBTAG00000000672	70.306	-0.226332	0.0893483	-2.53314	0.0113045	0.890656	49.4077	62.4724	50.4725	75.1257	58.5006	42.2444	62.7371	21.955	76.5292	52.4264	71.5889	82.1575	155.622	92.0224	87.7514	35.3276	60.5646	72.4527	53.6047	61.6156	51.2208	42.5235	48.9806	55.7716	94.4214	59.2193	82.5482	107.927	43.0549	81.1559	44.1589	39.2905	80.2553	72.7817	76.4734	36.3315	54.1355	63.4416	64.578	38.6846	58.9283	94.1901
C9orf64	ENSBTAG00000006478	54.3943	-0.207691	0.0819467	-2.53446	0.0112621	0.890656	46.611	46.5896	64.5752	52.3457	50.0086	49.528	59.8191	30.493	55.5047	57.1213	61.3619	100.129	81.7507	92.6704	72.7413	23.0397	30.2823	61.5352	46.6879	49.2924	47.4957	52.2431	79.1226	53.5106	46.3199	54.1433	63.7872	53.9637	42.4569	60.3186	46.7262	36.6712	40.1277	68.2328	34.9323	47.8045	88.1275	73.7693	40.7861	59.2112	56.9308	39.5598
THBS3	ENSBTAG00000000057	97.6119	-0.238993	0.0961793	-2.48487	0.01296	0.891169	44.7466	50.825	65.3174	89.1815	76.4282	59.7249	77.3271	74.403	58.0276	122.067	82.6026	136.073	132.968	115.352	69.2774	63.7433	78.5703	112.153	72.6257	64.6963	66.587	77.7572	86.658	114.558	49.883	52.4514	95.6808	97.1346	69.3663	140.378	73.9404	58.9358	218.791	116.451	113.294	47.8045	75.5379	97.3755	54.3815	43.4215	107.869	84.7711
SIRT3	ENSBTAG00000002044	214.116	0.19275	0.0772276	2.49587	0.0125649	0.891169	195.766	223.418	226.384	138.134	205.696	235.015	121.097	298.832	198.471	265.262	163.632	192.557	225.553	327.263	275.955	287.229	242.258	314.623	195.398	130.933	229.562	250.281	260.916	229.869	195.969	170.89	123.822	172.684	245.174	169.989	225.929	273.724	372.614	207.428	238.861	160.623	234.167	274.422	120.659	311.056	210.744	237.359
GCGR	ENSBTAG00000003786	7.81688	0.225995	0.0901904	2.50576	0.012219	0.891169	13.9833	10.5885	11.1336	9.20896	17.9276	4.85568	4.37701	20.7353	4.2049	3.12993	0.786691	2.56742	15.7592	8.42458	3.46387	14.5918	16.3688	7.94002	6.91673	1.54039	3.25951	3.64487	7.53548	12.0587	24.9415	10.1519	9.38047	0	4.78388	20.289	8.72908	14.4065	3.82168	4.54886	2.83235	3.82436	1.25896	8.85231	0	11.0528	10.9866	48.9788
TRMT44	ENSBTAG00000004797	51.0151	0.217587	0.0874165	2.48908	0.0128075	0.891169	41.0177	110.121	63.0907	48.9529	71.7104	38.3599	39.3931	95.1383	56.3457	48.514	47.9882	83.4412	45.3076	53.1397	36.948	72.1912	38.4667	53.5952	79.5424	32.3482	47.4957	52.2431	37.6774	38.4372	40.9753	23.6877	35.6458	35.9758	32.8892	48.8032	51.3475	81.2005	95.5421	61.8644	91.5792	26.7705	30.2151	54.5893	44.1849	41.8426	59.9271	45.2112
EPHB3	ENSBTAG00000005313	14.2345	-0.237501	0.0953449	-2.49097	0.0127397	0.891169	9.3222	13.7651	5.93795	16.4792	16.0405	10.1969	13.131	13.4169	10.0918	12.5197	11.0137	17.9719	28.5635	11.0168	9.23699	19.9678	8.1844	16.8726	20.7502	18.4847	16.7632	1.21496	6.59355	21.1028	16.0338	13.5358	22.5131	19.7867	8.96978	14.8055	11.2965	13.0968	23.8855	8.18794	17.9382	7.64873	12.5896	2.95077	16.9942	10.2633	7.99028	18.838
CFTR	ENSBTAG00000006589	0.852642	-0.172573	0.0691488	-2.49568	0.0125716	0.891169	0	0	0	0.969364	0	1.45671	0	0	0.84098	0	1.57338	1.28371	0	1.29609	0	1.53598	0	3.97001	3.45837	0	1.86257	0	1.88387	2.26101	1.78154	3.38396	0	0	1.79396	1.64505	1.02695	0	0	0.909771	0	0	0	0	0	0	1.99757	0
PCSK6	ENSBTAG00000006675	255.923	-0.211548	0.0851495	-2.48443	0.0129758	0.891169	174.325	242.478	126.181	224.892	234.946	154.411	266.997	473.252	393.579	239.44	302.876	240.054	178.276	377.81	252.863	120.575	177.602	376.159	235.169	374.315	323.622	292.804	233.6	250.218	171.027	164.122	238.264	172.684	190.159	288.981	273.682	132.278	273.25	175.586	233.197	196.955	214.024	221.308	147.85	207.634	276.663	137.517
Novel	ENSBTAG00000007312	92.7611	-0.245274	0.0986874	-2.48536	0.0129421	0.891169	24.2377	83.6495	40.0811	74.641	98.13	54.3837	77.3271	39.0311	78.2112	107.2	66.082	181.003	101.45	186.637	91.2153	27.6477	81.844	149.868	70.8965	56.9944	101.51	48.5983	67.8193	97.2234	30.2861	33.8396	45.0263	30.5794	75.3461	126.121	54.4284	49.768	238.855	59.1351	87.8028	72.6629	39.0279	64.917	52.682	23.6845	88.8919	90.4225
C1R	ENSBTAG00000008612	866.103	-0.209331	0.0833641	-2.51104	0.0120376	0.891169	695.436	978.381	499.53	663.53	831.275	613.758	878.319	573.269	869.574	669.023	671.047	1000.01	953.43	1655.11	982.585	540.666	838.083	974.638	926.842	745.548	1368.53	544.3	794.051	1036.3	550.494	685.252	924.915	1045.1	734.924	1026.51	520.664	643.055	1081.54	634.111	790.225	650.142	584.159	756.873	814.022	453.163	581.293	817.57
FBLN7	ENSBTAG00000009230	40.0872	-0.216534	0.0868544	-2.49307	0.0126642	0.891169	60.5943	14.824	37.8544	10.663	7.54846	13.5959	32.098	47.5691	12.6147	20.3446	27.5342	134.79	378.22	46.6592	21.9379	130.559	50.7433	19.8501	57.063	44.6713	40.511	17.0094	10.3613	27.1321	10.6892	13.5358	5.62828	102.531	11.9597	72.3823	9.24255	5.23874	31.5289	9.09771	18.8823	17.2096	23.9203	28.0323	6.79768	29.2109	10.9866	30.1408
PLXDC2	ENSBTAG00000009475	214.871	-0.207053	0.0833169	-2.48513	0.0129505	0.891169	251.699	191.653	181.85	186.118	101.904	154.896	313.685	128.071	238.838	151.802	234.434	192.557	400.874	196.358	211.296	153.598	205.428	201.478	288.774	363.532	262.157	182.243	152.594	247.957	165.683	187.81	270.158	327.38	148.3	230.856	167.906	94.2973	237.9	171.947	142.561	200.779	108.271	153.44	241.318	143.686	238.71	199.683
CDC25A	ENSBTAG00000009586	3.76244	-0.246734	0.0979589	-2.51875	0.0117773	0.891169	3.72888	4.23542	2.96897	4.36214	2.83067	0.971137	7.29501	2.43944	5.88686	0.782483	6.29353	5.13484	1.9699	0.648045	4.6185	3.83996	3.27376	1.98501	1.72918	1.54039	4.65644	1.21496	4.70968	2.26101	3.56307	1.69198	11.2566	1.79879	4.1859	3.83845	2.56738	5.23874	0.955421	2.72931	3.77646	1.91218	3.77689	5.90154	1.69942	0.789483	0.998785	3.7676
LPAR1	ENSBTAG00000009654	194.062	-0.210248	0.0839185	-2.50538	0.0122321	0.891169	182.715	134.474	152.902	170.123	160.405	114.594	245.112	150.026	191.744	145.542	216.34	148.91	268.891	130.257	183.585	139.006	165.325	140.935	178.106	229.518	183.929	189.533	144.116	186.91	228.037	196.27	221.379	212.257	153.682	219.889	169.96	87.7489	141.402	158.3	157.667	158.711	105.753	219.832	277.006	139.738	159.806	152.588
ACR	ENSBTAG00000010182	1.75542	0.19621	0.0789787	2.48435	0.0129789	0.891169	0	1.05885	0	0.484682	1.88712	0.971137	1.459	2.43944	0.84098	0	0	1.28371	4.92474	0.648045	4.6185	6.91192	3.27376	0.992503	0	1.54039	0.465644	0	0.941935	2.26101	7.12614	1.69198	0	7.19516	1.79396	2.1934	1.02695	1.30968	5.73252	1.81954	1.88823	3.82436	0	2.95077	1.69942	3.94741	0	3.7676
SCUBE1	ENSBTAG00000011275	6.02156	-0.238008	0.0954016	-2.4948	0.0126028	0.891169	4.6611	6.35312	10.3914	2.42341	4.71779	3.88455	23.344	0	10.9327	4.6949	10.227	5.13484	26.5936	11.6648	2.30925	3.83996	5.72908	4.96252	12.1043	1.54039	8.84723	3.64487	0.941935	11.305	5.34461	3.38396	3.75219	1.79879	3.58791	3.2901	3.59433	2.61937	0	4.54886	12.2735	0	3.77689	1.47539	1.69942	0.789483	3.99514	7.5352
RAB7B	ENSBTAG00000012774	105.725	0.2272	0.0913406	2.48739	0.0128684	0.891169	103.476	69.8844	49.7303	87.2428	88.6944	111.681	86.0811	134.169	79.8931	50.0789	62.1486	107.832	143.802	104.983	98.143	78.3351	126.858	97.2653	115.855	103.206	83.8159	75.3273	70.6451	86.672	67.6983	71.0631	78.796	91.7382	58.0046	157.925	91.3986	87.7489	121.338	67.3231	219.035	103.258	79.3147	69.3431	168.243	137.37	165.798	124.331
RGS18	ENSBTAG00000013064	1.84886	-0.222197	0.0884601	-2.51184	0.0120104	0.891169	1.86444	1.05885	2.22673	1.45405	1.88712	1.45671	0	0	5.04588	0	4.72015	1.28371	2.95485	0	4.6185	2.30397	1.63688	2.97751	1.72918	1.54039	2.79386	0	0.941935	0.75367	0	1.69198	1.87609	5.39637	1.19597	2.1934	1.54043	1.30968	0	2.72931	1.88823	0	2.51793	1.47539	0	0.789483	1.99757	1.8838
FAM110D	ENSBTAG00000013131	44.0305	0.219747	0.0872598	2.51831	0.0117921	0.891169	30.7633	61.4135	22.2673	38.2899	43.4037	48.5568	24.803	92.6988	52.9818	36.7767	20.454	53.9158	29.5485	64.8045	51.9581	44.5435	45.8326	34.7376	62.2506	52.3732	55.8772	29.159	27.3161	17.3344	67.6983	23.6877	31.8936	39.5734	31.6932	50.4483	36.4567	36.6712	68.7903	41.8495	74.5851	55.4533	49.0996	45.737	42.4855	43.4215	50.938	18.838
GATB	ENSBTAG00000013914	319.773	0.174348	0.0691804	2.5202	0.0117288	0.891169	410.177	331.421	348.854	271.907	355.721	363.205	269.915	807.455	282.569	351.335	326.477	251.607	216.689	279.955	301.357	408.572	263.538	372.189	297.419	263.407	383.69	346.263	285.406	265.292	333.147	243.645	303.927	307.593	404.238	223.179	379.972	375.88	297.136	304.773	350.267	283.003	297.116	252.291	268.508	359.215	372.547	322.13
ERN2	ENSBTAG00000014456	1.9784	-0.208405	0.0823337	-2.53123	0.0113664	0.891169	0	4.23542	2.22673	2.42341	1.88712	0.971137	1.459	0	0.84098	3.12993	0.786691	2.56742	0	1.94413	8.08237	4.60795	2.45532	4.96252	5.18755	6.16156	0.465644	0	1.88387	3.76835	0	0	5.62828	1.79879	3.58791	3.2901	1.54043	0	5.73252	1.81954	0	0	0	0	0	2.36845	0	0
HHIP	ENSBTAG00000016071	22.2847	-0.235182	0.0944933	-2.48888	0.0128147	0.891169	12.1189	10.5885	14.1026	20.8413	8.49202	18.4516	13.131	7.31833	26.9114	21.9095	14.9471	11.5534	29.5485	17.4972	10.3916	17.6638	23.7348	19.8501	36.3128	18.4847	26.5417	9.71965	11.3032	15.0734	30.2861	25.3797	43.1502	34.177	26.9093	35.6428	15.4043	14.4065	19.1084	25.4736	24.547	17.2096	7.55379	25.0816	20.393	14.2107	13.983	30.1408
PLEKHH3	ENSBTAG00000019090	457.189	0.240393	0.0953053	2.52235	0.0116575	0.891169	537.891	331.421	565.589	556.415	662.378	450.607	309.308	2183.3	380.123	347.423	370.531	388.964	526.947	859.307	272.491	819.447	542.626	595.502	401.17	308.078	534.559	543.086	585.884	506.466	406.19	495.75	476.528	347.166	400.65	437.035	624.386	597.216	333.442	521.299	671.266	382.436	299.633	336.388	149.549	505.269	264.678	502.975
Novel	ENSBTAG00000019464	115.083	-0.200454	0.0792563	-2.52919	0.0114327	0.891169	153.816	114.356	114.305	126.017	113.227	111.681	121.097	3.65916	113.532	121.285	110.137	138.641	76.826	94.6145	158.183	92.159	113.763	111.16	124.501	121.691	108.495	105.701	105.497	148.473	80.1691	164.122	168.849	100.732	130.361	132.701	104.235	117.872	87.8987	99.1651	102.909	141.501	132.191	98.8508	96.867	117.633	91.8882	141.285
ITGAD	ENSBTAG00000019524	13.9344	0.235368	0.0947061	2.48525	0.012946	0.891169	10.2544	18.0005	19.2983	18.9026	12.2663	14.5671	16.049	12.1972	5.88686	8.60732	14.9471	16.6882	16.7441	7.12849	10.3916	17.6638	11.4582	13.895	15.5626	15.4039	8.38159	6.07478	7.53548	9.04404	8.90768	18.6118	1.87609	25.183	8.96978	24.6758	11.2965	13.0968	20.0638	5.45863	26.4352	13.3853	15.1076	11.8031	15.2948	17.3686	13.983	13.1866
THY1	ENSBTAG00000019627	631.443	-0.234755	0.0931189	-2.52103	0.0117012	0.891169	371.024	416.13	385.967	407.618	469.892	305.423	678.436	609.861	512.998	490.617	581.365	851.1	1453.78	1389.41	591.167	479.227	780.792	628.254	498.005	742.468	646.313	439.814	573.639	688.101	466.762	477.138	469.024	582.808	395.268	747.402	522.718	295.989	835.993	423.044	643.887	357.578	348.733	395.403	411.26	326.056	506.384	499.207
SATB1	ENSBTAG00000021158	633.448	0.158901	0.0636517	2.49641	0.0125458	0.891169	866.033	606.723	684.348	689.702	598.216	794.875	547.126	791.599	533.181	576.69	620.699	482.675	761.365	446.503	407.582	716.536	526.257	673.91	674.381	734.766	692.878	777.572	519.948	528.323	796.346	856.142	748.562	791.467	784.556	505.031	760.457	794.979	407.965	720.539	546.643	684.561	460.781	472.123	610.092	708.166	760.075	685.704
COL28A1	ENSBTAG00000024420	25.9283	-0.24199	0.0971392	-2.49117	0.0127323	0.891169	13.9833	18.0005	19.2983	15.9945	20.7583	35.4465	52.5241	6.09861	42.049	18.7796	17.3072	23.1068	36.4431	22.0335	8.08237	1.53598	40.1036	41.6851	34.5837	20.0251	21.8853	7.28974	4.70968	71.5986	53.4461	10.1519	54.4067	16.1891	33.4872	15.3538	18.4851	9.16779	42.9939	10.0075	47.2058	17.2096	12.5896	10.3277	11.8959	14.2107	22.9721	16.9542
Novel	ENSBTAG00000033166	4.59876	-0.237511	0.0950524	-2.49874	0.0124637	0.891169	0.93222	5.29427	2.22673	1.45405	0.943558	1.45671	7.29501	0	5.04588	7.04235	1.57338	7.70226	21.6689	1.29609	5.77312	7.67992	1.63688	6.94752	5.18755	3.08078	3.72515	2.42991	0.941935	3.01468	1.78154	5.07594	5.62828	7.19516	1.79396	5.48351	4.1078	9.16779	7.64337	4.54886	0.944116	3.82436	10.0717	4.42616	5.09826	0.789483	1.99757	7.5352
NT5E	ENSBTAG00000045976	18.16	-0.245688	0.0978706	-2.51033	0.0120617	0.891169	5.59332	22.2359	12.6181	10.1783	11.3227	8.25466	16.049	7.31833	23.5474	13.3022	19.6673	19.2557	30.5334	21.3855	13.8555	9.2159	13.095	28.7826	8.64591	23.1058	14.435	9.71965	21.6645	21.1028	16.0338	15.2278	33.7697	19.7867	7.17582	25.7725	10.783	6.54842	33.4397	19.1052	21.7147	28.6827	13.8486	11.8031	27.1907	14.2107	7.99028	15.0704
Novel	ENSBTAG00000045995	0.326928	0.120377	0.0482962	2.49248	0.0126856	0.891169	0	0	1.48449	0.969364	0.943558	0.485568	0	0	0	0	0	0	0	0	0	0.767992	0.81844	0	0	0	0	0	0	0	1.78154	0	0	0	1.19597	0.548351	0	0	0.955421	0.909771	0	0	0	0	0	1.57897	2.99636	1.8838
CLCF1	ENSBTAG00000046110	93.6633	0.246127	0.0985994	2.49624	0.0125519	0.891169	150.087	196.947	69.0286	114.385	103.791	154.896	99.2122	189.057	47.0949	156.497	110.923	138.641	104.405	77.7654	77.3598	95.999	103.942	120.093	46.6879	152.499	52.1521	132.43	90.4258	108.528	122.926	33.8396	61.9111	43.1709	83.1199	59.7702	74.4539	154.543	375.48	40.0299	86.8586	80.3116	69.243	39.8354	50.9826	90.001	93.8858	50.8626
ROS1	ENSBTAG00000047600	15.9456	0.23705	0.0945933	2.50599	0.0122109	0.891169	24.2377	4.23542	11.8759	18.4179	10.3791	63.1239	8.75401	4.87888	9.25078	35.9942	15.7338	6.41855	8.86454	2.59218	16.1647	12.2879	4.91064	3.97001	6.91673	6.16156	13.9693	3.64487	21.6645	5.27569	10.6892	13.5358	16.8849	5.39637	10.7637	7.12856	13.8638	9.16779	45.8602	10.9173	15.1059	17.2096	10.0717	22.1308	42.4855	18.9476	7.99028	7.5352
PDPN	ENSBTAG00000001788	86.3234	-0.218507	0.0881342	-2.47925	0.0131658	0.893237	68.9843	102.709	103.172	64.4627	63.2184	45.1579	84.6221	31.7128	114.373	55.5563	78.6691	123.236	94.5551	85.5419	133.936	49.1515	80.2071	42.6776	88.1883	129.393	81.9533	52.2431	81.0064	60.2936	78.3876	54.1433	129.451	77.3479	65.7784	97.6064	74.9674	56.3164	39.1723	67.3231	109.517	57.3654	84.3506	87.0478	115.561	56.8427	57.9295	101.725
CYBRD1	ENSBTAG00000007898	107.174	-0.231167	0.0931591	-2.48142	0.0130859	0.893237	63.391	73.0609	81.6468	102.268	99.0736	92.7436	164.867	53.6677	129.511	80.5958	110.923	114.25	192.065	25.9218	120.081	82.9431	87.5731	76.4227	133.147	134.014	161.578	86.2619	84.7742	125.109	80.1691	125.206	136.955	127.714	71.1602	117.895	72.9135	61.5552	185.352	57.3156	51.9264	84.136	25.1793	106.228	98.5664	67.8955	102.875	128.098
ATP1A2	ENSBTAG00000010551	7479.36	0.187555	0.0756235	2.48012	0.0131339	0.893237	9537.54	5132.27	5535.65	7012.38	8133.47	7915.25	5698.86	11149.5	5576.54	7104.95	7154.17	3186.17	4657.82	2508.58	5371.31	8804.26	8583.8	7174.8	6451.58	7235.21	8093.82	7100.21	8680.88	7364.11	7829.85	7781.41	7708.87	9992.27	10732	7650.04	6528.84	7596.17	10666.3	7693.03	7330.11	9863.03	4904.92	8830.18	6386.42	9073.52	9047	6403.04
Novel	ENSBTAG00000006677	27.1545	0.236056	0.0953869	2.47472	0.0133341	0.89554	41.0177	20.1182	48.9881	32.9584	27.3632	54.3837	30.639	36.5916	18.5016	20.3446	49.5615	11.5534	39.3979	15.5531	10.3916	35.3276	25.3716	29.7751	22.4794	26.1866	39.5797	30.3739	19.7806	32.4078	35.6307	25.3797	24.3892	52.1649	26.3113	26.8692	33.3759	36.6712	31.5289	18.1954	14.1617	28.6827	31.4741	39.8354	28.8901	35.5267	16.9793	39.5598
TMEM177	ENSBTAG00000009058	26.1834	0.220893	0.0892121	2.47605	0.0132846	0.89554	29.831	37.0599	31.1742	30.0503	31.1374	22.3361	16.049	69.5241	27.7523	30.5169	24.3874	25.6742	21.6689	51.8436	18.474	27.6477	26.1901	29.7751	27.6669	23.1058	20.4883	30.3739	26.3742	23.3638	19.5969	8.4599	16.8849	10.7927	23.9194	32.901	37.4837	31.4324	26.7518	21.8345	27.3794	24.8584	37.7689	26.5569	18.6936	14.2107	20.9745	30.1408
TNFSF14	ENSBTAG00000012223	5.05356	-0.241664	0.0976773	-2.47411	0.0133569	0.89554	0.93222	2.11771	2.22673	4.36214	3.77423	3.39898	5.83601	8.53805	1.68196	5.47738	5.50684	3.85113	5.90969	5.8324	6.92774	2.30397	5.72908	6.94752	5.18755	4.62117	2.32822	3.64487	7.53548	2.26101	16.0338	0	7.50438	7.19516	16.7436	9.32196	2.0539	1.30968	4.7771	2.72931	3.77646	3.82436	7.55379	1.47539	1.69942	0	4.99393	3.7676
QRICH2	ENSBTAG00000030173	20.8405	0.23442	0.094945	2.46901	0.0135488	0.904857	23.3055	12.7062	30.432	21.8107	27.3632	24.764	21.885	37.8114	26.0704	25.822	20.454	10.2697	18.714	5.8324	18.474	29.1837	20.461	12.9025	20.7502	12.3231	20.954	15.7944	25.4323	24.1174	42.7569	18.6118	15.0088	17.9879	16.7436	29.0626	18.9986	47.1487	27.7072	20.9247	11.3294	9.56091	13.8486	33.9339	11.8959	22.1055	13.983	58.3978
PALLD	ENSBTAG00000001081	1128.36	0.206359	0.0838581	2.46081	0.0138622	0.905628	1604.35	1012.26	1059.92	1306.22	1126.61	1384.84	793.697	3529.87	685.399	992.971	1044.73	659.827	874.634	360.313	704.321	1142.77	945.298	829.733	1206.97	1112.16	1048.63	1114.12	961.716	1094.33	1184.72	961.044	1076.88	1269.94	1359.82	1118.09	1173.8	1051.68	1088.22	1038.96	1083.84	1181.73	507.363	1230.47	1038.35	1325.54	1152.6	949.436
ELOVL5	ENSBTAG00000003359	155.377	-0.226581	0.0926184	-2.44639	0.0144295	0.905628	110.002	210.712	107.625	103.722	88.6944	134.017	303.472	63.4255	119.419	102.505	135.311	238.77	387.085	241.073	121.236	90.623	113.763	189.568	126.23	120.15	114.548	114.206	113.974	126.617	112.237	74.4471	155.716	140.306	87.3058	168.892	130.936	96.9167	256.053	146.473	201.097	124.292	404.128	87.0478	127.457	94.7379	92.887	146.936
TLE4	ENSBTAG00000003532	276.839	-0.205253	0.0841219	-2.43995	0.0146894	0.905628	247.038	228.712	213.766	331.038	214.188	246.669	258.243	214.671	318.732	386.547	265.115	290.119	190.095	318.838	292.12	205.822	175.965	235.223	307.795	244.922	239.806	218.692	206.284	283.38	263.667	336.704	315.184	286.007	236.204	304.335	323.489	277.653	175.797	258.375	154.835	269.618	203.952	364.42	339.884	357.636	290.646	233.591
MED17	ENSBTAG00000003552	180.887	-0.132139	0.0538809	-2.45244	0.0141892	0.905628	176.19	173.652	186.303	191.934	192.486	185.487	183.834	102.457	158.104	190.143	169.925	215.663	174.336	180.805	167.42	178.174	152.23	177.658	198.856	163.281	214.662	179.814	176.142	185.403	212.003	236.877	242.016	192.47	186.571	165.054	134.53	192.524	155.734	149.202	116.126	237.111	239.203	187.374	203.93	158.686	141.827	203.451
C15orf48	ENSBTAG00000004558	22.5366	-0.241589	0.0983687	-2.45595	0.0140512	0.905628	15.8477	12.7062	17.0716	43.6214	29.2503	23.3073	23.344	1.21972	29.4343	29.7344	28.3209	64.1855	19.699	27.8659	18.474	23.0397	30.2823	10.9175	13.8335	30.8078	34.9233	4.85983	24.4903	15.8271	1.78154	13.5358	7.50438	21.5855	33.4872	28.5142	11.8099	20.955	31.5289	21.8345	12.2735	11.4731	12.5896	14.7539	3.39884	5.52638	29.9636	7.5352
PKDREJ	ENSBTAG00000008066	6.69959	0.242076	0.0983437	2.46153	0.0138346	0.905628	5.59332	11.6474	9.64916	14.0558	3.77423	6.79796	5.83601	0	2.52294	4.6949	7.08022	6.41855	11.8194	1.29609	4.6185	15.3598	4.0922	3.97001	12.1043	6.16156	2.79386	7.28974	6.59355	5.27569	5.34461	3.38396	5.62828	8.99394	8.37179	6.03186	7.70213	7.85811	9.55421	6.3684	14.1617	3.82436	7.55379	10.3277	8.4971	6.31586	6.9915	7.5352
FAP	ENSBTAG00000008140	99.2348	-0.236103	0.0961975	-2.45436	0.0141137	0.905628	70.8487	61.4135	81.6468	59.6159	94.3558	78.6621	94.8351	1.21972	79.8931	85.2907	91.2562	93.7109	164.486	119.888	58.8858	89.087	103.942	68.4827	107.209	121.691	125.724	97.1965	86.658	69.3376	60.5722	103.211	101.309	134.909	74.7481	121.734	53.9149	69.4133	110.829	73.6915	96.2998	97.5213	67.9841	76.7201	115.561	42.6321	69.915	92.3063
INCA1	ENSBTAG00000008593	141.096	0.217368	0.0891197	2.43906	0.0147257	0.905628	135.172	152.475	148.449	111.477	238.72	132.56	118.179	243.944	100.918	179.189	142.391	71.8878	133.953	136.737	96.9884	261.117	151.411	190.561	150.439	70.8579	135.968	126.355	201.574	166.561	138.96	147.202	60.035	136.708	193.149	122.831	129.909	185.975	224.524	175.586	183.158	131.941	142.263	181.472	76.4739	225.792	140.829	177.077
FIGF	ENSBTAG00000009476	82.3945	-0.197804	0.080337	-2.46218	0.0138096	0.905628	42.8821	86.826	80.1623	76.0951	121.719	56.8115	81.7041	37.8114	93.3488	80.5958	94.4029	97.562	104.405	127.665	69.2774	59.9033	83.4809	89.3253	69.1673	132.473	90.3349	75.3273	92.3097	79.1353	85.5137	72.7551	118.194	80.9455	49.0348	93.768	87.8042	70.723	103.185	53.6765	57.5911	80.3116	98.1992	76.7201	81.5722	47.369	73.9101	58.3978
BSN	ENSBTAG00000011581	10.682	0.24176	0.0983147	2.45904	0.0139308	0.905628	15.8477	5.29427	9.64916	7.75491	8.49202	9.71137	11.672	26.8339	10.9327	3.91242	7.86691	3.85113	7.87959	1.94413	8.08237	8.44791	8.1844	8.93253	3.45837	1.54039	15.8319	10.9346	4.70968	8.29037	10.6892	6.76792	5.62828	10.7927	8.37179	16.4505	10.783	7.85811	15.2867	19.1052	9.44116	13.3853	5.03586	8.85231	8.4971	17.3686	11.9854	16.9542
ARNTL	ENSBTAG00000013029	195.582	-0.193057	0.0785573	-2.45753	0.0139898	0.905628	202.292	245.654	266.465	268.514	255.704	250.553	239.276	137.828	151.376	215.183	248.594	308.09	217.674	134.793	230.925	183.55	186.604	105.205	311.253	246.462	237.478	223.552	234.542	232.13	181.717	187.81	287.042	131.312	166.24	121.734	190.499	157.162	115.606	140.105	148.226	239.023	141.004	219.832	117.26	149.212	188.77	150.704
LRRC16B	ENSBTAG00000015208	3.68379	0.237278	0.0969038	2.44859	0.0143415	0.905628	5.59332	6.35312	4.45346	6.78555	1.88712	4.37012	2.918	7.31833	1.68196	1.56497	1.57338	0	4.92474	1.29609	5.77312	4.60795	6.54752	2.97751	0	1.54039	0.931287	6.07478	2.82581	2.26101	3.56307	1.69198	0	7.19516	2.98993	5.48351	1.54043	3.92905	9.55421	3.63909	2.83235	3.82436	2.51793	5.90154	0	3.94741	4.99393	1.8838
EFNA5	ENSBTAG00000016515	6.56399	-0.242223	0.0987553	-2.45276	0.0141765	0.905628	4.6611	4.23542	5.93795	2.90809	1.88712	3.39898	14.59	7.31833	2.52294	6.25987	7.86691	2.56742	11.8194	1.29609	12.7009	4.60795	6.54752	8.93253	8.64591	3.08078	5.58772	1.21496	8.47742	6.78303	7.12614	3.38396	7.50438	7.19516	3.58791	13.7088	8.72908	5.23874	13.3759	3.63909	7.55293	3.82436	7.55379	2.95077	6.79768	5.52638	3.99514	11.3028
TRAF7	ENSBTAG00000019073	530.479	0.152632	0.0624417	2.44439	0.0145098	0.905628	552.807	530.486	456.48	527.819	592.554	576.37	501.897	1036.76	370.031	633.029	528.656	396.666	609.683	503.531	493.024	681.209	632.654	548.854	444.4	472.899	355.286	512.712	583.058	586.355	525.553	509.286	369.591	489.271	608.151	607.024	499.611	559.235	682.17	541.314	675.987	405.382	595.49	570.974	424.855	532.111	628.236	525.581
IL13RA2	ENSBTAG00000020022	0.354916	-0.115493	0.0468831	-2.46342	0.0137619	0.905628	0	0	1.48449	0	0.943558	0	1.459	0	0	0	0.786691	1.28371	2.95485	0.648045	0	0	0	0	0	0	0.465644	0	0	0.75367	0	0	3.75219	0	0	0.548351	0	0	0	0	0	0	2.51793	0	0	0	0	0
RAPGEF4	ENSBTAG00000020984	40.7859	0.227228	0.0929754	2.44396	0.0145269	0.905628	43.8143	34.9422	34.8854	46.0448	40.573	54.8692	39.3931	13.4169	44.572	28.9519	33.041	29.5253	35.4581	36.2905	53.1127	55.2954	30.2823	33.7451	29.3961	33.8886	54.0147	75.3273	31.0839	44.4665	42.7569	38.9155	58.1589	28.7806	35.8791	19.7406	35.9433	55.0068	81.2108	27.2931	47.2058	47.8045	37.7689	25.0816	45.8844	47.369	28.9648	35.7922
TENM3	ENSBTAG00000021133	59.2232	-0.233	0.0954686	-2.4406	0.014663	0.905628	67.1199	40.2365	54.1838	49.9222	33.9681	43.2156	88.9991	41.4705	51.2998	42.2541	60.5752	70.6041	252.147	24.6257	42.7211	76.7992	50.7433	27.7901	86.4591	49.2924	62.3963	41.3085	27.3161	54.2642	40.9753	49.0674	63.7872	120.519	50.8287	84.446	53.9149	44.5293	60.1915	58.2254	49.094	45.8924	25.1793	36.8846	76.4739	39.4741	40.9502	75.352
COL3A1	ENSBTAG00000021466	17791.2	-0.224012	0.0916844	-2.4433	0.0145537	0.905628	11728.3	10267.7	11659.2	11835.4	12103	9211.23	16908.4	16396.7	15796.1	10979.8	13682.1	21610	21044.4	17156.3	17920.9	7961.77	15416.1	13308.5	17551.2	16927.3	20529.8	13117.9	15084.2	12512.4	14206	10943.7	18742.2	34281.3	11007.1	17254.4	13810.9	8257.56	24713.9	14143.3	16796.8	15706.7	12778.5	14864.5	21190.1	9570.11	13680.4	19107.4
RASGRP1	ENSBTAG00000021872	31.889	0.232806	0.0950012	2.45056	0.0142633	0.905628	29.831	19.0594	56.4105	41.6826	19.8147	42.73	35.0161	15.8564	19.3425	21.9095	47.2015	25.6742	29.5485	7.12849	47.3396	24.5757	35.1929	14.8875	13.8335	38.5097	31.1981	42.5235	20.7226	28.6395	49.883	25.3797	45.0263	34.177	33.4872	39.4812	21.0525	37.9809	25.7964	21.8345	25.4911	34.4193	6.29482	59.0154	40.7861	43.4215	39.9514	47.095
COL5A2	ENSBTAG00000027020	1721.35	-0.193428	0.0787506	-2.4562	0.0140414	0.905628	1253.84	1368.04	1429.56	1537.41	1164.35	1151.77	1949.23	1744.2	1475.92	1486.72	1626.88	2070.62	2657.39	970.771	1945.54	956.918	1650.79	1458.98	1615.06	2054.88	1715.9	1482.25	1332.84	1428.2	1589.13	1204.69	1529.02	2401.38	1215.11	1900.58	1588.18	1032.03	2553.84	1515.68	1713.57	1464.73	1349.61	1705.55	1920.35	1241.07	1496.18	1473.13
Novel	ENSBTAG00000037453	0.893325	-0.121949	0.049958	-2.44103	0.0146454	0.905628	0	0	0	0	0.943558	0	0	0	0	0	0	5.13484	9.84949	0.648045	0	2.30397	0.81844	0	0	0	0.465644	0	0	0	0	0	0	3.59758	0.597985	4.38681	0	0	0.955421	0	0	0	0	0	0	0	0.998785	0
FOXO1	ENSBTAG00000044105	412.368	-0.241538	0.0987389	-2.44623	0.0144358	0.905628	171.529	216.006	379.286	405.194	224.567	404.478	444.996	454.956	508.793	219.878	387.839	510.917	142.818	225.52	369.48	131.327	208.702	260.036	852.487	295.755	864.235	153.085	190.271	200.476	142.523	164.122	180.105	219.452	379.721	236.339	868.286	145.375	165.288	787.862	186.935	298.3	310.964	444.091	214.127	503.69	738.102	218.521
IL18	ENSBTAG00000000277	15.1814	-0.240249	0.0986872	-2.43445	0.0149144	0.90721	19.5766	4.23542	9.64916	13.5711	10.3791	13.5959	10.213	0	10.0918	20.3446	18.0939	15.4045	26.5936	33.0503	15.0101	7.67992	13.095	12.9025	12.1043	21.5654	17.6945	4.85983	14.129	10.5514	8.90768	11.8439	13.1327	16.1891	11.9597	29.6109	11.2965	7.85811	19.1084	14.5563	15.1059	19.1218	13.8486	5.90154	13.5954	7.89483	8.98907	5.6514
LARP6	ENSBTAG00000003915	118.751	-0.16752	0.0688459	-2.43326	0.0149636	0.90721	80.1709	180.005	83.8735	105.176	137.759	99.0559	145.9	118.313	124.465	98.5929	113.284	189.989	160.547	132.849	133.936	119.039	112.945	90.3178	150.439	138.635	139.693	105.701	137.523	105.514	105.111	103.211	91.9286	115.122	91.4917	155.732	91.3986	94.2973	119.428	88.2478	113.294	70.7507	144.781	89.9985	117.26	71.8429	118.855	107.377
UGDH	ENSBTAG00000014521	154.488	-0.202796	0.0833139	-2.43411	0.0149283	0.90721	115.595	138.71	104.656	151.221	99.0736	108.767	150.277	17.0761	142.126	120.502	147.898	160.464	189.11	160.715	148.946	95.999	130.95	126.048	162.543	140.175	171.357	133.645	121.51	129.631	121.144	169.198	178.229	194.269	143.516	187.536	142.746	112.633	147.135	158.3	144.45	143.414	139.745	104.752	193.734	127.896	143.825	141.285
Novel	ENSBTAG00000021407	144.991	0.236702	0.0971475	2.43653	0.0148291	0.90721	163.139	96.3557	129.893	83.85	178.332	94.6858	61.2781	476.911	73.1653	252.742	109.35	37.2276	110.314	69.9888	91.2153	168.19	221.797	250.111	148.71	93.9637	187.654	241.776	122.452	189.925	176.372	108.287	144.459	219.452	194.943	99.2515	165.339	248.84	107.007	266.563	200.153	145.326	146.04	222.783	96.867	172.897	151.815	156.356
ASPA	ENSBTAG00000003629	23.564	-0.236015	0.0975201	-2.42017	0.0155132	0.908318	12.1189	16.9417	17.0716	10.663	38.6859	10.6825	24.803	0	26.9114	23.4745	14.9471	10.2697	27.5786	37.5866	21.9379	6.91192	21.2794	16.8726	43.2296	16.9443	38.6484	44.9534	15.071	18.8417	21.3784	54.1433	24.3892	30.5794	26.9093	18.0956	15.9177	19.6453	20.0638	15.4661	38.7087	17.2096	32.7331	22.1308	20.393	21.316	17.9781	26.3732
EMILIN2	ENSBTAG00000003880	219.54	-0.234586	0.0968788	-2.42143	0.0154594	0.908318	125.85	158.828	119.501	182.725	164.179	105.368	258.243	200.034	163.991	117.373	154.978	228.5	349.657	351.888	169.73	95.231	193.152	332.489	198.856	201.791	200.692	140.935	150.71	243.435	94.4214	111.671	257.025	201.464	117.803	287.336	138.125	119.181	456.691	155.571	380.479	120.467	207.729	120.982	198.832	104.212	165.798	205.334
SORCS3	ENSBTAG00000004612	7.61172	-0.224337	0.0925803	-2.42316	0.0153863	0.908318	0	4.23542	14.8449	2.42341	0.943558	9.71137	13.131	6.09861	3.36392	1.56497	17.3072	6.41855	9.84949	0	3.46387	3.07197	2.45532	0	12.1043	6.16156	12.5724	9.71965	5.65161	7.5367	0	23.6877	1.87609	10.7927	4.1859	2.74175	3.08085	3.92905	0.955421	2.72931	3.77646	1.91218	15.1076	13.2785	16.9942	3.94741	3.99514	1.8838
COL1A2	ENSBTAG00000013472	8609.09	-0.226693	0.0935588	-2.423	0.015393	0.908318	6696.14	4747.9	6741.8	4899.17	5037.66	4248.24	8635.83	7234.17	6813.62	4822.44	6572.8	11699.7	20025	11803.5	7879.15	7186.1	8528.97	6499.9	9719.74	6387.99	9716.59	5720.01	6323.21	6893.07	5572.64	6387.22	7279.25	17347.5	5274.23	8246.65	6428.19	4193.61	12373.7	5918.06	8700.03	6071.18	4829.39	6544.81	8661.95	4556.1	5379.46	7949.64
CPT1B	ENSBTAG00000016048	1250.37	0.196639	0.0812406	2.42045	0.0155011	0.908318	1166.21	983.675	1278.14	1184.08	1635.19	1396.01	717.829	2340.64	1079.82	1463.24	953.47	1197.7	851.98	1815.82	1109.59	1359.35	1334.88	1464.93	1514.76	784.058	1372.25	1109.26	1613.54	1327.21	967.374	869.677	651.005	906.59	1455.5	786.883	1349.93	1525.78	2055.11	1222.73	1274.56	1122.45	1000.88	1268.83	846.311	1589.23	1793.82	1211.28
RRP1B	ENSBTAG00000017418	137.397	0.155184	0.0639477	2.42672	0.0152358	0.908318	136.104	119.651	177.396	160.914	129.267	144.214	124.015	239.065	95.0308	114.243	104.63	123.236	124.104	81.0056	130.473	131.327	110.489	118.108	129.689	115.529	121.067	116.636	119.626	132.646	121.144	120.131	106.937	156.495	129.763	177.117	132.99	153.233	152.867	171.947	118.014	141.501	143.522	177.046	152.948	120.791	139.83	145.053
LGI4	ENSBTAG00000017814	220.406	0.187749	0.0774993	2.42259	0.0154101	0.908318	245.174	141.886	164.036	173.516	177.389	186.458	154.654	422.024	164.832	242.57	210.046	100.129	160.547	259.218	200.905	258.045	321.647	272.938	172.918	140.175	216.059	173.739	256.206	286.395	215.566	226.725	123.822	286.007	227.832	270.337	247.495	222.646	279.938	200.15	291.732	229.462	255.57	293.602	215.826	277.108	201.755	175.194
LA-DQB	ENSBTAG00000019588	218.828	0.197834	0.0816841	2.42194	0.015438	0.908318	63.391	59.2958	404.523	62.0393	57.557	103.426	17.508	67.0847	185.016	85.2907	40.9079	52.6321	58.112	952.626	43.8757	194.302	122.766	35.7301	27.6669	23.1058	68.9153	31.5889	491.69	37.6835	254.76	133.666	322.688	124.116	20.3315	103.09	52.3745	260.627	21.9747	40.0299	881.804	393.909	49.0996	365.896	1174.3	330.004	539.344	111.144
SLC26A7	ENSBTAG00000032301	33.7902	0.239043	0.0986031	2.42429	0.0153382	0.908318	49.4077	22.2359	49.7303	24.2341	5.66135	39.331	35.0161	8.53805	20.1835	26.6044	58.2151	11.5534	30.5334	6.48045	24.2471	34.5596	18.8241	44.6626	46.6879	38.5097	28.4043	78.9722	27.3161	27.8858	110.455	32.1476	37.5219	30.5794	29.8993	33.4494	37.9972	53.6971	18.153	71.8719	34.9323	42.068	10.0717	45.737	50.9826	42.6321	67.9174	50.8626
DOK6	ENSBTAG00000046957	2.61858	-0.209286	0.0862637	-2.42612	0.0152612	0.908318	5.59332	0	0.742243	0	0.943558	7.28353	1.459	2.43944	3.36392	0.782483	1.57338	1.28371	1.9699	1.94413	2.30925	0.767992	0.81844	2.97751	5.18755	3.08078	2.79386	1.21496	3.76774	3.01468	1.78154	1.69198	3.75219	1.79879	2.98993	3.83845	0.513475	0	0	0	0.944116	3.82436	2.51793	1.47539	6.79768	0.789483	0	1.8838
MRI1	ENSBTAG00000002524	99.4962	0.196002	0.0811092	2.41652	0.0156695	0.91103	89.4931	114.356	80.9045	88.2121	100.961	112.166	64.1961	193.936	65.5965	88.4206	84.9626	112.967	101.45	227.464	108.535	82.9431	114.582	90.3178	86.4591	69.3175	87.541	100.841	135.639	113.05	92.6398	45.6834	84.4243	70.1528	108.235	94.8647	114.505	98.2264	115.606	67.3231	127.456	110.907	164.924	89.9985	125.757	93.9484	134.836	94.1901
TMTC4	ENSBTAG00000007066	118.215	-0.168449	0.0696923	-2.41704	0.0156475	0.91103	106.273	140.828	97.2339	118.747	90.5816	125.277	157.572	80.5016	120.26	108.765	149.471	129.655	144.787	115.352	83.1329	56.0634	99.0313	84.3628	127.96	167.902	103.373	114.206	107.381	97.2234	105.111	94.7508	108.813	140.306	123.783	151.345	103.208	81.2005	127.071	118.27	101.964	107.082	129.673	84.097	142.751	134.212	119.854	101.725
Novel	ENSBTAG00000018499	59.2182	-0.238109	0.0985807	-2.41537	0.0157194	0.91103	18.6444	69.8844	40.8234	76.0951	28.3067	37.3888	59.8191	39.0311	26.9114	92.333	58.2151	44.9299	102.435	44.7151	33.4841	24.5757	52.3802	22.8276	36.3128	36.9693	44.7018	87.4769	32.0258	94.2087	32.0676	50.7594	61.9111	71.9516	57.4066	63.6087	74.4539	48.4583	44.9048	45.4886	33.044	51.6289	67.9841	22.1308	66.2774	28.4214	32.9599	30.1408
KCNK1	ENSBTAG00000004515	4.72745	-0.215915	0.0894847	-2.41287	0.0158274	0.911648	3.72888	4.23542	2.22673	3.87746	3.77423	2.42784	4.37701	6.09861	5.04588	3.91242	3.93346	6.41855	45.3076	8.42458	1.15462	9.2159	4.0922	1.98501	3.45837	7.70195	5.12208	0	5.65161	5.27569	0	5.07594	0	10.7927	2.98993	8.22526	5.13475	1.30968	0.955421	5.45863	2.83235	5.73654	6.29482	1.47539	0	3.94741	5.99271	3.7676
Novel	ENSBTAG00000009879	20.7988	-0.209897	0.087042	-2.41145	0.0158894	0.911648	15.8477	21.1771	26.7208	21.326	16.984	17.966	8.75401	7.31833	29.4343	19.5621	19.6673	26.9579	24.6237	20.7374	27.711	19.9678	18.0057	25.8051	13.8335	16.9443	20.4883	15.7944	26.3742	30.9005	17.8154	33.8396	37.5219	25.183	23.3214	18.0956	17.4582	34.0518	9.55421	18.1954	10.3853	28.6827	21.4024	25.0816	15.2948	19.7371	30.9623	20.7218
KLF11	ENSBTAG00000046218	1374.26	0.181881	0.0754243	2.41143	0.01589	0.911648	1470.11	1654.99	1513.43	1456.47	1560.64	1542.65	1304.35	1131.9	1158.87	1639.3	1138.34	1296.55	1072.61	2019.31	1055.33	1811.69	1358.61	1677.33	1369.51	1227.69	1144.09	1144.49	1184.01	1189.29	1637.23	1444.95	1587.18	1251.96	1334.1	1265.59	1860.32	1918.69	1107.33	1962.38	1372.74	1577.55	873.721	845.396	1160.7	2287.13	972.817	1484.44
SLC22A15	ENSBTAG00000000664	0.895778	-0.158999	0.0661933	-2.40203	0.0163042	0.913384	0.93222	0	0	0	0.943558	0.485568	1.459	1.21972	0	0	0	0	0.984949	0.648045	0	0	0	0.992503	0	0	0	1.21496	0.941935	0.75367	0	1.69198	3.75219	0	1.19597	0.548351	2.0539	0	0.955421	1.81954	0	0	0	0	0	0	0.998785	0
ESAM	ENSBTAG00000001004	553.127	0.17065	0.071152	2.39838	0.0164677	0.913384	567.722	674.49	369.637	515.217	668.039	684.651	439.16	1092.87	721.561	499.224	386.265	634.153	440.272	659.062	476.86	563.706	603.19	497.244	660.548	560.702	566.688	436.169	454.955	377.589	561.184	433.147	442.758	597.198	533.403	580.155	451.345	433.506	901.917	459.434	727.913	609.986	632	464.746	508.127	567.638	627.237	472.834
TGS1	ENSBTAG00000005898	227.645	0.143593	0.060024	2.39226	0.0167449	0.913384	254.496	193.77	294.671	259.79	194.373	276.774	213.014	156.124	173.242	303.604	201.393	214.38	241.312	178.212	243.626	273.405	194.789	251.103	183.293	175.604	196.502	273.365	205.342	258.509	281.483	265.641	268.282	230.245	217.069	208.373	237.739	229.195	216.881	281.119	222.811	304.037	178.773	268.52	232.821	298.424	277.662	229.824
Novel	ENSBTAG00000006662	243.623	0.217057	0.0906022	2.39572	0.0165879	0.913384	247.971	200.123	268.692	297.11	315.148	423.901	278.669	461.055	188.38	374.027	326.477	136.073	246.237	36.2905	118.926	271.101	180.875	194.531	255.919	291.134	233.753	261.216	265.626	194.447	290.39	233.493	121.946	246.434	280.455	213.308	207.957	223.956	362.104	298.405	316.279	248.584	152.335	225.734	183.537	250.266	351.572	235.475
PTGS1	ENSBTAG00000006716	177.263	-0.199991	0.0835448	-2.39381	0.0166743	0.913384	168.732	154.593	142.511	123.594	152.856	113.623	148.818	143.927	163.15	197.968	154.191	181.003	162.517	335.039	274.801	117.503	167.78	164.756	159.085	181.766	189.983	122.711	116.8	226.101	147.867	147.202	172.601	136.708	151.888	211.663	122.721	86.4392	235.034	188.323	172.773	160.623	142.263	194.751	112.162	90.001	116.858	160.123
WNT10B	ENSBTAG00000015347	1.88788	-0.204593	0.0853847	-2.39613	0.0165694	0.913384	1.86444	2.11771	1.48449	1.45405	0.943558	0.971137	0	1.21972	0.84098	1.56497	0.786691	2.56742	4.92474	1.94413	2.30925	0	0	3.97001	1.72918	3.08078	2.79386	0	0.941935	3.01468	3.56307	1.69198	5.62828	1.79879	1.19597	3.2901	0.513475	0	2.86626	2.72931	0.944116	1.91218	0	1.47539	0	0	3.99514	0
C1RL	ENSBTAG00000016204	2.23374	-0.218902	0.0914148	-2.3946	0.0166383	0.913384	0.93222	2.11771	2.96897	1.93873	0	0	1.459	1.21972	0.84098	2.34745	3.14676	3.85113	0	1.29609	3.46387	0.767992	3.27376	2.97751	1.72918	3.08078	5.12208	0	3.76774	2.26101	0	1.69198	3.75219	3.59758	4.1859	4.93516	0.513475	0	2.86626	2.72931	0.944116	5.73654	2.51793	2.95077	1.69942	0.789483	0	1.8838
PFDN4	ENSBTAG00000016306	7.15533	0.1995	0.0830905	2.40099	0.0163506	0.913384	23.3055	3.17656	5.1957	1.45405	3.77423	1.45671	4.37701	1.21972	3.36392	2.34745	3.93346	0	8.86454	6.48045	2.30925	6.14393	1.63688	1.98501	1.72918	3.08078	2.32822	3.64487	2.82581	5.27569	58.7907	8.4599	15.0088	8.99394	1.19597	3.83845	2.56738	1.30968	1.91084	6.3684	8.49704	0	7.55379	4.42616	74.7745	3.15793	11.9854	1.8838
MGLL	ENSBTAG00000018248	598.387	0.177217	0.0737649	2.40246	0.0162852	0.913384	513.653	709.432	486.169	452.693	593.498	645.806	439.16	1320.96	608.029	460.883	465.721	560.981	475.73	773.117	629.27	511.482	640.839	908.14	681.298	491.384	654.229	442.244	722.464	580.326	461.418	392.539	465.271	523.448	505.297	468.84	631.574	678.417	801.598	545.863	597.625	533.499	521.211	447.042	582.901	636.323	928.87	681.936
ITGA3	ENSBTAG00000019498	227.13	0.162268	0.067849	2.3916	0.016775	0.913384	202.292	219.183	191.499	253.004	252.874	187.915	159.031	368.356	271.637	167.451	174.645	188.705	196.005	182.101	241.316	254.973	240.621	168.726	259.377	206.412	218.853	272.15	220.413	217.057	301.079	223.341	243.892	329.178	224.244	264.305	182.797	196.453	428.984	259.285	320.055	231.374	162.406	190.325	226.023	210.002	216.736	244.894
RIN2	ENSBTAG00000020382	103.089	-0.189326	0.0787437	-2.40434	0.0162019	0.913384	93.222	88.9437	89.0692	78.0338	92.4687	81.5755	124.015	97.5777	104.282	56.3388	84.9626	101.413	220.628	59.6201	147.792	109.055	90.8469	104.213	114.126	129.393	106.632	91.1217	65.9355	91.9477	122.926	84.599	136.955	134.909	72.9542	125.024	96.0198	57.6261	145.224	80.9696	106.685	84.136	60.4303	78.1954	76.4739	64.7376	86.8943	90.4225
Novel	ENSBTAG00000026748	5.88804	0.232665	0.0967746	2.40419	0.0162084	0.913384	3.72888	6.35312	8.16468	5.81618	5.66135	6.31239	2.918	8.53805	4.2049	5.47738	3.93346	1.28371	7.87959	0.648045	6.92774	13.8238	6.54752	8.93253	5.18755	4.62117	10.7098	6.07478	4.70968	3.76835	8.90768	3.38396	9.38047	0	5.97985	5.48351	3.08085	10.4775	27.7072	4.54886	7.55293	5.73654	3.77689	5.90154	1.69942	9.47379	13.983	3.7676
TMEM63B	ENSBTAG00000032680	842.965	0.160457	0.0668767	2.3993	0.0164265	0.913384	894.931	733.786	917.413	961.609	1003.95	922.094	817.041	1877.15	634.94	755.096	933.802	889.611	833.266	609.162	680.074	722.68	1288.22	606.419	717.611	918.072	654.229	833.46	837.38	952.639	764.279	646.336	681.022	634.972	734.326	1045.16	777.915	822.482	929.624	921.598	876.139	745.751	727.681	1139	875.201	872.378	1000.78	843.943
NARS2	ENSBTAG00000039943	166.905	-0.154737	0.0646131	-2.39482	0.0166283	0.913384	152.884	128.121	181.85	138.134	211.357	172.862	126.933	103.676	201.835	230.833	155.765	141.208	147.742	138.034	197.441	218.11	211.158	231.253	198.856	130.933	155.991	172.524	179.91	217.811	117.581	174.274	211.999	149.299	206.903	143.668	167.393	172.878	169.109	141.015	152.003	131.941	236.685	172.62	161.445	192.634	172.79	129.982
CHRNA10	ENSBTAG00000044059	507.747	0.227284	0.0943655	2.40854	0.0160163	0.913384	646.029	534.721	685.833	260.759	299.108	504.506	431.865	1027.01	612.234	634.594	548.324	83.4412	431.407	332.447	234.389	856.311	654.752	1051.06	444.4	630.019	603.94	936.731	580.232	532.091	603.941	285.945	491.537	667.351	542.373	310.915	405.132	937.734	668.795	340.254	538.146	382.436	227.873	436.714	395.965	506.058	768.066	928.714
EGR2	ENSBTAG00000046409	22.5658	-0.237156	0.0987777	-2.40091	0.0163544	0.913384	13.9833	27.5302	17.8138	58.1618	26.4196	11.1681	20.426	48.7888	18.5016	9.3898	10.227	59.0507	38.413	8.42458	26.5564	9.98389	13.9135	17.8651	12.1043	46.2117	11.1754	8.5047	21.6645	30.9005	10.6892	21.9957	33.7697	17.9879	8.96978	37.8362	24.1333	17.0259	12.4205	16.3759	17.9382	19.1218	21.4024	38.36	10.1965	14.2107	18.9769	24.4894
Novel	ENSBTAG00000045645	1.93014	0.209579	0.0876882	2.39005	0.0168462	0.914345	0.93222	0	5.93795	3.39277	1.88712	1.94227	1.459	4.87888	2.52294	1.56497	3.93346	0	3.93979	1.29609	0	0.767992	1.63688	0	1.72918	0	1.86257	1.21496	0.941935	2.26101	0	0	1.87609	1.79879	0.597985	1.0967	3.08085	2.61937	0.955421	4.54886	3.77646	0	1.25896	0	1.69942	6.31586	0.998785	3.7676
GNAL	ENSBTAG00000002125	34.9946	0.217116	0.09116	2.38171	0.0172326	0.917835	37.2888	41.2953	38.5967	45.5601	28.3067	45.6434	21.885	34.1522	23.5474	31.2993	30.6809	12.8371	31.5184	10.3687	36.948	56.0634	20.461	38.7076	27.6669	41.5905	39.5797	37.6636	29.2	33.1615	58.7907	38.9155	37.5219	35.9758	50.2308	42.7714	33.8894	52.3874	42.9939	33.6615	51.9264	51.6289	18.8845	45.737	18.6936	26.8424	26.9672	37.676
GFRA3	ENSBTAG00000005288	25.1126	-0.233671	0.0980736	-2.38261	0.0171903	0.917835	13.9833	15.8828	19.2983	14.5405	16.984	25.2496	37.9341	13.4169	21.8655	31.2993	25.1741	25.6742	80.7658	36.2905	19.6286	29.1837	23.7348	14.8875	22.4794	49.2924	22.3509	30.3739	9.41935	61.8009	35.6307	18.6118	22.5131	23.3843	13.7537	31.256	11.8099	14.4065	27.7072	27.2931	29.2676	11.4731	7.55379	20.6554	13.5954	10.2633	20.9745	28.257
CPXM2	ENSBTAG00000018941	66.5028	-0.230079	0.0964308	-2.38595	0.0170351	0.917835	94.1542	45.5307	104.656	31.5043	63.2184	31.0764	83.1631	26.8339	46.2539	49.2965	36.1878	112.967	368.371	52.4916	43.8757	201.982	70.3859	26.7976	48.4171	53.9136	84.7471	25.5141	45.2129	76.8743	37.4122	37.2235	37.5219	115.122	37.0751	89.9295	49.8071	9.16779	47.771	27.2931	30.2117	30.5949	15.1076	32.4585	57.7803	30.0003	32.9599	20.7218
Novel	ENSBTAG00000024849	0.451681	0.134803	0.0565402	2.38421	0.017116	0.917835	0.93222	1.05885	1.48449	0	0	0.971137	0	1.21972	0.84098	0.782483	0.786691	0	0	0.648045	0	1.53598	0	0	0	0	0.465644	1.21496	0.941935	0	0	0	0	0	0	0	0	0	1.91084	0.909771	0	0	0	2.95077	0	0.789483	0.998785	0
TMEM145	ENSBTAG00000039015	147.818	0.189117	0.0793376	2.38369	0.0171398	0.917835	149.155	119.651	151.418	154.129	166.066	138.873	86.0811	235.406	82.4161	161.974	109.35	107.832	144.787	226.816	148.946	185.854	188.241	138.95	124.501	127.852	95.9226	160.374	194.981	213.289	179.935	128.59	178.229	138.507	182.385	195.761	182.284	184.666	85.9879	192.872	172.773	175.921	149.817	199.177	142.751	181.581	125.847	150.704
TWIST1	ENSBTAG00000046922	11.7031	-0.233724	0.0979617	-2.38587	0.0170387	0.917835	4.6611	13.7651	10.3914	7.27023	12.2663	5.34125	10.213	15.8564	9.25078	7.82483	8.6536	15.4045	38.413	14.905	8.08237	13.0559	9.00284	6.94752	10.3751	16.9443	13.5037	8.5047	9.41935	19.5954	10.6892	5.07594	3.75219	19.7867	15.5476	16.4505	5.64823	6.54842	14.3313	5.45863	19.8264	1.91218	16.3665	11.8031	8.4971	3.15793	11.9854	9.41901
Novel	ENSBTAG00000008592	18.846	-0.232871	0.0979872	-2.37655	0.0174755	0.925605	11.1866	14.824	8.90692	14.0558	27.3632	11.1681	20.426	4.87888	20.1835	14.0847	11.0137	30.809	30.5334	33.6983	27.711	6.14393	28.6454	30.7676	10.3751	15.4039	27.0073	20.6543	24.4903	12.0587	8.90768	10.1519	26.2653	14.3903	8.37179	30.7076	9.24255	13.0968	22.9301	12.7368	14.1617	9.56091	7.55379	16.2292	25.4913	12.6317	20.9745	18.838
ARMC10	ENSBTAG00000014161	216.865	-0.139021	0.0585148	-2.37582	0.01751	0.925605	205.088	202.241	182.592	202.112	168.897	179.175	242.194	85.3805	198.471	194.056	189.593	232.352	200.93	266.346	270.182	175.87	230.8	184.606	195.398	191.008	246.791	215.047	213.819	201.984	174.59	250.413	279.538	219.452	258.33	242.919	189.472	192.524	237.9	221.984	168.053	214.164	302.151	212.456	248.115	204.476	194.763	248.662
MYOC	ENSBTAG00000020342	1292.28	-0.182117	0.0767739	-2.37212	0.0176862	0.925605	1244.51	1252.62	1063.63	1180.69	1754.07	959.483	1864.6	1701.51	1242.13	820.043	1102.15	1996.17	2870.14	1902.01	1363.61	1778.67	1157.27	939.9	1450.78	1256.96	1307.06	795.796	1541.95	1175.73	1396.72	1312.98	1309.51	1304.12	1011.79	1005.13	1021.3	785.811	1114.98	906.132	1278.33	950.354	1203.57	1174.41	1167.5	793.43	893.913	860.897
PLIN5	ENSBTAG00000038464	544.2	0.230603	0.0971402	2.37392	0.0176004	0.925605	377.549	807.906	532.931	436.214	766.169	650.662	274.292	1323.4	666.056	841.17	433.467	671.38	364.431	763.397	538.055	537.594	738.233	828.74	553.338	408.203	562.498	462.898	395.613	514.757	274.356	250.413	198.866	312.989	680.507	194.664	498.071	571.023	1736	321.149	641.999	451.275	516.175	374.748	265.11	829.746	814.01	386.179
Novel	ENSBTAG00000040490	395.146	-0.22974	0.096762	-2.37428	0.0175832	0.925605	250.767	456.366	227.869	128.925	234.002	222.876	817.041	173.2	207.722	201.098	231.287	721.445	2270.31	582.592	377.562	448.507	320.01	661.007	252.461	154.039	176.013	247.851	319.316	364.023	176.372	137.05	407.113	357.959	107.637	552.737	176.122	117.872	1028.03	472.171	644.831	99.4334	856.096	256.717	251.514	218.687	154.812	374.876
SCARNA15	ENSBTAG00000045209	0.863775	0.174588	0.0736109	2.37177	0.0177033	0.925605	0.93222	0	1.48449	1.45405	2.83067	1.45671	0	0	0.84098	0.782483	0	0	0	2.59218	0	1.53598	3.27376	0.992503	3.45837	1.54039	0.465644	2.42991	0.941935	0	0	0	0	1.79879	0.597985	0.548351	0.513475	1.30968	0	0.909771	0.944116	0	0	0	0	2.36845	0.998785	0
Novel	ENSBTAG00000006354	13.0522	-0.178623	0.0754934	-2.36607	0.0179778	0.9286	4.6611	2.11771	2.22673	3.39277	2.83067	3.88455	17.508	1.21972	1.68196	6.25987	4.72015	26.9579	26.5936	34.9944	9.23699	3.07197	7.36596	43.6701	5.18755	4.62117	7.91594	3.64487	11.3032	3.01468	5.34461	0	5.62828	3.59758	1.79396	16.4505	4.62128	1.30968	82.1662	10.0075	18.8823	5.73654	57.9124	2.95077	1.69942	2.36845	1.99757	11.3028
IL17RB	ENSBTAG00000011178	59.8938	-0.213268	0.0900438	-2.3685	0.0178606	0.9286	32.6277	61.4135	40.8234	86.2734	32.081	81.5755	75.8681	62.2058	58.8686	80.5958	77.0957	57.767	67.9615	29.8101	88.906	36.0956	53.1986	104.213	58.7922	80.1002	75.4343	66.8226	28.2581	98.7308	51.6645	50.7594	69.4155	75.5491	49.0348	115.154	49.8071	31.4324	85.9879	45.4886	34.9323	38.2436	36.51	44.2616	37.3872	28.4214	35.9563	73.4682
PEAR1	ENSBTAG00000012405	423.745	0.16508	0.0697602	2.3664	0.0179621	0.9286	359.837	507.191	399.327	488.075	380.254	470.516	290.341	869.661	416.285	350.553	321.757	385.113	490.504	253.386	457.231	471.547	426.407	373.181	409.816	368.153	319.897	392.431	399.381	348.196	586.125	284.253	307.68	485.673	443.705	519.836	355.838	391.596	699.368	414.856	551.364	485.694	347.474	411.633	360.277	381.32	515.373	276.919
ACKR2	ENSBTAG00000014162	21.2507	-0.231823	0.0979573	-2.36657	0.017954	0.9286	13.0511	18.0005	17.0716	18.4179	18.8712	12.6248	13.131	23.1747	10.0918	37.5592	15.7338	30.809	39.3979	43.419	25.4017	9.2159	21.2794	17.8651	20.7502	21.5654	29.3356	3.64487	16.0129	24.8711	10.6892	1.69198	18.7609	12.5915	11.9597	32.901	12.3234	18.3356	19.1084	32.7518	20.7705	19.1218	21.4024	7.37693	16.9942	9.47379	11.9854	15.0704
F13A1	ENSBTAG00000007268	471.954	-0.230071	0.0973282	-2.36387	0.0180853	0.931338	225.597	329.304	252.363	397.924	411.391	240.356	615.699	295.173	557.57	321.601	459.428	724.013	895.318	502.235	510.344	158.974	620.378	454.566	376.962	569.944	368.79	303.739	291.058	391.908	306.424	258.873	536.563	451.496	220.657	823.074	306.031	230.505	1072.94	389.382	343.658	323.159	154.853	333.437	446.948	150.002	300.634	514.278
Novel	ENSBTAG00000047621	204.427	-0.233227	0.0987447	-2.36192	0.0181807	0.933441	67.1199	236.124	88.327	172.062	159.461	101.969	135.687	6.09861	211.927	182.319	180.152	300.388	489.519	384.939	326.759	67.5833	269.267	371.196	198.856	129.393	95.9226	139.72	138.464	209.52	67.6983	96.4428	223.255	138.507	117.803	363.556	130.423	82.5101	446.182	173.766	259.632	139.589	90.6454	171.145	110.462	67.8955	152.814	252.429
FANCD2	ENSBTAG00000010077	47.2194	0.225951	0.0957931	2.35874	0.0183371	0.935848	66.1876	164.122	84.6157	22.7801	20.7583	37.3888	18.967	2.43944	12.6147	32.0818	24.3874	23.1068	43.3377	23.3296	50.8035	23.8077	36.0114	7.94002	8.64591	58.5348	9.77852	42.5235	43.329	19.5954	40.9753	50.7594	86.3004	59.36	85.5119	25.2241	93.9659	92.9876	106.052	60.9547	97.2439	30.5949	17.6255	67.8677	56.0809	121.58	82.8992	24.4894
L3HYPDH	ENSBTAG00000030824	50.2308	-0.167125	0.0708233	-2.35974	0.0182878	0.935848	44.7466	61.4135	47.5036	42.652	55.6699	74.7775	43.7701	29.2733	56.3457	50.0789	54.2817	37.2276	70.9163	51.8436	68.1228	39.9356	40.1036	72.4527	55.3338	44.6713	58.6711	31.5889	69.7032	36.9298	39.1938	52.4514	35.6458	48.5673	66.9743	53.7384	43.1319	37.9809	52.5481	48.2179	43.4293	70.7507	59.1713	72.2939	39.0867	41.0531	47.9417	62.1654
LYVE1	ENSBTAG00000000802	184.619	-0.225253	0.0956804	-2.35422	0.0185615	0.937671	54.0688	195.888	120.243	147.828	135.872	109.253	243.653	43.91	191.744	179.189	161.272	302.956	189.11	281.9	311.748	71.4232	173.509	241.178	155.626	163.281	254.707	125.141	156.361	167.315	97.9844	89.6749	144.459	129.513	116.009	242.371	178.689	120.491	279.938	181.954	184.103	105.17	89.3865	151.965	183.537	58.4217	179.781	177.077
Novel	ENSBTAG00000004556	246.962	-0.215664	0.0915893	-2.35469	0.0185382	0.937671	275.937	260.478	135.088	270.937	337.794	182.574	173.621	165.882	204.358	134.587	165.992	179.719	260.026	217.095	162.802	287.997	232.437	189.568	394.254	402.042	207.677	178.599	279.755	197.462	115.8	270.717	363.962	221.251	175.808	482	290.113	98.2264	331.531	201.969	296.452	202.691	378.948	185.899	158.046	182.37	220.732	316.479
ID3	ENSBTAG00000030425	432.454	0.199742	0.0848661	2.35361	0.0185922	0.937671	374.753	720.021	369.637	448.331	621.805	431.67	364.751	914.791	483.564	449.928	272.982	437.745	452.091	749.788	402.964	503.035	490.246	438.686	536.047	519.111	440.033	295.234	393.729	347.442	333.147	263.949	249.521	501.862	340.852	506.676	387.674	343.137	669.75	289.307	767.566	386.261	543.873	336.388	360.277	333.951	609.259	308.943
TXNRD2	ENSBTAG00000043581	183.345	0.180367	0.0765635	2.35578	0.0184839	0.937671	177.122	185.299	166.263	174.001	235.889	189.372	137.146	445.198	123.624	225.355	195.886	142.492	200.93	222.927	152.41	231.933	207.065	177.658	166.002	140.175	173.219	174.954	237.368	175.605	208.44	174.274	114.442	187.074	181.787	206.728	225.929	183.356	237.9	174.676	236.973	170.184	229.131	194.751	105.364	209.213	194.763	192.148
AKAP8	ENSBTAG00000001807	561.537	0.169126	0.0719368	2.35103	0.0187214	0.94058	475.432	732.727	708.842	662.56	750.129	719.127	472.717	719.635	609.711	869.339	524.723	620.032	445.197	390.123	659.29	797.175	635.928	598.479	470.338	486.763	422.339	522.431	478.503	489.132	548.713	512.67	388.352	446.1	676.321	463.905	376.891	895.824	760.515	628.652	468.281	546.884	482.183	538.516	333.086	793.43	565.312	567.024
Novel	ENSBTAG00000009987	32.7078	-0.218805	0.093098	-2.35027	0.0187599	0.94058	26.1022	18.0005	30.432	42.652	30.1939	20.8794	36.4751	28.0536	29.4343	25.822	39.3346	17.9719	48.2625	15.5531	33.4841	22.2718	32.7376	18.8576	55.3338	27.727	39.5797	24.2991	22.6064	30.9005	37.4122	20.3038	46.9024	44.9697	32.2912	42.223	24.1333	24.884	41.0831	35.4811	23.6029	34.4193	8.81275	36.8846	30.5896	22.1055	25.9684	30.1408
MFAP5	ENSBTAG00000000310	945.873	-0.221181	0.094203	-2.34792	0.0188784	0.942929	475.432	702.02	539.611	890.845	764.282	621.528	1062.15	209.792	713.151	831.78	1036.07	1127.1	1282.4	2342.03	1047.24	473.083	997.679	941.885	688.215	1058.25	1063.53	628.132	1094.53	896.867	714.396	512.67	810.473	730.308	704.426	1282.59	816.425	379.809	1291.73	752.381	964.886	569.83	1015.98	771.627	829.317	493.427	1012.77	612.235
Novel	ENSBTAG00000001235	17.5418	-0.229947	0.0979679	-2.34716	0.018917	0.942929	8.38998	20.1182	6.68019	12.6017	16.0405	14.5671	35.0161	12.1972	20.1835	11.7373	25.1741	14.1208	33.4883	6.48045	23.0925	7.67992	18.0057	30.7676	15.5626	21.5654	13.5037	9.71965	9.41935	12.8124	16.0338	23.6877	33.7697	28.7806	11.3617	31.8043	13.3504	3.92905	33.4397	6.3684	11.3294	9.56091	13.8486	13.2785	15.2948	11.8422	7.99028	20.7218
GLIPR2	ENSBTAG00000000078	203.247	-0.215714	0.0922629	-2.33804	0.0193854	0.943539	141.697	177.887	139.542	197.75	147.195	113.137	172.162	120.752	171.56	162.757	184.086	369.709	250.177	399.196	207.832	112.127	206.247	178.651	166.002	207.953	176.945	145.795	167.664	139.429	101.548	103.211	133.203	165.489	155.476	234.694	156.096	87.7489	280.894	171.037	260.576	191.218	316	137.211	188.636	99.4748	180.78	173.31
AQP1	ENSBTAG00000000745	682.342	-0.214626	0.0920565	-2.33146	0.0197294	0.943539	475.432	871.437	401.554	590.343	527.449	470.516	733.878	483.01	481.882	703.453	605.752	1068.05	952.445	986.324	487.251	423.931	542.626	885.313	461.692	532.975	733.389	253.926	609.432	541.135	452.51	357.008	422.121	530.643	655.392	1101.64	542.743	498.99	845.547	597.72	848.76	443.626	595.49	644.744	530.219	390.794	826.994	405.017
SULT1B1	ENSBTAG00000001249	2.98217	-0.21177	0.0912869	-2.31982	0.0203505	0.943539	1.86444	0	0	1.45405	0	2.42784	5.83601	0	4.2049	2.34745	1.57338	5.13484	7.87959	4.53631	6.92774	2.30397	1.63688	1.98501	0	0	1.86257	3.64487	1.88387	4.52202	1.78154	1.69198	7.50438	3.59758	1.19597	6.58021	2.0539	2.61937	3.82168	0.909771	4.72058	0	8.81275	1.47539	6.79768	0.789483	1.99757	9.41901
PCSK4	ENSBTAG00000002305	25.2761	0.21782	0.0939565	2.31831	0.0204327	0.943539	21.4411	27.5302	30.432	18.4179	30.1939	18.4516	21.885	52.448	14.2967	27.3869	18.0939	10.2697	32.5033	14.257	20.7832	26.1117	18.8241	27.7901	27.6669	26.1866	29.8012	27.944	30.1419	35.4225	46.3199	11.8439	11.2566	26.9818	29.8993	25.2241	22.0794	30.1227	65.924	26.3834	33.044	30.5949	26.4382	23.6062	13.5954	30.0003	24.9696	18.838
Novel	ENSBTAG00000003606	104.49	0.155294	0.0664928	2.3355	0.0195173	0.943539	107.205	121.768	97.2339	98.8751	98.13	88.3734	81.7041	189.057	86.621	132.24	86.536	73.1715	96.525	167.196	122.39	119.039	117.855	109.175	55.3338	103.206	125.258	122.711	107.381	135.661	106.892	99.8268	90.0525	104.33	120.195	93.2196	102.695	140.136	109.873	104.624	103.853	108.994	99.4582	84.097	139.352	89.2115	91.8882	92.3063
Novel	ENSBTAG00000004339	60.3163	-0.211126	0.0910993	-2.31754	0.0204745	0.943539	41.9499	106.944	34.8854	93.5436	75.4846	38.8455	94.8351	39.0311	81.5751	59.4687	66.082	52.6321	42.3528	44.067	51.9581	49.9195	77.7518	46.6476	48.4171	80.1002	201.158	55.888	31.0839	52.7569	60.5722	62.6032	58.1589	52.1649	58.6025	63.6087	52.8879	60.2455	56.3698	34.5713	50.9822	80.3116	40.2869	47.2123	45.8844	41.0531	48.9405	32.0246
ROBO4	ENSBTAG00000004356	648.871	0.176165	0.0757641	2.32518	0.0200624	0.943539	685.182	727.433	460.191	650.928	789.758	844.889	463.963	1508.8	818.274	504.702	449.201	664.962	580.135	627.307	613.105	674.297	621.196	571.682	802.341	625.398	578.795	618.413	633.922	391.908	844.448	529.59	497.165	847.23	542.373	687.632	533.501	480.654	968.797	500.374	746.796	711.332	639.554	498.68	530.219	663.165	782.049	619.771
ISLR	ENSBTAG00000006024	216.816	-0.21547	0.0929462	-2.31822	0.0204375	0.943539	183.647	116.474	107.625	159.945	174.558	114.594	189.67	263.46	177.447	178.406	139.244	121.952	471.79	334.391	222.842	180.478	193.97	204.456	190.21	218.735	179.273	151.87	193.097	261.523	162.12	157.354	172.601	203.263	153.084	284.046	133.504	137.517	286.626	158.3	208.65	172.096	156.112	163.768	198.832	116.843	224.727	163.891
SLC38A7	ENSBTAG00000007170	192.556	0.181014	0.0778256	2.3259	0.0200242	0.943539	200.427	178.946	154.387	261.244	248.156	204.91	186.752	501.305	121.942	211.271	220.273	119.385	172.366	136.089	236.698	296.445	206.247	160.785	195.398	160.2	182.067	228.412	233.6	162.039	156.775	208.113	185.733	230.245	212.883	216.05	165.852	199.072	278.983	252.007	197.32	166.36	130.932	202.128	185.237	213.16	159.806	175.194
ZNF235	ENSBTAG00000007714	76.6401	0.169062	0.0727963	2.3224	0.0202113	0.943539	82.9676	85.7672	80.1623	96.4517	75.4846	82.5466	56.9011	139.048	79.0521	67.2936	59.7885	60.3344	85.6905	47.9553	81.9783	106.751	161.233	66.4977	74.3549	101.666	85.2128	64.3927	58.4	72.3523	97.9844	65.9872	90.0525	61.1588	74.7481	76.7691	65.7248	70.723	74.5228	63.684	66.0881	97.5213	57.9124	59.0154	78.1733	56.0533	88.8919	73.4682
TGIF1	ENSBTAG00000007718	45.3637	-0.216191	0.0922509	-2.34351	0.0191033	0.943539	34.4921	51.8839	33.4009	51.3763	58.5006	38.3599	48.1471	45.1297	30.2753	28.9519	48.7748	94.9946	48.2625	93.3185	39.2572	23.0397	24.5532	47.6401	58.7922	38.5097	56.3429	37.6636	36.7355	35.4225	28.5046	20.3038	35.6458	53.9637	25.7134	57.0285	35.9433	23.5743	44.9048	20.9247	52.8705	34.4193	78.0558	11.8031	39.0867	38.6846	48.9405	48.9788
CLSTN3	ENSBTAG00000008129	5.72382	-0.209928	0.0896197	-2.34243	0.0191584	0.943539	1.86444	1.05885	2.96897	5.81618	3.77423	1.45671	26.262	12.1972	0	10.9548	11.0137	12.8371	9.84949	6.48045	3.46387	3.83996	4.0922	7.94002	1.72918	1.54039	2.79386	2.42991	1.88387	10.5514	12.4707	3.38396	5.62828	0	0.597985	9.32196	1.02695	3.92905	8.59879	3.63909	14.1617	7.64873	21.4024	0	5.09826	3.15793	3.99514	5.6514
CECR2	ENSBTAG00000009704	193.84	0.198744	0.0851932	2.33286	0.0196554	0.943539	229.326	144.004	186.303	195.327	170.784	180.631	191.129	639.134	144.649	201.098	171.499	139.924	145.772	59.6201	158.183	235.005	171.054	166.741	224.794	223.356	180.67	221.122	166.723	246.45	233.381	182.734	157.592	185.275	176.406	172.182	239.793	199.072	155.734	181.044	167.108	174.009	83.0916	221.308	195.433	227.371	224.727	239.243
SDC2	ENSBTAG00000014357	546.454	-0.150599	0.0645233	-2.33403	0.0195941	0.943539	550.942	514.603	407.492	533.635	410.448	533.154	663.846	408.607	517.203	476.532	564.057	608.479	561.421	456.224	636.198	502.267	498.43	433.724	472.067	643.883	410.698	545.515	558.568	623.285	605.722	548.201	604.103	593.6	465.232	543.964	469.316	527.803	278.983	404.848	467.337	548.796	657.179	815.888	632.184	561.322	363.558	406.901
Novel	ENSBTAG00000014761	0.517654	0.102731	0.0442685	2.32065	0.020306	0.943539	0	0	0	0	0	3.39898	0	0	0	0	0.786691	0	0.984949	0	0	0	2.45532	0.992503	0	0	0	0	0.941935	0	0	0	0	0	0	0.548351	0	1.30968	0	0	0.944116	0	0	1.47539	0	0	1.99757	0
NFKBIA	ENSBTAG00000016683	1194.45	0.190143	0.0817613	2.32559	0.0200404	0.943539	1005.87	1384.98	1163.84	1439.99	1114.34	1302.78	1205.14	2072.31	1490.22	1361.52	969.203	1219.52	878.574	1660.94	1525.26	1062.9	1308.69	827.748	1544.16	878.022	1376.44	1340.1	1200.03	1492.27	1191.85	994.884	557.2	832.839	1118.23	956.872	837.991	2141.33	1636.64	1229.1	1158.43	1072.73	1238.82	1292.44	1014.55	931.589	1255.47	1665.28
Novel	ENSBTAG00000017645	1.82679	0.103534	0.0445965	2.32157	0.0202561	0.943539	10.2544	0	0	0.969364	0.943558	0	0	1.21972	0	0	0.786691	0	0	0	0	0.767992	0	1.98501	1.72918	0	0.465644	1.21496	0	0.75367	48.1015	1.69198	5.62828	0	0	0	0.513475	0	0	0.909771	0	1.91218	0	0	57.7803	0.789483	0	0
TRHDE	ENSBTAG00000018575	1.22922	-0.178242	0.0768352	-2.3198	0.0203519	0.943539	0	1.05885	0.742243	0.969364	0	0	0	1.21972	0	3.91242	0.786691	0	1.9699	1.29609	0	0.767992	0.81844	0.992503	0	4.62117	0.931287	0	2.82581	0.75367	0	8.4599	3.75219	1.79879	0.597985	3.2901	1.54043	0	0	0.909771	0.944116	0	1.25896	0	0	1.57897	0.998785	0
LRMP	ENSBTAG00000019711	13.4658	-0.224758	0.0967353	-2.32343	0.0201561	0.943539	11.1866	12.7062	11.1336	19.872	34.9116	11.1681	18.967	6.09861	13.4557	10.9548	18.8806	3.85113	14.7742	8.42458	17.3194	9.2159	16.3688	17.8651	19.021	4.62117	18.6257	8.5047	12.2452	6.78303	8.90768	20.3038	18.7609	1.79879	10.1657	21.934	7.70213	2.61937	23.8855	11.827	13.2176	17.2096	17.6255	5.90154	8.4971	12.6317	8.98907	9.41901
NCEH1	ENSBTAG00000020073	161.409	0.209211	0.0898688	2.32796	0.0199143	0.943539	218.14	220.242	202.632	205.02	196.26	234.53	137.146	39.0311	206.04	133.022	125.871	139.924	113.269	99.1509	153.565	149.758	129.314	109.175	172.918	226.437	168.097	205.328	108.323	109.282	167.464	131.974	153.84	145.702	187.169	137.636	100.641	221.337	264.652	136.466	113.294	258.145	96.9402	112.129	135.954	181.581	150.817	169.542
CALML6	ENSBTAG00000024508	21.6572	0.230811	0.0984859	2.34359	0.0190991	0.943539	13.9833	11.6474	20.7828	9.69364	10.3791	22.3361	29.18	45.1297	21.0245	13.3022	24.3874	5.13484	19.699	3.88827	9.23699	31.4877	26.1901	30.7676	24.2086	24.6462	15.8319	21.8692	27.3161	24.8711	24.9415	18.6118	11.2566	25.183	25.7134	11.5154	17.9716	28.8131	27.7072	32.7518	19.8264	17.2096	16.3665	10.3277	20.393	42.6321	17.9781	62.1654
PHLDA2	ENSBTAG00000031194	8.08528	-0.216997	0.0926235	-2.34278	0.0191405	0.943539	1.86444	4.23542	11.1336	3.87746	13.2098	5.34125	1.459	3.65916	3.36392	10.9548	3.93346	6.41855	22.6538	14.905	13.8555	5.37594	4.91064	10.9175	12.1043	9.24233	5.12208	1.21496	10.3613	9.04404	7.12614	1.69198	1.87609	0	1.79396	26.8692	3.08085	0	25.7964	7.27817	1.88823	0	6.29482	8.85231	3.39884	3.94741	6.9915	15.0704
Novel	ENSBTAG00000031354	5.39884	0.217515	0.0929659	2.33972	0.019298	0.943539	4.6611	5.29427	4.45346	9.20896	2.83067	5.82682	2.918	1.21972	0.84098	3.12993	2.36007	0	3.93979	0	4.6185	8.44791	4.0922	3.97001	5.18755	3.08078	6.05337	3.64487	6.59355	2.26101	46.3199	10.1519	9.38047	7.19516	4.78388	3.83845	3.59433	9.16779	3.82168	7.27817	0	1.91218	3.77689	7.37693	8.4971	6.31586	4.99393	15.0704
EMP1	ENSBTAG00000036078	356.583	-0.218712	0.0935646	-2.33755	0.0194107	0.943539	203.224	242.478	267.208	403.255	224.567	212.679	348.702	307.37	291.82	296.561	331.984	698.338	544.677	214.503	257.481	240.381	289.728	346.384	416.733	272.649	422.804	174.954	287.29	335.383	176.372	186.118	195.114	151.098	276.867	409.07	417.455	234.434	491.086	596.81	426.74	208.428	383.984	299.503	234.52	246.319	474.423	276.919
Novel	ENSBTAG00000037768	0.565125	-0.113844	0.0490262	-2.32211	0.0202269	0.943539	0	0	0.742243	0.484682	1.88712	0.971137	0	0	0	0	0	0	1.9699	0	0	0	0	1.98501	0	1.54039	0.931287	1.21496	2.82581	0.75367	0	0	0	0	0	0	0	1.30968	0	0	0	0	1.25896	0	1.69942	0	0	0
GPATCH8	ENSBTAG00000038316	1018.3	0.189852	0.0814741	2.33021	0.0197951	0.943539	1254.77	749.669	1029.49	1001.84	789.758	875.48	1082.58	1216.06	883.029	920.983	1025.06	500.647	984.949	196.358	846.339	1214.19	990.313	870.425	1023.68	1179.94	996.477	1376.55	817.6	1182.51	1229.26	952.584	938.047	1041.5	1179.82	1078.06	1436.7	1271.7	1371.98	1149.04	834.598	1009.63	553.944	1183.26	915.988	1085.54	1402.29	1156.65
SNORD113	ENSBTAG00000042543	2.89082	-0.212345	0.0912877	-2.3261	0.0200131	0.943539	2.79666	2.11771	2.22673	1.45405	0	1.45671	2.918	0	0	6.25987	3.93346	0	3.93979	1.94413	3.46387	5.37594	1.63688	0	8.64591	4.62117	2.79386	1.21496	4.70968	1.50734	3.56307	3.38396	3.75219	1.79879	5.97985	6.03186	4.62128	0	0.955421	3.63909	0.944116	5.73654	6.29482	1.47539	1.69942	1.57897	1.99757	5.6514
snoU6-53	ENSBTAG00000042579	0.894648	-0.160515	0.0691561	-2.32105	0.0202841	0.943539	0	2.11771	0.742243	0.484682	0	0.485568	1.459	0	0.84098	0	1.57338	1.28371	0.984949	0	2.30925	0	0	0	5.18755	1.54039	0.465644	0	2.82581	2.26101	0	0	5.62828	0	0.597985	2.1934	1.02695	1.30968	0	1.81954	0	0	0	1.47539	1.69942	0.789483	0.998785	0
DDIT4	ENSBTAG00000000163	4766.9	0.202334	0.0892724	2.26648	0.0234223	0.945177	3424.98	3677.4	6353.6	5213.24	6348.26	4396.34	4298.22	11161.7	4725.47	7480.54	5660.24	4164.36	4098.37	7372.81	3500.82	8208.29	5175	8153.41	5367.38	4319.25	3483.95	6263.1	2946.37	5448.28	3096.31	4686.78	2135	2883.46	3636.95	3815.97	4011.27	9290.9	3586.65	4628.92	5475.87	3665.65	3632.11	6715.96	4355.61	4497.68	7747.58	7039.77
TMEM39A	ENSBTAG00000000213	132.34	-0.123571	0.0544318	-2.2702	0.0231952	0.945177	123.985	136.592	131.377	139.104	122.663	113.623	115.261	90.2594	111.85	127.545	149.471	157.896	118.194	125.721	132.782	128.255	127.677	140.935	146.981	135.554	163.441	109.346	125.277	144.705	105.111	125.206	121.946	116.921	102.853	145.861	128.369	119.181	157.644	147.383	135.953	116.643	143.522	135.735	115.561	126.317	134.836	173.31
ADGRG2	ENSBTAG00000000576	4.33349	-0.208049	0.0932775	-2.23043	0.0257187	0.945177	2.79666	3.17656	4.45346	5.81618	1.88712	2.42784	4.37701	1.21972	1.68196	3.91242	3.93346	1.28371	10.8344	1.94413	2.30925	1.53598	0.81844	4.96252	3.45837	6.16156	7.91594	1.21496	0.941935	1.50734	7.12614	3.38396	5.62828	3.59758	2.39194	4.93516	5.13475	1.30968	3.82168	2.72931	4.72058	7.64873	1.25896	4.42616	1.69942	0.789483	5.99271	0
GDF10	ENSBTAG00000001019	3.79929	-0.179777	0.0785497	-2.2887	0.0220969	0.945177	0	0	2.22673	0.969364	0.943558	5.82682	5.83601	3.65916	4.2049	0	2.36007	2.56742	1.9699	9.72067	4.6185	0.767992	5.72908	2.97751	3.45837	0	8.84723	4.85983	0.941935	6.78303	3.56307	1.69198	7.50438	1.79879	2.98993	2.74175	2.56738	0	3.82168	5.45863	0.944116	0	1.25896	0	0	2.36845	0	5.6514
Novel	ENSBTAG00000001365	201.322	0.191209	0.0843015	2.26816	0.0233196	0.945177	89.4931	337.774	261.27	229.739	196.26	235.015	154.654	231.747	227.906	293.431	137.671	242.621	152.667	219.687	243.626	195.838	285.636	241.178	271.482	241.841	172.754	223.552	148.826	129.631	231.6	135.358	90.0525	183.476	173.416	225.372	249.549	176.807	309.556	157.39	212.426	189.306	249.275	239.012	261.711	185.528	295.64	128.098
GLCE	ENSBTAG00000001405	237.889	-0.194918	0.0854281	-2.28166	0.0225097	0.945177	168.732	275.302	241.971	249.127	122.663	168.492	426.029	78.0622	231.27	201.098	202.18	383.829	311.244	143.866	323.295	132.095	150.593	158.8	307.795	231.058	287.302	210.187	210.994	162.793	251.196	142.126	277.662	215.855	142.918	222.082	314.76	195.143	271.34	258.375	172.773	202.691	248.016	271.471	305.896	176.055	217.735	250.546
POC1A	ENSBTAG00000001471	48.894	0.186069	0.0815767	2.28091	0.0225536	0.945177	31.6955	64.5901	49.7303	28.1116	48.1215	37.3888	21.885	74.403	43.731	46.1665	32.2543	26.9579	28.5635	81.6536	49.6488	59.9033	60.5646	56.5727	38.042	32.3482	29.8012	59.5329	48.9806	35.4225	57.0091	42.2995	24.3892	44.9697	55.0146	52.0933	46.7262	39.2905	72.612	56.4058	41.5411	61.1898	67.9841	59.0154	44.1849	55.2638	46.9429	82.8873
GFPT2	ENSBTAG00000002215	227.537	-0.208551	0.0925461	-2.25348	0.0242289	0.945177	124.918	168.358	201.89	303.896	139.647	207.823	191.129	121.972	193.425	234.745	158.125	254.175	196.005	272.827	251.708	89.087	191.515	156.815	238.627	240.301	249.119	173.739	191.213	396.43	131.834	147.202	148.211	203.263	219.461	222.082	205.903	104.775	291.403	307.503	169.941	141.501	215.283	194.751	117.26	103.422	241.706	194.032
GNG3	ENSBTAG00000002508	13.4618	0.206773	0.0924253	2.23719	0.0252739	0.945177	13.9833	13.7651	18.5561	11.6324	13.2098	12.1392	10.213	25.6141	12.6147	10.1723	12.5871	11.5534	14.7742	11.6648	12.7009	24.5757	9.82128	13.895	8.64591	6.16156	16.7632	8.5047	17.8968	11.305	19.5969	11.8439	7.50438	23.3843	15.5476	15.9022	15.4043	17.0259	10.5096	14.5563	8.49704	7.64873	7.55379	16.2292	13.5954	11.8422	2.99636	20.7218
PGPEP1	ENSBTAG00000002566	359.578	0.158233	0.0684541	2.31152	0.0208043	0.945177	358.905	317.656	373.348	301.957	423.657	339.898	265.538	358.598	372.554	332.555	313.89	364.574	469.82	394.011	362.552	486.907	364.206	397.001	368.316	254.164	331.538	530.936	360.761	451.448	545.15	346.856	360.21	446.1	322.314	208.373	338.38	381.118	561.787	319.33	405.97	273.442	321.036	351.142	275.306	361.583	347.577	514.278
FAM64A	ENSBTAG00000002981	3.52061	-0.210435	0.093911	-2.24079	0.0250398	0.945177	1.86444	1.05885	0	1.93873	6.60491	3.88455	0	2.43944	2.52294	3.91242	3.14676	1.28371	2.95485	3.24022	2.30925	3.07197	4.0922	2.97751	5.18755	6.16156	3.72515	2.42991	4.70968	1.50734	1.78154	3.38396	3.75219	1.79879	0	1.0967	4.1078	0	4.7771	1.81954	2.83235	3.82436	6.29482	4.42616	0	3.94741	3.99514	3.7676
ACADVL	ENSBTAG00000003072	5159.11	0.175717	0.0784853	2.23886	0.0251652	0.945177	5330.44	5470.04	4487.6	4466.83	5888.74	5689.4	3164.58	8690.51	5136.71	5996.95	4112.82	4974.38	3275.94	7097.39	4300.97	5248.45	5666.88	7081.51	5094.17	4152.89	5126.27	4927.86	6053.82	5589.97	3361.76	3746.04	2990.5	4011.3	5422.53	3309.3	4563.25	5513.77	11503.3	4419.67	6605.03	4606.45	5098.81	4147.31	3478.71	7495.35	7014.47	3696.02
PSPC1	ENSBTAG00000003934	225.383	0.125677	0.054984	2.28569	0.0222723	0.945177	279.666	183.182	198.179	209.867	223.623	212.193	185.293	186.617	213.609	213.618	188.019	161.747	259.041	213.855	166.266	270.333	218.524	244.156	207.502	170.983	236.081	229.627	207.226	226.101	244.07	257.181	166.972	246.434	269.093	253.338	227.469	231.814	279.938	292.037	202.041	250.496	195.139	199.177	268.508	220.266	209.745	210.986
GALK2	ENSBTAG00000004011	74.352	-0.165728	0.0726615	-2.28082	0.022559	0.945177	60.5943	50.825	53.4415	50.8916	76.4282	54.3837	70.0321	25.6141	83.257	60.2512	70.8022	56.4833	82.7357	89.4302	63.5043	69.1192	80.2071	92.3028	81.2716	72.3983	98.7165	89.9068	64.9935	73.8597	65.9168	111.671	118.194	79.1467	88.5018	82.801	70.3461	45.839	75.4782	80.0599	75.5293	78.3994	79.3147	78.1954	69.6762	92.3695	67.9174	82.8873
CHRDL1	ENSBTAG00000004432	324.859	-0.217995	0.0946866	-2.30228	0.0213192	0.945177	226.53	368.481	199.663	206.475	156.631	213.165	423.111	123.192	268.273	240.222	272.195	228.5	949.49	178.212	277.11	227.326	277.451	430.746	312.982	318.861	277.524	312.244	255.264	515.51	279.701	157.354	491.537	449.697	171.024	451.293	196.147	200.382	622.934	390.292	378.59	221.813	314.741	247.865	384.069	199.739	183.776	335.317
OLR1	ENSBTAG00000004547	1.25568	-0.165335	0.0727391	-2.27299	0.0230269	0.945177	1.86444	0	0.742243	0.969364	0.943558	1.45671	0	0	0	0	1.57338	1.28371	6.89464	0	1.15462	0.767992	0.81844	3.97001	1.72918	1.54039	0	0	0	3.76835	0	1.69198	0	0	0	2.1934	0.513475	0	0.955421	0.909771	1.88823	0	0	0	0	0.789483	0.998785	1.8838
DSE	ENSBTAG00000005205	94.3462	-0.183224	0.0809134	-2.26445	0.0235464	0.945177	78.3065	69.8844	56.4105	102.268	61.3313	69.9218	118.179	37.8114	99.2357	61.0337	78.6691	83.4412	147.742	104.335	94.6792	61.4393	94.9391	96.2728	95.1051	97.0445	90.8005	78.9722	67.8193	104.006	69.4799	62.6032	101.309	95.3358	78.934	136.539	91.3986	56.3164	114.65	106.443	85.9145	84.136	64.2072	69.3431	105.364	56.0533	97.8809	97.9577
ADA	ENSBTAG00000005280	645.618	0.183202	0.0795935	2.30172	0.0213507	0.945177	565.858	763.434	360.73	752.711	790.702	765.741	630.289	1511.23	713.992	662.763	740.276	654.692	499.369	930.592	591.167	738.04	740.688	490.297	843.841	614.615	484.269	490.842	662.181	403.213	700.143	500.826	362.086	518.051	655.392	796.754	517.069	708.539	884.72	519.479	1009.26	764.873	819.586	569.499	496.231	704.218	726.117	474.718
POLR3H	ENSBTAG00000005311	59.5927	0.17112	0.0749403	2.28342	0.0224056	0.945177	46.611	68.8255	57.895	57.1925	49.065	82.5466	33.5571	90.2594	47.9359	49.2965	62.9353	86.0086	47.2775	112.76	80.8237	46.0795	53.1986	59.5502	65.7089	44.6713	51.6864	52.2431	62.1677	47.4812	51.6645	54.1433	52.5307	53.9637	53.2207	64.7054	72.9135	68.1036	58.2807	67.3231	92.5233	55.4533	66.7251	60.4908	59.4797	73.4219	57.9295	65.933
GNPNAT1	ENSBTAG00000005344	77.1769	-0.167535	0.0744893	-2.24912	0.0245052	0.945177	80.1709	66.7078	69.0286	74.641	77.3717	69.9218	68.5731	7.31833	79.8931	100.158	81.0292	62.9018	46.2926	63.5084	77.3598	76.7992	62.2015	73.4452	77.8132	66.2367	106.167	75.3273	73.471	64.0619	80.1691	104.903	90.0525	84.5431	86.1099	89.3812	80.6156	65.4842	64.0132	80.0599	78.3616	51.6289	130.932	76.7201	79.8728	86.0536	67.9174	94.1901
ZNF205	ENSBTAG00000005572	284.083	0.170818	0.0768143	2.22378	0.0261634	0.945177	250.767	260.478	240.487	304.865	349.116	289.399	265.538	767.205	220.337	347.423	245.448	277.281	323.063	445.207	223.997	283.389	329.013	272.938	217.877	277.27	237.478	287.945	313.664	275.843	153.212	269.025	202.618	221.251	207.501	235.242	308.085	265.866	263.696	211.977	373.87	248.584	321.036	287.7	254.913	278.687	305.628	214.753
FUS	ENSBTAG00000005757	1285.44	0.114213	0.0504645	2.26324	0.0236207	0.945177	1344.26	1177.45	1045.08	1250.96	1230.4	1343.08	1051.94	1529.53	1057.95	958.542	1038.43	1315.8	1298.16	1609.1	1211.2	1393.9	1168.73	1256.51	1156.82	1247.72	1203.22	1231.97	1208.5	1147.09	1434.14	1125.17	1037.48	1327.51	1236.63	1378.55	1025.92	1453.75	1323.26	1333.72	1400.12	1275.43	1199.79	1227.52	1738.51	1238.7	1122.63	1188.68
PRPH2	ENSBTAG00000005971	2.38774	0.207953	0.0914332	2.27438	0.0229434	0.945177	2.79666	3.17656	3.71122	3.39277	2.83067	2.91341	0	7.31833	2.52294	3.91242	2.36007	3.85113	0.984949	3.88827	1.15462	3.83996	0.81844	2.97751	1.72918	0	2.32822	0	1.88387	2.26101	5.34461	0	0	5.39637	4.1859	0.548351	4.62128	1.30968	4.7771	0.909771	0.944116	3.82436	0	4.42616	3.39884	1.57897	3.99514	1.8838
SNX9	ENSBTAG00000006323	746.688	-0.0911027	0.0394031	-2.31207	0.0207738	0.945177	858.575	768.728	708.1	706.182	787.871	703.589	943.974	695.241	784.635	690.933	731.623	810.021	1012.53	587.777	737.805	690.424	720.227	674.902	788.507	791.76	694.275	764.208	693.264	827.53	785.657	790.154	832.986	742.9	640.442	705.727	767.132	739.972	677.393	774.215	625.005	690.298	683.618	693.431	849.71	680.534	631.232	778.01
ACTL8	ENSBTAG00000006438	3.33399	0.166856	0.0742016	2.24868	0.024533	0.945177	6.52554	0	0	1.93873	2.83067	4.37012	0	46.3494	0	1.56497	0.786691	1.28371	0.984949	1.94413	0	0	4.0922	0.992503	8.64591	4.62117	0.931287	6.07478	0	0.75367	0	0	0	5.39637	2.98993	6.58021	0	5.23874	0.955421	1.81954	8.49704	0	2.51793	2.95077	0	4.7369	0.998785	0
CIRBP	ENSBTAG00000007480	870.834	0.19219	0.0847178	2.26859	0.0232932	0.945177	874.423	972.028	1053.99	658.683	1249.27	813.327	652.174	1034.32	602.142	1112.69	831.532	457.001	1543.41	603.978	1150.01	1516.78	1007.5	887.298	506.651	516.03	687.29	832.245	821.368	749.902	1231.04	725.859	632.244	1090.07	981.892	1045.7	481.64	1284.8	1514.34	886.117	961.11	793.555	927.857	926.542	742.647	705.797	661.196	970.158
STX2	ENSBTAG00000007988	95.9856	-0.181968	0.0810461	-2.24525	0.0247524	0.945177	83.8998	92.1203	77.1933	85.7887	70.7668	98.5704	128.392	2.43944	81.5751	84.5082	103.843	103.981	93.5701	90.7263	103.916	76.0312	81.844	118.108	96.8342	98.5849	95.9226	127.57	84.7742	94.9624	128.271	140.434	99.433	73.7503	93.8837	98.1548	108.343	72.0327	70.7011	110.992	84.9704	55.4533	157.371	92.9493	105.364	94.7379	78.904	94.1901
Novel	ENSBTAG00000008020	1.16424	0.128268	0.0574033	2.2345	0.0254503	0.945177	1.86444	2.11771	0.742243	0.484682	0.943558	0.485568	0	1.21972	0	0	0.786691	2.56742	0	0.648045	0	0	2.45532	0	0	0	0	0	0.941935	0.75367	0	0	0	0	0.597985	0	1.02695	2.61937	0.955421	0	0	0	1.25896	1.47539	11.8959	0	0	0
B4GALNT3	ENSBTAG00000008553	12.8925	0.218365	0.0974547	2.24068	0.0250466	0.945177	8.38998	7.41198	11.1336	17.4486	7.54846	16.0238	1.459	35.3719	13.4557	12.5197	13.3737	3.85113	6.89464	9.72067	10.3916	9.98389	16.3688	0	5.18755	12.3231	7.4503	15.7944	0	7.5367	33.8492	10.1519	15.0088	17.9879	19.1355	12.6121	5.13475	20.955	5.73252	27.2931	24.547	7.64873	20.1434	26.5569	16.9942	5.52638	3.99514	16.9542
MMP19	ENSBTAG00000009051	90.7234	-0.194326	0.08508	-2.28403	0.0223695	0.945177	79.2387	73.0609	47.5036	70.2789	83.0331	65.5517	110.884	56.1072	87.4619	73.5534	94.4029	133.506	100.465	96.5587	87.7514	56.8314	76.9334	94.2878	70.8965	98.5849	67.5183	92.3367	66.8774	33.9151	81.9506	64.2952	58.1589	113.324	66.9743	100.897	68.8057	57.6261	95.5421	55.496	90.6351	84.136	81.8327	79.6708	95.1675	75.0008	84.8967	90.4225
SIN3B	ENSBTAG00000009330	400.749	0.158064	0.0685427	2.30606	0.0211071	0.945177	481.958	324.009	394.131	428.459	456.682	361.263	380.8	1014.81	317.891	328.643	416.946	335.048	335.867	267.643	376.407	446.971	361.751	266.983	354.482	294.214	455.865	430.095	402.206	449.941	390.156	375.619	446.511	471.283	371.349	383.845	528.879	516.016	495.863	521.299	358.764	432.153	282.008	373.273	334.786	396.32	500.391	386.179
ATXN10	ENSBTAG00000009351	1224.75	-0.1467	0.064713	-2.26694	0.023394	0.945177	1287.4	1256.86	1180.17	1103.62	1524.79	1646.56	1103.01	540.336	1182.42	1345.09	1298.83	1451.88	1129.74	1784.07	1108.44	1422.32	1189.19	1512.57	1073.82	1278.52	1413.23	1004.77	1608.83	1045.34	999.441	1279.14	1245.73	1154.82	1088.33	958.517	1217.96	980.954	846.503	1105.37	1132.94	1042.14	2239.7	1329.32	1259.27	1111.59	1139.61	1203.75
MTHFD1	ENSBTAG00000009641	1244.47	0.153035	0.0683784	2.23806	0.0252171	0.945177	1085.1	1221.92	1393.93	886.483	1386.09	976.478	1018.38	1094.09	1593.66	1145.56	1029.78	862.653	956.385	1399.78	1069.18	1649.65	1089.34	1565.18	1130.89	1166.07	1711.24	1574.58	1351.68	1551.05	1311.21	1328.2	1317.02	1224.98	1276.7	959.614	1775.6	1973.69	1575.49	1666.7	1317.04	1279.25	975.697	1084.41	1040.05	1789.76	971.818	2045.81
DRC1	ENSBTAG00000009649	0.468517	-0.125059	0.056099	-2.22926	0.0257966	0.945177	0	0	0	0.484682	0.943558	0	0	0	0.84098	0	0.786691	0	0	0	0	0.767992	0	0	0	0	0.465644	0	0	1.50734	0	1.69198	0	0	0.597985	1.0967	0	0	0.955421	0	0	0	2.51793	0	0	0.789483	0	1.8838
FXYD2	ENSBTAG00000009828	0.929416	0.14753	0.0639142	2.30825	0.020985	0.945177	1.86444	0	0	0	0.943558	0.485568	0	1.21972	0	0	0.786691	1.28371	0.984949	0	1.15462	2.30397	0.81844	0	0	0	0.931287	1.21496	0.941935	0.75367	5.34461	0	1.87609	0	0	0	0	6.54842	2.86626	0.909771	2.83235	0	2.51793	1.47539	1.69942	0	0	0
MMP24	ENSBTAG00000010024	3.93717	-0.216281	0.0964064	-2.24343	0.0248689	0.945177	1.86444	3.17656	2.22673	2.90809	0.943558	7.28353	1.459	3.65916	1.68196	0.782483	4.72015	8.98597	4.92474	1.94413	4.6185	4.60795	0	5.95502	3.45837	7.70195	6.05337	7.28974	5.65161	6.02936	1.78154	1.69198	11.2566	1.79879	4.78388	4.93516	4.1078	0	5.73252	4.54886	1.88823	0	2.51793	2.95077	0	3.15793	1.99757	0
EGR1	ENSBTAG00000010069	1304.29	-0.22342	0.096577	-2.31339	0.0207012	0.945177	851.117	2138.89	1419.91	4325.79	1564.42	576.855	976.073	3082.24	811.546	638.506	660.034	4351.78	1243.99	659.71	1378.62	944.63	697.311	1838.12	1445.6	3070	325.951	786.077	1240.53	1257.88	329.584	1268.98	908.03	728.509	788.742	2408.36	1720.14	240.982	725.164	917.049	725.081	472.309	1743.67	2416.68	263.41	559.743	1045.73	953.203
CYP1B1	ENSBTAG00000010531	23.0829	-0.214926	0.0962038	-2.23407	0.0254782	0.945177	18.6444	9.52969	17.0716	23.2647	8.49202	6.79796	55.4421	2.43944	10.0918	14.8672	18.8806	33.3765	100.465	7.12849	23.0925	24.5757	29.4638	39.7001	19.021	16.9443	28.8699	4.85983	4.70968	39.9445	14.2523	3.38396	15.0088	39.5734	9.56776	40.5779	16.9447	15.7162	34.3951	20.015	15.1059	15.2975	5.03586	29.5077	20.393	7.10534	7.99028	22.6056
ELOVL6	ENSBTAG00000010564	104.463	-0.217925	0.0949214	-2.29585	0.0216844	0.945177	61.5265	149.298	40.0811	39.7439	40.573	70.4074	649.256	12.1972	59.7096	65.7286	129.017	93.7109	346.702	92.0224	71.5867	47.6155	114.582	173.688	32.8545	52.3732	35.8546	80.1871	72.529	78.3817	80.1691	28.7637	150.088	82.7443	15.5476	153.538	63.1574	32.7421	182.485	191.052	90.6351	43.9802	399.092	67.8677	146.15	56.8427	22.9721	128.098
POGK	ENSBTAG00000010775	296.07	0.122559	0.0541842	2.26189	0.0237041	0.945177	310.429	331.421	411.203	308.258	279.293	288.428	243.653	345.181	324.618	237.092	250.168	237.486	341.777	262.458	297.893	358.652	288.909	277.901	349.295	288.053	272.867	308.599	336.271	286.395	377.686	282.561	294.547	282.41	289.425	276.369	258.278	413.86	351.595	314.781	306.838	309.773	231.649	289.176	243.017	302.372	311.621	307.06
AFG3L2	ENSBTAG00000011250	1909.53	0.118963	0.0531751	2.2372	0.0252731	0.945177	1946.48	2323.13	2058.98	1724.01	2147.54	2085.52	1797.49	2395.53	2048.63	2098.62	1914.02	1985.9	1526.67	2787.24	1667.28	2248.68	2127.13	2344.29	1727.45	2127.28	1745.23	2152.9	2062.84	2000.24	1891.99	1888.25	1701.62	1530.77	1940.46	1487.68	2156.6	2226.46	1868.8	1795.89	2032.68	1935.13	2024.41	1717.35	1631.44	2338.45	1711.92	2002.48
CLSTN1	ENSBTAG00000011823	762.097	-0.140695	0.0615226	-2.28688	0.0222028	0.945177	722.471	663.902	656.143	911.202	859.581	710.872	941.056	966.019	1062.16	712.842	758.37	821.575	783.034	566.391	697.393	695.032	570.453	634.209	831.737	970.445	963.882	766.638	658.413	804.919	785.657	658.18	641.624	858.022	675.723	657.472	552.499	732.114	833.127	597.72	644.831	692.21	411.681	640.317	698.462	630.007	777.055	585.862
GRIA3	ENSBTAG00000011833	32.449	-0.219121	0.0979063	-2.23807	0.0252163	0.945177	22.3733	21.1771	22.2673	33.9277	29.2503	34.4754	43.7701	7.31833	26.0704	16.4322	47.2015	38.5113	30.5334	7.77654	11.5462	9.2159	18.8241	22.8276	48.4171	81.6406	31.6638	12.1496	38.6193	27.1321	39.1938	27.0717	33.7697	34.177	19.7335	64.157	15.9177	24.884	18.153	40.9397	16.9941	36.3315	30.2151	30.9831	42.4855	22.1055	37.9538	26.3732
MASP1	ENSBTAG00000012467	400.555	0.194463	0.0857887	2.26677	0.0234044	0.945177	349.583	403.423	375.575	255.912	505.747	427.786	455.209	573.269	450.765	489.835	508.989	242.621	332.913	270.883	278.264	303.357	480.424	390.054	364.858	442.092	524.78	415.515	203.458	506.466	285.046	329.936	317.06	352.563	343.243	267.047	423.103	496.371	990.771	330.247	366.317	288.739	177.514	405.731	285.503	705.008	433.473	346.619
C9orf114	ENSBTAG00000012485	163.328	0.175421	0.077557	2.26184	0.0237076	0.945177	93.222	212.83	164.778	153.644	183.994	203.939	124.015	402.508	163.991	168.234	162.058	161.747	104.405	202.19	151.256	202.75	199.699	181.628	136.605	152.499	149.472	162.804	181.794	183.142	121.144	164.122	116.318	174.483	181.787	124.476	229.01	145.375	223.568	161.03	187.879	141.501	125.896	132.785	115.561	232.108	181.779	163.891
KLC4	ENSBTAG00000012755	235.013	0.179892	0.0803473	2.23893	0.0251606	0.945177	193.902	230.83	307.289	258.335	278.35	243.27	211.555	563.511	173.242	267.609	275.342	130.938	297.454	183.397	202.059	316.413	254.535	262.021	171.189	191.008	200.227	314.674	324.026	309.758	272.575	172.582	166.972	253.629	242.782	240.726	216.173	306.466	198.728	234.721	357.82	237.111	193.88	274.422	135.954	333.162	282.656	212.87
ITIH5	ENSBTAG00000013004	795.035	-0.185063	0.0816574	-2.26634	0.0234306	0.945177	779.336	440.483	459.449	575.802	549.151	421.959	787.861	1068.48	888.075	568.083	764.664	645.706	1139.59	393.363	687.001	503.802	816.803	776.137	800.612	871.86	792.526	736.264	560.452	789.846	771.405	573.581	954.932	852.626	602.769	966.194	709.109	713.778	868.477	584.073	681.652	847.096	585.418	970.804	978.866	589.744	770.063	808.151
PBX3	ENSBTAG00000013314	18.0012	-0.218928	0.0948598	-2.30791	0.0210043	0.945177	16.78	16.9417	6.68019	14.5405	9.43558	17.4805	26.262	4.87888	14.2967	18.7796	14.9471	26.9579	34.4732	7.77654	13.8555	16.1278	21.2794	29.7751	17.2918	16.9443	21.4196	14.5795	30.1419	16.5807	28.5046	15.2278	15.0088	19.7867	10.1657	23.0307	15.4043	3.92905	29.618	13.6466	19.8264	15.2975	12.5896	14.7539	16.9942	10.2633	15.9806	16.9542
COL8A1	ENSBTAG00000013662	363.662	-0.208096	0.0929522	-2.23875	0.0251725	0.945177	261.954	249.89	202.632	273.361	234.002	168.978	377.882	308.589	344.802	377.157	300.516	231.068	509.218	340.872	378.717	168.19	229.982	557.787	274.94	526.813	386.484	300.094	291.058	326.339	226.255	287.637	348.954	431.709	197.335	373.975	268.547	158.472	634.399	203.789	375.758	281.091	352.51	218.357	462.242	244.74	559.32	273.151
WWC1	ENSBTAG00000013880	2.79774	-0.201387	0.0877886	-2.294	0.0217906	0.945177	0	1.05885	1.48449	1.93873	4.71779	2.91341	2.918	1.21972	3.36392	0	0.786691	2.56742	10.8344	4.53631	1.15462	3.07197	0.81844	0.992503	1.72918	4.62117	3.25951	1.21496	2.82581	4.52202	0	0	1.87609	0	0.597985	13.1604	3.08085	0	3.82168	1.81954	3.77646	3.82436	3.77689	0	3.39884	0.789483	0.998785	11.3028
ZNF503	ENSBTAG00000014506	149.902	-0.175485	0.0788562	-2.22539	0.0260553	0.945177	135.172	155.652	127.666	136.196	176.445	178.204	137.146	276.877	153.899	129.11	114.857	241.338	155.622	149.05	157.029	110.591	108.853	175.673	216.148	164.822	165.769	85.047	113.032	90.4404	133.615	101.519	146.335	104.33	127.371	162.312	108.343	115.252	102.23	110.082	132.176	147.238	181.291	100.326	135.954	116.843	179.781	105.493
C1orf159	ENSBTAG00000014511	63.2386	0.176742	0.0786221	2.24799	0.0245767	0.945177	52.2043	58.237	61.6062	56.2231	78.3153	59.7249	29.18	167.102	42.89	71.9885	62.9353	56.4833	55.1571	81.0056	71.5867	73.7272	74.4781	74.4377	36.3128	56.9944	57.2742	68.0376	70.6451	60.2936	55.2276	50.7594	30.0175	61.1588	82.5219	57.5768	54.9418	60.2455	94.5867	67.3231	88.7469	59.2776	65.4661	70.8185	56.0809	80.5272	64.921	52.7464
HADHA	ENSBTAG00000015038	3148.76	0.167143	0.0731907	2.28366	0.0223913	0.945177	4428.98	3696.46	2868.77	2646.85	3456.25	3584.47	2799.83	1877.15	3717.13	3041.51	2447.4	3305.55	2219.09	3956.31	3109.4	3456.73	3234.48	4113.93	3013.97	2649.47	3291.17	3537.95	2702.41	3769.86	2367.66	2695.32	2457.68	2750.35	3163.34	1929.65	3003.83	4044.31	6908.65	2541.9	3189.22	2946.67	3170.07	2666.02	2571.22	4463.73	3404.86	2874.68
Novel	ENSBTAG00000015040	2.91195	0.198701	0.0892087	2.22737	0.0259226	0.945177	2.79666	1.05885	5.1957	2.42341	5.66135	3.88455	0	14.6367	4.2049	3.91242	7.86691	2.56742	1.9699	1.94413	4.6185	4.60795	3.27376	0.992503	0	1.54039	0	6.07478	1.88387	3.76835	1.78154	1.69198	1.87609	0	2.98993	3.2901	3.59433	2.61937	3.82168	5.45863	4.72058	0	2.51793	2.95077	1.69942	3.94741	2.99636	0
TCOF1	ENSBTAG00000015224	400.31	0.146083	0.0635268	2.29955	0.0214737	0.945177	407.38	366.364	444.604	413.918	411.391	371.46	487.307	930.647	339.756	417.064	425.6	290.119	407.769	285.14	296.738	377.852	434.592	366.234	383.879	459.036	391.606	386.356	468.142	445.419	388.375	380.695	414.617	422.715	364.771	357.525	465.722	433.506	384.079	370.277	522.096	470.397	260.606	429.337	333.086	407.373	431.475	480.369
BAIAP2L2	ENSBTAG00000015290	9.69939	0.22165	0.0981866	2.25743	0.0239809	0.945177	7.45776	11.6474	18.5561	10.663	16.984	11.1681	4.37701	34.1522	5.04588	10.1723	14.1604	7.70226	13.7893	8.42458	8.08237	18.4318	8.1844	3.97001	5.18755	3.08078	7.91594	12.1496	7.53548	14.3197	7.12614	5.07594	5.62828	10.7927	11.9597	8.77361	12.3234	6.54842	16.2422	8.18794	12.2735	9.56091	16.3665	8.85231	6.79768	6.31586	10.9866	9.41901
ANGPTL7	ENSBTAG00000015340	23.5429	-0.150801	0.0660504	-2.28312	0.0224231	0.945177	25.1699	2.11771	15.5871	4.36214	6.60491	8.74023	24.803	6.09861	4.2049	3.12993	3.14676	173.301	249.192	12.3129	6.92774	168.958	13.095	0	15.5626	15.4039	9.31287	4.85983	0	15.8271	7.12614	1.69198	5.62828	12.5915	2.98993	6.03186	2.56738	9.16779	8.59879	3.63909	3.77646	1.91218	15.1076	13.2785	1.69942	6.31586	0.998785	3.7676
MRC2	ENSBTAG00000015739	803.739	-0.183819	0.0823839	-2.23125	0.0256648	0.945177	721.538	597.194	581.919	738.655	803.911	547.236	792.238	1735.66	815.751	704.235	781.971	858.802	1065.71	861.9	681.228	539.898	784.066	714.602	1094.57	1099.84	849.334	614.768	696.09	733.321	880.078	627.724	793.588	994.73	539.981	850.492	624.899	455.77	793.955	553.141	798.722	585.128	391.538	727.365	723.953	502.9	710.136	661.214
Novel	ENSBTAG00000015841	81.8713	-0.167958	0.0731356	-2.29653	0.0216459	0.945177	52.2043	58.237	93.5227	102.268	83.0331	74.7775	93.3761	52.448	129.511	93.898	77.0957	116.818	54.1722	90.0782	108.535	85.2471	74.4781	89.3253	115.855	90.883	96.8539	102.056	87.6	100.238	39.1938	98.1348	75.0438	71.9516	88.5018	77.8658	67.7787	68.1036	76.4337	54.5863	59.4793	61.1898	74.2789	66.3924	93.4681	105.001	94.8846	97.9577
Novel	ENSBTAG00000016502	59.6795	0.152729	0.0685123	2.22922	0.0257994	0.945177	52.2043	70.9432	77.9355	66.8861	78.3153	65.5517	72.9501	62.2058	60.5506	57.1213	51.9216	50.0647	56.1421	52.4916	68.1228	79.1031	63.0199	60.5427	41.5004	47.7521	46.5644	49.8132	48.9806	58.7863	73.043	50.7594	65.6633	68.354	62.1905	65.2537	58.0227	98.2264	69.7457	48.2179	57.5911	72.6629	26.4382	59.0154	61.1791	68.685	62.9235	60.2816
Novel	ENSBTAG00000016944	23.8644	0.207811	0.0931753	2.23033	0.0257257	0.945177	13.0511	36.001	17.8138	27.1422	33.0245	23.3073	11.672	71.9635	29.4343	15.6497	20.454	23.1068	20.6839	14.257	35.7933	24.5757	35.1929	15.88	19.021	21.5654	17.2288	32.8038	22.6064	22.6101	37.4122	15.2278	9.38047	16.1891	24.5174	38.3845	13.3504	31.4324	24.8409	24.5638	33.9882	40.1558	18.8845	19.18	8.4971	15.7897	47.9417	30.1408
SSAT-1	ENSBTAG00000017363	813.167	-0.187536	0.0839282	-2.23448	0.0254516	0.945177	482.89	825.906	704.389	759.012	1420.05	585.11	618.617	430.562	534.863	939.762	756.797	653.409	1094.28	1141.86	794.381	751.096	1043.51	1231.7	937.217	597.671	664.474	805.516	1098.3	941.334	669.857	692.02	647.253	825.644	950.796	992.515	726.567	521.255	1249.69	671.411	998.874	585.128	1292.96	717.037	438.45	590.533	730.112	857.13
CTF1	ENSBTAG00000017697	24.931	0.196654	0.0862622	2.27973	0.022624	0.945177	22.3733	30.7068	25.9785	16.4792	28.3067	19.4227	21.885	46.3494	14.2967	25.822	25.9608	19.2557	27.5786	23.3296	16.1647	26.8797	22.9163	20.8426	15.5626	16.9443	17.6945	34.0188	37.6774	18.8417	49.883	33.8396	31.8936	21.5855	26.3113	21.3857	17.9716	24.884	34.3951	30.0225	26.4352	28.6827	32.7331	17.7046	27.1907	27.6319	22.9721	37.676
SEMA3A	ENSBTAG00000018133	3.49266	-0.212911	0.0934037	-2.27947	0.0226389	0.945177	1.86444	1.05885	5.93795	0.969364	3.77423	1.94227	5.83601	0	8.4098	3.12993	3.14676	1.28371	6.89464	1.29609	0	3.83996	1.63688	0.992503	0	3.08078	2.79386	4.85983	1.88387	5.27569	0	3.38396	7.50438	3.59758	2.98993	4.38681	1.54043	6.54842	2.86626	4.54886	0.944116	5.73654	0	5.90154	1.69942	3.15793	2.99636	1.8838
Novel	ENSBTAG00000018189	1.80512	-0.136974	0.0603202	-2.27078	0.0231605	0.945177	3.72888	0	0.742243	0.484682	0	0.485568	0	2.43944	0	0	3.14676	6.41855	4.92474	3.88827	0	0	2.45532	19.8501	0	0	0	1.21496	0	2.26101	0	0	0	0	0	1.0967	0	0	1.91084	0.909771	0.944116	0	6.29482	0	1.69942	0.789483	1.99757	0
ACKR3	ENSBTAG00000018424	458.282	-0.182595	0.079899	-2.28532	0.0222939	0.945177	412.974	404.482	263.496	381.445	464.23	403.993	497.52	742.81	323.777	345.858	433.467	406.936	625.442	636.38	446.839	245.757	430.5	499.229	389.066	485.223	564.36	330.468	381.484	464.261	299.298	296.096	574.085	460.49	333.078	668.439	274.709	324.802	566.565	393.931	440.902	367.139	446.932	441.14	419.757	444.479	368.552	357.922
PPP6R2	ENSBTAG00000018660	384.553	0.156629	0.0683282	2.2923	0.0218883	0.945177	369.159	391.776	454.995	391.623	461.4	442.353	294.718	967.239	333.869	412.369	387.839	306.807	351.627	413.453	266.718	465.403	396.943	397.001	361.399	365.072	385.087	377.851	436.116	422.809	429.35	346.856	240.14	312.989	418.59	359.17	424.13	437.435	400.321	399.39	441.846	363.315	446.932	349.666	270.208	386.057	332.595	320.246
MYBPHL	ENSBTAG00000018807	28.5696	0.206462	0.0908142	2.27345	0.0229989	0.945177	37.2888	37.0599	32.6587	30.0503	41.5165	28.6485	30.639	46.3494	24.3884	28.9519	14.9471	11.5534	30.5334	28.514	39.2572	45.3115	36.0114	24.8126	10.3751	21.5654	22.3509	17.0094	23.5484	18.8417	32.0676	30.4556	30.0175	30.5794	35.8791	50.9966	9.24255	45.839	58.2807	28.2029	43.4293	36.3315	22.6614	29.5077	18.6936	30.0003	21.9733	30.1408
PABPC5	ENSBTAG00000019942	11.289	-0.211632	0.0950189	-2.22727	0.0259294	0.945177	8.38998	7.41198	7.42243	14.5405	12.2663	12.6248	13.131	6.09861	9.25078	9.3898	12.5871	12.8371	13.7893	4.53631	15.0101	6.91192	5.72908	7.94002	24.2086	10.7827	20.0227	10.9346	6.59355	7.5367	14.2523	18.6118	15.0088	8.99394	12.5577	13.7088	7.18865	10.4775	11.465	10.9173	7.55293	7.64873	5.03586	10.3277	10.1965	5.52638	16.9793	7.5352
ATP4B	ENSBTAG00000019961	0.754395	-0.14917	0.0665296	-2.24216	0.0249512	0.945177	0	0	0	0	1.88712	1.45671	0	1.21972	0.84098	0	0.786691	0	0	0.648045	2.30925	1.53598	0	5.95502	0	0	0	1.21496	0.941935	0.75367	0	1.69198	0	1.79879	1.79396	0.548351	0	0	0	0.909771	0.944116	0	2.51793	0	0	0.789483	0	0
MTHFR	ENSBTAG00000020698	624.867	0.155422	0.0688895	2.25611	0.024064	0.945177	531.366	738.021	769.706	692.611	757.677	689.993	509.192	1256.31	590.368	684.673	685.208	410.787	675.675	651.933	572.693	738.808	751.328	649.097	551.609	536.055	657.489	624.488	607.548	806.427	744.682	576.965	592.846	545.033	617.719	496.806	642.357	1008.46	687.903	749.652	566.469	531.586	404.128	660.973	491.132	585.007	772.061	725.263
CTSW	ENSBTAG00000020773	29.0146	0.221395	0.0977133	2.26577	0.0234657	0.945177	12.1189	32.8245	19.2983	36.3511	42.4601	22.3361	27.721	53.6677	14.2967	17.9971	24.3874	32.0928	19.699	38.8827	30.0202	17.6638	39.2851	18.8576	38.042	10.7827	22.8165	23.0842	35.7935	23.3638	21.3784	37.2235	20.637	46.7685	21.5275	40.0296	17.9716	26.1937	55.4144	28.2029	55.7028	47.8045	44.0637	8.85231	54.3815	27.6319	14.9818	24.4894
GALR1	ENSBTAG00000021003	1.32832	-0.136843	0.0613154	-2.23179	0.0256287	0.945177	2.79666	1.05885	1.48449	0.484682	1.88712	0.485568	0	1.21972	0	0	0	3.85113	22.6538	0	2.30925	0.767992	3.27376	1.98501	0	0	0.465644	0	0	2.26101	0	1.69198	0	0	1.79396	4.38681	1.02695	0	0	0	0	3.82436	0	0	0	0.789483	0.998785	3.7676
CACNG6	ENSBTAG00000021657	358.745	0.153732	0.0669615	2.29583	0.0216857	0.945177	397.126	420.365	313.969	330.068	441.585	390.883	275.751	696.461	375.918	349.77	313.89	412.071	336.852	574.168	270.182	453.115	435.41	466.476	280.128	294.214	309.653	349.907	387.135	392.662	292.172	360.392	307.68	289.605	314.54	294.464	333.759	492.441	445.226	260.195	386.143	294.476	401.61	296.553	316.092	366.32	372.547	356.038
MXRA5	ENSBTAG00000022150	289.102	-0.217267	0.0961435	-2.25982	0.0238323	0.945177	368.227	74.1198	225.642	167.7	152.856	154.896	302.013	269.558	163.991	82.1608	173.859	373.56	1309.98	58.9721	188.204	367.1	261.082	68.4827	269.753	488.303	223.043	168.879	76.2968	107.775	295.735	187.81	170.725	464.088	119.597	433.745	104.749	85.1295	225.479	129.188	157.667	246.671	71.761	218.357	260.011	200.529	285.653	167.658
SPEF2	ENSBTAG00000023529	1.02247	-0.154581	0.0695318	-2.22317	0.0262042	0.945177	0	0	0.742243	0.484682	0	0.971137	0	0	0	0	0	0	8.86454	0	2.30925	2.30397	0.81844	0.992503	0	0	1.39693	0	0.941935	2.26101	0	0	1.87609	1.79879	1.19597	1.0967	0.513475	1.30968	3.82168	0	0	1.91218	1.25896	0	0	0	0	1.8838
Novel	ENSBTAG00000023978	14.0403	0.200072	0.0893757	2.23855	0.0251855	0.945177	16.78	14.824	11.8759	11.1477	8.49202	14.5671	11.672	26.8339	10.0918	15.6497	11.8004	3.85113	5.90969	11.0168	15.0101	15.3598	9.00284	12.9025	3.45837	13.8635	13.5037	19.4393	14.129	15.8271	10.6892	15.2278	11.2566	16.1891	12.5577	16.9989	11.8099	22.2646	17.1976	10.9173	22.6588	19.1218	11.3307	7.37693	22.0925	15.0002	11.9854	20.7218
FAM160A1	ENSBTAG00000025263	612.576	0.158497	0.069658	2.27536	0.0228845	0.945177	826.879	488.132	639.071	471.111	581.232	607.932	491.684	1022.13	470.108	522.699	555.404	638.004	545.661	579.352	539.209	717.304	496.793	624.284	662.277	439.011	511.277	520.001	700.8	706.942	766.06	637.876	789.836	629.576	827.611	514.901	702.947	605.074	556.055	533.126	611.787	785.907	385.243	727.365	640.681	618.954	557.322	670.633
BTBD17	ENSBTAG00000030166	0.85578	0.146406	0.0655476	2.23359	0.0255103	0.945177	1.86444	0	0	1.45405	0	0	0	1.21972	0.84098	0	0	0	0.984949	0	0	0.767992	0	1.98501	0	0	0.465644	4.85983	0.941935	0.75367	1.78154	1.69198	0	0	1.79396	1.64505	1.02695	2.61937	0.955421	0.909771	4.72058	3.82436	0	0	0	0	1.99757	1.8838
SHANK3	ENSBTAG00000030180	538.97	0.186589	0.0838642	2.22489	0.0260884	0.945177	546.281	505.073	443.862	752.226	523.675	723.011	466.881	1453.91	471.79	477.315	494.829	333.765	479.67	208.022	356.779	503.035	496.793	378.144	634.61	693.175	666.802	521.216	488.864	424.316	573.654	412.843	322.688	633.174	671.537	710.114	587.929	437.435	804.464	590.442	612.731	646.317	361.323	500.156	316.092	632.376	794.034	410.669
KLK7	ENSBTAG00000030483	12.5539	-0.222905	0.0978182	-2.27877	0.022681	0.945177	11.1866	9.52969	11.1336	9.69364	5.66135	9.71137	18.967	7.31833	8.4098	11.7373	17.3072	10.2697	38.413	9.07263	9.23699	10.7519	13.095	10.9175	8.64591	20.0251	12.5724	12.1496	5.65161	21.8564	12.4707	6.76792	20.637	8.99394	19.1355	9.87031	9.75603	17.0259	6.68795	3.63909	14.1617	9.56091	10.0717	17.7046	3.39884	3.94741	7.99028	7.5352
Novel	ENSBTAG00000033298	136.544	0.199566	0.0889929	2.24249	0.0249298	0.945177	171.529	108.003	97.9761	173.516	128.324	75.2631	124.015	311.029	107.645	120.502	183.299	159.18	150.697	189.877	143.173	188.926	139.135	146.89	74.3549	123.231	165.304	230.842	171.432	155.256	178.154	138.742	151.964	185.275	145.31	61.4153	176.635	161.091	197.772	137.375	163.332	133.853	85.6096	73.7693	183.537	89.2115	65.9198	65.933
Novel	ENSBTAG00000036111	784.539	-0.139816	0.0609054	-2.29563	0.0216972	0.945177	768.149	814.259	630.907	742.533	860.525	791.476	703.239	519.601	851.072	909.246	708.022	1011.56	728.862	1310.99	871.741	835.575	818.44	748.347	797.153	794.841	727.335	667.011	879.768	772.512	365.215	893.365	801.092	669.149	867.078	808.269	733.242	834.269	837.904	711.441	773.231	713.244	1146.92	765.725	579.502	742.114	622.243	661.214
FBXW8	ENSBTAG00000036183	275.051	0.13913	0.0612622	2.27105	0.0231438	0.945177	289.92	255.184	248.652	219.561	225.51	299.596	169.244	369.576	256.499	173.711	202.966	232.352	255.102	382.346	267.873	321.02	302.823	330.504	261.107	289.593	308.256	224.767	293.884	264.538	279.701	250.413	204.494	330.977	258.928	212.76	314.247	238.363	323.888	288.397	269.073	275.354	297.116	218.357	350.081	276.319	246.7	275.035
TAAR1	ENSBTAG00000037718	0.769724	0.11296	0.0502665	2.24722	0.0246258	0.945177	0	1.05885	0.742243	0	0	0	0	0	0	0.782483	0	0	0	0	0	0.767992	4.0922	0	1.72918	1.54039	0	15.7944	0.941935	0.75367	0	0	0	1.79879	1.19597	0	0.513475	1.30968	2.86626	0.909771	0	0	1.25896	0	0	0	0.998785	0
SLC22A13	ENSBTAG00000039310	1.51784	0.156426	0.0689551	2.26852	0.0232977	0.945177	0.93222	1.05885	3.71122	1.45405	0	1.45671	2.918	0	0.84098	0	0.786691	0	2.95485	0	0	0	0.81844	0	1.72918	0	0.931287	2.42991	0.941935	2.26101	0	0	1.87609	5.39637	1.79396	2.1934	0	0	0.955421	6.3684	1.88823	3.82436	0	19.18	0	1.57897	0	0
TPBG	ENSBTAG00000039477	19.5572	-0.225055	0.0980681	-2.29489	0.0217396	0.945177	13.0511	22.2359	11.1336	15.9945	11.3227	14.0815	32.098	15.8564	7.56882	17.2146	25.1741	41.0787	40.3829	26.5698	13.8555	16.8958	35.1929	21.8351	6.91673	21.5654	20.0227	8.5047	14.129	18.8417	7.12614	6.76792	20.637	28.7806	14.3516	21.3857	9.24255	14.4065	21.0193	14.5563	29.2676	1.91218	8.81275	20.6554	16.9942	9.47379	17.9781	16.9542
ARAP2	ENSBTAG00000039922	11.1409	-0.227219	0.0983575	-2.31013	0.0208809	0.945177	14.9155	7.41198	8.16468	6.30087	5.66135	6.31239	20.426	1.21972	12.6147	10.1723	14.1604	2.56742	23.6388	1.94413	11.5462	3.07197	9.00284	14.8875	15.5626	10.7827	12.5724	9.71965	3.76774	9.04404	7.12614	8.4599	11.2566	10.7927	6.57784	16.4505	11.2965	5.23874	12.4205	17.2857	7.55293	11.4731	7.55379	4.42616	6.79768	4.7369	12.9842	9.41901
TMEM92	ENSBTAG00000040316	1.0593	-0.152778	0.0685067	-2.23012	0.0257396	0.945177	0	0	0	0.484682	0.943558	0	0	0	0	0	1.57338	2.56742	1.9699	0.648045	1.15462	0	0	0	1.72918	0	1.86257	0	0	0	3.56307	0	3.75219	1.79879	0	1.0967	0	0	2.86626	0	0	0	1.25896	4.42616	0	0.789483	0	0
TMEM200A	ENSBTAG00000040543	10.7401	-0.227992	0.0985463	-2.31355	0.0206925	0.945177	12.1189	19.0594	8.90692	9.69364	7.54846	8.25466	20.426	0	7.56882	11.7373	8.6536	16.6882	21.6689	5.8324	10.3916	9.98389	5.72908	14.8875	17.2918	12.3231	8.38159	6.07478	7.53548	3.01468	3.56307	6.76792	18.7609	12.5915	6.57784	7.12856	6.1617	10.4775	12.4205	16.3759	7.55293	1.91218	6.29482	7.37693	20.393	3.15793	9.98785	9.41901
SNORA50	ENSBTAG00000042398	2.4154	0.200478	0.08959	2.23773	0.0252385	0.945177	3.72888	0	3.71122	4.84682	1.88712	2.91341	0	2.43944	1.68196	2.34745	3.14676	1.28371	1.9699	0	2.30925	6.91192	4.0922	1.98501	3.45837	1.54039	2.32822	6.07478	2.82581	5.27569	5.34461	1.69198	0	7.19516	4.1859	2.74175	1.54043	3.92905	0	5.45863	0.944116	5.73654	1.25896	4.42616	0	3.15793	0.998785	1.8838
SNORA7	ENSBTAG00000042863	1.72176	-0.194445	0.0866814	-2.24322	0.0248826	0.945177	0	3.17656	1.48449	1.45405	3.77423	1.45671	0	0	4.2049	3.12993	0.786691	0	3.93979	3.24022	2.30925	0.767992	0	4.96252	1.72918	0	1.39693	2.42991	1.88387	3.01468	0	0	0	3.59758	2.39194	2.74175	3.08085	2.61937	0	3.63909	0	0	3.77689	2.95077	0	0	0	0
SNORD58	ENSBTAG00000043301	3.05318	-0.216985	0.0960834	-2.2583	0.0239272	0.945177	0.93222	3.17656	1.48449	3.87746	1.88712	1.94227	4.37701	0	2.52294	6.25987	4.72015	2.56742	0.984949	0.648045	0	2.30397	0	4.96252	6.91673	1.54039	4.65644	4.85983	3.76774	1.50734	1.78154	6.76792	3.75219	3.59758	2.39194	4.93516	3.08085	3.92905	3.82168	0.909771	3.77646	3.82436	5.03586	1.47539	3.39884	0	0.998785	5.6514
SNORD71	ENSBTAG00000043472	1.52821	0.18428	0.0826853	2.22869	0.0258342	0.945177	0.93222	2.11771	0.742243	2.42341	0	2.42784	0	0	1.68196	0.782483	1.57338	1.28371	1.9699	0	0	2.30397	1.63688	0.992503	1.72918	0	0.931287	1.21496	0	0	0	1.69198	1.87609	7.19516	3.58791	2.1934	0.513475	6.54842	0.955421	2.72931	1.88823	0	0	2.95077	5.09826	1.57897	2.99636	3.7676
42430	ENSBTAG00000044082	2.95197	-0.212118	0.0927863	-2.28609	0.022249	0.945177	0	4.23542	1.48449	3.39277	0.943558	0	4.37701	1.21972	4.2049	2.34745	4.72015	2.56742	5.90969	0	3.46387	0	4.0922	6.94752	3.45837	1.54039	3.72515	2.42991	2.82581	2.26101	3.56307	3.38396	1.87609	5.39637	0.597985	3.83845	1.02695	2.61937	1.91084	0.909771	0.944116	3.82436	1.25896	0	5.09826	2.36845	1.99757	3.7676
Novel	ENSBTAG00000044191	0.34068	-0.109659	0.0482423	-2.27309	0.023021	0.945177	0	0	0	0	0	0	0	0	1.68196	0	0	0	0.984949	0.648045	0	0	0	1.98501	0	0	0.465644	0	1.88387	0	0	0	3.75219	0	0	1.0967	0	0	0.955421	0	0.944116	0	1.25896	0	0	0	0	0
MTCP1	ENSBTAG00000045697	11.4497	0.21529	0.0967022	2.22632	0.0259927	0.945177	17.7122	14.824	17.0716	13.0864	7.54846	13.5959	14.59	3.65916	6.72784	10.1723	13.3737	3.85113	13.7893	1.94413	8.08237	13.8238	13.9135	13.895	8.64591	6.16156	12.5724	19.4393	11.3032	7.5367	14.2523	16.9198	5.62828	7.19516	13.7537	12.6121	7.70213	15.7162	15.2867	17.2857	16.05	17.2096	12.5896	8.85231	5.09826	15.7897	18.9769	18.838
CCER2	ENSBTAG00000046295	16.4509	0.227376	0.09849	2.30862	0.0209646	0.945177	13.9833	13.7651	23.0095	21.326	11.3227	16.5093	7.29501	34.1522	14.2967	19.5621	17.3072	0	13.7893	5.8324	19.6286	35.3276	13.9135	22.8276	17.2918	7.70195	11.1754	15.7944	16.0129	24.8711	12.4707	18.6118	9.38047	12.5915	22.7234	19.1923	20.0255	18.3356	18.153	19.1052	29.2676	26.7705	13.8486	20.6554	5.09826	18.1581	15.9806	28.257
C10orf71	ENSBTAG00000047155	3100.15	0.200147	0.0896218	2.23324	0.0255331	0.945177	6133.08	2238.42	3613.98	2019.67	3466.63	3831.13	2899.04	5488.75	3022.48	2482.04	2238.92	3699.65	2502.75	1768.51	1913.21	3319.26	1933.16	2830.62	3840.51	3341.1	2679.78	2900.1	2228.62	2525.55	5513.85	3213.07	3382.6	3968.13	2671.2	1522.77	2377.39	3648.78	3313.4	1976.93	1685.25	2656.02	1567.41	2928.64	2832.93	2802.66	3624.59	3784.56
Novel	ENSBTAG00000047191	1.61122	-0.186614	0.0833854	-2.23796	0.0252235	0.945177	0.93222	1.05885	0	0.969364	1.88712	0.485568	1.459	1.21972	1.68196	0.782483	3.93346	0	3.93979	0.648045	2.30925	0	1.63688	0	3.45837	1.54039	1.86257	1.21496	0.941935	1.50734	3.56307	1.69198	0	1.79879	0.597985	1.64505	3.59433	0	2.86626	0.909771	0	0	1.25896	0	1.69942	0	0.998785	1.8838
Novel	ENSBTAG00000047374	73.9127	0.21781	0.094766	2.29839	0.0215394	0.945177	64.3232	65.649	71.9976	120.201	116.058	75.2631	48.1471	157.344	42.89	74.3359	97.5497	32.0928	46.2926	75.8212	47.3396	102.911	87.5731	96.2728	79.5424	43.1309	60.068	103.271	109.264	82.15	42.7569	49.0674	28.1414	52.1649	102.853	84.446	76.5078	111.323	127.071	143.744	101.964	80.3116	69.243	82.6216	30.5896	76.5798	79.9028	54.6302
ERBB4	ENSBTAG00000047490	4.64866	0.220023	0.0968979	2.27067	0.0231671	0.945177	3.72888	1.05885	2.22673	1.45405	1.88712	2.42784	2.918	0	5.88686	3.12993	3.14676	0	4.92474	1.29609	2.30925	4.60795	4.91064	1.98501	3.45837	4.62117	3.72515	8.5047	1.88387	3.76835	7.12614	1.69198	9.38047	8.99394	3.58791	3.2901	7.70213	6.54842	5.73252	10.0075	3.77646	3.82436	0	4.42616	8.4971	2.36845	6.9915	7.5352
Novel	ENSBTAG00000047973	186.674	0.169781	0.0763659	2.22326	0.0261983	0.945177	217.207	204.359	190.757	166.246	189.655	188.401	145.9	452.517	129.511	205.011	180.152	179.719	159.562	375.218	200.905	201.214	217.705	224.306	153.897	127.852	158.784	144.58	236.426	167.315	130.052	131.974	114.442	172.684	185.375	169.44	217.2	210.859	164.332	160.12	212.426	174.009	259.347	230.16	181.838	195.002	184.775	231.708
FCER1A	ENSBTAG00000012887	7.3573	-0.219459	0.0988169	-2.22086	0.0263602	0.946806	0	7.41198	4.45346	11.6324	5.66135	5.34125	10.213	0	11.7737	4.6949	6.29353	5.13484	9.84949	4.53631	13.8555	3.83996	4.91064	4.96252	1.72918	4.62117	6.05337	7.28974	4.70968	4.52202	7.12614	3.38396	11.2566	7.19516	3.58791	9.87031	4.62128	3.92905	12.4205	8.18794	9.44116	7.64873	10.0717	7.37693	5.09826	1.57897	4.99393	9.41901
ADRA1B	ENSBTAG00000040253	3.98573	0.208029	0.0936492	2.22137	0.0263262	0.946806	0.93222	3.17656	0.742243	4.84682	1.88712	3.39898	2.918	10.9775	1.68196	2.34745	2.36007	2.56742	0.984949	2.59218	2.30925	0.767992	4.0922	0.992503	12.1043	4.62117	1.39693	7.28974	2.82581	0.75367	8.90768	1.69198	1.87609	8.99394	4.78388	3.83845	7.70213	1.30968	1.91084	5.45863	6.60881	5.73654	1.25896	5.90154	5.09826	7.10534	0	1.8838
GPR85	ENSBTAG00000032844	1.58966	0.170406	0.0767856	2.21925	0.0264697	0.948747	3.72888	1.05885	1.48449	2.42341	1.88712	0	0	0	1.68196	0	0.786691	0	0.984949	0.648045	2.30925	1.53598	2.45532	1.98501	1.72918	1.54039	0.931287	2.42991	0	4.52202	0	5.07594	1.87609	3.59758	0	1.64505	0.513475	10.4775	0.955421	2.72931	0.944116	1.91218	0	0	0	2.36845	0	0
GPT2	ENSBTAG00000002980	917.89	0.177362	0.0799705	2.21784	0.0265658	0.949295	800.777	1340.51	1188.33	822.021	943.558	1245.97	789.32	1339.25	1161.39	1028.97	840.973	770.226	755.456	451.687	736.65	1057.52	1005.86	977.616	945.863	1069.03	1250.25	1035.14	901.432	935.304	908.583	864.602	864.88	935.37	1210.32	533.545	1079.32	1355.52	1018.48	803.328	825.157	1135.84	634.518	522.287	797.028	1642.91	1032.74	1062.46
SLC38A5	ENSBTAG00000011854	10.8739	-0.21725	0.0982261	-2.21174	0.0269847	0.949295	6.52554	8.47083	4.45346	12.6017	12.2663	10.1969	4.37701	4.87888	5.88686	6.25987	11.0137	12.8371	17.7291	21.3855	19.6286	9.98389	13.9135	8.93253	10.3751	15.4039	12.1067	6.07478	15.071	10.5514	5.34461	13.5358	3.75219	10.7927	8.37179	16.4505	9.24255	3.92905	4.7771	12.7368	11.3294	13.3853	6.29482	4.42616	5.09826	11.0528	2.99636	13.1866
MAP6D1	ENSBTAG00000014459	80.8399	0.177583	0.0801718	2.21503	0.0267577	0.949295	82.9676	75.1786	94.2649	78.0338	65.1055	87.8879	45.2291	109.775	59.7096	59.4687	72.3756	41.0787	89.6303	27.2179	78.5144	95.231	77.7518	80.3927	79.5424	63.1559	82.8846	94.7666	77.2387	97.2234	115.8	96.4428	54.4067	124.116	102.255	104.735	87.8042	83.8198	117.517	106.443	78.3616	128.116	66.7251	89.9985	67.9768	90.7905	95.8834	103.609
MYRFL	ENSBTAG00000014829	10.2696	0.214593	0.0970069	2.21214	0.026957	0.949295	15.8477	9.52969	17.8138	6.30087	7.54846	12.1392	10.213	3.65916	9.25078	13.3022	13.3737	7.70226	9.84949	12.3129	13.8555	8.44791	9.00284	5.95502	12.1043	3.08078	8.38159	19.4393	9.41935	10.5514	7.12614	8.4599	7.50438	16.1891	8.96978	15.9022	12.3234	13.0968	3.82168	20.9247	16.9941	11.4731	7.55379	26.5569	10.1965	9.47379	7.99028	5.6514
ZNF750	ENSBTAG00000015406	335.735	0.21504	0.0972008	2.21233	0.0269439	0.949295	226.53	309.185	516.601	418.281	217.018	336.499	318.062	413.485	417.126	456.188	243.088	345.318	215.704	307.821	300.202	330.236	348.656	236.216	561.984	516.03	423.27	238.131	110.206	322.571	101.548	309.632	148.211	118.72	236.204	245.661	543.257	576.261	525.481	894.305	251.135	363.315	264.382	268.52	277.006	692.376	433.473	243.01
WIPF3	ENSBTAG00000016220	539.594	0.173487	0.0783003	2.21567	0.0267144	0.949295	640.435	653.313	613.093	745.441	557.643	795.847	662.387	724.514	527.295	589.21	426.387	396.666	443.227	208.022	529.972	582.138	432.955	329.511	769.486	665.448	420.942	453.179	533.135	441.651	605.722	441.607	440.882	586.405	503.503	594.412	448.264	480.654	611.469	428.502	425.796	602.337	448.191	545.893	854.808	438.952	575.3	399.366
ENTHD2	ENSBTAG00000019972	182.721	0.12394	0.0559976	2.21331	0.0268759	0.949295	167.8	171.534	167.747	178.848	207.583	201.511	160.49	381.773	178.288	199.533	177.005	139.924	179.261	197.006	193.977	217.342	184.967	197.508	157.356	152.499	164.838	164.019	216.645	156.763	206.658	160.738	140.707	170.885	186.571	229.211	191.013	208.24	213.059	201.969	179.382	174.009	173.737	169.669	175.04	192.634	168.795	180.845
CTU2	ENSBTAG00000020943	139.639	0.154622	0.0698144	2.21476	0.0267764	0.949295	137.036	170.476	154.387	106.145	140.59	117.993	102.13	291.513	105.123	138.5	110.137	147.627	164.486	215.799	136.246	173.566	192.333	157.808	100.293	100.125	137.365	143.365	162.013	163.546	110.455	145.51	120.07	140.306	148.898	116.25	156.096	136.207	187.262	165.578	185.991	126.204	177.514	153.44	100.266	153.949	134.836	131.866
EGFL7	ENSBTAG00000030278	165.682	0.185335	0.0837513	2.21292	0.0269029	0.949295	143.562	229.771	84.6157	168.669	199.091	225.789	110.884	309.809	173.242	129.11	112.497	142.492	164.486	342.168	165.111	152.062	178.42	173.688	157.356	211.033	172.288	116.636	212.877	106.267	171.027	101.519	112.566	138.507	139.929	228.662	147.367	137.517	217.836	146.473	354.043	151.062	232.908	110.654	134.254	159.475	219.733	152.588
Novel	ENSBTAG00000039932	5.22152	-0.214543	0.0971161	-2.20914	0.0271647	0.953665	2.79666	3.17656	2.22673	2.42341	7.54846	4.37012	5.83601	12.1972	5.04588	4.6949	7.08022	14.1208	7.87959	3.88827	0	0.767992	8.1844	8.93253	6.91673	10.7827	7.4503	2.42991	3.76774	5.27569	0	5.07594	1.87609	0	4.78388	4.93516	3.59433	3.92905	11.465	3.63909	3.77646	5.73654	1.25896	5.90154	0	1.57897	8.98907	3.7676
CCT3	ENSBTAG00000006370	1864.92	-0.135057	0.0611882	-2.20724	0.0272975	0.954407	1596.89	2254.3	1797.71	2211.12	2018.27	2053.47	1998.83	1338.03	1885.48	2026.63	1867.6	3347.92	1352.33	3032.2	2208.8	1573.61	1778.47	1814.3	1685.95	1834.6	1766.65	1540.56	2382.15	1956.53	1535.68	1757.97	1634.08	1514.58	1640.27	2198.89	1621.55	1627.94	1625.17	1529.33	1810.81	1525.92	2671.52	1828	2112.38	1423.44	1851.75	1548.48
PLA2G6	ENSBTAG00000014015	85.0717	0.160878	0.0728763	2.20754	0.0272761	0.954407	102.544	96.3557	93.5227	77.0644	90.5816	71.8641	74.4091	217.11	64.7555	49.2965	81.8159	62.9018	67.9615	108.872	68.1228	80.6391	90.0284	90.3178	91.6467	75.4791	76.3656	85.047	80.0645	103.253	94.4214	76.1391	67.5394	73.7503	98.6675	64.157	106.803	96.9167	86.9433	89.1576	101.02	65.0142	66.7251	85.5724	76.4739	75.0008	75.9077	103.609
COL1A1	ENSBTAG00000013103	7887.35	-0.215295	0.0976987	-2.20367	0.0275478	0.959235	7879.12	3571.51	5414.66	4042.73	3729.88	3361.59	8116.43	7680.58	4913.85	3154.19	4894	12489.2	18486.5	8972.83	6682.96	6723.77	6859.35	5098.49	10309.4	6374.13	9065.62	4242.63	4839.66	5128.72	4874.28	6273.86	7129.16	20115.9	4834.11	7572.17	5032.57	3131.46	8936.05	4638.92	7179.06	6302.55	2830.15	5739.25	7446.86	3263.72	4284.79	8320.75
LEUTX	ENSBTAG00000046425	0.541822	0.124979	0.0567113	2.20378	0.0275399	0.959235	2.79666	1.05885	3.71122	0.484682	0	0	0	2.43944	0	0	2.36007	0	2.95485	0.648045	0	0.767992	0.81844	0.992503	0	0	0	0	0	0	1.78154	0	0	0	0	0	0.513475	0	0	0.909771	0	0	0	0	0	0.789483	0	1.8838
CCDC155	ENSBTAG00000008614	9.15304	0.211636	0.0961056	2.20212	0.0276565	0.961063	12.1189	2.11771	6.68019	11.1477	8.49202	7.76909	1.459	24.3944	3.36392	4.6949	0	7.70226	13.7893	13.6089	8.08237	22.2718	13.095	14.8875	8.64591	1.54039	19.557	9.71965	27.3161	9.04404	17.8154	8.4599	9.38047	16.1891	12.5577	3.2901	12.8369	6.54842	1.91084	10.0075	8.49704	9.56091	2.51793	1.47539	10.1965	23.6845	16.9793	11.3028
FBXW2	ENSBTAG00000000712	312.665	0.0778202	0.0353722	2.20004	0.0278043	0.96351	313.226	296.479	357.761	293.717	280.237	336.013	272.833	336.643	313.686	349.77	296.583	288.835	349.657	391.419	317.522	305.661	296.275	300.728	318.17	269.568	295.684	301.309	283.523	321.817	293.953	309.632	294.547	255.428	321.118	293.368	313.733	360.163	330.576	337.525	297.396	372.875	287.044	317.208	333.086	303.951	324.605	329.665
PPIC	ENSBTAG00000001568	167.494	-0.177302	0.0806603	-2.19814	0.0279394	0.96351	147.291	158.828	124.697	145.405	188.712	185.973	157.572	73.1833	204.358	190.143	157.338	243.905	215.704	313.654	120.081	80.6391	189.06	196.516	171.189	214.114	191.845	133.645	154.477	120.587	92.6398	142.126	140.707	176.281	150.094	149.151	152.502	86.4392	206.371	113.721	168.053	181.657	231.649	104.752	122.358	172.897	167.796	133.75
NAT10	ENSBTAG00000016747	261.014	0.122635	0.0557739	2.1988	0.0278922	0.96351	290.853	221.301	266.465	235.555	167.953	218.991	215.932	292.733	221.178	232.398	232.861	275.998	255.102	270.883	245.935	338.684	289.728	337.451	178.106	192.549	258.432	302.524	327.793	246.45	235.163	219.957	260.777	275.215	229.028	275.82	309.112	275.034	249.365	268.383	267.185	319.334	177.514	256.717	280.404	311.056	266.676	248.662
DALRD3	ENSBTAG00000018913	112.958	0.15121	0.0687956	2.19795	0.0279523	0.96351	102.544	128.121	94.2649	113.416	126.437	106.339	70.0321	195.155	98.3947	92.333	99.1231	111.683	104.405	160.067	109.689	154.366	146.501	123.07	103.751	95.5041	133.174	93.5516	145.058	107.021	147.867	137.05	95.6808	98.9334	99.2655	127.217	108.857	116.562	145.224	129.188	116.126	89.8725	115.825	107.703	100.266	153.949	122.851	81.0035
NHSL1	ENSBTAG00000000245	26.2713	-0.212154	0.0968952	-2.18952	0.0285592	0.963615	24.2377	11.6474	22.2673	20.8413	19.8147	13.5959	32.098	20.7353	24.3884	17.2146	21.2407	16.6882	61.0668	5.8324	19.6286	9.2159	26.1901	26.7976	32.8545	36.9693	27.9386	27.944	16.9548	23.3638	16.0338	16.9198	52.5307	25.183	21.5275	29.0626	22.5929	13.0968	42.0385	21.8345	17.9382	30.5949	12.5896	23.6062	18.6936	22.1055	28.9648	24.4894
RNF219	ENSBTAG00000000869	12.8071	-0.20727	0.094434	-2.19486	0.0281733	0.963615	12.1189	7.41198	13.3604	10.1783	10.3791	10.6825	14.59	2.43944	17.6606	12.5197	14.1604	15.4045	16.7441	5.18436	18.474	9.98389	12.2766	8.93253	10.3751	18.4847	12.5724	7.28974	18.8387	9.79771	5.34461	20.3038	18.7609	25.183	10.1657	16.9989	5.13475	6.54842	10.5096	4.54886	7.55293	9.56091	16.3665	13.2785	16.9942	16.5791	8.98907	7.5352
SLC6A7	ENSBTAG00000000910	2.27699	-0.187387	0.086523	-2.16575	0.0303307	0.963615	0	0	1.48449	1.45405	2.83067	2.91341	1.459	1.21972	2.52294	3.91242	4.72015	1.28371	5.90969	1.29609	2.30925	1.53598	13.095	1.98501	0	3.08078	1.86257	1.21496	3.76774	5.27569	0	1.69198	3.75219	3.59758	2.39194	5.48351	2.0539	0	3.82168	0.909771	0	0	0	2.95077	0	0.789483	3.99514	0
B4GALT4	ENSBTAG00000001390	74.9104	-0.151751	0.0697146	-2.17674	0.0294998	0.963615	69.9165	73.0609	66.0597	67.8555	83.9767	53.4125	64.1961	32.9325	83.257	72.771	67.6554	87.2923	127.058	116.648	92.3699	64.5113	74.4781	89.3253	60.5214	78.5598	83.8159	76.5423	70.6451	91.9477	62.3537	59.2193	65.6633	80.9455	57.4066	74.0273	63.6709	64.1746	88.8541	61.8644	78.3616	59.2776	70.502	64.917	86.6704	61.5796	77.9052	65.933
OGFOD2	ENSBTAG00000001593	88.7319	0.163288	0.0747407	2.18473	0.0289088	0.963615	86.6965	85.7672	79.42	62.0393	73.5975	77.6909	35.0161	180.519	91.6668	88.4206	75.5223	78.3063	87.6604	138.682	95.8338	91.391	102.305	129.025	70.8965	64.6963	81.4876	91.1217	110.206	116.065	117.581	84.599	65.6633	84.5431	87.9038	77.3174	99.1007	106.084	107.007	94.6162	91.5792	93.6969	118.343	106.228	73.0751	90.7905	93.8858	99.8415
CDH20	ENSBTAG00000001739	5.88409	-0.209181	0.0966138	-2.16512	0.0303781	0.963615	1.86444	1.05885	6.68019	4.36214	9.43558	2.42784	0	10.9775	8.4098	2.34745	3.93346	12.8371	4.92474	0.648045	5.77312	6.14393	4.0922	5.95502	15.5626	1.54039	13.038	2.42991	8.47742	3.01468	1.78154	5.07594	0	8.99394	7.17582	6.58021	5.64823	10.4775	2.86626	9.09771	2.83235	3.82436	11.3307	1.47539	5.09826	11.0528	1.99757	3.7676
CTNND1	ENSBTAG00000002411	832.29	0.124585	0.0572291	2.17695	0.0294843	0.963615	1067.39	672.372	699.935	846.255	785.984	910.441	793.697	1027.01	742.586	705.017	736.343	614.897	722.952	561.207	720.485	998.389	821.714	796.98	1203.51	965.824	862.372	815.236	788.4	758.192	953.121	859.526	787.96	1027.11	752.265	772.626	767.645	788.43	1010.84	745.103	966.774	1107.15	540.096	767.201	915.988	866.062	910.892	804.383
MUSK	ENSBTAG00000002744	76.7225	-0.203363	0.092988	-2.18698	0.028744	0.963615	87.6287	32.8245	64.5752	92.5743	51.8957	56.8115	80.2451	73.1833	60.5506	62.5987	110.137	79.59	67.9615	37.5866	105.071	35.3276	45.0142	27.7901	53.6047	81.6406	98.2508	78.9722	42.3871	56.5252	83.7322	77.8311	103.185	82.7443	66.9743	80.0592	68.2922	69.4133	39.1723	59.1351	37.7646	80.3116	64.2072	116.555	98.5664	39.4741	83.8979	67.8168
THBD	ENSBTAG00000002758	437.214	-0.186447	0.0849431	-2.19496	0.0281661	0.963615	329.074	278.479	172.943	516.186	255.704	323.389	477.094	346.401	320.413	316.906	327.263	638.004	466.866	564.447	361.397	193.534	340.471	406.926	496.275	557.621	562.032	270.935	308.955	370.052	415.098	282.561	401.484	415.52	417.394	609.766	303.464	366.712	441.404	427.592	412.579	445.538	385.243	312.782	392.566	251.845	465.434	440.809
ROBO3	ENSBTAG00000004355	3.86169	-0.205389	0.0943487	-2.17691	0.0294871	0.963615	2.79666	3.17656	0	2.90809	6.60491	3.39898	2.918	2.43944	1.68196	3.91242	0.786691	0	4.92474	5.18436	2.30925	0.767992	4.91064	1.98501	1.72918	6.16156	4.19079	1.21496	3.76774	7.5367	5.34461	6.76792	1.87609	3.59758	5.97985	6.03186	1.02695	3.92905	6.68795	2.72931	4.72058	1.91218	6.29482	4.42616	0	0	3.99514	0
Novel	ENSBTAG00000004565	112.792	-0.21221	0.0979052	-2.16751	0.0301963	0.963615	135.172	151.416	118.017	45.0754	136.816	59.2393	246.571	13.4169	163.991	196.403	84.1759	254.175	132.968	137.386	154.72	116.735	121.129	120.093	83.0008	118.61	67.5183	95.9816	101.729	148.473	28.5046	121.823	110.69	64.7564	96.8736	46.0615	100.641	106.084	113.695	60.0449	171.829	32.5071	231.649	181.472	42.4855	51.3164	97.8809	84.7711
VWA7	ENSBTAG00000005630	209.446	0.155684	0.0711344	2.18859	0.0286267	0.963615	239.581	200.123	249.394	207.444	244.381	266.577	192.588	461.055	148.013	177.624	198.246	138.641	190.095	193.765	234.389	281.853	204.61	182.621	124.501	172.524	183.929	170.094	224.181	190.678	171.027	167.506	181.981	187.074	227.234	182.601	222.335	357.544	179.619	230.172	124.623	202.691	169.96	216.882	256.612	213.16	193.764	248.662
GABRA3	ENSBTAG00000006691	22.0344	0.210819	0.0970858	2.17147	0.0298955	0.963615	22.3733	25.4125	23.0095	29.5656	20.7583	27.6774	35.0161	9.75777	31.1163	22.692	21.2407	15.4045	19.699	3.88827	27.711	22.2718	20.461	8.93253	24.2086	30.8078	18.1601	21.8692	14.129	10.5514	32.0676	11.8439	31.8936	32.3782	20.3315	16.9989	13.8638	39.2905	26.7518	13.6466	16.05	36.3315	10.0717	14.7539	44.1849	13.4212	25.9684	16.9542
INF2	ENSBTAG00000007187	443.134	0.18514	0.0847715	2.18399	0.0289632	0.963615	494.077	319.774	392.647	521.518	394.407	430.214	299.095	1037.98	267.432	353.682	398.066	237.486	659.916	187.933	384.49	653.561	509.888	351.346	442.671	451.334	306.859	647.572	389.961	523.801	456.073	394.231	369.591	498.265	552.538	571.381	385.106	631.268	742.362	563.148	526.817	522.026	355.028	562.122	215.826	412.11	453.448	461.531
TMEM94	ENSBTAG00000007217	972.392	0.139855	0.0643566	2.17313	0.0297706	0.963615	1102.82	1065.21	932.258	980.027	1054.9	1057.08	1011.09	2528.48	879.665	994.536	960.55	878.058	783.034	776.358	913.308	1060.6	953.483	875.388	878.425	1073.65	812.548	970.75	1084.17	990.322	1145.53	959.352	827.358	782.473	1002.82	798.947	928.363	1159.07	1139.82	994.38	825.157	839.448	676.064	845.396	941.479	999.485	971.818	998.415
NACAD	ENSBTAG00000008093	20.3127	-0.191977	0.0875921	-2.19172	0.0283997	0.963615	10.2544	21.1771	11.8759	17.9332	22.6454	16.0238	16.049	46.3494	20.1835	18.7796	15.7338	26.9579	32.5033	19.4413	16.1647	16.1278	17.1872	19.8501	31.1253	23.1058	20.954	10.9346	20.7226	21.1028	12.4707	16.9198	26.2653	28.7806	17.9396	23.5791	17.9716	14.4065	24.8409	14.5563	27.3794	22.9462	21.4024	11.8031	13.5954	19.7371	12.9842	32.0246
HOXA2	ENSBTAG00000008138	6.77692	0.214899	0.0987513	2.17616	0.0295433	0.963615	5.59332	4.23542	4.45346	4.36214	3.77423	10.6825	11.672	3.65916	7.56882	5.47738	6.29353	1.28371	6.89464	3.24022	6.92774	5.37594	6.54752	4.96252	5.18755	3.08078	2.79386	7.28974	2.82581	2.26101	12.4707	11.8439	5.62828	14.3903	11.9597	6.03186	3.59433	7.85811	11.465	8.18794	2.83235	5.73654	3.77689	10.3277	11.8959	9.47379	4.99393	7.5352
PROCR	ENSBTAG00000008291	252.947	-0.214874	0.0979012	-2.1948	0.0281778	0.963615	114.663	172.593	141.026	234.101	150.026	263.664	231.981	135.389	257.34	306.733	271.408	753.538	223.583	807.464	222.842	119.039	277.451	288.818	273.211	414.365	234.684	151.87	191.213	295.439	140.741	103.211	131.327	143.903	133.949	331.752	275.736	144.065	394.589	185.593	210.538	130.028	186.327	182.948	112.162	97.8958	347.577	160.123
FAM219A	ENSBTAG00000008537	54.3844	0.169127	0.0781145	2.16511	0.0303789	0.963615	63.391	44.4719	37.8544	58.6465	46.2343	61.6672	27.721	90.2594	57.1867	39.1242	51.1349	37.2276	68.9464	27.2179	58.8858	48.3835	49.9249	55.5802	58.7922	46.2117	44.2361	53.4581	45.2129	50.4959	126.489	52.4514	43.1502	59.36	65.7784	63.0603	53.9149	36.6712	52.5481	64.5938	54.7587	51.6289	28.9562	67.8677	84.971	69.4745	65.9198	77.2358
TMEM184B	ENSBTAG00000009668	448.767	0.127233	0.0583475	2.18061	0.029212	0.963615	491.28	468.014	414.914	464.81	495.368	386.998	385.177	978.216	433.105	385.764	413.013	516.052	458.001	557.967	390.263	401.66	474.695	407.919	423.65	475.98	351.095	426.45	388.077	447.68	440.039	323.168	422.121	379.544	386.896	466.646	432.859	360.163	479.621	475.81	512.655	447.45	377.689	435.239	412.959	394.741	524.362	482.253
XPNPEP2	ENSBTAG00000010345	10.5841	0.216499	0.0987166	2.19313	0.0282978	0.963615	7.45776	6.35312	2.96897	6.78555	3.77423	8.25466	13.131	13.4169	5.88686	11.7373	12.5871	5.13484	13.7893	9.72067	12.7009	11.5199	5.72908	9.92503	12.1043	3.08078	9.31287	14.5795	5.65161	6.02936	10.6892	6.76792	3.75219	12.5915	9.56776	9.87031	3.08085	5.23874	44.9048	10.9173	11.3294	7.64873	7.55379	10.3277	13.5954	6.31586	3.99514	32.0246
LRRN4CL	ENSBTAG00000010484	246.014	-0.165651	0.0762358	-2.17287	0.0297899	0.963615	176.19	236.124	192.983	264.152	235.889	199.569	245.112	304.93	231.27	258.22	247.021	313.225	388.07	386.235	205.523	188.926	271.722	277.901	221.335	244.922	213.73	194.393	225.123	317.295	217.347	164.122	210.123	196.068	190.757	308.173	215.66	180.736	311.467	214.706	263.408	202.691	203.952	216.882	200.532	153.949	237.711	162.007
ATP8B4	ENSBTAG00000011936	34.0011	-0.213128	0.0984221	-2.16545	0.0303532	0.963615	23.3055	14.824	27.463	35.3818	15.0969	18.4516	35.0161	0	31.1163	26.6044	46.4148	7.70226	73.8711	12.9609	43.8757	27.6477	40.922	29.7751	60.5214	47.7521	71.7091	40.0936	15.071	46.7275	40.9753	32.1476	60.035	26.9818	28.1053	65.8021	31.8355	23.5743	60.1915	34.5713	18.8823	24.8584	8.81275	42.7862	27.1907	17.3686	14.9818	26.3732
ADAM12	ENSBTAG00000012444	25.3486	-0.212052	0.0973043	-2.17927	0.0293115	0.963615	34.4921	3.17656	9.64916	12.117	7.54846	12.6248	29.18	19.5155	26.0704	10.1723	30.6809	16.6882	77.8109	3.24022	10.3916	26.1117	18.0057	4.96252	20.7502	61.6156	21.4196	23.0842	2.82581	15.0734	28.5046	16.9198	11.2566	53.9637	13.7537	26.8692	16.9447	11.7872	20.0638	24.5638	14.1617	24.8584	11.3307	8.85231	18.6936	22.895	22.9721	20.7218
VAMP1	ENSBTAG00000014603	89.3211	0.204208	0.0940242	2.17187	0.0298654	0.963615	87.6287	103.768	119.501	112.931	119.832	97.5992	87.5401	204.913	50.4588	125.197	115.644	23.1068	99.4798	35.6425	121.236	180.478	93.3022	60.5427	74.3549	61.6156	54.0147	55.888	124.335	84.411	103.329	116.747	63.7872	84.5431	68.1703	139.829	55.9688	102.155	106.052	145.563	115.182	93.6969	132.191	82.6216	47.5838	72.6324	87.8931	84.7711
HOXA13	ENSBTAG00000014735	0.575874	-0.124466	0.057458	-2.16621	0.0302953	0.963615	0	0	0	0.484682	0	0.485568	0	0	0	0	1.57338	1.28371	0	0	0	0	0	0	3.45837	1.54039	0.465644	0	0	0.75367	0	0	0	0	2.98993	0	0.513475	0	0	0.909771	0	0	0	0	0	0	0	1.8838
ZIC4	ENSBTAG00000014749	57.649	0.187329	0.0860636	2.17664	0.0295074	0.963615	54.0688	49.7661	61.6062	61.0699	67.9362	59.2393	46.6881	134.169	42.049	64.1636	55.0684	23.1068	53.1872	66.7486	32.3295	69.8872	59.7461	77.4152	67.4381	50.8328	53.0834	61.9628	55.5742	60.2936	44.5384	69.3712	41.2741	48.5673	61.5925	43.3197	97.0468	75.9617	56.3698	102.804	92.5233	34.4193	59.1713	60.4908	30.5896	93.9484	58.9283	52.7464
HSD11B1	ENSBTAG00000015086	29.5236	-0.200681	0.0918478	-2.18493	0.0288937	0.963615	10.2544	41.2953	30.432	47.4988	59.4441	27.6774	37.9341	20.7353	36.1622	46.1665	32.2543	43.6462	20.6839	42.1229	36.948	23.0397	20.461	21.8351	29.3961	50.8328	42.8392	20.6543	27.3161	30.9005	21.3784	27.0717	35.6458	17.9879	20.3315	26.8692	17.4582	18.3356	21.9747	22.7443	27.3794	24.8584	42.8048	29.5077	8.4971	22.895	22.9721	7.5352
ST8SIA2	ENSBTAG00000017896	39.522	-0.212341	0.0972226	-2.18407	0.028957	0.963615	15.8477	5.29427	37.8544	30.0503	7.54846	32.5331	27.721	37.8114	15.1376	12.5197	49.5615	17.9719	21.6689	11.0168	51.9581	24.5757	36.0114	9.92503	41.5004	115.529	34.4576	25.5141	38.6193	16.5807	24.9415	59.2193	31.8936	43.1709	50.2308	51.545	63.6709	10.4775	3.82168	50.9472	23.6029	30.5949	18.8845	56.0647	50.9826	63.1586	43.9465	26.3732
ATP13A5	ENSBTAG00000018657	3.58184	0.186147	0.0850552	2.18854	0.02863	0.963615	0.93222	2.11771	2.22673	2.42341	1.88712	4.37012	7.29501	0	0.84098	1.56497	3.93346	0	3.93979	0	0	3.83996	4.0922	1.98501	1.72918	10.7827	5.12208	9.71965	2.82581	3.01468	7.12614	3.38396	5.62828	0	1.79396	1.0967	5.13475	7.85811	0.955421	4.54886	4.72058	3.82436	1.25896	5.90154	1.69942	4.7369	2.99636	5.6514
TGFBR2	ENSBTAG00000019832	983.972	-0.14797	0.0679176	-2.17867	0.029356	0.963615	697.301	853.436	862.487	770.16	865.243	718.156	1192	851.365	1023.47	1019.58	1140.7	993.592	1083.44	1271.46	915.617	703.48	946.117	929.975	935.488	1035.14	894.036	958.601	872.232	755.931	905.02	751.239	1086.26	1262.75	942.425	1002.39	758.916	683.655	1004.15	658.674	1004.54	858.57	601.785	725.89	992.461	840.799	849.966	800.616
MMP9	ENSBTAG00000020676	0.609982	-0.0923495	0.0422902	-2.18371	0.0289838	0.963615	0	0	0	0	0.943558	0	0	1.21972	0	0	0	0	0	0	1.15462	0	0	11.91	0	0	0	0	0	0	1.78154	0	0	0	0	0	0	0	0	0	0.944116	0	0	0	0	0.789483	0	0
Novel	ENSBTAG00000021516	18.3114	-0.160795	0.0739079	-2.17561	0.0295842	0.963615	30.7633	30.7068	23.0095	2.90809	34.9116	7.28353	37.9341	20.7353	18.5016	30.5169	29.1076	23.1068	16.7441	0	26.5564	0	25.3716	52.6027	6.91673	20.0251	14.435	13.3645	12.2452	22.6101	0	11.8439	13.1327	14.3903	17.9396	14.2571	14.8908	0	8.59879	11.827	0	13.3853	104.494	0	25.4913	13.4212	0	20.7218
GUCD1	ENSBTAG00000022022	621.166	0.168291	0.0769592	2.18676	0.02876	0.963615	647.893	565.428	675.441	583.072	785.984	613.758	377.882	1651.5	539.068	567.3	511.349	459.568	647.111	775.71	428.365	732.664	806.982	685.82	734.903	496.005	515.468	652.432	637.69	639.866	764.279	637.876	469.024	509.057	769.607	432.649	674.706	704.61	608.603	700.524	720.36	535.411	429.307	525.237	521.722	702.64	668.187	606.584
VSIG2	ENSBTAG00000022379	23.194	0.209572	0.096725	2.16668	0.0302595	0.963615	17.7122	19.0594	22.2673	47.9835	30.1939	34.4754	18.967	32.9325	22.7065	17.2146	29.8943	11.5534	19.699	4.53631	20.7832	39.9356	16.3688	17.8651	31.1253	27.727	21.4196	25.5141	16.9548	18.0881	19.5969	16.9198	24.3892	14.3903	22.7234	32.3527	29.2681	19.6453	56.3698	33.6615	34.9323	13.3853	26.4382	26.5569	20.393	33.1583	42.9478	22.6056
INSL3	ENSBTAG00000025775	3.33798	0.209065	0.0961564	2.17422	0.0296886	0.963615	3.72888	7.41198	1.48449	5.81618	2.83067	4.37012	1.459	9.75777	5.04588	1.56497	3.93346	2.56742	0	3.24022	8.08237	7.67992	4.0922	1.98501	3.45837	0	3.25951	3.64487	3.76774	3.01468	1.78154	5.07594	0	8.99394	3.58791	3.2901	2.0539	3.92905	3.82168	1.81954	4.72058	0	3.77689	5.90154	0	1.57897	6.9915	0
Novel	ENSBTAG00000026637	168.288	0.210146	0.0964306	2.17925	0.0293131	0.963615	110.934	104.827	152.902	66.4014	117.001	120.421	172.162	56.1072	164.832	140.065	146.325	34.6602	108.344	120.536	123.545	307.197	248.806	212.396	117.584	97.0445	210.937	54.673	277.871	123.602	249.415	248.721	195.114	320.184	55.0146	114.605	245.955	124.42	230.256	162.849	203.929	133.853	162.406	334.913	134.254	311.846	311.621	241.127
BTBD11	ENSBTAG00000027064	207.418	-0.211314	0.0967454	-2.18423	0.0289453	0.963615	110.002	154.593	248.652	357.211	228.341	306.394	172.162	337.863	165.673	350.553	204.54	347.885	105.389	174.972	335.996	210.43	94.1206	196.516	176.377	257.245	191.38	65.6076	118.684	156.01	194.187	331.628	242.016	125.915	228.43	319.14	185.878	267.176	122.294	168.308	63.2558	120.467	148.558	239.012	130.855	122.37	370.549	163.891
TMEM192	ENSBTAG00000035265	61.2046	-0.164514	0.0755992	-2.17613	0.0295453	0.963615	68.9843	72.0021	69.0286	53.7997	47.1779	44.1867	80.2451	29.2733	56.3457	53.2089	59.0018	59.0507	85.6905	29.8101	78.5144	49.9195	58.9277	87.3403	46.6879	78.5598	57.2742	64.3927	68.7613	49.7422	39.1938	82.907	88.1765	55.7625	54.4166	65.8021	35.4298	56.3164	52.5481	48.2179	53.8146	40.1558	78.0558	56.0647	88.3699	67.106	48.9405	54.6302
CES4A	ENSBTAG00000038325	2.10877	-0.176654	0.0814958	-2.16764	0.030186	0.963615	0.93222	3.17656	0.742243	3.39277	0.943558	4.37012	2.918	1.21972	1.68196	5.47738	3.14676	8.98597	0.984949	1.94413	1.15462	0	0.81844	0	6.91673	3.08078	2.32822	1.21496	2.82581	0.75367	3.56307	0	0	0	5.97985	0	1.02695	1.30968	3.82168	0	2.83235	0	5.03586	4.42616	1.69942	0	2.99636	0
Novel	ENSBTAG00000039208	39.186	-0.214278	0.0988204	-2.16836	0.0301312	0.963615	37.2888	77.2963	27.463	26.6575	31.1374	26.2207	17.508	40.2508	23.5474	38.3417	27.5342	24.3905	90.6153	62.8603	32.3295	23.8077	21.2794	70.4677	25.9377	26.1866	22.8165	30.3739	62.1677	39.9445	46.3199	28.7637	56.2828	73.7503	30.4972	13.1604	27.2142	18.3356	45.8602	30.9322	42.4852	21.034	98.1992	19.18	6.79768	31.5793	23.9708	18.838
SNORA54	ENSBTAG00000042680	0.519836	0.130511	0.060089	2.17197	0.0298581	0.963615	0	1.05885	1.48449	0.969364	0	0.971137	0	3.65916	0.84098	0	0	1.28371	0	0.648045	0	0.767992	0.81844	0	0	0	0.465644	0	0	0	0	1.69198	0	0	0.597985	0.548351	1.02695	0	0.955421	0	0	0	0	2.95077	0	0.789483	0.998785	0
SYT2	ENSBTAG00000047648	19.7227	0.209622	0.0957103	2.19017	0.0285117	0.963615	15.8477	6.35312	20.7828	24.2341	9.43558	25.7351	5.83601	26.8339	4.2049	11.7373	23.6007	3.85113	16.7441	1.29609	15.0101	16.1278	11.4582	23.8201	19.021	15.4039	20.954	34.0188	19.7806	15.0734	17.8154	11.8439	11.2566	37.7746	19.1355	24.6758	28.2411	9.16779	53.5036	40.0299	55.7028	9.56091	7.55379	39.8354	5.09826	10.2633	56.9308	5.6514
MYO3A	ENSBTAG00000002123	11.8286	0.213318	0.0987677	2.1598	0.0307882	0.963968	17.7122	22.2359	2.96897	13.0864	12.2663	22.3361	17.508	2.43944	10.0918	7.04235	11.8004	7.70226	13.7893	3.24022	3.46387	13.8238	15.5504	10.9175	8.64591	16.9443	16.2975	18.2243	3.76774	18.0881	19.5969	6.76792	9.38047	25.183	16.7436	18.0956	3.59433	14.4065	24.8409	8.18794	12.2735	15.2975	10.0717	2.95077	22.0925	19.7371	22.9721	7.5352
Novel	ENSBTAG00000005762	367.334	0.175019	0.0810533	2.15931	0.0308262	0.963968	417.635	376.952	408.234	325.706	533.11	385.541	358.915	814.774	332.187	399.067	383.905	322.211	275.786	296.805	197.441	439.291	398.58	437.694	219.606	443.632	416.751	466.543	319.316	295.439	206.658	394.231	311.432	307.593	345.037	268.692	484.207	455.77	511.15	352.081	378.59	437.89	453.227	208.029	249.815	566.849	249.696	354.155
FOXRED1	ENSBTAG00000014122	267.701	0.149364	0.0691783	2.15912	0.0308411	0.963968	213.478	308.127	295.413	258.335	321.753	312.22	208.637	525.7	253.976	316.123	253.315	233.635	261.996	347.352	280.574	359.42	313.463	380.129	205.773	207.953	265.417	273.365	302.361	273.582	245.852	272.409	142.583	215.855	332.48	225.92	246.468	333.97	312.423	248.368	354.043	217.989	287.044	305.405	169.942	356.846	234.714	263.732
Novel	ENSBTAG00000020923	74.0553	0.180515	0.0834591	2.16292	0.0305475	0.963968	54.0688	81.5318	57.1527	57.1925	96.2429	62.1528	51.0651	190.277	73.1653	66.5111	77.8824	48.781	69.9313	104.335	51.9581	99.8389	85.1178	74.4377	74.3549	55.454	71.2435	71.6824	81.0064	99.4844	85.5137	65.9872	54.4067	64.7564	69.3663	71.8339	85.2369	83.8198	65.924	45.4886	158.611	57.3654	59.1713	70.8185	47.5838	68.685	60.9259	60.2816
LRRC8D	ENSBTAG00000020958	59.0176	-0.186777	0.0863411	-2.16324	0.0305224	0.963968	55.9332	46.5896	43.0501	65.9167	65.1055	58.2682	91.9171	7.31833	58.8686	49.2965	62.1486	97.562	67.9615	47.9553	69.2774	33.7916	51.5617	67.4902	83.0008	55.454	46.5644	52.2431	51.8064	63.3083	58.7907	43.9915	52.5307	75.5491	43.0549	66.8988	28.7546	43.2196	52.5481	35.4811	49.094	57.3654	80.5737	25.0816	57.7803	38.6846	43.9465	73.4682
ENC1	ENSBTAG00000026369	114.719	-0.170658	0.0789813	-2.16074	0.0307151	0.963968	138.901	105.885	82.389	122.625	93.4122	77.6909	116.72	59.7663	108.486	151.802	116.43	123.236	128.043	75.1732	135.091	89.855	93.3022	100.243	95.1051	150.958	113.617	94.7666	94.1935	68.584	92.6398	104.903	112.566	143.903	113.617	214.953	97.5603	103.465	124.205	72.7817	105.741	133.853	96.9402	84.097	186.936	82.1062	115.859	103.609
LRRC61	ENSBTAG00000031059	36.1521	0.195741	0.0905344	2.16206	0.0306132	0.963968	43.8143	54.0016	40.0811	43.1367	35.8552	30.5908	30.639	80.5016	28.5933	35.9942	38.5479	55.1995	50.2324	58.9721	26.5564	52.2234	48.288	41.6851	29.3961	16.9443	22.3509	31.5889	33.9097	30.9005	26.723	23.6877	16.8849	46.7685	38.271	40.5779	27.7277	43.2196	41.0831	47.3081	34.9323	22.9462	39.0279	48.6877	11.8959	45.79	21.9733	30.1408
CNTROB	ENSBTAG00000047756	195.767	0.195924	0.0906273	2.16187	0.0306286	0.963968	197.631	131.298	198.179	160.914	227.397	167.036	137.146	379.333	89.9849	197.968	177.005	47.4973	238.358	68.0447	153.565	300.285	225.071	227.283	167.731	163.281	190.448	240.561	210.994	244.943	263.667	209.805	176.353	214.056	253.546	245.113	221.308	307.776	266.562	269.292	223.755	204.603	98.1992	258.192	125.757	274.74	217.735	269.384
SNAPC4	ENSBTAG00000000054	219.566	0.188347	0.0881817	2.13589	0.0326881	0.966009	195.766	202.241	275.372	257.366	256.648	202.482	137.146	595.224	129.511	255.872	210.046	91.1434	211.764	101.095	205.523	298.749	253.716	219.343	221.335	157.12	205.349	223.552	277.871	266.799	208.44	184.426	135.079	246.434	206.305	290.626	252.116	252.769	309.556	281.119	304.005	219.901	211.506	277.373	130.855	187.107	239.708	209.102
PMPCA	ENSBTAG00000001353	1214.58	0.154894	0.0721642	2.14641	0.0318403	0.966009	1065.53	1342.63	1350.88	1143.85	1314.38	1340.65	973.155	3370.09	1100	1183.11	1148.57	1376.14	1015.48	1820.36	1061.1	1640.43	1415.08	1434.17	1077.28	1019.74	1162.25	1255.05	1395.01	1219.44	1179.38	1094.71	1076.88	946.163	1361.01	980.999	1237.47	1426.25	1038.54	1213.63	1588	1061.26	1334.5	1223.09	732.45	1282.12	1185.56	985.228
NIPA1	ENSBTAG00000002316	15.6121	-0.210242	0.0975633	-2.15493	0.0311677	0.966009	21.4411	7.41198	17.0716	13.5711	5.66135	7.28353	29.18	14.6367	21.0245	21.9095	25.1741	6.41855	21.6689	2.59218	9.23699	9.98389	13.095	11.91	13.8335	16.9443	16.2975	19.4393	10.3613	21.8564	19.5969	18.6118	24.3892	21.5855	25.1154	14.8055	15.4043	13.0968	12.4205	21.8345	1.88823	11.4731	3.77689	11.8031	11.8959	24.474	10.9866	22.6056
CILP	ENSBTAG00000002821	3603.01	-0.200243	0.0942489	-2.12462	0.0336185	0.966009	1565.2	2897.02	1497.85	3670.98	2081.49	1310.06	3358.62	4211.7	4063.62	2863.89	3435.48	2729.17	4387.95	3685.43	3855.29	2572.77	3093.7	2593.41	2887.74	2475.41	3246.93	4383.56	4142.63	4216.78	3778.64	10453	2872.3	4367.46	4950.72	5597.56	2529.38	2601.03	2296.83	2989.51	2309.31	2596.74	1928.73	6760.22	3024.97	2705.56	2529.92	3226.95
AIG1	ENSBTAG00000003496	67.9284	-0.174813	0.0816721	-2.14042	0.0323208	0.966009	55.9332	49.7661	71.2554	35.3818	78.3153	44.1867	48.1471	37.8114	61.3916	59.4687	37.7612	57.767	87.6604	91.3743	68.1228	51.4554	75.2965	71.4602	53.6047	72.3983	75.8999	63.1777	71.5871	61.0473	51.6645	65.9872	65.6633	57.5612	59.7985	55.9318	57.5092	51.0777	83.1216	44.5788	79.3057	86.0482	96.9402	59.0154	64.578	57.6322	48.9405	54.6302
TARS2	ENSBTAG00000003799	434.662	0.137321	0.0640906	2.14261	0.0321447	0.966009	511.789	441.542	506.952	409.072	570.853	422.93	331.194	512.283	396.102	533.654	437.4	214.38	447.167	334.391	406.428	573.69	458.326	644.134	420.191	325.022	512.674	468.973	431.406	492.146	454.292	348.548	285.166	413.721	392.278	421.682	439.535	567.093	534.08	477.63	542.867	422.592	367.618	485.402	341.583	476.847	499.393	376.76
IL15RA	ENSBTAG00000006078	17.6513	0.197786	0.0919693	2.15056	0.0315109	0.966009	18.6444	24.3536	16.3294	21.326	19.8147	16.9949	14.59	28.0536	10.0918	9.3898	18.0939	17.9719	19.699	9.72067	28.8656	21.5038	22.0979	6.94752	24.2086	16.9443	23.2822	10.9346	20.7226	7.5367	30.2861	13.5358	18.7609	19.7867	10.1657	21.934	9.75603	22.2646	21.9747	11.827	17.9382	15.2975	12.5896	13.2785	22.0925	18.1581	11.9854	28.257
WRNIP1	ENSBTAG00000006166	439.172	0.115916	0.0545158	2.12628	0.0334803	0.966009	416.702	505.073	408.234	418.765	454.795	498.193	329.735	768.424	399.466	450.71	331.984	441.596	368.371	537.229	393.727	492.283	454.234	445.634	382.149	335.805	402.782	374.207	490.748	483.102	397.282	477.138	337.697	417.319	469.418	414.553	487.801	509.467	490.131	534.036	507.934	326.983	425.53	463.271	373.872	468.953	417.492	403.133
PTHLH	ENSBTAG00000006538	12.3487	-0.194921	0.0907637	-2.14757	0.0317479	0.966009	6.52554	2.11771	2.96897	9.20896	9.43558	7.28353	7.29501	1.21972	5.04588	10.1723	6.29353	7.70226	20.6839	14.257	8.08237	8.44791	9.00284	0	10.3751	10.7827	8.84723	6.07478	6.59355	6.78303	5.34461	0	0	8.99394	10.1657	23.0307	8.72908	6.54842	22.9301	16.3759	11.3294	13.3853	13.8486	7.37693	8.4971	7.10534	20.9745	9.41901
FZD10	ENSBTAG00000007047	2.98595	-0.201466	0.0945606	-2.13055	0.0331259	0.966009	1.86444	3.17656	3.71122	1.93873	1.88712	0.971137	4.37701	7.31833	3.36392	3.12993	4.72015	7.70226	6.89464	3.88827	1.15462	0.767992	1.63688	0.992503	1.72918	6.16156	2.32822	1.21496	3.76774	3.76835	3.56307	6.76792	5.62828	5.39637	1.79396	4.93516	0.513475	1.30968	0	0.909771	1.88823	1.91218	3.77689	1.47539	1.69942	2.36845	1.99757	0
LARS2	ENSBTAG00000007315	330.797	0.131441	0.0618237	2.12605	0.0334987	0.966009	376.617	347.304	374.833	296.625	355.721	410.791	266.997	653.771	287.615	373.245	346.144	332.481	267.906	284.492	267.873	430.843	295.457	385.091	344.107	295.755	500.567	354.767	302.361	262.277	334.929	265.641	270.158	309.392	405.434	263.757	347.109	335.279	391.723	310.232	267.185	340.368	253.052	269.996	297.399	367.109	320.61	325.898
XPC	ENSBTAG00000007362	338.272	0.179588	0.0844012	2.12779	0.0333542	0.966009	361.701	286.949	339.205	340.731	367.044	458.377	239.276	823.312	206.881	494.529	324.903	146.343	394.964	164.603	295.584	382.46	351.111	339.436	295.69	248.003	290.096	472.618	381.484	397.184	356.307	314.708	352.706	338.172	409.022	372.33	323.489	492.441	455.736	327.518	415.411	451.275	245.498	317.208	173.341	343.425	433.473	340.968
POLM	ENSBTAG00000007796	28.7879	0.199858	0.0935779	2.13574	0.0327009	0.966009	22.3733	12.7062	23.7518	11.1477	23.5889	28.163	17.508	43.91	30.2753	20.3446	25.9608	12.8371	32.5033	68.0447	27.711	33.0236	22.0979	20.8426	17.2918	21.5654	19.557	44.9534	49.9226	38.4372	39.1938	15.2278	15.0088	48.5673	39.467	26.3208	33.8894	24.884	31.5289	29.1127	38.7087	36.3315	20.1434	26.5569	30.5896	48.9479	29.9636	58.3978
BIN2	ENSBTAG00000008897	25.6777	-0.196678	0.0925296	-2.12556	0.0335396	0.966009	6.52554	31.7656	20.0406	31.989	39.6294	24.2784	37.9341	18.2958	21.0245	17.2146	29.1076	26.9579	48.2625	36.9386	40.4118	13.0559	31.9192	33.7451	22.4794	36.9693	22.8165	19.4393	24.4903	19.5954	10.6892	21.9957	28.1414	25.183	19.1355	29.0626	11.8099	17.0259	27.7072	11.827	27.3794	21.034	21.4024	8.85231	25.4913	12.6317	18.9769	22.6056
MMEL1	ENSBTAG00000009349	0.605158	-0.13381	0.0629297	-2.12634	0.033475	0.966009	0	0	0	0	1.88712	0.485568	0	0	0.84098	2.34745	0.786691	0	0	0.648045	0	0	0.81844	0.992503	0	0	0.931287	0	0	0	0	0	3.75219	1.79879	0.597985	0.548351	0	0	0	0.909771	0.944116	0	1.25896	1.47539	0	0.789483	0	1.8838
ICAM1	ENSBTAG00000010303	101.193	-0.186368	0.0869228	-2.14406	0.0320277	0.966009	60.5943	106.944	71.2554	99.3598	83.9767	74.292	91.9171	128.071	106.804	87.6381	50.3482	164.315	170.396	117.944	136.246	62.2073	116.219	106.198	121.043	107.827	97.7852	60.7478	92.3097	122.848	76.606	37.2235	76.9199	84.5431	56.8086	116.25	92.4255	44.5293	188.218	86.4283	130.288	55.4533	105.753	109.179	81.5722	64.7376	99.8785	118.679
LRRC49	ENSBTAG00000010944	13.1768	-0.201982	0.0945459	-2.13633	0.0326523	0.966009	14.9155	19.0594	18.5561	15.5098	16.984	8.74023	11.672	0	15.1376	19.5621	16.5205	16.6882	15.7592	16.2011	15.0101	9.2159	10.6397	2.97751	22.4794	12.3231	15.8319	9.71965	15.071	10.5514	21.3784	6.76792	9.38047	19.7867	13.7537	18.6439	8.72908	3.92905	20.0638	13.6466	11.3294	11.4731	20.1434	7.37693	11.8959	5.52638	6.9915	9.41901
CTSO	ENSBTAG00000011063	16.3764	-0.190041	0.0893525	-2.12687	0.0334311	0.966009	16.78	19.0594	21.5251	15.0251	19.8147	17.4805	17.508	1.21972	15.1376	10.1723	24.3874	14.1208	20.6839	7.77654	17.3194	15.3598	18.0057	10.9175	19.021	18.4847	17.2288	18.2243	15.071	15.8271	17.8154	13.5358	33.7697	16.1891	19.1355	25.7725	11.2965	13.0968	16.2422	10.0075	13.2176	17.2096	17.6255	16.2292	16.9942	8.68431	26.9672	22.6056
KLHL11	ENSBTAG00000011460	45.9458	0.196378	0.091953	2.13563	0.0327093	0.966009	59.6621	30.7068	64.5752	37.8052	40.573	45.6434	40.8521	70.7438	37.8441	39.9067	51.1349	10.2697	51.2173	2.59218	27.711	63.7433	42.5589	37.7151	53.6047	43.1309	50.2895	61.9628	34.8516	55.7716	44.5384	57.5273	43.1502	66.5552	52.0247	41.1263	52.8879	48.4583	56.3698	50.9472	49.094	49.7167	17.6255	50.1631	20.393	91.58	52.9356	56.514
CYP4B1	ENSBTAG00000011976	148.476	-0.191337	0.0896196	-2.135	0.0327614	0.966009	99.7476	101.65	57.1527	80.9419	49.065	47.1001	48.1471	46.3494	66.4374	82.9432	49.5615	66.7529	101.45	723.866	554.22	86.0151	102.305	167.733	470.338	106.287	603.474	38.8786	103.613	522.293	48.1015	426.379	80.6721	61.1588	84.3159	150.796	52.8879	66.7939	118.472	613.186	89.691	42.068	22.6614	42.7862	50.9826	35.5267	163.801	79.1197
42616	ENSBTAG00000013173	4.62482	-0.200442	0.0937493	-2.13807	0.0325112	0.966009	0.93222	0	2.22673	2.42341	4.71779	4.37012	0	2.43944	3.36392	4.6949	5.50684	1.28371	3.93979	5.18436	8.08237	0.767992	5.72908	0	6.91673	10.7827	6.98466	2.42991	0.941935	10.5514	12.4707	8.4599	15.0088	7.19516	4.1859	9.32196	1.54043	7.85811	0.955421	0	1.88823	5.73654	2.51793	1.47539	5.09826	5.52638	3.99514	1.8838
HTATIP2	ENSBTAG00000013419	179.777	-0.198346	0.0923812	-2.14704	0.0317903	0.966009	298.31	80.4729	128.408	166.731	229.285	103.426	223.227	102.457	143.808	147.889	255.675	254.175	200.93	213.207	290.965	159.742	142.409	184.606	124.501	93.9637	267.279	244.206	292	219.318	106.892	181.042	168.849	143.903	188.365	212.76	184.338	155.852	71.6566	177.405	222.811	149.15	268.159	318.683	166.543	239.213	157.808	131.866
Novel	ENSBTAG00000013529	0.855697	0.14941	0.0695576	2.148	0.031714	0.966009	0.93222	2.11771	0.742243	0	0.943558	0	0	1.21972	0	0	0.786691	0	1.9699	1.94413	1.15462	0.767992	0.81844	0	0	0	0.465644	1.21496	0	2.26101	3.56307	0	0	3.59758	0.597985	0.548351	1.02695	2.61937	1.91084	0	0	3.82436	0	0	0	1.57897	0.998785	0
LEP	ENSBTAG00000014911	49.3585	-0.17401	0.0817227	-2.12927	0.0332315	0.966009	16.78	67.7667	17.0716	16.4792	11.3227	25.7351	118.179	8.53805	11.7737	18.7796	21.2407	75.7389	366.401	114.056	56.5766	29.9517	54.0171	213.388	20.7502	18.4847	6.98466	35.2337	46.1548	46.7275	10.6892	3.38396	60.035	10.7927	2.98993	82.801	17.9716	10.4775	165.288	115.541	65.144	9.56091	202.693	33.9339	15.2948	23.6845	10.9866	47.095
FMOD	ENSBTAG00000014912	564.528	-0.208762	0.0976838	-2.13712	0.0325881	0.966009	647.893	192.711	745.955	260.759	648.224	217.535	764.517	168.322	257.34	302.039	293.436	1006.43	2916.43	696	212.451	1383.15	493.519	308.668	517.026	351.209	770.64	455.609	487.922	361.008	261.886	673.408	285.166	1122.44	290.621	438.132	352.757	176.807	393.633	288.397	442.79	323.159	119.602	292.126	412.959	210.002	410.501	508.626
IL20RA	ENSBTAG00000015638	1.10574	0.14289	0.0664908	2.14902	0.0316331	0.966009	1.86444	5.29427	1.48449	0.969364	3.77423	0.485568	0	3.65916	0.84098	0	0.786691	1.28371	0	6.48045	0	4.60795	0.81844	0	0	0	0.931287	0	0	0	0	0	0	3.59758	0	1.0967	1.02695	1.30968	1.91084	1.81954	2.83235	0	0	0	0	0	0.998785	0
GPR20	ENSBTAG00000015985	3.45331	-0.201841	0.0941225	-2.14445	0.0319969	0.966009	5.59332	2.11771	2.96897	0	2.83067	3.39898	4.37701	8.53805	5.88686	6.25987	1.57338	2.56742	3.93979	0	1.15462	3.83996	0.81844	2.97751	6.91673	3.08078	3.72515	3.64487	3.76774	4.52202	7.12614	3.38396	5.62828	1.79879	5.97985	7.12856	2.0539	2.61937	6.68795	5.45863	4.72058	0	0	2.95077	3.39884	0	2.99636	0
CBFB	ENSBTAG00000016103	305.25	-0.162373	0.0762553	-2.12934	0.0332262	0.966009	264.751	378.011	311	301.472	217.962	349.124	291.8	270.778	258.181	317.688	308.383	396.666	277.755	128.313	349.851	224.254	258.627	242.171	300.878	301.916	278.921	275.795	375.832	356.486	374.122	225.033	345.201	239.239	316.334	330.107	343.515	365.402	150.956	371.187	168.053	317.422	347.474	309.831	428.254	277.108	387.529	239.243
Novel	ENSBTAG00000016520	75.5633	-0.207035	0.0970227	-2.13388	0.0328525	0.966009	39.1532	68.8255	46.7613	84.3347	80.2024	56.3259	132.769	114.654	71.4833	57.9038	141.604	35.9439	147.742	77.7654	85.4422	44.5435	98.2128	102.228	96.8342	61.6156	71.7091	75.3273	47.0968	62.5546	39.1938	60.9113	121.946	89.9394	58.0046	87.7361	30.8085	53.6971	38.2168	58.2254	96.2998	34.4193	99.4582	32.4585	33.9884	51.3164	46.9429	52.7464
TOX2	ENSBTAG00000016741	1.67508	0.185059	0.0865845	2.13732	0.0325722	0.966009	0	0	2.22673	0.969364	0	1.94227	1.459	2.43944	1.68196	0.782483	0	1.28371	0.984949	2.59218	2.30925	2.30397	3.27376	0.992503	1.72918	0	2.32822	1.21496	0.941935	1.50734	1.78154	1.69198	0	0	0.597985	2.1934	1.54043	0	1.91084	1.81954	3.77646	0	0	1.47539	0	3.94741	2.99636	1.8838
CDO1	ENSBTAG00000017442	39.4392	-0.206277	0.096545	-2.13658	0.0326318	0.966009	25.1699	40.2365	42.3079	45.5601	36.7988	46.129	42.3111	0	27.7523	33.6468	43.268	37.2276	67.9615	75.1732	24.2471	16.8958	36.8298	24.8126	25.9377	43.1309	54.4803	27.944	34.8516	51.2496	33.8492	37.2235	50.6546	32.3782	23.9194	55.9318	32.3489	32.7421	28.6626	43.669	26.4352	26.7705	39.0279	13.2785	40.7861	26.8424	35.9563	54.6302
FAM13C	ENSBTAG00000017540	160.753	0.190292	0.0888017	2.14288	0.0321226	0.966009	152.884	140.828	149.191	143.466	107.566	203.939	148.818	145.147	162.309	111.113	109.35	79.59	188.125	92.0224	121.236	150.526	144.045	134.98	179.835	215.654	144.35	193.178	130.929	102.499	176.372	165.814	180.105	291.404	116.009	151.345	107.316	141.446	334.397	131.917	144.45	175.921	74.2789	151.965	200.532	180.002	210.744	145.053
NR2F1	ENSBTAG00000017599	30.1929	-0.195423	0.0909969	-2.14758	0.0317472	0.966009	13.0511	41.2953	16.3294	28.1116	28.3067	25.2496	27.721	23.1747	30.2753	32.8643	36.9745	16.6882	53.1872	33.6983	26.5564	13.8238	20.461	34.7376	36.3128	44.6713	27.9386	23.0842	25.4323	34.6688	28.5046	33.8396	45.0263	28.7806	25.7134	58.1252	25.1603	20.955	48.7265	22.7443	67.0322	17.2096	30.2151	19.18	42.4855	10.2633	20.9745	22.6056
A2M	ENSBTAG00000018137	3531.23	-0.193559	0.0903164	-2.14312	0.0321036	0.966009	3074.46	3772.7	1612.89	3412.65	3025.05	2921.66	3599.36	1267.29	3647.33	3478.92	3405.59	3685.53	5354.18	6010.62	4432.6	1582.83	2348.1	4673.7	3195.53	2862.04	3750.76	2836.92	2509.32	4063.03	2330.25	2610.72	4844.08	3743.28	2562.37	3756.2	2739.9	2333.86	4115.95	2575.56	2568.94	3891.29	2140.24	2937.49	3740.42	1323.17	3341.93	3888.17
ANGEL1	ENSBTAG00000019454	163.958	0.16724	0.0784066	2.13298	0.0329262	0.966009	240.513	118.592	164.036	109.538	126.437	135.959	84.6221	225.648	173.242	103.288	124.297	128.371	199.945	95.2626	196.286	271.869	197.244	164.756	164.272	126.312	157.853	242.991	154.477	201.23	206.658	177.658	166.972	136.708	199.129	137.636	176.635	225.266	142.358	216.526	143.506	193.13	103.235	200.652	207.329	197.371	186.773	195.915
PPIL2	ENSBTAG00000021121	251.323	0.115092	0.0538773	2.13619	0.0326639	0.966009	280.598	246.713	234.549	257.851	293.447	250.553	230.522	512.283	197.63	234.745	228.14	247.756	250.177	342.816	254.017	287.229	241.44	284.848	245.544	243.381	238.41	240.561	275.987	243.435	265.449	204.73	195.114	237.44	269.093	256.628	236.712	265.866	274.206	223.804	251.135	237.111	258.088	215.406	251.514	258.161	272.668	267.5
SGCE	ENSBTAG00000021282	137.61	-0.158396	0.0743756	-2.12968	0.0331985	0.966009	118.392	121.768	112.821	110.992	116.058	89.8301	157.572	53.6677	140.444	101.723	150.258	130.938	199.945	168.492	155.874	109.055	144.864	128.033	98.5634	192.549	135.502	111.776	146	120.587	115.8	120.131	136.955	192.47	117.205	159.022	104.749	85.1295	149.046	133.736	139.729	122.38	143.522	113.605	173.341	86.8431	93.8858	139.401
FUT1	ENSBTAG00000023374	9.15067	0.208954	0.0971147	2.15162	0.0314276	0.966009	7.45776	11.6474	6.68019	9.69364	9.43558	6.79796	7.29501	6.09861	10.9327	10.9548	6.29353	8.98597	7.87959	6.48045	11.5462	7.67992	9.82128	4.96252	5.18755	10.7827	3.72515	8.5047	3.76774	5.27569	21.3784	5.07594	5.62828	17.9879	13.7537	6.58021	4.1078	6.54842	14.3313	5.45863	8.49704	17.2096	2.51793	13.2785	11.8959	10.2633	6.9915	3.7676
Novel	ENSBTAG00000024233	0.257194	-0.0853962	0.0400108	-2.13433	0.032816	0.966009	0	1.05885	0	0	0.943558	0	0	0	0	0	0.786691	0	0	0	0	0	0	0	0	0	0	0	0	0	0	0	0	0	0	0	0	0	0	0	0	0	1.25896	0	0	0	0	0
Novel	ENSBTAG00000026400	19.9258	0.206406	0.0967986	2.13232	0.0329805	0.966009	21.4411	20.1182	17.8138	17.9332	12.2663	24.2784	11.672	20.7353	15.9786	27.3869	12.5871	10.2697	17.7291	18.1453	18.474	16.8958	21.2794	22.8276	22.4794	13.8635	6.98466	17.0094	19.7806	30.9005	23.16	13.5358	15.0088	12.5915	28.1053	13.1604	14.8908	31.4324	49.6819	19.1052	21.7147	17.2096	20.1434	26.5569	22.0925	18.1581	34.9575	20.7218
LCNL1	ENSBTAG00000030296	0.348674	-0.098327	0.0460547	-2.13501	0.0327605	0.966009	0	0	0	0	0	0	0	0	0	0.782483	0.786691	1.28371	0	0	0	0	0	0	0	0	0	0	0.941935	3.01468	0	0	0	0	0	0.548351	0.513475	0	0.955421	0	0	3.82436	3.77689	0	0	0	0	0
Novel	ENSBTAG00000030864	20.1636	-0.207251	0.0975236	-2.12514	0.0335752	0.966009	24.2377	20.1182	31.1742	7.75491	16.984	15.5382	10.213	3.65916	27.7523	39.9067	18.0939	12.8371	33.4883	8.42458	13.8555	11.5199	22.0979	37.7151	20.7502	15.4039	25.6104	24.2991	22.6064	23.3638	32.0676	21.9957	22.5131	30.5794	27.5073	29.6109	13.3504	22.2646	12.4205	18.1954	16.05	26.7705	52.8765	20.6554	28.8901	20.5265	18.9769	26.3732
ZNF165	ENSBTAG00000031874	10.2478	-0.207673	0.0963977	-2.15434	0.0312139	0.966009	7.45776	21.1771	8.16468	13.0864	18.8712	10.1969	16.049	4.87888	9.25078	17.9971	7.08022	8.98597	4.92474	11.6648	20.7832	6.14393	7.36596	6.94752	5.18755	12.3231	7.91594	6.07478	12.2452	6.78303	7.12614	10.1519	5.62828	10.7927	14.9496	8.22526	11.8099	14.4065	5.73252	3.63909	11.3294	13.3853	17.6255	5.90154	11.8959	7.10534	8.98907	1.8838
Novel	ENSBTAG00000038921	0.951297	0.136373	0.0639444	2.13269	0.0329505	0.966009	0.93222	1.05885	0.742243	1.45405	0	0	0	3.65916	0	0.782483	0	0	0.984949	0	0	1.53598	0	0	3.45837	0	0	2.42991	0	0.75367	1.78154	3.38396	0	3.59758	0	2.74175	1.02695	3.92905	0	0	1.88823	0	0	0	0	1.57897	0.998785	1.8838
SNORA16	ENSBTAG00000043177	0.521427	0.129798	0.060236	2.15483	0.0311754	0.966009	2.79666	1.05885	1.48449	0.969364	0.943558	0.485568	0	0	0	0.782483	0	0	0.984949	0	0	2.30397	0	1.98501	0	0	0	0	0	0.75367	1.78154	0	0	0	0	0.548351	0.513475	0	0.955421	0.909771	0	0	0	0	1.69942	0.789483	1.99757	0
Novel	ENSBTAG00000045672	0.556219	0.135023	0.0631142	2.13934	0.0324079	0.966009	0.93222	0	1.48449	1.45405	0.943558	0	0	1.21972	0.84098	0	0	0	0.984949	0.648045	0	1.53598	0.81844	0	0	0	0.465644	1.21496	0	0.75367	0	0	1.87609	0	0.597985	0.548351	1.02695	0	1.91084	0.909771	0	0	0	0	0	0.789483	0	3.7676
Novel	ENSBTAG00000045685	75.1567	0.211286	0.0979711	2.15661	0.0310358	0.966009	74.5776	20.1182	58.6372	50.8916	28.3067	50.4991	13.131	115.874	56.3457	47.7315	25.9608	41.0787	53.1872	18.7933	65.8136	120.575	54.0171	50.6177	44.9588	38.5097	67.984	70.4675	42.3871	91.9477	97.9844	50.7594	43.1502	82.7443	130.959	127.766	94.9929	85.1295	75.4782	163.759	94.4116	42.068	62.9482	92.9493	71.3757	126.317	90.8894	124.331
Novel	ENSBTAG00000046034	3.79014	-0.197806	0.0922908	-2.14329	0.0320898	0.966009	2.79666	7.41198	1.48449	0.969364	5.66135	1.94227	2.918	0	5.04588	2.34745	5.50684	3.85113	0.984949	5.18436	11.5462	3.83996	3.27376	1.98501	1.72918	1.54039	7.4503	4.85983	1.88387	0.75367	0	0	0	1.79879	8.96978	9.32196	2.56738	1.30968	1.91084	4.54886	6.60881	1.91218	6.29482	1.47539	0	3.94741	2.99636	3.7676
GPR153	ENSBTAG00000013071	74.5668	-0.202724	0.0954508	-2.12386	0.0336815	0.966196	71.781	72.0021	28.2052	83.3653	72.654	43.7012	55.4421	198.815	66.4374	82.1608	68.4421	156.613	103.42	86.19	83.1329	39.1676	62.2015	47.6401	63.9798	112.448	65.1901	48.5983	58.4	55.0179	58.7907	32.1476	76.9199	52.1649	49.0348	126.121	54.9418	26.1937	130.893	39.1202	45.3176	43.9802	51.6175	42.7862	57.7803	34.7372	116.858	60.2816
ABHD18	ENSBTAG00000010630	277.271	0.198705	0.0935885	2.12317	0.0337394	0.966236	389.668	303.891	377.06	177.394	327.415	261.721	229.063	191.496	316.209	397.502	259.608	110.399	183.2	78.4134	248.244	267.261	256.172	330.504	330.274	314.239	304.065	417.945	156.361	389.647	383.03	307.94	358.334	399.331	264.907	148.055	246.981	443.983	465.29	188.323	173.717	260.057	180.032	259.668	244.717	397.11	305.628	346.619
NPTXR	ENSBTAG00000000109	9.64659	-0.201536	0.0950157	-2.12109	0.0339146	0.966521	7.45776	1.05885	2.22673	6.30087	4.71779	6.31239	5.83601	24.3944	6.72784	3.91242	5.50684	7.70226	16.7441	2.59218	17.3194	6.91192	12.2766	2.97751	17.2918	18.4847	6.51901	2.42991	1.88387	2.26101	7.12614	8.4599	11.2566	8.99394	7.17582	11.5154	3.59433	7.85811	2.86626	6.3684	5.66469	13.3853	0	4.42616	6.79768	3.15793	0.998785	9.41901
CTGF	ENSBTAG00000006367	1573.32	-0.185209	0.0873477	-2.12036	0.0339755	0.966521	1051.54	1901.7	950.814	2171.38	1806.91	1329	1076.74	1567.34	1676.91	1009.4	1346.03	2758.69	1499.09	1770.46	937.555	1340.91	1426.54	1904.61	1936.68	1953.21	1091.93	1313.37	1557.02	1129	680.547	1615.84	1452.1	1717.84	1530.24	2241.66	1498.83	808.075	2409.57	1471.1	2304.59	990.51	1483.06	1513.75	853.109	1317.65	1534.13	1699.19
Novel	ENSBTAG00000045658	60.8881	-0.187681	0.0885041	-2.12059	0.0339562	0.966521	34.4921	47.6484	71.2554	48.4682	99.0736	50.4991	59.8191	7.31833	69.8014	107.983	51.1349	50.0647	98.4949	81.0056	64.6589	46.8475	54.8355	57.5652	53.6047	40.0501	74.503	52.2431	44.271	33.9151	35.6307	45.6834	48.7785	70.1528	58.6025	54.2867	52.3745	45.839	83.1216	33.6615	68.9204	59.2776	89.3865	45.737	95.1675	41.0531	46.9429	37.676
TRAK1	ENSBTAG00000047883	120.555	0.170616	0.0804333	2.12121	0.0339044	0.966521	111.866	99.5323	82.389	116.324	104.735	111.195	144.441	273.218	106.804	112.678	143.178	77.0226	97.5099	34.3464	103.916	118.271	150.593	71.4602	162.543	141.716	107.098	170.094	89.4839	136.414	106.892	116.747	108.813	125.915	135.743	100.348	118.099	108.704	152.867	123.729	130.288	114.731	76.7968	131.309	122.358	138.949	151.815	96.0739
P4HA2	ENSBTAG00000001116	465.653	-0.142945	0.0688243	-2.07696	0.0378054	0.967596	426.957	447.895	449.057	560.292	515.183	406.906	358.915	515.942	470.108	555.563	467.294	691.92	492.474	765.341	449.149	373.244	595.006	447.619	328.545	523.732	396.728	451.964	444.593	623.285	256.541	406.075	465.271	419.118	386.298	492.419	454.425	374.57	432.806	381.194	496.605	384.349	449.45	472.123	402.763	279.477	415.495	363.574
CCL17	ENSBTAG00000001191	3.70251	0.182128	0.0879989	2.06966	0.0384843	0.967596	3.72888	1.05885	0.742243	4.84682	3.77423	0.485568	2.918	4.87888	5.04588	2.34745	4.72015	1.28371	4.92474	12.9609	9.23699	2.30397	20.461	1.98501	1.72918	1.54039	1.39693	0	0	3.01468	0	1.69198	0	3.59758	0	4.93516	4.62128	1.30968	0.955421	2.72931	11.3294	0	6.29482	8.85231	8.4971	5.52638	3.99514	1.8838
SLC16A2	ENSBTAG00000002585	23.1002	-0.205507	0.098814	-2.07973	0.0375501	0.967596	19.5766	18.0005	17.0716	15.5098	24.5325	11.1681	39.3931	12.1972	15.9786	10.1723	14.9471	14.1208	76.826	8.42458	17.3194	12.2879	13.9135	22.8276	20.7502	20.0251	16.2975	21.8692	22.6064	29.3931	19.5969	15.2278	28.1414	26.9818	11.9597	38.9329	13.3504	15.7162	45.8602	31.842	23.6029	21.034	17.6255	14.7539	11.8959	11.0528	18.9769	26.3732
KCNQ4	ENSBTAG00000002644	358.059	0.197758	0.0937603	2.10918	0.0349286	0.967596	458.652	266.831	392.647	370.782	475.553	324.845	243.653	978.216	248.93	356.03	390.985	152.762	220.628	90.7263	219.379	344.828	355.203	398.986	337.191	363.532	426.064	349.907	298.593	490.639	235.163	412.843	228.884	366.953	474.202	272.53	428.238	391.596	747.139	371.187	421.076	462.748	192.622	365.896	154.647	731.061	540.343	235.475
SLC46A1	ENSBTAG00000002817	44.5802	-0.165297	0.0804523	-2.05459	0.0399184	0.967596	41.9499	27.5302	39.3389	46.0448	33.9681	33.9898	39.3931	30.493	57.1867	42.2541	50.3482	52.6321	70.9163	41.4749	53.1127	29.1837	44.1958	48.6327	44.9588	63.1559	48.8926	51.0282	40.5032	42.2055	46.3199	47.3754	67.5394	71.9516	38.271	53.19	43.6454	32.7421	44.9048	24.5638	42.4852	49.7167	13.8486	35.4093	50.9826	33.1583	37.9538	43.3274
D2HGDH	ENSBTAG00000002847	374.528	0.174284	0.082618	2.10952	0.0348996	0.967596	357.973	419.306	394.873	339.277	498.199	386.998	223.227	1106.29	348.166	416.281	393.346	186.138	341.777	590.369	286.347	568.314	504.159	504.192	356.212	257.245	389.278	403.366	491.69	380.603	292.172	326.552	281.414	336.374	471.212	334.494	409.24	445.293	442.36	379.375	398.417	321.247	397.833	392.453	232.821	396.32	405.507	350.387
Novel	ENSBTAG00000003280	18.7226	0.195013	0.0938572	2.07776	0.0377317	0.967596	23.3055	15.8828	17.8138	14.0558	22.6454	16.5093	10.213	6.09861	14.2967	16.4322	11.0137	23.1068	21.6689	46.0112	11.5462	17.6638	37.6482	17.8651	13.8335	9.24233	22.3509	19.4393	22.6064	12.8124	28.5046	20.3038	11.2566	32.3782	18.5375	14.2571	13.8638	22.2646	13.3759	11.827	16.9941	38.2436	28.9562	19.18	27.1907	18.1581	8.98907	24.4894
FKBP1B	ENSBTAG00000003409	2.21455	-0.190856	0.0909085	-2.09943	0.0357792	0.967596	2.79666	3.17656	2.22673	1.45405	1.88712	0.971137	2.918	2.43944	1.68196	3.12993	2.36007	2.56742	10.8344	3.88827	2.30925	3.07197	2.45532	0	1.72918	4.62117	1.86257	0	3.76774	3.01468	0	1.69198	0	3.59758	0.597985	4.38681	3.08085	1.30968	2.86626	1.81954	0.944116	1.91218	6.29482	2.95077	0	0.789483	0.998785	1.8838
KCP	ENSBTAG00000003449	144.089	0.203145	0.0970619	2.09294	0.0363542	0.967596	137.036	103.768	175.912	128.925	180.22	137.416	52.5241	381.773	111.009	120.502	124.297	10.2697	131.983	40.8268	139.709	271.101	211.976	152.845	152.168	113.989	121.999	171.309	198.748	122.848	156.775	148.894	103.185	197.867	187.169	234.694	98.0737	113.943	251.276	190.142	266.241	166.36	201.434	154.915	76.4739	195.002	166.797	88.5387
VAMP2	ENSBTAG00000003891	235.388	0.116053	0.0559328	2.07487	0.0379985	0.967596	315.09	193.77	248.652	235.071	255.704	205.881	227.604	400.069	227.065	215.183	202.18	243.905	209.794	337.631	234.389	247.293	199.699	274.923	266.294	263.407	246.791	178.599	246.787	198.969	242.289	243.645	249.521	228.446	215.873	208.922	215.66	235.743	250.32	226.533	219.979	231.374	214.024	181.472	270.208	246.319	204.751	273.151
GRP	ENSBTAG00000004796	0.79071	-0.110183	0.0528379	-2.0853	0.0370424	0.967596	0	1.05885	0	0	0.943558	0	0	0	0	0	0	0	1.9699	0	0	0	0	8.93253	0	0	0	0	0	0	1.78154	0	3.75219	0	0	3.2901	1.02695	0	0.955421	0	0	0	3.77689	1.47539	1.69942	0.789483	0	1.8838
CBLN2	ENSBTAG00000005985	7.48657	-0.189096	0.0920515	-2.05424	0.0399528	0.967596	0.93222	9.52969	2.22673	5.3315	8.49202	3.88455	11.672	8.53805	11.7737	0	3.93346	2.56742	41.3678	18.1453	16.1647	8.44791	11.4582	21.8351	0	20.0251	8.84723	0	8.47742	5.27569	5.34461	1.69198	7.50438	19.7867	11.3617	12.0637	3.08085	5.23874	2.86626	4.54886	3.77646	7.64873	12.5896	1.47539	0	3.94741	7.99028	1.8838
MAU2	ENSBTAG00000006124	579.682	0.174688	0.0843342	2.07138	0.0383232	0.967596	686.114	458.484	673.957	734.293	573.683	678.339	592.355	1810.07	415.444	615.032	627.779	369.709	617.563	140.626	466.468	691.96	455.871	468.461	603.485	556.08	619.306	601.403	460.606	553.947	696.58	497.442	469.024	642.168	642.834	740.273	590.496	722.946	598.093	667.772	412.579	606.162	324.813	774.577	440.15	604.744	649.21	578.327
IL1R2	ENSBTAG00000006343	0.389549	-0.100092	0.0484583	-2.06553	0.0388727	0.967596	0.93222	0	0	0	0	0	0	0	0.84098	0	0	1.28371	2.95485	0.648045	2.30925	0	0	0	0	0	0	0	0	0	0	0	0	0	0.597985	0.548351	0	0	0	0	0.944116	0	0	0	0	0	0	0
Novel	ENSBTAG00000006449	60.4091	-0.136526	0.0649602	-2.10169	0.0355806	0.967596	51.2721	43.413	57.1527	56.2231	51.8957	49.528	64.1961	21.955	65.5965	54.7738	58.2151	79.59	53.1872	60.9162	86.5968	56.8314	57.2908	59.5502	81.2716	73.9387	60.9993	46.1683	48.9806	53.5106	48.1015	77.8311	82.5482	68.354	60.9945	57.0285	56.9957	43.2196	64.0132	49.1276	58.5352	66.9264	54.1355	70.8185	57.7803	51.3164	50.938	56.514
DBP	ENSBTAG00000006754	192.998	0.199621	0.0967427	2.06342	0.0390727	0.967596	190.173	80.4729	77.9355	58.6465	85.8638	84.0033	77.3271	180.519	244.725	87.6381	66.082	68.0366	262.981	267.643	217.069	336.38	283.999	324.549	155.626	78.5598	126.655	246.636	227.948	255.494	254.76	252.105	193.238	300.398	228.43	301.593	168.933	161.091	210.193	241.089	376.702	145.326	137.227	203.603	226.023	218.687	248.697	342.852
ABCA9	ENSBTAG00000006896	385.287	-0.177245	0.0861164	-2.0582	0.0395708	0.967596	277.802	440.483	514.375	357.211	388.746	475.857	554.421	274.437	313.686	423.323	510.562	345.318	405.799	90.7263	453.767	241.917	262.719	255.073	364.858	556.08	438.636	207.758	294.826	398.691	554.058	208.113	358.334	383.142	368.957	621.281	310.139	256.698	557.966	420.314	362.54	271.53	276.972	464.746	321.19	344.214	418.491	363.574
CD55	ENSBTAG00000006984	88.5688	-0.202561	0.0960285	-2.10939	0.0349111	0.967596	66.1876	76.2375	82.389	110.507	60.3877	50.9847	113.802	19.5155	56.3457	92.333	97.5497	192.557	120.164	97.2067	78.5144	38.3996	60.5646	68.4827	81.2716	121.691	92.1974	25.5141	94.1935	45.9739	99.766	57.5273	71.2916	93.537	64.5824	136.539	52.3745	53.6971	86.9433	108.263	75.5293	112.819	73.0199	50.1631	91.7687	26.8424	72.9113	71.5844
Novel	ENSBTAG00000007173	906.879	-0.16594	0.0804602	-2.06238	0.0391715	0.967596	812.896	824.847	714.038	962.578	667.095	583.168	1060.69	269.558	973.855	624.422	785.904	858.802	1314.91	631.196	1064.56	567.546	937.114	811.868	1220.8	1090.6	1031.87	787.292	756.374	869.735	1010.13	714.015	1225.09	1338.3	596.789	1046.25	728.621	708.539	934.402	733.276	709.031	847.096	598.008	812.938	1216.78	545.532	866.945	917.411
AVPR1A	ENSBTAG00000007175	12.3226	0.204227	0.0966023	2.1141	0.0345068	0.967596	13.0511	22.2359	17.0716	15.0251	13.2098	17.4805	14.59	19.5155	23.5474	12.5197	11.8004	10.2697	20.6839	9.07263	11.5462	13.0559	12.2766	5.95502	10.3751	12.3231	7.91594	6.07478	4.70968	7.5367	19.5969	3.38396	5.62828	14.3903	5.97985	10.4187	5.64823	14.4065	22.9301	4.54886	14.1617	15.2975	8.81275	7.37693	15.2948	11.0528	11.9854	16.9542
NID1	ENSBTAG00000007244	2176.78	-0.150529	0.0730424	-2.06085	0.0393174	0.967596	1750.71	1972.65	1493.39	2523.25	1780.49	1754.36	2103.88	3959.21	2453.98	1692.51	1890.42	2353.04	2096.96	1169.07	2522.85	1678.06	1992.9	2301.61	3110.8	2256.67	3088.15	2044.77	1841.48	2199.21	2171.69	1937.32	2917.33	2628.03	1783.79	1944.45	2122.19	1479.94	2289.19	1893.23	1653.15	2436.12	1204.83	2084.72	1950.93	1617.65	1821.78	1953.5
PLOD2	ENSBTAG00000007331	148.819	-0.18593	0.0879916	-2.11305	0.0345967	0.967596	137.969	111.18	124.697	110.992	108.509	129.647	151.736	8.53805	159.786	121.285	151.045	129.655	221.613	148.402	123.545	81.4071	88.3915	108.183	178.106	163.281	164.838	139.72	122.452	98.7308	131.834	167.506	185.733	190.672	108.833	161.763	126.828	90.3682	157.644	131.007	141.617	160.623	181.291	107.703	190.335	159.475	198.758	141.285
FRMD4B	ENSBTAG00000007624	92.1197	-0.175773	0.0850076	-2.06773	0.0386656	0.967596	67.1199	64.5901	66.8019	73.6717	65.1055	73.3208	103.589	52.448	107.645	50.8614	84.9626	79.59	135.923	69.3408	103.916	50.6874	77.7518	81.3853	102.022	109.368	141.09	91.1217	66.8774	63.3083	106.892	54.1433	135.079	109.726	49.0348	124.476	59.0496	52.3874	100.319	66.4133	93.4675	78.3994	65.4661	66.3924	84.971	78.9483	69.915	113.028
GPT	ENSBTAG00000007835	305.545	0.190424	0.0909922	2.09275	0.0363719	0.967596	202.292	276.361	267.95	278.207	445.359	331.158	183.834	798.917	320.413	410.804	312.316	207.961	234.418	261.81	173.194	392.444	392.033	354.324	224.794	237.22	362.271	335.328	427.639	253.233	204.877	262.257	168.849	273.416	429.353	209.47	303.977	280.273	507.328	405.758	671.266	244.759	405.386	267.045	151.248	564.48	301.633	184.613
SREBF1	ENSBTAG00000007884	2504.89	0.176226	0.0854909	2.06135	0.0392699	0.967596	1727.4	3353.39	2275.72	2611.47	2831.62	3179.5	2334.4	5589.98	1983.87	3666.72	3038.2	2650.86	1777.83	3722.37	1532.19	2407.65	3371.16	2754.2	1717.08	3741.6	1994.82	1742.25	1984.66	2060.53	1407.41	1807.03	1697.87	1874.34	2540.24	2293.75	3171.74	1981.55	4109.26	4289.57	2825.74	2235.34	3029.07	1627.35	1670.53	4083.99	2976.38	1932.78
Novel	ENSBTAG00000007971	0.94895	0.15034	0.0714396	2.10443	0.035341	0.967596	0.93222	0	0	0.484682	0	2.42784	0	2.43944	0	0.782483	0.786691	1.28371	2.95485	0	0	0	0.81844	0.992503	1.72918	1.54039	0.465644	2.42991	0	0.75367	1.78154	0	0	1.79879	0	1.0967	0	1.30968	1.91084	1.81954	0.944116	3.82436	0	1.47539	0	0.789483	2.99636	1.8838
WNT2	ENSBTAG00000008097	3.61649	-0.190574	0.092412	-2.06222	0.0391864	0.967596	1.86444	2.11771	3.71122	3.39277	0.943558	6.31239	4.37701	1.21972	0.84098	6.25987	2.36007	5.13484	5.90969	3.88827	3.46387	1.53598	3.27376	1.98501	0	0	4.19079	1.21496	1.88387	5.27569	7.12614	3.38396	1.87609	1.79879	3.58791	2.1934	2.56738	6.54842	4.7771	0.909771	0	3.82436	0	1.47539	0	3.15793	4.99393	3.7676
HENMT1	ENSBTAG00000008467	7.11828	-0.204292	0.0985326	-2.07334	0.0381403	0.967596	8.38998	11.6474	8.90692	6.78555	15.0969	7.28353	11.672	0	9.25078	10.1723	4.72015	10.2697	2.95485	5.8324	9.23699	8.44791	7.36596	16.8726	6.91673	3.08078	6.05337	9.71965	2.82581	6.78303	3.56307	6.76792	11.2566	3.59758	9.56776	7.67691	6.1617	10.4775	2.86626	5.45863	10.3853	1.91218	8.81275	1.47539	3.39884	9.47379	4.99393	5.6514
TMEM179B	ENSBTAG00000009486	98.7561	0.15344	0.072998	2.10197	0.0355561	0.967596	106.273	128.121	81.6468	107.115	96.2429	100.513	71.4911	100.017	112.691	93.898	91.2562	88.576	97.5099	208.022	148.946	141.31	108.853	103.22	86.4591	61.6156	65.6558	94.7666	113.032	110.789	101.548	82.907	84.4243	80.9455	96.8736	103.638	86.7773	104.775	91.7204	109.173	120.847	86.0482	137.227	95.9001	139.352	101.843	101.876	81.0035
DOCK6	ENSBTAG00000009569	755.168	0.163239	0.0782797	2.08532	0.0370399	0.967596	801.709	744.374	688.802	872.428	959.598	855.086	583.601	1658.82	563.457	752.749	682.848	467.271	964.265	281.9	586.549	1022.96	741.507	616.344	710.694	747.089	623.497	764.208	807.239	670.766	778.531	639.568	589.094	814.851	916.711	966.194	706.028	760.927	1276.44	962.538	1013.98	870.043	697.466	755.397	448.647	750.008	957.835	589.63
FAM193A	ENSBTAG00000009744	242.728	0.128069	0.0615655	2.08021	0.0375064	0.967596	217.207	248.831	194.468	317.467	263.253	250.553	220.309	552.534	215.291	197.186	219.487	263.161	194.035	189.229	210.142	291.069	218.524	184.606	235.169	295.755	281.714	262.431	239.252	229.869	222.692	255.489	223.255	253.629	249.36	248.951	275.223	218.717	265.607	277.48	230.364	239.023	182.55	241.963	215.826	217.897	233.716	256.197
TACO1	ENSBTAG00000009885	102.758	0.186209	0.0885186	2.10361	0.0354124	0.967596	108.138	67.7667	164.036	110.023	101.904	118.964	105.048	137.828	142.967	125.197	106.99	62.9018	87.6604	24.6257	99.2977	139.006	78.5703	83.3703	110.668	75.4791	103.839	119.066	56.5161	88.1794	124.707	93.0589	54.4067	84.5431	123.783	74.5757	134.53	141.446	146.179	96.4358	57.5911	89.8725	52.8765	91.4739	110.462	142.896	96.8822	169.542
KDELR3	ENSBTAG00000009886	187.202	-0.186786	0.089789	-2.08028	0.0374997	0.967596	139.833	170.476	120.986	172.547	165.123	146.156	179.457	17.0761	177.447	177.624	152.618	269.579	268.891	320.782	192.822	108.287	167.78	146.89	181.564	164.822	168.097	140.935	163.897	138.675	144.304	121.823	123.822	196.068	166.24	233.597	132.99	129.659	194.906	172.857	203.929	179.745	293.339	129.834	220.925	124.738	148.819	182.729
REEP2	ENSBTAG00000010068	70.1714	0.182048	0.0873293	2.08462	0.0371042	0.967596	68.0521	90.0026	42.3079	55.7384	101.904	89.3446	78.7861	140.268	74.0063	62.5987	53.495	37.2276	87.6604	55.7319	69.2774	102.143	97.3944	96.2728	74.3549	72.3983	42.3736	75.3273	62.1677	66.323	101.548	30.4556	45.0263	106.129	74.7481	75.124	35.9433	58.9358	119.428	67.3231	103.853	76.4873	60.4303	53.1139	81.5722	80.5272	66.9186	48.9788
PKN3	ENSBTAG00000010195	248.597	0.183775	0.0891158	2.0622	0.0391886	0.967596	213.478	248.831	152.16	217.622	295.334	350.58	122.556	583.027	176.606	244.917	169.139	204.11	275.786	226.168	210.142	274.941	311.826	206.441	285.315	248.003	184.395	247.851	320.258	166.561	219.129	142.126	150.088	275.215	255.938	362.46	226.442	193.833	478.666	239.27	448.455	325.071	240.462	215.406	132.555	281.845	439.465	180.845
MOCS1	ENSBTAG00000010449	306.653	0.161136	0.0777369	2.07283	0.0381879	0.967596	273.141	327.186	211.539	275.299	337.794	316.105	164.867	557.413	311.163	232.398	153.405	421.057	235.403	432.894	424.902	315.645	279.907	394.024	370.045	269.568	277.524	183.458	224.181	350.457	304.643	284.253	242.016	323.782	313.942	285.142	298.329	322.182	286.626	383.014	333.273	300.213	351.251	420.485	457.144	213.16	325.604	442.693
PVRIG	ENSBTAG00000010521	5.40276	0.202348	0.0978518	2.06791	0.0386486	0.967596	1.86444	12.7062	5.93795	7.75491	3.77423	4.37012	1.459	13.4169	5.88686	1.56497	3.14676	5.13484	3.93979	13.6089	1.15462	3.07197	12.2766	7.94002	8.64591	3.08078	4.19079	6.07478	8.47742	3.01468	1.78154	5.07594	3.75219	14.3903	3.58791	7.12856	2.0539	6.54842	11.465	2.72931	7.55293	3.82436	12.5896	4.42616	1.69942	2.36845	3.99514	3.7676
CCDC80	ENSBTAG00000010793	1954.37	-0.183871	0.0893772	-2.05725	0.0396621	0.967596	1624.86	977.322	1180.17	1174.38	1105.85	758.943	2106.8	1351.45	2011.62	1046.96	1654.41	1621.33	2983.41	2540.34	2142.98	1145.84	2404.58	2825.66	1500.93	2138.06	1799.71	2127.39	1326.24	1971.6	1797.57	1516.01	2028.06	2744.95	1403.47	2080.99	1536.32	1300.52	2037.91	1740.39	2492.47	1344.26	2024.41	1861.94	2238.14	955.274	1244.49	1725.56
CD7	ENSBTAG00000011359	9.67999	0.207786	0.0988201	2.10267	0.0354945	0.967596	2.79666	23.2948	6.68019	13.0864	17.9276	11.1681	5.83601	20.7353	5.04588	5.47738	9.44029	12.8371	4.92474	7.77654	4.6185	6.91192	9.82128	5.95502	19.021	7.70195	7.4503	10.9346	5.65161	4.52202	5.34461	8.4599	13.1327	12.5915	7.17582	11.5154	8.72908	6.54842	12.4205	5.45863	22.6588	15.2975	20.1434	4.42616	10.1965	10.2633	6.9915	11.3028
Novel	ENSBTAG00000011402	0.319123	0.0969527	0.0471275	2.05724	0.0396627	0.967596	1.86444	0	1.48449	0	0.943558	0	0	0	0	0	0	0	0	0	0	0	1.63688	0	0	0	0	1.21496	0	0	0	0	0	0	1.19597	0	1.02695	0	0	1.81954	0.944116	0	0	1.47539	0	0	0	0
SLC25A25	ENSBTAG00000011912	2910.84	0.170783	0.0810907	2.10607	0.0351979	0.967596	2275.55	2583.6	4351.77	3141.22	2417.4	3687.41	3030.35	5788.8	2887.93	3216.01	3642.38	2675.25	2537.23	2662.82	3295.3	3144.93	2954.57	2748.24	3390.93	2532.4	2526.58	2331.5	2407.59	3293.54	1459.08	3169.08	1241.97	1340.1	3612.43	3140.4	3716.02	4257.79	2550.97	4880.92	3231.71	2969.62	2886.81	4510.25	1709.62	3959.26	3431.83	3000.9
HR	ENSBTAG00000012036	119.096	0.190266	0.0923742	2.05973	0.0394243	0.967596	110.934	69.8844	98.7184	126.017	113.227	99.0559	91.9171	256.141	171.56	71.9885	88.1094	47.4973	112.284	96.5587	91.2153	131.327	135.043	131.01	126.23	103.206	184.861	111.776	88.5419	86.672	71.2614	121.823	35.6458	93.537	68.7683	128.314	147.881	121.801	133.759	128.278	248.302	93.6969	134.709	92.9493	61.1791	157.897	110.865	82.8873
PDE1A	ENSBTAG00000012100	146.283	-0.169996	0.0812744	-2.09164	0.036471	0.967596	97.8831	141.886	109.852	120.201	89.638	127.219	156.113	15.8564	158.945	101.723	147.898	166.882	230.478	148.402	138.555	112.895	121.948	135.973	167.731	118.61	152.731	125.141	139.406	132.646	147.867	118.439	225.131	179.879	117.205	171.634	162.772	87.7489	163.377	161.939	153.891	131.941	147.299	131.309	171.641	108.949	94.8846	154.472
ZNF827	ENSBTAG00000012738	44.6464	0.195897	0.0939091	2.08602	0.0369765	0.967596	33.5599	37.0599	63.0907	65.9167	43.4037	69.9218	43.7701	69.5241	40.3671	47.7315	36.9745	29.5253	32.5033	5.8324	35.7933	39.1676	29.4638	19.8501	48.4171	81.6406	43.3049	43.7384	32.9677	23.3638	39.1938	43.9915	33.7697	68.354	40.663	42.223	38.5106	32.7421	74.5228	38.2104	25.4911	59.2776	23.9203	19.18	50.9826	64.7376	43.9465	41.4436
PTPRU	ENSBTAG00000012848	63.8823	-0.192012	0.0912813	-2.10352	0.0354207	0.967596	23.3055	63.5312	28.2052	61.0699	66.9926	38.8455	55.4421	75.6227	61.3916	85.2907	64.5087	89.8597	82.7357	75.8212	85.4422	55.2954	50.7433	43.6701	58.7922	60.0752	66.587	24.2991	123.394	67.8303	67.6983	15.2278	58.1589	77.3479	28.7033	101.993	45.6993	78.5811	72.612	55.496	118.959	43.9802	51.6175	67.8677	42.4855	35.5267	58.9283	54.6302
ZNF532	ENSBTAG00000013588	794.422	0.151473	0.0721434	2.0996	0.0357637	0.967596	1103.75	693.549	840.219	852.071	818.065	809.442	958.564	1863.73	662.692	819.26	773.317	516.052	799.778	344.112	613.105	974.581	759.512	604.434	752.194	939.637	720.351	865.049	785.574	826.776	890.768	845.99	857.375	681.741	827.013	736.435	816.939	910.231	607.648	940.703	701.478	783.994	459.522	895.559	873.502	709.745	848.967	913.644
RNPEP	ENSBTAG00000013726	120.162	0.147378	0.0697922	2.11166	0.0347153	0.967596	124.918	120.709	92.7804	100.329	133.042	104.883	86.0811	230.527	110.168	125.197	101.483	74.4552	130.998	204.782	111.999	139.774	115.4	161.778	98.5634	98.5849	116.411	114.206	142.232	151.488	115.8	123.515	125.698	80.9455	105.843	108.573	139.152	123.11	101.275	168.308	158.611	84.136	127.155	116.555	124.058	138.159	125.847	129.982
C15orf52	ENSBTAG00000013774	695.484	0.194998	0.0949261	2.05421	0.0399557	0.967596	618.994	443.66	967.143	806.995	657.66	1044.46	459.586	1672.24	394.42	1006.27	643.513	216.947	909.108	102.391	571.539	1056.76	739.051	625.277	646.714	683.933	593.696	877.199	901.432	905.911	714.396	653.104	536.563	642.168	849.139	787.432	954.55	969.167	1015.61	1277.32	513.599	544.972	409.163	997.361	304.196	800.535	1036.74	745.985
FAM160B2	ENSBTAG00000014361	432.832	0.122435	0.0584011	2.09645	0.0360422	0.967596	424.16	366.364	457.222	441.545	468.005	480.713	358.915	931.867	439.833	439.756	437.4	355.588	345.717	314.95	390.263	569.082	493.519	468.461	408.087	417.445	475.422	426.45	447.419	462	411.535	494.058	390.228	408.325	442.509	427.714	485.234	459.699	465.29	462.164	362.54	458.924	292.08	377.699	327.988	463.426	483.412	412.552
AMBP	ENSBTAG00000015676	1.46512	-0.158623	0.0771835	-2.05514	0.0398658	0.967596	0	1.05885	3.71122	2.42341	10.3791	0.485568	1.459	2.43944	5.04588	1.56497	1.57338	0	1.9699	3.24022	0	1.53598	2.45532	0	0	0	3.25951	2.42991	0.941935	3.76835	0	1.69198	1.87609	0	1.19597	1.0967	1.02695	1.30968	0	0	0	0	3.77689	0	0	0	0	1.8838
Novel	ENSBTAG00000015800	0.506972	0.101498	0.0491624	2.06454	0.0389665	0.967596	0	1.05885	0	0	0	0.971137	0	0	0	0	0	0	0	1.29609	1.15462	0.767992	0	0	0	4.62117	0	0	0	0	0	0	1.87609	3.59758	0	0	0	0	0.955421	0	0	1.91218	0	0	0	0	0.998785	0
ARAP3	ENSBTAG00000015938	472.142	0.168411	0.0814544	2.06755	0.038682	0.967596	443.737	476.484	351.823	475.958	537.828	588.509	323.899	1194.11	429.741	426.453	383.119	297.821	479.67	204.134	400.655	516.09	483.698	441.664	660.548	463.657	521.987	509.067	522.774	391.155	481.015	365.468	294.547	480.277	544.764	574.671	444.669	356.234	762.426	508.562	678.819	552.62	346.215	452.943	317.792	565.27	743.096	331.549
FASN	ENSBTAG00000015980	1460.68	-0.20802	0.0988036	-2.10539	0.035257	0.967596	1003.07	3753.64	891.434	858.856	1347.4	1887.89	6683.69	2501.65	937.693	1165.12	1566.3	2114.27	4630.24	1061.5	1102.67	862.455	1503.47	2303.6	871.508	1050.55	541.078	963.46	877.884	969.22	830.196	497.442	1690.36	1028.91	608.749	2162.15	666.491	581.5	1947.15	1808.63	1665.42	942.706	3651	829.167	902.392	937.116	679.174	1669.05
HAL	ENSBTAG00000016276	0.272319	0.0845759	0.0409782	2.06392	0.0390249	0.967596	0.93222	2.11771	0	0.969364	0	0.971137	0	0	0	0	0.786691	0	0	0	0	0	0	0	0	0	0	0	0	0	0	0	0	0	0	0	0.513475	0	0	0	0	0	0	0	0	0	0	0
TEF	ENSBTAG00000016580	193.805	0.191898	0.0930156	2.06307	0.0391056	0.967596	266.615	73.0609	133.604	88.6968	71.7104	127.704	126.933	343.961	227.065	104.853	89.6828	130.938	186.155	91.3743	245.935	278.781	171.054	222.321	121.043	166.362	141.09	264.861	158.245	203.491	242.289	186.118	146.335	325.581	287.631	276.917	223.875	165.02	164.332	289.307	173.717	116.643	124.637	247.865	309.295	210.792	254.69	229.824
PRPF40B	ENSBTAG00000016589	352.741	0.182274	0.0885002	2.05958	0.0394384	0.967596	394.329	235.066	411.945	331.522	455.738	355.436	303.472	676.945	180.811	449.145	376.825	96.2783	463.911	179.508	310.594	554.49	374.846	372.189	295.69	300.376	302.668	422.805	429.523	459.739	345.618	314.708	335.821	361.557	446.097	394.264	379.972	497.68	540.768	439.42	440.902	336.544	283.267	416.059	175.04	378.952	435.47	401.25
KIF15	ENSBTAG00000016726	7.10855	-0.204049	0.0985624	-2.07025	0.0384292	0.967596	2.79666	2.11771	4.45346	6.78555	8.49202	7.28353	5.83601	0	9.25078	3.12993	3.93346	3.85113	11.8194	1.94413	5.77312	4.60795	4.0922	9.92503	10.3751	6.16156	7.91594	7.28974	4.70968	5.27569	7.12614	5.07594	7.50438	14.3903	4.78388	4.38681	5.13475	5.23874	4.7771	1.81954	14.1617	9.56091	0	7.37693	5.09826	11.8422	7.99028	3.7676
MCOLN3	ENSBTAG00000016982	2.04825	-0.174131	0.0833085	-2.0902	0.0366002	0.967596	2.79666	4.23542	3.71122	3.39277	0.943558	3.39898	0	0	0	3.12993	3.14676	2.56742	5.90969	0	3.46387	0.767992	1.63688	0	1.72918	1.54039	1.39693	1.21496	0	2.26101	3.56307	1.69198	7.50438	0	0.597985	2.1934	1.54043	0	0.955421	0.909771	0.944116	0	2.51793	1.47539	3.39884	0	0.998785	3.7676
PTGIS	ENSBTAG00000017537	302.016	-0.186395	0.089729	-2.07731	0.037773	0.967596	247.038	264.714	218.962	296.625	214.188	240.842	231.981	423.243	183.334	247.265	252.528	545.577	321.093	352.536	228.616	201.982	169.417	241.178	278.398	286.512	259.364	149.44	326.852	293.931	233.381	184.426	228.884	370.55	160.26	337.784	216.173	178.117	341.085	262.924	238.861	181.657	463.299	373.273	297.399	138.949	319.611	333.433
SCG3	ENSBTAG00000017677	19.9492	0.199191	0.0954835	2.08613	0.0369671	0.967596	17.7122	20.1182	9.64916	19.3873	15.0969	21.365	17.508	1.21972	21.0245	13.3022	11.8004	17.9719	23.6388	20.7374	20.7832	14.5918	24.5532	12.9025	27.6669	30.8078	13.9693	26.729	14.129	9.79771	24.9415	6.76792	11.2566	19.7867	14.9496	26.3208	20.539	19.6453	21.0193	16.3759	28.3235	28.6827	13.8486	22.1308	15.2948	20.5265	8.98907	11.3028
HACD4	ENSBTAG00000017741	32.2206	-0.201601	0.0972209	-2.07364	0.0381132	0.967596	23.3055	25.4125	15.5871	30.0503	25.4761	25.7351	27.721	1.21972	32.7982	27.3869	22.814	35.9439	65.0066	37.5866	38.1026	15.3598	43.3773	40.6926	31.1253	16.9443	21.4196	17.0094	14.129	36.9298	14.2523	38.9155	46.9024	26.9818	17.3416	58.6735	21.566	13.0968	41.0831	21.8345	36.8205	24.8584	22.6614	17.7046	40.7861	15.7897	11.9854	41.4436
Novel	ENSBTAG00000017946	13.1448	-0.20158	0.096435	-2.09033	0.0365886	0.967596	7.45776	11.6474	7.42243	4.36214	20.7583	1.45671	16.049	14.6367	9.25078	14.0847	22.0273	0	13.7893	16.8492	11.5462	12.2879	2.45532	17.8651	29.3961	1.54039	13.9693	13.3645	20.7226	15.8271	5.34461	0	5.62828	3.59758	11.9597	13.7088	9.24255	11.7872	17.1976	8.18794	17.9382	19.1218	12.5896	7.37693	8.4971	15.0002	19.9757	3.7676
CA4	ENSBTAG00000017969	163.821	0.19944	0.0970724	2.05455	0.0399228	0.967596	82.9676	166.24	74.2243	127.956	128.324	97.5992	124.015	307.37	273.319	165.886	92.0428	71.8878	110.314	457.52	153.565	198.91	245.532	173.688	235.169	127.852	320.828	140.935	191.213	108.528	76.606	111.671	71.2916	77.3479	123.783	103.09	151.475	214.788	211.148	134.646	209.594	256.232	313.482	81.1462	237.919	171.318	251.694	90.4225
SRSF2	ENSBTAG00000018258	2275.36	0.0996191	0.0482371	2.0652	0.0389043	0.967596	2363.18	2417.36	2202.24	2679.32	2461.74	2402.11	1922.96	2404.07	1787.08	2481.25	2200.37	1984.62	2242.73	1975.24	2218.03	2598.88	2355.47	2182.51	2178.77	1797.63	2258.84	2201.5	2242.75	2062.04	2128.93	2250.33	2067.46	2309.64	2573.13	2582.18	2100.63	2760.82	2439.19	2756.61	2751.15	2130.17	2533.04	2515.53	1573.66	2272.13	2608.83	2322.73
VLDLR	ENSBTAG00000018517	2283.81	-0.131682	0.0639687	-2.05854	0.0395387	0.967596	3163.96	2823.96	1894.95	2192.22	3005.23	2840.09	2846.51	1879.59	1944.35	1793.45	2618.11	3310.69	1850.72	2316.11	2280.38	2024.43	1938.88	2013.79	2438.15	2737.27	2098.66	2218.51	2539.46	2985.29	2533.34	2152.2	3225.01	1982.27	2115.07	1507.96	2559.16	2615.44	1328.03	2097.02	1867.46	2329.04	2349.23	2357.67	2333.3	2071.6	1956.62	1738.75
ARMCX2	ENSBTAG00000019417	41.7215	-0.16405	0.0777149	-2.11093	0.0347787	0.967596	35.4244	36.001	38.5967	34.8971	36.7988	30.5908	40.8521	36.5916	47.0949	32.8643	33.8277	34.6602	48.2625	49.8995	36.948	22.2718	41.7404	32.7526	41.5004	47.7521	54.0147	46.1683	42.3871	41.4518	37.4122	42.2995	45.0263	59.36	35.8791	41.6747	29.2681	30.1227	60.1915	26.3834	58.5352	38.2436	40.2869	38.36	47.5838	41.8426	50.938	24.4894
WNT5A	ENSBTAG00000020221	69.4251	-0.192358	0.0933245	-2.06117	0.0392863	0.967596	69.9165	61.4135	56.4105	76.5797	54.7264	39.8166	86.0811	156.124	75.6882	63.3812	70.0155	64.1855	156.607	17.4972	78.5144	46.8475	52.3802	64.5127	63.9798	104.746	94.06	76.5423	48.9806	61.8009	60.5722	62.6032	101.309	71.9516	54.4166	100.897	57.5092	51.0777	68.7903	50.0374	38.7087	91.7847	28.9562	45.737	95.1675	45.0005	55.932	60.2816
CENPQ	ENSBTAG00000020710	15.8846	-0.20336	0.0980436	-2.07418	0.0380624	0.967596	15.8477	16.9417	7.42243	9.69364	11.3227	12.6248	17.508	0	16.8196	19.5621	22.814	5.13484	5.90969	27.8659	27.711	18.4318	7.36596	12.9025	6.91673	26.1866	27.473	14.5795	10.3613	6.78303	1.78154	23.6877	13.1327	5.39637	16.1456	25.7725	7.70213	13.0968	4.7771	7.27817	5.66469	45.8924	17.6255	29.5077	11.8959	17.3686	6.9915	26.3732
CHD1L	ENSBTAG00000020831	144.783	0.181469	0.0866442	2.09442	0.0362225	0.967596	185.512	82.5906	179.623	124.079	159.461	130.618	91.9171	29.2733	122.783	148.672	121.15	94.9946	156.607	69.3408	150.101	193.534	139.135	157.808	129.689	104.746	135.502	144.58	211.935	132.646	199.532	157.354	99.433	188.873	177.602	168.892	125.288	197.762	244.588	211.067	139.729	158.711	129.673	215.406	127.457	208.423	149.818	275.035
TWIST2	ENSBTAG00000021444	5.8029	-0.201151	0.095156	-2.11391	0.034523	0.967596	2.79666	8.47083	5.1957	1.93873	3.77423	1.94227	17.508	7.31833	2.52294	0.782483	3.14676	14.1208	28.5635	9.07263	3.46387	1.53598	5.72908	5.95502	5.18755	6.16156	6.51901	2.42991	0.941935	3.76835	3.56307	3.38396	1.87609	5.39637	4.1859	7.12856	3.59433	1.30968	10.5096	2.72931	8.49704	1.91218	8.81275	1.47539	1.69942	1.57897	3.99514	13.1866
SLC27A3	ENSBTAG00000021862	35.7119	0.187344	0.0903394	2.07378	0.0380994	0.967596	39.1532	43.413	20.0406	47.4988	55.6699	49.0424	23.344	51.2283	35.3212	28.9519	24.3874	15.4045	65.9916	30.4581	26.5564	55.2954	29.4638	51.6102	31.1253	21.5654	26.076	30.3739	33.9097	32.4078	37.4122	20.3038	16.8849	28.7806	33.4872	36.1911	27.2142	43.2196	76.4337	29.1127	55.7028	51.6289	31.4741	20.6554	22.0925	41.0531	33.9587	32.0246
CLDN5	ENSBTAG00000022020	511.27	0.186178	0.0889658	2.0927	0.0363763	0.967596	458.652	716.844	271.661	435.729	591.611	617.157	290.341	694.021	804.818	490.617	254.888	496.796	621.503	905.319	446.839	644.345	771.789	455.559	492.817	380.476	349.233	376.636	421.987	335.383	538.024	323.168	437.13	564.82	500.514	852.137	352.757	408.622	794.91	363.909	911.072	653.966	582.9	337.863	401.063	426.321	643.218	542.535
FGB	ENSBTAG00000022120	4.94751	0.1938	0.0922569	2.10065	0.0356713	0.967596	8.38998	1.05885	8.16468	2.90809	7.54846	4.37012	1.459	0	0.84098	1.56497	0.786691	1.28371	2.95485	6.48045	3.46387	5.37594	4.91064	3.97001	3.45837	1.54039	4.19079	3.64487	5.65161	0	3.56307	0	5.62828	14.3903	3.58791	6.03186	3.08085	5.23874	4.7771	0	0.944116	5.73654	3.77689	2.95077	3.39884	4.7369	4.99393	16.9542
ADAM32	ENSBTAG00000023146	3.73417	-0.201197	0.0975278	-2.06297	0.0391152	0.967596	8.38998	3.17656	6.68019	3.39277	7.54846	1.94227	1.459	0	7.56882	7.04235	3.93346	5.13484	6.89464	1.29609	5.77312	3.83996	4.0922	4.96252	6.91673	1.54039	4.65644	6.07478	4.70968	5.27569	0	6.76792	3.75219	1.79879	4.78388	6.03186	3.08085	2.61937	3.82168	1.81954	3.77646	0	2.51793	1.47539	1.69942	7.10534	1.99757	1.8838
SYNE2	ENSBTAG00000025450	2263.96	0.161992	0.0788044	2.05562	0.0398187	0.967596	3337.35	1326.74	2161.41	1902.86	1561.59	2113.68	2159.32	1851.54	2042.74	1735.55	1946.27	743.268	2208.25	1234.53	1796.59	2568.16	1934.79	1757.72	2080.21	2325.99	2947.06	3467.49	2776.83	1959.54	3342.16	2668.25	3617.11	3667.73	2434.4	1947.19	2862.62	2439.94	1819.12	4024.83	1853.3	2594.83	1770.1	2834.22	2802.34	2426.87	2318.18	2869.03
Novel	ENSBTAG00000026657	21.8105	0.20372	0.0962806	2.1159	0.0343534	0.967596	16.78	16.9417	22.2673	29.5656	26.4196	21.365	16.049	30.493	18.5016	25.0395	18.8806	15.4045	23.6388	42.771	35.7933	23.0397	39.2851	13.895	25.9377	3.08078	12.5724	20.6543	24.4903	12.0587	16.0338	18.6118	13.1327	26.9818	20.9295	15.3538	26.7007	23.5743	52.5481	23.6541	33.044	28.6827	44.0637	16.2292	8.4971	15.0002	19.9757	18.838
MYF5	ENSBTAG00000026972	52.3526	-0.180377	0.0873184	-2.06574	0.0388532	0.967596	66.1876	39.1776	42.3079	47.0141	43.4037	36.4176	62.7371	25.6141	37.0031	41.4716	56.6418	44.9299	46.2926	64.1564	46.185	27.6477	18.8241	55.5802	43.2296	70.8579	50.2895	40.0936	35.7935	83.6574	42.7569	50.7594	90.0525	71.9516	31.6932	48.2549	62.1305	31.4324	42.0385	42.7592	60.4234	43.9802	89.3865	50.1631	49.2832	42.6321	38.9526	39.5598
CCDC190	ENSBTAG00000027425	11.5404	-0.201544	0.0980249	-2.05605	0.0397774	0.967596	15.8477	7.41198	11.8759	4.36214	12.2663	6.79796	20.426	0	11.7737	3.12993	7.86691	3.85113	23.6388	7.77654	4.6185	8.44791	5.72908	11.91	12.1043	9.24233	6.51901	12.1496	9.41935	22.6101	1.78154	6.76792	20.637	30.5794	3.58791	8.77361	9.75603	15.7162	6.68795	17.2857	8.49704	7.64873	11.3307	7.37693	13.5954	7.10534	7.99028	9.41901
bta-mir-125b-2	ENSBTAG00000029827	0.849143	0.151564	0.0734296	2.06408	0.0390106	0.967596	0.93222	1.05885	2.22673	0.484682	0.943558	1.94227	1.459	0	0	0.782483	0	0	1.9699	0	1.15462	1.53598	1.63688	0	0	0	0.465644	0	0.941935	1.50734	0	0	0	1.79879	0	0.548351	2.0539	0	0.955421	0.909771	0.944116	1.91218	0	2.95077	1.69942	1.57897	0.998785	0
bta-mir-26a-2	ENSBTAG00000029869	0.794461	-0.138197	0.0672629	-2.05458	0.0399198	0.967596	0.93222	1.05885	1.48449	0.484682	2.83067	0	0	2.43944	1.68196	2.34745	0.786691	0	0.984949	0.648045	2.30925	0.767992	0	0	0	3.08078	1.86257	0	0	2.26101	0	1.69198	0	0	0.597985	0.548351	0.513475	1.30968	0	0	0	0	0	0	0	0	0	0
bta-mir-126	ENSBTAG00000029979	0.392399	0.105612	0.0500978	2.10812	0.0350208	0.967596	0	3.17656	0.742243	0	0.943558	1.45671	0	1.21972	0	0	0	0	0.984949	0	0	1.53598	0.81844	0.992503	0	0	0	0	0.941935	0	1.78154	0	0	1.79879	0	0	0.513475	0	0	0	0	0	0	1.47539	1.69942	0	0	0
ADIG	ENSBTAG00000031188	26.5676	-0.177613	0.0863718	-2.05638	0.0397464	0.967596	11.1866	39.1776	12.6181	6.30087	7.54846	15.0526	80.2451	21.955	8.4098	31.2993	17.3072	42.3624	156.607	47.9553	26.5564	13.8238	19.6426	45.6551	17.2918	4.62117	4.65644	13.3645	15.071	37.6835	1.78154	0	20.637	5.39637	1.19597	60.3186	10.783	10.4775	77.3891	30.9322	52.8705	1.91218	76.7968	8.85231	18.6936	11.8422	3.99514	20.7218
RBKS	ENSBTAG00000031332	43.6275	-0.171842	0.0832339	-2.06457	0.0389637	0.967596	40.0855	57.1781	52.6993	37.3205	50.0086	29.1341	29.18	37.8114	40.3671	37.5592	28.3209	46.2136	52.2023	73.8771	78.5144	46.8475	45.8326	26.7976	38.042	38.5097	33.992	41.3085	64.0516	34.6688	39.1938	59.2193	39.398	10.7927	52.0247	44.9648	41.5915	35.3615	50.6373	49.1276	39.6529	40.1558	71.761	30.9831	42.4855	35.5267	37.9538	37.676
LRG1	ENSBTAG00000031647	0.873066	-0.129398	0.0626723	-2.06468	0.0389535	0.967596	0	0	0	0.484682	0	1.45671	8.75401	2.43944	0	0	0	2.56742	0.984949	0	0	1.53598	0.81844	0.992503	0	0	0	0	2.82581	0	0	1.69198	0	0	0	0.548351	0.513475	1.30968	0.955421	0.909771	0	0	5.03586	0	0	0.789483	0	0
Novel	ENSBTAG00000032034	119.616	-0.195261	0.0940054	-2.07713	0.0377897	0.967596	100.68	70.9432	92.0382	165.761	155.687	87.4023	87.5401	226.868	105.123	166.669	114.857	148.91	98.4949	269.587	146.637	119.039	125.221	123.07	89.9175	89.3426	164.372	70.4675	181.794	137.922	35.6307	137.05	120.07	80.9455	78.3361	133.798	100.641	98.2264	80.2553	95.526	139.729	103.258	235.426	112.129	45.8844	109.738	120.853	77.2358
PON3	ENSBTAG00000034645	18.9962	0.206978	0.0977951	2.11645	0.0343067	0.967596	10.2544	13.7651	18.5561	19.872	16.0405	19.4227	17.508	1.21972	12.6147	15.6497	11.8004	10.2697	14.7742	4.53631	372.944	240.381	9.82128	11.91	25.9377	13.8635	12.1067	8.5047	256.206	12.0587	5.34461	307.94	22.5131	21.5855	23.3214	27.9659	17.4582	31.4324	17.1976	16.3759	23.6029	15.2975	12.5896	32.4585	183.537	16.5791	20.9745	18.838
Novel	ENSBTAG00000037399	35.5453	-0.200404	0.0968726	-2.06874	0.0385707	0.967596	31.6955	29.6479	17.0716	23.7494	28.3067	15.5382	70.0321	9.75777	30.2753	22.692	40.1212	20.5394	79.7808	28.514	35.7933	22.2718	41.7404	55.5802	15.5626	38.5097	33.992	27.944	17.8968	41.4518	21.3784	16.9198	61.9111	43.1709	19.7335	47.1582	34.4028	14.4065	69.7457	42.7592	50.9822	28.6827	52.8765	32.4585	30.5896	22.1055	38.9526	35.7922
TNFAIP8L1	ENSBTAG00000037765	71.0251	0.168677	0.0803636	2.09893	0.0358235	0.967596	88.5609	69.8844	48.9881	69.7942	62.2748	85.9456	51.0651	100.017	75.6882	59.4687	46.4148	83.4412	76.826	56.3799	70.4321	61.4393	56.4724	39.7001	72.6257	78.5598	67.0527	58.3179	44.271	35.4225	133.615	50.7594	73.1677	107.927	64.5824	80.6075	63.1574	65.4842	85.9879	60.0449	84.9704	99.4334	45.3227	57.54	91.7687	71.0534	71.9125	54.6302
HOXD4	ENSBTAG00000039581	163.313	0.190283	0.0913969	2.08194	0.0373475	0.967596	210.682	152.475	244.198	213.26	171.728	220.934	163.408	261.02	94.1898	169.016	199.82	43.6462	196.005	41.4749	129.318	242.685	160.414	150.86	164.272	170.983	175.548	176.169	168.606	183.142	195.969	196.27	159.468	185.275	129.763	205.632	142.233	251.459	183.441	207.428	173.717	214.164	128.414	233.111	98.5664	183.16	215.738	175.194
Novel	ENSBTAG00000039740	53.9153	0.195872	0.0925263	2.11693	0.0342656	0.967596	55.001	36.001	54.1838	64.9474	86.8073	72.8353	39.3931	67.0847	32.7982	65.7286	60.5752	17.9719	101.45	24.6257	57.7312	101.375	59.7461	42.6776	34.5837	38.5097	32.5951	76.5423	50.8645	56.5252	46.3199	49.0674	33.7697	48.5673	63.3864	78.4141	36.4567	87.7489	85.9879	68.2328	75.5293	49.7167	46.5817	72.2939	32.289	67.8955	54.9332	45.2112
FXYD3	ENSBTAG00000040005	4.47523	0.200063	0.0955566	2.09366	0.03629	0.967596	0.93222	5.29427	1.48449	4.36214	4.71779	10.6825	4.37701	7.31833	5.04588	3.91242	5.50684	3.85113	2.95485	7.77654	3.46387	3.83996	13.095	5.95502	3.45837	9.24233	1.39693	4.85983	2.82581	5.27569	0	1.69198	3.75219	0	2.98993	4.93516	3.08085	7.85811	8.59879	3.63909	5.66469	7.64873	3.77689	8.85231	3.39884	3.15793	1.99757	3.7676
NLRX1	ENSBTAG00000040569	107.187	0.162047	0.0771212	2.1012	0.0356236	0.967596	108.138	87.8849	76.4511	77.0644	109.453	97.1137	83.1631	180.519	120.26	71.9885	91.2562	80.8737	94.5551	151.642	80.8237	136.703	113.763	136.965	72.6257	78.5598	149.937	116.636	83.8322	119.834	103.329	121.823	86.3004	102.531	124.979	91.0262	137.098	136.207	101.275	136.466	105.741	97.5213	91.9044	97.3755	100.266	111.317	99.8785	152.588
SNORA42	ENSBTAG00000042559	1.05609	0.148245	0.0707023	2.09675	0.036016	0.967596	1.86444	0	4.45346	2.90809	0.943558	1.45671	0	0	0.84098	0	0.786691	0	0	0	0	2.30397	0.81844	0	1.72918	1.54039	0.465644	0	0.941935	1.50734	0	1.69198	1.87609	1.79879	0	1.64505	0.513475	1.30968	0	1.81954	0	7.64873	0	2.95077	1.69942	0	2.99636	0
SNORA3	ENSBTAG00000043187	6.80428	0.203624	0.0987015	2.06302	0.0391103	0.967596	8.38998	12.7062	10.3914	6.78555	5.66135	9.2258	5.83601	0	6.72784	11.7373	1.57338	2.56742	6.89464	17.4972	3.46387	4.60795	5.72908	4.96252	1.72918	9.24233	7.91594	8.5047	9.41935	7.5367	8.90768	6.76792	5.62828	3.59758	4.1859	3.2901	13.8638	10.4775	9.55421	5.45863	10.3853	9.56091	7.55379	5.90154	5.09826	10.2633	9.98785	7.5352
NOTCH3	ENSBTAG00000043971	962.596	0.165939	0.0791445	2.09665	0.0360242	0.967596	1277.14	849.201	682.864	1075.99	769.943	932.777	853.516	1562.46	1127.75	698.758	881.881	596.925	958.355	438.726	1074.95	950.774	954.301	681.85	1030.59	1076.73	812.083	1020.56	639.574	737.089	1337.93	874.753	1043.11	1410.25	859.903	1250.24	745.566	732.114	1584.09	843.358	929.954	1216.15	381.466	793.758	1016.25	803.693	1136.62	1156.65
AMIGO3	ENSBTAG00000045547	89.0738	0.196353	0.094532	2.0771	0.0377922	0.967596	87.6287	65.649	128.408	142.496	129.267	116.051	48.1471	224.429	55.5047	140.065	85.7493	38.5113	70.9163	42.771	64.6589	126.719	92.4837	79.4002	60.5214	83.181	89.8692	59.5329	100.787	82.15	76.606	37.2235	39.398	62.9576	132.155	100.348	98.5872	167.64	84.077	191.052	84.9704	97.5213	74.2789	144.588	50.9826	78.1588	99.8785	81.0035
Novel	ENSBTAG00000045728	541.378	-0.205715	0.0971895	-2.11664	0.0342904	0.967596	409.245	596.135	449.799	346.548	364.213	506.448	1901.08	312.249	423.854	532.089	674.981	446.731	1636.98	176.916	397.191	347.132	608.919	772.167	271.482	850.295	476.819	417.945	327.793	361.762	404.409	382.387	801.092	584.606	331.284	358.621	630.547	362.783	811.152	766.027	450.343	552.62	989.546	231.636	441.849	521.059	274.666	548.186
Novel	ENSBTAG00000046180	24.0309	-0.170356	0.0810328	-2.10231	0.0355265	0.967596	19.5766	21.1771	27.463	26.6575	17.9276	21.8506	26.262	9.75777	19.3425	23.4745	24.3874	23.1068	24.6237	16.8492	32.3295	20.7358	23.7348	27.7901	22.4794	18.4847	21.4196	29.159	24.4903	30.1468	14.2523	45.6834	41.2741	8.99394	19.7335	32.3527	22.0794	26.1937	20.0638	16.3759	19.8264	24.8584	23.9203	30.9831	22.0925	26.8424	28.9648	24.4894
Novel	ENSBTAG00000047088	190.868	0.194087	0.0932451	2.08147	0.0373909	0.967596	112.799	244.595	158.84	282.57	141.534	388.94	160.49	262.24	192.584	176.059	139.244	118.101	198.96	48.6034	235.543	174.334	71.2043	155.823	276.669	189.468	198.364	181.029	208.168	140.936	222.692	197.962	227.007	196.068	154.878	228.662	178.689	319.563	297.136	161.03	168.997	294.476	158.629	213.931	103.665	225.792	470.428	273.151
Novel	ENSBTAG00000047280	0.418764	0.101569	0.0491854	2.06502	0.0389208	0.967596	2.79666	1.05885	2.22673	0	0	0.971137	0	0	0	0	0	0	0	0	0	0	0	0	0	0	0.465644	1.21496	0	1.50734	0	0	1.87609	0	0	0	1.02695	0	2.86626	0.909771	0	0	1.25896	0	0	0	0	0
Novel	ENSBTAG00000047354	50.2577	-0.191258	0.0930645	-2.05511	0.0398681	0.967596	38.221	59.2958	48.9881	44.5907	74.5411	44.1867	43.7701	1.21972	58.0276	48.514	29.1076	75.7389	54.1722	77.1173	69.2774	59.9033	58.1093	58.5577	43.2296	21.5654	45.6331	36.4487	47.0968	46.7275	64.1353	47.3754	52.5307	68.354	44.2509	53.19	35.4298	40.6002	56.3698	53.6765	47.2058	26.7705	125.896	45.737	32.289	34.7372	33.9587	41.4436
Novel	ENSBTAG00000047529	0.614235	0.124228	0.0593482	2.09321	0.0363308	0.967596	0	0	0	1.93873	0	0	1.459	0	0	0	0	0	0	1.94413	1.15462	0.767992	3.27376	0.992503	0	0	0.465644	0	0.941935	0.75367	1.78154	0	0	1.79879	0.597985	1.0967	0.513475	0	0.955421	0	0	0	0	1.47539	0	0.789483	0.998785	5.6514
ZNF70	ENSBTAG00000047718	82.5958	0.181158	0.087131	2.07915	0.0376038	0.967596	105.341	91.0615	95.0071	73.6717	44.3472	98.0848	74.4091	264.679	87.4619	62.5987	96.763	59.0507	49.2474	33.0503	63.5043	89.855	85.9362	59.5502	69.1673	93.9637	81.4876	71.6824	65.9355	94.2087	97.9844	84.599	75.0438	73.7503	97.4716	69.6405	135.557	110.014	78.3445	126.458	65.144	51.6289	39.0279	75.2447	74.7745	93.1589	90.8894	86.6549
Novel	ENSBTAG00000048050	1.30968	-0.152726	0.0736613	-2.07335	0.0381393	0.967596	0	1.05885	1.48449	0	0.943558	2.91341	0	0	1.68196	1.56497	1.57338	0	1.9699	1.29609	2.30925	0	1.63688	0	0	4.62117	0.465644	0	0.941935	0.75367	0	0	7.50438	3.59758	0	1.64505	0.513475	0	1.91084	0.909771	0	1.91218	2.51793	0	0	0	0.998785	0
KDM6B	ENSBTAG00000048062	368.567	0.161944	0.0766244	2.11348	0.0345601	0.967596	391.532	310.244	351.081	423.612	337.794	383.113	309.308	1058.72	302.753	336.468	312.316	237.486	374.28	139.33	338.305	455.419	360.932	335.466	415.004	479.061	308.722	383.926	324.968	400.199	375.904	460.218	287.042	413.721	375.535	465.001	395.376	323.492	353.506	435.78	412.579	332.72	246.757	377.699	310.994	393.952	458.442	446.461
KCNH1	ENSBTAG00000008710	1.78585	0.175718	0.085596	2.05288	0.0400842	0.967965	1.86444	2.11771	0	1.93873	0.943558	2.42784	0	8.53805	1.68196	0	0	0	3.93979	0	2.30925	1.53598	0.81844	0	3.45837	0	2.79386	3.64487	1.88387	0	1.78154	0	1.87609	5.39637	0.597985	2.74175	1.02695	0	2.86626	3.63909	3.77646	0	1.25896	2.95077	1.69942	2.36845	2.99636	1.8838
RALGPS2	ENSBTAG00000010718	18.0432	-0.200912	0.0978599	-2.05305	0.0400674	0.967965	30.7633	6.35312	22.2673	9.69364	10.3791	9.71137	23.344	1.21972	15.1376	15.6497	27.5342	7.70226	36.4431	7.12849	21.9379	5.37594	13.9135	17.8651	25.9377	21.5654	23.7478	18.2243	17.8968	32.4078	21.3784	16.9198	26.2653	19.7867	14.9496	18.6439	12.3234	28.8131	15.2867	10.0075	12.2735	15.2975	5.03586	11.8031	15.2948	14.2107	14.9818	33.9084
DEGS1	ENSBTAG00000012705	238.618	-0.181944	0.0887443	-2.0502	0.0403449	0.972887	204.156	328.245	229.353	255.912	206.639	233.558	266.997	10.9775	226.224	208.141	227.354	424.908	265.936	427.062	302.511	138.238	202.155	212.396	280.128	218.735	254.241	182.243	202.516	268.306	154.994	187.81	223.255	219.452	177.602	259.918	194.607	178.117	256.053	190.142	255.855	198.867	504.845	160.817	266.809	207.634	169.793	171.426
WDR19	ENSBTAG00000014512	223.587	-0.175108	0.0854717	-2.04873	0.040489	0.974985	223.733	202.241	325.103	189.995	322.697	263.664	163.408	69.5241	200.994	216.748	217.127	170.733	356.551	73.8771	244.78	211.198	262.719	284.848	269.753	220.276	259.829	292.804	249.613	342.92	317.113	231.801	300.175	237.44	258.33	246.758	222.848	293.369	263.696	171.037	194.488	181.657	266.9	244.914	151.248	135.791	285.653	171.426
RELL1	ENSBTAG00000004329	56.8383	0.191368	0.0935262	2.04614	0.0407422	0.975586	69.9165	36.001	34.8854	76.5797	21.7018	64.095	65.6551	84.1608	62.2325	55.5563	39.3346	39.795	46.2926	18.1453	78.5144	79.1031	64.6568	47.6401	67.4381	73.9387	33.992	26.729	50.8645	62.5546	96.2029	42.2995	16.8849	53.9637	42.4569	78.4141	48.7801	37.9809	44.9048	57.3156	55.7028	43.9802	33.992	47.2123	125.757	49.7374	59.9271	73.4682
CYGB	ENSBTAG00000005556	108.969	0.159566	0.0779506	2.04702	0.0406565	0.975586	123.053	121.768	65.3174	120.201	94.3558	116.051	71.4911	180.519	126.988	101.723	59.0018	80.8737	167.441	101.095	133.936	97.5349	166.143	104.213	112.397	98.5849	66.587	98.4115	95.1355	85.1647	89.0768	91.3669	95.6808	107.927	96.8736	140.926	73.4269	94.2973	227.39	85.5185	132.176	103.258	83.0916	110.654	147.85	93.9484	153.813	88.5387
PYGL	ENSBTAG00000011494	202.458	-0.161877	0.0790616	-2.04747	0.0406115	0.975586	139.833	193.77	178.881	205.505	149.082	178.689	259.702	92.6988	234.633	166.669	184.086	301.672	263.966	137.386	221.688	146.686	192.333	139.943	188.481	206.412	193.708	142.15	132.813	168.822	160.338	137.05	193.238	228.446	175.808	218.244	167.393	103.465	309.556	221.074	181.27	212.252	139.745	143.112	248.115	175.265	186.773	184.613
ACACA	ENSBTAG00000017567	306.07	-0.17672	0.0863441	-2.04669	0.0406881	0.975586	271.276	331.421	213.766	254.458	197.204	255.409	728.042	185.398	277.523	187.796	295.796	315.793	703.253	128.961	273.646	240.381	293.82	377.151	247.273	191.008	240.272	354.767	261.858	214.796	240.507	191.194	412.741	296.8	245.174	463.905	287.546	199.072	464.335	422.134	258.688	250.496	351.251	267.045	319.491	276.319	233.716	342.852
ATG2A	ENSBTAG00000007058	67.3123	0.169118	0.0827298	2.04422	0.0409316	0.976094	59.6621	51.8839	71.9976	78.5185	67.9362	81.0899	52.5241	207.353	75.6882	61.0337	70.8022	50.0647	71.9012	29.8101	55.422	87.551	63.0199	50.6177	74.3549	50.8328	78.6938	64.3927	61.2258	73.106	80.1691	49.0674	58.1589	71.9516	71.1602	79.5108	72.4	70.723	74.5228	77.3306	50.0381	82.2238	16.3665	82.6216	67.9768	74.2114	80.9016	69.7006
TNFAIP6	ENSBTAG00000007239	45.5533	-0.200971	0.0983483	-2.04347	0.0410064	0.976094	18.6444	22.2359	24.494	29.0809	34.9116	20.8794	30.639	3.65916	14.2967	37.5592	34.6144	42.3624	56.1421	81.0056	33.4841	22.2718	49.1064	30.7676	39.7712	32.3482	43.7705	26.729	42.3871	36.9298	24.9415	28.7637	26.2653	37.7746	27.5073	50.9966	23.6199	11.7872	90.765	32.7518	44.3734	34.4193	42.8048	48.6877	50.9826	15.7897	35.9563	48.9788
HMGCR	ENSBTAG00000007840	240.219	-0.130771	0.0640943	-2.04029	0.041321	0.976094	228.394	194.829	210.797	265.121	242.494	221.905	230.522	104.896	239.679	204.228	235.221	315.793	211.764	254.034	202.059	168.19	210.339	238.201	316.44	234.139	259.364	241.776	179.91	213.289	212.003	262.257	257.025	268.02	219.461	217.695	291.14	180.736	234.078	209.247	263.408	252.408	263.124	188.849	282.104	222.634	276.663	244.894
CRTAC1	ENSBTAG00000008102	17.1166	-0.197948	0.0968144	-2.04461	0.0408932	0.976094	17.7122	13.7651	28.9475	10.1783	5.66135	5.34125	8.75401	28.0536	12.6147	23.4745	3.14676	16.6882	62.0518	33.6983	47.3396	9.98389	18.8241	4.96252	3.45837	7.70195	11.1754	21.8692	18.8387	15.0734	16.0338	20.3038	22.5131	5.39637	6.57784	54.8351	11.8099	7.85811	4.7771	15.4661	17.9382	9.56091	36.51	17.7046	13.5954	8.68431	8.98907	22.6056
SNAP25	ENSBTAG00000008323	0.390017	-0.107837	0.0528487	-2.04049	0.0413012	0.976094	0	0	0	0.484682	0	0.485568	0	0	0.84098	0	0	0	0.984949	0	1.15462	0	0	0	0	1.54039	0.931287	0	0	0.75367	1.78154	0	0	1.79879	0	0.548351	0.513475	0	0	0	0	0	2.51793	0	0	0	0.998785	0
AQP3	ENSBTAG00000008493	47.7731	0.200728	0.0984987	2.03787	0.0415625	0.976094	57.7977	49.7661	17.0716	68.8248	20.7583	83.5178	61.2781	93.9185	21.8655	14.0847	45.6281	60.3344	16.7441	172.38	20.7832	45.3115	90.0284	32.7526	57.063	9.24233	54.0147	27.944	11.3032	38.4372	35.6307	20.3038	22.5131	19.7867	61.5925	73.479	15.9177	20.955	34.3951	78.2403	34.9323	43.9802	70.502	33.9339	25.4913	102.633	41.949	45.2112
MLLT6	ENSBTAG00000011532	818.18	0.181257	0.0888719	2.03953	0.0413973	0.976094	1045.02	621.547	883.27	901.508	816.178	880.335	834.549	2599.23	595.414	792.656	824.452	377.411	782.049	162.011	562.302	1033.72	731.686	801.942	745.278	1098.3	772.037	1128.69	730	1094.33	1186.5	923.821	908.03	867.016	931.661	761.111	866.232	1007.15	717.521	967.997	597.625	718.98	303.41	805.561	701.861	933.168	1012.77	1124.63
DYRK3	ENSBTAG00000013294	68.684	-0.175144	0.0859316	-2.03818	0.0415318	0.976094	49.4077	79.4141	34.8854	67.3708	83.0331	56.3259	68.5731	43.91	68.1194	34.4293	55.0684	103.981	63.0367	71.2849	81.9783	46.8475	54.8355	74.4377	107.209	113.989	70.3122	89.9068	80.0645	76.1207	51.6645	55.8353	48.7785	77.3479	60.3965	93.768	65.7248	36.6712	102.23	54.5863	63.2558	70.7507	100.717	45.737	37.3872	63.9481	61.9247	60.2816
KERA	ENSBTAG00000014340	82.1997	-0.193778	0.0950636	-2.0384	0.0415097	0.976094	56.8654	25.4125	77.1933	38.7746	42.4601	34.4754	226.145	0	31.1163	23.4745	76.309	48.781	146.757	57.676	78.5144	55.2954	66.2937	14.8875	69.1673	47.7521	81.4876	55.888	43.329	59.5399	85.5137	121.823	90.0525	172.684	55.6126	51.545	35.9433	31.4324	82.1662	93.7064	65.144	32.5071	32.7331	28.0323	107.063	15.0002	29.9636	124.331
MATN2	ENSBTAG00000017165	296.512	-0.161457	0.0790633	-2.04212	0.0411394	0.976094	251.699	253.066	233.064	289.84	178.332	202.968	361.833	234.186	264.909	230.833	314.676	313.225	448.152	326.615	404.118	205.822	302.004	173.688	224.794	335.805	307.79	260.001	234.542	290.917	265.449	179.35	332.069	372.349	251.752	314.753	224.902	229.195	335.353	312.052	311.558	271.53	346.215	302.454	275.306	165.002	218.734	273.151
CLDN11	ENSBTAG00000019060	14.5922	-0.189142	0.0928134	-2.03787	0.0415626	0.976094	0.93222	20.1182	8.16468	10.663	3.77423	13.1103	14.59	12.1972	5.04588	4.6949	6.29353	2.56742	21.6689	25.2737	12.7009	5.37594	9.00284	11.91	19.021	10.7827	5.58772	14.5795	17.8968	14.3197	12.4707	6.76792	15.0088	3.59758	2.98993	95.413	9.75603	6.54842	6.68795	13.6466	19.8264	9.56091	56.6534	16.2292	28.8901	0.789483	9.98785	16.9542
ENTPD8	ENSBTAG00000030246	1.00459	0.146234	0.071595	2.04252	0.0410998	0.976094	1.86444	0	0	0	0.943558	0.971137	0	1.21972	0.84098	0	0	0	0	0.648045	1.15462	2.30397	3.27376	0	0	0	0	1.21496	1.88387	1.50734	0	1.69198	0	3.59758	1.79396	1.64505	0	0	3.82168	2.72931	1.88823	0	0	1.47539	1.69942	2.36845	1.99757	3.7676
TTC7A	ENSBTAG00000032558	46.4393	-0.180599	0.0886133	-2.03806	0.0415441	0.976094	23.3055	52.9427	36.3699	54.2844	36.7988	37.3888	27.721	58.5466	45.4129	36.7767	40.1212	83.4412	66.9765	46.0112	55.422	26.1117	40.1036	40.6926	67.4381	58.5348	54.0147	30.3739	29.2	30.1468	26.723	49.0674	26.2653	28.7806	38.271	48.8032	48.2667	23.5743	85.0325	36.3909	44.3734	30.5949	40.2869	42.7862	52.682	33.9478	51.9368	26.3732
DSC2	ENSBTAG00000040584	7.47948	-0.199926	0.0979909	-2.04025	0.0413254	0.976094	3.72888	7.41198	7.42243	6.78555	4.71779	1.45671	5.83601	0	10.0918	3.91242	11.0137	3.85113	27.5786	4.53631	2.30925	6.14393	4.91064	6.94752	1.72918	7.70195	9.77852	10.9346	1.88387	7.5367	7.12614	10.1519	16.8849	8.99394	4.78388	6.03186	3.59433	1.30968	6.68795	5.45863	0.944116	11.4731	0	5.90154	13.5954	7.10534	1.99757	13.1866
HSD3B7	ENSBTAG00000002346	111.336	-0.170515	0.0838382	-2.03386	0.0419655	0.977125	81.1032	96.3557	86.8425	121.655	114.171	83.5178	81.7041	153.685	105.123	122.85	70.8022	163.031	106.374	154.235	105.071	101.375	93.3022	97.2653	79.5424	141.716	99.1821	74.1123	94.1935	107.775	78.3876	94.7508	75.0438	100.732	104.647	171.634	79.5886	70.723	107.963	81.8794	120.847	66.9264	201.434	85.5724	107.063	99.4748	124.848	58.3978
Novel	ENSBTAG00000004632	396.345	0.142673	0.0701522	2.03376	0.0419755	0.977125	384.075	387.541	363.699	326.191	389.689	403.022	322.439	950.163	283.41	453.058	393.346	390.248	367.386	713.497	356.779	463.867	441.139	443.649	311.253	303.457	349.698	320.748	579.29	384.372	431.132	340.088	288.919	374.148	432.343	388.781	469.316	390.286	366.882	369.367	444.678	340.368	488.478	503.107	375.572	392.373	442.462	395.598
LHFPL2	ENSBTAG00000007374	141.583	-0.166464	0.0817447	-2.03639	0.0417109	0.977125	143.562	85.7672	92.7804	123.594	89.638	105.368	148.818	109.775	132.034	116.59	132.164	175.868	196.005	112.76	146.637	113.663	133.406	120.093	171.189	137.095	118.739	123.926	97.0193	97.2234	130.052	126.898	142.583	187.074	97.4716	151.893	115.018	82.5101	160.511	92.7967	150.114	156.799	91.9044	119.506	147.85	112.896	131.84	163.891
DHFR	ENSBTAG00000007681	46.8636	-0.193745	0.0951855	-2.03545	0.041806	0.977125	56.8654	18.0005	23.0095	53.315	30.1939	52.4414	80.2451	8.53805	43.731	23.4745	62.1486	55.1995	51.2173	40.8268	47.3396	39.1676	45.8326	23.8201	51.8755	46.2117	67.984	63.1777	34.8516	45.9739	62.3537	86.291	73.1677	77.3479	58.0046	35.6428	34.9163	45.839	16.2422	36.3909	18.8823	45.8924	36.51	23.6062	59.4797	39.4741	50.938	37.676
MTFR1	ENSBTAG00000008629	139.534	-0.115541	0.0568198	-2.03345	0.0420066	0.977125	116.528	164.122	138.799	142.981	132.098	132.56	167.785	54.8875	148.854	133.022	123.51	173.301	169.411	152.939	140.864	107.519	129.314	142.92	183.293	110.908	133.174	117.851	129.045	113.804	122.926	104.903	150.088	134.909	127.969	143.12	126.828	140.136	142.358	155.571	144.45	151.062	173.737	137.211	107.063	135.002	166.797	120.563
RACGAP1	ENSBTAG00000012784	91.5361	-0.155918	0.0766595	-2.0339	0.0419614	0.977125	108.138	62.4724	84.6157	73.6717	70.7668	76.7198	91.9171	32.9325	107.645	53.2089	70.0155	64.1855	97.5099	51.8436	131.627	89.087	85.1178	97.2653	102.022	90.883	89.4036	88.6918	100.787	119.834	73.043	118.439	121.946	122.318	83.1199	69.6405	92.4255	103.465	50.6373	91.8869	89.691	89.8725	74.2789	94.4247	108.763	121.58	82.8992	86.6549
SNORD57	ENSBTAG00000042198	0.300813	0.0894772	0.0439452	2.03611	0.0417394	0.977125	0	0	0	0	0	0	0	0	0	0	0	0	0	0.648045	0	0	0	0	0	1.54039	0	1.21496	0	0	1.78154	1.69198	0	0	0	0.548351	1.02695	2.61937	0	0	0.944116	0	0	0	1.69942	0	0.998785	0
KCNA2	ENSBTAG00000015459	3.69962	-0.194195	0.0955627	-2.03212	0.0421413	0.978926	1.86444	1.05885	2.96897	3.39277	0.943558	3.88455	2.918	1.21972	4.2049	0.782483	4.72015	6.41855	3.93979	1.29609	4.6185	2.30397	1.63688	0.992503	8.64591	3.08078	7.4503	2.42991	3.76774	7.5367	1.78154	6.76792	1.87609	7.19516	9.56776	4.93516	5.64823	0	6.68795	5.45863	5.66469	0	1.25896	5.90154	1.69942	1.57897	2.99636	3.7676
CEP131	ENSBTAG00000000875	104.212	0.149569	0.0736305	2.03135	0.0422192	0.979279	95.0865	91.0615	118.017	112.446	143.421	95.657	93.3761	271.998	87.4619	114.243	95.9763	65.4692	113.269	88.7821	79.6691	118.271	117.037	144.905	81.2716	118.61	97.7852	99.6264	95.1355	121.341	121.144	103.211	103.185	124.116	95.6776	99.7998	86.7773	117.872	127.071	89.1576	113.294	108.994	75.5379	107.703	76.4739	111.317	108.868	128.098
CDAN1	ENSBTAG00000005751	590.855	0.163287	0.0804707	2.02915	0.0424429	0.979279	643.232	556.957	770.449	738.655	886.944	737.578	535.454	1370.97	466.744	714.407	710.382	385.113	665.825	306.525	487.251	949.238	649.023	503.199	561.984	483.682	470.3	714.394	771.445	689.608	666.294	565.121	615.359	590.003	591.407	646.505	531.96	825.101	581.851	588.622	663.713	581.303	381.466	802.61	309.295	704.218	556.323	621.654
GUCY2D	ENSBTAG00000008773	2.85982	0.172529	0.0849964	2.02984	0.0423731	0.979279	0.93222	3.17656	8.90692	5.81618	4.71779	1.94227	0	1.21972	4.2049	3.91242	6.29353	0	0.984949	0.648045	1.15462	3.07197	0	0.992503	0	1.54039	2.79386	4.85983	0.941935	3.76835	7.12614	6.76792	0	1.79879	1.79396	1.0967	6.1617	3.92905	9.55421	0.909771	1.88823	3.82436	1.25896	0	6.79768	16.5791	0	3.7676
CDC42EP1	ENSBTAG00000030258	785.391	0.156898	0.0773111	2.02944	0.0424136	0.979279	687.978	762.375	598.248	768.221	904.872	724.954	662.387	1867.39	748.472	610.337	590.805	1130.95	734.772	1239.06	718.176	678.905	742.325	716.587	862.862	757.871	624.428	501.777	730.942	584.094	750.026	604.037	553.448	744.699	763.627	678.31	728.108	643.055	1130.26	622.284	1096.12	850.921	911.49	681.628	569.306	731.061	976.812	551.954
DCLK1	ENSBTAG00000038495	94.2698	-0.197986	0.0975648	-2.02928	0.0424296	0.979279	109.07	42.3542	65.3174	114.87	21.7018	61.1816	107.966	21.955	61.3916	46.1665	84.1759	50.0647	177.291	68.0447	81.9783	41.4715	66.2937	56.5727	102.022	93.9637	85.6784	92.3367	47.0968	68.584	76.606	94.7508	153.84	122.318	90.2958	127.766	81.1291	48.4583	81.2108	62.7742	106.685	101.346	84.3506	73.7693	120.659	49.7374	55.932	118.679
OXNAD1	ENSBTAG00000004891	76.0859	0.145048	0.0717014	2.02295	0.0430785	0.980838	83.8998	84.7083	114.305	101.299	69.8233	93.2291	68.5731	74.403	73.1653	81.3783	66.082	75.7389	30.5334	101.743	81.9783	82.1751	75.2965	83.3703	65.7089	56.9944	72.6404	66.8226	97.9613	76.8743	62.3537	77.8311	50.6546	71.9516	59.2005	74.0273	72.9135	79.8908	73.5674	58.2254	97.2439	53.5411	96.9402	67.8677	67.9768	59.2112	128.843	92.3063
CDCA7L	ENSBTAG00000004976	195.074	0.132827	0.0655561	2.02616	0.0427482	0.980838	199.495	191.653	213.766	171.577	204.752	195.198	153.195	161.003	227.065	158.062	150.258	145.059	185.17	154.883	166.266	178.174	170.236	194.531	212.689	195.629	164.838	170.094	194.039	255.494	206.658	203.038	195.114	194.269	203.315	162.86	172.014	292.06	227.39	181.954	170.885	302.125	187.586	191.8	224.323	225.003	165.798	256.197
GRIA1	ENSBTAG00000005800	3.7918	-0.163042	0.0805293	-2.02462	0.0429061	0.980838	1.86444	4.23542	3.71122	0.969364	0	2.42784	5.83601	1.21972	0.84098	1.56497	2.36007	6.41855	46.2926	1.29609	8.08237	10.7519	3.27376	0.992503	6.91673	4.62117	5.58772	0	0.941935	0	1.78154	3.38396	1.87609	0	2.98993	11.5154	0.513475	1.30968	0	6.3684	1.88823	1.91218	1.25896	1.47539	0	2.36845	7.99028	5.6514
PCSK5	ENSBTAG00000008101	89.3135	-0.148104	0.07332	-2.01997	0.0433868	0.980838	97.8831	69.8844	61.6062	99.3598	41.5165	80.6043	99.2122	65.8649	73.1653	65.7286	83.3892	68.0366	125.088	47.9553	85.4422	63.7433	79.3887	92.3028	83.0008	101.666	90.3349	82.617	81.9484	77.628	105.111	82.907	105.061	79.1467	109.431	105.283	95.5064	57.6261	105.096	91.8869	73.641	80.3116	67.9841	81.1462	122.358	93.1589	89.8907	86.6549
DDX26B	ENSBTAG00000008993	99.1608	0.172822	0.08527	2.02677	0.0426863	0.980838	116.528	77.2963	115.048	120.686	107.566	118.964	84.6221	19.5155	102.6	71.206	82.6026	35.9439	126.073	38.2346	106.225	148.222	87.5731	98.2578	107.209	89.3426	93.1287	120.281	81.9484	90.4404	144.304	96.4428	103.185	158.293	94.4816	117.895	92.4255	117.872	149.046	119.18	122.735	143.414	81.8327	118.031	90.0693	112.896	120.853	103.609
PRRG3	ENSBTAG00000009775	14.4906	-0.198275	0.097794	-2.02748	0.0426138	0.980838	8.38998	9.52969	8.90692	15.0251	11.3227	16.9949	11.672	17.0761	26.9114	18.7796	12.5871	19.2557	28.5635	2.59218	11.5462	13.8238	9.00284	10.9175	27.6669	16.9443	22.8165	21.8692	4.70968	12.8124	37.4122	8.4599	20.637	17.9879	20.3315	13.1604	8.2156	11.7872	11.465	7.27817	1.88823	19.1218	3.77689	14.7539	18.6936	14.2107	7.99028	9.41901
LIMK2	ENSBTAG00000010662	373.833	0.131867	0.0652296	2.02159	0.0432191	0.980838	440.008	372.717	345.885	344.609	398.181	354.465	312.226	744.03	290.979	390.459	350.077	263.161	470.805	422.525	436.448	492.283	347.837	349.361	306.065	323.482	279.386	375.422	418.219	363.269	370.559	370.544	328.317	320.184	355.203	396.458	443.642	438.744	339.174	505.833	360.652	296.388	271.936	509.008	295.699	375.004	454.447	329.665
PIEZO2	ENSBTAG00000011171	39.1789	-0.199356	0.0985571	-2.02275	0.0430994	0.980838	32.6277	21.1771	57.1527	42.1673	34.9116	18.4516	68.5731	26.8339	28.5933	22.692	42.4813	16.6882	128.043	12.9609	43.8757	23.8077	27.827	14.8875	43.2296	40.0501	40.0454	29.159	14.129	39.1908	28.5046	49.0674	30.0175	77.3479	29.8993	44.9648	23.1064	20.955	42.9939	40.9397	25.4911	22.9462	10.0717	23.6062	49.2832	9.47379	25.9684	50.8626
MAMSTR	ENSBTAG00000011617	291.821	0.187605	0.0927638	2.02239	0.0431356	0.980838	220.004	163.064	233.807	282.57	423.657	196.655	211.555	462.274	239.679	431.931	310.743	101.413	279.725	346.704	167.42	469.243	413.312	433.724	250.731	398.961	412.095	317.104	348.516	294.685	256.541	248.721	187.609	246.434	284.043	242.919	394.349	220.027	642.043	196.511	619.34	437.89	172.478	197.702	232.821	507.637	208.746	162.007
EMILIN3	ENSBTAG00000016279	79.8666	0.198568	0.098314	2.01973	0.0434113	0.980838	82.0354	38.1187	55.6682	51.3763	46.2343	45.6434	45.2291	117.093	100.077	23.4745	51.1349	16.6882	77.8109	163.955	94.6792	132.863	124.403	73.4452	72.6257	40.0501	79.6251	102.056	70.6451	108.528	69.4799	84.599	118.194	147.501	92.6877	48.2549	48.2667	81.2005	36.306	84.6087	215.258	80.3116	47.8406	66.3924	108.763	75.7903	70.9137	47.095
ITM2C	ENSBTAG00000017855	492.834	-0.156145	0.077281	-2.02048	0.0433336	0.980838	329.074	515.662	388.193	302.442	559.53	406.906	423.111	523.26	494.496	530.524	358.731	824.142	675.675	797.743	587.704	341.756	528.712	497.244	542.963	582.267	551.788	352.337	370.181	446.173	365.215	265.641	393.98	581.009	493.936	679.406	417.969	301.227	578.985	432.141	436.181	397.734	543.873	380.65	307.595	326.846	585.288	497.324
MAGOHB	ENSBTAG00000019235	38.2898	-0.155446	0.07674	-2.02562	0.042804	0.980838	36.3566	31.7656	40.8234	28.1116	25.4761	41.7589	42.3111	12.1972	31.9573	31.2993	45.6281	38.5113	57.127	47.3073	31.1748	33.7916	33.556	39.7001	41.5004	35.4289	30.2668	37.6636	39.5613	28.6395	28.5046	47.3754	60.035	48.5673	28.1053	46.0615	36.9702	32.7421	39.1723	35.4811	41.5411	38.2436	44.0637	19.18	39.0867	30.7898	31.9611	35.7922
Novel	ENSBTAG00000023971	2.76773	-0.190412	0.0941399	-2.02265	0.043109	0.980838	0.93222	4.23542	0.742243	0.484682	1.88712	1.94227	1.459	1.21972	5.04588	3.91242	3.93346	1.28371	3.93979	0.648045	3.46387	1.53598	3.27376	3.97001	5.18755	4.62117	4.19079	3.64487	0	2.26101	1.78154	3.38396	5.62828	1.79879	2.39194	2.74175	5.13475	1.30968	2.86626	4.54886	1.88823	7.64873	3.77689	1.47539	1.69942	0.789483	3.99514	0
ASGR2	ENSBTAG00000025101	1.89812	0.142233	0.0703815	2.02089	0.0432911	0.980838	0	2.11771	0	0	0	0.485568	4.37701	3.65916	0	1.56497	0.786691	1.28371	5.90969	6.48045	0	0.767992	1.63688	0.992503	1.72918	1.54039	0.465644	0	0	0	0	0	0	5.39637	0	0.548351	1.02695	1.30968	13.3759	2.72931	11.3294	0	0	1.47539	3.39884	2.36845	0.998785	1.8838
SNORA20	ENSBTAG00000043399	0.206131	-0.0790616	0.0391478	-2.01957	0.0434283	0.980838	0	0	0	0	0.943558	0	0	0	0.84098	0	0	1.28371	0.984949	0	0	0	0	0	0	0	0	0	0.941935	0.75367	0	0	0	0	0	0	0	0	0	0	0	0	1.25896	0	0	0.789483	0	0
TMEM61	ENSBTAG00000046583	6.0142	-0.199034	0.0982738	-2.0253	0.0428368	0.980838	2.79666	8.47083	6.68019	3.39277	4.71779	1.45671	4.37701	0	2.52294	5.47738	7.86691	16.6882	5.90969	8.42458	2.30925	3.07197	5.72908	1.98501	1.72918	1.54039	6.05337	2.42991	4.70968	6.78303	3.56307	1.69198	3.75219	7.19516	10.7637	11.5154	8.72908	6.54842	12.4205	4.54886	4.72058	3.82436	6.29482	5.90154	5.09826	2.36845	5.99271	3.7676
PLEKHG2	ENSBTAG00000004017	108.107	0.157153	0.0778718	2.0181	0.0435808	0.981031	127.714	99.5323	85.358	102.753	84.9202	154.411	88.9991	207.353	89.9849	91.5506	94.4029	87.2923	153.652	40.1788	106.225	104.447	93.3022	91.3103	103.751	118.61	79.1594	103.271	95.1355	98.7308	124.707	140.434	76.9199	140.306	104.049	129.959	87.8042	117.872	207.326	109.173	137.841	128.116	54.1355	107.703	113.861	106.58	128.843	135.634
LRSAM1	ENSBTAG00000012844	102.463	0.1188	0.0588445	2.01888	0.0435001	0.981031	120.256	90.0026	94.2649	86.2734	78.3153	70.4074	71.4911	141.488	119.419	113.46	89.6828	70.6041	100.465	107.575	100.452	133.631	92.4837	105.205	83.0008	87.8022	114.083	100.841	113.032	99.4844	121.144	116.747	105.061	102.531	104.647	126.121	114.505	104.775	150.001	111.902	112.35	112.819	84.3506	132.785	74.7745	108.159	90.8894	92.3063
CCND2	ENSBTAG00000016649	18.8699	-0.193919	0.0961029	-2.01783	0.0436091	0.981031	16.78	11.6474	7.42243	23.2647	13.2098	14.0815	17.508	31.7128	16.8196	16.4322	18.8806	15.4045	38.413	15.5531	9.23699	7.67992	14.7319	19.8501	8.64591	30.8078	17.2288	25.5141	7.53548	25.6248	5.34461	25.3797	20.637	12.5915	13.7537	18.0956	8.72908	9.16779	26.7518	13.6466	27.3794	17.2096	11.3307	16.2292	25.4913	16.5791	17.9781	22.6056
MMS19	ENSBTAG00000012704	535.763	0.0993883	0.0492871	2.01652	0.0437456	0.982811	581.705	501.897	546.291	429.913	535.941	467.117	531.077	833.07	489.451	563.388	582.151	324.779	459.971	552.782	562.302	634.361	535.26	575.652	465.15	483.682	545.269	584.394	550.09	611.226	660.95	431.455	577.837	577.411	577.654	491.322	556.607	607.694	593.316	563.148	606.122	416.856	464.558	665.399	475.838	605.533	509.38	448.345
PER1	ENSBTAG00000003889	2632.48	0.175824	0.0872228	2.0158	0.0438212	0.983216	1870.97	1680.4	3207.98	3374.36	2926.92	3510.66	1743.51	4778.87	2115.07	2227.73	2424.58	2324.8	1407.49	1878.03	2443.18	3707.86	2276.08	2849.48	3574.22	2215.08	1723.81	2495.52	2280.43	3548.28	1639.01	1823.95	908.03	1705.25	3453.36	2527.35	4059.02	2836.78	2569.13	4663.49	3252.48	1747.73	2403.36	4085.34	1402.02	3386.88	4399.65	2592.11
Novel	ENSBTAG00000010828	1.381	-0.143486	0.071235	-2.01427	0.0439816	0.985377	0	0	0	1.45405	0.943558	0	0	0	1.68196	0	3.14676	1.28371	0	5.18436	5.77312	0.767992	0.81844	2.97751	3.45837	0	0.465644	0	2.82581	0.75367	3.56307	3.38396	0	1.79879	0	1.64505	0	0	0.955421	0.909771	3.77646	1.91218	6.29482	0	0	0	0.998785	0
PIGH	ENSBTAG00000018299	99.7189	0.14035	0.069714	2.01323	0.0440904	0.985377	99.7476	101.65	103.914	88.6968	123.606	121.878	81.7041	68.3044	125.306	108.765	106.203	74.4552	79.7808	163.955	118.926	83.7111	116.219	113.145	76.084	80.1002	95.457	92.3367	86.658	82.15	83.7322	101.519	121.946	111.525	95.6776	68.5438	121.18	110.014	124.205	79.1501	101.02	114.731	120.861	76.7201	108.763	126.317	87.8931	88.5387
ANKRD31	ENSBTAG00000024878	2.30024	-0.161679	0.0803042	-2.01334	0.0440792	0.985377	0	0	2.22673	0.969364	15.0969	0.971137	5.83601	0	1.68196	1.56497	1.57338	6.41855	5.90969	0.648045	0	0	2.45532	2.97751	5.18755	0	4.19079	1.21496	0	0.75367	1.78154	3.38396	1.87609	0	2.39194	2.74175	0	0	4.7771	0	0.944116	5.73654	0	2.95077	0	5.52638	1.99757	0
KCNK7	ENSBTAG00000010802	4.93959	0.196908	0.0979404	2.01048	0.04438	0.987976	4.6611	7.41198	2.22673	8.72428	2.83067	5.34125	7.29501	7.31833	2.52294	3.91242	7.08022	3.85113	5.90969	7.12849	8.08237	6.14393	7.36596	9.92503	1.72918	1.54039	2.32822	8.5047	6.59355	5.27569	3.56307	0	0	5.39637	2.39194	8.22526	5.64823	5.23874	2.86626	1.81954	18.8823	3.82436	6.29482	7.37693	0	9.47379	9.98785	1.8838
TOX4	ENSBTAG00000015146	720.724	-0.104035	0.0517453	-2.01052	0.0443759	0.987976	707.555	808.965	700.678	773.552	632.184	768.655	856.434	433.001	708.946	858.384	789.838	935.825	581.12	878.749	719.331	720.376	630.199	725.52	629.423	802.543	745.496	628.132	656.529	762.714	573.654	702.171	722.296	528.844	687.683	920.681	727.594	810.695	557.966	696.885	588.184	713.244	798.183	604.908	769.837	742.903	719.125	659.33
SNORA79	ENSBTAG00000044719	0.669033	-0.127782	0.0635241	-2.01155	0.0442675	0.987976	0	0	0.742243	0.969364	0.943558	0	4.37701	0	2.52294	0.782483	0	0	1.9699	0	2.30925	0.767992	0.81844	0	0	1.54039	0.465644	1.21496	1.88387	0	0	0	3.75219	0	0.597985	0	0	0	0	0.909771	0	0	0	0	0	0.789483	0	0
Novel	ENSBTAG00000000699	14.2266	-0.187712	0.0936539	-2.00432	0.045036	0.989442	13.0511	8.47083	11.8759	9.20896	11.3227	10.1969	11.672	0	10.0918	9.3898	15.7338	6.41855	12.8043	7.77654	21.9379	19.9678	16.3688	17.8651	20.7502	18.4847	20.0227	26.729	7.53548	20.3491	14.2523	23.6877	13.1327	23.3843	13.7537	20.289	17.9716	11.7872	9.55421	9.09771	7.55293	13.3853	11.3307	16.2292	13.5954	18.1581	16.9793	9.41901
HRC	ENSBTAG00000002853	4501.28	0.117362	0.0588328	1.99483	0.0460611	0.989442	4576.27	3962.23	4086.79	4050	4837.62	3954.47	5487.31	4950.85	4798.63	4331.05	4477.06	4165.64	3187.29	5251.76	2990.48	5759.94	5450.81	5548.09	3652.03	5285.07	4942.81	6056.56	5367.15	5634.44	3721.63	4018.45	3975.44	3156.87	4718.7	3406.35	5087	6088.72	4344.3	4441.5	4997.2	3621.67	3566.65	4448.29	3940.96	5079.53	4748.22	4496.63
NUP210	ENSBTAG00000003665	121.405	0.160116	0.0805111	1.98874	0.0467301	0.989442	120.256	110.121	135.831	168.669	162.292	114.109	109.425	348.84	142.967	117.373	140.818	52.6321	109.329	63.5084	84.2875	107.519	135.861	94.2878	129.689	90.883	172.754	102.056	116.8	109.282	97.9844	125.206	86.3004	142.104	115.411	127.217	121.694	108.704	104.141	116.451	118.014	114.731	73.0199	149.014	113.861	116.054	147.82	113.028
PEX2	ENSBTAG00000003885	142.582	-0.134384	0.067724	-1.98429	0.0472238	0.989442	119.324	147.181	146.964	131.833	174.558	150.041	119.638	52.448	141.285	179.971	137.671	224.649	123.119	247.553	165.111	132.863	163.688	162.771	121.043	120.15	149.937	106.916	195.923	126.617	131.834	137.05	146.335	113.324	145.908	137.636	111.938	127.039	129.937	131.007	142.561	122.38	232.908	140.162	144.451	120.791	132.838	131.866
IgFBp3	ENSBTAG00000003994	393.125	-0.167529	0.0843288	-1.98662	0.0469642	0.989442	323.48	693.549	321.391	266.09	355.721	442.838	350.161	293.953	356.576	454.623	201.393	620.032	478.685	414.101	416.819	360.956	400.217	348.369	425.379	428.228	328.744	260.001	434.232	355.732	561.184	247.029	384.599	393.935	290.621	607.573	235.685	277.653	481.532	452.156	444.678	183.569	294.598	388.026	435.052	201.318	309.623	357.922
LYPD1	ENSBTAG00000005234	4.94147	0.196978	0.098294	2.00397	0.0450735	0.989442	4.6611	3.17656	6.68019	3.39277	3.77423	5.82682	1.459	2.43944	3.36392	4.6949	2.36007	1.28371	13.7893	10.3687	4.6185	3.83996	4.91064	2.97751	5.18755	3.08078	6.51901	13.3645	5.65161	1.50734	1.78154	6.76792	5.62828	10.7927	2.39194	1.64505	11.2965	6.54842	3.82168	10.9173	2.83235	0	6.29482	4.42616	5.09826	5.52638	5.99271	3.7676
Novel	ENSBTAG00000005243	5.58041	-0.195953	0.0977053	-2.00555	0.0449045	0.989442	4.6611	4.23542	3.71122	5.3315	3.77423	3.88455	7.29501	1.21972	6.72784	3.12993	8.6536	5.13484	23.6388	9.07263	6.92774	3.07197	4.91064	12.9025	6.91673	3.08078	2.79386	3.64487	5.65161	4.52202	1.78154	3.38396	9.38047	7.19516	3.58791	7.67691	3.59433	9.16779	11.465	1.81954	3.77646	3.82436	1.25896	5.90154	5.09826	3.94741	2.99636	1.8838
MCOLN1	ENSBTAG00000005592	401.101	0.124418	0.0626005	1.98749	0.0468685	0.989442	367.295	450.013	375.575	333.946	356.665	292.798	426.029	695.241	317.891	430.366	327.263	381.262	365.416	634.436	508.035	506.106	483.698	418.836	304.336	375.855	336.66	388.786	356.052	406.982	349.181	424.687	350.83	375.947	441.313	417.295	403.591	514.706	306.69	354.811	380.479	336.544	409.163	492.779	448.647	336.32	342.583	489.788
FAM117A	ENSBTAG00000006886	117.376	0.127205	0.064043	1.98624	0.0470064	0.989442	144.494	112.239	78.6778	125.533	111.34	99.0559	88.9991	162.223	111.85	89.9856	81.8159	78.3063	108.344	141.922	137.4	137.47	115.4	120.093	129.689	112.448	124.793	114.206	115.858	104.006	97.9844	103.211	159.468	138.507	100.462	133.249	116.559	86.4392	150.956	123.729	190.711	124.292	98.1992	120.982	110.462	107.37	123.849	90.4225
ATP13A2	ENSBTAG00000008309	183.965	0.15482	0.077594	1.99525	0.0460153	0.989442	165.935	167.299	213.024	189.995	243.438	220.448	124.015	408.607	148.854	183.884	206.9	109.115	153.652	187.285	138.555	225.79	186.604	186.591	226.523	117.07	176.013	216.262	228.89	161.285	151.431	192.886	170.725	163.69	225.44	208.922	262.386	170.259	185.352	203.789	275.682	217.989	148.558	230.16	124.058	217.108	165.798	118.679
CUX2	ENSBTAG00000008571	22.7367	0.196737	0.0986452	1.99439	0.04611	0.989442	11.1866	11.6474	23.0095	19.3873	16.984	11.6536	17.508	23.1747	12.6147	17.2146	13.3737	12.8371	18.714	5.18436	32.3295	23.0397	15.5504	18.8576	17.2918	36.9693	13.5037	32.8038	19.7806	25.6248	33.8492	15.2278	26.2653	37.7746	24.5174	35.0944	11.8099	27.5034	24.8409	20.015	27.3794	24.8584	10.0717	45.737	15.2948	29.2109	9.98785	15.0704
TRAFD1	ENSBTAG00000008761	319.903	-0.158359	0.0797873	-1.98477	0.0471701	0.989442	269.412	454.248	381.513	380.475	281.18	322.903	261.161	372.015	276.683	306.733	305.236	699.622	299.424	259.218	534.591	298.749	308.552	275.916	233.44	237.22	303.134	279.44	470.968	291.67	269.012	247.029	309.556	300.398	290.621	866.942	241.333	217.408	289.492	241.999	253.023	250.496	367.618	339.339	331.387	231.318	296.639	263.732
TCTN1	ENSBTAG00000009208	130.152	-0.129402	0.0648348	-1.99587	0.0459476	0.989442	116.528	104.827	120.986	132.803	159.461	132.56	103.589	69.5241	125.306	136.152	99.9098	157.896	148.727	160.715	143.173	107.519	121.948	107.19	146.981	132.473	153.662	81.4021	104.555	148.473	92.6398	140.434	133.203	134.909	150.094	132.701	121.18	108.704	88.8541	109.173	117.07	110.907	144.781	116.555	181.838	114.475	96.8822	163.891
C2H1orf64	ENSBTAG00000010938	0.368841	0.0960904	0.0479622	2.00346	0.0451278	0.989442	0	0	0	4.84682	0	0.485568	0	2.43944	0	0	0	1.28371	0	0.648045	0	0	0	0.992503	0	0	0	0	0	0.75367	0	0	0	0	0	0.548351	0	0	0.955421	0.909771	0	0	0	0	0	1.57897	0.998785	1.8838
NR2F6	ENSBTAG00000011136	327.579	0.144457	0.0721947	2.00094	0.0453991	0.989442	304.836	412.953	243.456	317.467	401.956	320.961	234.899	752.568	336.392	335.685	302.876	279.849	283.665	529.453	289.811	380.156	394.488	381.121	290.503	283.432	326.882	286.73	383.368	353.471	311.769	389.155	258.901	239.239	413.806	298.851	324.003	347.066	346.818	302.954	456.008	304.037	339.92	302.454	239.618	388.425	362.559	282.57
CCDC12	ENSBTAG00000011311	206.021	0.180218	0.09014	1.99932	0.0455741	0.989442	126.782	202.241	277.599	201.628	226.454	259.779	164.867	634.255	156.422	354.465	188.806	358.155	169.411	506.123	247.09	281.853	139.135	197.508	152.168	166.362	144.815	184.673	162.955	146.212	178.154	135.358	166.972	194.269	199.129	236.887	188.445	339.208	268.473	242.909	222.811	263.881	220.319	175.571	144.451	134.212	193.764	124.331
ASPN	ENSBTAG00000011847	215.208	-0.192207	0.096813	-1.98534	0.0471063	0.989442	212.546	140.828	145.48	166.731	125.493	215.592	185.293	4.87888	168.196	134.587	162.058	327.346	474.745	187.933	163.957	128.255	203.792	117.115	216.148	291.134	262.623	195.608	156.361	119.834	119.363	214.881	161.344	223.05	217.667	182.052	163.799	92.9876	295.225	204.699	249.247	185.482	211.506	149.014	246.416	129.475	257.687	177.077
PNPLA7	ENSBTAG00000012126	137.201	0.171064	0.0861212	1.98631	0.0469984	0.989442	140.765	105.885	168.489	140.558	181.163	152.954	88.9991	439.1	121.942	140.065	150.258	66.7529	138.878	121.184	108.535	188.158	130.132	160.785	103.751	103.206	163.907	182.243	124.335	177.866	131.834	152.278	123.822	113.324	152.486	148.055	163.799	184.666	186.307	171.947	158.611	166.36	143.522	128.359	88.3699	150.791	132.838	146.936
Novel	ENSBTAG00000012647	25.1224	0.19693	0.098716	1.99492	0.0460517	0.989442	30.7633	5.29427	23.0095	14.0558	10.3791	14.5671	24.803	9.75777	29.4343	15.6497	19.6673	6.41855	21.6689	4.53631	12.7009	23.8077	16.3688	16.8726	29.3961	20.0251	28.4043	48.5983	11.3032	52.0032	49.883	20.3038	45.0263	44.9697	17.9396	10.4187	43.6454	14.4065	18.153	33.6615	19.8264	17.2096	3.77689	20.6554	42.4855	30.0003	28.9648	37.676
KLB	ENSBTAG00000014517	19.5079	-0.178829	0.0896064	-1.99572	0.0459649	0.989442	8.38998	26.4714	4.45346	5.81618	11.3227	13.1103	65.6551	3.65916	10.9327	7.82483	20.454	19.2557	91.6002	7.77654	16.1647	9.2159	9.00284	28.7826	15.5626	6.16156	2.79386	6.07478	12.2452	27.1321	8.90768	1.69198	22.5131	17.9879	0.597985	25.7725	7.70213	1.30968	72.612	32.7518	33.9882	7.64873	32.7331	17.7046	11.8959	15.0002	5.99271	15.0704
CALCOCO1	ENSBTAG00000015016	1495.1	0.118987	0.0599029	1.98633	0.0469966	0.989442	1756.3	1408.28	1494.88	1105.56	1773.89	1507.69	1221.18	3221.28	1212.69	1432.73	1169.81	1555.86	1711.84	1410.79	1414.41	1913.84	1329.97	1902.63	1483.64	1327.82	1568.75	1796.92	1433.63	1715.35	1774.41	1279.14	1530.89	1383.27	1350.25	1215.15	1207.69	1819.15	1474.21	1492.93	1450.16	1237.18	1189.72	1453.25	1402.02	1567.12	1705.92	1974.22
C6orf201	ENSBTAG00000015176	66.1951	0.18557	0.0925218	2.00569	0.0448895	0.989442	92.2898	75.1786	68.2864	51.3763	61.3313	55.3548	52.5241	101.237	64.7555	57.9038	40.9079	62.9018	43.3377	84.2458	42.7211	61.4393	56.4724	98.2578	58.7922	24.6462	101.976	58.3179	84.7742	55.7716	57.0091	42.2995	46.9024	79.1467	86.7078	39.4812	73.9404	82.5101	135.67	60.9547	62.3116	26.7705	69.243	66.3924	64.578	78.9483	60.9259	67.8168
Novel	ENSBTAG00000015512	106.027	-0.149197	0.0742572	-2.00919	0.0445165	0.989442	82.9676	109.062	82.389	93.0589	103.791	95.657	112.343	34.1522	123.624	88.4206	87.3227	91.1434	158.577	136.737	135.091	75.2632	121.129	158.8	126.23	101.666	103.373	80.1871	110.206	82.15	94.4214	87.9829	108.813	122.318	101.059	120.637	81.6425	111.323	136.625	98.2553	118.959	86.0482	104.494	101.802	84.971	104.212	125.847	105.493
UNK	ENSBTAG00000016287	111.934	0.134259	0.0671328	1.9999	0.0455106	0.989442	123.053	101.65	118.017	112.446	122.663	110.224	94.8351	276.877	102.6	116.59	100.696	79.59	109.329	93.9665	94.6792	142.078	111.308	99.2503	81.2716	106.287	102.442	104.486	93.2516	107.021	119.363	104.903	86.3004	125.915	111.225	142.023	86.7773	132.278	134.714	97.3455	110.462	99.4334	103.235	103.277	105.364	84.4746	116.858	96.0739
ZNF784	ENSBTAG00000016299	250.033	0.187163	0.0933707	2.00451	0.0450153	0.989442	253.564	276.361	303.578	232.647	408.561	280.173	215.932	633.035	122.783	438.973	328.837	87.2923	288.59	333.743	230.925	335.612	330.65	366.234	126.23	215.654	221.646	240.561	282.581	132.646	285.046	221.649	161.344	197.867	266.103	256.08	261.872	201.691	323.888	272.931	311.558	240.935	187.586	255.242	39.0867	249.477	252.693	261.848
LAMB3	ENSBTAG00000016542	40.4157	0.18376	0.0923966	1.98881	0.0467217	0.989442	38.221	30.7068	72.7398	32.9584	44.3472	51.4702	32.098	47.5691	32.7982	46.1665	38.5479	17.9719	35.4581	48.6034	54.2673	52.9914	25.3716	25.8051	34.5837	38.5097	26.076	24.2991	43.329	75.367	48.1015	23.6877	24.3892	41.3721	31.0952	46.0615	27.2142	92.9876	40.1277	31.842	50.0381	32.5071	54.1355	36.8846	33.9884	32.3688	54.9332	107.377
TSHR	ENSBTAG00000017489	15.6996	-0.195328	0.0984217	-1.9846	0.0471886	0.989442	9.3222	18.0005	14.1026	28.1116	11.3227	12.1392	17.508	7.31833	11.7737	13.3022	19.6673	21.8231	5.90969	3.88827	18.474	13.8238	7.36596	13.895	24.2086	32.3482	14.435	6.07478	3.76774	21.1028	21.3784	21.9957	16.8849	5.39637	9.56776	12.6121	8.72908	20.955	5.73252	13.6466	7.55293	9.56091	8.81275	17.7046	13.5954	9.47379	6.9915	5.6514
UBE2J1	ENSBTAG00000018436	149.857	-0.122385	0.061235	-1.99862	0.0456499	0.989442	154.749	136.592	184.819	176.909	129.267	154.411	145.9	97.5777	165.673	136.152	167.565	191.273	121.149	86.838	175.503	105.983	127.677	112.153	183.293	147.877	137.365	139.72	140.348	131.892	147.867	165.814	166.972	169.086	136.341	147.506	157.123	159.782	111.784	171.947	102.909	145.326	192.622	178.522	139.352	142.896	149.818	160.123
MARCO	ENSBTAG00000018473	2.21233	0.142694	0.0713507	1.9999	0.0455113	0.989442	0.93222	26.4714	0.742243	1.45405	0.943558	0.485568	1.459	1.21972	0.84098	0.782483	1.57338	5.13484	3.93979	9.07263	4.6185	1.53598	0	2.97751	0	0	1.39693	0	0	3.01468	5.34461	0	1.87609	5.39637	0.597985	0.548351	0	1.30968	6.68795	4.54886	2.83235	0	0	1.47539	1.69942	0	1.99757	3.7676
MED28	ENSBTAG00000019441	221.507	-0.112533	0.0563702	-1.99632	0.0458986	0.989442	223.733	199.065	204.859	205.02	198.147	215.107	296.177	221.989	242.202	262.914	267.475	229.784	225.553	265.05	214.76	205.054	208.702	233.238	155.626	257.245	243.066	251.496	257.148	187.664	249.415	213.189	255.149	179.879	223.048	240.178	226.956	185.975	128.026	230.172	167.108	206.516	346.215	215.406	237.919	202.108	180.78	205.334
LLGL2	ENSBTAG00000020067	50.4599	0.16929	0.0851258	1.9887	0.0467345	0.989442	53.1366	40.2365	51.957	55.2537	50.9521	50.9847	24.803	130.51	27.7523	50.8614	30.6809	46.2136	44.3227	44.067	42.7211	61.4393	58.1093	45.6551	77.8132	29.2674	58.6711	53.4581	52.7484	82.9037	55.2276	54.1433	31.8936	44.9697	73.5522	49.3516	51.3475	52.3874	58.2807	80.0599	51.9264	84.136	47.8406	36.8846	40.7861	53.6848	44.9453	52.7464
ZNF366	ENSBTAG00000020601	79.4165	0.183852	0.0925679	1.98613	0.0470188	0.989442	95.0865	77.2963	69.7709	108.569	58.5006	79.6332	112.343	148.806	97.5537	47.7315	73.949	41.0787	69.9313	9.07263	70.4321	71.4232	73.6596	42.6776	89.9175	104.746	92.1974	60.7478	46.1548	47.4812	137.178	71.0631	65.6633	89.9394	66.3763	64.157	64.6979	60.2455	121.338	81.8794	61.3675	101.346	33.992	73.7693	84.971	68.685	110.865	81.0035
SLC16A11	ENSBTAG00000020852	42.8677	0.171288	0.0854523	2.00449	0.0450174	0.989442	29.831	54.0016	28.2052	32.9584	53.7828	47.5857	32.098	59.7663	47.9359	32.0818	19.6673	48.781	57.127	64.8045	56.5766	49.9195	53.1986	53.5952	34.5837	36.9693	29.3356	41.3085	35.7935	31.6541	74.8245	25.3797	26.2653	53.9637	35.2811	60.3186	26.7007	27.5034	84.077	32.7518	61.3675	45.8924	50.3586	23.6062	56.0809	39.4741	47.9417	54.6302
CTSK	ENSBTAG00000021035	471.391	-0.166221	0.0831369	-1.99937	0.0455687	0.989442	347.718	433.071	339.947	419.25	433.093	434.098	433.324	70.7438	475.995	467.925	404.359	767.659	620.518	566.391	499.952	350.972	535.26	524.042	477.254	462.117	456.331	425.235	444.593	348.949	386.593	275.793	371.467	512.655	377.329	466.098	391.268	277.653	647.775	371.187	443.734	401.558	455.745	451.468	499.63	352.899	405.507	388.063
ANXA5	ENSBTAG00000021746	1260	-0.157916	0.0789098	-2.00122	0.0453685	0.989442	1113.07	1360.63	855.807	1151.6	1012.44	1102.73	1289.76	891.616	1099.16	971.062	1173.74	1442.89	2101.88	2089.94	1192.73	839.415	912.561	1215.82	1317.64	1064.41	1079.36	885.703	1199.08	1068.7	931.743	913.669	1260.74	1172.81	908.339	1551.28	1120.4	774.024	1747.46	1214.54	1596.5	1137.75	2313.98	979.656	1106.32	1228.43	913.888	1128.4
NPC2	ENSBTAG00000021955	412.181	-0.161103	0.0810046	-1.98882	0.0467214	0.989442	261.022	437.307	279.826	396.47	410.448	296.682	442.078	185.398	433.946	410.021	366.598	557.13	754.471	827.553	481.478	278.781	460.782	533.967	304.336	317.32	397.194	349.907	364.529	420.548	326.021	265.641	320.812	426.313	343.243	432.1	287.546	269.795	595.227	322.969	474.89	313.598	643.331	295.077	431.653	312.635	342.583	357.922
LTBP2	ENSBTAG00000021957	112.261	-0.194855	0.0979787	-1.98875	0.0467288	0.989442	87.6287	108.003	104.656	102.268	130.211	94.6858	150.277	204.913	81.5751	97.8104	171.499	240.054	340.792	46.0112	81.9783	81.4071	94.9391	120.093	77.8132	120.15	127.586	88.6918	82.8903	94.2087	51.6645	60.9113	78.796	106.129	74.1502	115.154	61.617	37.9809	322.932	60.9547	58.5352	80.3116	44.0637	72.2939	91.7687	80.5272	183.776	113.028
Novel	ENSBTAG00000022736	0.226249	-0.0765738	0.0385708	-1.98528	0.0471137	0.989442	0	0	0	0	0.943558	0.485568	0	0	0	0	0	0	0	0	0	0	0	0.992503	0	3.08078	0.465644	0	0	0	0	0	0	0	0.597985	0	0	0	0	0	0	0	0	0	0	0	0	1.8838
VIT	ENSBTAG00000024980	190.477	-0.159512	0.0796868	-2.00174	0.045313	0.989442	135.172	187.417	137.315	211.321	156.631	115.565	288.882	178.079	207.722	192.491	188.806	134.79	247.222	120.536	189.358	185.854	210.339	144.905	171.189	255.705	199.295	201.683	160.129	263.031	199.532	175.966	277.662	194.269	153.682	236.339	198.201	128.349	237.9	174.676	187.879	133.853	86.8685	179.997	175.04	100.264	170.792	171.426
C8orf4	ENSBTAG00000033304	1651.38	0.183224	0.0923214	1.98463	0.0471852	0.989442	1480.37	2287.12	1387.25	2525.68	1688.03	2238.96	2569.3	619.618	1454.9	1176.85	1751.17	1997.45	1321.8	1650.57	1511.4	1984.49	1237.48	1331.94	1967.81	2375.28	2247.2	1553.93	1257.48	675.288	917.491	1345.12	1033.73	899.394	793.526	2493.35	1310.9	1726.16	2162.12	1507.49	2174.3	2700	1909.85	1891.44	1721.51	1436.86	2151.38	1942.2
Novel	ENSBTAG00000037729	150.717	0.127353	0.0635145	2.0051	0.0449521	0.989442	144.494	149.298	150.675	144.92	192.486	133.046	169.244	298.832	122.783	141.629	169.925	100.129	148.727	160.715	106.225	190.462	148.956	134.98	110.668	155.579	165.769	177.384	185.561	146.212	178.154	135.358	150.088	127.714	160.26	142.023	139.152	167.64	154.778	120.09	167.108	128.116	151.076	143.112	118.959	151.581	120.853	141.285
OVCH2	ENSBTAG00000037921	4.98779	0.192278	0.0964839	1.99285	0.0462782	0.989442	1.86444	2.11771	8.90692	6.30087	1.88712	6.31239	5.83601	0	2.52294	0.782483	4.72015	0	5.90969	5.18436	5.77312	3.07197	3.27376	2.97751	1.72918	4.62117	5.12208	9.71965	8.47742	1.50734	5.34461	5.07594	7.50438	5.39637	7.77381	4.93516	3.08085	9.16779	0.955421	3.63909	5.66469	3.82436	0	4.42616	1.69942	5.52638	5.99271	9.41901
H2BFS	ENSBTAG00000038173	2.76779	-0.187354	0.093668	-2.00019	0.0454798	0.989442	0.93222	2.11771	1.48449	2.42341	1.88712	0.971137	2.918	4.87888	6.72784	6.25987	0.786691	1.28371	0.984949	4.53631	2.30925	3.07197	3.27376	0	3.45837	6.16156	6.05337	0	2.82581	2.26101	0	3.38396	1.87609	5.39637	4.1859	6.03186	3.08085	3.92905	1.91084	1.81954	0.944116	0	5.03586	1.47539	1.69942	3.94741	1.99757	0
TMIGD3	ENSBTAG00000039738	1.99869	-0.163928	0.082237	-1.99336	0.0462221	0.989442	1.86444	6.35312	2.96897	1.45405	0.943558	0.485568	7.29501	1.21972	0.84098	0	6.29353	1.28371	3.93979	0	1.15462	0.767992	2.45532	4.96252	8.64591	0	1.39693	1.21496	1.88387	0.75367	0	3.38396	0	0	2.98993	1.64505	2.0539	2.61937	1.91084	0	0	0	0	1.47539	1.69942	0	3.99514	0
SNORA23	ENSBTAG00000042414	5.68412	-0.19745	0.0987506	-1.99948	0.0455568	0.989442	4.6611	6.35312	8.16468	6.78555	5.66135	5.34125	10.213	2.43944	3.36392	4.6949	7.86691	1.28371	7.87959	3.88827	8.08237	5.37594	3.27376	7.94002	10.3751	13.8635	6.51901	7.28974	3.76774	7.5367	1.78154	6.76792	3.75219	3.59758	6.57784	15.9022	6.1617	2.61937	3.82168	6.3684	1.88823	3.82436	6.29482	4.42616	5.09826	3.15793	6.9915	3.7676
SNORA51	ENSBTAG00000043077	0.863583	-0.141327	0.0704587	-2.00581	0.0448767	0.989442	0.93222	2.11771	0.742243	0.484682	5.66135	0.485568	1.459	0	0.84098	2.34745	1.57338	0	0.984949	1.29609	1.15462	0	0	0.992503	1.72918	3.08078	0.465644	0	0	0	1.78154	1.69198	1.87609	0	1.79396	2.74175	0.513475	0	0.955421	0	0	0	1.25896	0	0	1.57897	0.998785	1.8838
HTRA3	ENSBTAG00000047613	101.803	-0.169736	0.0852432	-1.9912	0.0464593	0.989442	59.6621	75.1786	82.389	110.992	117.945	77.6909	96.2941	180.519	105.123	79.8133	104.63	97.562	90.6153	153.587	130.473	87.551	76.1149	74.4377	136.605	86.2618	93.5944	46.1683	119.626	85.1647	80.1691	96.4428	95.6808	109.726	58.0046	121.734	65.7248	95.607	109.873	94.6162	118.014	91.7847	103.235	69.3431	110.462	67.106	52.9356	88.5387
Novel	ENSBTAG00000048146	0.268108	-0.0837776	0.0422126	-1.98466	0.0471823	0.989442	0	0	0	0	0.943558	0.485568	0	0	0.84098	0	0.786691	0	0.984949	0	2.30925	0	0	0	3.45837	0	0.465644	0	0	0	0	0	0	0	0	0	0	0	0	0	0.944116	1.91218	0	0	0	0	0	0
TWSG1	ENSBTAG00000001805	412.513	-0.134603	0.0678562	-1.98365	0.0472948	0.989717	413.906	364.246	388.193	473.05	306.656	370.003	519.405	113.434	461.698	330.208	464.934	353.02	560.436	357.721	438.757	304.893	359.295	317.601	454.775	429.769	439.568	453.179	288.232	342.92	409.753	446.683	545.944	534.24	386.896	395.361	380.485	333.97	382.168	393.021	364.429	424.504	429.307	303.929	501.329	378.162	351.572	397.482
WISP1	ENSBTAG00000000707	4.1722	-0.147969	0.0748729	-1.97626	0.0481249	0.990086	7.45776	1.05885	1.48449	0	0	0	2.918	0	2.52294	1.56497	0.786691	14.1208	25.6087	1.29609	3.46387	20.7358	4.91064	0.992503	5.18755	6.16156	5.12208	1.21496	0.941935	0.75367	0	6.76792	0	5.39637	0	8.77361	2.56738	0	5.73252	0.909771	1.88823	0	0	4.42616	1.69942	6.31586	3.99514	0
IFNLR1	ENSBTAG00000001101	15.8934	-0.191744	0.097046	-1.9758	0.048177	0.990086	11.1866	19.0594	18.5561	33.4431	27.3632	27.1918	5.83601	34.1522	15.9786	32.0818	15.7338	114.25	10.8344	2.59218	34.6387	10.7519	13.095	7.94002	8.64591	36.9693	12.1067	7.28974	10.3613	14.3197	23.16	8.4599	18.7609	23.3843	8.37179	17.5472	7.70213	6.54842	18.153	4.54886	4.72058	15.2975	12.5896	5.90154	11.8959	7.10534	12.9842	11.3028
GTDC1	ENSBTAG00000001132	127.897	-0.155759	0.0787817	-1.9771	0.0480301	0.990086	123.985	119.651	157.356	108.084	104.735	117.022	138.605	19.5155	127.829	145.542	124.297	133.506	118.194	80.3576	211.296	129.023	130.132	120.093	126.23	129.393	136.899	131.215	129.045	125.109	99.766	213.189	121.946	120.519	144.712	129.411	150.448	120.491	74.5228	191.962	82.1381	135.765	138.486	177.046	134.254	96.3169	93.8858	111.144
STRA8	ENSBTAG00000001346	130.564	0.176476	0.089575	1.97015	0.0488216	0.990086	76.4421	178.946	111.336	157.037	141.534	235.015	142.982	102.457	180.811	98.5929	78.6691	109.115	121.149	73.2291	213.605	125.183	96.5759	95.2803	110.668	191.008	133.174	95.9816	145.058	98.7308	126.489	109.979	116.318	107.927	122.587	121.734	109.884	162.401	182.485	119.18	134.064	200.779	130.932	100.326	108.763	152.37	293.643	154.472
MSR1	ENSBTAG00000002885	82.5155	-0.186382	0.0945416	-1.97143	0.0486751	0.990086	32.6277	80.4729	37.8544	79.0032	90.5816	66.5229	80.2451	21.955	68.1194	88.4206	65.2954	121.952	153.652	124.425	99.2977	34.5596	88.3915	137.958	81.2716	78.5598	64.7245	72.8974	52.7484	65.5693	48.1015	67.6792	76.9199	79.1467	51.4267	93.768	41.5915	40.6002	125.16	61.8644	67.9763	72.6629	47.8406	70.8185	88.3699	41.8426	47.9417	79.1197
LRRC27	ENSBTAG00000003800	21.3555	0.179918	0.0913439	1.96967	0.048876	0.990086	10.2544	10.5885	30.432	11.6324	13.2098	10.1969	24.803	79.2819	15.1376	10.9548	24.3874	2.56742	20.6839	25.9218	36.948	27.6477	23.7348	12.9025	29.3961	7.70195	9.31287	27.944	8.47742	32.4078	5.34461	16.9198	11.2566	8.99394	14.3516	12.0637	34.4028	65.4842	16.2422	132.827	31.1558	15.2975	10.0717	10.3277	6.79768	73.4219	5.99271	16.9542
FLYWCH1	ENSBTAG00000006117	118.896	0.166766	0.0843362	1.9774	0.0479967	0.990086	146.359	82.5906	98.7184	87.7274	104.735	103.912	55.4421	300.051	95.0308	103.288	140.031	71.8878	131.983	62.2123	110.844	172.03	135.043	174.681	112.397	84.7214	154.128	156.729	113.032	159.778	169.246	125.206	110.69	120.519	136.939	96.5097	114.505	176.807	112.74	137.375	129.344	116.643	76.7968	141.637	74.7745	133.423	146.821	169.542
IFI6	ENSBTAG00000007554	89.0612	-0.189692	0.096236	-1.97111	0.0487112	0.990086	57.7977	49.7661	69.0286	34.8971	163.236	33.0186	65.6551	96.358	87.4619	52.4264	47.9882	15.4045	103.42	116.648	70.4321	122.111	131.769	57.5652	41.5004	30.8078	650.97	55.888	50.8645	419.794	64.1353	40.6075	67.5394	62.9576	40.663	71.8339	37.9972	45.839	85.0325	47.3081	151.059	45.8924	67.9841	48.6877	96.867	30.0003	50.938	26.3732
DMRT2	ENSBTAG00000008062	126.322	-0.151736	0.076928	-1.97244	0.0485596	0.990086	89.4931	144.004	112.821	126.987	178.332	111.681	172.162	147.586	94.1898	129.892	121.15	146.343	216.689	110.168	117.772	84.4791	97.3944	161.778	136.605	121.691	146.212	92.3367	118.684	146.212	76.606	99.8268	120.07	118.72	102.255	110.767	105.262	96.9167	163.377	106.443	143.506	120.467	222.837	79.6708	159.746	83.6852	126.846	124.331
CCT6A	ENSBTAG00000008184	765.95	-0.120047	0.0606899	-1.97804	0.0479244	0.990086	682.385	857.672	884.754	1008.14	721.822	857.028	872.483	363.477	798.931	854.472	957.403	1034.67	553.541	478.905	916.771	780.279	734.141	677.88	733.173	744.008	774.831	807.946	827.019	874.257	543.368	810.458	731.677	590.003	866.48	1002.93	837.478	794.979	633.444	925.237	628.781	709.419	832.175	858.674	700.161	795.009	726.117	616.003
ITGB6	ENSBTAG00000009080	453.257	0.18909	0.0958267	1.97325	0.0484669	0.990086	677.724	398.129	475.036	389.684	348.173	618.129	510.651	252.482	426.377	284.824	553.044	319.644	307.304	42.1229	278.264	402.428	475.514	264.006	510.109	516.03	318.035	523.646	427.639	439.39	644.916	473.754	497.165	733.906	562.106	280.207	241.333	407.312	736.629	273.841	283.235	564.094	424.271	430.813	572.705	500.532	357.565	295.757
LXN	ENSBTAG00000009336	25.4246	-0.189016	0.0959082	-1.9708	0.0487467	0.990086	22.3733	15.8828	9.64916	23.2647	17.9276	20.8794	35.0161	7.31833	26.9114	23.4745	18.8806	20.5394	35.4581	31.1062	34.6387	16.1278	15.5504	24.8126	19.021	27.727	18.1601	6.07478	17.8968	11.305	21.3784	18.6118	15.0088	35.9758	28.1053	25.7725	14.3773	15.7162	34.3951	15.4661	25.4911	32.5071	37.7689	16.2292	42.4855	20.5265	15.9806	22.6056
ANO1	ENSBTAG00000009997	82.3912	0.164226	0.0833466	1.9704	0.0487931	0.990086	107.205	91.0615	80.1623	96.4517	91.5251	68.9507	97.7532	167.102	118.578	60.2512	68.4421	55.1995	104.405	31.1062	101.607	77.5672	86.7547	60.5427	83.0008	95.5041	64.2588	116.636	66.8774	64.0619	97.9844	62.6032	82.5482	89.9394	77.7381	89.3812	57.5092	62.8649	159.555	74.6012	94.4116	80.3116	41.5458	69.3431	91.7687	69.4745	81.9004	62.1654
STAT5B	ENSBTAG00000010125	950.344	0.156417	0.0792534	1.97363	0.0484243	0.990086	1238.92	685.079	875.105	774.522	871.847	850.716	914.794	1821.04	819.956	698.758	955.83	558.414	847.056	596.201	768.98	1306.35	804.527	929.975	951.051	1158.37	844.678	1555.14	1013.52	1080.01	1115.24	1248.68	1024.35	920.98	1033.92	789.077	1109.62	1305.76	538.857	1183.61	736.41	850.921	527.506	1130.15	1007.76	993.169	1026.75	2002.48
Novel	ENSBTAG00000010148	1.23078	0.12398	0.0627768	1.97493	0.0482762	0.990086	11.1866	1.05885	1.48449	0	0	0.971137	0	3.65916	0	0.782483	0	0	5.90969	1.29609	2.30925	0	2.45532	0	0	0	0	1.21496	0	0.75367	3.56307	0	0	0	0	0	0	0	0.955421	0.909771	0	0	0	0	6.79768	0.789483	1.99757	0
Novel	ENSBTAG00000011051	7.20826	-0.1942	0.0981823	-1.97795	0.0479339	0.990086	5.59332	6.35312	7.42243	2.42341	9.43558	2.42784	14.59	1.21972	6.72784	7.82483	4.72015	8.98597	6.89464	5.8324	15.0101	7.67992	8.1844	5.95502	5.18755	13.8635	5.58772	4.85983	10.3613	7.5367	7.12614	6.76792	11.2566	5.39637	4.78388	4.93516	3.59433	6.54842	8.59879	6.3684	4.72058	5.73654	6.29482	13.2785	13.5954	4.7369	5.99271	11.3028
GRIP2	ENSBTAG00000011896	246.494	0.183118	0.0929372	1.97034	0.0487991	0.990086	371.956	122.827	240.487	158.976	212.301	182.088	246.571	535.458	195.948	273.869	340.637	48.781	268.891	108.223	132.782	266.493	317.555	196.516	160.814	271.108	182.067	433.739	213.819	373.067	402.627	307.94	311.432	296.8	235.008	215.502	284.979	373.26	251.276	415.765	299.285	355.666	113.307	336.388	151.248	166.581	264.678	271.267
GUCA1A	ENSBTAG00000012823	1.62807	-0.159157	0.0806903	-1.97244	0.0485589	0.990086	0.93222	0	0	1.45405	2.83067	0.971137	1.459	0	1.68196	0	0.786691	1.28371	0.984949	2.59218	0	0.767992	3.27376	0.992503	1.72918	6.16156	0.465644	0	0.941935	0	0	1.69198	0	1.79879	5.38187	0.548351	1.54043	1.30968	0.955421	1.81954	0.944116	3.82436	2.51793	1.47539	3.39884	0	0.998785	1.8838
Novel	ENSBTAG00000013405	67.111	-0.15158	0.0765567	-1.97997	0.0477074	0.990086	55.9332	48.7073	57.895	60.1006	63.2184	76.7198	75.8681	30.493	68.1194	79.0308	72.3756	35.9439	95.54	72.581	69.2774	40.7036	45.0142	39.7001	91.6467	63.1559	73.1061	59.5329	64.0516	36.9298	74.8245	71.0631	61.9111	88.1407	80.728	72.9306	65.7248	44.5293	66.8795	75.511	64.1999	78.3994	88.1275	35.4093	90.0693	67.106	67.9174	65.933
CD96	ENSBTAG00000014441	5.066	0.191613	0.0968942	1.97755	0.0479792	0.990086	0.93222	9.52969	3.71122	2.42341	4.71779	3.39898	4.37701	0	3.36392	5.47738	10.227	0	1.9699	9.07263	3.46387	6.91192	11.4582	5.95502	6.91673	1.54039	3.72515	9.71965	2.82581	3.76835	5.34461	1.69198	5.62828	5.39637	3.58791	6.58021	4.62128	1.30968	6.68795	4.54886	5.66469	7.64873	3.77689	1.47539	10.1965	3.15793	0	5.6514
PELP1	ENSBTAG00000018315	258.057	0.120065	0.0608425	1.97337	0.0484533	0.990086	243.309	242.478	246.425	236.525	306.656	230.645	231.981	614.739	217.814	238.657	242.301	204.11	212.749	340.872	214.76	284.925	259.446	319.586	228.252	248.003	262.623	232.057	328.735	254.74	238.726	250.413	204.494	251.83	255.34	233.049	261.359	246.221	275.161	231.992	318.167	246.671	201.434	231.636	275.306	254.213	262.68	258.081
SPINK5	ENSBTAG00000019140	0.298895	-0.0849676	0.0431055	-1.97116	0.0487059	0.990086	0	0	1.48449	0	0	0	0	0	0	0	0	0	0	0	3.46387	0	0	0.992503	0	0	0	0	0	0	0	0	0	0	0	1.64505	0	0	0	0	0.944116	0	0	0	0	0	0	0
CASZ1	ENSBTAG00000019818	641.553	0.169278	0.0858342	1.97215	0.0485922	0.990086	848.32	551.663	878.074	886.968	619.918	704.074	644.879	1974.73	475.995	628.334	660.82	523.754	534.827	187.285	505.725	753.4	502.522	398.986	804.07	848.754	648.642	707.105	535.019	678.303	714.396	604.037	515.926	507.258	604.563	674.471	777.915	777.953	498.73	670.501	449.399	648.23	222.837	625.564	555.71	637.112	746.092	808.151
Novel	ENSBTAG00000022562	15.9872	0.193909	0.0979503	1.97966	0.0477414	0.990086	29.831	27.5302	23.7518	15.9945	21.7018	9.2258	20.426	78.0622	9.25078	18.7796	7.08022	14.1208	6.89464	7.77654	23.0925	19.1998	24.5532	13.895	13.8335	7.70195	8.38159	21.8692	10.3613	22.6101	26.723	25.3797	0	3.59758	7.77381	9.32196	6.1617	55.0068	5.73252	13.6466	12.2735	9.56091	10.0717	14.7539	13.5954	3.94741	17.9781	13.1866
Novel	ENSBTAG00000027770	16.8123	0.194004	0.0982377	1.97484	0.048286	0.990086	13.0511	7.41198	27.463	25.6881	19.8147	20.3939	14.59	1.21972	15.1376	13.3022	8.6536	5.13484	24.6237	8.42458	12.7009	36.8636	12.2766	18.8576	15.5626	15.4039	18.1601	29.159	6.59355	24.8711	16.0338	25.3797	9.38047	16.1891	14.3516	18.0956	23.6199	23.5743	35.3506	25.4736	13.2176	15.2975	23.9203	25.0816	8.4971	11.8422	13.983	30.1408
FAM162B	ENSBTAG00000033460	24.6525	0.171974	0.0867496	1.98242	0.0474323	0.990086	12.1189	22.2359	23.0095	31.989	24.5325	33.9898	23.344	25.6141	16.8196	17.9971	17.3072	20.5394	21.6689	17.4972	33.4841	25.3437	22.0979	14.8875	38.042	27.727	19.0914	18.2243	14.129	18.8417	32.0676	27.0717	16.8849	48.5673	27.5073	23.5791	16.4312	22.2646	31.5289	21.8345	33.9882	24.8584	41.5458	22.1308	16.9942	26.0529	26.9672	26.3732
Novel	ENSBTAG00000046900	15.3851	0.193498	0.0979367	1.97575	0.0481832	0.990086	13.0511	18.0005	12.6181	11.6324	16.0405	11.1681	10.213	47.5691	15.9786	17.2146	8.6536	5.13484	16.7441	16.8492	4.6185	17.6638	18.8241	10.9175	13.8335	12.3231	13.9693	19.4393	9.41935	11.305	12.4707	15.2278	24.3892	7.19516	13.7537	13.7088	19.5121	30.1227	23.8855	12.7368	23.6029	19.1218	15.1076	16.2292	3.39884	15.7897	13.983	18.838
SNCG	ENSBTAG00000003515	7.31597	-0.157475	0.0800683	-1.96676	0.0492104	0.990784	4.6611	10.5885	4.45346	0.969364	1.88712	1.94227	11.672	4.87888	5.88686	3.12993	1.57338	5.13484	43.3377	11.0168	2.30925	6.14393	4.0922	16.8726	0	1.54039	1.86257	1.21496	7.53548	8.29037	3.56307	0	7.50438	1.79879	0.597985	8.22526	1.02695	1.30968	21.9747	6.3684	11.3294	0	39.0279	2.95077	16.9942	6.31586	6.9915	3.7676
RAB3B	ENSBTAG00000005337	2.97794	-0.14984	0.0762288	-1.96566	0.0493374	0.990784	2.79666	0	1.48449	0	0.943558	0.971137	4.37701	2.43944	0.84098	0.782483	0.786691	2.56742	13.7893	1.94413	3.46387	0	3.27376	9.92503	5.18755	1.54039	0.465644	1.21496	2.82581	3.01468	0	0	7.50438	0	0.597985	6.58021	0.513475	0	5.73252	5.45863	8.49704	0	7.55379	4.42616	3.39884	3.15793	0	0
Novel	ENSBTAG00000005796	1754.89	0.122955	0.0625026	1.9672	0.0491602	0.990784	1917.58	1892.17	1880.1	1714.32	1710.67	2017.05	1762.47	3294.47	1647.48	2095.49	1891.99	1582.81	1558.19	908.559	1412.11	2414.57	1866.04	1971.11	1741.29	1922.41	1703.32	2268.32	1511.81	2179.61	1966.82	1781.65	1840.45	1473.21	1808.91	1305.07	1833.62	2320.76	1581.22	1991.49	1345.36	1648.3	1413.82	1901.77	1532.88	1897.13	1753.87	1949.73
TG	ENSBTAG00000007823	4.30589	-0.191555	0.0975387	-1.96389	0.0495429	0.990784	0.93222	5.29427	2.22673	8.23959	2.83067	1.94227	5.83601	0	2.52294	3.12993	9.44029	8.98597	4.92474	2.59218	4.6185	3.07197	4.0922	3.97001	8.64591	1.54039	2.79386	1.21496	5.65161	6.02936	1.78154	6.76792	0	5.39637	3.58791	10.4187	6.1617	6.54842	0.955421	7.27817	4.72058	3.82436	5.03586	1.47539	5.09826	1.57897	2.99636	0
PPA1	ENSBTAG00000007836	328.919	-0.148235	0.0753793	-1.96652	0.0492384	0.990784	321.616	438.366	342.916	368.843	285.898	361.263	364.751	97.5777	350.689	344.293	404.359	415.922	292.53	600.09	371.789	255.741	290.546	306.683	288.774	417.445	425.598	267.29	363.587	281.119	283.264	358.7	397.732	275.215	325.304	330.655	350.19	255.389	241.721	296.585	337.049	284.915	722.645	293.602	322.89	289.74	278.661	250.546
CCL1	ENSBTAG00000008832	24.4593	0.194354	0.0987328	1.96848	0.0490128	0.990784	13.0511	19.0594	23.7518	34.8971	21.7018	26.7063	26.262	24.3944	15.1376	13.3022	23.6007	21.8231	30.5334	24.6257	18.474	21.5038	37.6482	15.88	19.021	32.3482	3.72515	20.6543	16.0129	12.0587	12.4707	11.8439	7.50438	19.7867	13.7537	32.901	27.7277	11.7872	32.4843	34.5713	38.7087	43.9802	17.6255	28.0323	28.8901	38.6846	24.9696	18.838
SPRY3	ENSBTAG00000010245	0.765587	-0.129114	0.0656604	-1.96639	0.0492534	0.990784	1.86444	1.05885	0.742243	0.969364	0	0	2.918	0	0.84098	2.34745	0.786691	0	3.93979	0	0	0.767992	0.81844	0	1.72918	0	0.465644	0	1.88387	0	0	0	0	0	0	0.548351	0.513475	0	0	0.909771	0	0	1.25896	0	0	0	0.998785	1.8838
ETV5	ENSBTAG00000014915	100.184	-0.160697	0.0817681	-1.96528	0.0493817	0.990784	65.2554	81.5318	80.9045	104.207	96.2429	98.0848	103.589	43.91	147.172	93.1155	102.27	98.8457	99.4798	98.5028	137.4	78.3351	95.7575	46.6476	69.1673	135.554	95.9226	61.9628	53.6903	99.4844	169.246	128.59	136.955	113.324	99.8635	97.0581	77.0213	99.536	63.0578	80.0599	97.2439	108.994	95.6813	119.506	127.457	86.0536	79.9028	77.2358
DENND6B	ENSBTAG00000024756	141.153	0.171452	0.0872904	1.96416	0.0495113	0.990784	144.494	112.239	168.489	127.471	202.865	141.3	97.7532	298.832	73.1653	186.231	154.191	69.3204	175.321	114.056	128.163	181.246	142.409	153.838	110.668	103.206	112.686	114.206	129.045	168.068	163.901	103.211	88.1765	125.915	185.973	176.021	143.26	197.762	201.594	162.849	208.65	139.589	151.076	140.162	59.4797	159.475	178.783	135.634
SYT9	ENSBTAG00000032079	17.282	-0.188552	0.0959183	-1.96576	0.0493263	0.990784	14.9155	13.7651	8.90692	20.3566	7.54846	12.6248	33.5571	14.6367	17.6606	25.0395	18.8806	30.809	29.5485	9.07263	9.23699	11.5199	9.00284	17.8651	13.8335	13.8635	17.2288	13.3645	11.3032	15.0734	8.90768	5.07594	22.5131	23.3843	12.5577	22.4824	13.8638	13.0968	14.3313	23.6541	5.66469	15.2975	7.55379	10.3277	15.2948	10.2633	20.9745	33.9084
FBRSL1	ENSBTAG00000039766	249.734	0.136837	0.0696783	1.96385	0.0495479	0.990784	280.598	196.947	244.198	268.514	253.817	261.236	210.096	650.111	183.334	237.875	230.5	189.989	203.884	133.497	213.605	285.693	219.342	208.426	261.107	244.922	260.76	230.842	247.729	238.16	267.23	272.409	200.742	237.44	266.103	249.5	298.329	246.221	259.874	270.202	235.085	244.759	163.665	221.308	202.231	273.95	287.65	291.989
TMEM8C	ENSBTAG00000013242	16.1372	-0.193942	0.0988047	-1.96289	0.0496595	0.991855	9.3222	10.5885	25.9785	9.20896	16.984	11.6536	14.59	37.8114	11.7737	16.4322	14.9471	15.4045	11.8194	11.0168	16.1647	9.98389	9.82128	8.93253	17.2918	36.9693	27.0073	14.5795	19.7806	8.29037	14.2523	10.1519	1.87609	23.3843	8.37179	6.03186	15.9177	17.0259	2.86626	8.18794	14.1617	3.82436	25.1793	22.1308	20.393	20.5265	16.9793	5.6514
GAS7	ENSBTAG00000019107	187.999	-0.188899	0.0963101	-1.96136	0.049837	0.993082	158.477	163.064	102.43	173.516	122.663	95.657	303.472	290.294	194.266	161.192	251.741	169.45	208.809	89.4302	146.637	62.9753	135.861	105.205	198.856	382.016	152.731	140.935	75.3548	232.884	171.027	96.4428	213.875	163.69	136.341	201.245	112.965	116.562	245.543	151.932	127.456	191.218	115.825	178.522	202.231	72.6324	113.862	175.194
PIBF1	ENSBTAG00000019895	86.4758	-0.149465	0.0761989	-1.9615	0.0498202	0.993082	94.1542	75.1786	109.11	91.6049	82.0895	72.3497	124.015	13.4169	89.1439	76.6834	91.2562	77.0226	54.1722	90.0782	101.607	68.3513	69.5674	94.2878	84.73	103.206	86.6097	77.7572	104.555	70.845	78.3876	96.4428	123.822	93.537	83.7179	74.5757	76.5078	70.723	50.6373	70.9622	70.8087	89.8725	120.861	97.3755	118.959	73.4219	81.9004	90.4225
Novel	ENSBTAG00000048169	3.60131	-0.187066	0.0954104	-1.96065	0.0499203	0.993582	0.93222	3.17656	4.45346	2.90809	1.88712	3.39898	2.918	0	2.52294	4.6949	0.786691	1.28371	7.87959	3.24022	3.46387	3.07197	2.45532	2.97751	3.45837	1.54039	8.84723	4.85983	1.88387	3.76835	1.78154	1.69198	3.75219	1.79879	6.57784	7.67691	2.56738	2.61937	6.68795	0.909771	4.72058	5.73654	7.55379	0	3.39884	4.7369	7.99028	1.8838
ART1	ENSBTAG00000006345	278.077	0.187087	0.0954945	1.95914	0.0500964	0.993715	360.769	260.478	274.63	118.747	179.276	242.299	126.933	626.937	398.625	419.411	276.915	68.0366	212.749	149.05	165.111	554.49	331.468	653.067	240.356	244.922	348.301	494.487	256.206	333.876	226.255	167.506	317.06	447.898	276.867	223.179	188.959	538.28	399.366	216.526	261.52	250.496	138.486	267.045	219.225	337.109	408.503	431.39
KCNK16	ENSBTAG00000010352	0.293161	0.0856586	0.0438009	1.95563	0.0505082	0.993715	0	0	0	0	0	0.971137	0	0	0	0	0	0	0	0	0	2.30397	0.81844	0	0	0	0.465644	0	0	0	0	0	0	0	0	0	0	1.30968	0	0.909771	0.944116	0	2.51793	0	0	0	0.998785	0
TMEM181	ENSBTAG00000010838	64.3017	0.145801	0.0744234	1.95907	0.0501044	0.993715	81.1032	55.0604	59.3795	72.2176	52.8392	45.6434	72.9501	34.1522	46.2539	49.2965	70.8022	51.3484	79.7808	47.9553	62.3497	48.3835	90.8469	43.6701	65.7089	61.6156	57.7398	81.4021	46.1548	82.9037	48.1015	45.6834	60.035	75.5491	68.1703	69.0922	76.5078	75.9617	81.2108	66.4133	44.3734	66.9264	41.5458	61.9662	76.4739	81.3167	76.9065	58.3978
ERG	ENSBTAG00000011001	237.311	0.14149	0.0722689	1.95782	0.0502512	0.993715	258.225	342.01	161.067	250.581	281.18	275.317	221.768	282.975	263.227	190.926	153.405	216.947	254.117	184.045	232.079	202.75	258.627	194.531	257.648	318.861	198.83	225.982	225.123	195.201	308.206	172.582	219.503	253.629	218.265	257.176	209.498	185.975	304.779	195.601	307.782	265.793	188.845	179.997	294	226.582	310.622	150.704
PLCXD2	ENSBTAG00000012646	13.3419	0.193335	0.0988142	1.95655	0.0504001	0.993715	10.2544	23.2948	17.8138	21.8107	13.2098	12.1392	8.75401	26.8339	8.4098	14.8672	14.1604	10.2697	10.8344	1.29609	8.08237	12.2879	8.1844	2.97751	20.7502	13.8635	28.4043	9.71965	10.3613	14.3197	23.16	8.4599	5.62828	17.9879	19.1355	12.0637	12.3234	23.5743	17.1976	6.3684	12.2735	13.3853	1.25896	5.90154	18.6936	14.2107	12.9842	9.41901
TRAPPC9	ENSBTAG00000013955	217.009	0.135102	0.069004	1.95789	0.0502427	0.993715	249.835	188.476	200.406	135.226	225.51	180.146	166.326	576.928	148.013	191.708	208.473	178.436	189.11	228.76	190.513	258.813	258.627	217.358	223.065	227.978	196.502	262.431	255.264	271.321	181.717	228.417	204.494	217.653	232.616	212.212	266.494	204.311	207.326	253.826	221.867	196.955	146.04	253.766	171.641	239.213	212.741	222.289
ETFDH	ENSBTAG00000016679	1360.24	0.119707	0.0612067	1.95579	0.0504901	0.993715	1447.74	1155.21	1291.5	1161.78	1272.86	1595.58	1240.15	956.261	1405.28	1471.85	1250.84	1233.65	960.325	1451.62	1198.5	1662.7	1531.3	1745.81	1177.57	1354	1473.76	1479.82	1639.91	1398.81	1323.68	1532.93	1129.41	1140.43	1506.92	905.327	1287.28	1671.16	1883.13	1253.66	1637.1	1340.44	1663.09	1320.47	1189.59	1967.39	1435.25	1207.52
FBLIM1	ENSBTAG00000018725	749.848	0.126036	0.0644433	1.95576	0.0504933	0.993715	855.778	633.195	676.184	650.928	499.142	848.288	516.487	1020.91	788.839	480.445	556.977	1073.18	763.335	833.386	760.897	947.702	861.818	638.179	568.901	868.779	506.155	733.834	803.471	801.151	794.565	835.838	1093.76	636.771	738.512	561.511	821.56	971.786	706.056	978.004	759.069	785.907	822.104	801.134	795.329	897.642	773.06	823.221
ABCD1	ENSBTAG00000020551	545.703	0.130573	0.0667056	1.95746	0.0502936	0.993715	659.08	550.604	498.788	434.76	539.715	445.752	539.831	1172.15	482.723	582.168	560.124	513.484	397.919	729.698	420.283	678.137	558.176	612.374	415.004	636.181	512.208	602.618	516.181	412.257	566.528	629.416	529.059	460.49	581.84	448.002	553.526	631.268	390.767	655.945	535.314	464.66	555.203	616.711	537.017	581.849	549.332	732.799
Novel	ENSBTAG00000025391	0.693156	-0.124255	0.0634342	-1.9588	0.0501367	0.993715	0	0	1.48449	0.969364	0	0.485568	0	0	0	3.12993	0	0	0	0.648045	0	0.767992	0	0	0	4.62117	2.32822	0	0.941935	0.75367	0	1.69198	0	0	3.58791	0	0.513475	1.30968	0.955421	0	0	0	3.77689	0	0	0.789483	1.99757	0
CACNG4	ENSBTAG00000000589	27.7764	0.192529	0.0986429	1.95178	0.0509643	0.994994	33.5599	29.6479	40.0811	32.4737	20.7583	45.1579	11.672	59.7663	23.5474	26.6044	15.7338	14.1208	15.7592	23.9777	17.3194	57.5994	31.1007	28.7826	15.5626	15.4039	27.473	37.6636	51.8064	16.5807	26.723	45.6834	7.50438	17.9879	43.0549	37.2878	24.6468	61.5552	9.55421	59.1351	28.3235	36.3315	51.6175	51.6385	10.1965	41.0531	12.9842	13.1866
ACADS	ENSBTAG00000007484	1290.54	0.167685	0.0858673	1.95284	0.050838	0.994994	1033.83	1699.46	1271.46	885.999	1370.05	1755.33	923.548	3631.11	1330.43	1424.12	1242.19	1435.19	849.026	1829.43	1150.01	1371.63	1573.04	1841.09	992.551	1067.49	1343.38	1391.13	1519.34	1396.55	951.34	873.061	896.773	780.674	1498.55	775.916	1342.74	1054.3	2100.01	1421.97	1944.88	898.725	2037	1118.34	780.034	1648.44	1344.36	1013.49
CYFIP2	ENSBTAG00000008916	62.9445	0.192618	0.0986956	1.95163	0.0509817	0.994994	26.1022	54.0016	34.8854	91.1202	28.3067	51.4702	105.048	52.448	47.0949	14.8672	100.696	51.3484	101.45	4.53631	76.2052	65.2793	24.5532	47.6401	53.6047	36.9693	46.0987	63.1777	72.529	24.8711	103.329	98.1348	43.1502	138.507	93.8837	37.2878	56.4823	30.1227	38.2168	28.2029	68.9204	61.1898	16.3665	205.079	66.2774	115.264	124.848	52.7464
MCF2L	ENSBTAG00000017289	126.617	0.179076	0.0917658	1.95145	0.051004	0.994994	114.663	156.71	154.387	156.552	108.509	180.146	70.0321	304.93	105.123	142.412	96.763	43.6462	171.381	26.5698	128.163	161.278	167.78	141.928	169.46	129.393	108.029	130	154.477	126.617	181.717	120.131	138.831	120.519	148.898	140.378	121.18	124.42	240.766	102.804	141.617	143.414	95.6813	137.211	56.0809	118.422	222.729	107.377
NFRKB	ENSBTAG00000017610	283.199	0.139838	0.0716693	1.95115	0.0510388	0.994994	316.955	247.772	280.568	314.074	238.72	241.813	271.374	744.03	306.958	226.138	268.262	241.338	278.74	149.698	218.224	314.109	305.278	249.118	257.648	315.78	291.027	337.758	268.452	276.597	279.701	299.48	257.025	284.209	283.445	298.303	384.593	273.724	282.805	321.149	222.811	305.949	133.45	311.306	217.526	356.057	294.642	284.454
C3AR1	ENSBTAG00000019741	47.7594	-0.188277	0.0964586	-1.9519	0.0509505	0.994994	29.831	44.4719	23.0095	43.6214	34.9116	33.0186	68.5731	9.75777	63.9145	30.5169	54.2817	50.0647	79.7808	47.9553	43.8757	16.8958	47.4695	45.6551	53.6047	50.8328	45.6331	44.9534	26.3742	36.1762	42.7569	30.4556	41.2741	44.9697	29.8993	72.9306	23.6199	24.884	64.0132	29.1127	48.1499	57.3654	23.9203	29.5077	45.8844	15.7897	41.949	64.0492
GALNT11	ENSBTAG00000021260	575.746	-0.121206	0.0621087	-1.95151	0.0509968	0.994994	478.229	457.425	575.239	483.228	453.851	578.798	497.52	454.956	514.68	654.156	566.418	648.274	443.227	579.352	756.279	518.394	544.263	584.584	463.421	657.746	517.33	533.366	679.135	634.59	521.99	793.538	604.103	510.856	655.99	488.58	529.906	687.584	339.174	622.284	501.325	512.465	773.004	737.693	593.098	637.112	570.306	491.672
CACNA1S	ENSBTAG00000047491	6481.03	0.125434	0.0642722	1.95161	0.0509847	0.994994	7242.42	6334.07	6800.43	5874.83	6679.45	6521.67	7098.05	14037.8	5333.5	5224.64	7464.91	5720.21	5510.79	6418.88	4023.86	7697.58	6237.33	5665.21	5865.39	7686.54	6101.79	6128.24	6402.33	5638.2	7548.37	6669.78	5793.38	6536.8	5535.55	5329.97	7263.1	8044.08	4316.59	6352.93	6337.85	6235.62	5563.36	7384.31	6393.22	6797.45	6231.42	7311.03
FGF18	ENSBTAG00000000128	21.072	-0.191899	0.0986031	-1.94618	0.0516329	0.995012	27.0344	13.7651	14.8449	16.9639	11.3227	10.1969	36.4751	26.8339	10.9327	14.8672	12.5871	23.1068	49.2474	25.9218	15.0101	14.5918	22.0979	12.9025	22.4794	29.2674	20.954	14.5795	9.41935	12.8124	5.34461	23.6877	22.5131	25.183	16.7436	28.5142	8.2156	15.7162	19.1084	6.3684	37.7646	22.9462	27.6972	13.2785	30.5896	9.47379	9.98785	15.0704
RFX6	ENSBTAG00000000264	1.45099	0.122763	0.0631045	1.9454	0.0517272	0.995012	11.1866	0	0	2.42341	1.88712	13.5959	2.918	0	0.84098	5.47738	0	0	0.984949	1.94413	1.15462	1.53598	0	0	0	0	0.465644	1.21496	0	0	1.78154	0	1.87609	1.79879	1.19597	2.1934	2.0539	1.30968	3.82168	0	0.944116	1.91218	0	0	5.09826	0	0	1.8838
Novel	ENSBTAG00000000609	2822.34	-0.156087	0.0803684	-1.94214	0.0521203	0.995012	1977.24	3417.98	2947.45	2651.69	4410.19	2892.05	2009.05	2033.28	2786.17	4423.38	3337.14	4009.03	2330.39	4090.46	2906.19	2809.31	2815.43	3508.5	2334.4	1873.11	2087.95	2190.57	3935.41	2747.13	1434.14	2756.23	2290.71	2352.82	3345.73	2540.51	3292.92	2566.98	2833.78	2930.37	2837.07	2568.06	5686.74	3464.21	1660.33	2854.77	2172.36	2341.56
ABRACL	ENSBTAG00000001446	12.4664	-0.186809	0.0959506	-1.94693	0.0515429	0.995012	4.6611	15.8828	3.71122	13.5711	11.3227	9.2258	14.59	0	11.7737	10.9548	12.5871	11.5534	16.7441	14.257	16.1647	5.37594	17.1872	16.8726	13.8335	9.24233	11.1754	10.9346	10.3613	12.0587	8.90768	10.1519	13.1327	12.5915	11.9597	16.9989	7.70213	9.16779	17.1976	15.4661	14.1617	13.3853	13.8486	11.8031	6.79768	7.89483	11.9854	15.0704
CHRNB4	ENSBTAG00000003132	2.58051	-0.174467	0.0897403	-1.94413	0.0518799	0.995012	0	0	2.22673	0	3.77423	1.45671	1.459	3.65916	3.36392	3.91242	3.93346	0	0	3.24022	2.30925	0.767992	0.81844	0	0	1.54039	2.32822	1.21496	1.88387	6.02936	3.56307	1.69198	3.75219	3.59758	3.58791	4.93516	2.56738	0	1.91084	3.63909	2.83235	1.91218	1.25896	5.90154	1.69942	1.57897	0.998785	3.7676
TBCCD1	ENSBTAG00000003143	52.8846	-0.145358	0.0745882	-1.94881	0.0513184	0.995012	44.7466	45.5307	53.4415	61.5546	35.8552	45.6434	52.5241	7.31833	45.4129	44.6016	56.6418	55.1995	57.127	43.419	55.422	52.2234	59.7461	61.5352	46.6879	44.6713	65.6558	63.1777	48.0387	63.3083	46.3199	40.6075	63.7872	59.36	43.6529	64.157	47.7532	47.1487	56.3698	42.7592	56.6469	65.0142	51.6175	39.8354	49.2832	53.6848	55.932	41.4436
SLC25A13	ENSBTAG00000003773	152.668	0.172494	0.0890016	1.9381	0.052611	0.995012	172.461	155.652	195.952	135.226	199.091	141.3	96.2941	85.3805	174.083	242.57	129.017	278.565	130.013	95.9106	193.977	214.27	154.685	167.733	146.981	135.554	126.189	111.776	111.148	197.462	147.867	152.278	110.69	97.1346	127.969	115.702	193.58	146.685	287.582	105.533	130.288	141.501	129.673	131.309	210.728	142.896	164.8	335.317
ITPRIP	ENSBTAG00000003990	209.126	0.143155	0.073421	1.94978	0.0512018	0.995012	238.648	207.535	222.673	256.881	214.188	221.419	163.408	390.311	222.019	151.019	151.831	252.891	172.366	178.86	166.266	169.726	166.143	199.493	295.69	266.487	235.616	182.243	180.852	174.098	153.212	164.122	150.088	167.287	167.436	195.213	223.362	193.833	271.34	179.225	236.029	212.252	186.327	178.522	232.821	159.475	335.592	258.081
WDSUB1	ENSBTAG00000004184	36.3733	-0.168931	0.0870782	-1.94	0.0523802	0.995012	39.1532	34.9422	28.2052	35.8665	20.7583	29.6197	39.3931	3.65916	35.3212	30.5169	31.4676	33.3765	54.1722	57.0279	61.1951	21.5038	42.5589	32.7526	55.3338	30.8078	43.3049	21.8692	30.1419	31.6541	28.5046	21.9957	37.5219	66.5552	34.6831	47.7065	31.8355	27.5034	48.7265	37.3006	35.8764	30.5949	42.8048	39.8354	27.1907	25.2634	35.9563	30.1408
IGFBP2	ENSBTAG00000005596	16.8552	-0.168121	0.0865543	-1.94237	0.0520923	0.995012	11.1866	7.41198	4.45346	6.78555	4.71779	8.25466	18.967	35.3719	10.0918	4.6949	6.29353	5.13484	297.454	54.4358	31.1748	14.5918	13.9135	78.4077	10.3751	3.08078	6.05337	24.2991	16.0129	23.3638	8.90768	1.69198	30.0175	10.7927	5.38187	12.6121	10.2695	11.7872	35.3506	14.5563	21.7147	0	52.8765	19.18	5.09826	8.68431	9.98785	1.8838
Novel	ENSBTAG00000005711	6.92166	0.180346	0.0928467	1.94241	0.0520876	0.995012	1.86444	3.17656	9.64916	14.0558	10.3791	1.94227	4.37701	9.75777	15.9786	0.782483	2.36007	0	2.95485	12.3129	12.7009	15.3598	4.91064	5.95502	1.72918	1.54039	6.51901	6.07478	3.76774	3.01468	1.78154	13.5358	3.75219	1.79879	8.37179	4.38681	13.8638	3.92905	9.55421	20.015	9.44116	19.1218	1.25896	1.47539	1.69942	13.4212	9.98785	7.5352
GPAT4	ENSBTAG00000005730	943.536	0.140765	0.0722559	1.94815	0.0513974	0.995012	881.88	1186.98	800.881	835.592	1331.36	1002.21	882.696	1960.09	1021.79	1032.88	866.147	1255.47	875.619	1331.08	844.03	890.102	1124.54	921.043	868.05	921.153	789.732	1163.93	944.761	1194.57	906.802	739.395	787.96	706.924	932.259	623.475	829.262	1804.75	1055.74	748.742	964.886	736.19	882.534	787.856	805.525	807.641	942.853	940.017
MMP16	ENSBTAG00000006877	113.491	-0.186901	0.0960105	-1.94667	0.0515745	0.995012	104.409	50.825	85.358	95.967	73.5975	42.2444	144.441	20.7353	133.716	68.8585	99.1231	115.534	172.366	69.3408	94.6792	76.7992	85.1178	97.2653	108.939	97.0445	119.67	100.841	78.1806	73.8597	101.548	86.291	91.9286	215.855	83.1199	150.796	80.6156	65.4842	85.0325	100.985	97.2439	126.204	46.5817	79.6708	178.439	60.0007	80.9016	118.679
BEAN1	ENSBTAG00000009762	3.22975	0.184535	0.0951021	1.94039	0.0523327	0.995012	5.59332	2.11771	3.71122	1.93873	0.943558	1.45671	4.37701	7.31833	2.52294	2.34745	2.36007	0	4.92474	1.29609	1.15462	8.44791	2.45532	0	0	0	3.25951	1.21496	0	3.76835	7.12614	5.07594	0	7.19516	2.39194	3.2901	2.56738	3.92905	2.86626	6.3684	3.77646	1.91218	1.25896	2.95077	1.69942	5.52638	3.99514	5.6514
PIGL	ENSBTAG00000013273	71.0926	0.141878	0.0730046	1.94341	0.0519669	0.995012	74.5776	60.3547	74.9666	51.861	77.3717	58.7538	46.6881	125.631	51.2998	67.2936	53.495	64.1855	89.6303	144.514	107.38	72.1912	69.5674	84.3628	53.6047	49.2924	74.0373	83.832	75.3548	69.3376	85.5137	59.2193	61.9111	70.1528	54.4166	78.4141	65.2113	66.7939	72.612	67.3231	81.194	61.1898	94.4223	72.2939	86.6704	73.4219	58.9283	58.3978
CCL27	ENSBTAG00000014908	1.4504	-0.158976	0.081947	-1.93999	0.0523809	0.995012	0.93222	1.05885	2.96897	0	4.71779	2.42784	2.918	3.65916	2.52294	3.12993	4.72015	0	0.984949	0.648045	0	0.767992	0.81844	2.97751	1.72918	0	0.931287	2.42991	4.70968	2.26101	0	0	1.87609	1.79879	1.79396	1.0967	0	1.30968	2.86626	0.909771	0	0	3.77689	1.47539	1.69942	0.789483	0.998785	1.8838
EMID1	ENSBTAG00000017738	12.9384	0.188476	0.0971993	1.93907	0.0524929	0.995012	18.6444	7.41198	9.64916	14.0558	3.77423	16.5093	2.918	36.5916	19.3425	15.6497	7.08022	14.1208	13.7893	22.0335	16.1647	7.67992	19.6426	12.9025	12.1043	9.24233	5.58772	8.5047	4.70968	21.8564	17.8154	13.5358	20.637	8.99394	16.1456	15.3538	10.2695	10.4775	29.618	12.7368	13.2176	7.64873	5.03586	17.7046	10.1965	13.4212	14.9818	7.5352
NELFCD	ENSBTAG00000018783	950.609	0.102484	0.052701	1.94463	0.0518198	0.995012	1084.17	1001.68	909.99	789.547	989.792	1147.4	869.565	1223.38	788.839	982.799	840.186	822.858	1034.2	1167.78	938.709	1338.61	865.91	976.623	847.3	888.804	926.165	934.301	1079.46	992.583	1131.27	866.293	1001.83	919.181	1181.62	826.913	881.123	1194.43	878.987	1113.56	979.048	904.462	1106.63	1079.98	735.849	978.169	718.126	1051.16
ZNF710	ENSBTAG00000019174	65.8487	0.171605	0.0885216	1.93857	0.0525538	0.995012	52.2043	72.0021	85.358	53.7997	77.3717	49.528	56.9011	208.572	58.0276	49.2965	70.0155	32.0928	64.0217	31.7542	60.0404	73.7272	89.21	71.4602	63.9798	47.7521	74.0373	91.1217	76.2968	42.2055	108.674	45.6834	67.5394	46.7685	114.215	70.1889	46.2128	89.0586	92.6758	42.7592	63.2558	55.4533	45.3227	73.7693	37.3872	68.685	57.9295	84.7711
MANBA	ENSBTAG00000019761	77.1579	-0.159458	0.0820923	-1.94242	0.0520863	0.995012	84.832	63.5312	77.9355	75.6104	72.654	47.5857	115.261	15.8564	94.1898	82.1608	103.843	69.3204	104.405	68.0447	94.6792	78.3351	64.6568	61.5352	62.2506	80.1002	75.8999	97.1965	75.3548	87.4257	80.1691	57.5273	97.5569	106.129	69.9643	58.1252	72.9135	51.0777	87.8987	81.8794	88.7469	74.5751	47.8406	39.8354	40.7861	62.3691	56.9308	82.8873
RBFOX2	ENSBTAG00000020125	344.498	0.167628	0.085936	1.95062	0.0511024	0.995012	409.245	183.182	302.835	335.885	231.172	305.908	388.095	296.392	245.566	311.428	348.504	164.315	337.837	149.05	273.646	370.172	237.348	262.021	352.753	455.955	326.416	462.898	261.858	298.453	530.898	311.324	292.671	419.118	384.504	319.688	282.411	313.015	342.041	359.36	236.973	336.544	206.47	455.894	491.132	364.741	406.506	374.876
ABCB6	ENSBTAG00000020607	747.366	0.116479	0.0597765	1.94857	0.0513464	0.995012	668.402	560.134	593.052	565.139	786.927	695.334	509.192	931.867	829.207	756.661	679.701	472.405	588.014	986.324	707.784	801.783	1022.23	866.455	634.61	651.585	910.333	815.236	801.587	741.611	762.497	712.323	825.482	802.26	886.812	560.414	842.099	826.411	986.95	820.614	944.116	717.068	618.151	888.182	672.97	845.536	926.873	644.26
bta-mir-454	ENSBTAG00000030066	0.275364	-0.0812694	0.0419323	-1.93811	0.05261	0.995012	0	0	0	0	0	0	0	0	0.84098	0	0	0	0	0	1.15462	0	0	1.98501	0	0	0	0	0.941935	0	0	0	3.75219	0	1.19597	1.0967	0	1.30968	0	0	0	1.91218	0	0	0	0	0	0
FAM101A	ENSBTAG00000039688	33.6215	0.191959	0.098665	1.94556	0.0517072	0.995012	30.7633	66.7078	17.0716	34.8971	19.8147	25.7351	27.721	56.1072	21.0245	28.1694	14.9471	24.3905	36.4431	29.8101	31.1748	36.8636	54.0171	7.94002	51.8755	43.1309	45.1674	14.5795	38.6193	19.5954	40.9753	40.6075	20.637	28.7806	17.9396	37.8362	33.3759	13.0968	63.0578	22.7443	38.7087	17.2096	73.0199	16.2292	32.289	28.4214	24.9696	15.0704
Novel	ENSBTAG00000040351	0.246333	0.0796822	0.0410811	1.93963	0.0524245	0.995012	0	0	0.742243	0.969364	0	0	0	0	0	0	0	0	0	0	0	0	0	0	0	0	0	1.21496	0	0.75367	0	0	0	0	0	0	1.02695	1.30968	0.955421	0.909771	0	0	0	4.42616	0	0	0	0
GRAMD2	ENSBTAG00000046391	5.47761	-0.189385	0.0976361	-1.9397	0.0524165	0.995012	1.86444	3.17656	5.93795	8.23959	4.71779	7.28353	4.37701	0	6.72784	5.47738	9.44029	10.2697	7.87959	3.88827	6.92774	6.91192	5.72908	3.97001	0	1.54039	1.39693	1.21496	4.70968	14.3197	5.34461	5.07594	1.87609	7.19516	7.17582	4.93516	5.64823	2.61937	2.86626	3.63909	1.88823	3.82436	3.77689	16.2292	3.39884	2.36845	2.99636	3.7676
C6orf141	ENSBTAG00000047591	12.1819	-0.188588	0.0973041	-1.93812	0.0526081	0.995012	11.1866	21.1771	4.45346	7.75491	9.43558	15.0526	11.672	9.75777	11.7737	6.25987	11.0137	15.4045	15.7592	12.9609	11.5462	9.98389	7.36596	13.895	17.2918	10.7827	10.2442	12.1496	18.8387	7.5367	10.6892	8.4599	7.50438	12.5915	8.37179	22.4824	13.3504	7.85811	11.465	6.3684	19.8264	9.56091	21.4024	5.90154	5.09826	10.2633	11.9854	9.41901
STEAP2	ENSBTAG00000003506	8.76422	-0.189966	0.0981194	-1.93607	0.0528592	0.998601	4.6611	2.11771	17.0716	6.78555	10.3791	4.37012	7.29501	0	4.2049	6.25987	4.72015	8.98597	22.6538	3.88827	0	12.2879	6.54752	7.94002	12.1043	7.70195	16.7632	4.85983	2.82581	10.5514	7.12614	16.9198	11.2566	17.9879	5.97985	16.4505	8.72908	5.23874	15.2867	6.3684	5.66469	13.3853	5.03586	7.37693	6.79768	4.7369	5.99271	9.41901
ADRBK2	ENSBTAG00000000005	73.0056	-0.0441927	0.0868516	-0.508831	0.610871	0.99952	75.5098	58.237	66.8019	98.3904	62.2748	65.0662	115.261	56.1072	79.8931	56.3388	92.8295	33.3765	113.269	16.8492	87.7514	53.7594	50.7433	62.5277	81.2716	80.1002	58.6711	66.8226	45.2129	64.0619	87.2952	69.3712	60.035	115.122	62.7884	90.4779	54.4284	49.768	81.2108	63.684	53.8146	107.082	32.7331	89.9985	81.5722	63.9481	75.9077	79.1197
KCNJ1	ENSBTAG00000000008	0.517513	0.0253674	0.0553302	0.458473	0.646613	0.99952	0	0	0	0	1.88712	0	0	0	0	0.782483	0	0	0	0.648045	0	1.53598	0.81844	0	0	0	0.931287	1.21496	0	0	0	0	3.75219	0	0.597985	0.548351	0.513475	2.61937	1.91084	0	1.88823	0	1.25896	0	0	2.36845	0.998785	0
FOXF1	ENSBTAG00000000009	7.67657	-0.129157	0.0981139	-1.3164	0.188039	0.99952	3.72888	5.29427	5.1957	8.72428	6.60491	4.85568	4.37701	10.9775	5.04588	7.82483	10.227	6.41855	8.86454	5.8324	11.5462	5.37594	8.1844	14.8875	8.64591	15.4039	5.12208	6.07478	1.88387	9.79771	8.90768	6.76792	1.87609	14.3903	4.1859	8.22526	5.13475	11.7872	6.68795	10.9173	9.44116	3.82436	3.77689	4.42616	15.2948	0.789483	10.9866	11.3028
UBL7	ENSBTAG00000000010	464.915	0.0500229	0.0697128	0.717557	0.47303	0.99952	441.872	499.779	384.482	377.567	564.248	463.718	337.03	800.137	466.744	431.931	413.799	573.819	332.913	1018.08	385.644	487.675	423.134	559.772	428.837	325.022	472.628	431.31	546.322	481.595	448.947	494.058	440.882	424.514	388.092	387.684	463.668	502.919	418.474	425.773	573.078	390.085	629.482	458.845	339.884	470.532	426.481	446.461
Novel	ENSBTAG00000000011	0.938558	0.0617245	0.0686934	0.898551	0.368892	0.99952	0.93222	1.05885	1.48449	0.484682	0	1.45671	4.37701	0	0.84098	0.782483	0.786691	0	0.984949	2.59218	1.15462	0	0	0.992503	1.72918	1.54039	0.931287	1.21496	0.941935	0.75367	0	0	0	0	0.597985	1.0967	1.54043	1.30968	0	0	5.66469	0	0	0	1.69942	0.789483	0.998785	0
PRKAA1	ENSBTAG00000000013	819.164	0.0428095	0.0872809	0.49048	0.623795	0.99952	1278.07	759.198	738.532	788.578	606.708	1264.91	694.485	81.7213	830.048	719.102	618.339	682.934	570.285	607.218	781.68	694.264	679.305	575.652	786.778	688.554	858.181	702.245	722.464	527.569	1368.22	1032.11	1120.03	983.937	951.992	1091.22	738.377	654.842	615.291	725.997	534.369	1151.13	769.227	814.413	1126.72	922.905	770.063	762.939
TXN2	ENSBTAG00000000014	831.651	0.0797309	0.0701208	1.13705	0.255517	0.99952	749.505	890.496	789.005	878.728	1029.42	773.51	596.732	1368.53	839.298	931.155	647.447	897.314	728.862	1408.2	883.287	1092.85	1145.82	1089.77	785.049	910.37	790.197	780.002	885.419	809.442	659.168	869.677	654.757	633.174	891.596	586.735	752.754	903.682	848.414	709.622	1046.08	734.278	1391.16	677.202	628.786	858.168	898.907	742.218
FOXRED2	ENSBTAG00000000015	10.1809	-0.0665894	0.0975908	-0.682332	0.495029	0.99952	6.52554	10.5885	12.6181	7.75491	14.1534	5.82682	24.803	13.4169	13.4557	4.6949	9.44029	11.5534	12.8043	1.29609	6.92774	5.37594	8.1844	8.93253	8.64591	10.7827	10.7098	8.5047	4.70968	6.78303	12.4707	3.38396	20.637	8.99394	9.56776	6.58021	12.8369	13.0968	5.73252	9.09771	6.60881	9.56091	3.77689	8.85231	6.79768	5.52638	6.9915	15.0704
LTA	ENSBTAG00000000016	1.38355	0.0250712	0.079754	0.314357	0.75325	0.99952	0.93222	0	2.22673	0.969364	4.71779	1.45671	2.918	3.65916	0	2.34745	1.57338	1.28371	0.984949	0	0	0.767992	2.45532	2.97751	0	0	0	1.21496	3.76774	1.50734	3.56307	0	1.87609	0	1.79396	1.64505	0.513475	1.30968	3.82168	0	2.83235	0	3.77689	1.47539	0	3.15793	0.998785	0
SERINC1	ENSBTAG00000000019	752.302	-0.078202	0.0613222	-1.27526	0.202216	0.99952	744.844	851.319	866.198	859.826	835.992	864.312	674.059	258.581	874.619	851.342	724.542	947.378	813.568	496.402	867.123	770.296	726.775	736.437	712.423	633.1	828.846	896.638	712.103	804.919	652.042	624.34	853.623	656.558	659.578	740.822	730.162	870.94	913.382	779.674	658.993	550.708	659.697	674.251	616.89	757.114	792.037	653.679
TRPV3	ENSBTAG00000000020	0.39512	-0.0297417	0.0511454	-0.581513	0.560895	0.99952	0	0	0.742243	0.969364	0	0.485568	0	0	0	0	0	1.28371	0	0	0	0.767992	0	0	1.72918	1.54039	0.465644	0	0	1.50734	1.78154	0	0	0	0	0	1.02695	0	0	0.909771	0	0	0	0	0	0	0.998785	0
Novel	ENSBTAG00000000021	177.537	-0.0479391	0.0889006	-0.539244	0.589719	0.99952	143.562	196.947	190.014	121.655	164.179	117.993	148.818	14.6367	151.376	173.711	164.418	265.728	155.622	361.609	207.832	244.989	208.702	229.268	129.689	146.337	173.685	195.608	253.381	166.561	133.615	221.649	257.025	205.062	252.35	171.634	206.93	237.053	178.664	159.21	199.208	162.535	276.972	163.768	120.659	162.633	158.807	124.331
NUP37	ENSBTAG00000000022	172.798	0.0277733	0.0857092	0.324041	0.745907	0.99952	225.597	138.71	140.284	111.962	157.574	159.752	86.0811	20.7353	146.331	190.143	146.325	112.967	183.2	254.682	213.605	216.574	178.42	224.306	150.439	98.5849	191.845	238.131	224.181	226.855	171.027	240.261	183.857	167.287	213.481	157.377	168.42	235.743	147.135	209.247	205.817	189.306	253.052	224.259	224.323	213.16	171.791	163.891
RNF2	ENSBTAG00000000023	180.331	-0.0205522	0.0801817	-0.25632	0.797703	0.99952	196.698	194.829	181.107	195.327	140.59	164.608	239.276	18.2958	198.471	169.799	193.526	186.138	172.366	83.5978	176.657	168.19	166.143	126.048	141.793	211.033	176.013	182.243	142.232	160.532	171.027	209.805	180.105	169.086	199.129	172.73	165.339	189.904	171.02	190.142	151.059	204.603	169.96	169.669	226.023	189.476	152.814	148.82
DYM	ENSBTAG00000000024	791.967	-0.0263695	0.0647328	-0.407359	0.683744	0.99952	884.677	743.316	896.63	688.248	670.87	781.765	958.564	406.167	822.479	824.737	902.335	784.347	654.991	1085.48	729.722	693.496	711.225	821.793	695.131	941.178	786.472	878.413	854.335	816.978	837.322	900.133	1153.8	699.729	850.933	653.086	879.583	999.289	492.997	871.561	637.278	783.994	984.51	901.461	915.988	911.852	637.225	793.08
Novel	ENSBTAG00000000025	1560.32	-0.0454304	0.0623964	-0.728094	0.466556	0.99952	1982.83	1481.34	1508.98	1461.8	1309.66	1750.47	1939.01	534.238	1558.34	1349	1634.74	1636.73	1281.42	1627.89	1499.86	1459.95	1266.95	1370.65	1597.76	1853.09	1479.35	1659.63	1566.44	1367.91	1804.7	2098.05	1945.51	1635.1	1663	1376.91	1683.68	1621.39	1093.96	1528.42	1272.67	1883.5	1822.98	1336.7	1760.6	1841.86	1287.43	1574.86
VPS33B	ENSBTAG00000000026	141.047	0.0879417	0.0564495	1.55788	0.119261	0.99952	139.833	139.769	128.408	135.711	138.703	118.479	121.097	206.133	131.193	155.714	131.377	132.222	132.968	186.637	111.999	158.206	174.328	182.621	138.335	124.772	139.693	138.505	178.968	152.995	97.9844	152.278	120.07	165.489	147.702	149.7	157.123	132.278	129.937	149.202	168.053	126.204	119.602	118.031	144.451	171.318	113.862	152.588
LYZL6	ENSBTAG00000000029	0.644644	0.0859726	0.0568905	1.51119	0.130739	0.99952	0	1.05885	0	0.484682	0	0.485568	0	1.21972	0	0	0.786691	2.56742	0.984949	0	1.15462	3.83996	0	0	1.72918	0	0	0	1.88387	0	1.78154	0	1.87609	0	0	0	0	1.30968	1.91084	0	0	0	1.25896	2.95077	0	0	0.998785	0
RDM1	ENSBTAG00000000030	1.8613	-0.108513	0.0853883	-1.27082	0.203792	0.99952	0	1.05885	0	1.93873	0	2.91341	2.918	0	5.88686	0.782483	2.36007	2.56742	1.9699	1.29609	4.6185	0	3.27376	2.97751	1.72918	1.54039	6.51901	1.21496	4.70968	2.26101	1.78154	3.38396	1.87609	7.19516	2.39194	1.0967	4.1078	1.30968	1.91084	1.81954	4.72058	0	1.25896	0	0	0.789483	2.99636	0
TRPV4	ENSBTAG00000000031	2.20304	-0.148122	0.0895508	-1.65405	0.098117	0.99952	1.86444	4.23542	0	3.39277	2.83067	2.42784	4.37701	4.87888	0.84098	3.12993	4.72015	0	4.92474	0.648045	1.15462	0	0.81844	3.97001	1.72918	0	1.86257	1.21496	2.82581	0	0	3.38396	3.75219	0	4.1859	4.93516	1.02695	0	3.82168	4.54886	0.944116	0	2.51793	2.95077	0	1.57897	0.998785	3.7676
ABI3	ENSBTAG00000000032	53.2777	0.0415519	0.0819985	0.506739	0.612338	0.99952	34.4921	58.237	28.2052	54.7691	36.7988	52.4414	30.639	71.9635	64.7555	38.3417	49.5615	65.4692	47.2775	75.1732	50.8035	39.1676	62.2015	53.5952	53.6047	67.7771	79.1594	36.4487	33.9097	42.2055	53.4461	59.2193	48.7785	41.3721	40.065	59.7702	56.4823	57.6261	80.2553	47.3081	71.7528	57.3654	66.7251	66.3924	35.6878	61.5796	75.9077	33.9084
PHOSPHO1	ENSBTAG00000000033	470.559	0.0724503	0.0821209	0.88224	0.377647	0.99952	439.076	426.718	385.967	462.871	484.989	544.808	398.308	1142.88	512.998	582.95	394.132	427.476	367.386	854.123	367.17	570.618	419.86	681.85	330.274	492.924	405.576	522.431	470.968	421.301	331.366	668.332	410.865	269.818	434.137	319.688	674.193	544.829	323.888	413.036	377.646	353.754	677.323	390.977	382.37	622.112	564.314	487.905
CWC27	ENSBTAG00000000037	137.56	-0.0418173	0.0770154	-0.542973	0.587148	0.99952	137.036	120.709	138.799	129.41	180.22	144.699	221.768	13.4169	157.263	164.322	136.098	160.464	126.073	166.548	132.782	142.846	153.867	142.92	129.689	143.256	145.746	111.776	133.755	125.109	154.994	126.898	133.203	136.708	139.331	116.25	141.719	151.923	110.829	114.631	166.164	151.062	173.737	95.9001	168.243	138.949	114.86	96.0739
SIRT7	ENSBTAG00000000039	104.543	0.106665	0.0586992	1.81714	0.0691957	0.99952	99.7476	140.828	86.1002	96.9364	114.171	94.2003	93.3761	145.147	109.327	98.5929	91.2562	120.669	119.179	125.073	118.926	130.559	112.126	121.085	93.3759	86.2618	82.4189	102.056	120.568	92.7014	117.581	67.6792	105.061	95.3358	82.5219	111.315	90.3716	119.181	120.383	121.909	118.959	101.346	119.602	118.031	84.971	94.7379	132.838	113.028
PYCR1	ENSBTAG00000000042	65.1625	-0.0836166	0.093694	-0.892444	0.372155	0.99952	50.3399	57.1781	66.0597	45.5601	57.557	38.3599	51.0651	139.048	28.5933	54.7738	52.7083	103.981	155.622	74.5252	49.6488	50.6874	67.1121	49.6252	31.1253	73.9387	36.7858	70.4675	50.8645	47.4812	40.9753	52.4514	61.9111	73.7503	52.0247	74.5757	37.4837	73.3423	58.2807	54.5863	82.1381	59.2776	83.0916	70.8185	62.8786	37.8952	37.9538	43.3274
MYADML2	ENSBTAG00000000044	968.245	0.110585	0.0692094	1.59784	0.110079	0.99952	880.948	839.671	1120.79	953.369	1152.08	980.848	960.023	2429.68	974.696	1075.91	1005.39	848.533	867.74	1418.57	969.884	1108.21	1043.51	1001.44	762.57	1033.6	859.113	976.825	1085.11	875.764	1043.98	832.454	795.464	746.497	876.048	706.824	908.337	1064.77	806.375	963.448	1055.52	797.38	1083.97	904.411	926.184	1189.75	799.028	853.362
CCDC77	ENSBTAG00000000049	68.4526	0.0368195	0.0871734	0.422371	0.672754	0.99952	63.391	64.5901	82.389	73.187	77.3717	54.8692	81.7041	53.6677	46.2539	82.1608	72.3756	34.6602	97.5099	21.3855	51.9581	90.623	76.1149	79.4002	74.3549	52.3732	63.3275	80.1871	71.5871	72.3523	65.9168	86.291	50.6546	80.9455	80.728	93.768	49.2936	102.155	79.2999	78.2403	84.0263	95.6091	56.6534	70.8185	27.1907	63.1586	70.9137	79.1197
PSMG3	ENSBTAG00000000050	148.305	-0.0133608	0.085128	-0.156949	0.875285	0.99952	116.528	150.357	131.377	143.466	161.348	137.416	78.7861	280.536	116.896	209.706	139.244	166.882	149.712	272.827	160.493	147.454	139.135	190.561	102.022	86.2618	128.518	137.29	235.484	159.778	101.548	126.898	91.9286	107.927	136.341	166.699	165.852	147.994	134.714	142.834	169.941	108.994	244.239	197.702	105.364	152.37	143.825	126.215
PKNOX2	ENSBTAG00000000052	168.493	0.139904	0.079755	1.75417	0.0794018	0.99952	197.631	156.71	137.315	163.338	152.856	216.078	183.834	343.961	137.08	103.288	146.325	159.18	139.863	82.9497	148.946	162.046	152.23	133.988	152.168	214.114	155.059	195.608	161.071	128.878	258.323	133.666	129.451	179.879	190.757	133.249	154.556	146.685	122.294	146.473	135.953	172.096	75.5379	154.915	186.936	155.528	185.774	129.982
FILIP1	ENSBTAG00000000053	831.336	0.0174436	0.0881859	0.197805	0.843197	0.99952	1177.39	501.897	1077	879.698	523.675	1210.52	1111.76	1150.2	835.093	684.673	886.601	463.419	674.69	154.883	816.319	767.224	621.196	568.704	1028.86	1038.22	962.02	833.46	597.187	780.802	960.248	825.686	1041.23	1034.3	1002.82	603.186	949.415	890.586	622.934	827.892	422.964	908.286	323.554	969.328	798.728	753.956	963.828	749.753
PCDH7	ENSBTAG00000000061	140.031	-0.0705841	0.0879162	-0.802856	0.422058	0.99952	148.223	79.4141	121.728	107.599	72.654	124.306	213.014	109.775	132.875	100.94	206.9	77.0226	228.508	46.0112	127.009	148.222	111.308	121.085	126.23	178.685	133.174	140.935	95.1355	125.109	115.8	150.586	165.096	129.513	133.351	125.572	136.584	141.446	133.759	119.18	81.194	196.955	62.9482	141.637	156.347	120.791	109.866	205.334
RASL12	ENSBTAG00000000062	33.8846	0.0835553	0.0848082	0.985226	0.324513	0.99952	27.0344	49.7661	22.2673	23.7494	30.1939	39.331	45.2291	62.2058	40.3671	25.0395	23.6007	38.5113	48.2625	27.8659	23.0925	31.4877	44.1958	25.8051	29.3961	29.2674	24.2135	29.159	23.5484	36.9298	44.5384	25.3797	28.1414	43.1709	31.0952	29.6109	24.6468	28.8131	57.3252	25.4736	35.8764	26.7705	23.9203	20.6554	20.393	29.2109	54.9332	47.095
FEN1	ENSBTAG00000000064	86.9173	0.0425182	0.0749168	0.567539	0.570348	0.99952	80.1709	85.7672	82.389	64.9474	71.7104	69.9218	62.7371	137.828	100.077	75.9009	70.8022	66.7529	92.5852	121.832	105.071	99.8389	103.942	122.078	46.6879	61.6156	74.0373	83.832	110.206	79.1353	65.9168	89.6749	123.822	109.726	88.5018	75.124	78.5617	119.181	78.3445	83.699	83.0822	95.6091	52.8765	94.4247	83.2716	91.58	106.87	126.215
CRLS1	ENSBTAG00000000065	399.007	0.0710461	0.0614498	1.15616	0.247614	0.99952	539.755	404.482	397.842	299.049	339.681	412.733	332.653	180.519	436.469	390.459	329.624	290.119	327.003	486.682	387.954	433.915	419.041	416.851	359.67	314.239	450.277	459.254	426.697	388.14	445.384	546.509	395.856	393.935	530.413	339.429	440.048	424.338	442.36	441.239	443.734	455.099	562.757	295.077	421.456	467.374	413.497	431.39
LRRN4	ENSBTAG00000000066	0.690454	-0.0356546	0.0572338	-0.622964	0.533308	0.99952	0	0	0	0	0.943558	0.971137	4.37701	0	1.68196	0	0	1.28371	0.984949	0.648045	1.15462	0	0	0	0	3.08078	0.931287	0	0	0	1.78154	0	0	1.79879	0	1.64505	1.54043	0	0.955421	0	0	0	0	0	0	0	0	0
SDF2L1	ENSBTAG00000000067	21.4242	-0.0659196	0.0971137	-0.678788	0.497272	0.99952	11.1866	30.7068	10.3914	28.5962	27.3632	16.9949	24.803	43.91	15.9786	25.0395	26.7475	47.4973	23.6388	60.2682	18.474	9.2159	20.461	20.8426	27.6669	12.3231	20.0227	15.7944	21.6645	17.3344	16.0338	13.5358	9.38047	5.39637	21.5275	20.8373	18.4851	9.16779	36.306	12.7368	28.3235	19.1218	26.4382	13.2785	18.6936	9.47379	23.9708	15.0704
PMP2	ENSBTAG00000000071	15.4019	-0.0349635	0.0772017	-0.452885	0.650631	0.99952	0.93222	46.5896	2.96897	2.42341	6.60491	14.0815	46.6881	0	17.6606	14.0847	7.86691	3.85113	5.90969	12.3129	9.23699	8.44791	55.6539	0	3.45837	12.3231	2.79386	4.85983	14.129	165.807	21.3784	8.4599	7.50438	10.7927	1.79396	12.0637	8.2156	7.85811	8.59879	7.27817	25.4911	7.64873	3.77689	10.3277	47.5838	0.789483	0.998785	3.7676
TFB2M	ENSBTAG00000000072	508.716	0.0135977	0.0657789	0.206718	0.83623	0.99952	454.923	547.428	615.32	496.799	527.449	772.539	373.505	322.006	666.056	630.682	483.815	396.666	392.994	748.492	487.251	466.171	545.9	557.787	413.275	417.445	595.558	459.254	693.264	495.161	365.215	619.264	557.2	467.685	627.884	456.228	518.096	605.074	428.029	534.945	491.884	566.006	708.797	529.663	404.462	698.692	566.311	523.697
LRPAP1	ENSBTAG00000000073	252.683	-0.031516	0.0766438	-0.411201	0.680925	0.99952	235.852	276.361	171.458	285.962	297.221	186.944	246.571	536.677	240.52	295.779	265.902	268.295	245.252	430.95	269.027	224.254	252.08	293.781	167.731	201.791	254.241	151.87	321.2	256.248	254.76	172.582	202.618	226.647	211.089	263.757	196.661	188.595	276.117	230.172	384.255	210.34	383.984	181.472	249.815	188.686	225.725	177.077
NFIA	ENSBTAG00000000074	347.06	0.0657448	0.0940513	0.699031	0.484533	0.99952	429.754	207.535	495.076	338.793	168.897	304.937	596.732	298.832	293.502	254.307	361.878	154.045	327.988	57.0279	327.913	346.364	247.169	193.538	392.524	525.273	319.897	407.01	179.91	322.571	516.645	390.847	339.573	379.544	341.45	317.495	327.084	322.182	300.002	375.736	206.761	409.207	101.976	377.699	521.722	285.003	351.572	384.295
RECK	ENSBTAG00000000076	83.0982	-0.131399	0.0828189	-1.58658	0.112607	0.99952	68.9843	96.3557	85.358	61.0699	58.5006	70.4074	91.9171	45.1297	80.7341	67.2936	76.309	77.0226	128.043	34.3464	88.906	59.1354	73.6596	70.4677	88.1883	104.746	99.1821	104.486	83.8322	75.367	83.7322	55.8353	127.574	134.909	92.6877	93.768	82.156	66.7939	120.383	88.2478	66.0881	72.6629	23.9203	70.8185	66.2774	52.1059	68.9162	97.9577
Novel	ENSBTAG00000000077	2023.59	0.0898133	0.0686206	1.30884	0.190589	0.99952	1678.93	2243.71	2373.69	1873.3	2588.18	2056.38	2030.93	3143.22	1873.7	2305.98	2435.6	1828	1417.34	3527.96	1790.82	2568.16	2356.29	2303.6	2036.98	1580.44	1745.7	1652.34	2319.99	2111.03	1517.87	2016.84	1825.44	1624.31	2104.91	1690.02	2295.23	2792.25	1561.16	2584.66	2167.69	1858.64	2724.4	2270.62	1583.86	2213.71	1498.18	2273.75
CCSAP	ENSBTAG00000000079	30.659	0.109052	0.0907964	1.20106	0.229728	0.99952	27.0344	37.0599	47.5036	27.1422	31.1374	33.9898	23.344	34.1522	21.8655	27.3869	27.5342	7.70226	41.3678	3.24022	21.9379	31.4877	38.4667	27.7901	31.1253	30.8078	32.1294	40.0936	24.4903	42.9592	51.6645	28.7637	31.8936	52.1649	25.1154	36.7395	35.4298	39.2905	40.1277	24.5638	22.6588	45.8924	23.9203	29.5077	11.8959	39.4741	34.9575	39.5598
GRWD1	ENSBTAG00000000080	207.01	-0.0574588	0.0740425	-0.776024	0.437735	0.99952	179.918	262.596	208.57	267.06	258.535	229.674	172.162	401.288	241.361	266.827	209.26	351.737	130.998	371.978	221.688	161.278	217.705	219.343	176.377	183.306	202.089	154.299	243.961	197.462	144.304	169.198	165.096	149.299	185.375	226.469	201.796	165.02	170.065	201.969	186.935	185.482	305.928	159.342	198.832	159.475	206.749	163.891
COL4A3BP	ENSBTAG00000000081	426.613	0.0237538	0.0852586	0.278609	0.780545	0.99952	596.621	345.186	516.601	393.077	294.39	407.392	477.094	101.237	470.108	391.242	493.255	360.723	342.762	112.112	405.273	476.923	413.312	437.694	427.108	442.092	507.552	550.375	322.142	492.146	520.208	494.058	639.748	462.289	484.966	401.393	572.011	489.822	371.659	515.84	285.123	455.099	196.398	333.437	465.641	444.479	428.479	819.454
MRPS30	ENSBTAG00000000084	303.644	-0.035593	0.056686	-0.627897	0.530072	0.99952	273.141	343.069	332.525	279.661	275.519	338.927	272.833	278.096	377.6	361.507	288.716	318.36	227.523	502.235	332.532	247.293	266.811	340.429	299.149	268.028	325.019	308.599	382.426	253.233	265.449	367.16	337.697	275.215	267.299	319.14	286.519	350.996	219.747	260.195	252.079	334.632	396.574	246.389	360.277	303.161	301.633	250.546
HSD17B12	ENSBTAG00000000087	202.341	-0.150931	0.0795523	-1.89725	0.0577945	0.99952	218.14	206.477	194.468	194.357	148.139	171.891	366.21	50.0086	206.881	203.446	220.273	184.854	239.342	119.24	211.296	145.918	188.241	186.591	198.856	264.947	218.387	172.524	183.677	141.69	178.154	236.877	223.255	217.653	148.898	214.953	197.174	170.259	171.02	193.781	179.382	256.232	314.741	144.588	278.705	152.37	177.784	182.729
ALCAM	ENSBTAG00000000088	167.626	0.0117513	0.0975576	0.120455	0.904123	0.99952	234.919	75.1786	175.169	165.761	95.2993	195.684	131.31	3.65916	132.875	138.5	119.577	101.413	423.528	22.0335	146.637	246.525	158.777	54.5877	240.356	218.735	140.624	106.916	185.561	65.5693	217.347	250.413	185.733	268.02	61.5925	140.378	71.8865	244.911	123.249	75.511	53.8146	174.009	95.6813	109.179	537.017	135.791	252.693	259.965
SEC31B	ENSBTAG00000000090	470.051	0.121074	0.0727324	1.66465	0.095983	0.99952	560.264	307.068	555.94	503.585	501.973	605.504	303.472	417.145	384.328	395.937	406.719	265.728	443.227	322.078	466.468	718.84	496.793	497.244	534.317	431.309	472.628	416.73	640.516	430.346	377.686	580.349	534.687	518.051	592.603	392.619	567.39	741.282	449.048	707.802	532.481	602.337	245.498	545.893	300.797	416.057	528.357	597.165
NDUFB8	ENSBTAG00000000091	960.954	-0.0126127	0.0881107	-0.143146	0.886175	0.99952	788.658	1363.8	952.298	765.313	1415.34	1022.61	827.254	757.447	913.305	1418.64	1149.36	1012.85	819.477	1948.02	1035.7	1171.96	1055.79	1127.48	677.84	625.398	819.533	1022.99	1111.48	911.187	586.125	871.369	635.996	557.625	993.253	701.889	1024.9	975.715	954.465	868.832	1270.78	709.419	2407.14	956.05	436.751	1064.22	869.942	589.63
HIF1AN	ENSBTAG00000000092	2560.64	0.00793506	0.0681268	0.116475	0.907276	0.99952	2793.86	1896.41	3407.64	2308.54	2233.4	2697.33	2365.04	2421.15	2538.92	2523.51	2289.27	2589.24	1894.06	1859.24	2772.25	3316.19	2407.85	2585.47	2413.94	3359.59	2326.82	2444.49	3049.04	2393.66	3374.23	3691.9	3455.77	2304.25	3417.48	1629.15	3259.54	2539.48	1735.04	3706.41	1958.1	2547.03	1932.51	3054.05	2569.52	2441.08	1988.58	2341.56
ATPAF1	ENSBTAG00000000094	757.035	-0.0197775	0.0748052	-0.264386	0.791482	0.99952	701.962	912.732	1007.22	713.937	755.79	1034.75	659.469	320.787	797.249	1118.17	671.834	862.653	603.773	946.145	824.402	910.07	715.317	946.848	696.861	742.468	781.35	710.75	801.587	795.122	807.036	1005.04	917.41	519.85	902.36	578.51	906.797	915.47	787.267	859.734	826.101	747.663	919.044	826.216	491.132	766.588	600.27	700.774
EFCAB14	ENSBTAG00000000097	301.13	-0.0238195	0.0728607	-0.326918	0.74373	0.99952	322.548	268.949	288.733	288.87	240.607	303.966	331.194	68.3044	351.53	294.214	294.222	300.388	303.364	163.307	368.325	268.797	310.189	251.103	395.983	329.643	308.256	338.973	241.135	276.597	391.938	348.548	403.36	381.343	288.229	282.401	295.762	289.44	260.83	337.525	246.414	340.368	188.845	292.126	399.364	262.898	275.665	339.084
CERS2	ENSBTAG00000000099	491.955	-0.0791267	0.0540658	-1.46353	0.143324	0.99952	468.907	551.663	412.687	543.328	604.821	518.101	465.422	298.832	420.49	514.092	442.12	643.139	619.533	552.782	468.777	470.011	487.79	513.124	449.588	446.713	476.819	428.88	502.993	471.044	345.618	436.531	474.652	534.24	458.655	602.089	379.458	438.744	657.33	450.337	574.022	474.221	595.49	419.01	486.034	446.847	521.366	429.507
GPR75	ENSBTAG00000000102	1.49036	-0.126215	0.0790303	-1.59705	0.110255	0.99952	3.72888	0	1.48449	0	1.88712	1.45671	1.459	0	0.84098	0.782483	0	0	5.90969	0.648045	2.30925	1.53598	1.63688	0.992503	1.72918	0	1.86257	0	0.941935	4.52202	1.78154	1.69198	0	0	0	1.64505	0	0	0	0.909771	1.88823	1.91218	0	1.47539	3.39884	0	0.998785	0
RIT1	ENSBTAG00000000105	411.493	0.0574707	0.0727182	0.790321	0.42934	0.99952	409.245	381.187	368.895	440.091	329.302	423.901	414.357	82.941	559.252	353.682	325.69	315.793	387.085	336.335	352.16	360.956	333.924	374.174	503.192	323.482	477.285	359.627	318.374	309.005	375.904	358.7	356.458	492.868	376.133	403.586	390.755	382.428	505.418	465.803	471.114	598.513	435.602	377.699	497.93	496.585	571.305	340.968
FAM69C	ENSBTAG00000000106	33.3561	-0.0595991	0.0985517	-0.60475	0.545345	0.99952	11.1866	85.7672	32.6587	29.5656	46.2343	35.9321	10.213	63.4255	42.049	34.4293	15.7338	64.1855	17.7291	81.6536	45.0303	17.6638	31.1007	68.4827	76.084	26.1866	50.7552	10.9346	45.2129	18.0881	40.9753	20.3038	18.7609	19.7867	17.3416	33.4494	24.1333	20.955	56.3698	28.2029	38.7087	9.56091	46.5817	29.5077	32.289	7.10534	32.9599	18.838
KIAA0907	ENSBTAG00000000108	389.678	0.0269468	0.0737362	0.365448	0.714777	0.99952	414.838	399.188	494.334	467.718	454.795	432.641	357.456	163.443	246.407	428.018	400.426	277.281	465.881	255.33	294.429	453.883	364.206	397.001	461.692	363.532	447.484	428.88	448.361	364.776	322.458	438.223	363.962	440.703	434.735	431.004	364.567	517.325	443.315	477.63	416.355	411.119	412.94	420.485	256.612	457.9	434.472	405.017
UGP2	ENSBTAG00000000111	6310.16	0.0177259	0.092806	0.191	0.848526	0.99952	5823.58	11448.3	7100.3	5941.72	5863.27	8154.64	4840.97	425.683	5823.79	7000.1	4875.12	8351.82	3458.15	7512.14	7625.14	4894.41	5289.58	6018.54	5702.84	5375.96	5739.06	3691.04	6553.04	4447.41	3958.57	7150.31	4832.82	6623.14	8252.79	6341.68	5146.05	4393.99	4942.39	4409.66	4825.38	6109.42	6957.04	7065.62	7453.66	7771.67	8974.08	7203.66
ARHGEF2	ENSBTAG00000000113	565.613	0.0702973	0.0567707	1.23827	0.215617	0.99952	650.69	601.429	471.325	607.791	538.772	631.239	496.061	822.092	555.888	403.761	477.521	761.24	620.518	510.011	534.591	500.731	495.156	526.027	681.298	691.635	538.284	577.104	507.703	449.941	424.005	472.062	485.909	552.228	401.846	620.185	511.935	462.319	726.12	504.013	717.528	657.79	496.032	553.27	555.71	517.901	667.188	495.44
VPS54	ENSBTAG00000000115	273.772	-0.00646768	0.0800887	-0.0807564	0.935636	0.99952	343.057	285.891	334.752	348.971	250.043	332.129	309.308	12.1972	273.319	262.132	271.408	249.04	278.74	170.436	267.873	255.741	229.982	225.298	299.149	254.164	271.47	286.73	222.297	263.031	345.618	358.7	375.219	347.166	254.742	290.626	260.332	281.582	255.097	311.142	246.414	328.895	261.865	224.259	310.994	307.109	274.666	265.616
USP43	ENSBTAG00000000120	20.8226	-0.00856805	0.0983326	-0.0871334	0.930566	0.99952	21.4411	7.41198	15.5871	22.2954	24.5325	12.6248	13.131	43.91	17.6606	22.692	25.1741	2.56742	41.3678	4.53631	6.92774	33.0236	36.8298	38.7076	17.2918	15.4039	45.1674	17.0094	35.7935	21.8564	17.8154	43.9915	37.5219	39.5734	28.1053	24.1274	18.4851	15.7162	10.5096	20.9247	24.547	19.1218	3.77689	32.4585	13.5954	15.0002	29.9636	24.4894
DHH	ENSBTAG00000000124	12.2454	0.0178303	0.0953926	0.186915	0.851727	0.99952	6.52554	8.47083	8.16468	13.5711	14.1534	6.79796	8.75401	18.2958	12.6147	10.1723	14.9471	12.8371	6.89464	15.5531	6.92774	9.98389	18.8241	9.92503	8.64591	9.24233	15.3662	6.07478	14.129	17.3344	19.5969	10.1519	9.38047	3.59758	11.9597	10.4187	15.4043	6.54842	25.7964	20.015	21.7147	7.64873	13.8486	5.90154	10.1965	9.47379	15.9806	7.5352
SPATA5	ENSBTAG00000000125	84.6591	-0.10129	0.0753343	-1.34454	0.178775	0.99952	85.7643	59.2958	94.2649	103.722	67.9362	91.2869	112.343	29.2733	85.78	75.1184	94.4029	105.264	57.127	49.8995	106.225	67.5833	72.0227	58.5577	107.209	101.666	94.9913	87.4769	84.7742	75.367	94.4214	93.0589	78.796	89.9394	65.7784	87.7361	99.1007	53.6971	75.4782	69.1426	52.8705	86.0482	71.761	101.802	98.5664	96.3169	95.8834	67.8168
TNFSF13	ENSBTAG00000000130	23.4233	0.152492	0.0901432	1.69166	0.090711	0.99952	17.7122	23.2948	14.8449	27.1422	30.1939	23.7929	21.885	31.7128	10.0918	11.7373	31.4676	17.9719	33.4883	30.4581	23.0925	19.1998	33.556	25.8051	24.2086	12.3231	19.557	30.3739	16.9548	13.5661	14.2523	11.8439	22.5131	32.3782	22.1254	25.7725	19.5121	13.0968	43.9494	21.8345	39.6529	26.7705	16.3665	22.1308	25.4913	24.474	18.9769	28.257
Novel	ENSBTAG00000000131	290.315	0.0271399	0.057868	0.468997	0.639072	0.99952	222.801	364.246	282.052	314.074	389.689	345.239	234.899	526.92	290.138	311.428	280.849	386.397	256.087	384.291	293.274	300.285	274.996	284.848	276.669	272.649	262.157	298.879	357.935	304.483	285.046	230.109	225.131	248.233	290.023	310.366	260.845	319.563	245.543	298.405	311.558	254.32	328.59	237.537	278.705	274.74	258.685	286.338
EIF4A1	ENSBTAG00000000132	938.341	-0.0588237	0.0714176	-0.823658	0.410134	0.99952	837.134	1014.38	794.943	1075.99	1005.83	863.341	837.467	265.899	805.659	927.243	733.983	1581.53	1000.71	1476.25	961.802	913.91	978.854	1012.35	857.675	851.835	816.739	911.217	869.406	817.732	837.322	752.931	639.748	746.497	826.415	1131.25	846.207	847.366	983.128	950.711	1250.01	793.555	1349.61	876.379	846.311	828.167	929.869	853.362
CD68	ENSBTAG00000000133	71.7426	-0.181394	0.095119	-1.90702	0.0565181	0.99952	27.0344	68.8255	45.2768	90.1508	79.2589	45.1579	77.3271	41.4705	68.9604	33.6468	60.5752	71.8878	118.194	104.335	75.0506	36.8636	76.1149	161.778	77.8132	47.7521	42.8392	57.103	69.7032	60.2936	89.0768	38.9155	48.7785	37.7746	49.0348	68.5438	40.5645	34.0518	80.2553	53.6765	82.1381	57.3654	56.6534	42.7862	32.289	61.5796	59.9271	54.6302
MPDU1	ENSBTAG00000000134	159.706	0.0185262	0.0724589	0.255679	0.798198	0.99952	145.426	217.065	160.325	191.934	151.913	176.261	144.441	65.8649	153.058	176.841	143.178	229.784	164.486	213.207	195.131	173.566	187.423	174.681	115.855	135.554	145.746	110.561	173.316	125.863	114.018	106.595	136.955	161.891	151.29	186.988	134.53	174.188	192.995	151.022	205.817	114.731	265.641	135.735	149.549	173.686	146.821	152.588
FRYL	ENSBTAG00000000137	470.639	0.0442907	0.0896608	0.493981	0.62132	0.99952	550.01	355.775	483.2	662.076	278.35	496.736	634.666	98.7974	583.64	391.242	487.748	283.7	464.896	92.0224	499.952	367.1	389.578	280.878	600.026	531.434	604.405	541.871	293.884	414.518	691.236	482.214	559.076	625.979	493.936	537.932	487.801	394.215	597.138	483.998	332.329	613.81	214.024	482.451	564.208	407.373	608.26	538.767
SETD8	ENSBTAG00000000139	751.877	0.0587659	0.0648234	0.906553	0.364643	0.99952	886.541	834.377	679.895	737.686	695.402	741.948	919.171	1109.95	779.589	809.088	787.478	564.833	681.584	540.469	623.497	895.478	828.261	750.332	771.216	804.083	693.343	970.75	843.974	1024.24	705.488	1065.95	1024.35	640.369	753.461	548.351	903.716	945.592	555.099	1068.98	781.728	653.966	664.733	829.167	701.861	910.273	700.148	747.869
EPHX1	ENSBTAG00000000140	194.166	-0.0247073	0.0980964	-0.251868	0.801143	0.99952	179.918	178.946	115.79	101.299	145.308	117.022	173.621	107.335	160.627	151.019	111.71	151.478	355.566	403.732	227.461	131.327	185.786	259.043	200.585	126.312	136.899	134.86	178.026	288.656	94.4214	74.4471	281.414	192.47	76.5421	279.11	96.5333	94.2973	567.52	164.669	365.373	147.238	164.924	150.489	214.127	128.686	115.859	169.542
NFU1	ENSBTAG00000000141	523.241	0.0282008	0.0861615	0.327302	0.74344	0.99952	481.958	445.778	425.305	322.798	451.964	462.747	437.701	92.6988	504.588	534.436	457.854	465.987	497.399	1182.68	583.085	532.218	480.424	625.277	434.025	420.526	503.361	513.927	831.729	508.727	409.753	615.881	628.492	397.532	464.634	393.716	585.875	774.024	537.902	464.893	574.966	470.397	955.554	570.974	550.612	757.114	443.461	559.489
Novel	ENSBTAG00000000144	13.8544	0.0224641	0.0986053	0.227818	0.819788	0.99952	3.72888	10.5885	10.3914	23.2647	19.8147	10.6825	13.131	0	10.9327	6.25987	16.5205	16.6882	8.86454	25.2737	9.23699	5.37594	7.36596	8.93253	29.3961	16.9443	15.3662	13.3645	14.129	5.27569	12.4707	27.0717	16.8849	23.3843	8.96978	17.5472	13.8638	9.16779	21.0193	14.5563	15.1059	30.5949	21.4024	1.47539	11.8959	6.31586	1.99757	24.4894
RIC8B	ENSBTAG00000000147	220.699	0.00829039	0.0739691	0.112079	0.910761	0.99952	237.716	219.183	291.702	256.397	237.777	225.304	250.948	34.1522	269.955	223.008	265.902	195.124	217.674	132.849	187.049	237.309	178.42	187.583	212.689	240.301	207.677	321.963	186.503	247.957	247.633	243.645	326.44	257.227	208.697	191.374	227.983	281.582	233.123	244.728	200.153	212.252	168.701	284.749	168.243	265.266	199.757	246.778
USP40	ENSBTAG00000000149	308.788	0.0421577	0.0750198	0.561954	0.574147	0.99952	350.515	249.89	406.007	352.848	259.478	372.917	334.112	247.603	215.291	293.431	314.676	175.868	390.04	97.8548	335.996	301.821	274.996	280.878	311.253	237.22	332.47	336.543	294.826	373.067	375.904	382.387	343.325	374.148	395.866	348.203	280.871	379.809	326.754	326.608	299.285	355.666	212.765	404.256	319.491	341.846	381.536	316.479
RANBP2	ENSBTAG00000000152	2124.73	0.0225627	0.0653335	0.345347	0.729834	0.99952	2556.15	1818.05	2500.62	2566.88	1779.55	2400.16	2456.96	1084.33	2041.9	1826.32	2002.92	1554.57	1772.91	1128.25	2058.69	2006.76	1784.2	1807.35	2536.71	2301.34	2320.77	2293.84	1851.84	2248.95	2764.94	2392.46	2530.85	2167.54	1920.13	1898.39	2329.64	2176.7	1724.53	2309	1644.65	2504.96	1208.61	2188	2263.63	2337.66	2397.08	2460.24
LRFN3	ENSBTAG00000000153	102.475	0.0359861	0.0811597	0.443399	0.657477	0.99952	115.595	147.181	108.368	115.354	125.493	90.8013	110.884	250.043	122.783	105.635	87.3227	189.989	115.239	199.598	122.39	86.0151	113.763	84.3628	84.73	106.287	67.984	86.2619	120.568	107.021	89.0768	116.747	116.318	64.7564	71.7582	88.8328	115.018	96.9167	79.2999	91.8869	90.6351	93.6969	103.235	97.3755	71.3757	76.5798	101.876	124.331
IRF2BP1	ENSBTAG00000000154	401.426	0.038709	0.0848443	0.456236	0.64822	0.99952	362.634	451.072	406.007	417.796	600.103	388.94	338.489	1124.58	356.576	369.332	360.304	740.701	289.575	870.972	342.923	340.988	451.779	406.926	390.795	496.005	291.027	337.758	395.613	471.044	424.005	460.218	440.882	289.605	335.47	303.786	463.668	429.577	246.499	356.63	364.429	284.915	336.143	367.371	358.578	345.793	326.603	369.225
LGALSL	ENSBTAG00000000156	351.937	0.0518851	0.0930851	0.557394	0.577258	0.99952	644.164	183.182	381.513	480.32	321.753	548.692	458.127	52.448	386.851	388.894	394.132	335.048	219.644	119.888	292.12	253.437	254.535	327.526	515.296	300.376	268.211	318.319	375.832	363.269	555.839	419.611	536.563	503.661	318.128	216.05	300.896	424.338	518.793	231.082	151.059	478.045	192.622	351.142	382.37	388.425	579.295	372.993
CCDC138	ENSBTAG00000000157	106.369	0.104954	0.0808574	1.29802	0.194282	0.99952	112.799	97.4146	117.274	105.661	116.058	103.426	88.9991	120.752	64.7555	117.373	96.763	75.7389	88.6454	69.9888	116.617	113.663	89.21	121.085	124.501	92.4233	75.8999	97.1965	91.3677	174.851	126.489	93.0589	78.796	79.1467	77.1401	86.0911	203.85	117.872	84.077	119.18	135.009	105.17	143.522	138.686	73.0751	116.054	122.851	105.493
Novel	ENSBTAG00000000160	40.7108	-0.111249	0.0919132	-1.21037	0.226137	0.99952	23.3055	36.001	40.0811	24.2341	26.4196	29.1341	32.098	54.8875	52.1408	53.2089	43.268	87.2923	62.0518	51.8436	43.8757	38.3996	49.1064	38.7076	27.6669	30.8078	43.7705	30.3739	55.5742	36.1762	49.883	71.0631	41.2741	39.5734	56.2106	32.3527	31.8355	17.0259	50.6373	41.8495	35.8764	32.5071	20.1434	63.4416	20.393	22.1055	82.8992	30.1408
TMEM40	ENSBTAG00000000161	9.75935	-0.133109	0.0962282	-1.38326	0.166585	0.99952	2.79666	14.824	2.22673	4.84682	9.43558	19.4227	0	6.09861	5.88686	8.60732	4.72015	23.1068	13.7893	3.88827	8.08237	7.67992	4.0922	23.8201	1.72918	1.54039	9.77852	3.64487	19.7806	12.0587	21.3784	8.4599	15.0088	8.99394	17.3416	1.64505	4.62128	5.23874	9.55421	7.27817	14.1617	9.56091	23.9203	7.37693	10.1965	12.6317	9.98785	24.4894
ANAPC16	ENSBTAG00000000162	1108.54	-0.0450705	0.0792147	-0.568966	0.569379	0.99952	1049.68	1233.57	1300.41	1107.98	1294.56	1257.14	983.368	339.082	1048.7	1357.61	1332.65	1154.06	1148.45	2047.82	1140.77	1221.11	948.572	1137.41	978.717	776.356	968.073	1247.76	1334.72	1012.93	990.534	1103.17	1146.29	931.773	1241.42	960.162	1090.11	1255.99	688.858	1193.62	1244.34	1017.28	2342.93	1181.78	982.265	1155.01	883.925	1194.33
GNRH1	ENSBTAG00000000164	0.897269	-0.0360846	0.0690191	-0.522821	0.601099	0.99952	0.93222	0	0	0.969364	1.88712	1.45671	0	0	0	3.12993	2.36007	0	0	0	0	0	0	0.992503	3.45837	0	0.465644	1.21496	0.941935	0	1.78154	3.38396	0	0	0.597985	1.0967	0	1.30968	0.955421	1.81954	0.944116	3.82436	0	2.95077	1.69942	0	0.998785	0
ASZ1	ENSBTAG00000000169	0.643857	0.0143134	0.0623955	0.229398	0.818559	0.99952	0.93222	0	0	0	0.943558	0.485568	4.37701	0	0.84098	0	0.786691	0	0	1.29609	0	0.767992	0	0	1.72918	1.54039	0	0	0	0.75367	1.78154	0	1.87609	0	1.79396	1.0967	2.0539	0	0.955421	0.909771	0.944116	0	0	0	0	0.789483	0.998785	1.8838
Novel	ENSBTAG00000000170	0.508077	-0.0857672	0.0595566	-1.4401	0.14984	0.99952	0.93222	0	0.742243	1.45405	1.88712	0	0	0	0	1.56497	0	1.28371	1.9699	0	0	0	0.81844	0	0	1.54039	0.931287	0	0.941935	0.75367	0	0	0	0	0.597985	0.548351	0	0	0.955421	0	0.944116	0	0	0	0	0	0.998785	0
PFKFB1	ENSBTAG00000000172	432.255	0.0352263	0.076147	0.46261	0.643644	0.99952	524.84	363.187	480.974	411.01	517.07	452.064	444.996	268.339	296.866	410.021	465.721	233.635	338.822	422.525	340.614	467.707	478.788	544.884	447.858	400.501	458.193	451.964	457.781	492.146	466.762	463.602	515.926	494.667	536.991	508.869	383.566	529.113	358.283	550.412	606.122	437.89	463.299	525.237	266.809	574.743	362.559	453.996
N4BP2	ENSBTAG00000000175	162.817	0.0617951	0.0965941	0.639741	0.522341	0.99952	206.021	90.0026	220.446	170.123	89.638	158.295	192.588	10.9775	136.239	144.759	179.366	47.4973	227.523	16.2011	111.999	115.199	113.763	119.1	193.668	175.604	194.173	198.038	120.568	137.168	226.255	208.113	232.636	251.83	171.622	163.408	163.285	179.427	136.625	201.969	96.2998	254.32	85.6096	200.652	222.624	168.949	203.752	214.753
SP3	ENSBTAG00000000176	463.1	-0.00681967	0.0845467	-0.0806616	0.935711	0.99952	528.569	439.424	535.157	461.417	363.27	513.246	589.437	19.5155	463.38	401.414	410.653	472.405	549.601	181.453	501.107	456.955	419.041	397.001	478.984	525.273	451.209	513.927	377.716	437.129	479.233	541.433	523.43	543.234	423.373	486.935	474.451	551.377	403.188	484.908	359.708	508.64	411.681	476.55	548.913	520.269	435.47	516.162
MSLN	ENSBTAG00000000177	1.09146	-0.0110592	0.0575266	-0.192246	0.84755	0.99952	0	0	0	0	0	0	0	0	2.52294	0	0.786691	6.41855	3.93979	11.6648	0	0.767992	0.81844	0	1.72918	0	0.465644	2.42991	0	1.50734	0	0	1.87609	0	0	0	2.56738	0	0	0	0	0	1.25896	0	1.69942	0.789483	0	0
RPUSD1	ENSBTAG00000000179	35.8347	0.0612557	0.0843961	0.725812	0.467954	0.99952	35.4244	45.5307	25.2363	40.2286	40.573	33.0186	18.967	90.2594	37.8441	39.1242	35.4011	48.781	41.3678	57.0279	41.5665	43.7755	47.4695	48.6327	27.6669	36.9693	26.076	40.0936	32.9677	38.4372	33.8492	27.0717	31.8936	25.183	37.0751	30.7076	27.7277	43.2196	30.5735	14.5563	50.0381	9.56091	42.8048	30.9831	33.9884	29.2109	32.9599	28.257
SUSD3	ENSBTAG00000000181	7.16071	-0.0188653	0.0985065	-0.191513	0.848123	0.99952	1.86444	8.47083	2.22673	11.6324	7.54846	5.34125	4.37701	15.8564	6.72784	7.82483	11.0137	5.13484	18.714	7.77654	8.08237	5.37594	7.36596	6.94752	8.64591	6.16156	4.65644	9.71965	5.65161	4.52202	8.90768	1.69198	3.75219	10.7927	4.78388	8.77361	6.67518	3.92905	9.55421	2.72931	10.3853	5.73654	3.77689	4.42616	6.79768	5.52638	7.99028	9.41901
SPINT2	ENSBTAG00000000182	250.517	-0.0222156	0.0877318	-0.253221	0.800097	0.99952	204.156	379.07	284.279	272.391	279.293	314.648	189.67	284.195	189.221	376.374	248.594	539.158	274.801	411.508	302.511	218.878	229.982	180.636	235.169	172.524	220.249	191.963	144.116	189.171	174.59	130.282	223.255	174.483	300.787	166.15	143.26	341.828	315.289	211.977	197.32	216.077	270.677	218.357	203.93	180.792	204.751	284.454
TRAT1	ENSBTAG00000000183	1.92989	0.00915845	0.088378	0.103628	0.917464	0.99952	0.93222	1.05885	0.742243	3.39277	0.943558	0.485568	2.918	0	1.68196	0.782483	2.36007	1.28371	1.9699	4.53631	1.15462	2.30397	4.91064	1.98501	3.45837	4.62117	0.931287	0	0.941935	0	0	1.69198	3.75219	1.79879	0.597985	3.83845	1.54043	1.30968	0.955421	0	1.88823	5.73654	1.25896	0	3.39884	0	0.998785	1.8838
EIF2AK3	ENSBTAG00000000184	166.966	-0.0834324	0.0669977	-1.2453	0.21302	0.99952	151.952	159.887	143.995	183.694	113.227	155.867	160.49	62.2058	182.493	135.37	161.272	179.719	196.005	116	175.503	112.895	171.054	120.093	176.377	163.281	185.326	155.514	145.058	158.271	140.741	157.354	193.238	170.885	156.074	204.535	154.556	145.375	177.708	148.293	206.761	170.184	149.817	129.834	180.139	138.949	179.781	195.915
[truncated: 16,097 more rows]
[truncated: 18 more columns]
