# Supplementary material for: Differences in the skeletal muscle transcriptome profile associated with extreme values of fatty acids content
Source: BMC Genomics. 2016 Nov 22;17:961. doi: 10.1186/s12864-016-3306-x (PMC5120530; doi:10.1186/s12864-016-3306-x)
Supplement: Additional file 5: — Normalized gene expression level and statistical results of differentially expressed genes analysis (FDR 10%) between High and Low groups based on stearic acid (SA) content from Longissimus dorsi muscle of Nellore steers. (XLSX 15406 kb) [file 12864_2016_3306_MOESM5_ESM.xlsx]

## Sheet: diffexpr-results_stearic.csv
Additional File 5. Normalized gene expression level and statistical results of differentially expressed genes analysis (FDR 10%) between High and Low groups based on stearic acid (SA) content from Longissimus dorsi muscle of Nellore steers.
Gene_symbol	Ensembl_id	baseMean	log2FoldChange	lfcSE	stat	pvalue	padj*	L25	H27	H23	L26	H24	H29	H13	L22	H19	L5	L21	L27	H22	L4	L8	H4	L29	H8	L15	L7	L20	H11	H28	H15	H2	L13	H14	L6	L2	L30	L14	H12	H7	L9	H1	L10	L19	L11	L24	H16	H30	L1
ADRBK2	ENSBTAG00000000005	69.71	-0.0134882	0.07103	-0.189895	0.849392	0.999891	62.1487	55.7135	93.9331	68.3409	60.4987	62.1032	53.3355	45.1493	76.3938	83.1239	83.7359	83.0975	90.4964	48.5046	52.6537	76.593	64.8554	43.1396	45.9806	93.769	57.5262	39.8699	110.056	59.9959	58.6605	44.8039	122.508	30.5065	77.4192	49.6442	78.0038	97.0364	78.9556	84.4341	31.3151	85.9848	109.414	72.4293	68.6067	117.104	34.5562	69.2372
KCNJ1	ENSBTAG00000000008	0.413403	0.00287858	0.0296631	0.0970425	0.922693	0.999891	0	0	0	0.785527	0	0	0	0	0	0	0	0	0	0.782332	0.711536	0	0	0	0	0	3.59538	0	0	0.571389	1.22209	0	0	1.17333	0	0	1.83538	0	0.631645	0.703617	1.20443	0	0.882374	0.953017	0	1.21983	0	1.03339
FOXF1	ENSBTAG00000000009	7.12115	-0.00155867	0.0705166	-0.0221035	0.982365	0.999891	7.31161	5.06486	8.32905	2.35658	5.80125	4.63457	10.4352	8.54176	4.82487	10.5368	11.0179	7.73	4.45064	7.82332	9.24997	14.7294	7.9822	1.79748	12.0425	6.94586	1.79769	5.31599	13.757	3.99972	4.88838	8.47641	8.44885	4.6933	2.49739	7.3547	6.42384	2.36674	4.42151	8.44341	3.61328	4.22876	7.94137	10.4832	3.92038	6.09915	4.54687	8.26712
UBL7	ENSBTAG00000000010	450.337	-0.0349292	0.058453	-0.597559	0.550134	0.999891	487.441	478.123	360.463	386.479	448.353	442.601	760.61	452.713	446.301	440.205	367.997	396.162	356.051	404.466	447.556	310.791	402.103	521.271	430.247	410.963	422.458	522.296	405.83	370.832	554.831	480.734	383.015	884.687	422.059	434.846	401.949	369.212	409.937	429.207	602.213	438.381	337.949	406.938	405.76	367.169	657.477	463.992
Novel	ENSBTAG00000000011	1.06999	-0.0295116	0.0418779	-0.704705	0.480994	0.999891	1.2186	1.01297	0.462725	1.57105	1.6575	1.39037	0	1.22025	0.804146	1.17076	1.10179	0	1.48355	0	0	1.47294	0	0.898742	0	0	0	2.65799	0	0.571389	2.44419	2.42183	1.40814	1.17333	0	0	0	0	2.52658	0.703617	0	0	0.882374	0.953017	1.96019	2.43966	1.81875	0
TTC33	ENSBTAG00000000012	122.943	0.000464825	0.0592691	0.00784262	0.993743	0.999891	126.735	116.492	105.964	106.046	121.826	138.11	35.9435	96.3999	131.88	81.9531	124.502	139.14	172.091	122.044	108.865	122.254	123.724	125.824	114.952	115.764	154.602	107.649	147.887	126.277	140.541	100.506	129.549	78.6128	177.315	136.062	99.1107	113.604	97.2733	113.986	126.465	125.453	108.532	135.328	125.452	140.28	107.306	110.573
PRKAA1	ENSBTAG00000000013	758.591	-0.03517	0.0708061	-0.496708	0.619395	0.999891	690.947	726.301	752.853	670.84	545.317	1207.3	77.6843	647.953	793.692	730.553	745.911	763.337	1351.51	649.335	567.094	658.405	662.523	689.335	422.584	849.71	1073.22	497.045	940.632	909.652	653.82	781.041	920.925	580.796	1555.88	500.119	590.993	1230.71	1034	626.219	735.904	778.092	790.607	734.776	787.997	899.014	555.628	692.372
TXN2	ENSBTAG00000000014	828.877	0.0111708	0.0597009	0.187113	0.851572	0.999891	744.566	851.91	838.92	1043.97	938.144	738.286	1300.92	1068.94	802.537	808.994	842.868	610.67	609.738	1095.26	952.035	870.508	719.396	844.818	670.004	818.453	627.395	910.363	605.306	851.941	884.796	848.852	588.603	1234.34	766.7	1008.51	814.91	686.355	697.336	739.502	1330.89	647	628.251	857.716	725.271	694.083	1066.7	766.776
FOXRED2	ENSBTAG00000000015	8.98551	-0.0156969	0.0713599	-0.219969	0.825895	0.999891	8.53022	10.1297	7.4036	8.6408	3.315	5.56148	12.7541	7.32151	12.8663	7.02455	6.61073	11.595	8.90128	7.82332	5.69229	10.3106	7.9822	4.49371	8.75822	9.26114	19.7746	3.98699	8.59809	9.14223	6.11047	13.3201	4.22443	5.86663	7.49218	1.83867	5.50615	11.8337	9.47467	11.9615	3.61328	8.45752	12.3532	6.67112	16.6616	17.0776	5.45624	10.3339
LTA	ENSBTAG00000000016	1.31046	0.0552097	0.0463234	1.19183	0.233326	0.999891	1.2186	0	0.92545	0.785527	2.48625	1.39037	3.4784	2.4405	0	1.17076	0	0	0	2.347	4.98075	0	0	3.59497	3.28433	0	1.79769	1.329	0	1.71417	0	1.21092	0	2.34665	0	1.83867	3.67077	0	0.631645	0.703617	3.61328	1.40959	0.882374	0.953017	0.980096	4.87932	0	1.03339
SERINC1	ENSBTAG00000000019	727.991	0.0725808	0.0596698	1.21637	0.223843	0.999891	603.208	814.43	820.874	832.659	855.269	824.953	245.807	752.895	836.311	710.651	827.443	649.32	783.313	694.711	717.94	605.379	709.418	679.449	780.576	811.507	817.95	725.633	627.661	630.242	774.808	771.353	626.623	332.051	1033.92	753.857	877.313	558.551	642.383	811.271	631.119	644.181	882.374	755.743	652.744	685.544	564.721	691.338
TRPV3	ENSBTAG00000000020	0.233753	0.00512974	0.0228954	0.224052	0.822717	0.999891	0	0	0.92545	0.785527	0	0.463457	0	0	0	0	0	0	0	0	0.711536	1.47294	0	0	0	0	0	0	0	0	0	0	0	0	0	0	0	0	0	0	0	0	0	0.953017	0.980096	0	0	0
Novel	ENSBTAG00000000021	171.363	0.0399546	0.0705235	0.566542	0.571025	0.999891	136.483	188.413	116.144	153.178	168.236	112.62	13.9136	170.835	144.746	176.785	198.322	88.895	189.894	199.495	252.595	139.929	128.713	241.762	176.259	178.277	246.284	216.627	196.037	241.126	182.092	260.347	130.957	119.679	152.341	219.722	171.608	168.039	155.385	149.871	264.974	156.464	174.71	151.53	182.298	98.8062	225.525	211.845
NUP37	ENSBTAG00000000022	163.124	0.0229698	0.0687692	0.334013	0.73837	0.999891	141.358	132.699	106.889	130.398	173.209	152.477	19.7109	125.686	139.921	183.809	203.831	119.815	69.7267	170.548	184.288	94.2683	152.66	213.901	201.439	138.917	176.174	208.653	159.925	203.986	185.758	156.208	130.957	157.226	137.357	197.657	141.324	213.007	139.594	123.133	242.09	214.257	168.533	163.919	172.497	159.798	234.619	160.176
RNF2	ENSBTAG00000000023	171.849	-0.0219181	0.0676604	-0.323943	0.745982	0.999891	141.358	186.387	186.478	182.242	137.572	157.112	17.392	215.984	189.778	193.175	168.574	189.385	335.282	158.813	117.403	201.793	177.604	135.71	170.785	162.07	172.578	156.822	161.644	190.273	135.652	161.052	168.977	93.866	274.713	155.368	164.267	203.54	202.126	157.61	162.597	162.102	203.828	145.812	172.497	212.25	132.769	198.411
DYM	ENSBTAG00000000024	759.927	-0.0206375	0.0580645	-0.355423	0.722272	0.999891	775.031	711.106	657.069	702.261	738.416	746.165	386.103	751.675	786.454	687.235	696.33	749.81	1229.86	679.846	637.536	899.967	691.458	815.159	798.093	663.329	1105.58	742.91	668.932	813.087	733.257	1029.28	994.148	979.726	1018.94	716.164	473.529	766.824	830.613	729.651	941.861	861.257	528.542	608.025	818.38	768.493	842.99	801.911
Novel	ENSBTAG00000000025	1432.02	-0.0350349	0.0560873	-0.624649	0.532201	0.999891	1216.17	1417.15	1395.58	1275.7	1188.43	1670.76	507.847	1338.62	1490.08	1276.13	1431.22	1729.59	2145.21	1211.05	1460.78	1771.95	1513.63	1494.61	1281.98	1421.59	1864.21	1141.61	1563.13	1589.03	1481.18	1604.46	1660.2	1501.86	2035.38	1251.22	1050.76	1902.86	1296.77	1383.31	1744.01	1277.09	1376.5	1228.44	1345.67	1389.39	1292.22	1318.61
VPS33B	ENSBTAG00000000026	138.299	0.00375268	0.0548576	0.0684077	0.945461	0.999891	141.358	133.712	129.563	139.038	123.484	113.083	195.95	152.531	125.447	145.174	106.873	150.735	109.783	166.637	123.807	119.308	136.695	170.761	157.648	130.814	115.052	159.48	158.205	141.133	129.542	147.732	154.896	199.465	77.4192	155.368	124.806	108.87	104.853	144.945	114.42	112.767	108.532	108.644	145.054	132.961	196.425	140.541
LYZL6	ENSBTAG00000000029	0.640587	-0.0198115	0.0347384	-0.570305	0.568471	0.999891	0	1.01297	0.462725	0.785527	2.48625	0.463457	1.15947	0	0	1.17076	1.10179	0	0	0	0.711536	0	0	1.79748	0	0	1.79769	0	0	0	0	2.42183	1.40814	0	0	0	1.83538	0	0	0.703617	1.20443	2.81917	0	0.953017	0.980096	3.65949	0	1.03339
RDM1	ENSBTAG00000000030	1.81671	-0.0718065	0.0469128	-1.53064	0.125859	0.999891	1.2186	1.01297	1.8509	0	0.828749	2.78074	0	0	5.62902	2.34152	4.40715	0	0	3.12933	3.55768	1.47294	2.99333	4.49371	3.28433	0	1.79769	0	6.87848	2.28556	0	0	2.81628	2.34665	0	0	1.83538	0	0	0.703617	1.20443	0	0.882374	2.85905	0	2.43966	2.72812	0
TRPV4	ENSBTAG00000000031	1.72568	-0.0579425	0.0494048	-1.17281	0.240871	0.999891	1.2186	4.05189	3.23907	0	0	2.31728	4.63787	0	0.804146	0	1.10179	3.865	1.48355	0.782332	0.711536	0	0	2.69623	0	1.15764	3.59538	0	0	3.99972	4.88838	1.21092	0	2.34665	0	2.75801	3.67077	0	0	2.11085	2.40885	2.81917	0.882374	0.953017	1.96019	0	2.72812	2.06678
ABI3	ENSBTAG00000000032	50.787	0.0433125	0.0689199	0.628446	0.529712	0.999891	18.279	55.7135	52.2879	49.4882	43.9237	50.0533	68.4086	41.4885	61.9192	70.2455	48.4787	21.2575	34.1216	59.4572	54.7883	64.8094	49.8888	32.3547	52.5493	25.4681	46.74	31.8959	39.5512	38.2831	29.3303	44.8039	45.0605	78.6128	44.9531	39.5315	77.0861	54.4351	70.1126	41.5134	63.8346	63.4314	58.2367	72.4293	55.8655	62.2113	55.4718	47.536
PHOSPHO1	ENSBTAG00000000033	454.264	-0.0707747	0.0669775	-1.05669	0.290651	0.999891	565.431	408.228	441.902	424.185	358.02	519.998	1086.42	417.326	490.529	403.912	350.369	390.365	409.459	401.336	491.671	471.341	448.999	449.371	495.934	350.766	393.695	485.084	257.943	414.829	645.266	555.81	530.87	766.181	399.583	395.315	311.097	310.043	457.311	357.438	647.981	373.54	261.183	538.455	523.371	365.949	622.012	451.592
CWC27	ENSBTAG00000000037	130.614	0.0406217	0.0644136	0.630639	0.528277	0.999891	109.674	115.479	123.548	144.537	117.682	138.11	12.7541	150.091	150.375	114.734	126.706	139.14	155.772	147.078	143.019	136.984	141.684	127.621	140.131	98.3996	127.636	152.835	130.691	133.134	111.211	135.623	112.651	183.039	149.844	166.4	106.452	172.772	131.382	128.762	166.211	91.6231	140.298	109.597	130.353	143.94	138.225	114.706
SIRT7	ENSBTAG00000000039	99.2883	-0.00517301	0.0535589	-0.0965856	0.923056	0.999891	114.549	134.725	92.545	130.398	98.6212	89.9106	137.977	108.602	104.539	108.881	113.484	86.9625	62.309	107.179	113.134	82.4847	89.7998	115.039	90.8665	114.607	100.671	122.268	91.1398	78.8517	112.433	89.6078	84.4885	96.2127	57.44	91.9337	115.629	85.2027	103.59	87.9522	114.42	112.767	93.5317	126.751	92.129	96.3665	116.4	98.1721
MAFG	ENSBTAG00000000040	219.101	-0.0961519	0.0686925	-1.39974	0.16159	0.999891	254.688	265.399	281.799	252.94	190.612	206.702	769.886	223.306	157.613	159.223	206.034	237.697	178.026	183.066	177.173	210.631	212.526	222.888	236.472	223.425	192.353	239.22	180.56	169.131	208.978	193.747	129.549	171.305	149.844	207.77	154.172	186.973	305.084	221.639	190.299	190.294	206.476	222.053	218.561	143.94	182.784	259.381
PYCR1	ENSBTAG00000000042	66.4183	-0.14577	0.0718975	-2.02747	0.0426145	0.999891	53.6185	54.7005	43.4961	54.9869	95.3062	36.6131	132.179	62.2328	27.341	43.3181	47.3769	54.11	77.1445	64.1512	147.288	70.7012	42.9043	48.5321	48.1702	43.9904	59.3239	65.1209	70.5044	49.7109	50.1059	61.7567	81.6722	89.1727	59.9374	57.9182	55.9792	63.902	121.907	73.8798	79.4921	67.6601	92.6493	36.2147	66.6465	68.3105	67.2937	68.2038
MYADML2	ENSBTAG00000000044	931.401	-0.0569169	0.0632806	-0.899436	0.36842	0.999891	1022.41	803.287	910.18	992.906	1050.03	936.182	2309.66	1142.16	932.005	828.897	925.502	935.329	1060.74	997.473	779.844	988.344	635.583	1035.35	969.973	769.832	762.222	923.653	713.642	837.085	1040	937.249	808.274	1452.58	921.538	961.627	774.532	766.824	886.829	1004.06	1037.01	864.076	648.545	762.414	975.196	805.087	1021.23	985.855
SURF2	ENSBTAG00000000046	119.755	-0.0161015	0.067268	-0.239364	0.810823	0.999891	130.39	112.44	115.681	117.829	119.34	88.0568	256.242	139.109	112.58	133.466	128.909	119.815	90.4964	119.697	109.577	110.471	88.802	139.305	107.288	100.715	100.671	140.874	94.579	120.563	114.877	133.201	83.0804	321.491	104.891	93.7724	99.1107	94.6697	149.7	104.839	174.642	107.129	71.4723	125.798	134.273	125.642	159.14	112.64
CCDC77	ENSBTAG00000000049	66.0753	-0.0035214	0.0664434	-0.0529984	0.957733	0.999891	75.5533	61.7913	69.8714	73.054	66.3	52.3706	51.0165	51.2506	44.228	86.6361	49.5805	40.5825	23.7368	72.7569	67.5959	50.08	67.8487	68.3044	93.0561	77.5621	48.5377	89.0428	77.3829	77.1375	70.8815	47.2257	57.7338	46.933	24.9739	89.1757	76.1684	82.836	37.8987	80.2124	54.1992	67.6601	67.0604	67.6642	56.8456	63.4311	101.85	80.6045
PSMG3	ENSBTAG00000000050	146.364	-0.02357	0.0689238	-0.341971	0.732372	0.999891	157.2	143.842	136.967	149.25	152.49	131.158	266.677	145.21	111.776	192.004	153.149	71.5025	51.9242	132.996	184.999	82.4847	148.669	224.686	157.648	127.341	88.0869	176.757	103.177	130.277	152.762	131.99	80.2641	174.825	89.9061	158.126	129.395	108.87	140.857	128.762	233.659	188.885	156.18	137.235	195.039	100.026	260.081	167.409
PKNOX2	ENSBTAG00000000052	157.704	-0.105371	0.0656966	-1.6039	0.108736	0.999891	160.855	149.92	155.938	136.682	104.422	206.238	326.97	185.478	131.076	122.93	142.131	199.047	247.752	145.514	118.115	204.739	173.613	153.685	117.141	171.331	124.041	122.268	171.962	182.273	184.536	144.099	184.467	104.426	212.278	136.981	117.465	160.938	139.594	142.834	72.2655	148.007	110.297	177.261	187.198	148.819	120.037	144.675
FILIP1	ENSBTAG00000000053	790.674	-0.0157652	0.0712473	-0.221274	0.824879	0.999891	715.319	480.149	839.846	808.308	623.22	1155.4	1093.38	953.016	798.517	618.161	778.964	948.857	1363.38	593.79	311.653	992.763	824.162	569.803	617.454	975.893	997.719	430.595	988.781	958.22	711.259	999.005	1149.04	208.852	1133.82	704.212	598.335	889.895	778.818	775.386	309.537	926.098	668.84	919.662	705.669	916.092	332.831	816.378
SNAPC4	ENSBTAG00000000054	213.116	-0.0256947	0.0695665	-0.369354	0.711864	0.999891	268.092	193.478	245.707	234.873	266.857	193.261	565.82	235.509	123.838	244.689	196.118	195.182	93.4635	242.523	251.884	150.24	190.575	265.129	257.273	213.006	129.434	225.93	235.588	197.129	249.307	184.059	161.936	123.199	72.4244	294.188	297.332	191.706	159.806	204.049	202.344	265.002	150.886	228.724	137.213	169.556	312.825	231.479
STRADA	ENSBTAG00000000056	129.112	-0.0160736	0.0502575	-0.319824	0.749102	0.999891	130.39	117.505	137.429	151.607	157.462	152.014	171.601	153.752	122.23	145.174	161.963	98.5574	105.332	117.35	130.211	98.6871	92.7931	117.735	144.511	137.759	125.838	124.926	123.813	117.706	94.1013	130.779	137.998	136.106	94.9009	135.143	113.794	120.704	111.169	131.576	173.437	126.863	113.826	131.516	129.373	120.763	161.869	164.309
THBS3	ENSBTAG00000000057	97.0691	-0.0547011	0.0713162	-0.767022	0.443068	0.999891	151.107	48.6227	85.1414	82.4804	120.169	57.0052	70.7275	117.144	55.486	106.539	66.1073	135.275	60.8254	75.1039	106.73	61.8635	77.8265	82.6843	76.6344	52.0939	91.6823	151.506	92.8594	66.2811	72.1036	95.6623	140.814	117.333	42.4557	94.6917	210.151	47.3348	72.6392	91.4703	72.2655	93.0327	73.2371	102.926	71.547	69.5303	86.3905	86.8048
PCDH7	ENSBTAG00000000061	125.087	-0.0425705	0.0708024	-0.601258	0.547668	0.999891	123.079	75.9729	102.725	80.1238	104.422	118.645	104.352	79.3163	127.055	108.881	121.197	197.115	148.355	106.397	123.807	170.861	115.742	90.773	112.762	119.237	158.197	130.242	123.813	127.42	144.207	108.982	229.527	34.0264	194.797	89.1757	128.477	196.44	117.486	129.466	60.2213	135.32	114.709	104.832	108.791	185.414	59.1093	101.272
RASL12	ENSBTAG00000000062	32.0272	0.00991572	0.0714176	0.138841	0.889575	0.999891	25.5906	47.6097	22.6735	29.85	28.1775	37.54	59.1328	14.643	38.599	43.3181	22.0358	36.7175	34.1216	42.2459	31.3076	27.9859	22.9488	22.4686	30.6538	34.7293	26.9654	47.8439	41.2709	29.7122	32.9965	27.8511	30.9791	22.2932	77.4192	43.2088	55.0615	23.6674	19.581	18.9977	22.8841	19.7342	37.0597	52.416	27.4427	23.1768	18.1875	27.9015
FEN1	ENSBTAG00000000064	85.6251	0.101692	0.0626378	1.62349	0.104485	0.999891	75.5533	82.0507	62.0051	84.0514	56.355	66.7378	131.02	96.3999	95.6933	77.2701	100.263	85.03	45.99	99.3561	86.8074	58.9177	98.7798	105.153	107.288	79.8773	118.648	111.636	104.897	84.5656	86.7687	67.8113	87.3048	136.106	72.4244	118.594	75.2507	82.836	67.586	71.769	50.5859	90.2135	70.5899	101.973	86.2485	63.4311	100.031	84.738
CRLS1	ENSBTAG00000000065	370.615	-0.058197	0.0547717	-1.06254	0.287992	0.999891	348.52	386.955	285.501	293.002	419.347	393.938	171.601	316.045	417.352	378.155	370.201	363.31	307.094	400.554	414.114	300.48	371.172	407.13	338.286	398.229	379.313	362.816	376.597	506.822	428.955	395.969	268.955	349.651	332.153	392.557	424.891	470.982	294.346	350.401	538.378	281.917	402.363	394.549	289.128	379.367	481.968	334.819
LRRN4	ENSBTAG00000000066	0.618075	-0.00297014	0.0307905	-0.096463	0.923153	0.999891	2.4372	0	0	0	4.14375	0.926913	0	0	1.60829	1.17076	1.10179	1.9325	0	0	0	2.94588	0	0	0	2.31529	0	0	1.71962	0	0	0	0	2.34665	0	1.83867	0.917692	0	1.26329	0.703617	0	0	0	0	0.980096	1.21983	0	0
SDF2L1	ENSBTAG00000000067	22.3063	0.0737517	0.0698539	1.0558	0.29106	0.999891	17.0604	29.3762	27.3008	22.7803	27.3487	16.221	41.7408	17.0835	15.2788	5.85379	17.6286	21.2575	5.93419	19.5583	98.9035	11.7835	22.9488	20.6711	10.9478	21.9952	8.98846	19.935	5.15886	20.57	13.443	25.4292	16.8977	45.7597	19.9791	16.5481	34.8723	18.9339	27.1607	12.6651	25.2929	12.6863	46.7658	22.8724	27.4427	10.9785	37.2843	13.4341
PMP2	ENSBTAG00000000071	16.0548	-0.0630602	0.0474772	-1.32822	0.184106	0.999891	1.2186	44.5708	2.31362	10.9974	16.575	13.4402	0	0	16.8871	2.34152	8.81431	32.8525	51.9242	53.1986	9.24997	11.7835	3.9911	13.4811	4.37911	26.6258	7.19077	6.64499	10.3177	1.71417	74.5478	13.3201	2.81628	10.5599	7.49218	15.6287	8.25922	7.10023	13.2645	5.62894	3.61328	9.8671	9.70612	0.953017	49.9849	42.694	56.3812	24.8014
TFB2M	ENSBTAG00000000072	489.728	-0.0224581	0.061702	-0.363977	0.715875	0.999891	347.302	523.707	474.293	464.247	505.537	737.36	306.099	357.534	636.883	450.742	464.955	340.12	378.305	521.815	435.46	399.167	549.774	661.474	441.195	531.358	533.915	348.197	447.101	599.959	505.947	639.363	342.179	476.37	279.708	456.911	411.126	525.417	492.051	450.315	678.092	506.041	613.25	540.361	436.143	431.82	551.99	441.258
LRPAP1	ENSBTAG00000000073	239.749	-0.0421423	0.0685394	-0.614863	0.538645	0.999891	243.72	264.386	273.008	251.369	241.995	178.431	510.165	229.407	229.986	264.591	256.717	299.537	186.927	240.958	275.364	192.955	181.595	306.471	152.174	236.159	194.151	314.972	216.672	201.7	206.534	144.099	181.65	597.222	289.698	286.833	265.213	217.74	233.077	163.239	367.35	173.379	246.182	215.382	222.482	148.819	301.912	160.176
NFIA	ENSBTAG00000000074	320.202	-0.00775125	0.072102	-0.107504	0.914389	0.999891	304.651	198.543	323.445	252.94	225.42	291.051	284.069	309.944	280.647	292.69	312.908	533.37	600.837	236.264	120.25	502.273	373.168	171.66	252.894	463.057	325.382	211.311	362.84	326.263	345.853	265.191	657.602	134.932	719.249	281.317	288.155	385.779	248.236	341.254	97.5585	360.854	276.183	335.462	293.049	545.264	121.856	292.45
RECK	ENSBTAG00000000076	77.5608	-0.0256783	0.069918	-0.367263	0.713423	0.999891	56.0557	92.1805	58.3033	71.483	86.1899	67.2012	42.9003	46.3696	77.198	65.5625	84.8377	129.477	89.0128	70.4099	96.0574	100.16	75.8309	79.9881	75.5396	74.0891	122.243	55.8179	128.971	88.5653	78.214	66.6004	85.8967	35.1998	59.9374	57.9182	115.629	71.0023	76.429	99.21	22.8841	67.6601	94.4141	65.7582	85.2684	142.72	46.3781	79.5711
Novel	ENSBTAG00000000077	1883.14	0.0297219	0.0539659	0.550753	0.581803	0.999891	2260.51	2146.49	1788.43	2117.78	2166.35	1962.74	2987.95	2211.1	1791.64	1819.36	1708.87	1717.99	1338.16	2252.33	1764.61	1511.24	2140.23	2213.6	2354.87	1981.88	1749.15	1624.03	1552.82	2011.29	2028.68	2266.83	1360.27	2325.53	1783.14	2060.23	1499.51	1654.35	1663.12	1382.61	2606.38	2169.35	1885.63	1429.53	1673.02	1749.24	2413.48	1710.26
GLIPR2	ENSBTAG00000000078	203.191	-0.0561267	0.0711796	-0.788522	0.430392	0.999891	184.009	170.179	188.792	200.309	211.331	107.985	114.787	183.038	164.046	183.809	198.322	166.195	176.542	197.148	369.287	198.847	193.568	159.976	145.605	141.232	127.636	223.272	158.205	148.561	151.54	141.677	229.527	332.051	164.828	147.094	269.801	191.706	326.56	268.782	302.311	131.092	300.007	172.496	228.362	201.272	229.162	184.977
CCSAP	ENSBTAG00000000079	28.3678	-0.0831158	0.0700364	-1.18675	0.235326	0.999891	30.4651	35.454	25.9126	20.4237	39.78	32.442	32.4651	21.9645	20.9078	30.4397	20.934	19.325	7.41774	36.7696	29.173	29.4588	26.9399	23.3673	27.3694	32.414	30.5608	25.2509	49.869	23.9983	46.4396	31.4838	16.8977	8.21328	22.4765	21.1448	38.543	35.5011	32.8455	25.3302	22.8841	28.1917	27.3536	33.3556	20.582	17.0776	21.825	27.9015
GRWD1	ENSBTAG00000000080	209.35	0.016786	0.0601737	0.27896	0.780276	0.999891	224.223	251.217	254.961	250.583	204.701	219.215	381.465	244.05	230.79	236.493	211.543	199.047	160.223	208.1	209.903	175.28	270.397	232.774	220.05	184.065	158.197	200.679	142.728	177.131	174.759	227.652	164.753	317.971	147.346	207.77	163.349	177.506	220.444	195.606	292.675	152.235	229.417	197.275	212.681	134.181	226.434	175.676
COL4A3BP	ENSBTAG00000000081	389.699	0.0803159	0.0694121	1.15709	0.247236	0.999891	369.236	330.229	375.27	430.469	397.8	388.84	96.2358	364.855	449.517	364.106	386.728	554.627	544.462	395.078	363.595	422.734	489.908	307.37	378.793	416.751	613.013	334.907	441.942	463.397	455.841	475.89	380.198	100.906	634.338	414.621	356.982	440.214	302.558	401.766	187.89	318.566	342.361	408.844	305.79	428.16	203.7	356.52
KCNJ14	ENSBTAG00000000082	0.565559	-0.0115442	0.034905	-0.330733	0.740846	0.999891	0	1.01297	0.462725	0.785527	0	0.463457	2.31893	0	0	0	1.10179	0	0	0	0.711536	1.47294	0.997775	0	0	1.15764	0	0	0	1.14278	0	1.21092	0	0	0	0.919337	0	0	1.26329	0	0	0	1.76475	0	1.96019	0	0	1.03339
MRPS30	ENSBTAG00000000084	296.282	0.0320871	0.0486703	0.659274	0.50972	0.999891	311.962	328.203	266.992	293.002	251.94	323.493	264.358	309.944	361.061	296.202	317.315	295.672	339.732	255.04	309.518	256.292	354.21	364.889	315.296	287.095	323.585	248.523	263.102	255.411	248.085	377.806	237.976	299.198	267.221	281.317	211.069	338.444	269.081	296.223	379.394	235.401	285.007	287.811	310.69	270.802	341.015	268.682
HSD17B12	ENSBTAG00000000087	191.546	-0.0390267	0.0670317	-0.582212	0.560424	0.999891	198.632	197.53	185.553	174.387	217.132	164.064	47.5381	203.782	197.82	184.98	201.627	199.047	272.973	179.936	210.615	253.346	180.597	175.255	143.416	173.646	213.925	156.822	208.074	142.276	167.427	161.052	215.446	112.639	237.252	122.272	164.267	272.175	258.974	233.601	301.106	138.139	226.77	169.637	228.362	191.513	128.222	160.176
ALCAM	ENSBTAG00000000088	155.179	0.0243899	0.0644737	0.378292	0.705214	0.999891	68.2417	71.921	158.252	142.966	416.032	186.773	3.4784	175.716	127.055	103.027	139.927	200.98	169.124	151.772	215.595	209.158	159.644	177.052	93.0561	152.809	177.972	248.523	256.223	58.8531	83.1024	174.372	187.283	7.03995	407.075	125.949	118.382	172.772	219.812	118.911	91.5364	104.309	221.476	241.113	119.572	114.664	30.9187	85.7714
SEC31B	ENSBTAG00000000090	450.35	0.0152307	0.0659076	0.231092	0.817243	0.999891	584.929	293.762	480.771	501.952	425.977	577.93	396.538	508.845	367.495	388.692	445.123	343.985	224.016	474.875	402.018	412.424	483.921	611.145	440.1	591.555	512.342	542.231	495.25	566.247	543.832	542.49	228.119	226.452	289.698	575.505	431.315	568.018	336.667	402.469	234.863	521.547	431.481	504.146	434.183	383.026	542.896	540.463
NDUFB8	ENSBTAG00000000091	952.164	0.00668791	0.0686916	0.0973615	0.922439	0.999891	834.743	1304.71	730.642	1086.38	1264.67	976.04	720.029	950.576	873.302	1029.1	988.304	384.567	683.915	1009.21	1075.84	598.014	908.973	1060.52	934.94	1109.02	609.418	793.411	533.082	949.077	1021.67	1114.04	670.276	877.647	571.903	1022.3	916.774	643.754	911.463	1007.58	2302.86	913.412	723.547	830.078	1220.22	801.428	1740.54	1193.57
HIF1AN	ENSBTAG00000000092	2387.41	0.0403016	0.058022	0.694591	0.487312	0.999891	3076.97	1814.23	2203.96	2916.66	2298.95	2574.5	2301.54	2407.56	2427.72	1979.75	2645.39	2456.21	3029.4	2301.62	2079.82	3212.49	2892.55	2909.23	2291.37	2997.14	3311.35	1957.61	2202.83	3265.49	2656.83	3000.65	2664.21	1792.84	3096.77	2564.95	1666.53	2501.65	1997.89	2129.85	1848.79	2917.84	1657.98	1897.46	1940.59	1850.48	2251.61	2160.82
ATPAF1	ENSBTAG00000000094	698.943	0.0266506	0.0621851	0.428569	0.668237	0.999891	699.478	873.182	681.594	970.912	911.624	987.626	304.94	646.733	762.33	661.479	786.677	620.332	719.52	683.758	557.844	709.958	773.276	764.83	687.52	841.606	879.072	616.655	496.97	862.226	800.472	885.179	613.95	606.609	846.616	958.869	756.178	740.79	669.544	579.077	879.231	789.368	479.129	572.763	547.874	595.277	642.928	610.734
CD274	ENSBTAG00000000095	8.49225	0.0076716	0.0643343	0.119246	0.90508	0.999891	0	10.1297	18.0463	14.1395	14.0887	8.80568	0	24.405	9.64975	8.19531	7.71252	0	7.41774	10.1703	8.53843	5.89177	4.98888	6.2912	10.9478	2.31529	10.7862	7.97398	5.15886	4.57111	2.44419	9.68733	11.2651	1.17333	9.98957	7.3547	5.50615	4.73348	10.1063	1.40723	3.61328	14.0959	23.8241	6.67112	9.80096	17.0776	0.909374	8.26712
EFCAB14	ENSBTAG00000000097	280.555	0.0154216	0.0629123	0.245128	0.806357	0.999891	269.311	257.295	275.784	246.656	299.179	290.124	64.9302	239.169	336.133	271.616	351.471	334.322	354.568	296.504	320.903	315.209	310.308	230.078	328.433	287.095	386.504	275.102	364.559	275.41	283.526	255.503	305.567	146.666	379.604	283.156	250.53	343.178	312.033	294.112	180.664	279.098	266.477	263.033	304.81	352.531	182.784	271.782
SETDB1	ENSBTAG00000000098	469.537	0.031896	0.047175	0.676122	0.498964	0.999891	502.064	476.097	607.095	574.22	440.066	630.764	404.654	600.364	377.144	472.987	522.248	602.94	548.913	387.254	368.576	477.233	541.792	455.662	482.797	475.791	388.302	512.993	395.512	443.398	425.289	529.17	509.747	350.824	524.453	447.717	485.459	468.615	436.467	439.761	340.852	517.318	473.835	458.401	498.869	459.876	352.837	471.226
CERS2	ENSBTAG00000000099	474.835	0.0216977	0.0549561	0.394819	0.692977	0.999891	414.325	527.758	518.715	504.308	561.063	494.508	284.069	514.946	402.073	546.744	447.326	413.555	385.722	466.27	575.633	427.153	481.925	479.928	504.692	504.732	454.816	535.586	510.727	438.256	416.734	380.228	375.974	493.97	324.661	424.734	631.372	473.348	486.367	455.944	569.693	400.322	466.776	497.475	567.476	424.501	506.521	454.692
GPR75	ENSBTAG00000000102	1.60108	0.0307225	0.0468385	0.655924	0.511873	0.999891	0	0	0	1.57105	0	1.39037	0	1.22025	0.804146	1.17076	2.20358	9.66249	2.96709	1.56466	2.84614	0	1.99555	0.898742	0	0	0	1.329	0	0	0	1.21092	4.22443	1.17333	4.99479	6.43536	0	2.36674	0	1.40723	0	1.40959	0.882374	0.953017	2.94029	3.65949	1.81875	0
Novel	ENSBTAG00000000103	66.2504	-0.0776374	0.0695426	-1.1164	0.264251	0.999891	91.3952	42.5448	44.4216	64.4132	53.8687	46.3457	136.817	68.3341	45.8363	66.7332	76.0234	48.3125	40.0558	62.5865	85.3843	48.6071	57.871	100.659	82.1083	60.1974	48.5377	75.7528	70.5044	70.2809	63.5489	53.2803	63.3664	91.5194	47.4505	54.2409	42.2138	40.2346	66.9544	59.1039	130.078	74.7081	51.1777	48.6039	64.6863	50.013	120.037	93.0051
RIT1	ENSBTAG00000000105	392.993	-0.00563241	0.0643806	-0.0874862	0.930285	0.999891	339.99	364.67	420.154	358.986	303.322	404.598	78.8438	285.539	534.757	355.911	336.046	361.377	369.403	319.191	440.441	309.318	322.281	303.775	380.982	438.747	341.562	325.604	471.176	359.404	274.971	314.838	354.852	353.171	422.059	436.685	485.459	603.519	421.307	415.838	416.731	360.854	513.542	545.126	336.173	531.846	395.578	439.191
FAM69C	ENSBTAG00000000106	35.8233	-0.0124241	0.0683809	-0.18169	0.855826	0.999891	17.0604	82.0507	28.2262	30.6356	42.2662	34.2958	60.2923	31.7265	40.2073	22.2444	42.9698	21.2575	20.7697	29.7286	31.3076	25.04	46.8954	43.1396	33.9381	21.9952	17.9769	27.9089	18.9158	16.5703	4.88838	16.9528	46.4687	120.852	74.9218	25.7414	54.1438	11.8337	65.6911	62.6219	44.5637	28.1917	32.6478	31.4496	48.0247	26.8362	92.7562	19.6344
KIAA0907	ENSBTAG00000000108	377.035	0.0069387	0.064505	0.107568	0.914338	0.999891	419.199	381.891	446.529	419.472	426.806	412.94	155.369	418.546	235.615	449.571	280.956	301.47	166.157	348.138	381.383	347.614	388.135	427.801	421.489	456.111	348.752	350.855	421.307	415.4	408.18	342.689	225.303	191.252	159.833	398.992	425.809	437.847	366.986	415.838	395.052	401.732	475.6	414.563	378.317	361.07	376.481	404.056
NPTXR	ENSBTAG00000000109	8.62039	-0.106751	0.0645509	-1.65375	0.0981792	0.999891	9.74882	1.01297	6.01542	3.14211	4.9725	6.02494	23.1893	2.4405	6.43316	11.7076	16.5268	9.66249	7.41774	11.735	5.69229	17.6753	5.98665	1.79748	7.66344	5.78821	10.7862	14.619	8.59809	6.85667	10.9988	6.05458	12.6733	3.51998	9.98957	1.83867	2.75307	9.46697	13.8962	8.44341	0	4.22876	7.94137	0.953017	4.90048	6.09915	6.36562	13.4341
UGP2	ENSBTAG00000000111	6132.62	0.0206706	0.0719641	0.287235	0.773932	0.999891	3374.31	10952.3	5672.54	6850.58	4344.3	7783.29	404.654	9137.24	5568.71	7136.94	7276.21	4925.94	6735.3	5056.21	5294.54	5140.57	5673.35	6252.55	4766.66	5602.99	4630.86	4555.8	6331.64	7885.74	4811.39	5162.13	6254.97	9363.13	8421.21	4683.1	4747.22	6461.21	7743.33	4475.71	6655.66	6750.51	10309.7	8562.86	4869.12	2955.65	9954.01	5447
ARHGEF2	ENSBTAG00000000113	548.977	-0.0269038	0.0488206	-0.551076	0.581582	0.999891	521.562	575.368	580.257	589.145	620.733	602.494	781.481	434.409	531.54	587.721	510.128	562.357	623.09	473.311	537.21	661.351	429.043	484.422	572.568	493.156	465.602	516.98	527.923	383.974	406.957	423.82	530.87	585.489	506.971	509.313	697.446	586.952	558.374	569.226	474.544	528.595	598.25	636.616	460.645	656.268	422.859	594.2
VPS54	ENSBTAG00000000115	262.026	0.00947188	0.0685806	0.138113	0.890151	0.999891	235.19	273.502	333.162	322.852	256.912	317.004	11.5947	261.134	261.347	235.322	255.615	270.55	311.545	219.835	219.153	243.035	259.422	212.103	246.325	235.001	359.538	217.956	331.886	243.412	254.196	273.667	250.649	147.839	304.682	257.414	245.024	352.645	274.765	247.673	250.521	214.257	371.48	262.08	250.905	291.539	227.344	288.316
USP43	ENSBTAG00000000120	18.6204	0.00159102	0.0656763	0.0242252	0.980673	0.999891	23.1534	7.09081	21.2853	14.1395	22.3762	12.0499	41.7408	8.54176	16.8871	28.0982	6.61073	32.8525	1.48355	35.2049	29.8845	14.7294	4.98888	34.1522	20.8008	24.3105	35.9538	11.961	37.8316	26.8553	25.664	19.3747	12.6733	4.6933	4.99479	10.1127	10.0946	18.9339	2.52658	26.0338	3.61328	31.0109	19.4122	28.5905	8.82087	8.53881	27.2812	34.1019
DHH	ENSBTAG00000000124	11.3831	0.0669992	0.0718985	0.931857	0.35141	0.999891	7.31161	8.10378	12.9563	14.925	8.28749	6.48839	17.392	6.10126	12.0622	17.5614	6.61073	3.865	1.48355	17.9936	7.8269	8.83765	10.9755	13.4811	17.5164	13.8917	8.98846	5.31599	3.43924	11.4278	12.2209	9.68733	4.22443	18.7732	7.49218	9.19337	24.7777	9.46697	11.3696	11.9615	13.2487	5.63834	12.3532	15.2483	6.86067	15.8578	13.6406	20.6678
SPATA5	ENSBTAG00000000125	82.5663	0.083724	0.0629284	1.33046	0.183365	0.999891	76.7719	56.7264	99.0231	88.7646	92.8199	87.1298	27.8272	90.2986	82.0229	97.173	101.365	71.5025	108.299	68.8452	76.8459	97.2141	104.766	80.8868	101.814	92.6114	75.5031	90.3718	85.9809	62.8528	74.5478	138.044	94.3455	58.6663	114.88	70.789	72.4976	94.6697	91.5885	76.6943	68.6523	97.2614	95.2964	91.4897	86.2485	80.5087	43.65	69.2372
FGF18	ENSBTAG00000000128	20.7611	-0.147437	0.0715286	-2.06123	0.0392815	0.999891	18.279	13.1686	16.1954	23.5658	24.0337	9.73259	25.5083	23.1848	10.4539	16.3906	14.3233	32.8525	19.2861	21.123	28.4614	27.9859	13.9689	8.98742	17.5164	16.207	21.5723	27.9089	24.0747	15.9989	17.1093	7.26549	38.0198	34.0264	12.487	12.8707	18.3538	21.3007	27.7924	19.7013	26.4974	12.6863	23.8241	9.53017	13.7213	18.2974	16.3687	25.8348
TNFSF13	ENSBTAG00000000130	20.979	0.0985116	0.0710732	1.38606	0.165729	0.999891	32.9023	22.2854	25.9126	25.1369	29.0062	22.7094	30.1461	9.76201	9.64975	22.2444	22.0358	15.46	11.8684	32.0756	26.3268	11.7835	16.9622	16.1774	22.9903	17.3646	21.5723	11.961	30.9531	21.1414	20.7756	14.531	9.857	24.6398	14.9844	14.7094	42.2138	26.0342	30.319	21.1085	15.6575	21.1438	15.8827	18.1073	26.4626	17.0776	13.6406	17.5676
Novel	ENSBTAG00000000131	286.757	-0.0235356	0.0496147	-0.474368	0.635237	0.999891	265.655	348.462	299.846	327.565	277.631	329.518	500.89	341.67	277.43	299.714	279.854	243.495	274.456	262.863	271.095	260.711	317.293	341.522	310.917	280.149	215.723	287.063	237.307	277.124	259.084	279.722	215.446	349.651	307.179	277.64	235.847	250.875	261.501	286.372	314.355	226.943	285.007	246.832	278.347	242.746	360.112	347.219
EIF4A1	ENSBTAG00000000132	943.783	0.0165332	0.064302	0.257118	0.797088	0.999891	736.036	970.427	1027.25	1146.08	1119.64	824.026	252.764	905.427	770.371	1064.22	917.79	715.025	712.103	935.669	1085.8	814.537	1001.77	829.539	864.874	902.961	613.013	1237.3	713.642	789.66	823.692	1020.8	798.417	1332.9	1316.13	932.208	944.305	745.524	1471.73	922.442	1291.14	837.294	1269.74	887.259	1164.35	979.523	902.099	796.744
CD68	ENSBTAG00000000133	69.2232	0.0261339	0.0714033	0.366004	0.714362	0.999891	56.0557	65.8432	86.0668	62.8422	60.4987	43.1015	39.4219	45.1493	65.9399	62.0502	71.6163	63.7725	54.8913	72.7569	78.269	45.6612	86.8065	66.5069	50.3597	53.2516	46.74	55.8179	36.112	46.8539	35.4407	58.124	92.9374	100.906	19.9791	70.789	77.0861	49.7016	94.7467	69.6581	54.1992	40.878	54.7072	57.181	66.6465	87.8277	61.8374	54.7697
MPDU1	ENSBTAG00000000134	156.706	-0.00661943	0.0649139	-0.101972	0.918779	0.999891	155.981	207.659	183.239	254.511	191.441	168.235	62.6112	214.764	146.354	165.077	186.202	75.3675	126.102	179.154	171.48	129.619	187.582	165.369	186.112	112.291	131.232	202.008	154.766	144.561	109.988	122.302	109.835	172.479	177.315	141.578	185.374	108.87	199.6	153.389	254.134	129.682	158.827	140.094	168.577	162.237	200.972	89.905
FRYL	ENSBTAG00000000137	433.203	0.0222185	0.0714579	0.310931	0.755853	0.999891	389.953	340.359	632.082	479.957	378.738	474.116	93.9168	395.361	558.077	471.816	477.074	517.91	712.103	372.39	291.018	508.165	393.123	280.408	397.404	504.732	535.712	275.102	598.427	471.967	300.635	388.704	575.93	75.0928	462.018	408.186	573.557	622.453	363.827	509.419	204.752	460.935	523.248	580.388	411.64	562.341	204.609	454.692
SETD8	ENSBTAG00000000139	697.876	0.0050291	0.0541736	0.0928331	0.926036	0.999891	776.25	798.222	704.267	680.267	585.097	708.162	1055.11	749.234	745.443	632.21	594.966	838.705	755.126	791.72	575.633	768.875	862.078	805.273	847.358	679.536	981.54	534.257	612.184	719.95	771.142	839.165	887.13	523.303	469.51	740.066	533.179	612.986	549.531	744.427	635.937	792.187	460.599	668.065	527.292	708.721	652.021	702.706
EPHX1	ENSBTAG00000000140	177.726	0.0371741	0.0715833	0.519313	0.603543	0.999891	127.953	171.192	96.7095	143.751	229.564	111.693	102.033	111.043	153.592	203.712	217.052	239.63	183.96	177.589	318.057	120.781	115.742	169.862	218.955	140.075	269.654	198.021	183.999	73.1378	136.875	88.3968	191.507	299.198	89.9061	123.191	545.109	142.005	135.804	166.054	157.78	143.778	108.532	110.55	241.104	135.401	123.675	112.64
NFU1	ENSBTAG00000000141	516.466	0.0225899	0.0690669	0.327073	0.743613	0.999891	450.883	426.461	308.175	477.601	483.99	441.674	88.1195	578.399	482.487	474.157	556.403	343.985	439.13	459.229	696.594	402.113	444.01	793.59	428.058	600.816	602.227	482.426	380.036	443.969	549.942	565.498	516.788	712.208	481.997	630.665	516.66	478.082	474.365	496.754	914.159	545.51	517.071	423.14	406.74	391.565	1070.33	634.502
Novel	ENSBTAG00000000144	13.4347	-0.0130645	0.0632554	-0.206536	0.836373	0.999891	3.65581	10.1297	22.2108	18.8527	13.26	10.196	0	12.2025	10.4539	9.36607	8.81431	13.5275	7.41774	7.04099	18.4999	16.2024	3.9911	13.4811	1.09478	12.7341	16.1792	10.632	22.355	8.57084	8.55466	7.26549	4.22443	37.5464	32.4661	9.19337	20.1892	30.7676	23.3709	16.1832	20.4752	1.40959	18.5299	1.90603	14.7014	43.9139	7.27499	11.3673
FARP1	ENSBTAG00000000146	426.611	-0.0218567	0.0598767	-0.365029	0.71509	0.999891	427.729	441.656	429.409	373.125	343.102	395.792	746.697	291.64	484.096	332.495	384.524	500.517	542.978	439.67	352.21	368.235	353.212	330.737	397.404	392.441	474.591	332.249	512.446	427.971	410.624	372.962	354.852	803.728	546.929	444.959	403.784	395.246	469.944	460.869	409.505	308.699	440.305	352.616	435.163	546.484	411.946	375.121
RIC8B	ENSBTAG00000000147	209.81	0.0553105	0.063114	0.876358	0.380835	0.999891	188.883	209.685	244.781	264.723	217.961	215.044	32.4651	197.681	258.131	181.468	178.49	181.655	265.555	170.548	180.019	229.779	226.495	177.951	253.988	233.844	312.798	182.073	245.906	199.415	254.196	220.387	223.895	153.706	199.791	200.416	223.917	215.374	197.705	228.676	161.393	272.05	258.536	190.603	222.482	231.768	161.869	239.747
USP40	ENSBTAG00000000149	296.079	0.0437103	0.0587885	0.743518	0.457168	0.999891	342.427	239.061	336.864	311.854	246.967	355.935	235.372	335.569	205.861	337.179	320.62	316.93	255.17	262.863	233.384	226.833	257.426	281.306	372.224	278.992	328.978	317.63	357.681	378.26	281.082	260.347	294.302	113.813	194.797	325.445	313.851	338.444	235.604	299.741	203.548	386.227	281.477	364.053	277.367	319.595	273.722	290.383
RANBP2	ENSBTAG00000000152	2014.93	0.0128218	0.0623414	0.205671	0.837048	0.999891	1693.86	1739.27	2450.59	2234.04	1658.33	2290.87	1030.77	2068.33	1952.47	1841.6	1964.49	2572.16	3472.98	1705.48	1243.05	2200.57	2400.65	1766.93	2072.41	2017.77	2425.09	1578.85	2072.14	1834.73	1831.92	2183.28	2640.27	1075.94	2692.19	1954.51	1656.43	2575.02	2179.81	2014.46	1156.25	2090.42	2390.35	2287.24	1865.12	2222.53	1355.88	1846.67
LRFN3	ENSBTAG00000000153	95.2374	0.00823966	0.0680029	0.121166	0.903559	0.999891	134.046	140.803	110.129	94.2633	84.5324	86.6664	237.691	106.162	117.405	69.0748	116.79	100.49	83.0787	108.744	78.269	101.633	94.7887	115.039	102.909	79.8773	111.457	78.4108	61.9063	68.5667	65.9931	108.982	123.917	177.172	107.388	64.3536	76.1684	68.6355	66.9544	90.063	98.7629	93.0327	54.7072	97.2078	93.1091	73.1898	103.669	93.0051
IRF2BP1	ENSBTAG00000000154	375.836	-0.0204499	0.0690362	-0.29622	0.767062	0.999891	477.692	431.526	398.869	405.332	372.108	371.229	1069.03	467.356	340.958	273.958	327.231	459.935	344.183	431.847	235.518	474.287	345.23	377.472	421.489	340.347	422.458	341.552	276.859	320.549	433.844	552.178	359.076	729.808	429.552	360.38	236.764	250.875	378.987	331.404	321.582	350.987	225.005	311.637	449.864	251.285	438.318	375.121
LGALSL	ENSBTAG00000000156	327.826	0.0650287	0.0720451	0.902611	0.366732	0.999891	240.065	175.244	458.56	496.453	193.927	523.706	49.8571	323.367	369.907	257.567	278.752	347.85	348.634	243.305	295.288	287.224	230.486	358.598	310.917	383.18	514.14	211.311	481.493	303.979	393.514	463.781	423.851	90.346	791.674	258.334	498.307	442.581	466.786	291.298	184.277	335.481	497.659	552.75	397.919	298.858	174.6	283.149
CCDC138	ENSBTAG00000000157	100.416	0.0473588	0.0662934	0.714382	0.474991	0.999891	108.456	93.1934	100.874	111.545	95.3062	98.7163	114.787	92.7391	61.9192	93.6607	111.281	81.165	69.7267	85.2742	79.6921	88.3765	102.771	87.178	132.468	125.025	75.5031	151.506	75.6632	73.7092	107.544	168.317	90.1211	64.5329	54.9426	92.8531	80.7569	92.3029	113.696	83.7305	137.305	132.501	157.945	117.221	113.691	75.6294	90.9374	109.539
LY6K	ENSBTAG00000000158	0.723314	-0.0133718	0.0325951	-0.410239	0.681631	0.999891	1.2186	0	3.23907	3.14211	0.828749	0	1.15947	0	0.804146	1.17076	1.10179	0	0	0	0.711536	0	0	0	0	3.47293	0	2.65799	0	0	0	0	0	1.17333	2.49739	0	1.83538	0	0	0.703617	0	0	0	0.953017	0	2.43966	0	1.03339
Novel	ENSBTAG00000000160	41.524	0.0332212	0.0708926	0.468613	0.639347	0.999891	52.3999	34.4411	23.1362	45.5606	52.2112	27.8074	52.176	62.2328	49.857	35.1228	41.868	32.8525	47.4735	46.9399	38.423	29.4588	24.9444	53.0258	43.7911	32.414	39.5492	54.4889	37.8316	53.7106	24.4419	27.8511	39.428	56.3196	19.9791	33.0961	48.6377	33.1344	40.4253	32.3664	19.2708	60.6122	38.8245	79.1004	39.2038	45.1337	40.0125	35.1353
TMEM40	ENSBTAG00000000161	9.69046	-0.00376098	0.0610694	-0.0615854	0.950893	0.999891	15.8418	14.1816	4.62725	5.49869	31.4925	18.5383	5.79734	4.88101	5.62902	2.34152	7.71252	1.9325	5.93419	3.91166	8.53843	1.47294	16.9622	18.8736	16.4217	15.0494	14.3815	6.64499	8.59809	16.5703	1.22209	9.68733	2.81628	21.1199	4.99479	0	9.17692	9.46697	13.2645	4.92532	22.8841	7.04793	0	9.53017	2.94029	12.1983	18.1875	18.601
ANAPC16	ENSBTAG00000000162	1065.68	-0.00150339	0.065508	-0.0229496	0.98169	0.999891	1102.84	1180.11	1057.79	1268.63	938.973	1199.89	322.332	1205.61	1002.77	1023.24	1088.57	819.38	949.47	906.723	1058.05	742.362	1146.44	1273.52	914.139	1039.56	1098.39	1181.48	890.763	1186.2	1134.1	1149.16	747.723	1573.43	993.962	1061.83	661.656	1046.1	1004.95	1051.91	2241.44	1129.08	864.727	843.42	1317.25	857.54	1767.82	1115.03
DDIT4	ENSBTAG00000000163	4483.41	0.0422483	0.0720544	0.586339	0.557647	0.999891	5649.44	3518.05	4977.07	4779.93	5744.89	4196.14	10610.3	3143.37	4518.49	4692.4	3340.62	5803.29	2013.17	4946.68	2774.28	4130.13	3042.22	2811.27	6028.94	5205.92	2045.77	7801.21	2756.55	3475.19	4881.04	5415.22	4851.05	5995.69	6765.44	6657.84	3445.01	3415.21	2004.21	5431.93	3474.77	6416.44	4473.64	7392.56	5572.83	7959.39	5626.3	4778.4
GNRH1	ENSBTAG00000000164	0.781142	-0.0177591	0.0354073	-0.501568	0.615972	0.999891	0	0	0.92545	1.57105	1.6575	1.39037	0	0	0	0	0	0	0	0	0.711536	0	0	0.898742	0	0	0	0	0	0.571389	0	0	0	0	0	0	0.917692	4.73348	1.26329	0.703617	0	2.81917	0.882374	0.953017	0	0	0	3.10017
ASZ1	ENSBTAG00000000169	0.476235	-0.0171577	0.0295023	-0.581571	0.560855	0.999891	0	0	0	0	0	0.463457	0	0	0.804146	0	0	0	5.93419	0	0	1.47294	0.997775	0	0	1.15764	1.79769	0	0	1.71417	0	1.21092	1.40814	0	0	0	0.917692	0	2.52658	0	0	0	0	0.953017	0.980096	0	0	1.03339
Novel	ENSBTAG00000000170	0.474958	0.0177005	0.0304492	0.581312	0.56103	0.999891	0	0	1.38817	0	0	0	0	0	0	0	0	0	0	0.782332	1.42307	1.47294	0	0.898742	0	0	0	1.329	0	0.571389	0	0	0	0	4.99479	0	0.917692	0	0.631645	0	0	0	0.882374	0.953017	0.980096	0	0.909374	0
PFKFB1	ENSBTAG00000000172	398.538	-0.00354753	0.0542646	-0.0653746	0.947876	0.999891	430.167	347.449	392.391	431.254	394.485	431.478	255.083	433.189	283.863	530.354	325.028	430.947	336.765	457.664	381.383	382.965	365.186	436.789	432.437	466.53	494.365	393.383	472.895	513.107	482.727	317.26	378.79	362.557	307.179	398.992	344.134	428.38	348.036	332.107	443.229	501.813	382.95	345.945	412.62	467.195	462.871	467.092
N4BP2	ENSBTAG00000000175	143.761	-0.00823226	0.0721265	-0.114136	0.90913	0.999891	125.516	86.1026	162.416	140.609	112.71	151.087	10.4352	109.823	130.272	127.613	106.873	218.372	213.631	108.744	105.307	167.915	146.673	115.039	123.71	181.75	222.914	98.3458	240.747	163.989	111.211	113.826	174.61	21.1199	117.377	123.191	131.23	279.276	157.911	167.461	81.9009	191.704	202.064	194.416	138.194	202.492	66.3843	165.342
SP3	ENSBTAG00000000176	432.231	-0.0245726	0.0696118	-0.352995	0.724092	0.999891	377.767	420.383	440.514	493.311	443.381	489.874	18.5515	392.921	443.084	446.059	478.176	459.935	667.596	400.554	388.499	502.273	429.043	360.396	424.774	431.801	501.556	384.08	519.325	404.544	426.511	415.344	463.279	185.385	611.861	370.493	387.266	539.617	464.259	404.58	393.847	455.296	460.599	415.516	395.959	574.54	333.74	409.223
MSLN	ENSBTAG00000000177	1.1578	-0.0242543	0.0297355	-0.815668	0.41469	0.999891	6.09301	0	0	0	14.0887	0	0	0	2.41244	0	0	1.9325	0	0.782332	0	0	0.997775	0	0	0	1.79769	1.329	0	0	0	0	1.40814	0	0	1.83867	0	0	3.15822	2.81447	1.20443	0	0	0	7.84077	0	3.6375	0
RPUSD1	ENSBTAG00000000179	34.3796	-0.0486447	0.0688289	-0.706748	0.479723	0.999891	42.6511	43.5578	38.4062	34.5632	33.15	31.5151	85.8006	29.286	36.1866	33.952	39.6644	19.325	22.2532	45.3752	43.4037	35.3506	26.9399	31.456	31.7485	34.7293	30.5608	26.5799	24.0747	35.4261	62.3268	30.2729	36.6117	46.933	17.4818	34.0155	29.3661	9.46697	25.8974	40.8098	40.9505	29.6013	22.0594	31.4496	32.3432	40.2544	38.1937	39.2688
SUSD3	ENSBTAG00000000181	7.22919	-0.0307073	0.0690789	-0.444524	0.656664	0.999891	8.53022	8.10378	11.1054	3.92764	9.94499	5.09802	15.0731	4.88101	6.43316	9.36607	7.71252	7.73	11.8684	7.04099	20.6345	5.89177	4.98888	5.39245	12.0425	9.26114	3.59538	3.98699	10.3177	4.57111	3.66628	14.531	7.04071	5.86663	2.49739	5.51602	9.17692	7.10023	6.31645	4.92532	3.61328	4.22876	5.29425	7.62414	5.88058	21.9569	6.36562	2.06678
SPINT2	ENSBTAG00000000182	240.309	-0.0379415	0.0684846	-0.554015	0.579568	0.999891	135.265	362.644	260.051	290.645	268.515	300.32	270.156	416.106	180.933	193.175	288.669	112.085	169.124	219.835	261.134	164.969	249.444	137.508	175.164	235.001	213.925	385.409	166.803	287.409	197.979	216.754	119.692	287.465	309.677	252.818	302.838	203.54	360.669	254.709	258.952	208.619	208.24	195.369	278.347	189.074	336.468	268.682
TRAT1	ENSBTAG00000000183	2.09459	0.0076509	0.0544626	0.14048	0.888281	0.999891	1.2186	1.01297	3.23907	3.14211	1.6575	0.463457	0	1.22025	1.60829	2.34152	1.10179	5.7975	1.48355	4.69399	5.69229	4.41882	2.99333	0.898742	0	0	3.59538	2.65799	1.71962	0.571389	0	1.21092	1.40814	1.17333	0	0.919337	0.917692	4.73348	4.42151	4.92532	1.20443	0	3.5295	0.953017	0.980096	7.31898	1.81875	3.10017
EIF2AK3	ENSBTAG00000000184	162.847	-0.0153655	0.061561	-0.249598	0.802899	0.999891	120.642	152.959	175.373	145.323	153.319	148.77	59.1328	147.65	174.5	170.931	167.472	160.397	164.674	163.507	185.711	156.132	159.644	138.406	148.89	152.809	185.162	152.835	163.364	149.133	113.655	121.092	171.793	122.026	189.802	124.111	170.691	172.772	247.605	154.092	143.327	124.044	264.712	171.543	186.218	211.031	149.137	182.91
SLC6A14	ENSBTAG00000000185	2.40409	-0.026578	0.0537119	-0.494825	0.620724	0.999891	2.4372	1.01297	1.8509	1.57105	1.6575	0.926913	0	2.4405	1.60829	0	6.61073	3.865	2.96709	1.56466	2.84614	4.41882	1.99555	1.79748	4.37911	0	5.39308	3.98699	0	3.99972	0	2.42183	1.40814	1.17333	2.49739	2.75801	3.67077	4.73348	3.15822	2.11085	4.8177	2.81917	0	0	0.980096	6.09915	0.909374	2.06678
FLAD1	ENSBTAG00000000186	149.996	0.00283123	0.0593079	0.0477379	0.961925	0.999891	192.539	161.063	115.218	125.684	139.23	139.964	255.083	162.293	120.622	180.297	127.807	133.342	115.717	155.684	193.538	142.875	171.617	184.242	153.269	170.173	111.457	158.151	147.887	165.703	172.315	165.895	118.284	197.119	64.9322	165.481	124.806	120.704	143.383	125.948	185.482	138.139	119.121	139.141	144.074	119.543	192.787	149.842
HS3ST5	ENSBTAG00000000188	41.8167	0.00893278	0.0719122	0.124218	0.901143	0.999891	40.2139	41.5319	39.3316	62.0567	96.1349	46.3457	9.27574	15.8633	63.5275	24.5859	52.8858	19.325	43.0229	57.8926	20.6345	57.4447	27.9377	32.3547	47.0754	67.1433	71.9077	43.8569	56.7474	42.2828	89.2129	79.9204	30.9791	23.4665	89.9061	27.5801	52.3084	30.7676	25.2658	26.7375	36.1328	38.0588	55.5896	27.6375	25.4825	50.013	32.7375	46.5026
LHFPL3	ENSBTAG00000000189	0.391104	0.00227705	0.0294203	0.0773971	0.938308	0.999891	0	1.01297	0	0	0	0.926913	1.15947	0	0	0	1.10179	0	0	0	1.42307	2.94588	0	0	0	0	0	0	0	0	0	1.21092	0	0	0	0	0	0	0.631645	0.703617	0	0	0.882374	1.90603	0	1.21983	0	1.03339
SLC25A20	ENSBTAG00000000191	1210.67	0.135356	0.0580083	2.33339	0.0196278	0.999891	1352.65	1400.94	1102.21	1332.25	1189.26	1317.61	1162.95	1312.99	1234.36	1328.81	1278.07	954.654	660.179	1671.06	1378.25	979.506	1504.65	1383.16	1242.57	1458.63	1028.28	1403.42	852.931	1253.63	1604.61	1432.51	837.845	1609.8	1036.42	1584.94	1427.93	894.628	1020.11	1087.79	1415.2	1251.71	869.139	1241.78	1112.41	773.372	1571.4	1062.33
Novel	ENSBTAG00000000195	40.9342	0.027252	0.0706482	0.385743	0.699687	0.999891	51.1813	47.6097	43.9589	47.9172	44.7525	33.8323	13.9136	41.4885	44.228	52.6841	59.4966	40.5825	45.99	41.4636	46.9614	48.6071	42.9043	28.7598	32.8433	52.0939	39.5492	21.264	67.0651	30.855	32.9965	23.0074	42.2443	9.3866	59.9374	41.3702	48.6377	68.6355	50.5316	41.5134	30.1106	52.1547	49.413	31.4496	24.5024	67.0906	33.6468	39.2688
TRMT10A	ENSBTAG00000000197	40.0784	-0.00293402	0.0700343	-0.041894	0.966583	0.999891	30.4651	47.6097	46.2725	49.4882	38.1225	46.8091	2.31893	51.2506	46.6404	36.2935	31.9519	52.1775	57.8583	32.8579	30.5961	42.7153	51.8843	37.7472	29.559	45.1481	53.9308	38.5409	29.2335	26.2839	35.4407	39.9602	49.285	32.8531	39.9583	27.5801	23.86	35.5011	45.4784	46.4387	65.039	29.6013	51.1777	33.3556	55.8655	36.5949	40.0125	28.9349
PDP1	ENSBTAG00000000199	650.611	0.0423431	0.0683897	0.619144	0.535822	0.999891	770.157	389.994	590.437	517.662	498.078	640.961	304.94	539.351	878.127	635.722	586.151	960.452	1060.74	759.644	458.229	883.765	950.88	661.474	718.174	883.281	643.574	740.252	591.549	686.238	672.152	760.455	978.659	222.932	631.84	725.357	352.394	582.219	545.109	878.114	467.317	845.752	649.427	606.119	490.048	818.506	491.971	602.467
LTN1	ENSBTAG00000000201	347.838	0.039532	0.0708069	0.558307	0.576635	0.999891	304.651	305.918	357.224	325.994	245.31	378.644	37.1029	307.503	395.64	330.154	337.147	405.825	489.571	287.898	225.557	350.56	386.139	261.534	326.244	369.288	519.533	269.786	443.662	374.26	328.743	428.664	404.137	85.6527	541.934	390.718	313.851	525.417	345.51	385.582	205.957	403.142	390.009	383.113	333.233	414.742	214.612	310.017
SLC25A19	ENSBTAG00000000202	123.757	0.0867345	0.0678278	1.27875	0.200987	0.999891	124.297	138.777	105.501	102.119	103.594	86.6664	148.412	112.263	142.334	127.613	125.604	86.9625	63.7925	164.29	145.865	122.254	90.7976	154.584	178.449	164.385	165.388	112.965	113.495	134.848	161.316	150.154	73.2234	154.879	32.4661	136.981	168.855	139.638	73.2708	95.692	85.5142	138.139	87.3551	143.906	77.4276	117.104	136.406	162.242
ATP6V1G1	ENSBTAG00000000203	1034.86	-0.0658107	0.0522723	-1.259	0.208031	0.999891	985.849	1216.58	789.871	919.067	1088.98	1153.54	738.58	937.153	1098.46	837.092	966.269	892.815	958.372	945.057	1128.5	930.899	899.993	1124.33	849.547	946.952	938.395	983.458	877.006	1078.21	991.119	936.038	1027.94	1352.84	1443.49	963.465	868.136	963.264	1044.74	961.845	2027.05	975.434	1159.44	972.078	977.156	983.183	1424.99	977.587
C9orf91	ENSBTAG00000000204	57.8937	0.0278239	0.0636811	0.436926	0.662165	0.999891	54.8371	50.6486	51.8252	74.6251	84.5324	65.8108	89.279	65.8936	44.228	48.0011	56.1912	52.1775	32.638	71.9745	71.1536	53.0259	51.8843	45.8359	55.8336	46.3057	50.3354	67.7789	46.4297	42.2828	47.6617	53.2803	43.6524	50.453	89.9061	45.9669	97.2753	37.8679	78.324	49.9568	49.3815	67.6601	65.2957	49.5569	52.9252	75.6294	56.3812	57.8699
MMD	ENSBTAG00000000205	221.23	0.0238607	0.0645094	0.369879	0.711472	0.999891	173.042	273.502	242.005	215.234	224.591	273.903	42.9003	237.949	238.831	237.664	208.238	200.98	258.137	198.712	205.634	204.739	205.542	207.61	191.586	256.997	328.978	187.389	225.27	232.555	178.426	203.434	316.832	140.799	287.2	182.029	248.694	231.941	223.602	242.748	280.631	249.497	247.947	193.463	204.84	240.306	192.787	211.845
PUDP	ENSBTAG00000000207	99.6902	-0.026225	0.0612639	-0.428067	0.668603	0.999891	110.893	110.414	74.9614	75.4106	86.1899	92.6913	166.963	74.4353	101.322	90.1484	101.365	86.9625	80.1116	83.7095	86.8074	100.16	96.7842	88.0768	85.3926	118.08	122.243	126.255	92.8594	96.5648	96.5455	117.459	81.6722	138.452	94.9009	102.966	85.3453	111.237	102.958	87.2486	112.012	71.8889	60.0015	82.9125	128.393	114.664	122.766	93.0051
ARHGAP31	ENSBTAG00000000210	485.618	-0.00664466	0.0695375	-0.095555	0.923874	0.999891	383.86	456.85	545.553	367.627	337.301	444.918	529.876	379.498	640.904	374.643	496.907	658.982	706.169	417.765	294.576	708.485	549.774	337.028	377.698	533.673	393.695	256.496	593.269	482.824	332.41	428.664	688.582	218.238	749.218	453.233	593.746	650.854	505.948	610.74	240.885	394.684	627.368	614.696	396.939	737.997	228.253	525.996
Novel	ENSBTAG00000000211	43.4892	0.0138277	0.0716199	0.19307	0.846904	0.999891	53.6185	41.5319	43.4961	32.2066	24.0337	36.6131	56.8139	40.2683	51.4653	39.8058	39.6644	59.9075	72.6938	31.2933	37.7114	85.4306	52.8821	46.7346	62.4023	54.4092	21.5723	35.8829	37.8316	35.4261	64.771	38.7493	42.2443	144.319	34.9635	46.8862	29.3661	35.5011	26.5291	32.3664	51.7903	49.3355	38.8245	37.1677	23.5223	39.0345	40.0125	32.0351
NADK	ENSBTAG00000000212	302.109	0.0573637	0.0555797	1.0321	0.302026	0.999891	305.869	320.099	321.594	313.425	401.943	277.147	460.308	306.283	271.801	304.397	307.399	299.537	180.993	323.885	333.71	238.617	334.255	320.851	318.58	297.514	221.116	344.21	223.55	239.983	265.194	278.511	266.139	321.491	224.765	290.511	389.101	229.574	363.196	327.182	287.858	283.327	284.125	318.308	364.596	245.186	330.103	291.416
TMEM39A	ENSBTAG00000000213	129.521	0.0585486	0.0554423	1.05603	0.290956	0.999891	132.828	130.673	132.802	148.465	131.771	108.449	85.8006	131.787	106.951	113.564	126.706	121.747	93.4635	122.044	146.576	129.619	152.66	119.533	119.331	136.602	116.85	131.571	111.775	98.2789	106.322	129.568	104.203	105.599	107.388	151.691	151.419	118.337	167.386	145.649	137.305	129.682	187.946	128.657	161.716	130.522	100.031	138.474
GNB1	ENSBTAG00000000215	1521.28	-0.00945859	0.0432144	-0.218876	0.826747	0.999891	1260.03	1626.83	1472.85	1271.77	1361.64	1273.12	1638.33	1259.3	1467.57	1436.52	1477.5	1708.33	1768.39	1432.45	1512.01	1630.55	1545.55	1366.09	1457.15	1470.21	1411.19	1564.23	1497.79	1274.77	1273.42	1455.52	1723.57	2295.02	1685.74	1323.85	1560.99	1379.81	1715.55	1575.4	1783.75	1258.76	1512.39	1459.07	1365.27	1756.55	1415.9	1464.31
MAP2K5	ENSBTAG00000000218	284.2	-0.0181382	0.0562265	-0.322592	0.747004	0.999891	300.995	352.514	223.496	260.795	293.377	254.438	262.04	225.747	312.813	259.908	221.459	287.942	262.588	318.409	252.595	241.562	262.415	307.37	321.864	253.524	319.989	342.881	259.662	257.125	394.736	299.096	275.996	450.557	252.237	250.06	216.575	246.141	308.874	273.004	360.123	324.205	199.417	201.087	297.949	191.513	370.115	356.52
NEK10	ENSBTAG00000000220	2.23612	-0.0289995	0.0517941	-0.5599	0.575548	0.999891	3.65581	2.02594	3.23907	2.35658	3.315	6.02494	0	2.4405	0.804146	2.34152	8.81431	0	8.90128	2.347	2.13461	2.94588	1.99555	0	3.28433	2.31529	1.79769	1.329	1.71962	1.14278	0	6.05458	0	0	0	2.75801	2.75307	2.36674	0.631645	0.703617	2.40885	1.40959	0	1.90603	4.90048	4.87932	2.72812	0
RBM34	ENSBTAG00000000221	68.777	-0.0414257	0.0603887	-0.685985	0.492722	0.999891	48.7441	73.947	63.856	70.6975	69.6149	63.957	27.8272	82.9771	58.7026	85.4654	81.5324	52.1775	56.3748	59.4572	75.4228	60.3906	56.8732	78.1906	64.5919	75.2468	55.7285	55.8179	98.0183	62.8528	73.3257	79.9204	56.3257	76.2661	72.4244	56.9989	55.0615	87.5695	82.1138	63.3256	107.194	78.9368	77.6489	83.8655	66.6465	59.7716	71.8406	57.8699
ARID4B	ENSBTAG00000000222	280.897	0.0107188	0.0581449	0.184347	0.853741	0.999891	225.441	244.126	301.697	274.935	266.029	262.316	162.325	235.509	288.688	311.422	293.076	372.972	341.216	290.245	252.595	321.101	295.341	218.394	276.979	300.987	303.81	255.167	345.643	252.554	263.972	256.714	325.281	122.026	284.703	305.22	319.357	362.112	314.559	283.558	172.233	273.46	344.126	317.355	275.407	365.949	180.965	286.249
PPM1B	ENSBTAG00000000223	1592.96	0.0223664	0.0675288	0.331213	0.740484	0.999891	1272.22	1548.83	1460.82	1857.77	1703.91	2029.94	304.94	1759.6	1428.97	982.267	1318.84	1683.21	2161.53	1616.3	1303.53	2023.82	1682.25	1734.57	1592.9	1831.39	2130.27	1476.52	1250.16	1701.03	1929.69	1589.93	1501.08	879.994	2914.46	1810.17	1254.48	1651.99	1269.61	1398.79	1300.78	1487.11	1514.15	1996.57	1355.47	1380.85	1113.07	1840.47
TSPAN15	ENSBTAG00000000224	81.1419	0.0480107	0.0716993	0.669613	0.503105	0.999891	51.1813	75.9729	61.5424	54.2014	109.395	110.303	148.412	75.6556	80.4146	84.2946	79.3288	56.0425	63.7925	77.4508	90.3651	58.9177	51.8843	70.1019	89.7717	93.769	55.7285	69.1079	82.5417	64.567	83.1024	82.3423	61.9583	154.879	44.9531	81.821	167.02	89.9362	73.9024	85.8413	118.034	77.5272	99.7083	69.5703	88.2087	60.9915	75.4781	90.9384
POLB	ENSBTAG00000000225	521.143	0.0663502	0.0656815	1.01018	0.312408	0.999891	521.562	391.007	421.542	550.655	578.467	423.599	264.358	499.083	469.621	571.33	590.559	452.205	376.821	480.352	552.864	437.464	429.043	585.081	592.274	510.52	467.4	535.586	398.952	565.104	538.944	575.185	421.035	797.861	656.814	544.248	293.661	470.982	794.609	545.303	800.943	603.303	886.786	331.65	571.396	429.38	980.305	512.562
DKK4	ENSBTAG00000000226	0.197077	0.0093212	0.0209565	0.444789	0.656472	0.999891	0	0	0.462725	0	0.828749	0	0	0	0	0	0	0	0	0	0	1.47294	0	0	1.09478	0	0	0	0	0	0	0	0	1.17333	0	0	0	0	0	0	0	0	0.882374	0	0.980096	0	0.909374	0
BMPR1A	ENSBTAG00000000231	603.804	-0.032816	0.0719155	-0.456313	0.648165	0.999891	611.738	484.201	545.09	468.96	413.546	710.016	41.7408	416.106	760.722	399.229	553.098	867.692	1225.41	571.102	449.691	764.457	593.676	591.373	586.801	590.398	1141.53	524.954	981.902	567.389	551.165	543.701	894.17	315.624	921.538	490.007	436.821	949.064	422.57	610.036	421.549	642.771	624.721	475.556	432.222	938.049	313.734	662.403
OR51D1	ENSBTAG00000000232	24.8241	0.0314648	0.0655088	0.480315	0.631004	0.999891	58.4929	11.1427	45.347	45.5606	18.2325	25.4901	2.31893	48.8101	59.5068	11.7076	90.3467	32.8525	37.0887	34.4226	17.0769	29.4588	39.911	22.4686	15.3269	15.0494	16.1792	22.593	13.757	18.8558	40.3291	9.68733	23.9384	9.3866	29.9687	11.9514	25.6954	14.2005	18.3177	26.0338	8.43098	28.1917	13.2356	3.81207	15.6815	76.8493	33.6468	13.4341
OR51E1	ENSBTAG00000000233	40.0609	0.0610906	0.066761	0.915064	0.360158	0.999891	31.6837	33.4281	36.0925	36.1343	24.8625	43.5649	13.9136	9.76201	71.569	12.8783	29.7483	50.245	28.1874	25.0346	28.4614	63.3365	35.9199	88.9755	108.383	25.4681	48.5377	22.593	36.112	62.2814	13.443	4.84366	40.8361	23.4665	72.4244	36.7735	44.0492	37.8679	46.1101	68.9545	18.0664	43.6972	66.1781	24.7785	22.5422	20.7371	78.2062	35.1353
Novel	ENSBTAG00000000236	36.368	-0.114651	0.0719763	-1.59291	0.111181	0.999891	31.6837	16.2076	35.6298	31.4211	28.1775	30.5881	1.15947	23.1848	36.9907	38.635	42.9698	44.4475	69.7267	33.6403	38.423	50.08	35.9199	23.3673	33.9381	38.2022	23.37	30.5669	41.2709	22.8556	32.9965	39.9602	88.713	19.9465	64.9322	34.9348	33.9546	52.0683	42.9518	33.7736	36.1328	23.963	39.7068	35.2616	35.2835	62.2113	30.9187	32.0351
PSD2	ENSBTAG00000000238	1.89837	-0.024033	0.0449982	-0.534088	0.593281	0.999891	2.4372	0	0.462725	1.57105	3.315	0.926913	9.27574	0	1.60829	2.34152	5.50894	5.7975	0	0	6.40383	2.94588	0.997775	0.898742	0	1.15764	0	0	1.71962	1.71417	1.22209	0	0	0	0	2.75801	1.83538	0	1.89493	3.51809	4.8177	4.22876	0	0	4.90048	0	1.81875	2.06678
AKAP7	ENSBTAG00000000240	96.665	-0.109424	0.0721153	-1.51735	0.129179	0.999891	73.1161	101.297	68.946	47.1316	73.7587	96.8624	2.31893	36.6075	126.251	84.2946	87.0413	143.005	90.4964	80.5802	64.0383	89.8494	70.842	73.6969	101.814	108.818	129.434	130.242	153.046	110.278	90.435	33.9056	101.386	125.546	164.828	94.6917	84.4276	165.672	46.7417	99.9137	90.3319	84.5752	89.1198	88.6306	60.766	189.074	110.944	86.8048
STAU1	ENSBTAG00000000241	952.977	-0.0347245	0.0549767	-0.631622	0.527634	0.999891	1057.75	897.493	864.37	993.692	974.609	1047.88	1180.34	1090.9	913.509	908.509	948.64	1174.96	1456.84	953.662	745.69	1172.46	1058.64	967.946	898.812	900.646	1091.2	1071.17	823.697	952.506	998.451	1154	1294.08	667.622	1523.41	924.853	676.339	911.196	958.205	855.599	841.894	995.168	735.9	813.877	1006.56	1010.02	635.653	870.115
Novel	ENSBTAG00000000242	675.24	0.0340001	0.069878	0.486564	0.626567	0.999891	594.678	792.144	589.974	831.088	808.031	749.409	46.3787	768.758	633.667	707.138	795.491	430.947	436.163	752.603	841.747	465.449	675.494	772.919	619.644	640.176	740.649	927.64	553.717	694.809	796.806	797.993	432.3	619.516	609.364	751.098	585.487	707.656	681.545	569.93	1274.28	816.15	687.37	610.884	757.614	454.996	828.44	611.767
HEBP2	ENSBTAG00000000243	56.2808	0.0321457	0.0698402	0.460276	0.645318	0.999891	52.3999	67.8691	60.6169	65.9843	43.095	36.1496	5.79734	29.286	62.7234	67.904	30.8501	34.785	37.0887	96.2268	63.3267	86.9035	41.9066	26.0635	41.6015	84.5079	43.1446	101.004	72.224	57.7103	25.664	64.1785	49.285	124.372	77.4192	26.6608	88.0984	47.3348	26.5291	42.9207	158.984	28.1917	72.3547	115.315	82.3281	80.5087	24.5531	17.5676
NRXN2	ENSBTAG00000000244	16.2259	0.0151063	0.0720234	0.209742	0.833869	0.999891	14.6232	13.1686	9.71722	10.2119	19.89	11.5864	12.7541	13.4228	8.04146	17.5614	16.5268	32.8525	23.7368	24.2523	23.4807	19.1482	15.9644	8.08868	15.3269	16.207	19.7746	18.606	13.757	5.1425	21.9977	19.3747	19.714	34.0264	12.487	17.4674	18.3538	16.5672	15.1595	11.9615	3.61328	5.63834	12.3532	15.2483	14.7014	25.6164	10.9125	14.4675
NHSL1	ENSBTAG00000000245	24.0772	-0.0776278	0.0721199	-1.07637	0.281761	0.999891	10.9674	11.1427	19.8972	12.5684	24.0337	12.9768	19.7109	19.524	23.3202	18.7321	18.7304	34.785	34.1216	25.0346	24.1922	35.3506	14.9666	16.1774	16.4217	15.0494	50.3354	23.922	24.0747	20.57	17.1093	18.1637	33.7954	23.4665	24.9739	24.8221	40.3784	26.0342	24.6341	25.3302	12.0443	22.5534	28.236	27.6375	25.4825	39.0345	9.09374	18.601
ME3	ENSBTAG00000000246	97.147	0.0129019	0.0700981	0.184055	0.85397	0.999891	199.851	139.79	115.218	111.545	115.196	65.8108	147.252	69.5543	125.447	128.783	65.0055	102.422	117.2	136.908	119.538	95.7412	79.822	75.4944	51.4545	140.075	71.9077	146.19	79.1025	111.421	103.878	117.459	56.3257	112.639	127.367	128.707	81.6745	85.2027	66.3227	87.2486	97.5585	67.6601	67.9428	100.067	69.5868	93.9269	110.944	50.6361
HDHD3	ENSBTAG00000000250	100.019	-0.0309516	0.0717061	-0.431646	0.665999	0.999891	201.069	93.1934	84.2159	87.1935	147.517	82.0318	139.136	70.7746	79.6104	72.587	82.6341	92.7599	84.5622	78.2332	91.7882	166.442	54.8776	83.583	74.4448	104.188	215.723	81.0688	70.5044	74.2806	98.9896	231.285	77.4478	183.039	77.4192	63.4343	47.72	255.608	133.277	68.2509	284.244	67.6601	55.5896	49.5569	75.4674	67.0906	120.947	86.8048
ALAD	ENSBTAG00000000251	756.804	0.0602857	0.0713569	0.844847	0.398196	0.999891	709.226	979.544	558.046	497.239	495.592	788.34	1830.8	508.845	865.261	752.798	682.007	684.105	431.712	985.738	870.92	468.395	996.778	812.463	579.137	1585.97	479.984	861.19	694.726	827.372	975.231	730.182	688.582	1095.89	432.049	838.436	1580.26	485.182	418.149	519.27	690.136	668.144	551.484	968.266	471.426	456.216	1157.63	815.345
POLE3	ENSBTAG00000000252	760.018	-0.0130397	0.0608899	-0.214153	0.830428	0.999891	862.77	712.119	657.069	834.23	715.211	673.866	282.91	697.984	742.226	763.335	821.934	639.657	810.017	752.603	693.036	742.362	672.501	895.147	806.851	696.901	879.072	802.714	785.866	837.085	732.035	796.783	811.09	1183.89	1086.37	827.403	390.019	1119.47	770.607	656.475	1044.24	785.139	649.427	603.26	768.395	735.557	1068.51	709.939
PTPRF	ENSBTAG00000000253	41.2493	-0.0346442	0.0718878	-0.481921	0.629862	0.999891	24.372	32.4151	33.3162	32.2066	47.2387	37.54	81.1627	24.405	24.9285	50.3426	36.359	65.705	40.0558	39.8989	51.9421	38.2965	50.8865	28.7598	33.9381	26.6258	34.1562	27.9089	49.869	43.997	36.6628	19.3747	43.6524	26.9865	52.4453	31.2575	95.4399	28.4009	50.5316	47.846	20.4752	25.3725	48.5306	27.6375	38.2238	42.694	30.0093	38.2354
TLE1	ENSBTAG00000000256	214.429	-0.0259333	0.0695497	-0.372875	0.709242	0.999891	282.716	229.945	142.057	104.475	122.655	172.869	403.495	197.681	216.315	170.931	201.627	148.802	142.421	172.113	134.48	223.887	246.451	201.318	204.723	192.169	186.96	312.314	302.653	211.414	295.747	501.319	256.282	212.372	154.838	242.705	96.3576	137.271	198.968	177.312	186.686	286.146	207.358	233.489	185.238	224.449	242.803	222.179
MRAP2	ENSBTAG00000000257	8.59061	-0.0480019	0.0671495	-0.714851	0.474701	0.999891	8.53022	8.10378	2.77635	9.42633	5.80125	5.56148	0	3.66075	8.04146	7.02455	6.61073	1.9325	8.90128	9.38798	7.11536	27.9859	8.97998	4.49371	4.37911	4.63057	8.98846	9.30298	6.87848	3.99972	9.77676	7.26549	7.04071	23.4665	7.49218	11.9514	11.0123	21.3007	7.57974	10.5543	13.2487	5.63834	5.29425	1.90603	8.82087	13.4181	9.09374	8.26712
Novel	ENSBTAG00000000258	7.1427	-0.177366	0.0670834	-2.64397	0.00819405	0.999891	7.31161	7.09081	4.16452	2.35658	15.7462	8.34222	2.31893	4.88101	3.21658	2.34152	1.10179	7.73	2.96709	7.82332	7.11536	7.36471	6.98443	1.79748	12.0425	6.94586	10.7862	7.97398	5.15886	10.8564	9.77676	2.42183	5.63257	4.6933	0	10.1127	4.58846	16.5672	8.84303	2.11085	9.63541	4.22876	5.29425	6.67112	2.94029	23.1768	7.27499	13.4341
ZNRF2	ENSBTAG00000000260	91.1435	-0.12903	0.058249	-2.21515	0.0267499	0.999891	84.0836	124.596	88.3804	95.8343	83.7037	104.278	54.495	89.0783	111.776	65.5625	98.0592	88.895	99.3977	77.4508	74.7113	107.525	96.7842	86.2793	56.9284	92.6114	129.434	87.7138	92.8594	92.565	83.1024	89.6078	90.1211	89.1727	119.875	76.305	52.3084	115.97	114.328	90.7666	120.443	53.5643	89.1198	59.0871	116.631	84.1682	99.1218	80.6045
FAM228A	ENSBTAG00000000261	1.93015	0.0245033	0.0540983	0.45294	0.650592	0.999891	3.65581	0	0.92545	0.785527	0.828749	2.78074	1.15947	3.66075	4.02073	3.51228	2.20358	1.9325	1.48355	1.56466	0	1.47294	1.99555	0	5.47389	2.31529	3.59538	1.329	0	3.42834	2.44419	0	2.81628	0	2.49739	3.67735	4.58846	2.36674	1.26329	0	4.8177	1.40959	0.882374	1.90603	1.96019	3.65949	1.81875	2.06678
RFX6	ENSBTAG00000000264	1.01117	-0.00129172	0.0296939	-0.0435011	0.965302	0.999891	2.4372	0	2.31362	3.14211	0	12.9768	0	7.32151	0.804146	0	1.10179	0	0	0	0	0	0	0	0	2.31529	1.79769	1.329	1.71962	1.14278	1.22209	0	2.81628	1.17333	0	0.919337	3.67077	0	0.631645	0.703617	0	0	0	0	0	0	0	0
SYNPR	ENSBTAG00000000265	4.96143	0.0381901	0.0624751	0.611285	0.541011	0.999891	1.2186	6.07783	7.4036	3.92764	2.48625	5.09802	1.15947	2.4405	7.23731	7.02455	1.10179	1.9325	0	4.69399	3.55768	1.47294	6.98443	9.88617	4.37911	4.63057	5.39308	3.98699	6.87848	3.42834	4.88838	8.47641	2.81628	5.86663	4.99479	5.51602	3.67077	4.73348	5.6848	4.92532	9.63541	4.22876	20.2946	5.7181	9.80096	2.43966	8.18437	3.10017
NAB1	ENSBTAG00000000266	347.576	-0.0260155	0.0620864	-0.419021	0.675201	0.999891	293.683	305.918	455.321	318.139	307.466	410.159	179.717	206.222	341.762	290.348	277.651	380.702	491.054	299.633	303.114	427.153	267.404	305.572	347.044	365.815	582.452	217.956	423.026	329.692	288.414	307.573	390.055	244.052	467.012	250.06	298.25	390.512	332.245	388.397	296.289	329.843	407.657	350.71	309.71	456.216	245.531	437.124
SMG6	ENSBTAG00000000267	316.314	0.00628284	0.0515491	0.121881	0.902994	0.999891	397.264	354.54	345.193	352.702	308.295	343.885	521.76	319.706	298.338	304.397	291.974	318.862	400.558	339.532	288.172	365.289	319.288	294.788	313.106	357.712	357.741	264.47	282.018	325.12	315.3	351.166	344.995	242.878	387.096	357.622	301.003	324.244	298.136	323.664	178.255	321.386	302.654	355.476	262.666	317.156	236.437	345.152
Novel	ENSBTAG00000000269	116.832	-0.0873917	0.0715621	-1.2212	0.22201	0.999891	68.2417	86.1026	57.3779	59.7001	135.915	123.279	28.9867	74.4353	82.827	119.417	99.161	85.03	57.8583	160.378	100.327	134.038	131.706	190.533	73.3501	109.976	147.411	112.965	103.177	114.849	175.982	148.943	105.611	120.852	39.9583	127.788	89.9338	123.071	72.6392	72.4726	202.344	124.044	128.827	88.6306	96.0494	107.345	160.959	105.406
MNS1	ENSBTAG00000000271	83.9904	0.0964681	0.0718605	1.34244	0.179455	0.999891	47.5255	26.3373	58.3033	63.6277	99.4499	64.4205	2.31893	63.4531	53.0736	73.7578	82.6341	77.3	56.3748	64.1512	175.038	50.08	100.775	77.2919	186.112	104.188	93.48	155.493	34.3924	93.1364	128.32	111.404	81.6722	49.2797	104.891	110.32	63.3207	108.87	44.2151	75.2871	54.1992	155.054	82.9432	66.7112	60.766	62.2113	88.2093	84.738
IL5RA	ENSBTAG00000000273	1.51485	0.0116683	0.0512645	0.22761	0.81995	0.999891	1.2186	2.02594	3.23907	0.785527	0.828749	0.463457	0	4.88101	1.60829	3.51228	2.20358	1.9325	0	0	0.711536	2.94588	2.99333	0.898742	0	3.47293	1.79769	2.65799	0	0.571389	2.44419	1.21092	4.22443	3.51998	0	0	0.917692	0	1.89493	2.11085	0	2.81917	0.882374	0.953017	0	1.21983	0.909374	1.03339
YKT6	ENSBTAG00000000274	384.202	0.035536	0.0439077	0.809334	0.418323	0.999891	454.539	434.565	392.391	432.04	443.381	420.819	313.056	511.285	438.259	435.522	478.176	309.2	388.689	438.106	444.71	380.019	396.117	371.181	351.423	376.234	364.932	419.963	390.354	420.542	377.627	392.337	312.608	309.758	382.101	421.056	328.534	343.178	441.52	377.843	380.599	393.275	369.715	407.891	352.835	284.22	326.465	367.887
PARP11	ENSBTAG00000000275	158.871	-0.0521712	0.0520758	-1.00183	0.316425	0.999891	141.358	163.089	164.73	131.183	210.502	172.869	104.352	179.377	197.82	131.125	166.37	177.79	272.973	147.078	128.788	181.172	160.642	152.786	142.321	174.804	176.174	166.125	168.523	167.417	158.872	159.841	156.304	138.452	199.791	172.835	150.501	201.173	145.278	178.719	144.531	162.102	150.004	158.201	161.716	176.875	112.762	135.374
IL18	ENSBTAG00000000277	13.1286	-0.0921449	0.0682695	-1.34972	0.177104	0.999891	10.9674	4.05189	12.9563	10.9974	8.28749	12.9768	0	13.4228	9.64975	11.7076	14.3233	1.9325	10.3848	12.5173	25.6153	20.6212	3.9911	13.4811	9.85299	11.5764	12.5838	11.961	15.4766	11.4278	15.8872	6.05458	19.714	16.4266	0	11.9514	18.3538	14.2005	10.738	11.9615	13.2487	5.63834	22.9417	8.57716	11.7612	20.7371	19.0969	9.30051
RAB26	ENSBTAG00000000279	22.3998	-0.0414524	0.0721111	-0.574841	0.565399	0.999891	15.8418	23.2984	19.4344	23.5658	34.8075	35.6862	74.2059	26.8455	35.3824	7.02455	15.425	21.2575	19.2861	22.6876	36.9999	23.5671	22.9488	18.8736	26.2747	23.1529	19.7746	23.922	10.3177	16.5703	20.7756	30.2729	16.8977	46.933	14.9844	22.0641	20.1892	7.10023	17.6861	21.8121	38.5416	32.4205	16.7651	17.1543	21.5621	13.4181	32.7375	19.6344
MND1	ENSBTAG00000000281	1.63804	0.0260479	0.0455721	0.571576	0.567609	0.999891	2.4372	0	2.31362	4.71316	2.48625	0.926913	0	0	0.804146	1.17076	0	3.865	0	2.347	0	2.94588	0	0	2.18955	0	0	1.329	5.15886	0	0	1.21092	1.40814	4.6933	0	1.83867	2.75307	4.73348	3.78987	2.81447	7.22655	0	1.76475	0.953017	0.980096	2.43966	1.81875	4.13356
CSF1	ENSBTAG00000000283	107.263	-0.100253	0.0718899	-1.39453	0.163157	0.999891	76.7719	110.414	100.874	91.9067	169.065	76.0069	136.817	84.1973	85.2394	85.4654	125.604	158.465	93.4635	85.2742	106.019	91.3224	144.677	74.5956	112.762	92.6114	97.0754	146.19	98.0183	67.9953	76.9919	79.9204	156.304	70.3995	79.9166	103.885	122.971	61.5353	105.485	119.615	84.3098	78.9368	72.3547	80.0535	116.631	136.621	70.9312	63.0368
NAALAD2	ENSBTAG00000000284	8.99317	-0.0175548	0.0609011	-0.288252	0.773154	0.999891	3.65581	5.06486	21.2853	14.1395	5.80125	5.09802	1.15947	2.4405	8.04146	23.4152	7.71252	15.46	10.3848	3.91166	14.2307	7.36471	9.97775	1.79748	3.28433	5.78821	7.19077	9.30298	6.87848	5.1425	20.7756	0	2.81628	3.51998	9.98957	14.7094	4.58846	37.8679	7.57974	9.14703	1.20443	7.04793	6.17662	4.76509	22.5422	9.75864	10.0031	3.10017
GUF1	ENSBTAG00000000285	342.336	0.0592021	0.0639306	0.926037	0.354427	0.999891	308.306	247.165	290.128	362.128	341.445	414.794	136.817	339.23	309.596	492.889	421.985	260.887	304.127	328.579	291.73	223.887	278.379	259.737	324.054	405.175	406.279	293.708	343.924	422.828	304.302	358.431	260.506	147.839	264.724	487.249	415.714	485.182	301.926	300.445	391.438	355.216	369.715	316.402	305.79	401.324	365.568	468.126
PFKM	ENSBTAG00000000286	33007.2	-0.0215375	0.0686692	-0.313642	0.753793	0.999891	31871.3	40300.1	39914.6	48082.9	33204.7	38503.5	69542.5	47957.1	35819.1	26785.8	27314.4	37662.5	37711.8	33745.1	17440.5	35925	41168.2	37146.8	37056	29611.3	37753.3	25839.7	22688.7	33202.9	34599.9	42722.3	19752	35734.8	42116	38605.7	16056.8	23061.5	21159.5	26422.9	28048.7	28795	23836.5	31053.1	38001.3	25916.5	41075.5	26544.7
GNPDA2	ENSBTAG00000000287	93.9115	-0.0710619	0.0685334	-1.03689	0.299785	0.999891	80.4277	79.0118	102.262	93.4777	95.3062	107.058	11.5947	75.6556	82.827	76.0993	66.1073	81.165	124.618	68.8452	75.4228	91.3224	84.8109	78.1906	82.1083	86.8232	116.85	61.1339	99.7379	77.1375	57.4384	50.8585	94.3455	58.6663	162.331	87.337	92.6868	125.437	132.014	95.692	114.42	88.8039	138.533	81.0065	121.532	137.841	90.028	88.8716
UPF2	ENSBTAG00000000288	670.556	0.0438058	0.0693599	0.631572	0.527666	0.999891	654.389	516.616	665.398	722.685	537.03	716.504	56.8139	723.609	704.432	639.234	648.953	879.287	1034.03	639.947	449.691	902.913	788.243	661.474	722.553	750.152	1024.68	623.3	791.025	717.665	839.579	764.088	785.743	708.688	711.757	771.324	503.813	1031.9	518.58	631.848	374.576	751.309	608.838	689.032	543.953	736.777	505.612	693.405
ASB8	ENSBTAG00000000289	735.77	0.00697532	0.0485893	0.143557	0.885851	0.999891	816.463	919.779	618.663	739.181	839.523	809.659	491.614	929.832	700.411	729.383	840.665	564.29	716.553	850.395	678.806	818.955	732.367	698.323	810.135	747.837	666.944	875.809	734.277	741.663	900.684	704.753	594.236	813.114	756.71	894.515	561.627	608.253	757.342	576.263	897.297	763.996	653.839	623.273	800.739	778.251	732.046	632.435
ATP11B	ENSBTAG00000000290	168.471	0.0245695	0.0714818	0.343717	0.731059	0.999891	151.107	106.362	189.254	128.826	154.147	153.404	13.9136	140.329	186.562	154.54	170.777	222.237	246.269	155.684	152.98	173.807	173.613	131.216	142.321	175.962	206.735	119.61	192.597	171.417	135.652	178.005	212.629	34.0264	187.304	123.191	147.748	186.973	182.545	234.305	102.376	166.331	188.828	182.026	179.358	245.186	82.753	227.346
DHTKD1	ENSBTAG00000000291	640.016	0.0569606	0.0633086	0.899729	0.368265	0.999891	757.971	569.29	610.797	602.499	511.338	770.728	752.494	724.829	676.286	607.624	550.894	635.792	685.399	612.566	450.402	701.12	762.3	580.588	687.52	701.531	929.407	664.499	557.157	774.804	776.03	856.117	812.498	183.039	499.479	633.423	488.212	603.519	508.474	643.81	529.947	1021.95	495.012	667.112	612.56	687.984	424.678	683.071
TCIRG1	ENSBTAG00000000292	91.795	0.0335917	0.0707021	0.475117	0.634704	0.999891	90.1766	87.1156	142.982	110.759	106.909	121.426	214.501	115.924	72.3731	101.856	76.0234	59.9075	25.2203	93.0975	97.4805	67.7553	78.8243	88.0768	84.2978	96.0843	55.7285	69.1079	89.4202	84.5656	74.5478	111.404	46.4687	120.852	37.4609	103.885	126.641	61.5353	73.9024	101.321	107.194	70.4793	90.8846	103.879	81.348	65.8708	91.8468	86.8048
CLHC1	ENSBTAG00000000295	216.801	-0.00741366	0.071166	-0.104174	0.917031	0.999891	192.539	192.465	192.956	183.813	279.289	313.297	6.9568	211.103	136.705	247.03	158.658	170.06	136.486	206.536	239.076	195.901	237.471	275.914	153.269	224.583	167.185	200.679	233.868	254.84	206.534	245.816	154.896	129.066	94.9009	227.076	230.341	253.241	189.493	246.266	255.338	241.039	246.182	269.704	256.785	197.612	349.2	226.313
IMPDH1	ENSBTAG00000000296	86.8057	-0.0193004	0.0672613	-0.286947	0.774153	0.999891	75.5533	97.2453	71.2596	75.4106	101.936	84.3491	137.977	101.281	94.8892	81.9531	77.1252	69.57	77.1445	86.0565	125.23	76.593	53.8799	57.5195	83.2031	78.7197	89.8846	103.662	89.4202	95.9934	54.9942	49.6475	76.0397	132.586	59.9374	61.5956	119.3	118.337	91.5885	81.6196	78.2877	64.841	76.7666	69.5703	77.4276	90.2674	61.8374	76.4709
Novel	ENSBTAG00000000297	149.858	-0.0309876	0.0610886	-0.507257	0.611974	0.999891	125.516	166.127	134.653	172.816	139.23	185.383	64.9302	134.228	166.458	172.102	187.304	108.22	136.486	148.643	144.442	114.889	141.684	181.546	91.9613	149.336	124.041	164.796	170.242	175.416	158.872	146.521	92.9374	140.799	214.776	148.933	142.242	165.672	210.338	129.466	222.819	128.272	196.769	133.422	150.935	135.401	169.144	139.508
KIAA2022	ENSBTAG00000000300	7.77899	0.0481818	0.069079	0.697488	0.485497	0.999891	7.31161	9.11675	11.1054	10.2119	5.80125	8.80568	2.31893	7.32151	11.258	8.19531	8.81431	11.595	22.2532	7.82332	3.55768	8.83765	7.9822	1.79748	3.28433	6.94586	10.7862	2.65799	17.1962	4.57111	8.55466	4.84366	2.81628	2.34665	7.49218	8.27403	7.34153	18.9339	5.05316	10.5543	0	5.63834	13.2356	11.4362	6.86067	4.87932	3.6375	8.26712
Novel	ENSBTAG00000000301	0.947684	0.0420126	0.0409793	1.02521	0.305262	0.999891	1.2186	1.01297	0.462725	1.57105	0	0.463457	0	2.4405	0	2.34152	1.10179	1.9325	0	0	0	0	2.99333	0.898742	2.18955	1.15764	0	1.329	0	1.14278	2.44419	2.42183	1.40814	1.17333	0	1.83867	1.83538	0	0	1.40723	0	0	0.882374	2.85905	0	0	0.909374	0
LMO4	ENSBTAG00000000305	369.236	-0.0112236	0.0578195	-0.194115	0.846086	0.999891	383.86	391.007	338.715	353.487	482.332	309.589	326.97	334.349	333.72	352.398	348.165	328.525	467.317	355.961	425.499	387.384	343.235	424.206	336.097	351.923	488.972	465.149	326.728	339.977	394.736	366.907	349.219	482.237	432.049	330.961	468.023	288.743	350.563	339.847	564.876	249.497	285.889	316.402	394.979	309.837	320.1	321.384
ITK	ENSBTAG00000000306	14.74	-0.0271265	0.0687134	-0.394778	0.693007	0.999891	10.9674	19.2465	26.3753	23.5658	15.7462	15.2941	1.15947	9.76201	15.2788	10.5368	13.2215	13.5275	29.6709	21.123	30.5961	5.89177	11.9733	9.88617	12.0425	9.26114	17.9769	13.29	25.7943	6.28528	12.2209	18.1637	5.63257	19.9465	7.49218	8.27403	22.0246	23.6674	28.424	26.0338	7.22655	2.81917	9.70612	8.57716	12.7413	52.4527	8.18437	11.3673
ITCH	ENSBTAG00000000308	578.798	-0.0115069	0.068726	-0.167431	0.867031	0.999891	448.446	568.277	642.725	560.081	471.558	678.037	33.6245	544.232	610.347	449.571	555.301	575.885	721.004	496.781	456.095	575.92	604.652	534.752	543.009	539.461	711.886	489.071	656.894	570.818	508.391	586.083	642.113	285.118	714.254	539.651	462.517	728.957	621.539	624.109	498.632	606.122	680.311	622.32	572.376	578.199	557.446	571.465
PTPRT	ENSBTAG00000000309	6.86175	-0.0663876	0.0645514	-1.02845	0.30374	0.999891	4.87441	9.11675	6.01542	6.28422	13.26	23.1728	8.11627	8.54176	3.21658	4.68303	8.81431	9.66249	4.45064	5.47632	7.8269	13.2565	4.98888	6.2912	6.56866	6.94586	8.98846	9.30298	12.0373	11.9992	7.33257	4.84366	12.6733	5.86663	17.4818	7.3547	2.75307	11.8337	3.15822	2.11085	0	4.22876	7.94137	0.953017	10.7811	6.09915	4.54687	2.06678
MFAP5	ENSBTAG00000000310	935.46	-0.0482932	0.0719853	-0.670877	0.502299	0.999891	1138.17	671.601	850.488	667.698	833.722	593.224	199.428	639.412	681.915	841.775	999.322	1024.22	847.106	953.662	1277.21	1011.91	1007.75	1044.34	550.673	716.581	776.603	1275.84	698.165	673.096	644.044	760.455	1365.9	1554.66	973.983	976.336	1240.72	553.818	924.096	1104.68	971.972	737.214	1032.38	966.36	784.077	970.984	1203.1	677.904
GRINA	ENSBTAG00000000312	292.315	-0.00736064	0.0589561	-0.12485	0.900643	0.999891	313.181	330.229	269.769	249.798	262.714	267.414	634.228	294.081	267.78	316.105	318.417	286.01	295.226	285.551	349.364	219.468	257.426	316.357	295.59	280.149	278.642	288.392	237.307	291.98	281.082	303.94	267.547	533.863	304.682	311.655	278.978	208.273	256.448	278.632	357.714	246.678	273.536	316.402	269.526	264.703	368.297	244.914
NUDT13	ENSBTAG00000000313	192.011	0.0765305	0.066838	1.14502	0.252203	0.999891	241.283	200.568	181.388	187.741	140.059	194.652	60.2923	169.615	240.44	202.541	220.358	139.14	145.388	193.236	168.634	145.821	185.586	257.939	199.249	275.519	285.833	196.692	220.111	221.699	250.529	198.59	139.406	86.8261	102.393	215.125	220.246	293.476	141.488	163.943	192.708	214.257	215.299	249.691	176.417	197.612	185.512	182.91
ECD	ENSBTAG00000000315	296.856	-0.00784716	0.0616337	-0.127319	0.898688	0.999891	276.623	306.931	279.486	330.707	248.625	276.22	70.7275	236.729	320.854	289.177	273.244	345.917	381.272	257.387	285.326	210.631	242.459	290.294	343.76	350.766	282.238	381.422	261.382	317.121	371.517	335.424	257.69	387.197	382.101	391.638	260.624	343.178	266.554	280.04	358.919	225.534	309.713	253.503	350.874	378.147	361.022	257.314
MAPK8IP1	ENSBTAG00000000317	18.2588	-0.0828707	0.0721138	-1.14917	0.250488	0.999891	18.279	10.1297	22.2108	13.354	16.575	25.0267	41.7408	10.9823	13.6705	9.36607	24.2393	15.46	8.90128	20.3406	17.7884	16.2024	8.97998	12.5824	26.2747	11.5764	21.5723	21.264	10.3177	13.7133	17.1093	20.5856	16.8977	25.8132	12.487	14.7094	7.34153	21.3007	12.0013	18.2941	30.1106	8.45752	36.1773	13.3422	27.4427	20.7371	22.7344	21.7012
UBAP1	ENSBTAG00000000320	441.19	-0.0448479	0.0493808	-0.908207	0.363769	0.999891	466.725	471.032	434.036	486.241	445.038	424.99	565.82	564.976	459.167	389.863	390.033	481.192	608.254	423.241	340.826	550.88	500.883	433.194	505.787	369.288	447.625	510.335	366.279	360.547	480.283	446.828	456.238	544.423	631.84	429.33	347.805	331.344	453.521	427.799	438.411	393.275	368.832	337.368	445.944	420.841	447.412	438.158
TBL2	ENSBTAG00000000321	86.1346	0.0182597	0.0533811	0.342064	0.732303	0.999891	77.9905	88.1286	106.427	83.2659	85.3612	81.5684	100.874	89.0783	91.6726	66.7332	103.568	81.165	71.2103	84.4918	76.1344	78.0659	90.7976	79.0893	97.4352	79.8773	89.8846	67.7789	94.579	87.9939	74.5478	83.5532	83.0804	64.5329	92.4035	97.4497	84.4276	97.0364	92.2201	84.4341	49.3815	90.2135	110.297	110.55	77.4276	100.026	56.3812	98.1721
CD2AP	ENSBTAG00000000322	133.752	0.00369386	0.0704883	0.0524038	0.958207	0.999891	134.046	111.427	138.355	124.899	172.38	150.623	35.9435	136.668	146.354	129.954	134.418	185.52	185.443	136.126	118.115	173.807	126.717	93.4692	134.658	128.498	168.983	108.978	158.205	128.563	87.9908	127.146	191.507	21.1199	192.299	125.03	160.596	229.574	114.328	148.463	87.9231	119.815	156.18	130.563	118.592	167.117	65.4749	131.241
ENTHD1	ENSBTAG00000000326	2.90649	-0.0547588	0.0522552	-1.04791	0.294679	0.999891	1.2186	8.10378	2.31362	3.92764	4.14375	3.2442	0	4.88101	3.21658	7.02455	5.50894	1.9325	2.96709	2.347	3.55768	2.94588	1.99555	7.18994	9.85299	3.47293	1.79769	1.329	0	2.28556	0	0	8.44885	0	0	0	0	9.46697	0	2.81447	2.40885	2.81917	3.5295	0.953017	2.94029	3.65949	0.909374	3.10017
TPPP2	ENSBTAG00000000328	172.261	0.0282018	0.0631791	0.446379	0.655323	0.999891	214.474	129.66	310.488	332.278	282.604	348.056	180.877	406.344	45.8363	69.0748	263.327	114.017	45.99	184.63	95.3458	450.72	165.631	114.14	297.779	177.119	165.388	79.7398	116.934	85.7084	32.9965	81.1314	256.282	28.1598	104.891	123.191	130.312	317.143	152.858	368.696	133.691	411.599	112.062	151.53	132.313	164.677	50.925	293.483
MEGF10	ENSBTAG00000000329	135.26	-0.138096	0.069186	-1.996	0.0459335	0.999891	121.86	76.9859	105.964	74.6251	126.799	139.5	133.339	97.6201	138.313	105.368	85.9395	100.49	180.993	90.7505	143.019	209.158	142.682	110.545	96.3404	82.1926	140.22	118.281	201.195	78.2803	144.207	78.7095	152.079	122.026	117.377	109.401	77.0861	127.804	179.387	177.312	156.575	105.719	166.769	126.751	142.114	169.556	116.4	191.177
ALDH16A1	ENSBTAG00000000330	218.305	0.029981	0.0685656	0.437261	0.661922	0.999891	311.962	170.179	192.956	192.454	269.344	247.022	619.155	266.015	197.016	236.493	215.951	268.617	109.783	233.135	180.73	170.861	222.504	169.862	260.557	215.322	163.59	166.125	225.27	162.275	226.087	309.994	222.486	268.691	137.357	185.706	301.921	186.973	226.76	207.567	196.321	279.098	209.123	171.543	147.995	148.819	159.14	181.877
ERF	ENSBTAG00000000332	192.893	-0.0477445	0.068814	-0.69382	0.487795	0.999891	220.567	171.192	195.733	162.604	170.722	167.771	486.976	140.329	159.221	179.126	132.215	195.182	152.805	171.331	195.672	250.4	157.649	191.432	183.923	240.79	118.648	305.669	128.971	169.131	153.984	325.736	171.793	185.385	112.383	203.174	146.831	97.0364	256.448	170.275	181.868	207.209	220.594	305.919	186.218	185.414	174.6	256.281
ARHGAP20	ENSBTAG00000000333	22.9097	-0.068931	0.0699004	-0.986132	0.324069	0.999891	26.8092	8.10378	42.5707	31.4211	40.6087	19.9286	11.5947	18.3038	18.4953	24.5859	18.7304	38.65	29.6709	14.8643	9.96151	32.4047	14.9666	11.6837	25.1799	15.0494	46.74	29.2379	30.9531	18.2845	18.3314	18.1637	54.9175	2.34665	9.98957	12.8707	22.9423	47.3348	28.424	21.1085	2.40885	22.5534	20.2946	14.2953	25.4825	29.2759	13.6406	28.9349
ADNP	ENSBTAG00000000340	542.819	0.0164128	0.0557659	0.294316	0.768516	0.999891	482.566	480.149	624.678	556.153	489.791	496.362	258.561	529.589	505.003	590.062	535.469	643.522	741.774	462.358	472.46	623.054	553.765	460.156	569.284	553.353	656.158	498.374	605.306	482.824	552.387	569.13	689.99	298.025	709.26	539.651	546.944	667.421	493.315	555.858	343.261	493.355	622.074	629.945	517.491	724.579	400.125	595.233
ISOC1	ENSBTAG00000000341	110.05	0.0330368	0.0635251	0.520059	0.603023	0.999891	77.9905	135.738	80.9768	87.9791	114.367	82.0318	59.1328	81.7568	145.55	132.296	79.3288	98.5574	78.628	148.643	113.134	123.727	117.737	106.052	142.321	143.548	104.266	106.32	91.1398	127.42	107.544	60.5458	98.57	113.813	107.388	151.691	178.95	111.237	120.013	90.7666	139.713	119.815	97.0612	86.7246	94.0892	115.884	104.578	95.0719
PLOD3	ENSBTAG00000000342	313.429	-0.0204382	0.0591758	-0.345381	0.729808	0.999891	291.246	338.333	360.463	289.86	324.041	302.637	594.807	338.01	307.988	282.153	300.788	286.01	283.358	299.633	355.768	279.859	312.304	288.496	292.306	261.627	249.879	267.128	275.139	247.412	246.863	286.987	290.077	506.876	209.781	276.72	378.089	227.207	315.822	337.736	297.493	232.582	315.008	385.019	347.934	223.229	411.037	257.314
ZNHIT1	ENSBTAG00000000343	212.38	-0.0243977	0.0678855	-0.359395	0.719299	0.999891	226.66	289.71	154.55	209.736	202.215	153.868	451.033	241.61	178.52	203.712	215.951	158.465	118.684	216.706	277.499	157.605	196.562	238.167	221.145	166.701	142.018	287.063	120.373	193.13	259.084	273.667	181.65	370.771	142.351	193.98	195.468	139.638	193.283	146.352	354.101	252.316	150.886	162.013	196.999	167.117	362.84	205.645
CLDN15	ENSBTAG00000000345	20.2303	-0.0225236	0.0687216	-0.327752	0.7431	0.999891	20.7162	20.2594	15.7326	25.1369	38.9512	21.319	25.5083	21.9645	9.64975	21.0737	20.934	7.73	4.45064	32.8579	28.4614	7.36471	16.9622	20.6711	24.0851	10.4188	26.9654	30.5669	15.4766	13.142	19.5535	13.3201	22.5303	15.2532	2.49739	19.3061	55.9792	9.46697	21.4759	15.4796	49.3815	23.963	10.5885	9.53017	28.4228	7.31898	19.0969	20.6678
RHOG	ENSBTAG00000000347	218.281	-0.0631799	0.066689	-0.947381	0.343445	0.999891	236.409	246.152	159.64	182.242	241.166	191.871	360.594	289.2	167.262	187.321	199.424	199.047	228.466	194.801	212.038	188.537	149.666	200.42	180.638	178.277	156.399	229.917	168.523	190.273	173.537	158.63	277.404	484.583	364.619	176.513	184.456	177.506	381.513	231.49	380.599	176.198	228.535	176.308	248.944	196.393	206.428	201.511
PDE6G	ENSBTAG00000000354	0.694324	-0.00384328	0.033261	-0.115549	0.90801	0.999891	0	0	0.462725	1.57105	1.6575	0	1.15947	0	0	1.17076	0	0	0	0	1.42307	0	0	0	0	0	1.79769	2.65799	0	0	2.44419	0	1.40814	1.17333	0	0.919337	3.67077	0	0.631645	0	2.40885	0	0.882374	0.953017	0	1.21983	0	0
OXLD1	ENSBTAG00000000355	66.7744	-0.130856	0.0709035	-1.84555	0.0649569	0.999891	84.0836	101.297	50.437	54.2014	74.5874	67.2012	160.006	40.2683	59.5068	65.5625	69.4127	61.84	28.1874	62.5865	66.8844	45.6612	54.8776	95.2667	60.2127	85.6655	52.1331	85.0558	61.9063	73.1378	73.3257	50.8585	26.7547	79.7861	32.4661	48.7249	57.8146	66.2688	53.6898	51.3641	132.487	63.4314	57.3543	57.181	76.4475	46.3535	133.678	68.2038
CCDC137	ENSBTAG00000000356	87.2979	-0.0507968	0.0614907	-0.826089	0.408754	0.999891	87.7394	94.2064	77.275	54.2014	101.107	97.7893	149.571	98.8404	76.3938	78.4408	84.8377	77.3	50.4406	88.4035	76.8459	57.4447	107.76	82.6843	131.373	89.1385	62.9192	114.294	80.8221	61.71	89.2129	66.6004	81.6722	95.0393	82.414	96.5304	59.65	78.1025	99.1682	68.9545	107.194	67.6601	91.7669	100.067	98.9897	48.7932	100.941	91.9718
Novel	ENSBTAG00000000357	178.254	-0.028388	0.0720682	-0.393904	0.693652	0.999891	71.8975	235.01	180	129.612	209.674	164.527	401.176	135.448	236.419	129.954	175.184	123.68	228.466	138.473	126.653	182.645	155.653	160.875	143.416	65.9856	170.781	57.1469	269.98	185.701	75.7699	141.677	164.753	181.865	214.776	167.319	356.064	139.638	88.4303	200.531	203.548	111.357	222.358	162.013	137.213	186.634	143.681	187.044
EIF3J	ENSBTAG00000000359	1259.42	0.014454	0.0532806	0.27128	0.786175	0.999891	1324.62	1173.02	1279.43	1316.54	1147.82	1604.95	551.906	1454.54	1114.55	1226.96	1238.41	1062.87	1179.42	1142.99	1164.07	1319.76	1170.39	1564.71	1214.11	1368.33	1465.12	1100.41	1287.99	1482.18	1410.3	1600.83	1213.82	1528.84	1391.05	1125.27	926.868	1531.28	1224.13	1273.55	1835.54	1277.09	1475.33	1111.22	1436.82	929.51	1327.69	1100.56
SPG11	ENSBTAG00000000362	492.042	0.0198523	0.0577278	0.343895	0.730925	0.999891	508.157	379.865	545.553	441.466	408.573	536.219	330.448	479.559	492.137	515.134	489.194	703.43	498.472	371.608	352.922	438.937	435.03	472.739	520.019	522.097	668.742	471.794	674.091	658.24	595.16	537.647	536.502	293.331	394.588	576.424	411.126	674.521	406.148	534.046	340.852	568.063	587.661	608.978	407.72	533.066	366.478	499.128
BDP1	ENSBTAG00000000363	548.467	0.0770985	0.0721184	1.06905	0.285045	0.999891	520.343	298.827	647.352	560.866	425.148	545.488	61.4518	444.171	543.602	557.281	506.823	776.865	593.419	470.181	328.018	702.593	623.61	358.598	690.804	736.261	785.592	362.816	674.091	671.382	415.512	650.262	661.827	72.7462	452.028	589.295	456.093	849.66	555.216	633.959	230.045	714.66	681.193	680.454	536.113	670.906	261.9	623.134
TDP2	ENSBTAG00000000365	190.764	0.0219993	0.0574449	0.382963	0.701747	0.999891	194.976	219.815	193.882	188.527	182.325	170.552	75.3654	173.276	205.057	165.077	249.004	181.655	149.838	164.29	176.461	148.767	198.557	179.748	200.344	163.228	248.082	167.454	171.962	180.559	175.982	237.339	146.447	195.945	137.357	159.965	152.337	215.374	163.596	154.796	278.222	183.246	192.358	227.771	233.263	193.953	227.344	199.444
EPS8	ENSBTAG00000000369	423.581	0.0129732	0.0644772	0.201205	0.840538	0.999891	389.953	438.617	421.542	303.214	340.616	349.91	151.89	297.741	538.778	447.23	419.781	610.67	584.518	463.923	337.268	544.988	383.146	318.155	343.76	461.899	458.412	350.855	509.007	341.691	332.41	380.228	549.175	295.678	676.793	402.67	526.755	506.483	469.944	482.682	363.737	415.828	532.954	430.764	389.098	481.833	287.362	390.622
DIS3L	ENSBTAG00000000371	1297.94	0.017137	0.0522497	0.327982	0.742925	0.999891	1500.1	1213.54	1239.18	1325.97	1217.43	1264.31	695.68	1249.54	1288.24	1189.49	1355.2	1246.46	1651.19	1397.24	1012.52	1679.15	1183.36	1242.96	1465.91	1245.62	1713.2	1176.16	1038.65	1472.47	1378.52	1783.68	1423.63	1139.3	1363.58	1399.23	1099.39	1285.14	1344.77	1431.86	1739.19	1210.83	1063.26	1043.55	1393.7	1000.26	1418.62	1558.35
TIPIN	ENSBTAG00000000372	81.8777	-0.0104391	0.0667053	-0.156496	0.875642	0.999891	62.1487	75.9729	89.3059	95.0488	92.8199	75.5434	10.4352	68.3341	81.2187	101.856	90.3467	73.435	59.3419	93.0975	91.0766	67.7553	81.8176	99.7604	61.3075	78.7197	82.6939	61.1339	108.336	87.9939	76.9919	73.8659	66.1827	77.4395	57.44	87.337	99.1107	101.77	60.0063	99.9137	99.9673	63.4314	124.415	69.5703	63.7063	87.8277	113.672	81.6378
SSRP1	ENSBTAG00000000375	1101.43	0.00827208	0.0443868	0.186363	0.85216	0.999891	1305.12	1051.47	1067.04	1142.94	1032.62	878.25	1653.4	1238.56	974.624	1111.05	1087.47	1086.06	1149.75	1124.21	1040.98	1119.44	1099.55	1253.75	1136.38	1071.98	968.956	1166.86	964.706	1043.93	1195.21	1143.1	1120.88	1640.31	1386.05	1056.32	946.14	1005.87	1157.8	1036.43	986.425	1126.26	868.256	1031.16	1168.27	1040.51	1308.59	1084.03
BMX	ENSBTAG00000000377	28.8058	0.0258747	0.0721257	0.358744	0.719786	0.999891	20.7162	27.3502	32.8535	42.4185	14.0887	27.3439	5.79734	30.5063	24.9285	55.0257	14.3233	17.3925	23.7368	39.1166	39.846	48.6071	10.9755	27.861	13.1373	34.7293	21.5723	35.8829	29.2335	40.5686	26.8861	33.9056	16.8977	18.7732	14.9844	25.7414	60.5676	44.9681	16.4228	19.7013	18.0664	22.5534	24.7065	44.7918	32.3432	29.2759	32.7375	28.9349
GOLT1B	ENSBTAG00000000379	91.932	0.0127925	0.0610685	0.209477	0.834076	0.999891	73.1161	96.2324	79.1259	78.5527	58.8412	84.3491	27.8272	82.9771	102.126	99.5145	112.382	117.882	83.0787	80.5802	75.4228	69.2282	107.76	92.5705	88.677	111.134	142.018	85.0558	118.654	87.9939	79.4361	98.0842	88.713	66.8795	107.388	72.6276	80.7569	134.904	113.064	101.321	105.989	87.3943	108.532	84.8186	99.9698	104.905	91.8468	75.4375
SPX	ENSBTAG00000000380	221.843	0.0626605	0.0719606	0.870761	0.383885	0.999891	130.39	259.321	204.524	201.88	167.407	221.532	88.1195	186.698	363.474	193.175	102.466	195.182	376.821	197.148	254.73	363.817	273.39	166.267	587.895	197.957	451.221	241.878	111.775	138.848	162.539	395.969	183.058	131.412	132.362	133.304	213.822	203.54	167.386	204.049	208.366	217.076	200.299	173.449	337.153	159.798	168.234	188.077
S1PR4	ENSBTAG00000000381	1.39938	0.0592598	0.0486586	1.21787	0.223273	0.999891	0	2.02594	0.462725	1.57105	4.9725	1.39037	3.4784	3.66075	1.60829	2.34152	1.10179	0	0	3.91166	4.26922	0	0.997775	1.79748	0	0	0	0	1.71962	0	0	2.42183	1.40814	2.34665	2.49739	2.75801	2.75307	2.36674	2.52658	3.51809	0	1.40959	0.882374	0.953017	1.96019	1.21983	0	0
MED27	ENSBTAG00000000382	206.754	-0.0700874	0.0601064	-1.16605	0.243592	0.999891	254.688	213.737	192.494	188.527	258.57	226.167	351.319	167.174	213.099	187.321	166.37	179.722	198.795	196.365	232.672	175.28	212.526	197.723	193.776	196.799	154.602	260.483	194.317	211.414	189.425	231.285	215.446	362.557	272.216	159.965	182.621	217.74	196.442	184.348	321.582	179.017	144.709	153.436	212.681	228.108	261.9	147.775
ZBTB18	ENSBTAG00000000385	1137.74	-0.0041397	0.0688342	-0.0601401	0.952044	0.999891	1414.8	933.96	1106.38	1021.97	972.123	1354.22	2651.7	1402.07	1018.85	955.339	884.736	1288.98	1520.64	1142.2	790.517	1558.37	1481.7	1012.88	1296.22	1216.68	1448.94	898.402	1036.93	1306.2	1389.52	1403.45	1343.37	469.33	1188.76	1294.43	680.927	1100.54	760.5	1113.83	610.644	1358.84	838.256	1082.63	908.549	1050.27	642.928	1307.24
Novel	ENSBTAG00000000386	279.037	-0.0314736	0.0672183	-0.46823	0.63962	0.999891	242.502	263.373	268.38	302.428	309.952	234.973	17.392	251.372	334.525	292.69	284.261	247.36	470.285	280.857	296.711	296.061	279.377	272.319	279.168	221.11	291.226	361.487	237.307	264.553	336.076	253.081	330.913	380.157	307.179	287.753	281.731	229.574	267.817	267.375	343.261	272.05	267.359	258.268	261.686	352.531	317.372	245.947
NICN1	ENSBTAG00000000387	262.989	0.0666666	0.0668557	0.997171	0.318682	0.999891	309.525	200.568	239.691	230.159	273.487	279.001	280.591	231.848	164.046	359.423	235.783	197.115	86.0457	303.545	310.941	217.995	275.386	253.445	310.917	314.879	239.093	267.128	285.457	327.406	343.409	272.456	164.753	160.746	77.4192	345.671	452.422	279.276	197.705	269.485	256.543	328.434	274.418	283.999	202.88	229.328	261.9	319.318
ZNF212	ENSBTAG00000000389	84.6272	-0.0504337	0.0623452	-0.808943	0.418548	0.999891	70.6789	92.1805	88.8432	76.9817	91.1624	83.4222	212.182	75.6556	85.2394	93.6607	82.6341	77.3	44.5064	89.9682	88.2305	78.0659	77.8265	91.6717	68.971	82.1926	75.5031	74.4239	53.3082	70.8523	92.8792	81.1314	73.2234	86.8261	84.9114	103.885	86.263	49.7016	66.3227	82.3232	84.3098	100.081	74.1194	98.1608	63.7063	76.8493	109.125	91.9718
TPST1	ENSBTAG00000000390	76.1655	0.0439112	0.0662685	0.662625	0.507571	0.999891	49.9627	70.9081	77.7378	81.6948	76.2449	55.1513	13.9136	65.8936	73.1772	77.2701	104.67	71.5025	65.2761	54.7632	78.269	64.8094	73.8354	67.4057	85.3926	75.2468	97.0754	81.0688	85.9809	57.1389	73.3257	58.124	76.0397	100.906	72.4244	68.9503	68.8269	94.6697	107.38	89.3594	78.2877	85.9848	90.8846	83.8655	86.2485	82.9484	84.5718	68.2038
ASCC1	ENSBTAG00000000392	459.265	0.139376	0.0690529	2.01839	0.0435501	0.999891	504.501	251.217	713.984	1318.11	269.344	311.443	377.986	1312.99	358.649	345.374	618.103	276.347	126.102	402.119	249.038	206.212	1233.25	374.776	578.042	314.879	327.18	450.53	161.644	409.686	347.075	317.26	190.099	581.969	1128.82	312.575	460.681	373.945	297.505	696.581	988.833	414.418	426.187	197.275	615.5	192.733	615.646	274.882
SSPN	ENSBTAG00000000393	683.673	0.0599372	0.0659638	0.908639	0.363541	0.999891	765.282	575.368	624.216	677.91	609.96	786.486	991.344	706.526	710.061	655.625	721.671	854.165	629.024	741.651	520.844	696.701	812.189	594.069	717.079	799.931	895.251	482.426	768.67	853.084	812.693	897.289	557.624	120.852	611.861	811.775	516.66	693.455	645.541	721.911	455.273	693.516	507.365	703.327	622.361	703.842	421.04	756.442
BACE2	ENSBTAG00000000394	65.1897	0.0731532	0.0620556	1.17883	0.238465	0.999891	56.0557	67.8691	61.0797	53.4159	57.1837	54.6879	46.3787	52.4708	75.5897	52.6841	91.4484	79.2325	72.6938	68.8452	88.2305	55.9718	48.891	52.1271	67.8762	59.0398	79.0985	50.5019	67.0651	51.9964	50.1059	59.3349	64.7745	87.9994	47.4505	70.789	92.6868	78.1025	65.6911	71.0654	48.177	81.756	77.6489	63.8522	56.8456	70.7501	55.4718	51.6695
ADAMTS20	ENSBTAG00000000395	249.988	0.11973	0.0702948	1.70326	0.0885199	0.999891	270.53	175.244	277.635	278.077	237.851	246.095	53.3355	235.509	188.17	241.176	392.237	187.452	207.697	243.305	341.537	248.927	247.448	271.42	335.002	272.046	276.845	227.259	304.373	262.839	239.53	334.213	305.567	55.1463	172.32	193.98	204.645	314.777	381.513	332.811	186.686	436.972	285.007	255.409	249.925	253.725	144.59	227.346
PIM1	ENSBTAG00000000396	50.9953	-0.0333157	0.071811	-0.463936	0.642694	0.999891	23.1534	73.947	63.856	52.6303	56.355	35.6862	93.9168	43.929	57.0943	38.635	31.9519	48.3125	63.7925	62.5865	35.5768	53.0259	27.9377	39.5447	58.0232	20.8376	62.9192	25.2509	46.4297	31.4264	40.3291	101.717	36.6117	25.8132	39.9583	36.7735	52.3084	40.2346	49.2683	40.1062	54.1992	54.9739	62.6486	31.4496	77.4276	41.4742	57.2906	83.7046
NANOS3	ENSBTAG00000000399	0.885614	0.0403933	0.0394334	1.02434	0.305673	0.999891	0	2.02594	0.92545	0.785527	0.828749	0.926913	2.31893	0	0	1.17076	1.10179	3.865	1.48355	1.56466	4.98075	0	0	1.79748	0	0	0	0	0	0	1.22209	0	1.40814	1.17333	0	0	1.83538	0	0	0	1.20443	4.22876	0.882374	0.953017	0	0	0	2.06678
APOA1BP	ENSBTAG00000000404	331.385	0.00620119	0.0626095	0.0990456	0.921102	0.999891	357.05	356.566	289.203	312.64	315.754	232.655	398.857	372.177	359.453	365.277	372.405	274.415	225.499	320.756	437.595	268.075	278.379	384.662	313.106	267.415	246.284	365.474	252.784	355.404	350.741	349.955	212.629	552.636	232.258	342.913	343.217	255.608	317.717	289.89	592.577	274.869	231.182	272.563	369.496	232.987	496.518	361.687
Novel	ENSBTAG00000000405	149.15	-0.0233473	0.0664489	-0.351357	0.725321	0.999891	151.107	152.959	92.0822	107.617	159.12	106.595	158.847	104.942	147.963	147.516	128.909	112.085	66.7596	161.943	235.518	101.633	167.626	166.267	146.7	138.917	116.85	183.402	190.878	125.134	156.428	129.568	101.386	235.838	69.927	146.175	183.538	92.3029	140.857	173.793	197.526	164.922	134.121	142	147.014	111.004	214.612	140.541
GPATCH4	ENSBTAG00000000406	84.8231	0.130904	0.0644393	2.03144	0.0422106	0.999891	79.2091	89.1416	89.3059	102.904	87.8474	89.9106	56.8139	126.906	65.9399	93.6607	109.077	67.6375	47.4735	100.138	84.6728	51.553	94.7887	83.583	104.004	57.8821	73.7054	99.6748	61.9063	77.1375	87.9908	78.7095	77.4478	152.532	117.377	88.2564	89.9338	113.604	86.5353	103.432	85.5142	85.9848	79.4137	59.0871	105.85	69.5303	94.5749	67.1704
CDC40	ENSBTAG00000000409	282.625	0.00202809	0.0607908	0.0333619	0.973386	0.999891	215.693	271.477	304.936	295.358	260.227	312.833	41.7408	248.931	298.338	271.616	312.908	255.09	315.996	233.917	263.98	293.115	288.357	261.534	304.348	277.834	330.775	288.392	271.7	255.982	285.97	286.987	295.71	200.639	342.143	298.785	254.201	373.945	255.816	288.483	321.582	324.205	357.362	283.046	260.706	334.233	304.64	298.65
HGS	ENSBTAG00000000411	675.222	-0.0269863	0.0573092	-0.470889	0.63772	0.999891	806.715	736.431	720.463	694.406	608.302	642.814	1675.43	795.604	537.973	629.868	598.271	703.43	608.254	618.824	519.421	643.675	667.512	750.45	678.762	725.842	539.308	607.352	551.998	596.53	662.375	795.572	689.99	695.782	806.658	667.439	598.335	563.285	770.607	650.142	627.506	683.649	607.074	709.998	724.291	514.768	713.859	616.934
NRTN	ENSBTAG00000000413	1.71219	0.0492202	0.0474354	1.03763	0.299444	0.999891	3.65581	6.07783	1.38817	1.57105	2.48625	0.926913	2.31893	6.10126	3.21658	4.68303	2.20358	1.9325	0	3.91166	1.42307	1.47294	3.9911	0.898742	4.37911	0	3.59538	7.97398	1.71962	1.71417	0	0	2.81628	4.6933	0	1.83867	1.83538	0	0	0	1.20443	0	0.882374	3.81207	0	0	0	1.03339
ERBB2IP	ENSBTAG00000000415	728.167	-0.0260175	0.0717686	-0.362519	0.716964	0.999891	555.683	671.601	782.468	646.489	658.027	949.159	38.2624	599.143	792.888	550.257	632.427	863.827	1398.99	597.701	584.883	932.372	738.354	556.322	614.17	882.124	1004.91	507.677	990.501	863.94	633.045	812.524	919.517	319.144	1088.86	604.005	898.42	1065.03	561.532	813.382	436.002	608.941	899.139	840.561	614.52	895.355	384.665	738.874
Novel	ENSBTAG00000000417	575.354	0.0840232	0.0668644	1.25662	0.208891	0.999891	584.929	664.51	525.193	549.869	664.657	529.731	1110.77	645.513	677.091	708.309	500.212	386.5	359.018	638.383	692.325	424.207	571.725	633.613	574.758	651.753	366.729	442.556	436.783	675.953	593.938	595.771	285.853	1139.3	407.075	665.6	830.511	437.847	504.053	555.858	727.473	483.488	550.602	548.938	556.695	411.083	799.34	594.2
PHEX	ENSBTAG00000000419	0.550652	0.0654486	0.0318626	2.05409	0.0399669	0.999891	1.2186	0	0	0	0	0	0	0	0	1.17076	1.10179	1.9325	0	0	0.711536	0	1.99555	0	0	0	0	0	0	0.571389	0	0	0	1.17333	0	0.919337	0.917692	0	1.26329	0.703617	1.20443	0	0	1.90603	1.96019	0	1.81875	1.03339
EEA1	ENSBTAG00000000421	406.268	0.0174039	0.0717887	0.242433	0.808445	0.999891	397.264	197.53	423.393	376.268	333.986	390.23	8.11627	361.194	378.753	455.425	409.865	572.02	752.158	352.049	325.172	631.892	393.123	278.61	368.94	474.633	643.574	296.366	483.213	421.114	405.735	411.711	644.929	90.346	539.437	437.605	404.702	660.321	445.31	467.906	196.321	493.355	491.482	471.744	367.536	634.311	181.875	395.789
TSHZ1	ENSBTAG00000000422	207.247	-0.116056	0.0669598	-1.73322	0.0830561	0.999891	215.693	210.698	246.17	197.953	167.407	199.75	684.086	185.478	206.665	184.98	158.658	318.862	229.95	176.807	150.134	269.548	243.457	208.508	185.017	226.898	188.758	212.64	209.794	194.844	194.313	167.106	287.261	132.586	177.315	217.883	155.09	158.572	193.915	218.825	133.691	208.619	192.358	192.51	168.577	248.845	150.047	218.045
RBM4B	ENSBTAG00000000423	108.59	0.0800341	0.0617859	1.29535	0.195201	0.999891	131.609	87.1156	120.308	138.253	106.909	89.4471	157.688	118.364	60.3109	119.417	76.0234	77.3	78.628	107.179	135.903	106.052	147.671	122.229	125.899	136.602	111.457	58.4759	128.971	117.706	141.763	106.561	88.713	75.0928	42.4557	108.482	125.724	113.604	68.8493	116.8	104.785	122.634	123.532	128.657	93.1091	101.246	107.306	141.574
Novel	ENSBTAG00000000425	3639.6	0.0043269	0.0693921	0.0623543	0.950281	0.999891	3395.03	3947.55	2614.86	3505.81	4118.88	2753.4	553.066	3683.94	3754.56	3589.55	3761.51	2322.86	2680.77	3963.29	5245.44	2486.33	2915.5	4345.42	3824.06	3700.98	2969.79	4301.96	3047.16	3062.65	3893.59	3738.1	3506.27	5825.56	3880.95	3234.23	3436.75	2920.56	3852.4	3686.96	9337.91	4041.28	3487.14	2908.61	3788.07	3259.38	5462.61	3923.78
BAK1	ENSBTAG00000000428	64.299	-0.015395	0.0621427	-0.247737	0.804338	0.999891	71.8975	89.1416	61.5424	55.7724	81.2174	81.5684	134.498	74.4353	57.0943	46.8303	62.8019	42.515	59.3419	68.8452	92.4997	55.9718	45.8977	57.5195	62.4023	60.1974	57.5262	55.8179	63.6259	78.8517	56.2163	55.7021	45.0605	63.3596	67.4296	72.6276	71.5799	37.8679	73.9024	68.2509	75.8788	50.7451	60.0015	60.9931	77.4276	54.8923	60.9281	57.8699
DGCR2	ENSBTAG00000000429	459.518	-0.0342215	0.0613726	-0.557603	0.577115	0.999891	642.203	434.565	492.802	395.906	449.182	460.676	1195.41	445.392	492.137	407.424	356.979	465.732	329.348	440.453	466.056	433.045	441.017	512.283	516.735	457.269	370.325	467.807	436.783	485.681	439.954	446.828	350.627	376.637	327.158	444.04	490.965	305.31	341.088	491.829	356.51	421.466	381.186	519.395	386.158	359.85	436.5	503.261
TRDC	ENSBTAG00000000431	31.8854	0.0193817	0.0688257	0.281606	0.778245	0.999891	13.4046	46.5967	45.347	40.8474	23.205	14.8306	11.5947	42.7088	28.1451	37.4643	41.868	40.5825	69.7267	53.1986	50.5191	11.7835	26.9399	17.9748	20.8008	17.3646	35.9538	26.5799	55.0278	15.9989	28.1082	16.9528	36.6117	71.5728	34.9635	21.1448	58.7323	44.9681	49.8999	32.3664	12.0443	12.6863	33.5302	16.2013	21.5621	107.345	18.1875	20.6678
TRAC	ENSBTAG00000000432	22.258	0.0172187	0.0698136	0.246638	0.805189	0.999891	9.74882	23.2984	31.928	38.4908	11.6025	15.2941	6.9568	9.76201	35.3824	18.7321	27.5447	9.66249	31.1545	34.4226	64.7498	19.1482	28.9355	10.7849	18.6112	12.7341	32.3585	18.606	29.2335	19.4272	13.443	19.3747	25.3466	58.6663	27.4713	19.3061	26.6131	23.6674	39.7936	24.6266	27.7018	5.63834	16.7651	7.62414	19.6019	48.7932	5.45624	8.26712
CRYAB	ENSBTAG00000000434	41203	-0.0285056	0.072126	-0.39522	0.69268	0.999891	30255.5	57656.3	50066.8	52945.3	31481.7	59775.7	37791.7	85415.2	20138.2	43600.2	56703.5	20784	50228.5	31101.6	40975.9	36467.1	20821.6	50814.9	20835.8	39230.2	23646.8	42725.9	29974.7	40436.6	24297.7	44107.6	48927.3	66255.3	40512.7	27038.6	31473.1	28696.7	83567.9	34345.7	107282	47765.2	73671.2	47177.2	75696.7	19470.9	43574.5	27144.1
TARBP2	ENSBTAG00000000435	222.433	0.00785228	0.0685048	0.114624	0.908743	0.999891	348.52	225.893	206.375	219.162	275.145	233.582	484.657	252.592	165.654	286.836	210.442	181.655	99.3977	278.51	258.288	150.24	184.588	281.306	289.021	219.952	138.422	303.011	202.915	248.554	245.641	242.183	111.243	226.452	94.9009	261.092	216.575	215.374	177.492	163.943	286.653	236.81	180.004	220.147	261.686	175.655	376.481	210.812
TNFAIP3	ENSBTAG00000000436	47.164	-0.132942	0.0720473	-1.84521	0.0650076	0.999891	38.9953	49.6356	66.6324	55.7724	55.5262	39.3938	83.4816	30.5063	37.7948	35.1228	53.9876	48.3125	56.3748	39.8989	44.8268	48.6071	46.8954	41.3422	55.8336	43.9904	53.9308	43.8569	42.9905	27.4267	56.2163	39.9602	74.6315	25.8132	34.9635	52.4022	59.65	54.4351	56.2164	45.7351	16.862	36.6492	50.2953	34.3086	22.5422	108.565	21.825	32.0351
FFAR4	ENSBTAG00000000437	3.54227	0.0589621	0.050447	1.16879	0.242487	0.999891	4.87441	1.01297	2.31362	6.28422	12.4312	3.2442	1.15947	2.4405	1.60829	10.5368	8.81431	1.9325	1.48355	3.12933	6.40383	0	6.98443	0.898742	3.28433	3.47293	5.39308	10.632	5.15886	0	1.22209	0	2.81628	1.17333	0	0.919337	11.93	0	4.42151	2.81447	4.8177	1.40959	1.76475	1.90603	6.86067	0	0	1.03339
SFSWAP	ENSBTAG00000000439	406.498	-0.0174336	0.0451497	-0.386129	0.699401	0.999891	396.046	360.618	441.902	383.337	435.922	367.521	638.866	429.528	295.121	413.278	361.387	415.487	326.38	434.976	361.46	408.005	475.939	482.625	443.385	402.86	314.596	437.24	369.718	415.4	426.511	402.024	401.321	401.277	377.106	419.218	382.677	357.378	361.301	431.317	351.692	410.19	347.655	446.012	388.118	361.07	534.712	454.692
HSPB2	ENSBTAG00000000440	1236.47	-0.0564578	0.0698484	-0.80829	0.418923	0.999891	1675.58	1420.19	1021.7	1172.79	1250.58	1319.46	2802.43	1469.18	873.302	1204.71	1321.04	937.262	817.435	1277.55	1689.19	1113.54	896.002	1490.11	1229.43	1030.3	990.529	1661.25	999.099	1299.91	1206.21	1175.8	1113.84	1891.4	666.804	1164.8	847.029	745.524	1374.46	1119.46	2878.58	1294	985.612	1158.87	1496.61	786.79	1785.1	883.549
SLC25A53	ENSBTAG00000000441	14.1493	0.0374585	0.0720056	0.520217	0.602912	0.999891	17.0604	14.1816	18.0463	23.5658	14.0887	9.73259	15.0731	13.4228	12.8663	17.5614	13.2215	21.2575	7.41774	11.735	6.40383	14.7294	19.9555	11.6837	27.3694	11.5764	10.7862	11.961	8.59809	14.2847	14.6651	14.531	11.2651	2.34665	17.4818	16.5481	8.25922	28.4009	12.6329	12.6651	16.862	14.0959	14.118	16.2013	9.80096	12.1983	17.2781	16.5342
RBP4	ENSBTAG00000000442	365.219	0.0395526	0.0586652	0.67421	0.500178	0.999891	246.158	269.451	133.265	208.95	974.609	119.572	177.398	242.83	114.189	414.449	326.129	508.247	207.697	319.974	808.305	150.24	436.028	308.269	500.313	214.164	388.302	579.443	304.373	81.7087	252.974	153.786	501.299	589.009	192.299	153.529	1408.66	85.2027	295.61	175.201	779.263	204.39	167.651	96.2548	441.043	168.336	189.15	143.641
PDE6C	ENSBTAG00000000445	2.7311	-0.0457302	0.0566655	-0.807021	0.419655	0.999891	0	3.03892	1.38817	0.785527	4.9725	0.926913	2.31893	1.22025	1.60829	2.34152	1.10179	9.66249	1.48355	2.347	0.711536	1.47294	0.997775	2.69623	3.28433	1.15764	3.59538	1.329	3.43924	5.1425	2.44419	2.42183	0	0	0	3.67735	5.50615	7.10023	2.52658	2.11085	9.63541	2.81917	1.76475	3.81207	1.96019	1.21983	2.72812	1.03339
ATP11A	ENSBTAG00000000446	117.771	0.0156608	0.0702696	0.222867	0.823639	0.999891	154.762	88.1286	125.398	95.0488	103.594	123.743	229.574	95.1796	138.313	92.4899	92.5502	108.22	103.848	142.384	93.2112	101.633	146.673	111.444	107.288	145.863	115.052	70.4369	142.728	131.42	96.5455	118.67	136.59	19.9465	49.9479	113.078	106.452	118.337	136.435	111.172	43.3593	133.911	119.121	141.047	131.333	104.905	48.1968	153.975
FRA10AC1	ENSBTAG00000000447	142.063	-0.0177541	0.0620323	-0.286208	0.774719	0.999891	146.232	131.686	121.234	110.759	145.86	158.502	46.3787	109.823	121.426	142.833	136.622	117.882	109.783	138.473	188.557	92.7953	148.669	134.811	145.605	138.917	168.983	159.48	144.448	157.132	120.987	119.881	119.692	190.079	82.414	133.304	145.913	153.838	111.801	135.798	215.592	142.368	154.416	121.986	120.552	117.104	187.331	146.741
BDH1	ENSBTAG00000000448	39.0397	-0.00940703	0.0687853	-0.136759	0.891221	0.999891	24.372	61.7913	12.0308	19.6382	75.4162	31.0516	39.4219	18.3038	40.2073	36.2935	20.934	42.515	23.7368	35.9873	34.8653	41.2424	39.911	49.4308	15.3269	23.1529	16.1792	39.8699	13.757	18.8558	17.1093	56.913	64.7745	22.2932	34.9635	34.0155	164.267	14.2005	35.3721	20.4049	62.6301	32.4205	37.9421	101.02	55.8655	15.8578	27.2812	29.9683
Novel	ENSBTAG00000000451	582.718	-0.0215344	0.0692567	-0.310937	0.755849	0.999891	502.064	748.586	448.38	655.13	822.119	533.439	445.235	682.121	633.667	608.795	527.757	257.022	440.614	734.61	731.459	384.438	430.041	674.057	587.895	574.191	408.076	584.759	345.643	537.106	752.81	771.353	374.566	706.342	362.122	619.633	544.191	347.911	560.269	579.781	1395.93	604.712	499.424	510.817	558.655	397.664	1093.07	654.136
TMEM106C	ENSBTAG00000000454	98.1891	0.0638848	0.0662527	0.96426	0.334916	0.999891	88.958	57.7394	95.784	88.7646	92.8199	76.9338	55.6544	102.501	94.085	144.003	128.909	88.895	68.2432	108.744	143.73	73.6471	84.8109	115.039	139.037	94.9267	100.671	112.965	132.411	117.135	120.987	94.4514	68.999	103.253	24.9739	115.836	121.135	113.604	58.1113	97.0992	127.669	104.309	79.4137	95.3017	81.348	108.565	131.859	114.706
CREBZF	ENSBTAG00000000455	657.728	-0.098304	0.0607185	-1.61901	0.105444	0.999891	761.626	654.38	767.66	593.859	633.165	812.903	718.87	510.065	464.796	614.648	475.973	635.792	410.943	549.197	611.921	734.998	723.387	724.386	618.549	693.428	684.921	582.101	761.791	853.084	590.272	467.413	499.89	287.465	312.174	658.245	604.759	764.458	625.328	693.767	720.247	648.41	847.962	714.763	590.998	652.609	670.209	612.801
CCDC89	ENSBTAG00000000457	4.46201	-0.0438905	0.0665641	-0.659372	0.509657	0.999891	2.4372	4.05189	4.16452	2.35658	3.315	2.78074	1.15947	2.4405	5.62902	4.68303	5.50894	1.9325	1.48355	3.91166	3.55768	2.94588	2.99333	4.49371	3.28433	4.63057	5.39308	7.97398	6.87848	6.85667	10.9988	0	2.81628	8.21328	2.49739	7.3547	2.75307	7.10023	0.631645	2.11085	4.8177	4.22876	4.41187	5.7181	3.92038	13.4181	5.45624	4.13356
DYNC1LI2	ENSBTAG00000000458	439.483	0.045603	0.0620452	0.734996	0.462342	0.999891	487.441	367.709	559.897	619.781	474.045	519.535	367.551	579.619	385.99	419.132	516.739	535.302	746.224	388.037	347.23	487.544	520.839	317.256	385.362	454.954	479.984	366.803	447.101	395.401	388.626	449.25	526.645	185.385	474.505	381.525	464.352	461.515	457.942	415.134	286.653	522.956	445.599	442.2	509.65	452.557	254.625	377.188
POMGNT2	ENSBTAG00000000459	149.519	-0.04815	0.0670831	-0.717766	0.472902	0.999891	166.949	206.646	190.643	207.379	135.086	181.212	331.608	224.526	157.613	121.759	155.352	129.477	142.421	147.861	145.153	126.673	188.58	215.698	163.122	134.287	106.064	160.809	98.0183	111.421	149.096	140.466	146.447	225.278	119.875	124.111	108.288	132.538	122.539	161.128	145.736	128.272	112.944	118.174	183.278	86.6079	174.6	131.241
SYTL2	ENSBTAG00000000460	204.368	-0.0232945	0.0694759	-0.335288	0.737408	0.999891	198.632	119.531	233.213	186.955	192.27	214.58	38.2624	165.954	218.728	153.369	198.322	160.397	241.818	165.072	138.038	226.833	203.546	154.584	113.857	289.411	199.544	162.138	280.298	250.268	162.539	181.637	204.181	154.879	257.231	146.175	281.731	234.307	255.816	208.974	171.028	155.054	360.009	215.382	188.178	229.328	155.503	248.014
CCDC102A	ENSBTAG00000000462	63.8633	0.00331837	0.0683116	0.048577	0.961256	0.999891	60.9301	63.8172	50.437	66.7698	59.67	50.9802	112.468	48.8101	76.3938	70.2455	47.3769	61.84	44.5064	75.8862	100.327	67.7553	49.8888	52.1271	48.1702	59.0398	32.3585	62.4629	56.7474	49.1395	53.7722	48.4366	71.8153	122.026	22.4765	61.5956	94.5222	35.5011	72.0075	66.8437	63.8346	77.5272	58.2367	84.8186	48.0247	76.8493	86.3905	83.7046
PPP2CA	ENSBTAG00000000469	1572.79	-0.061508	0.0666558	-0.922769	0.356127	0.999891	1094.3	1903.37	1785.19	1676.32	1303.62	1938.18	608.72	1670.52	1493.3	1067.73	1273.67	1196.22	1680.86	1103.09	1139.88	1505.35	1616.4	1310.37	1049.89	1324.34	1209.85	1305.08	1269.08	1490.18	1127.99	1944.73	1409.55	1689.59	2012.9	1082.06	1531.63	1315.91	2225.28	1614.8	2777.41	1224.93	2299.47	1806.92	2342.43	1227.15	1854.21	1668.93
ZNF570	ENSBTAG00000000472	47.4954	-0.0237876	0.0710659	-0.334725	0.737832	0.999891	32.9023	60.7783	47.1979	61.2711	29.835	51.4437	2.31893	51.2506	54.6819	37.4643	37.4608	67.6375	63.7925	51.6339	31.3076	54.4988	44.8999	41.3422	44.8859	37.0446	88.0869	62.4629	61.9063	42.2828	45.2175	36.3275	83.0804	21.1199	64.9322	32.1768	38.543	54.4351	39.162	60.5111	42.1549	33.8301	48.5306	66.7112	54.8854	67.0906	34.5562	47.536
ATP10D	ENSBTAG00000000473	62.4531	-0.0763632	0.068875	-1.10872	0.267551	0.999891	35.3395	43.5578	75.4241	47.1316	51.3825	65.8108	40.5813	37.8278	87.6519	49.1719	59.4966	67.6375	86.0457	63.3689	49.096	72.1741	35.9199	45.8359	67.8762	67.1433	61.1215	41.1989	87.7006	62.8528	43.9954	52.0694	91.5292	35.1998	62.4348	55.1602	70.6622	108.87	60.0063	80.916	51.7903	42.2876	100.591	79.1004	62.7262	81.7286	30.9187	66.137
IMMP1L	ENSBTAG00000000475	84.5164	0.111838	0.0712901	1.56877	0.116702	0.999891	92.6138	66.8562	70.7969	116.258	105.251	75.5434	0	114.704	95.6933	114.734	109.077	50.245	53.4077	78.2332	104.596	51.553	93.7909	63.8107	96.3404	85.6655	71.9077	85.0558	70.5044	86.2798	86.7687	94.4514	39.428	61.0129	74.9218	86.4177	75.2507	89.9362	63.7961	59.8075	180.664	105.719	81.1784	81.0065	99.9698	59.7716	119.128	87.8382
THPO	ENSBTAG00000000476	25.6763	-0.0618534	0.0713145	-0.867333	0.38576	0.999891	34.1209	24.3113	34.7044	24.3513	13.26	18.5383	30.1461	26.8455	16.0829	26.9274	17.6286	17.3925	22.2532	22.6876	44.8268	36.8235	21.9511	19.7723	8.75822	24.3105	14.3815	23.922	46.4297	24.5697	25.664	16.9528	22.5303	34.0264	12.487	27.5801	20.1892	11.8337	25.2658	23.2194	28.9062	28.1917	26.4712	36.2147	23.5223	28.0561	27.2812	32.0351
TLR5	ENSBTAG00000000477	32.1259	0.00224202	0.0720624	0.0311122	0.97518	0.999891	25.5906	50.6486	33.7789	31.4211	33.15	14.3672	4.63787	30.5063	25.7327	28.0982	69.4127	25.1225	41.5393	33.6403	50.5191	41.2424	22.9488	19.7723	31.7485	21.9952	37.7515	37.2119	34.3924	28.5695	21.9977	18.1637	29.571	10.5599	32.4661	34.0155	56.8969	59.1686	22.1076	31.6628	25.2929	12.6863	24.7065	33.3556	30.383	36.5949	31.8281	38.2354
LSMEM2	ENSBTAG00000000478	74.0656	-0.0177549	0.0717761	-0.247364	0.804626	0.999891	110.893	67.8691	58.7661	64.4132	94.4774	87.1298	144.933	58.5721	60.3109	74.9286	42.9698	44.4475	19.2861	104.05	90.3651	55.9718	71.8398	104.254	66.7814	63.6703	25.1677	62.4629	72.224	71.995	83.1024	72.6549	32.3873	85.6527	27.4713	55.1602	91.7692	42.6014	84.6404	73.8798	171.028	64.841	56.472	60.0401	102.91	58.5518	138.225	94.0385
IFRD2	ENSBTAG00000000480	702.665	-0.0145473	0.068507	-0.212348	0.831836	0.999891	1009	765.807	624.216	783.171	716.868	619.178	2110.23	812.687	617.584	683.723	698.534	577.817	364.953	919.24	557.133	487.544	716.403	770.222	801.377	680.694	503.354	936.943	502.129	746.806	776.03	817.368	591.42	1138.13	564.411	663.761	467.105	383.412	737.761	527.009	797.33	756.948	521.483	634.71	758.594	480.613	926.652	675.837
Novel	ENSBTAG00000000483	83.368	-0.00824023	0.059355	-0.13883	0.889585	0.999891	73.1161	92.1805	62.0051	66.7698	87.8474	67.2012	139.136	61.0126	83.6311	86.6361	66.1073	75.3675	51.9242	95.4445	91.7882	78.0659	82.8154	77.2919	64.5919	104.188	62.9192	111.636	99.7379	98.2789	98.9896	59.3349	80.2641	70.3995	54.9426	77.2243	93.6045	68.6355	78.324	92.1739	78.2877	101.49	92.6493	114.362	56.8456	98.8062	89.1187	75.4375
HYAL2	ENSBTAG00000000484	210.843	-0.0281364	0.069139	-0.406955	0.684041	0.999891	203.507	199.556	253.11	237.229	150.004	217.361	402.335	161.073	214.707	166.248	139.927	191.317	91.9799	222.965	216.307	176.753	187.582	192.331	195.965	291.726	120.445	406.673	113.495	221.699	186.98	133.201	125.325	322.664	124.87	260.172	202.81	165.672	346.141	220.936	255.338	208.619	335.302	273.516	175.437	189.074	193.697	192.211
WDR54	ENSBTAG00000000489	21.1653	0.00859542	0.0716949	0.119889	0.904571	0.999891	25.5906	29.3762	23.599	18.8527	33.9787	15.7575	30.1461	20.7443	16.8871	33.952	15.425	13.5275	7.41774	20.3406	28.4614	5.89177	19.9555	24.266	22.9903	19.6799	16.1792	18.606	36.112	14.8561	15.8872	26.6401	11.2651	16.4266	7.49218	24.8221	42.2138	14.2005	15.1595	17.5904	20.4752	22.5534	15.8827	30.4966	27.4427	18.2974	25.4625	19.6344
RTKN	ENSBTAG00000000490	52.1818	-0.0519267	0.0653564	-0.794517	0.426895	0.999891	47.5255	43.5578	59.6915	48.7027	47.2387	48.6629	99.7142	36.6075	41.0114	40.9766	50.6823	40.5825	37.0887	53.1986	72.5767	48.6071	44.8999	48.5321	60.2127	33.5716	46.74	58.4759	61.9063	30.2836	67.2152	36.3275	61.9583	73.9195	39.9583	60.6763	48.6377	35.5011	68.8493	58.4002	66.2434	43.6972	55.5896	54.322	53.9053	37.8147	45.4687	69.2372
ASNSD1	ENSBTAG00000000492	971.299	0.0341463	0.0588766	0.579963	0.561939	0.999891	1017.53	1148.71	805.141	1159.44	919.083	997.822	332.767	962.778	1026.09	1031.44	1101.79	774.932	974.691	1115.61	1245.9	901.44	914.96	1024.57	1000.63	956.213	1085.81	1172.18	938.912	1214.2	953.234	1187.91	861.783	1239.03	1101.35	1158.36	813.992	1173.9	824.296	959.734	1444.11	1082.56	752.665	722.387	858.564	779.471	1284.95	868.048
PDE4D	ENSBTAG00000000494	599.156	0.0318562	0.0694665	0.458584	0.646533	0.999891	526.436	393.033	1035.12	1021.97	363.821	1137.32	464.946	1441.12	490.529	536.207	640.139	490.855	916.832	375.519	157.249	559.718	748.331	297.484	359.087	576.506	429.649	284.405	330.167	659.383	345.853	933.616	629.44	89.1727	931.528	241.786	346.887	781.025	1905.04	545.303	248.112	551.148	873.551	424.093	1062.42	453.777	192.787	540.463
MED7	ENSBTAG00000000495	285.045	0.0336668	0.0680853	0.494481	0.620967	0.999891	276.623	242.1	299.383	373.911	271.001	326.273	23.1893	350.212	230.79	311.422	251.208	247.36	258.137	312.15	298.134	309.318	304.321	311.864	303.253	218.794	249.879	263.141	292.335	297.122	266.417	296.674	216.854	282.771	299.687	307.978	343.217	291.109	289.925	269.485	613.053	250.906	290.301	290.67	326.372	264.703	322.828	275.915
SLC12A8	ENSBTAG00000000496	1.56951	-0.0474082	0.0487481	-0.972512	0.330796	0.999891	4.87441	1.01297	4.16452	3.92764	4.9725	2.78074	0	1.22025	0	3.51228	2.20358	0	1.48355	0	2.13461	0	0	0.898742	0	0	0	0	3.43924	1.71417	2.44419	2.42183	0	1.17333	0	0	0	2.36674	1.26329	1.40723	2.40885	0	2.64712	0	3.92038	3.65949	1.81875	1.03339
AKR1A1	ENSBTAG00000000497	195.385	-0.0123045	0.0623601	-0.197314	0.843582	0.999891	151.107	208.672	163.342	199.524	246.967	144.135	223.777	195.24	164.046	217.761	219.256	160.397	158.74	261.299	304.537	148.767	139.689	232.774	183.923	158.597	154.602	273.773	190.878	193.701	202.868	176.794	149.263	320.318	179.812	214.206	183.538	120.704	180.019	167.461	281.836	156.464	184.416	197.275	205.82	214.69	266.447	169.476
PINX1	ENSBTAG00000000500	44.7945	0.0764639	0.0703695	1.08661	0.277211	0.999891	29.2465	43.5578	50.8997	59.7001	38.1225	26.8805	38.2624	56.1316	48.2487	62.0502	47.3769	52.1775	26.7039	47.7222	40.5576	27.9859	48.891	40.4434	37.2224	35.8869	59.3239	43.8569	32.6728	32.5692	35.4407	47.2257	39.428	80.9594	7.49218	33.0961	25.6954	37.8679	61.2695	57.6966	62.6301	56.3834	76.7666	29.5435	57.8257	36.5949	50.0156	44.4358
KLHL13	ENSBTAG00000000501	57.978	-0.0302108	0.0707578	-0.426961	0.669408	0.999891	38.9953	61.7913	55.9897	53.4159	55.5262	80.178	4.63787	41.4885	69.1565	38.635	76.0234	71.5025	83.0787	42.2459	76.1344	53.0259	62.8598	53.0258	48.1702	56.7245	79.0985	50.5019	56.7474	55.4248	30.5524	53.2803	66.1827	84.4794	47.4505	56.0796	52.3084	61.5353	65.0594	49.9568	78.2877	22.5534	75.8842	89.5836	49.9849	46.3535	59.1093	46.5026
GTF2B	ENSBTAG00000000504	329.711	0.0314954	0.0660245	0.477026	0.633344	0.999891	242.502	437.604	309.1	355.058	358.848	396.719	38.2624	301.402	279.843	378.155	392.237	208.71	295.226	297.286	318.768	297.534	362.192	316.357	339.381	290.568	327.18	358.829	252.784	263.41	287.192	324.525	245.017	325.011	437.044	372.332	402.867	328.977	329.087	294.112	492.61	331.253	382.95	381.207	384.198	322.035	420.131	351.353
CCBL2	ENSBTAG00000000505	165.108	-0.0514119	0.0699393	-0.735093	0.462283	0.999891	134.046	152.959	158.252	186.17	218.79	190.017	5.79734	169.615	140.725	145.174	189.508	148.802	152.805	208.883	160.096	108.998	139.689	135.71	139.037	142.39	224.712	204.666	196.037	200.558	202.868	168.317	101.386	102.079	172.32	197.657	183.538	229.574	166.123	118.911	236.067	131.092	170.298	122.939	166.616	193.953	221.887	165.342
NR4A1	ENSBTAG00000000507	4697.52	-0.0288342	0.0719854	-0.400556	0.688747	0.999891	4283.39	4142.04	5637.84	4459.44	4592.1	3290.54	14297.4	3666.86	2853.91	6830.21	1761.76	4031.19	4919.44	3432.87	4148.97	6348.38	2507.41	4859.5	5352.37	5195.5	2781.03	5654.88	2381.67	3972.87	5371.1	10846.2	3627.37	3803.92	3970.85	3820.77	2831.08	2369.11	3776.6	2918.6	5236.84	4328.84	4986.3	3690.08	7460.49	4617.05	4986.1	6520.69
ATG101	ENSBTAG00000000510	575.152	0.00195193	0.0720561	0.0270891	0.978389	0.999891	411.888	441.656	874.55	724.256	846.982	361.496	1021.49	392.921	375.536	359.423	318.417	326.592	339.732	363.784	581.325	626	429.043	528.461	865.969	438.747	346.955	919.666	350.802	338.834	483.949	1437.36	506.931	733.328	534.442	463.346	396.443	246.141	513.527	385.582	856.347	986.71	593.838	570.857	703.709	247.625	620.193	901.116
CNST	ENSBTAG00000000511	310.511	-0.0208078	0.0665332	-0.312743	0.754476	0.999891	302.213	268.438	328.997	306.356	264.371	359.179	125.222	319.706	332.916	321.959	290.872	357.512	574.133	298.068	219.865	422.734	381.15	271.42	377.698	317.194	363.134	292.379	288.896	310.836	358.074	369.329	391.464	123.199	479.499	290.511	195.468	355.011	241.288	331.404	216.797	360.854	274.418	303.06	260.706	441.578	193.697	288.316
SNTA1	ENSBTAG00000000512	1942.56	-0.00505835	0.0661765	-0.0764373	0.939071	0.999891	2007.04	2005.68	1687.56	1933.18	1518.27	1808.41	2801.27	2410	1864.01	1292.52	2138.57	1611.7	1741.68	1541.98	1873.47	1038.42	1594.44	2003.3	1523.93	2525.98	1655.67	2222.08	1320.67	2071.29	2370.86	2842.02	2147.42	3654.91	1937.98	2235.83	1182.9	1476.85	1688.39	1483.23	2796.68	2256.75	1405.62	1845.99	2262.06	1939.53	2279.8	1452.95
OTOR	ENSBTAG00000000516	27.5503	-0.0216998	0.0469964	-0.461733	0.644273	0.999891	4.87441	5.06486	27.7635	26.7079	19.89	51.9071	3.4784	4.88101	32.97	0	68.3109	36.7175	35.6051	21.9053	191.403	20.6212	4.98888	64.7095	58.0232	6.94586	10.7862	10.632	115.214	9.71362	21.9977	14.531	19.714	11.7333	7.49218	42.2895	11.0123	4.73348	8.21138	4.2217	6.02213	0	14.118	25.7315	7.84077	13.4181	18.1875	8.26712
ANKRD29	ENSBTAG00000000517	8.1035	0.0314188	0.0699887	0.448913	0.653494	0.999891	4.87441	9.11675	15.2699	10.9974	11.6025	12.9768	6.9568	9.76201	8.8456	9.36607	8.81431	1.9325	10.3848	9.38798	8.53843	8.83765	4.98888	5.39245	13.1373	5.78821	8.98846	1.329	10.3177	6.85667	4.88838	3.63275	4.22443	15.2532	0	3.67735	24.7777	14.2005	3.78987	4.2217	3.61328	5.63834	8.82374	6.67112	8.82087	15.8578	4.54687	11.3673
ATP2B3	ENSBTAG00000000520	0.787352	0.0231982	0.0352086	0.658878	0.509974	0.999891	1.2186	0	0.462725	0	0	0.926913	5.79734	1.22025	0.804146	3.51228	2.20358	0	2.96709	0	0	1.47294	0	0.898742	0	0	0	0	0	1.14278	1.22209	1.21092	0	1.17333	2.49739	0.919337	2.75307	2.36674	0	0	0	0	0	1.90603	2.94029	0	0.909374	0
PLEKHA8	ENSBTAG00000000521	55.6089	0.0588885	0.0661375	0.890395	0.373254	0.999891	59.7115	53.6875	62.9306	54.9869	51.3825	53.2975	16.2325	56.1316	49.0529	70.2455	47.3769	67.6375	80.1116	51.6339	41.2691	61.8635	52.8821	41.3422	53.6441	52.0939	61.1215	46.5149	65.3455	55.9961	35.4407	70.2331	70.4071	38.7197	94.9009	51.4829	36.7077	82.836	78.9556	54.8822	42.1549	53.5643	65.2957	75.2884	81.348	63.4311	39.1031	70.2706
Novel	ENSBTAG00000000524	131.598	-0.0237187	0.0715598	-0.331453	0.740302	0.999891	101.144	165.114	118.458	132.754	174.037	101.96	129.86	93.9594	64.3316	188.492	115.688	125.612	68.2432	105.615	227.692	58.9177	96.7842	124.925	106.193	83.3503	124.041	156.822	92.8594	98.2789	134.43	94.4514	116.876	239.358	154.838	108.482	211.069	118.337	189.493	99.9137	222.819	121.224	110.297	89.5836	136.233	108.565	169.144	108.506
TOPBP1	ENSBTAG00000000526	418.279	0.026779	0.065554	0.408503	0.682904	0.999891	398.483	372.774	326.684	356.629	336.472	495.435	68.4086	452.713	443.888	362.935	413.171	403.892	523.692	382.56	357.903	441.882	440.019	368.484	505.787	476.949	648.967	349.526	478.054	505.108	458.285	427.453	480.176	231.145	586.887	362.219	379.924	596.419	346.773	424.281	336.035	424.285	462.364	359.288	367.536	398.884	414.675	428.857
ZFAND3	ENSBTAG00000000527	1891.32	-0.0562907	0.0549597	-1.02422	0.305732	0.999891	2322.66	1967.19	1785.19	1919.83	1840.65	1954.4	3132.88	2019.52	2028.06	1694.09	1452.16	2127.68	2464.17	1857.26	1322.75	2172.59	1792	2115.64	1992.49	1597.55	2556.32	1726.37	1544.22	1755.31	2053.12	2338.28	2115.03	2372.46	2122.78	1855.22	1092.97	1741.92	1839.98	1809.7	1968.03	1705.6	1290.03	1728.77	2204.24	1649.21	2300.72	1994.44
MANBAL	ENSBTAG00000000528	110.61	-0.0985228	0.0616459	-1.59821	0.109997	0.999891	159.637	130.673	99.0231	98.9764	135.915	132.085	137.977	125.686	122.23	85.4654	143.233	81.165	86.0457	84.4918	107.442	70.7012	110.753	131.216	96.3404	105.345	115.052	163.467	111.775	153.704	92.8792	113.826	111.243	144.319	107.388	128.707	111.041	127.804	96.6417	109.061	154.166	111.357	65.2957	66.7112	115.651	126.862	84.5718	75.4375
BTBD9	ENSBTAG00000000529	94.8573	0.0579781	0.0668434	0.867372	0.385738	0.999891	104.8	83.0637	126.787	120.971	96.1349	109.376	13.9136	152.531	104.539	103.027	89.2449	100.49	135.003	85.2742	57.6344	100.16	97.782	87.178	101.814	82.1926	106.064	114.294	103.177	84.5656	91.6571	117.459	83.0804	82.1328	154.838	88.2564	81.6745	85.2027	111.801	105.543	59.0169	95.8519	100.591	77.1944	115.651	106.125	45.4687	83.7046
EXO5	ENSBTAG00000000532	48.0582	0.00334479	0.0677287	0.0493851	0.960612	0.999891	34.1209	64.8302	59.2288	55.7724	44.7525	53.2975	13.9136	40.2683	49.857	52.6841	55.0894	63.7725	54.8913	64.9335	49.8075	55.9718	34.9221	49.4308	54.7389	39.3598	37.7515	37.2119	82.5417	49.1395	41.5512	41.1711	26.7547	61.0129	39.9583	65.2729	46.8023	44.9681	39.7936	45.0315	50.5859	25.3725	47.6482	43.8388	58.8058	42.694	59.1093	69.2372
ZNF684	ENSBTAG00000000533	15.1032	-0.00922541	0.0703328	-0.131168	0.895642	0.999891	18.279	35.454	21.7481	25.1369	9.11624	19.0017	1.15947	10.9823	10.4539	9.36607	29.7483	13.5275	8.90128	18.776	21.3461	2.94588	15.9644	20.6711	8.75822	17.3646	16.1792	22.593	12.0373	29.7122	15.8872	8.47641	5.63257	16.4266	7.49218	15.6287	6.42384	16.5672	17.0544	9.85064	19.2708	4.22876	14.118	12.3892	14.7014	9.75864	20.0062	16.5342
PNOC	ENSBTAG00000000534	0.254075	0.012079	0.0217738	0.554748	0.579067	0.999891	0	0	0	0	0.828749	0	1.15947	0	0	1.17076	0	0	1.48355	0.782332	0	0	0	0	0	1.15764	0	0	0	0	1.22209	0	1.40814	0	0	0.919337	0	0	0	0.703617	0	0	0	0	1.96019	1.21983	0	0
PCNXL2	ENSBTAG00000000535	1.18263	-0.0230241	0.0464565	-0.495605	0.620173	0.999891	0	1.01297	0.92545	1.57105	1.6575	0.463457	1.15947	1.22025	0.804146	1.17076	1.10179	3.865	0	0.782332	1.42307	2.94588	0	0.898742	1.09478	0	1.79769	0	1.71962	0	3.66628	1.21092	1.40814	2.34665	0	0	0.917692	2.36674	1.26329	0.703617	2.40885	0	0.882374	1.90603	0.980096	0	0.909374	3.10017
ZNF395	ENSBTAG00000000536	166.898	-0.0547974	0.0687197	-0.797404	0.425217	0.999891	218.13	188.413	181.851	169.674	174.866	186.31	387.262	142.769	172.087	202.541	136.622	218.372	173.575	200.277	159.384	223.887	77.8265	183.343	187.207	170.173	219.318	147.519	197.756	150.847	200.423	190.114	177.426	57.4929	112.383	185.706	173.444	125.437	125.697	141.427	92.7408	176.198	132.356	187.744	136.233	148.819	114.581	233.546
LRRC28	ENSBTAG00000000539	1312.79	0.0070273	0.0622663	0.112859	0.910143	0.999891	1416.02	1408.03	981.902	1324.4	1432.91	1241.14	1109.61	1382.54	1284.22	1331.15	1442.24	894.747	1228.38	1448.1	1386.07	1020.75	1105.54	1547.63	1425.4	1129.86	1209.85	1431.33	1171.06	1305.05	1571.61	1450.68	1137.78	2138.97	1441	1219.96	774.532	1199.94	1308.14	1158.15	2720.8	1496.98	1144.44	1122.65	1464.26	1094.19	2064.28	1320.67
RNF112	ENSBTAG00000000540	5.27462	0.0353281	0.0644418	0.548217	0.583543	0.999891	6.09301	1.01297	3.23907	3.14211	9.94499	5.09802	3.4784	3.66075	1.60829	3.51228	3.30537	1.9325	4.45064	10.9526	4.98075	4.41882	2.99333	2.69623	7.66344	6.94586	3.59538	9.30298	12.0373	1.71417	2.44419	4.84366	12.6733	2.34665	0	13.7901	12.8477	0	2.52658	5.62894	6.02213	7.04793	5.29425	1.90603	9.80096	2.43966	2.72812	7.23373
CFAP36	ENSBTAG00000000542	370.313	0.0543487	0.0671715	0.809104	0.418456	0.999891	333.897	353.527	299.846	428.898	391.17	323.029	54.495	394.141	320.854	442.547	394.44	284.077	338.249	355.179	517.287	313.737	376.161	417.915	394.12	338.032	363.134	437.24	247.625	355.975	420.4	415.344	381.607	700.475	432.049	382.444	294.579	331.344	384.04	327.182	601.008	449.658	302.654	323.073	416.541	314.716	602.915	318.284
PPP4R3B	ENSBTAG00000000545	559.777	0.00562938	0.0656259	0.0857799	0.931641	0.999891	469.162	563.213	553.882	582.076	558.577	630.764	98.5547	535.69	639.296	484.694	491.398	736.282	752.158	443.582	451.114	655.459	626.603	449.371	579.137	535.989	702.898	558.179	639.698	552.533	492.504	526.748	651.97	315.624	1066.39	534.135	519.413	771.558	588.061	570.634	475.748	496.174	555.896	530.831	492.988	679.445	453.778	528.063
TOB1	ENSBTAG00000000546	3045.12	-0.0121465	0.0587975	-0.206583	0.836336	0.999891	2778.41	2449.37	2416.35	2332.23	2837.64	2337.21	2448.79	2430.74	2960.06	2898.8	1912.7	3818.62	3202.98	2707.65	2520.97	4009.35	3449.31	2558.72	3339.07	2404.42	3289.78	3390.27	3306.83	2645.53	2868.26	3744.15	3789.31	2425.26	3616.22	3285.71	1905.13	2565.55	2257.5	3136.02	2980.95	3532.42	2431.82	3013.44	2724.67	4608.52	2862.71	3573.46
KLHDC10	ENSBTAG00000000548	392.699	0.0278416	0.0589591	0.472219	0.636771	0.999891	409.45	304.905	387.301	396.691	355.533	398.109	155.369	392.921	423.785	325.471	362.488	458.002	581.551	394.295	286.038	527.313	401.106	373.877	345.95	426.012	478.186	328.262	431.624	423.971	420.4	498.897	523.829	355.518	611.861	379.686	276.225	456.781	413.096	368.696	346.875	377.769	358.244	384.066	400.859	418.402	377.39	382.354
ATP5D	ENSBTAG00000000550	4785.34	-0.00505875	0.0673798	-0.0750781	0.940153	0.999891	4633.13	5196.55	3780.46	4453.15	5443.23	4922.84	10800.4	4331.89	5317.01	4860.99	4006.1	3455.31	2910.72	5475.54	5769.85	3019.53	4351.3	5945.18	4824.68	5105.2	2996.75	4555.8	3710.94	4981.94	5616.75	4879.99	3358.42	8831.62	4010.81	4933.16	5324.45	3616.38	4722.18	4168.23	8327.4	4299.24	4134.81	4280.95	4754.45	3696.08	7628.74	4663.69
SMNDC1	ENSBTAG00000000551	195.828	-0.0143707	0.0597814	-0.240388	0.81003	0.999891	180.353	187.4	221.182	217.591	193.099	215.507	40.5813	190.359	218.728	168.589	208.238	212.575	278.907	176.807	158.673	225.36	228.491	166.267	193.776	226.898	257.07	168.783	201.195	171.417	190.647	190.114	191.507	140.799	189.802	169.158	168.855	239.041	200.863	191.384	210.774	157.874	217.946	197.275	200.92	208.591	185.512	165.342
ACO1	ENSBTAG00000000555	605.979	0.0407675	0.0535503	0.761295	0.446481	0.999891	469.162	579.42	531.208	589.931	587.583	602.03	420.887	852.956	589.439	592.404	646.75	622.265	737.323	553.891	624.017	583.285	558.754	533.853	538.63	538.304	686.719	632.603	555.437	525.678	532.833	652.684	668.868	637.116	829.134	504.716	852.535	672.155	721.338	516.455	715.429	508.861	669.722	600.401	719.391	628.212	466.509	559.064
PLTP	ENSBTAG00000000559	102.046	-0.0544172	0.0720156	-0.755631	0.44987	0.999891	76.7719	111.427	61.5424	40.8474	95.3062	47.2726	124.063	31.7265	102.126	94.8315	130.011	127.545	137.97	110.309	256.153	82.4847	95.7864	72.7981	88.677	68.3009	91.6823	116.952	128.971	83.9942	81.8803	53.2803	135.182	285.118	84.9114	90.095	102.781	66.2688	80.2189	81.6196	80.6965	94.4423	68.8252	75.2884	57.8257	222.009	70.9312	75.4375
Novel	ENSBTAG00000000560	3391.52	0.00194686	0.0642661	0.0302938	0.975833	0.999891	2791.82	3972.88	2293.73	3500.31	3813.9	2564.31	1125.84	3752.27	3678.16	3823.7	3962.03	2048.45	4558.94	3762.23	4471.29	3112.33	2689	3675.86	3931.34	3439.36	2809.79	3669.36	3069.52	2991.79	3991.36	3330.02	4103.33	5680.07	4025.8	3100.01	3126.58	2875.59	3585.85	3356.25	5710.18	3745.27	3044.19	2619.84	3276.46	3364.29	5169.79	3455.66
OCLN	ENSBTAG00000000561	69.6051	-0.0208318	0.0709238	-0.293721	0.768971	0.999891	47.5255	97.2453	91.1568	84.0514	77.9024	82.0318	26.6677	48.8101	128.663	100.685	80.4306	63.7725	106.815	62.5865	91.0766	63.3365	37.9155	69.2032	72.2553	65.9856	62.9192	49.1729	68.7848	47.9967	41.5512	41.1711	59.142	73.9195	77.4192	60.6763	100.028	134.904	46.7417	73.8798	69.8567	49.3355	84.7079	90.5367	56.8456	78.0691	41.8312	57.8699
TOMM20	ENSBTAG00000000562	979.845	-0.0815987	0.0626677	-1.30209	0.192887	0.999891	694.603	1297.62	965.244	1092.67	936.487	1149.84	448.714	1150.7	1054.23	879.24	808.713	718.89	1275.85	760.426	843.882	755.619	905.98	1005.69	709.416	1158.8	882.667	769.489	976.744	1174.2	871.353	967.522	999.781	1327.03	1445.99	793.388	882.819	1017.7	1379.51	964.659	1941.53	902.135	1330.62	926.333	984.017	918.532	1265.85	954.853
MYD88	ENSBTAG00000000563	134.902	0.0606997	0.0581145	1.04448	0.296262	0.999891	126.735	153.972	148.997	126.47	150.832	99.1797	151.89	129.347	158.417	139.32	165.268	170.06	129.069	142.384	138.75	116.362	126.717	124.026	154.364	133.129	134.827	146.19	137.57	103.993	108.766	83.5532	105.611	195.945	152.341	134.223	200.057	92.3029	138.962	115.393	124.056	129.682	133.239	132.469	137.213	150.039	127.312	111.606
Novel	ENSBTAG00000000564	22.0653	0.000545898	0.06824	0.00799967	0.993617	0.999891	21.9348	27.3502	24.9871	25.9224	31.4925	23.6363	28.9867	34.167	15.2788	29.269	34.1554	1.9325	7.41774	40.6813	14.2307	25.04	17.96	35.9497	44.8859	16.207	14.3815	29.2379	37.8316	12.5706	1.22209	4.84366	15.4896	9.3866	7.49218	21.1448	9.17692	26.0342	11.3696	9.14703	28.9062	45.1068	31.7655	19.0603	29.4029	17.0776	42.7406	49.6027
RFX7	ENSBTAG00000000565	536.798	-0.122604	0.0700865	-1.74933	0.0802343	0.999891	514.25	637.159	701.028	414.758	446.696	557.538	175.08	411.225	558.077	392.204	421.985	798.122	1376.73	368.478	372.845	726.16	446.006	516.777	446.669	610.078	756.829	373.448	768.67	553.105	498.615	526.748	858.967	188.905	764.202	457.83	331.287	707.656	433.308	544.6	401.074	544.1	551.484	606.119	496.909	629.432	361.022	565.265
CCDC14	ENSBTAG00000000566	41.8085	-0.0473571	0.0697019	-0.679423	0.49687	0.999891	29.2465	33.4281	57.3779	43.204	44.7525	36.6131	9.27574	26.8455	40.2073	44.4888	60.5984	36.7175	31.1545	31.2933	49.096	32.4047	33.9244	46.7346	39.412	23.1529	57.5262	38.5409	92.8594	47.9967	42.7733	27.8511	56.3257	17.5999	29.9687	43.2088	54.1438	54.4351	26.5291	39.4026	24.0885	62.0218	48.5306	48.6039	46.0645	41.4742	53.6531	45.4692
CCDC154	ENSBTAG00000000568	0.510177	0.00780637	0.0338167	0.230844	0.817436	0.999891	0	0	0.462725	0.785527	0.828749	0.463457	0	1.22025	1.60829	0	0	0	0	0.782332	1.42307	0	0.997775	0.898742	0	1.15764	0	1.329	0	1.71417	0	0	1.40814	2.34665	2.49739	0	0.917692	0	0.631645	0.703617	0	0	0	0	0.980096	0	0.909374	1.03339
HES1	ENSBTAG00000000569	693.03	-0.061119	0.0719995	-0.848881	0.395947	0.999891	879.831	840.767	825.964	927.708	779.024	652.083	1284.69	430.749	847.569	501.085	322.824	1113.12	866.392	685.323	364.307	1091.45	312.304	430.498	1061.93	485.052	654.36	850.558	275.139	412.543	1269.76	731.393	661.827	2068.57	666.804	567.231	532.261	437.847	353.721	809.864	758.788	579.34	384.715	791.957	762.515	881.937	697.49	1096.43
RET	ENSBTAG00000000570	432.619	0.0801621	0.0719885	1.11354	0.265477	0.999891	686.073	228.932	564.524	564.794	229.564	256.292	604.082	516.166	271.801	346.545	640.139	479.26	388.689	273.816	270.384	328.466	756.314	270.521	293.4	408.648	300.215	350.855	190.878	351.976	194.313	301.518	506.931	354.344	387.096	282.237	198.221	435.481	1098.43	625.516	555.24	398.913	564.72	375.489	591.978	303.738	502.884	374.087
ARHGAP27	ENSBTAG00000000571	69.7628	-0.0750924	0.0681856	-1.10129	0.270769	0.999891	80.4277	96.2324	70.7969	73.054	62.985	77.3973	175.08	73.2151	67.5482	52.6841	70.5145	71.5025	68.2432	52.4162	77.5574	78.0659	51.8843	89.8742	52.5493	68.3009	39.5492	58.4759	87.7006	66.2811	41.5512	53.2803	56.3257	59.8396	27.4713	69.8696	78.9215	61.5353	65.0594	82.3232	62.6301	60.6122	69.7076	91.4897	65.6664	97.5864	36.375	75.4375
TNC	ENSBTAG00000000575	171.679	-0.0407008	0.0584265	-0.696616	0.486043	0.999891	67.0231	96.2324	73.1105	104.475	86.1899	32.9054	33.6245	54.9113	57.8985	165.077	111.281	454.137	261.104	152.555	280.345	119.308	122.726	91.6717	54.7389	55.5668	151.006	202.008	412.709	59.4245	153.984	75.0768	474.544	225.278	59.9374	163.642	512.99	47.3348	126.961	79.5088	33.7239	155.054	607.074	74.3354	233.263	115.884	63.6562	90.9384
ADGRG2	ENSBTAG00000000576	3.99192	-0.144337	0.0564248	-2.55804	0.0105263	0.999891	3.65581	3.03892	5.5527	2.35658	3.315	2.31728	1.15947	0	1.60829	4.68303	2.20358	5.7975	4.45064	0.782332	0	5.89177	5.98665	0.898742	3.28433	1.15764	5.39308	2.65799	3.43924	2.28556	3.66628	1.21092	14.0814	1.17333	0	2.75801	3.67077	7.10023	1.89493	7.03617	1.20443	4.22876	1.76475	5.7181	2.94029	2.43966	2.72812	5.16695
ABHD16A	ENSBTAG00000000578	406.509	0.019515	0.050647	0.385314	0.700004	0.999891	472.818	452.799	415.527	461.89	431.778	399.5	725.826	602.804	381.165	415.619	383.422	371.04	327.864	427.935	390.633	409.478	361.195	440.384	464.186	450.323	332.573	417.305	319.849	440.541	455.841	399.602	336.546	434.13	367.117	422.895	437.739	279.276	366.986	375.732	411.914	398.913	352.95	395.502	460.645	330.574	447.412	381.321
NIPBL	ENSBTAG00000000579	663.972	0.0192203	0.0703656	0.273149	0.784739	0.999891	523.999	526.746	827.815	648.845	585.097	753.117	64.9302	647.953	680.307	580.696	621.409	863.827	1081.51	490.522	474.595	802.753	767.289	490.713	676.572	700.374	826.939	502.361	778.987	621.671	559.719	645.418	840.661	313.278	926.533	570.908	641.466	892.262	620.907	745.834	379.394	711.841	801.196	770.038	688.028	768.493	395.578	639.669
Novel	ENSBTAG00000000580	0.587866	0.0092885	0.0348183	0.266771	0.789646	0.999891	0	1.01297	0.92545	0.785527	1.6575	0	1.15947	0	0.804146	0	0	1.9325	1.48355	0.782332	0	0	0.997775	0.898742	0	1.15764	0	0	0	0	0	0	1.40814	1.17333	2.49739	0	0.917692	0	0	0.703617	1.20443	2.81917	0.882374	0.953017	0.980096	2.43966	0	0
DOCK10	ENSBTAG00000000581	153.885	-0.0320728	0.0709016	-0.452356	0.651013	0.999891	120.642	143.842	180.925	145.323	146.689	141.818	17.392	139.109	143.138	136.979	186.202	183.587	195.828	145.514	166.499	164.969	168.624	118.634	120.425	145.863	167.185	136.887	221.831	144.561	105.1	131.99	156.304	83.3061	114.88	147.094	159.678	215.374	205.916	208.271	126.465	132.501	181.769	142.953	118.592	296.419	91.8468	152.942
Novel	ENSBTAG00000000582	1.0427	-0.0184693	0.0298365	-0.619017	0.535905	0.999891	0	1.01297	0.462725	0.785527	0	0.463457	0	0	1.60829	0	0	7.73	0	4.69399	0	5.89177	0	0.898742	1.09478	3.47293	0	0	0	0	3.66628	0	7.04071	1.17333	0	0	0	0	0	0	0	0	0.882374	0	0	1.21983	0	1.03339
LY6G6C	ENSBTAG00000000585	0.410156	-0.00711335	0.0296897	-0.239589	0.810649	0.999891	0	1.01297	0.462725	0	0.828749	0	1.15947	1.22025	0	1.17076	1.10179	0	1.48355	0	0.711536	0	0.997775	0.898742	0	0	0	0	1.71962	0	0	1.21092	1.40814	0	0	0	0	0	0.631645	0	0	0	0	0.953017	0	1.21983	0	0
C5orf42	ENSBTAG00000000586	64.1271	-0.0425946	0.0713059	-0.59735	0.550274	0.999891	52.3999	52.6746	59.6915	62.0567	70.4437	73.6896	6.9568	50.0303	56.2902	55.0257	109.077	85.03	53.4077	45.3752	47.6729	86.9035	74.8331	49.4308	43.7911	54.4092	77.3008	45.1859	104.897	67.9953	35.4407	55.7021	108.427	28.1598	49.9479	45.0475	66.9915	104.137	65.6911	75.9907	55.4036	95.8519	87.3551	61.9461	39.2038	60.9915	50.925	58.9033
CHODL	ENSBTAG00000000588	108.801	-0.0384833	0.0721255	-0.53356	0.593646	0.999891	142.576	87.1156	121.697	92.6922	88.6762	72.7627	23.1893	80.5366	93.2809	90.1484	110.179	150.735	135.003	107.179	148.711	157.605	65.8532	47.6333	78.824	84.5079	186.96	101.004	168.523	85.7084	96.5455	94.4514	145.039	158.399	139.854	80.9017	39.4607	160.938	125.066	151.981	132.487	76.1176	62.6486	87.6776	79.3878	151.259	85.4812	150.875
CACNG4	ENSBTAG00000000589	29.5749	-0.0542626	0.070486	-0.769835	0.441398	0.999891	40.2139	28.3632	31.0026	36.1343	46.41	43.1015	56.8139	37.8278	22.5161	44.4888	16.5268	23.19	17.8026	29.7286	55.4998	14.7294	15.9644	49.4308	28.4642	26.6258	7.19077	30.5669	17.1962	41.14	47.6617	59.3349	22.5303	12.9066	22.4765	62.5149	9.17692	37.8679	20.2126	28.1447	49.3815	49.3355	13.2356	12.3892	15.6815	14.638	49.1062	25.8348
POLE	ENSBTAG00000000590	8.61485	-0.0416149	0.0681982	-0.610205	0.541726	0.999891	3.65581	15.1946	9.71722	8.6408	9.11624	10.6595	8.11627	2.4405	7.23731	10.5368	8.81431	3.865	10.3848	8.60565	4.98075	22.0941	8.97998	2.69623	12.0425	8.1035	5.39308	10.632	1.71962	5.1425	1.22209	7.26549	16.8977	2.34665	0	6.43536	12.8477	2.36674	8.21138	11.2579	2.40885	15.5054	14.118	8.57716	8.82087	17.0776	4.54687	4.13356
ST8SIA1	ENSBTAG00000000593	7.65914	0.162027	0.0699062	2.31778	0.0204613	0.999891	8.53022	2.02594	7.4036	5.49869	3.315	5.56148	2.31893	8.54176	3.21658	9.36607	4.40715	13.5275	7.41774	16.429	7.11536	8.83765	4.98888	3.59497	8.75822	9.26114	7.19077	2.65799	3.43924	3.42834	1.22209	4.84366	8.44885	1.17333	9.98957	6.43536	6.42384	16.5672	10.1063	14.776	6.02213	14.0959	9.70612	5.7181	6.86067	12.1983	7.27499	13.4341
FBN3	ENSBTAG00000000595	30.8961	-0.121396	0.0706174	-1.71906	0.085603	0.999891	10.9674	8.10378	13.419	10.2119	25.6912	35.2227	81.1627	23.1848	22.5161	24.5859	9.9161	17.3925	8.90128	19.5583	17.7884	27.9859	36.9177	42.2409	32.8433	26.6258	10.7862	25.2509	56.7474	23.9983	15.8872	13.3201	40.8361	22.2932	22.4765	26.6608	13.7654	21.3007	52.4265	43.6243	37.3372	43.6972	52.0601	27.6375	71.547	32.9354	20.9156	43.4024
TMPRSS15	ENSBTAG00000000597	0.811633	-0.0306744	0.0361562	-0.848386	0.396223	0.999891	2.4372	3.03892	0	0	0	1.39037	0	0	0	1.17076	1.10179	0	2.96709	0	1.42307	0	0.997775	0	0	0	0	2.65799	0	0	0	1.21092	1.40814	2.34665	0	0	0	4.73348	0	0.703617	2.40885	0	0	0.953017	0	2.43966	0	1.03339
Novel	ENSBTAG00000000598	2524.8	-0.0320715	0.0700478	-0.457851	0.647059	0.999891	1667.05	3137.17	1775.01	1705.38	2667.74	2024.84	2477.78	1600.97	2943.17	2663.48	1890.67	2827.25	1557.72	3622.98	3383.35	1593.72	2137.23	2351.11	2098.69	1730.68	2164.42	3779.67	2051.51	2581.54	2852.37	2496.91	1864.38	5437.19	2170.23	2565.87	3585.42	1500.51	2472.89	1949.02	3797.55	1933.95	1230.91	2176.69	2738.39	2162.76	3352.86	1493.25
CCNI	ENSBTAG00000000599	1918.77	-0.067922	0.0629556	-1.07889	0.280638	0.999891	1671.92	1933.76	1557.53	1864.84	1947.56	2178.25	660.896	1779.13	2127.77	1656.62	1570.05	2344.12	2082.9	1775.11	2057.05	2225.61	1637.35	2061.72	1924.62	1420.43	2496.99	1986.85	2318.05	1463.33	2301.2	1932.62	2227.68	3308.78	2669.71	1374.41	1356.35	2104.03	2014.32	1977.87	3060.45	1949.46	1587.39	1609.65	1797.5	2446.98	2120.66	1748.5
COL11A2	ENSBTAG00000000601	108.559	-0.0854422	0.0606115	-1.40967	0.158637	0.999891	74.3347	37.48	95.784	72.2685	59.67	40.7842	660.896	69.5543	151.984	26.9274	53.9876	100.49	20.7697	209.665	280.345	35.3506	205.542	100.659	124.805	46.3057	84.4915	304.34	73.9436	29.1408	120.987	152.575	119.692	123.199	27.4713	160.884	51.3907	56.8018	49.2683	45.7351	119.238	133.911	107.65	49.5569	78.4077	69.5303	101.85	119.873
RXRB	ENSBTAG00000000602	596.534	0.0190557	0.0563995	0.337869	0.735462	0.999891	721.413	662.484	571.928	668.484	571.008	546.415	1237.15	684.561	535.561	618.161	599.373	548.83	382.755	653.247	688.055	505.219	631.592	738.766	666.719	599.659	613.013	726.962	453.979	619.957	678.262	626.043	457.646	891.727	501.976	618.714	524.002	470.982	528.687	506.605	599.804	596.255	502.953	553.703	569.436	453.777	705.674	568.365
JAM2	ENSBTAG00000000603	300.155	-0.00612536	0.0693265	-0.0883551	0.929594	0.999891	213.255	383.916	331.311	241.942	285.919	354.081	81.1627	214.764	436.651	285.665	239.088	313.065	402.041	336.403	317.345	363.817	146.673	278.61	272.6	316.036	429.649	257.825	402.391	267.982	238.308	168.317	366.117	523.303	469.51	268.446	397.36	407.08	188.862	286.372	369.759	257.954	372.362	338.321	244.044	291.539	271.903	262.481
GPNMB	ENSBTAG00000000604	37.1607	-0.129979	0.0619051	-2.09965	0.0357593	0.999891	20.7162	21.2724	11.1054	26.7079	57.1837	19.4652	1.15947	6.10126	38.599	37.4643	16.5268	69.57	56.3748	36.7696	108.153	32.4047	39.911	32.3547	17.5164	24.3105	59.3239	35.8829	75.6632	22.2842	25.664	20.5856	43.6524	29.3331	19.9791	34.9348	35.79	16.5672	41.6886	26.7375	44.5637	8.45752	7.05899	20.0134	37.2437	32.9354	26.3718	15.5009
ATP5J	ENSBTAG00000000605	2182.7	-0.0175772	0.0711236	-0.247136	0.804803	0.999891	1520.82	2598.27	1554.76	2296.1	2658.63	2147.19	227.256	2139.1	2200.95	2373.13	1841.09	1520.88	2216.42	2124.03	2367.99	2038.55	1751.1	2476.93	1594	2289.82	1767.13	1875.22	1633.64	2244.99	2516.29	2132.42	1836.22	4024.51	3041.82	2517.15	2009.74	2392.78	2146.96	1684.46	5619.85	1907.17	2219.17	1783.1	2079.76	2204.23	3686.6	2093.65
ABCF2	ENSBTAG00000000607	1348.35	-0.0038222	0.0621972	-0.0614529	0.950999	0.999891	1684.11	1686.6	1313.21	1514.5	1262.19	1163.74	1712.53	1707.13	1203.81	1344.03	1305.62	1690.94	1812.89	1283.02	993.304	1509.76	1646.33	1789.4	1791.06	1122.91	1432.76	1297.1	842.613	1303.34	1438.41	1812.74	1465.88	1589.86	1538.39	1128.03	615.771	1024.8	1136.33	1103.98	1279.1	1595.65	995.318	1168.4	1217.28	1117.36	1549.57	1067.49
PRCC	ENSBTAG00000000608	598.324	-0.0679474	0.0544635	-1.24758	0.212186	0.999891	552.027	710.093	564.987	651.202	584.268	670.158	1094.54	763.877	540.386	653.283	605.984	589.412	758.093	549.197	571.364	609.798	622.612	621.93	553.957	546.407	515.938	588.746	521.045	541.106	661.153	613.934	501.299	956.26	771.694	534.135	419.385	556.184	678.387	496.754	733.495	501.813	531.189	506.052	642.943	501.35	619.284	514.628
Novel	ENSBTAG00000000609	2754.33	0.0585433	0.0657743	0.890062	0.373432	0.999891	3715.52	3269.87	2531.57	3061.2	3622.46	2760.35	1932.83	2139.1	2664.13	3303.88	2773.2	1654.22	1818.83	2691.22	4006.66	1791.1	2137.23	3754.95	3512.05	2847.8	2194.98	3333.13	2249.26	3196.92	3409.64	3038.19	1962.95	3664.29	2335.06	3011.75	2721.87	2279.17	2856.3	2319.83	5440.39	3309.71	3160.66	2072.81	3626.36	1605.3	3722.07	2711.62
ELAVL1	ENSBTAG00000000613	613.324	-0.0872308	0.0436522	-1.99831	0.0456826	0.999891	542.278	679.704	682.056	599.357	479.017	610.372	557.704	619.888	695.586	499.914	542.08	651.252	856.007	517.121	483.133	665.77	677.489	621.93	528.777	574.191	657.955	552.863	539.96	599.959	622.046	664.793	736.458	848.314	644.327	481.733	446.916	558.551	637.961	687.434	644.368	566.654	570.896	626.132	561.595	631.872	683.849	575.598
GPR161	ENSBTAG00000000616	44.255	0.062196	0.0689645	0.901855	0.367134	0.999891	51.1813	28.3632	45.347	40.8474	29.835	51.4437	56.8139	32.9468	36.9907	32.7812	37.4608	46.38	51.9242	32.8579	24.1922	53.0259	47.8932	22.4686	59.118	49.7786	46.74	38.5409	63.6259	31.9978	30.5524	32.6947	57.7338	37.5464	44.9531	43.2088	53.2261	40.2346	60.0063	42.9207	34.9283	77.5272	50.2953	54.322	40.1839	70.7501	27.2812	54.7697
MCMDC2	ENSBTAG00000000620	1.17465	0.00145804	0.0445432	0.0327332	0.973887	0.999891	1.2186	1.01297	0.462725	0.785527	3.315	2.78074	0	4.88101	0	1.17076	1.10179	0	0	0	2.84614	0	0	0	2.18955	0	0	1.329	0	0.571389	2.44419	0	0	0	0	1.83867	0.917692	0	0	1.40723	0	5.63834	2.64712	1.90603	0	2.43966	1.81875	0
CATSPERG	ENSBTAG00000000621	64.9753	0.00662591	0.0713976	0.092803	0.92606	0.999891	84.0836	64.8302	92.545	92.6922	79.5599	87.5933	91.5979	67.1138	51.4653	93.6607	61.7002	30.92	19.2861	59.4572	62.6152	70.7012	41.9066	92.5705	83.2031	63.6703	64.7169	34.5539	73.9436	73.1378	79.4361	67.8113	28.1628	22.2932	9.98957	67.1116	91.7692	71.0023	33.4772	73.8798	55.4036	69.0697	80.2961	95.3017	53.9053	37.8147	61.8374	53.7363
RPS17	ENSBTAG00000000622	6280.5	0.0120828	0.0677953	0.178224	0.858547	0.999891	6169.78	7327.84	4688.79	6971.55	7999.92	5320.48	3659.28	6799.24	6210.42	6347.85	6625.05	3826.35	5555.88	7427.46	7829.03	3926.86	5373.02	7869.39	7572.57	5635.4	4726.13	7688.25	4047.98	5493.34	7052.71	6589.8	5077.76	11421.1	5836.41	6140.25	5071.16	4657.75	7400.35	5675.38	15963.5	7442.61	5859.85	4898.51	7397.77	4607.3	10935.2	5623.71
Novel	ENSBTAG00000000623	19.1467	0.0135154	0.0706364	0.191337	0.848262	0.999891	17.0604	15.1946	14.3445	6.28422	24.0337	12.0499	33.6245	7.32151	22.5161	40.9766	19.8322	28.9875	17.8026	23.47	29.8845	11.7835	9.97775	10.7849	17.5164	23.1529	25.1677	23.922	20.6354	22.2842	20.7756	26.6401	36.6117	9.3866	12.487	36.7735	26.6131	2.36674	9.47467	7.03617	16.862	23.963	6.17662	24.7785	12.7413	21.9569	12.7312	9.30051
SMAD6	ENSBTAG00000000625	32.3131	-0.0222761	0.0715355	-0.3114	0.755497	0.999891	40.2139	22.2854	24.0617	18.8527	24.8625	27.3439	55.6544	30.5063	43.4239	32.7812	24.2393	30.92	25.2203	35.9873	51.9421	47.1341	24.9444	21.5698	30.6538	21.9952	26.9654	41.1989	17.1962	35.9975	41.5512	24.2183	30.9791	80.9594	14.9844	35.8542	47.72	18.9339	57.4797	37.9953	30.1106	28.1917	17.6475	37.1677	38.2238	34.1552	36.375	37.2021
STK32A	ENSBTAG00000000626	0.714092	-0.00975879	0.0349421	-0.279285	0.780026	0.999891	0	0	0	0	0	1.85383	0	1.22025	0	0	2.20358	1.9325	0	0.782332	0	4.41882	0	0	0	0	0	1.329	1.71962	0	0	0	1.40814	0	0	0.919337	0.917692	0	0	0	0	0	0	1.90603	1.96019	0	0	1.03339
Novel	ENSBTAG00000000628	11.7756	-0.0229584	0.0710232	-0.323252	0.746504	0.999891	6.09301	14.1816	9.2545	12.5684	12.4312	12.9768	2.31893	10.9823	10.4539	12.8783	13.2215	13.5275	7.41774	8.60565	6.40383	10.3106	13.9689	7.18994	7.66344	15.0494	35.9538	14.619	27.5139	9.71362	8.55466	7.26549	25.3466	2.34665	22.4765	15.6287	17.4361	16.5672	11.3696	9.85064	14.4531	9.8671	10.5885	8.57716	5.88058	12.1983	2.72812	9.30051
MMS22L	ENSBTAG00000000629	22.5739	-0.0249931	0.0719919	-0.347166	0.728467	0.999891	25.5906	19.2465	32.8535	29.85	26.52	32.442	8.11627	8.54176	33.7741	11.7076	30.8501	28.9875	22.2532	21.123	9.24997	27.9859	20.9533	19.7723	31.7485	16.207	41.3469	23.922	51.5886	23.9983	23.2198	35.1166	33.7954	8.21328	7.49218	20.2254	14.6831	28.4009	12.0013	30.9592	2.40885	35.2397	19.4122	22.8724	18.6218	37.8147	13.6406	22.7346
LSM14A	ENSBTAG00000000630	961.219	-0.0118483	0.0412738	-0.287067	0.774061	0.999891	854.24	953.207	1026.79	1052.61	1029.31	954.721	460.308	968.88	979.449	897.972	958.556	1024.22	1120.08	981.044	870.209	1053.15	995.78	940.085	1093.68	989.784	1075.02	910.363	952.669	935.935	1159.77	991.74	1042.03	891.727	1123.83	915.66	801.145	941.963	980.944	918.924	841.894	944.423	889.433	933.004	934.032	1001.48	918.468	1026.16
RAD54B	ENSBTAG00000000632	21.8467	0.0274207	0.072128	0.380168	0.703821	0.999891	23.1534	16.2076	13.419	15.7105	18.2325	21.319	1.15947	18.3038	19.2995	16.3906	11.0179	27.055	22.2532	25.0346	34.8653	20.6212	7.9822	18.8736	47.0754	15.0494	37.7515	31.8959	25.7943	26.8553	24.4419	14.531	21.1221	7.03995	22.4765	22.0641	17.4361	37.8679	13.2645	21.8121	19.2708	39.4684	21.177	20.9664	13.7213	13.4181	18.1875	22.7346
MLPH	ENSBTAG00000000634	1.83081	0.0284459	0.0534255	0.53244	0.594421	0.999891	1.2186	1.01297	1.38817	0	1.6575	1.39037	3.4784	0	1.60829	1.17076	1.10179	5.7975	2.96709	1.56466	1.42307	2.94588	0.997775	0	3.28433	3.47293	1.79769	0	5.15886	2.28556	2.44419	1.21092	1.40814	2.34665	0	0.919337	7.34153	2.36674	0.631645	4.2217	0	0	0	1.90603	0.980096	0	2.72812	2.06678
CDT1	ENSBTAG00000000638	7.51921	0.0103614	0.0698404	0.148358	0.88206	0.999891	7.31161	6.07783	6.47815	5.49869	3.315	5.09802	11.5947	6.10126	8.8456	8.19531	5.50894	5.7975	2.96709	7.82332	2.84614	4.41882	6.98443	7.18994	5.47389	2.31529	1.79769	6.64499	15.4766	7.42806	6.11047	7.26549	7.04071	19.9465	0	2.75801	13.7654	7.10023	7.57974	10.5543	4.8177	12.6863	6.17662	8.57716	7.84077	6.09915	8.18437	8.26712
APRT	ENSBTAG00000000639	259.295	0.0168663	0.067173	0.251087	0.801747	0.999891	314.399	255.269	228.123	285.146	257.741	201.604	480.019	247.711	208.274	293.86	279.854	156.532	124.618	330.144	345.095	182.645	263.413	339.725	263.841	236.159	163.59	306.998	175.401	251.411	262.75	260.347	214.038	506.876	137.357	220.641	265.213	149.105	307.611	239.934	398.665	265.002	251.477	273.516	242.084	198.832	431.043	264.548
VIMP	ENSBTAG00000000640	306.501	0.0173256	0.0554771	0.312302	0.754811	0.999891	254.688	346.436	302.622	344.061	348.903	305.881	142.614	362.415	274.214	312.593	380.117	212.575	274.456	319.974	422.652	231.252	282.37	299.281	315.296	273.204	294.822	353.513	300.933	245.126	287.192	286.987	264.731	432.957	324.661	328.203	259.707	281.642	376.46	310.295	456.477	246.678	382.95	301.154	323.432	319.595	408.309	287.283
SKAP1	ENSBTAG00000000641	20.5213	-0.0739923	0.0674882	-1.09637	0.272915	0.999891	14.6232	28.3632	11.1054	19.6382	56.355	12.9768	4.63787	9.76201	14.4746	21.0737	15.425	17.3925	31.1545	25.0346	30.5961	19.1482	11.9733	11.6837	21.8955	16.207	41.3469	18.606	32.6728	15.9989	18.3314	9.68733	18.3058	36.3731	14.9844	31.2575	38.543	16.5672	18.3177	21.8121	31.3151	8.45752	12.3532	7.62414	14.7014	32.9354	8.18437	6.20034
INTS1	ENSBTAG00000000642	1008.66	-0.0644942	0.0622196	-1.03656	0.299942	0.999891	1381.89	1030.19	1111.46	988.979	873.502	957.965	3022.73	1021.35	906.272	902.655	729.384	1178.82	820.402	894.988	838.19	988.344	1062.63	1174.66	995.152	848.552	891.655	1052.57	909.678	1007.36	1206.21	1075.29	864.599	1122.87	901.559	957.03	872.725	821.259	933.571	956.216	793.717	873.943	865.609	917.756	938.932	752.635	872.999	978.621
S100A5	ENSBTAG00000000644	1.21531	-0.0476578	0.0433895	-1.09837	0.272042	0.999891	0	0	0.92545	2.35658	4.14375	0.463457	0	0	1.60829	0	1.10179	0	1.48355	0	2.13461	1.47294	0	0.898742	2.18955	0	0	3.98699	0	1.14278	1.22209	1.21092	0	3.51998	0	1.83867	1.83538	0	6.31645	0	1.20443	1.40959	0.882374	0.953017	1.96019	1.21983	0	0
ANAPC4	ENSBTAG00000000646	199.953	-0.00591411	0.0640716	-0.0923047	0.926456	0.999891	212.037	163.089	168.895	172.816	225.42	196.042	33.6245	187.919	196.212	218.932	217.052	187.452	167.641	176.807	266.115	167.915	198.557	239.065	185.017	211.849	260.665	232.575	230.429	202.272	218.755	180.426	146.447	156.052	102.393	230.754	202.81	267.442	183.177	181.533	243.294	181.837	198.534	196.322	199.94	176.875	238.256	192.211
SELO	ENSBTAG00000000647	655.651	0.01554	0.070151	0.221522	0.824686	0.999891	1072.37	575.368	490.951	576.577	594.213	537.146	1718.33	508.845	719.71	531.524	521.146	827.11	618.639	843.354	552.864	652.513	748.331	697.424	839.694	725.842	438.637	671.144	496.97	491.395	871.353	750.768	599.869	1645	564.411	534.135	395.525	497.016	474.365	469.313	631.119	568.063	429.716	611.837	520.431	472.074	868.452	623.134
ADAMTS5	ENSBTAG00000000648	48.3861	-0.0623473	0.0716717	-0.869901	0.384354	0.999891	53.6185	30.3892	52.2879	39.2764	65.4712	58.3955	71.887	30.5063	32.97	58.5379	47.3769	79.2325	78.628	43.0282	29.8845	75.12	22.9488	31.456	47.0754	62.5127	52.1331	50.5019	49.869	27.9981	41.5512	69.0222	67.5908	18.7732	52.4453	41.3702	85.3453	52.0683	37.267	53.4749	10.8398	33.8301	17.6475	44.7918	49.9849	59.7716	19.0969	63.0368
TUBGCP6	ENSBTAG00000000650	324.403	-0.0445047	0.0648743	-0.686014	0.492704	0.999891	421.636	267.425	347.506	300.857	307.466	306.808	961.198	307.503	266.172	375.814	271.04	255.09	178.026	295.721	293.864	294.588	370.175	318.155	393.025	364.657	242.688	381.422	290.616	328.549	354.407	305.151	254.874	286.291	184.807	354.864	337.71	248.508	269.712	312.406	264.974	336.891	298.243	368.818	236.203	313.496	306.459	330.685
PPP1R16B	ENSBTAG00000000653	231.61	0.0058995	0.0703799	0.0838237	0.933197	0.999891	192.539	378.852	296.144	259.224	239.509	311.443	265.518	183.038	438.259	282.153	225.867	222.237	253.687	265.21	257.576	279.859	110.753	154.584	147.795	307.933	249.879	188.718	295.774	226.842	113.655	196.168	197.14	227.625	269.718	192.141	396.443	357.378	162.964	237.823	204.752	166.331	275.301	348.804	195.039	267.143	148.228	203.578
ARMC4	ENSBTAG00000000654	2.21014	-0.0757782	0.0547089	-1.38512	0.166017	0.999891	1.2186	1.01297	1.38817	0.785527	1.6575	0.926913	2.31893	0	0	2.34152	3.30537	3.865	1.48355	2.347	6.40383	1.47294	0.997775	1.79748	1.09478	1.15764	3.59538	3.98699	6.87848	2.85695	3.66628	0	2.81628	0	0	4.59669	2.75307	2.36674	1.89493	0.703617	3.61328	1.40959	4.41187	0	0	2.43966	1.81875	0
MIPOL1	ENSBTAG00000000655	30.9345	-0.0544192	0.0700353	-0.777026	0.437144	0.999891	28.0279	35.454	33.3162	29.0645	26.52	31.9785	2.31893	21.9645	42.6197	42.1473	42.9698	25.1225	32.638	25.8169	14.2307	27.9859	29.9333	24.266	32.8433	26.6258	16.1792	23.922	32.6728	31.4264	35.4407	27.8511	39.428	31.6798	24.9739	22.9834	31.2015	23.6674	30.9506	26.7375	28.9062	33.8301	32.6478	35.2616	47.0446	47.5734	34.5562	27.9015
NFATC1	ENSBTAG00000000656	388.652	-0.0821234	0.0698557	-1.17561	0.239749	0.999891	424.074	452.799	416.452	331.492	432.607	380.498	1234.83	364.855	324.875	305.568	265.531	624.197	588.968	412.289	263.98	621.581	262.415	313.661	435.721	333.401	447.625	330.92	347.363	382.831	430.177	472.257	533.686	237.012	554.421	362.219	352.394	331.344	400.463	320.146	218.001	434.153	331.773	357.382	371.456	284.22	238.256	380.288
WDR97	ENSBTAG00000000658	196.317	-0.000223748	0.0711076	-0.00314661	0.997489	0.999891	311.962	106.362	260.514	246.656	212.16	250.267	505.528	328.248	67.5482	240.006	130.011	92.7599	43.0229	198.712	159.384	129.619	168.624	243.559	293.4	250.051	138.422	228.588	221.831	250.84	270.083	205.856	88.713	58.6663	19.9791	273.043	301.921	156.205	74.5341	163.239	122.851	281.917	114.709	265.892	142.114	119.543	318.281	232.513
FAM83D	ENSBTAG00000000660	10.7311	-0.126164	0.0674184	-1.87135	0.0612965	0.999891	4.87441	27.3502	4.62725	11.7829	13.26	25.0267	8.11627	6.10126	24.9285	14.0491	5.50894	7.73	16.319	9.38798	12.0961	7.36471	5.98665	5.39245	3.28433	8.1035	14.3815	13.29	5.15886	7.42806	10.9988	12.1092	4.22443	14.0799	7.49218	14.7094	6.42384	11.8337	5.05316	4.92532	10.8398	8.45752	22.0594	5.7181	8.82087	19.5173	6.36562	14.4675
TCF20	ENSBTAG00000000662	295.703	-0.000946348	0.0601336	-0.0157374	0.987444	0.999891	253.469	261.347	304.01	279.648	275.974	253.974	521.76	325.807	318.442	282.153	310.704	423.217	433.196	258.169	208.48	387.384	299.333	266.927	267.126	312.563	300.215	217.956	268.261	243.983	283.526	318.471	371.75	214.718	349.635	263.85	286.32	293.476	348.668	268.078	143.327	287.556	307.949	368.818	295.009	335.453	193.697	283.149
SLC22A15	ENSBTAG00000000664	0.982944	0.00303354	0.0373072	0.0813123	0.935194	0.999891	3.65581	0	0	0	0	0.463457	1.15947	1.22025	0	0	0	0	0	0	1.42307	0	0.997775	0.898742	0	2.31529	3.59538	0	0	1.14278	1.22209	0	2.81628	1.17333	0	0.919337	0.917692	0	1.26329	0.703617	0	0	0	0.953017	1.96019	2.43966	0	0
HCRT	ENSBTAG00000000665	0.527611	-0.0317428	0.0329493	-0.963382	0.335356	0.999891	0	0	0.462725	0.785527	0	0.463457	0	1.22025	0.804146	0	0	0	0	0	1.42307	0	0	0.898742	2.18955	1.15764	0	1.329	0	0	0	0	0	0	0	0	0	0	0.631645	0	0	0	0	0	0	1.21983	0	1.03339
GHDC	ENSBTAG00000000666	268.746	-0.0189292	0.0673656	-0.280992	0.778717	0.999891	361.925	271.477	240.617	239.586	293.377	278.074	555.385	200.121	216.315	295.031	229.172	305.335	117.2	311.368	361.46	169.388	275.386	332.535	298.874	269.731	149.208	402.686	237.307	314.264	323.855	267.612	185.875	325.011	129.864	354.864	290.908	213.007	160.438	234.305	279.427	265.002	196.769	271.61	208.76	168.336	374.662	311.051
Novel	ENSBTAG00000000667	34.352	0.0870523	0.0714301	1.21871	0.222956	0.999891	41.4325	20.2594	24.9871	21.2092	32.3212	64.4205	23.1893	31.7265	25.7327	42.1473	26.4429	40.5825	32.638	12.5173	50.5191	17.6753	20.9533	52.1271	20.8008	55.5668	19.7746	21.264	20.6354	18.8558	19.5535	59.3349	43.6524	41.0664	37.4609	22.9834	26.6131	52.0683	42.9518	32.3664	72.2655	60.6122	48.5306	20.9664	77.4276	12.1983	38.1937	49.6027
SLC22A5	ENSBTAG00000000668	246.207	0.0815405	0.0567396	1.4371	0.150689	0.999891	238.846	296.801	291.054	290.645	283.432	295.685	324.651	229.407	293.513	230.639	228.07	253.157	179.509	322.321	171.48	245.981	266.406	270.521	252.894	312.563	222.914	243.207	165.083	252.554	276.193	299.096	188.691	224.105	284.703	265.688	323.945	213.007	219.812	247.673	279.427	260.773	185.299	255.409	223.462	209.811	280.087	256.281
RRP9	ENSBTAG00000000670	119.69	-0.0174972	0.0660337	-0.264974	0.791029	0.999891	152.325	112.44	140.668	135.896	116.025	111.693	275.953	151.311	120.622	134.637	122.299	94.6924	48.9571	139.255	121.673	55.9718	135.697	146.495	100.719	101.873	95.2777	160.809	99.7379	134.848	117.321	122.302	74.6315	152.532	114.88	146.175	76.1684	120.704	166.754	106.95	152.962	109.948	112.944	104.832	150.935	97.5864	135.497	87.8382
PARP3	ENSBTAG00000000671	97.4457	0.00823711	0.0710578	0.115921	0.907715	0.999891	113.33	101.297	94.3959	108.403	71.2724	108.912	137.977	150.091	25.7327	114.734	116.79	56.0425	40.0558	68.8452	111	82.4847	97.782	53.0258	87.5822	72.9315	55.7285	264.47	72.224	81.7087	41.5512	69.0222	76.0397	24.6398	22.4765	111.24	88.0984	85.2027	176.229	68.2509	87.9231	111.357	163.239	194.416	166.616	63.4311	60.9281	94.0385
FAM105A	ENSBTAG00000000672	70.4422	-0.0645512	0.0713154	-0.905152	0.365385	0.999891	60.9301	59.7654	71.7223	80.9093	96.9637	40.3207	20.8704	47.5898	73.1772	53.8549	83.7359	104.355	80.1116	57.8926	97.4805	58.9177	95.7864	46.7346	75.5396	56.7245	79.0985	73.0949	103.177	41.14	47.6617	47.2257	98.57	72.7462	52.4453	79.063	77.0861	37.8679	72.6392	77.3979	51.7903	60.6122	45.0011	56.228	39.2038	136.621	46.3781	63.0368
PGS1	ENSBTAG00000000675	195.027	-0.0453024	0.0558027	-0.811833	0.416887	0.999891	199.851	199.556	231.825	215.234	256.084	194.652	408.132	186.698	160.829	175.614	176.286	191.317	108.299	183.066	218.442	172.334	189.577	230.078	188.302	206.06	158.197	235.233	170.242	157.703	195.535	196.168	126.733	192.425	147.346	212.367	211.069	184.606	200.231	213.196	205.957	204.39	183.534	202.993	195.039	169.556	228.253	201.511
DOPEY1	ENSBTAG00000000676	367.992	0.0305616	0.06638	0.460404	0.645226	0.999891	247.376	341.372	431.722	413.187	304.98	437.04	120.585	524.708	406.898	382.838	535.469	345.917	431.712	276.163	268.249	297.534	376.161	301.079	349.234	406.333	420.66	350.855	426.466	338.262	321.411	446.828	390.055	173.652	394.588	279.479	328.534	534.884	572.902	341.254	317.968	362.264	457.952	402.173	607.66	357.41	236.437	329.652
CSDE1	ENSBTAG00000000678	22602.8	0.00446166	0.0687176	0.0649275	0.948232	0.999891	23917.5	22657.1	21110.9	26185.6	22330.7	28396.5	2364.15	24369.6	23137.7	20476.6	19338.6	25510.9	34449.5	21202	13383.3	31282.3	22318.2	23558.7	22540.4	22950.3	29097.5	22161	18847	22316.7	28194.9	29356.2	27008.2	19377.5	32433.6	22642.4	11068.3	25984.5	22010.9	22842.9	24976.2	25048.3	18107.2	22452.1	25668.7	22553.4	20892.9	23863.1
PGM3	ENSBTAG00000000679	118.906	-0.00537446	0.0622933	-0.0862767	0.931246	0.999891	98.7068	83.0637	117.995	84.8369	136.744	101.034	27.8272	108.602	89.2602	128.783	133.316	88.895	120.167	137.69	145.153	111.944	143.68	103.355	105.099	125.025	107.862	126.255	137.57	131.991	124.654	140.466	107.019	111.466	79.9166	113.998	111.041	123.071	164.859	109.061	137.305	118.405	187.946	122.939	156.815	132.961	119.128	103.339
Novel	ENSBTAG00000000682	266.656	0.0374919	0.071591	0.523696	0.60049	0.999891	249.813	150.933	321.131	228.588	203.044	243.778	56.8139	224.526	232.398	297.373	219.256	264.752	231.433	193.236	184.288	243.035	320.286	202.217	276.979	343.82	276.845	209.982	361.12	346.262	323.855	296.674	267.547	26.9865	184.807	259.253	262.46	364.478	238.13	335.625	144.531	260.773	382.95	338.321	246.004	309.837	164.597	358.586
WDR37	ENSBTAG00000000683	247.893	0.047722	0.0551789	0.86486	0.387116	0.999891	259.562	253.243	249.409	254.511	235.365	296.149	499.73	269.676	201.036	258.738	257.819	262.82	195.828	215.141	269.672	194.428	240.464	234.572	232.093	290.568	206.735	263.141	216.672	288.552	238.308	295.463	209.813	167.785	314.672	248.221	279.896	288.743	251.395	238.526	216.797	262.183	319.42	262.08	210.721	203.712	172.781	251.114
ARHGEF10L	ENSBTAG00000000684	1565.98	-0.0409066	0.0629067	-0.650274	0.515515	0.999891	2115.49	1435.38	1535.32	1451.65	1379.04	1714.33	4168.28	1559.48	1379.91	1449.4	1209.76	2036.85	1683.83	1743.04	1365.44	1764.58	1342.01	1811.86	1664.06	1529.25	1369.84	1740.99	1348.18	1693.03	2049.45	1927.78	1408.14	1694.28	1128.82	1480.13	918.609	937.23	1390.25	1376.28	1454.95	1526.58	1048.26	1607.74	1552.47	1329.61	1612.32	1480.85
NANP	ENSBTAG00000000686	23.1433	-0.000717876	0.0705551	-0.0101747	0.991882	0.999891	19.4976	24.3113	30.5398	24.3513	25.6912	19.0017	12.7541	25.6253	26.5368	22.2444	18.7304	11.595	22.2532	23.47	29.8845	22.0941	31.9288	21.5698	32.8433	16.207	39.5492	17.277	27.5139	12.5706	7.33257	21.7965	40.8361	22.2932	17.4818	24.8221	30.2838	30.7676	19.581	22.5158	25.2929	21.1438	24.7065	8.57716	27.4427	28.0561	24.5531	25.8348
POC1B	ENSBTAG00000000687	130.298	-0.0600588	0.0671983	-0.893755	0.371453	0.999891	99.9254	150.933	114.756	105.261	107.737	126.06	9.27574	93.9594	136.705	122.93	143.233	123.68	163.19	141.602	125.23	167.915	120.731	165.369	113.857	158.597	185.162	123.597	149.607	153.704	134.43	125.935	153.487	68.0529	114.88	136.062	115.629	186.973	109.275	121.726	149.349	138.139	120.885	151.53	123.492	179.315	151.865	99.2055
UBE2R2	ENSBTAG00000000693	451.41	0.00776219	0.0526175	0.147521	0.882721	0.999891	447.227	484.201	438.2	424.185	368.793	410.623	316.534	496.642	518.674	398.058	423.087	541.1	637.925	451.405	347.941	600.96	475.939	439.485	498.124	490.84	596.834	495.716	398.952	415.4	492.504	563.076	536.502	423.57	619.353	470.701	320.274	515.95	412.464	384.175	390.234	445.429	390.009	448.871	392.038	445.238	392.85	427.824
TAF10	ENSBTAG00000000694	518.489	-0.0357869	0.0608735	-0.587889	0.556607	0.999891	581.273	502.434	404.421	515.306	686.205	457.432	621.474	553.994	422.981	484.694	425.29	432.88	507.373	553.109	587.017	455.139	485.917	585.98	489.365	551.038	399.088	645.893	400.671	523.964	545.054	507.374	473.136	917.54	284.703	511.151	417.55	407.08	576.06	541.082	980.402	429.924	410.304	475.556	581.197	465.975	777.515	523.929
UBAP2	ENSBTAG00000000695	884.352	-0.0298179	0.0564427	-0.528286	0.597301	0.999891	883.487	730.353	938.869	785.527	808.031	883.812	1150.19	913.968	823.445	797.287	748.114	1049.35	1351.51	889.511	612.633	1064.94	1062.63	892.451	869.253	1054.61	934.8	754.871	854.651	960.505	1065.67	897.289	1277.18	525.65	1178.77	720.76	667.162	835.46	689.756	956.92	679.296	909.183	808.255	951.111	794.858	1058.81	607.462	764.709
ILK	ENSBTAG00000000696	963.4	0.0135255	0.0424762	0.318426	0.750162	0.999891	949.291	940.038	777.84	855.439	861.071	822.172	888.152	822.449	963.366	1018.56	1020.26	809.717	870.842	1038.94	1085.8	773.294	817.178	1094.67	1028	865.917	807.164	1044.59	906.239	929.079	998.451	925.14	937.823	1527.67	941.517	961.627	1042.5	908.829	894.409	847.155	1069.53	940.194	946.788	919.662	943.833	909.993	1083.97	1007.56
RRP8	ENSBTAG00000000697	61.6301	0.0587093	0.0705004	0.832752	0.404985	0.999891	73.1161	24.3113	79.1259	43.204	45.5812	61.6397	105.511	56.1316	65.1358	55.0257	52.8858	94.6924	37.0887	56.3279	38.423	55.9718	75.8309	43.1396	70.0657	82.1926	80.8962	33.2249	80.8221	76.5662	50.1059	66.6004	74.6315	28.1598	39.9583	66.1923	54.1438	56.8018	77.0607	72.4726	19.2708	63.4314	82.9432	70.5233	57.8257	75.6294	30.9187	81.6378
MYO18B	ENSBTAG00000000698	5278.3	-0.0261519	0.0709582	-0.368554	0.71246	0.999891	4765.95	6148.74	5390.74	5982.58	4434.64	7267.93	14268.4	10136.6	3460.24	4934.75	4908.47	5770.44	5733.91	4122.89	3032.57	5608.96	4271.48	5188.44	3597.44	4774.12	3935.15	4570.42	5801.99	4066.58	4581.63	4859.4	6108.52	6570.62	10321.7	4119.55	3125.66	5438.77	8956.72	4563.66	4025.19	6056.99	5989.56	4023.64	6633.29	4352.35	3320.12	4561.39
Novel	ENSBTAG00000000699	13.8376	0.121757	0.0719984	1.69111	0.090816	0.999891	12.186	8.10378	8.79177	16.4961	9.94499	9.73259	0	15.8633	9.64975	17.5614	20.934	9.66249	5.93419	15.6466	17.0769	17.6753	16.9622	7.18994	16.4217	8.1035	12.5838	11.961	22.355	13.142	14.6651	16.9528	9.857	8.21328	24.9739	14.7094	9.17692	14.2005	12.0013	11.2579	10.8398	15.5054	7.94137	16.2013	7.84077	20.7371	8.18437	20.6678
PARVA	ENSBTAG00000000700	191.197	-0.0225987	0.0671893	-0.336344	0.736612	0.999891	119.423	164.101	178.612	139.038	198.071	177.967	156.528	137.888	246.873	201.37	195.017	260.887	280.39	204.189	201.365	182.645	172.615	116.837	166.406	172.489	201.342	152.835	278.578	180.559	162.539	130.779	245.017	113.813	314.672	166.4	295.497	222.474	236.867	213.196	112.012	160.693	230.3	168.684	212.681	257.384	126.403	177.743
ST6GAL2	ENSBTAG00000000703	3.74561	-0.114106	0.053786	-2.12147	0.0338822	0.999891	2.4372	1.01297	0.462725	0	3.315	10.6595	13.9136	2.4405	0	4.68303	1.10179	0	7.41774	0.782332	0	4.41882	0.997775	0.898742	4.37911	2.31529	0	2.65799	3.43924	9.71362	3.66628	2.42183	7.04071	3.51998	4.99479	1.83867	0	14.2005	6.94809	9.85064	1.20443	11.2767	3.5295	2.85905	5.88058	1.21983	2.72812	2.06678
GUSB	ENSBTAG00000000704	148.357	0.0928841	0.0609794	1.5232	0.127708	0.999891	185.228	150.933	156.401	161.033	159.12	134.866	158.847	174.496	148.767	132.296	189.508	175.857	151.322	136.908	200.653	122.254	124.722	164.47	172.975	109.976	149.208	208.653	122.093	126.848	95.3234	144.099	180.242	201.812	117.377	113.078	163.349	104.137	167.386	159.018	114.42	169.15	140.298	162.966	170.537	69.5303	156.412	142.608
COX7A2L	ENSBTAG00000000705	460.818	0.00847225	0.0555744	0.152449	0.878833	0.999891	359.488	518.642	364.164	437.539	525.427	396.255	192.472	395.361	490.529	412.107	427.494	413.555	483.636	476.44	573.498	431.572	396.117	434.991	399.594	541.777	488.972	457.175	414.428	495.394	545.054	393.548	436.524	625.382	434.546	556.199	525.837	456.781	456.679	392.618	719.042	439.791	406.775	444.106	464.566	465.975	585.637	492.927
ADAMTS1	ENSBTAG00000000706	1186.9	-0.0330366	0.0692688	-0.476933	0.63341	0.999891	1089.43	1301.67	1874.96	1984.24	1272.96	1351.44	1540.93	573.518	951.304	1956.34	919.993	1124.71	1360.41	938.798	938.516	1710.09	971.833	1059.62	1213.01	1553.56	834.129	1497.78	964.706	745.663	1041.22	1661.38	1046.25	776.741	944.015	947.837	1766.56	1145.5	1258.24	1023.76	681.705	1099.48	1467.39	1518.16	1411.34	1099.07	832.077	1328.94
WISP1	ENSBTAG00000000707	4.50916	-0.0288705	0.0367011	-0.786639	0.431493	0.999891	0	1.01297	0	0	4.9725	0	0	7.32151	2.41244	3.51228	3.30537	15.46	0	4.69399	30.5961	5.89177	5.98665	0.898742	2.18955	1.15764	0	10.632	5.15886	0	3.66628	1.21092	25.3466	2.34665	0	5.51602	5.50615	0	0.631645	0.703617	0	4.22876	0.882374	3.81207	0.980096	0	1.81875	1.03339
PIP5K1C	ENSBTAG00000000710	157.844	-0.0463786	0.0676726	-0.685337	0.493131	0.999891	193.758	144.855	180.463	125.684	142.545	159.893	427.843	154.972	133.488	175.614	132.215	200.98	142.421	153.337	101.038	198.847	155.653	154.584	190.491	172.489	106.064	139.545	182.28	232.555	157.65	115.037	154.896	56.3196	94.9009	194.899	201.892	139.638	156.016	168.165	90.3319	200.161	158.827	170.59	129.373	143.94	100.941	184.977
NDRG1	ENSBTAG00000000711	434.981	-0.0222901	0.0624102	-0.357155	0.720976	0.999891	338.771	559.161	366.941	388.836	450.011	407.378	331.608	322.146	348.195	380.497	492.499	469.597	409.459	429.5	421.229	362.344	407.092	399.94	352.518	405.175	406.279	516.98	404.11	301.693	353.185	333.002	359.076	573.756	342.143	407.266	573.557	355.011	588.061	473.534	433.593	346.758	471.188	375.489	422.421	396.445	418.312	431.957
FBXW2	ENSBTAG00000000712	301.186	0.0841423	0.0359912	2.33785	0.0193948	0.999891	327.804	283.632	280.411	285.932	287.576	320.712	320.013	395.361	299.946	272.787	302.992	282.145	228.466	283.204	315.211	257.765	332.259	270.521	276.979	313.721	282.238	314.972	244.186	306.836	301.857	377.806	290.077	305.065	307.179	316.252	317.521	359.745	270.344	328.589	274.609	303.061	283.242	309.731	341.073	286.66	318.281	311.051
AGFG2	ENSBTAG00000000713	89.0437	-0.0752209	0.0580401	-1.29602	0.19497	0.999891	114.549	91.1675	86.5295	64.4132	86.1899	64.8839	144.933	62.2328	83.6311	91.3192	90.3467	104.355	89.0128	89.9682	86.0959	104.579	55.8754	102.457	97.4352	69.4586	91.6823	122.268	99.7379	76.5662	100.212	73.8659	111.243	80.9594	67.4296	90.095	98.193	101.77	75.1657	87.9522	77.0832	94.4423	78.5313	98.1608	87.2286	71.9699	101.85	82.6712
Novel	ENSBTAG00000000715	6.28116	-0.0313351	0.0653349	-0.479608	0.631506	0.999891	0	10.1297	6.94087	10.2119	9.11624	2.78074	9.27574	3.66075	6.43316	3.51228	14.3233	1.9325	4.45064	14.082	16.3653	7.36471	7.9822	5.39245	7.66344	5.78821	3.59538	5.31599	13.757	3.99972	1.22209	2.42183	5.63257	9.3866	2.49739	1.83867	9.17692	2.36674	9.47467	3.51809	4.8177	1.40959	3.5295	1.90603	0.980096	15.8578	10.0031	8.26712
PLPP2	ENSBTAG00000000717	26.8125	0.0407822	0.0721279	0.565415	0.571792	0.999891	31.6837	16.2076	32.3907	32.9921	37.2937	17.6114	26.6677	40.2683	24.1244	36.2935	45.1733	21.2575	25.2203	27.3816	20.6345	51.553	20.9533	20.6711	30.6538	21.9952	32.3585	35.8829	12.0373	18.2845	14.6651	25.4292	11.2651	43.413	29.9687	22.0641	11.93	35.5011	30.9506	23.923	10.8398	16.915	16.7651	40.9797	32.3432	13.4181	30.9187	21.7012
TMPRSS9	ENSBTAG00000000718	19.1562	-0.0207305	0.0718075	-0.288696	0.772814	0.999891	24.372	24.3113	19.4344	18.0671	19.89	20.3921	55.6544	14.643	16.0829	23.4152	20.934	17.3925	8.90128	19.5583	11.3846	8.83765	14.9666	22.4686	22.9903	21.9952	14.3815	9.30298	17.1962	29.1408	32.9965	9.68733	8.44885	7.03995	4.99479	26.6608	28.4484	14.2005	21.4759	24.6266	13.2487	5.63834	14.118	20.9664	18.6218	20.7371	12.7312	34.1019
Novel	ENSBTAG00000000719	0.199722	0.0276714	0.0206156	1.34225	0.179514	0.999891	0	1.01297	0.462725	0	0	0	0	0	0	0	1.10179	1.9325	0	0	0.711536	0	0	0	0	1.15764	0	0	0	0	0	0	0	0	0	0	0	0	0	0	0	0	0	0	0.980096	0	0	0
CTSL	ENSBTAG00000000720	5.55338	0.0663018	0.059731	1.11001	0.266997	0.999891	1.2186	2.02594	2.77635	7.85527	4.9725	2.31728	3.4784	2.4405	2.41244	1.17076	15.425	3.865	5.93419	7.82332	1.42307	5.89177	3.9911	6.2912	2.18955	16.207	0	5.31599	8.59809	1.71417	1.22209	2.42183	2.81628	11.7333	12.487	4.59669	0.917692	4.73348	13.8962	7.03617	7.22655	1.40959	9.70612	6.67112	7.84077	2.43966	14.55	4.13356
GPATCH1	ENSBTAG00000000721	132.185	-0.00432857	0.0469024	-0.0922889	0.926469	0.999891	135.265	131.686	123.085	125.684	118.511	123.279	74.2059	148.871	131.88	142.833	133.316	152.667	140.937	115.003	115.98	125.2	154.655	124.026	143.416	127.341	143.815	147.519	180.56	129.705	134.43	152.575	114.06	99.7326	109.885	117.675	125.724	134.904	135.172	128.762	126.465	128.272	129.709	142	139.174	143.94	146.409	124.007
USP42	ENSBTAG00000000725	99.0107	-0.0195078	0.0663412	-0.294053	0.768718	0.999891	88.958	89.1416	112.905	108.403	96.1349	95.4721	184.355	87.8581	91.6726	80.7823	92.5502	115.95	155.772	68.8452	56.9229	94.2683	120.731	90.773	106.193	93.769	84.4915	101.004	80.8221	88.5653	80.6582	106.561	121.1	41.0664	134.859	102.966	89.0161	111.237	102.326	103.432	51.7903	108.538	142.945	103.879	112.711	95.1467	65.4749	107.473
RNF169	ENSBTAG00000000727	88.6686	-0.0101321	0.0648709	-0.156188	0.875885	0.999891	99.9254	68.8821	115.681	89.5501	89.5049	87.1298	64.9302	84.1973	106.147	83.1239	79.3288	127.545	155.772	86.8388	51.2306	94.2683	106.762	53.9245	84.2978	84.5079	88.0869	65.1209	101.458	83.9942	91.6571	100.506	118.284	49.2797	122.372	62.5149	66.0738	94.6697	97.9049	104.839	48.177	94.4423	97.9435	98.1608	91.1489	106.125	51.8343	74.4041
ZNF597	ENSBTAG00000000728	0.32029	-0.0176006	0.0220078	-0.799743	0.42386	0.999891	0	1.01297	0.462725	0	0.828749	0	0	1.22025	0	0	1.10179	1.9325	0	0	0	1.47294	0	0	0	0	1.79769	0	3.43924	0	0	0	2.81628	0	0	0	0	0	0	0	0	1.40959	0	0	0	0	0.909374	0
WFIKKN2	ENSBTAG00000000731	282.628	0.0638162	0.0703585	0.907015	0.364399	0.999891	493.534	187.4	258.2	261.581	201.386	292.441	369.87	206.222	375.536	218.932	183.999	401.96	179.509	200.277	273.941	244.508	456.981	248.053	273.694	275.519	273.249	516.98	311.251	237.698	376.405	307.573	367.525	470.503	222.268	223.399	111.041	198.806	182.545	317.331	186.686	315.747	157.945	246.832	336.173	319.595	315.553	279.015
BCL2A1	ENSBTAG00000000735	8.66314	0.0165447	0.0660133	0.250627	0.802103	0.999891	3.65581	17.2205	7.4036	14.1395	8.28749	4.63457	1.15947	4.88101	11.258	7.02455	15.425	3.865	1.48355	17.9936	13.5192	7.36471	6.98443	11.6837	13.1373	2.31529	12.5838	3.98699	13.757	2.85695	8.55466	12.1092	4.22443	10.5599	0	10.1127	13.7654	2.36674	16.4228	5.62894	18.0664	7.04793	9.70612	6.67112	7.84077	21.9569	6.36562	4.13356
LRP8	ENSBTAG00000000736	15.7113	-0.0133549	0.071568	-0.186605	0.851971	0.999891	17.0604	17.2205	34.2416	17.2816	12.4312	19.9286	28.9867	18.3038	7.23731	11.7076	12.1197	17.3925	22.2532	13.2996	15.6538	10.3106	14.9666	12.5824	15.3269	12.7341	26.9654	21.264	17.1962	23.9983	4.88838	18.1637	22.5303	3.51998	44.9531	10.1127	7.34153	4.73348	24.6341	17.5904	8.43098	14.0959	29.1184	22.8724	20.582	17.0776	9.09374	11.3673
DMXL2	ENSBTAG00000000737	48.9107	0.0360361	0.0702464	0.512996	0.607954	0.999891	45.0883	22.2854	56.4524	43.9895	66.3	80.178	6.9568	28.0658	38.599	62.0502	51.7841	38.65	48.9571	39.8989	29.8845	57.4447	41.9066	17.0761	49.265	87.9808	59.3239	29.2379	98.0183	45.7111	26.8861	41.1711	64.7745	3.51998	19.9791	35.8542	67.9092	75.7357	34.1088	66.14	19.2708	36.6492	63.531	67.6642	65.6664	50.013	16.3687	60.97
DAPK1	ENSBTAG00000000738	51.3813	-0.0693233	0.0716678	-0.967286	0.333401	0.999891	47.5255	26.3373	52.2879	32.2066	69.6149	43.1015	52.176	24.405	53.8778	63.221	66.1073	71.5025	59.3419	50.8516	51.2306	54.4988	48.891	36.8484	58.0232	26.6258	52.1331	35.8829	67.0651	42.8542	32.9965	36.3275	78.856	23.4665	74.9218	41.3702	89.9338	52.0683	65.0594	47.1424	38.5416	46.5163	49.413	44.7918	55.8655	84.1682	35.4656	46.5026
AMOTL2	ENSBTAG00000000742	452.592	-0.10797	0.0680476	-1.58668	0.112585	0.999891	399.702	505.473	457.172	392.764	566.865	450.943	1205.85	281.878	447.909	405.083	437.41	655.117	416.877	331.709	486.691	518.475	364.188	463.751	422.584	378.549	399.088	453.188	347.363	261.125	393.514	403.235	515.38	354.344	354.63	376.928	664.409	333.711	413.727	492.532	296.289	374.95	520.601	541.314	497.889	469.634	331.922	488.794
DCTN6	ENSBTAG00000000744	259.82	0.00225447	0.0599057	0.0376337	0.96998	0.999891	259.562	277.554	256.812	288.288	276.802	250.267	55.6544	248.931	205.057	275.128	247.902	231.9	219.565	262.081	300.98	245.981	291.35	319.054	241.946	250.051	233.7	283.076	256.223	250.84	221.199	248.238	223.895	298.025	282.205	282.237	224.834	236.674	279.187	218.825	445.637	232.582	309.713	223.006	332.253	292.759	331.922	224.246
AQP1	ENSBTAG00000000745	675.367	-0.00311074	0.0708774	-0.043889	0.964993	0.999891	435.041	833.676	563.599	752.535	624.048	449.089	459.149	399.022	460.775	895.63	464.955	674.442	415.393	518.686	717.94	509.638	836.136	581.486	649.203	671.433	404.481	603.365	507.288	626.243	657.487	540.068	680.133	1025.49	469.51	595.731	812.157	433.114	680.913	503.086	569.693	615.989	1073.85	789.098	769.375	578.199	644.746	1002.39
KAT2B	ENSBTAG00000000746	1445.35	0.0161422	0.0579254	0.278672	0.780496	0.999891	1502.54	1153.78	1260.46	1432.8	1456.94	1714.79	1510.79	1419.15	1095.25	1351.06	1373.93	1387.53	1453.88	1185.23	1231.67	1627.6	1538.57	1263.63	1690.34	1677.42	1691.63	1436.65	1704.14	1768.45	1762.26	1342.91	1464.47	429.437	1588.34	1406.59	1416.92	1637.79	1419.94	1729.49	1144.2	1718.29	1259.15	1512.44	1355.47	1262.52	919.377	1814.63
GAR1	ENSBTAG00000000748	66.4199	0.0278787	0.0674808	0.413135	0.679508	0.999891	69.4603	69.8951	82.365	82.4804	55.5262	71.3723	25.5083	91.5189	69.9607	58.5379	76.0234	40.5825	59.3419	64.9335	75.4228	38.2965	94.7887	78.1906	43.7911	59.0398	88.0869	50.5019	73.9436	62.8528	76.9919	84.7641	29.571	119.679	84.9114	58.8376	42.2138	82.836	97.9049	59.8075	90.3319	54.9739	95.2964	57.181	76.4475	59.7716	61.8374	54.7697
LMNTD1	ENSBTAG00000000749	0.296513	-0.00838948	0.0218957	-0.383157	0.701603	0.999891	0	0	0.462725	0.785527	0.828749	0.463457	0	0	0	0	3.30537	0	0	0	0	0	0	2.69623	0	0	0	0	1.71962	0	0	0	0	0	0	0	0	0	0	0	1.20443	0	0	0	0	1.21983	0.909374	0
MSL2	ENSBTAG00000000750	163.201	0.0267243	0.0695391	0.384306	0.700751	0.999891	98.7068	176.257	198.046	194.025	147.517	127.451	57.9734	189.139	202.645	188.492	217.052	260.887	292.259	185.413	145.153	192.955	207.537	110.545	188.302	186.38	152.804	102.333	144.448	131.991	160.094	151.364	216.854	89.1727	264.724	130.546	175.279	217.74	113.696	174.497	97.5585	148.007	165.004	178.214	132.313	251.285	100.941	129.174
RRH	ENSBTAG00000000751	2.03741	0.0481145	0.0515037	0.934194	0.350204	0.999891	4.87441	0	2.31362	1.57105	2.48625	0.463457	0	3.66075	0	1.17076	4.40715	0	1.48355	1.56466	2.13461	1.47294	2.99333	2.69623	2.18955	4.63057	5.39308	1.329	1.71962	0.571389	2.44419	1.21092	0	1.17333	2.49739	1.83867	0	2.36674	2.52658	2.11085	0	7.04793	1.76475	1.90603	0	1.21983	0.909374	1.03339
SGOL1	ENSBTAG00000000752	3.86222	-0.068662	0.0627102	-1.09491	0.273556	0.999891	3.65581	2.02594	1.38817	1.57105	4.9725	3.70765	0	2.4405	5.62902	0	4.40715	5.7975	1.48355	1.56466	6.40383	2.94588	0.997775	11.6837	2.18955	5.78821	3.59538	2.65799	5.15886	1.71417	3.66628	0	8.44885	7.03995	2.49739	3.67735	3.67077	7.10023	2.52658	5.62894	4.8177	8.45752	2.64712	2.85905	2.94029	6.09915	1.81875	1.03339
PIAS4	ENSBTAG00000000753	106.629	-0.0181257	0.0510988	-0.354718	0.722801	0.999891	106.018	95.2194	115.681	94.2633	96.1349	88.9837	195.95	124.466	112.58	103.027	95.8556	119.815	93.4635	107.179	103.173	113.416	105.764	121.33	124.805	123.868	111.457	99.6748	85.9809	108.564	128.32	99.2951	126.733	105.599	77.4192	110.32	109.205	113.604	97.9049	103.432	75.8788	104.309	119.121	109.597	83.3082	113.444	87.2999	127.107
PPP2R5A	ENSBTAG00000000754	987.611	0.0104544	0.051485	0.203057	0.83909	0.999891	815.245	1066.66	938.869	934.777	941.459	1086.34	480.019	871.259	1038.96	943.632	966.269	1047.41	1068.15	879.341	1060.19	885.238	763.298	1007.49	1151.71	1060.4	1200.86	951.562	1021.45	931.364	828.58	1035.33	1074.41	1206.18	1473.46	789.711	1234.3	1126.57	1056.74	1001.95	1392.32	916.231	1017.38	855.81	993.818	1010.02	1002.13	922.818
ZFR2	ENSBTAG00000000755	0.697904	-0.031039	0.0354926	-0.87452	0.381835	0.999891	0	0	0.462725	0	2.48625	0.463457	0	1.22025	0	1.17076	1.10179	0	0	3.12933	0	0	0	0.898742	0	1.15764	1.79769	1.329	0	1.14278	0	0	0	1.17333	0	0.919337	0	2.36674	1.26329	0	0	0	0.882374	0.953017	0	2.43966	0	0
TMEM206	ENSBTAG00000000758	77.3231	0.0180116	0.0659919	0.272937	0.784902	0.999891	90.1766	97.2453	80.5141	84.8369	67.9575	68.5916	121.744	71.9948	84.4353	78.4408	81.5324	83.0975	23.7368	93.8798	76.8459	97.2141	48.891	56.6208	78.824	78.7197	86.2892	71.7659	80.8221	67.9953	51.328	72.6549	76.0397	59.8396	24.9739	88.2564	91.7692	61.5353	77.0607	71.0654	66.2434	97.2614	82.9432	118.174	74.4873	53.6725	75.4781	70.2706
NENF	ENSBTAG00000000759	682.522	-0.0463665	0.0695467	-0.666696	0.504966	0.999891	768.938	773.911	489.563	572.649	758.306	706.308	1783.26	721.169	602.305	616.99	668.786	604.872	341.216	825.36	949.901	322.574	572.723	786.4	604.317	573.033	551.892	693.737	531.362	567.389	789.473	575.185	511.156	1337.59	716.752	501.958	825.922	530.15	716.917	733.169	1222.49	668.144	528.542	450.777	736.052	465.975	1073.06	644.836
GIPC1	ENSBTAG00000000764	126.795	0.0378939	0.065799	0.575904	0.56468	0.999891	101.144	137.764	162.416	149.25	153.319	127.451	231.893	189.139	121.426	152.199	149.843	131.41	83.0787	138.473	204.922	91.3224	109.755	151.887	155.458	111.134	75.5031	150.177	120.373	118.278	111.211	129.568	92.9374	251.092	114.88	113.998	164.267	87.5695	113.064	101.321	114.42	121.224	126.18	120.08	84.2883	112.224	140.953	101.272
DCP2	ENSBTAG00000000767	59.6107	0.0894515	0.0708958	1.26173	0.207045	0.999891	45.0883	46.5967	63.856	47.9172	40.6087	50.9802	19.7109	57.3518	61.9192	51.5134	82.6341	90.8274	81.5951	63.3689	38.423	88.3765	58.8687	27.861	58.0232	74.0891	73.7054	30.5669	60.1867	55.4248	56.2163	67.8113	98.57	19.9465	99.8957	60.6763	59.65	101.77	56.848	69.6581	30.1106	62.0218	76.7666	68.6173	57.8257	84.1682	33.6468	64.0702
PGM2L1	ENSBTAG00000000770	346.537	-0.00277223	0.0719266	-0.0385425	0.969255	0.999891	299.776	303.892	354.91	274.149	303.322	318.395	192.472	305.063	374.732	257.567	302.992	546.897	534.077	272.251	140.173	446.301	486.914	223.787	375.509	275.519	715.482	212.64	457.419	413.114	481.505	405.657	349.219	95.0393	442.039	540.57	175.279	532.517	217.917	329.997	118.034	256.545	274.418	450.777	256.785	440.358	225.525	416.456
Novel	ENSBTAG00000000771	895.866	0.0315857	0.0450075	0.701787	0.482812	0.999891	877.394	986.635	782.468	931.635	963.007	925.986	880.035	1010.37	796.908	921.387	839.563	946.924	1066.67	907.505	815.42	963.304	951.878	898.742	770.723	857.813	825.141	922.324	686.128	941.078	1047.33	1061.97	806.865	1254.28	1326.12	968.981	858.042	811.793	760.5	839.416	915.364	886.63	789.725	841.514	833.082	708.721	861.177	803.978
Novel	ENSBTAG00000000773	72.6494	-0.0202641	0.0649965	-0.311772	0.755214	0.999891	77.9905	86.1026	79.1259	57.3435	74.5874	79.2511	26.6677	96.3999	90.0643	64.3917	92.5502	65.705	91.9799	81.3625	91.0766	64.8094	100.775	71.8994	90.8665	67.1433	88.0869	101.004	68.7848	75.4234	78.214	82.3423	78.856	28.1598	92.4035	56.0796	63.3207	61.5353	85.2721	66.8437	83.1054	76.1176	56.472	80.0535	74.4873	84.1682	51.8343	66.137
Novel	ENSBTAG00000000776	0.895477	-0.00643175	0.0408685	-0.157376	0.874948	0.999891	1.2186	1.01297	2.31362	0.785527	0	2.31728	1.15947	3.66075	0.804146	1.17076	1.10179	0	0	0	0	0	0	0	1.09478	3.47293	0	0	0	1.14278	0	1.21092	2.81628	0	0	0.919337	0	2.36674	1.26329	4.2217	1.20443	1.40959	0	0.953017	0	1.21983	0.909374	2.06678
HSP90AB1	ENSBTAG00000000778	5291.6	0.0698711	0.0567961	1.23021	0.218618	0.999891	3858.09	5320.13	5691.52	6469.6	4306.18	4818.56	5066.87	9026.2	4088.28	5250.85	5775.58	4019.6	5499.51	4902.87	5586.98	4489.53	5296.19	6403.54	5531.91	4899.14	4427.72	5775.82	3798.64	4402.55	5049.69	8256.02	6077.54	6946.08	5941.3	4509.35	4236.98	3822.29	4560.48	5251.1	7259.07	5590.42	6079.56	5882.02	6836.17	4130.34	5980.04	4706.06
HIP1	ENSBTAG00000000781	235.701	-0.0351989	0.0673979	-0.522256	0.601492	0.999891	243.72	188.413	237.378	177.529	262.714	246.559	325.81	189.139	268.585	235.322	224.765	257.022	268.522	190.889	159.384	228.306	306.317	142.9	236.472	267.415	233.7	170.112	266.541	226.27	206.534	164.685	319.648	65.7062	154.838	208.69	319.357	253.241	204.021	256.82	143.327	222.715	206.476	247.785	259.725	267.143	136.406	283.149
KDR	ENSBTAG00000000782	904.857	0.020942	0.0655769	0.31935	0.749461	0.999891	731.161	973.466	1020.31	776.101	789.798	1057.14	383.784	772.419	1264.92	902.655	748.114	939.194	1332.23	884.817	838.19	1091.45	646.558	766.627	909.76	920.326	821.545	566.153	1047.25	884.51	618.38	673.269	916.701	868.261	1316.13	831.081	1430.68	1263.84	845.772	902.037	713.02	741.442	1427.68	1016.87	753.694	1064.91	683.849	935.218
MTERF4	ENSBTAG00000000784	227.949	0.0580465	0.0600992	0.965845	0.334122	0.999891	238.846	254.256	212.853	247.441	238.68	237.753	141.455	242.83	191.387	248.201	252.31	154.6	130.552	246.435	288.172	157.605	227.493	282.205	255.083	256.997	231.902	251.181	206.354	246.269	248.085	239.761	132.365	213.545	129.864	324.526	230.341	189.339	205.916	201.235	348.079	231.172	206.476	197.275	256.785	207.371	331.922	188.077
PASK	ENSBTAG00000000785	45.0696	0.0309693	0.0660845	0.468631	0.639333	0.999891	58.4929	33.4281	51.8252	45.5606	68.7862	44.4918	74.2059	31.7265	41.0114	53.8549	65.0055	32.8525	22.2532	30.5109	41.2691	27.9859	47.8932	50.3296	56.9284	41.6751	35.9538	58.4759	48.1493	50.8536	39.107	38.7493	30.9791	23.4665	29.9687	55.1602	58.7323	47.3348	36.0038	56.2894	27.7018	67.6601	42.354	57.181	27.4427	47.5734	36.375	44.4358
NQO2	ENSBTAG00000000786	96.1807	0.0174698	0.0705544	0.247607	0.804438	0.999891	130.39	149.92	125.861	142.18	74.5874	88.5202	150.731	154.972	80.4146	84.2946	117.891	67.6375	83.0787	91.5328	103.173	73.6471	85.8087	97.9629	77.7292	89.1385	68.3123	194.034	55.0278	63.9956	162.539	77.4986	46.4687	133.759	99.8957	80.9017	133.065	71.0023	77.0607	71.769	139.713	69.0697	62.6486	85.7716	89.1888	68.3105	82.753	134.341
PPP1R7	ENSBTAG00000000789	322.769	0.0049799	0.0580189	0.0858322	0.9316	0.999891	337.553	313.008	289.666	338.562	298.35	281.782	433.641	364.855	317.638	273.958	286.465	260.887	327.864	291.81	421.229	303.426	292.348	374.776	314.201	270.888	282.238	350.855	307.812	258.268	375.183	314.838	285.853	684.049	322.164	334.639	325.781	231.941	294.978	278.632	438.411	303.061	263.83	285.905	380.277	262.263	505.612	319.318
CALY	ENSBTAG00000000791	4.15529	0.0466178	0.0581915	0.80111	0.423068	0.999891	0	10.1297	2.31362	1.57105	4.14375	5.09802	5.79734	2.4405	7.23731	3.51228	4.40715	0	7.41774	0.782332	9.24997	1.47294	2.99333	2.69623	5.47389	5.78821	3.59538	2.65799	10.3177	1.14278	0	6.05458	0	21.1199	0	5.51602	7.34153	7.10023	8.21138	7.03617	3.61328	4.22876	0	3.81207	8.82087	3.65949	3.6375	3.10017
AJAP1	ENSBTAG00000000792	4.43809	-0.00178208	0.0648262	-0.0274902	0.978069	0.999891	4.87441	5.06486	6.01542	2.35658	4.9725	6.02494	13.9136	3.66075	4.02073	4.68303	3.30537	3.865	7.41774	5.47632	2.84614	8.83765	1.99555	1.79748	10.9478	3.47293	10.7862	3.98699	3.43924	5.1425	6.11047	3.63275	5.63257	3.51998	4.99479	7.3547	4.58846	4.73348	2.52658	2.11085	4.8177	2.81917	3.5295	2.85905	4.90048	3.65949	3.6375	3.10017
LAMC2	ENSBTAG00000000793	3.58682	-0.00461078	0.0576877	-0.0799266	0.936296	0.999891	1.2186	9.11675	3.23907	2.35658	2.48625	1.39037	2.31893	4.88101	3.21658	7.02455	5.50894	5.7975	1.48355	5.47632	4.26922	0	1.99555	3.59497	6.56866	2.31529	1.79769	7.97398	8.59809	1.71417	0	1.21092	1.40814	2.34665	0	0.919337	1.83538	4.73348	5.05316	3.51809	2.40885	2.81917	7.94137	3.81207	8.82087	10.9785	1.81875	2.06678
NMNAT2	ENSBTAG00000000795	66.9912	-0.0918153	0.0682875	-1.34454	0.178773	0.999891	90.1766	114.466	57.8406	65.9843	97.7924	57.0052	144.933	74.4353	69.9607	71.4163	58.3948	83.0975	99.3977	74.3215	51.9421	72.1741	92.7931	79.9881	78.824	60.1974	68.3123	53.1599	36.112	71.995	85.5466	39.9602	60.5501	92.6927	54.9426	34.9348	42.2138	61.5353	84.6404	61.9183	57.8124	59.2026	53.8248	42.8858	71.547	59.7716	36.375	48.5694
MRPL9	ENSBTAG00000000797	1227.43	-0.0108235	0.0601276	-0.180008	0.857146	0.999891	1319.75	1431.33	976.349	1267.06	1269.64	1165.59	1232.51	1248.32	1481.24	1194.17	1161.29	1018.43	1001.39	1265.81	1443	976.56	1158.42	1425.41	1285.27	1148.38	925.812	1455.25	987.061	1227.34	1387.08	1434.94	901.211	2086.17	1243.7	1489.33	1062.69	873.328	1028.32	997.729	2418.49	1033.23	987.377	1190.32	1264.32	953.907	1948.79	1167.73
ICA1	ENSBTAG00000000799	42.4389	-0.0388554	0.068994	-0.563171	0.573318	0.999891	28.0279	68.8821	28.6889	42.4185	46.41	33.3689	37.1029	26.8455	35.3824	37.4643	53.9876	61.84	40.0558	41.4636	54.0767	66.2824	30.931	31.456	30.6538	38.2022	44.9423	45.1859	39.5512	31.4264	46.4396	26.6401	29.571	45.7597	37.4609	44.1282	78.0038	56.8018	44.2151	30.9592	56.608	40.878	56.472	43.8388	24.5024	45.1337	42.7406	46.5026
Novel	ENSBTAG00000000801	431.286	0.028448	0.0697733	0.407721	0.683479	0.999891	426.511	415.319	376.195	413.973	396.971	350.373	52.176	391.701	300.75	532.695	417.578	411.622	673.53	502.257	357.191	446.301	400.108	514.081	458.712	380.864	596.834	368.132	297.494	579.389	613.491	538.857	482.993	222.932	589.385	452.314	248.694	553.818	437.73	481.274	432.389	544.1	362.656	405.985	593.938	417.182	431.953	480.527
LYVE1	ENSBTAG00000000802	183.119	0.0326894	0.0721262	0.453225	0.650387	0.999891	149.888	187.4	141.131	160.248	146.689	104.278	41.7408	167.174	183.345	174.443	297.483	253.157	200.279	165.854	155.115	156.132	173.613	149.191	137.942	130.814	138.422	202.008	123.813	110.85	152.762	207.067	168.977	241.705	169.823	171.916	268.884	113.604	211.601	235.712	85.5142	145.187	210.005	171.543	192.099	161.017	190.059	112.64
ZNF667	ENSBTAG00000000803	178.505	0.00713071	0.0644022	0.110722	0.911837	0.999891	164.511	205.633	176.761	229.374	160.777	207.165	24.3488	192.8	177.716	170.931	196.118	119.815	265.555	160.378	146.576	170.861	220.508	162.672	211.292	166.701	237.295	162.138	201.195	191.415	177.204	222.808	206.997	139.626	177.315	177.432	130.312	250.875	176.229	154.796	232.454	177.608	154.416	170.59	196.999	165.897	225.525	215.979
MOB3B	ENSBTAG00000000804	158.332	-0.0470914	0.0715755	-0.657927	0.510585	0.999891	208.381	210.698	129.1	146.108	126.799	226.167	121.744	186.698	143.942	125.271	125.604	233.832	115.717	130.649	82.5382	147.294	170.62	119.533	159.837	89.1385	149.208	154.164	156.485	181.702	147.873	215.543	123.917	138.452	194.797	125.03	97.2753	144.371	126.961	204.049	104.785	83.1656	86.4727	178.214	143.094	193.953	224.615	122.973
ATAD1	ENSBTAG00000000806	746.802	-0.0124952	0.0696514	-0.179396	0.857627	0.999891	565.431	801.261	688.072	715.615	646.425	783.242	24.3488	604.024	852.394	655.625	756.929	709.227	766.994	668.894	663.863	702.593	735.36	707.31	649.203	791.828	814.355	621.971	729.118	807.373	727.146	732.604	580.155	885.86	909.051	717.083	673.586	901.729	751.026	712.764	998.469	600.484	803.843	738.589	656.664	1019.78	769.331	816.378
TMED3	ENSBTAG00000000807	83.4472	0.0140605	0.0720411	0.195173	0.845258	0.999891	47.5255	62.8043	61.5424	47.1316	108.566	50.0533	71.887	68.3341	58.7026	103.027	106.873	83.0975	47.4735	82.1448	119.538	64.8094	63.8576	66.5069	70.0657	60.1974	61.1215	111.636	96.2987	47.9967	67.2152	66.6004	94.3455	255.785	57.44	68.9503	132.148	52.0683	98.5366	92.8775	101.172	74.7081	82.0608	73.3823	102.91	92.707	116.4	56.8365
COX14	ENSBTAG00000000808	792.261	-0.0045906	0.068631	-0.0668881	0.946671	0.999891	664.138	1034.24	514.55	686.551	974.609	735.969	958.879	905.427	665.028	807.823	958.556	566.222	608.254	972.438	1008.25	684.918	737.356	846.615	624.023	633.23	499.759	717.659	576.072	922.794	1152.44	572.763	585.787	1202.66	1068.88	876.128	963.576	556.184	865.353	585.41	1539.26	689.288	571.779	689.985	821.321	705.061	1335.87	847.38
IRX1	ENSBTAG00000000809	0.510126	-0.0316662	0.0265979	-1.19055	0.233829	0.999891	0	2.02594	0	0	1.6575	0.463457	0	0	0.804146	0	0	3.865	0	0	0	0	0	0	2.18955	0	0	0	0	0.571389	0	0	0	0	0	0.919337	0	0	3.15822	1.40723	1.20443	0	0	0	0	1.21983	0	0
COPE	ENSBTAG00000000810	870.894	-0.032026	0.0655291	-0.48873	0.625033	0.999891	907.859	971.44	745.912	872.721	900.851	751.727	2091.68	918.849	794.496	835.922	763.539	662.847	542.978	962.268	1020.34	680.499	881.036	1046.14	807.946	791.828	548.296	1142.94	615.624	875.94	934.902	852.485	659.011	1731.83	706.762	888.08	894.749	608.253	943.677	750.76	1298.37	818.97	828.549	734.776	889.927	609.915	1320.41	845.313
DDX49	ENSBTAG00000000811	238.676	-0.0552444	0.0574407	-0.961765	0.336168	0.999891	286.372	257.295	217.481	209.736	238.68	198.823	499.73	212.324	225.161	235.322	221.459	183.587	176.542	248.782	241.922	210.631	215.519	282.205	234.282	218.794	219.318	264.47	213.233	224.556	243.197	239.761	187.283	427.09	194.797	257.414	231.258	205.907	234.972	216.714	264.974	207.209	181.769	219.194	246.984	222.009	271.903	241.813
Novel	ENSBTAG00000000812	3.03631	-0.036268	0.0624188	-0.581043	0.561211	0.999891	0	3.03892	3.7018	2.35658	3.315	3.70765	10.4352	1.22025	4.82487	1.17076	2.20358	1.9325	2.96709	0.782332	2.13461	2.94588	3.9911	2.69623	2.18955	3.47293	1.79769	1.329	1.71962	4.57111	2.44419	1.21092	1.40814	4.6933	0	5.51602	6.42384	4.73348	2.52658	4.92532	2.40885	1.40959	5.29425	2.85905	5.88058	6.09915	0.909374	2.06678
HOMER3	ENSBTAG00000000813	638.755	-0.0352566	0.0611866	-0.576215	0.56447	0.999891	1035.81	626.017	498.355	514.52	633.993	513.51	1176.86	513.726	656.987	668.503	486.991	560.425	439.13	730.698	602.671	475.76	575.716	819.653	595.559	708.477	598.632	613.997	486.652	675.953	846.911	667.215	498.482	874.127	606.866	625.149	519.413	461.515	744.078	662.808	662.434	569.473	479.129	602.307	655.684	533.066	841.171	640.702
EPHA2	ENSBTAG00000000815	169.392	-0.0829766	0.0686312	-1.20902	0.226655	0.999891	143.795	158.024	155.476	120.186	167.407	177.967	439.438	131.787	154.396	162.735	133.316	148.802	151.322	172.113	109.577	160.551	118.735	135.71	136.847	233.844	93.48	155.493	165.083	170.845	175.982	232.496	97.1618	131.412	157.336	110.32	206.481	146.738	277.924	153.389	145.736	129.682	270.889	235.395	187.198	171.996	118.219	213.912
PRDM1	ENSBTAG00000000816	35.8783	-0.113553	0.0713721	-1.59101	0.111608	0.999891	24.372	37.48	42.5707	34.5632	38.1225	49.5899	26.6677	29.286	50.6612	25.7567	58.3948	38.65	56.3748	35.9873	45.5383	33.8777	20.9533	30.5572	27.3694	26.6258	32.3585	22.593	60.1867	23.9983	12.2209	23.0074	50.6931	35.1998	29.9687	29.4188	56.8969	47.3348	52.4265	27.4411	26.4974	18.3246	40.5892	30.4966	57.8257	73.1898	23.6437	27.9015
SYNJ2	ENSBTAG00000000817	81.6423	-0.0682623	0.0707105	-0.965378	0.334356	0.999891	70.6789	36.467	137.429	108.403	82.8749	113.547	148.412	81.7568	54.6819	58.5379	35.2572	108.22	96.4306	50.8516	37.7114	82.4847	209.533	39.5447	50.3597	65.9856	53.9308	46.5149	79.1025	75.4234	42.7733	101.717	85.8967	11.7333	69.927	49.6442	57.8146	63.902	93.4834	92.8775	32.5195	62.0218	106.767	79.1004	103.89	120.763	58.1999	76.4709
PLEKHG7	ENSBTAG00000000818	1.93021	0.0715377	0.0512328	1.39633	0.162616	0.999891	1.2186	0	0.462725	0.785527	4.9725	1.85383	0	0	1.60829	3.51228	1.10179	3.865	1.48355	0	2.13461	0	1.99555	0.898742	4.37911	2.31529	7.19077	1.329	5.15886	2.28556	3.66628	2.42183	0	1.17333	2.49739	0	2.75307	0	2.52658	3.51809	2.40885	7.04793	4.41187	0	0.980096	1.21983	0	3.10017
RFX3	ENSBTAG00000000819	12.0311	0.0858178	0.0718678	1.19411	0.232436	0.999891	14.6232	12.1557	10.1799	7.06975	14.0887	11.5864	4.63787	12.2025	11.258	11.7076	14.3233	23.19	17.8026	8.60565	7.8269	11.7835	18.9577	7.18994	12.0425	16.207	16.1792	3.98699	12.0373	18.2845	10.9988	18.1637	18.3058	1.17333	4.99479	9.19337	11.93	14.2005	13.8962	10.5543	8.43098	14.0959	11.4709	15.2483	19.6019	14.638	0.909374	15.5009
Novel	ENSBTAG00000000820	279.875	0.0690792	0.0683536	1.01062	0.3122	0.999891	186.446	355.553	291.517	298.5	314.925	273.903	287.548	259.914	319.246	332.495	366.896	212.575	189.894	322.321	403.441	219.468	179.6	254.344	273.694	252.366	222.914	326.933	242.466	240.555	195.535	169.528	260.506	645.329	342.143	318.091	449.669	276.909	209.074	275.114	440.82	239.63	369.715	263.986	223.462	251.285	324.647	211.845
GPR137C	ENSBTAG00000000821	1.62658	-0.0528185	0.0502249	-1.05164	0.292964	0.999891	1.2186	0	2.77635	0.785527	1.6575	1.85383	0	0	1.60829	0	3.30537	0	0	0.782332	0.711536	0	2.99333	3.59497	2.18955	0	0	1.329	8.59809	3.42834	0	1.21092	2.81628	0	0	0.919337	1.83538	0	3.15822	1.40723	1.20443	0	3.5295	0.953017	2.94029	1.21983	1.81875	1.03339
TSEN54	ENSBTAG00000000824	143.155	-0.00972684	0.0596485	-0.163069	0.870464	0.999891	158.418	169.166	129.1	172.03	136.744	117.255	277.113	163.514	118.209	154.54	150.945	135.275	83.0787	153.337	190.692	94.2683	119.733	159.976	164.217	145.863	134.827	162.138	99.7379	146.276	162.539	174.372	116.876	163.092	134.859	149.852	148.666	123.071	128.856	125.948	174.642	107.129	99.7083	112.456	121.532	120.763	190.969	168.443
MRPS26	ENSBTAG00000000825	452.451	-0.0214157	0.0706961	-0.302927	0.761946	0.999891	573.962	575.368	409.049	472.887	556.92	439.82	994.823	478.339	451.93	484.694	386.728	477.327	298.193	528.856	433.326	394.748	388.135	472.739	330.623	339.189	307.405	540.902	321.569	502.251	593.938	526.748	349.219	1153.38	269.718	477.136	372.583	369.212	424.465	454.537	1023.76	413.009	273.536	305.919	428.302	303.738	687.487	412.323
TAOK1	ENSBTAG00000000827	196.831	0.0334342	0.0707996	0.472237	0.636758	0.999891	159.637	70.9081	208.689	188.527	118.511	206.702	62.6112	161.073	152.788	172.102	166.37	427.082	388.689	167.419	84.6728	360.871	228.491	94.368	171.88	276.677	273.249	91.7008	259.662	212.557	151.54	255.503	363.301	30.5065	367.117	164.561	145.913	312.41	191.388	193.495	62.6301	249.497	187.063	240.16	187.198	351.311	58.1999	233.546
CAPN6	ENSBTAG00000000828	603.473	-0.00260532	0.0692542	-0.0376196	0.969991	0.999891	661.701	495.343	1037.89	732.111	566.865	476.433	237.691	685.781	507.416	490.548	723.875	655.117	709.136	525.727	461.787	648.094	719.396	505.093	458.712	482.737	514.14	542.231	548.558	398.83	428.955	454.093	705.479	389.544	554.421	561.715	342.299	629.553	1280.34	1208.11	464.908	683.649	883.257	439.341	826.221	631.872	520.162	538.396
Novel	ENSBTAG00000000829	19.348	-0.0435677	0.0717125	-0.607533	0.543497	0.999891	23.1534	14.1816	16.6581	11.7829	25.6912	13.9037	33.6245	9.76201	23.3202	28.0982	20.934	21.2575	13.3519	24.2523	25.6153	22.0941	11.9733	18.8736	19.706	13.8917	23.37	18.606	36.112	16.5703	18.3314	12.1092	21.1221	21.1199	4.99479	24.8221	22.9423	7.10023	13.8962	23.2194	21.6797	19.7342	12.3532	7.62414	19.6019	25.6164	12.7312	15.5009
GPR137B	ENSBTAG00000000830	32.5686	0.0190981	0.0721147	0.264829	0.791141	0.999891	26.8092	28.3632	26.838	28.279	33.15	30.1247	24.3488	15.8633	32.1658	31.6105	29.7483	59.9075	37.0887	28.9463	35.5768	38.2965	42.9043	11.6837	32.8433	26.6258	25.1677	26.5799	37.8316	29.1408	24.4419	24.2183	50.6931	11.7333	39.9583	25.7414	36.7077	14.2005	34.7405	33.7736	28.9062	31.0109	33.5302	20.9664	52.9252	39.0345	14.55	28.9349
CTNS	ENSBTAG00000000831	113.086	0.0250196	0.047452	0.52726	0.598013	0.999891	109.674	106.362	114.293	94.2633	106.08	119.572	148.412	76.8758	108.56	120.588	126.706	108.22	100.881	101.703	115.269	106.052	110.753	102.457	142.321	105.345	125.838	108.978	128.971	110.85	123.432	100.506	95.7537	136.106	94.9009	114.917	103.699	142.005	99.7999	113.986	86.7186	107.129	116.473	109.597	122.512	104.905	129.131	140.541
TAX1BP3	ENSBTAG00000000833	330.222	-0.0447791	0.0625466	-0.715932	0.474034	0.999891	286.372	338.333	293.368	271.792	322.384	236.363	532.195	272.116	334.525	338.349	354.776	280.212	359.018	324.668	389.922	281.332	284.366	301.079	271.505	310.248	177.972	328.262	302.653	307.979	301.857	231.285	375.974	600.742	382.101	300.623	423.056	284.009	383.408	310.295	408.3	303.061	376.774	355.476	304.81	325.694	317.372	285.216
BCAS1	ENSBTAG00000000835	41.494	-0.0817898	0.0718548	-1.13826	0.25501	0.999891	40.2139	47.6097	36.5553	28.279	57.1837	25.4901	55.6544	25.6253	10.4539	26.9274	27.5447	52.1775	34.1216	66.4982	52.6537	20.6212	26.9399	34.1522	35.0329	27.7834	64.7169	67.7789	41.2709	37.1403	83.1024	46.0148	49.285	41.0664	17.4818	51.4829	11.0123	71.0023	32.8455	49.9568	46.9726	38.0588	44.1187	11.4362	44.1043	70.7501	29.1	39.2688
KRT8	ENSBTAG00000000836	30.4481	-0.106451	0.0585613	-1.81776	0.0691001	0.999891	2.4372	53.6875	7.4036	23.5658	43.9237	24.5632	45.2192	6.10126	24.9285	10.5368	18.7304	27.055	59.3419	48.5046	15.6538	17.6753	3.9911	31.456	14.2321	24.3105	46.74	34.5539	24.0747	11.4278	89.2129	21.7965	8.44885	48.1063	27.4713	40.4508	22.9423	23.6674	30.9506	36.5881	18.0664	14.0959	43.2363	2.85905	54.8854	36.5949	121.856	41.3356
PARP1	ENSBTAG00000000837	906.289	-0.0157225	0.045876	-0.342718	0.731811	0.999891	1000.47	704.016	773.676	730.54	832.893	788.34	1179.18	768.758	1025.29	924.899	857.191	968.182	870.842	901.246	1008.25	876.4	1104.54	915.819	913.044	891.385	927.609	994.09	858.09	912.509	1099.88	943.303	963.169	786.128	729.239	1053.56	766.272	979.831	716.285	821.825	698.567	909.183	667.957	803.394	761.535	961.226	832.987	867.015
CCDC88C	ENSBTAG00000000838	3210.45	-0.0544249	0.0707767	-0.768967	0.441913	0.999891	3242.7	3210.11	2871.67	2906.45	3144.28	4071.93	7361.46	4194	2956.84	1829.9	2486.74	4151.01	5588.52	3011.98	1393.19	4340.76	4636.66	3540.15	3157.34	2809.6	3812.91	1953.63	2586.31	4071.72	3954.7	3957.27	1881.28	2665.79	3836	3238.82	1694.98	2932.39	3098.85	3743.24	1878.9	1943.82	2061.23	2563.62	2991.25	2390.87	2284.35	3555.9
LZTS1	ENSBTAG00000000841	61.7721	-0.0632681	0.0694302	-0.911247	0.362165	0.999891	34.1209	49.6356	55.9897	51.8448	68.7862	69.5185	135.658	32.9468	67.5482	66.7332	69.4127	73.435	84.5622	53.1986	42.6922	72.1741	39.911	53.0258	48.1702	63.6703	59.3239	42.5279	58.467	65.7098	50.1059	60.5458	74.6315	36.3731	94.9009	55.1602	96.3576	85.2027	66.9544	71.0654	31.3151	45.1068	67.9428	88.6306	57.8257	76.8493	31.8281	59.9366
UBASH3B	ENSBTAG00000000842	7.91921	-0.0935123	0.0689469	-1.3563	0.175005	0.999891	6.09301	5.06486	4.62725	5.49869	6.63	3.2442	6.9568	7.32151	7.23731	7.02455	4.40715	9.66249	7.41774	10.1703	13.5192	13.2565	4.98888	1.79748	6.56866	13.8917	8.98846	6.64499	12.0373	6.85667	7.33257	4.84366	12.6733	3.51998	4.99479	11.032	8.25922	14.2005	13.8962	5.62894	3.61328	4.22876	5.29425	5.7181	3.92038	14.638	5.45624	7.23373
NDRG2	ENSBTAG00000000843	6027.86	0.0491743	0.0694215	0.708344	0.478732	0.999891	4925.59	5768.88	4512.49	5701.36	6235.51	8199.01	7690.74	7195.82	5147.34	5842.09	6543.52	5047.69	3998.16	7168.51	8697.82	7291.06	7651.94	9168.97	10533.9	7841.87	8718.81	7127.41	3401.41	7232.07	7182.25	6622.5	4352.57	5382.04	3546.3	7453.99	4780.26	4728.75	3497.42	4761.38	9405.36	6998.59	5069.24	6019.26	4090.92	3110.57	6592.96	4458.05
SNRNP200	ENSBTAG00000000848	1717.29	-0.0127382	0.0542867	-0.234647	0.814483	0.999891	1965.61	1415.12	1845.81	1443.8	1231.52	1795.89	3516.66	1765.7	1801.29	1532.52	1514.96	1982.74	1986.47	1397.24	1299.98	1637.91	2089.34	1828.94	1774.63	1735.31	1616.13	1484.49	1621.6	1683.31	1640.05	1789.73	2057.3	1591.03	2105.3	1618.95	1515.11	1578.62	1522.9	1663.35	1085.19	1646.4	1725.04	1724.01	1708.31	1607.74	1496.83	1577.99
CYP20A1	ENSBTAG00000000851	141.528	-0.0244085	0.0659808	-0.369934	0.711432	0.999891	135.265	145.868	119.383	134.325	144.202	139.037	31.3056	70.7746	147.963	144.003	141.029	133.342	148.355	156.466	149.423	108.998	105.764	128.52	149.984	174.804	172.578	188.718	139.289	155.989	158.872	142.888	99.9781	201.812	174.818	136.062	174.361	182.239	120.013	181.533	157.78	91.6231	112.944	112.456	140.154	185.414	209.156	187.044
Novel	ENSBTAG00000000853	2.94845	-0.0951432	0.0430523	-2.20995	0.0271089	0.999891	0	2.02594	1.38817	3.14211	2.48625	1.39037	6.9568	2.4405	4.02073	1.17076	2.20358	419.352	0	3.12933	0	0	0	0.898742	4.37911	0	7.19077	0	0	0	4.88838	2.42183	1.40814	891.727	4.99479	0.919337	0	16.5672	0.631645	5.62894	19.2708	0	1.76475	1.90603	4.90048	0	12.7312	0
SEC16B	ENSBTAG00000000854	34.8881	0.031299	0.0719675	0.434905	0.663632	0.999891	30.4651	37.48	29.1517	23.5658	55.5262	73.2261	48.6976	23.1848	22.5161	36.2935	30.8501	27.055	11.8684	14.082	32.0191	27.9859	23.9466	41.3422	30.6538	64.828	37.7515	43.8569	41.2709	27.9981	14.6651	20.5856	26.7547	17.5999	12.487	45.9669	78.0038	35.5011	23.3709	37.2917	24.0885	66.2505	71.4723	35.2616	25.4825	32.9354	27.2812	42.369
NXN	ENSBTAG00000000855	1403.47	0.0697521	0.0485814	1.43578	0.151065	0.999891	1757.22	1401.95	1186.43	1311.83	1216.6	1330.58	1689.34	1420.37	1285.02	1257.39	1578.86	1287.04	1195.74	1430.88	1479.28	1442.01	1453.76	1519.77	1323.59	1443.58	1384.22	1667.89	1258.76	1446.19	1505.62	1649.27	1272.96	1957.11	1338.6	1208.93	1092.05	1311.18	1198.86	1603.54	1638.02	1464.56	1162.09	1163.63	1356.45	1118.58	1611.41	1463.28
FBXL6	ENSBTAG00000000856	54.2863	-0.00908613	0.0699496	-0.129895	0.896649	0.999891	75.5533	70.9081	55.527	54.2014	55.5262	46.8091	119.425	52.4708	59.5068	60.8795	58.3948	38.65	32.638	63.3689	73.2882	20.6212	40.9088	81.7856	79.9187	55.5668	59.3239	85.0558	53.3082	60.5673	58.6605	42.382	42.2443	49.2797	22.4765	79.9823	81.6745	42.6014	41.6886	39.4026	48.177	64.841	33.5302	53.369	59.7859	34.1552	61.8374	43.4024
Novel	ENSBTAG00000000857	186.321	0.0439111	0.0666782	0.658552	0.510183	0.999891	184.009	201.581	178.612	172.03	179.839	162.21	336.245	198.901	155.2	161.565	192.813	166.195	60.8254	212.794	249.749	142.875	189.577	259.737	225.524	215.322	145.613	190.047	123.813	189.701	177.204	168.317	137.998	251.092	64.9322	212.367	231.258	160.938	142.12	198.42	201.139	194.523	205.593	204.899	177.397	101.246	256.444	231.479
SLC38A1	ENSBTAG00000000859	23.0676	-0.0404433	0.0704347	-0.574196	0.565835	0.999891	12.186	25.3243	24.0617	21.2092	15.7462	34.7592	2.31893	23.1848	28.1451	23.4152	20.934	27.055	31.1545	12.5173	16.3653	33.8777	34.9221	12.5824	17.5164	23.1529	26.9654	2.65799	34.3924	21.1414	15.8872	25.4292	25.3466	0	32.4661	22.0641	24.7777	37.8679	34.1088	30.2555	7.22655	12.6863	43.2363	26.6845	17.6417	41.4742	9.09374	17.5676
ZFP1	ENSBTAG00000000868	17.2338	-0.0788569	0.0717143	-1.0996	0.271507	0.999891	10.9674	12.1557	21.7481	21.9948	28.1775	15.7575	4.63787	8.54176	17.6912	17.5614	23.1376	15.46	17.8026	17.9936	16.3653	26.5129	18.9577	22.4686	20.8008	15.0494	26.9654	18.606	13.757	11.9992	17.1093	14.531	15.4896	21.1199	9.98957	17.4674	16.5184	14.2005	12.0013	12.6651	34.9283	9.8671	22.9417	12.3892	15.6815	10.9785	36.375	23.768
RNF219	ENSBTAG00000000869	13.677	-0.0386155	0.0720983	-0.535595	0.592238	0.999891	14.6232	7.09081	9.71722	18.0671	10.7737	10.196	2.31893	18.3038	16.8871	18.7321	17.6286	17.3925	28.1874	11.735	12.8077	17.6753	10.9755	17.9748	12.0425	11.5764	17.9769	9.30298	24.0747	9.71362	3.66628	13.3201	22.5303	11.7333	24.9739	15.6287	10.0946	9.46697	15.7911	7.03617	15.6575	12.6863	7.05899	8.57716	9.80096	13.4181	18.1875	10.3339
TRIM27	ENSBTAG00000000871	241.217	0.0430324	0.0412175	1.04403	0.296471	0.999891	216.911	265.399	275.321	236.444	259.399	220.142	258.561	230.628	214.707	244.689	200.526	224.17	192.861	245.652	243.345	212.104	270.397	264.23	263.841	251.208	231.902	276.431	266.541	202.843	222.421	228.863	181.65	285.118	194.797	275.801	234.011	220.107	223.602	273.004	232.454	208.619	285.889	268.751	256.785	214.69	220.069	224.246
SLC13A3	ENSBTAG00000000873	8.30343	0.145058	0.0588399	2.4653	0.01369	0.999891	8.53022	10.1297	5.5527	7.85527	3.315	6.48839	0	12.2025	2.41244	16.3906	6.61073	13.5275	8.90128	11.735	14.9423	1.47294	3.9911	5.39245	5.47389	5.78821	10.7862	15.948	1.71962	2.85695	8.55466	1.21092	9.857	10.5599	4.99479	2.75801	28.4484	4.73348	1.26329	9.85064	9.63541	12.6863	4.41187	1.90603	9.80096	8.53881	5.45624	9.30051
CAST	ENSBTAG00000000874	2852.56	-0.0334013	0.0512054	-0.652301	0.514207	0.999891	2527.38	2508.12	2550.54	2805.9	2714.98	3307.23	1673.11	2890.78	2709.97	2641.23	2955	3018.56	3842.39	2350.91	2735.15	3697.08	2444.55	2504.8	2443.54	2763.29	3868.63	2765.64	3035.13	3352.91	2735.05	2748.78	4156.84	2401.8	3783.55	2351.66	2376.82	3379.71	3177.81	2547.8	2905.07	3226.54	2657.71	2870.49	2701.15	2723.88	2379.83	2612.41
CEP131	ENSBTAG00000000875	103.089	-0.0194847	0.0651771	-0.29895	0.764978	0.999891	125.516	87.1156	107.352	98.9764	111.881	91.301	258.561	81.7568	83.6311	98.3437	76.0234	77.3	91.9799	111.873	133.057	113.416	92.7931	90.773	110.572	81.035	98.8731	132.9	118.654	91.4223	101.434	75.0768	94.3455	165.439	87.4088	133.304	122.053	99.4032	62.5328	91.4703	72.2655	102.9	73.2371	103.879	96.0494	86.6079	124.584	111.606
METTL20	ENSBTAG00000000877	33.9819	0.115789	0.0703119	1.64678	0.0996024	0.999891	38.9953	27.3502	36.0925	31.4211	22.3762	26.417	12.7541	28.0658	40.2073	23.4152	41.868	38.65	47.4735	32.8579	18.4999	41.2424	42.9043	42.2409	43.7911	37.0446	34.1562	14.619	24.0747	58.2817	43.9954	49.6475	36.6117	35.1998	44.9531	44.1282	22.9423	23.6674	26.5291	32.3664	25.2929	47.9259	24.7065	34.3086	45.0844	29.2759	35.4656	43.4024
RB1CC1	ENSBTAG00000000878	1772.7	0.0135928	0.0508784	0.267163	0.789344	0.999891	1457.45	1937.82	1876.35	1780.79	1802.53	2302.92	1341.5	1870.65	1755.45	1488.03	1568.95	1789.49	2428.57	1649.16	1320.61	2048.86	1795	1594.37	1654.21	1827.92	2372.95	1523.03	1674.91	1671.88	1723.15	2000.43	2071.38	1491.3	2694.69	1918.66	1449.95	1997.53	1587.96	1611.28	1495.9	1801.45	1677.39	2103.31	1751.43	1690.68	1396.8	1903.51
C8orf33	ENSBTAG00000000879	191.045	0.0262567	0.0675943	0.388445	0.697686	0.999891	163.293	176.257	117.532	168.888	201.386	177.967	272.475	267.235	220.336	243.518	250.106	177.79	86.0457	206.536	274.653	160.551	147.671	186.04	263.841	120.395	185.162	215.298	187.438	163.989	274.971	181.637	129.549	280.425	164.828	248.221	134.901	144.371	210.969	160.425	251.725	173.379	180.004	128.657	218.561	126.862	285.543	197.378
GINM1	ENSBTAG00000000880	590.349	-0.0447546	0.067009	-0.667889	0.504204	0.999891	430.167	536.875	446.529	563.223	590.07	573.759	113.628	424.647	607.934	499.914	807.611	597.142	689.85	604.742	688.055	550.88	421.061	713.602	572.568	449.165	614.811	703.04	651.736	554.248	575.606	517.061	604.093	901.114	1133.82	613.198	532.261	620.086	631.645	616.369	996.06	583.569	526.777	427.905	631.182	650.169	826.621	450.558
Novel	ENSBTAG00000000885	39.7935	-0.0772706	0.0684215	-1.12933	0.258757	0.999891	24.372	45.5837	34.7044	48.7027	48.8962	41.2476	1.15947	43.929	42.6197	26.9274	39.6644	23.19	50.4406	34.4226	39.846	38.2965	29.9333	37.7472	44.8859	48.621	53.9308	29.2379	39.5512	38.2831	34.2186	38.7493	32.3873	35.1998	44.9531	42.2895	34.8723	44.9681	41.0569	37.2917	68.6523	36.6492	43.2363	33.3556	38.2238	45.1337	50.0156	38.2354
SPTA1	ENSBTAG00000000888	6.52023	-0.0907639	0.0656205	-1.38316	0.166614	0.999891	7.31161	4.05189	11.1054	8.6408	7.45874	3.2442	3.4784	8.54176	2.41244	7.02455	12.1197	1.9325	11.8684	7.82332	2.84614	17.6753	6.98443	3.59497	2.18955	0	12.5838	10.632	13.757	5.71389	2.44419	1.21092	8.44885	4.6933	2.49739	11.9514	2.75307	2.36674	8.21138	8.44341	2.40885	1.40959	3.5295	2.85905	5.88058	13.4181	7.27499	11.3673
MB21D1	ENSBTAG00000000892	3.84336	0.0391071	0.0628637	0.622094	0.53388	0.999891	2.4372	0	4.62725	3.92764	2.48625	2.78074	3.4784	3.66075	4.02073	3.51228	8.81431	5.7975	2.96709	3.91166	7.11536	5.89177	2.99333	5.39245	4.37911	2.31529	3.59538	6.64499	5.15886	0.571389	1.22209	3.63275	9.857	0	0	4.59669	7.34153	0	2.52658	4.92532	2.40885	4.22876	11.4709	0.953017	0.980096	4.87932	2.72812	3.10017
PGK1	ENSBTAG00000000894	14512	-0.0268846	0.0649852	-0.413704	0.679091	0.999891	14230.8	19479.5	12211.3	17849.5	18003.8	17373.1	7187.54	21355.6	16600.8	14818.3	14672.5	10145.6	14902.2	12962.5	11286.4	14153.5	13440	17143.5	15707.9	11505.8	15395.4	10919	13053.6	13273.4	13125.3	16594.4	12125.5	15647.5	17301.9	12588.5	6381.63	14115.2	15592.2	10806.2	22183.1	18901.1	10311.4	8060.62	20593.8	16154.2	17386.3	13546.7
TAF9B	ENSBTAG00000000895	74.1222	-0.0917524	0.072031	-1.27379	0.202738	0.999891	64.5859	58.7524	86.0668	64.4132	54.6975	92.6913	4.63787	59.7923	90.8685	66.7332	56.1912	106.287	140.937	48.5046	50.5191	98.6871	110.753	55.722	63.4971	64.828	98.8731	59.8049	101.458	94.8506	74.5478	52.0694	74.6315	18.7732	114.88	79.9823	47.72	85.2027	73.9024	75.9907	50.5859	54.9739	49.413	72.4293	84.2883	146.38	65.4749	79.5711
IQGAP2	ENSBTAG00000000897	84.5657	-0.061755	0.071649	-0.861911	0.388737	0.999891	65.8045	58.7524	76.8123	53.4159	129.285	50.0533	15.0731	57.3518	102.126	83.1239	70.5145	144.937	139.453	103.268	117.403	73.6471	109.755	42.2409	67.8762	53.2516	93.48	67.7789	116.934	50.2822	78.214	62.9676	163.344	52.7996	37.4609	64.3536	127.559	71.0023	100.432	84.4341	43.3593	67.6601	80.2961	53.369	109.771	178.095	46.3781	51.6695
F2RL2	ENSBTAG00000000898	72.4371	-0.00258577	0.0666821	-0.0387775	0.969068	0.999891	43.8697	52.6746	99.0231	58.9145	85.3612	45.8822	3.4784	68.3341	99.7141	60.8795	84.8377	36.7175	106.815	73.5392	67.5959	132.565	86.8065	31.456	31.7485	78.7197	23.37	10.632	25.7943	98.8503	25.664	76.2877	109.835	106.773	129.864	80.9017	0.917692	52.0683	111.169	44.3279	107.194	74.7081	78.5313	115.315	77.4276	39.0345	11.8219	46.5026
TMEM17	ENSBTAG00000000899	57.2073	-0.0591109	0.0681126	-0.867841	0.385481	0.999891	71.8975	73.947	59.6915	58.9145	71.2724	64.8839	23.1893	48.8101	78.0021	44.4888	67.2091	63.7725	51.9242	57.8926	46.2499	38.2965	65.8532	36.8484	39.412	25.4681	68.3123	59.8049	75.6632	70.2809	21.9977	37.5384	53.5094	46.933	69.927	47.8055	44.9669	80.4692	65.6911	67.5473	62.6301	56.3834	43.2363	57.181	47.0446	64.651	54.5624	48.5694
LRRC8C	ENSBTAG00000000900	76.4703	0.0200782	0.0717802	0.279717	0.779695	0.999891	48.7441	50.6486	52.2879	43.204	52.2112	71.3723	15.0731	54.9113	77.198	80.7823	57.293	139.14	93.4635	65.7159	55.4998	86.9035	62.8598	50.3296	87.5822	81.035	68.3123	57.1469	73.9436	72.5664	51.328	62.9676	88.713	53.973	92.4035	87.337	100.028	89.9362	121.276	87.9522	55.4036	74.7081	169.416	83.8655	62.7262	125.642	42.7406	94.0385
OGT	ENSBTAG00000000902	2278.26	0.0469168	0.0700549	0.669715	0.50304	0.999891	2312.91	1839.56	2581.54	2625.23	2845.93	2755.25	417.408	2446.6	2204.97	2762.99	1853.21	1762.44	1922.68	2306.31	2038.55	2403.84	2535.35	2289.1	3285.43	2732.04	2475.42	2236.7	2495.17	2761.52	2863.37	2718.51	1881.28	478.717	1031.42	2613.68	2887.06	2513.48	1389.62	2419.04	1610.32	2817.76	2486.53	2802.82	1839.64	2023.7	1786.01	2270.36
RAB6B	ENSBTAG00000000905	5.09228	-0.0170269	0.0671085	-0.253723	0.79971	0.999891	3.65581	6.07783	6.94087	3.14211	4.9725	2.78074	3.4784	8.54176	3.21658	3.51228	6.61073	5.7975	5.93419	3.91166	4.26922	2.94588	3.9911	3.59497	8.75822	3.47293	3.59538	5.31599	5.15886	3.42834	9.77676	4.84366	5.63257	1.17333	0	3.67735	2.75307	0	8.84303	8.44341	8.43098	4.22876	7.05899	6.67112	8.82087	2.43966	3.6375	9.30051
HCAR1	ENSBTAG00000000908	3.86024	0.0223285	0.04694	0.475683	0.6343	0.999891	0	8.10378	0	2.35658	12.4312	0.926913	1.15947	3.66075	1.60829	3.51228	4.40715	5.7975	0	1.56466	7.8269	0	7.9822	4.49371	7.66344	1.15764	1.79769	6.64499	5.15886	0	2.44419	2.42183	4.22443	0	0	3.67735	16.5184	0	2.52658	0.703617	4.8177	8.45752	0.882374	0	4.90048	2.43966	0.909374	3.10017
SLC6A7	ENSBTAG00000000910	2.60646	0.112404	0.0530081	2.12051	0.0339628	0.999891	2.4372	0	1.38817	1.57105	0.828749	2.78074	1.15947	3.66075	2.41244	4.68303	2.20358	3.865	0	12.5173	2.84614	2.94588	7.9822	3.59497	0	2.31529	3.59538	2.65799	3.43924	2.28556	3.66628	3.63275	2.81628	0	0	6.43536	3.67077	0	0.631645	3.51809	0	2.81917	0	3.81207	1.96019	0	2.72812	0
UBE2H	ENSBTAG00000000911	194.115	-0.00757822	0.0673189	-0.112572	0.91037	0.999891	176.697	187.4	189.254	158.677	149.175	196.042	144.933	112.263	194.603	194.346	153.149	322.727	310.061	189.324	131.634	306.372	222.504	142.9	225.524	187.538	226.509	198.021	263.102	169.131	207.756	217.965	308.383	82.1328	222.268	243.624	157.843	179.872	181.282	204.049	108.398	166.331	225.888	235.395	119.572	193.953	99.1218	195.311
UQCR10	ENSBTAG00000000913	2400.07	-0.0730037	0.0700053	-1.04283	0.297027	0.999891	2347.03	3102.73	2076.25	2745.42	3261.13	2155.07	6307.5	2247.7	2213.81	2279.47	2276.3	1721.86	2001.31	2715.47	2308.93	2034.13	1827.92	2767.23	1944.32	2193.73	1688.03	1958.94	1583.77	2493.54	2950.14	2495.7	1839.03	4202.85	2317.58	2439.92	2129.96	1843.69	2230.97	2175.58	5718.61	2320.18	1780.63	2015.63	2383.59	1879.76	4284.06	2069.88
TCTE3	ENSBTAG00000000916	1.04378	0.0116818	0.0422171	0.276709	0.782004	0.999891	3.65581	2.02594	0.462725	2.35658	0.828749	1.39037	0	0	1.60829	1.17076	2.20358	0	1.48355	3.91166	0	0	0	0	0	0	1.79769	0	0	0.571389	0	0	2.81628	3.51998	2.49739	0.919337	1.83538	2.36674	0	0.703617	3.61328	0	0.882374	0.953017	0	1.21983	1.81875	0
BMP1	ENSBTAG00000000917	256.304	-0.0485247	0.0690586	-0.702659	0.482268	0.999891	286.372	161.063	276.709	247.441	237.022	187.7	577.415	363.635	197.82	248.201	244.597	235.765	192.861	245.652	388.499	198.847	180.597	246.255	183.923	186.38	176.174	308.327	302.653	187.416	164.983	204.645	266.139	292.158	164.828	180.19	323.945	215.374	255.816	261.042	315.56	212.848	378.539	265.892	295.989	258.604	241.894	250.08
ERMARD	ENSBTAG00000000918	170.835	0.0142363	0.0697411	0.204131	0.838251	0.999891	188.883	124.596	164.73	153.963	194.756	166.844	183.196	169.615	135.901	206.054	155.352	146.87	50.4406	168.201	245.48	107.525	165.631	296.585	159.837	191.011	159.995	164.796	177.121	179.416	234.642	181.637	102.794	90.346	37.4609	185.706	189.044	257.975	73.9024	180.83	167.415	195.932	209.123	213.476	161.716	137.841	283.725	163.276
HEY2	ENSBTAG00000000919	28.0567	-0.0215762	0.0717773	-0.300599	0.76372	0.999891	17.0604	24.3113	24.0617	24.3513	24.8625	25.9536	13.9136	9.76201	34.5783	42.1473	20.934	32.8525	19.2861	22.6876	17.7884	22.0941	22.9488	19.7723	24.0851	31.2563	34.1562	17.277	60.1867	20.57	28.1082	37.5384	22.5303	44.5864	37.4609	22.0641	48.6377	21.3007	12.6329	20.4049	14.4531	31.0109	24.7065	39.0737	14.7014	28.0561	24.5531	35.1353
DNAH17	ENSBTAG00000000920	43.0587	0.0282823	0.0703542	0.401998	0.687685	0.999891	90.1766	50.6486	55.527	40.0619	38.1225	31.5151	85.8006	61.0126	16.8871	18.7321	53.9876	54.11	19.2861	22.6876	48.3845	55.9718	21.9511	22.4686	45.9806	105.345	25.1677	25.2509	61.9063	26.8553	32.9965	65.3894	16.8977	11.7333	49.9479	41.3702	31.2015	94.6697	27.7924	67.5473	43.3593	16.915	61.7662	39.0737	21.5621	36.5949	89.1187	44.4358
GLT8D2	ENSBTAG00000000925	137.585	0.0185564	0.0706	0.262838	0.792675	0.999891	154.762	107.375	97.6349	102.119	145.86	89.4471	24.3488	84.1973	123.034	115.905	133.316	181.655	121.651	170.548	250.461	142.875	100.775	118.634	144.511	111.134	158.197	178.086	165.083	109.707	112.433	64.1785	174.61	235.838	149.844	180.19	166.102	104.137	149.7	151.278	143.327	146.597	120.885	121.986	122.512	167.117	116.4	106.439
Novel	ENSBTAG00000000926	2.27461	0.0343856	0.025876	1.32886	0.183894	0.999891	0	2.02594	0	0	0	0	0	1.22025	4.02073	7.02455	5.50894	19.325	0	0	0	0	0	0	12.0425	5.78821	5.39308	0	6.87848	0	0	0	8.44885	0	2.49739	0	0	0	0	11.9615	0	2.81917	7.05899	0	0.980096	0	4.54687	0
SPECC1	ENSBTAG00000000928	741.158	0.00356295	0.0700863	0.0508366	0.959456	0.999891	948.073	852.923	860.668	895.501	667.143	1017.75	1581.51	948.135	660.204	681.382	840.665	832.907	1149.75	738.521	432.614	866.09	683.476	778.311	541.915	918.011	661.551	562.166	572.633	818.801	573.162	869.437	1027.94	340.264	1595.83	506.555	423.973	804.692	1139.49	697.988	511.881	941.604	805.608	741.448	948.733	533.066	392.85	620.034
Novel	ENSBTAG00000000930	0.884299	0.0205237	0.0388265	0.5286	0.597083	0.999891	2.4372	0	0	0	0	0	5.79734	0	0.804146	0	1.10179	0	0	0.782332	2.13461	1.47294	1.99555	0	0	1.15764	1.79769	0	0	0.571389	0	1.21092	0	0	0	0	0	0	1.89493	0.703617	1.20443	0	1.76475	2.85905	2.94029	0	0	2.06678
CCDC183	ENSBTAG00000000933	22.7911	0.0796243	0.0714074	1.11507	0.26482	0.999891	24.372	13.1686	24.9871	33.7777	12.4312	21.319	66.0896	34.167	13.6705	40.9766	22.0358	19.325	8.90128	17.2113	29.173	22.0941	19.9555	18.8736	39.412	18.5223	19.7746	13.29	17.1962	30.2836	14.6651	16.9528	11.2651	4.6933	9.98957	15.6287	24.7777	33.1344	12.6329	18.2941	10.8398	28.1917	8.82374	38.1207	24.5024	13.4181	16.3687	32.0351
SLC39A2	ENSBTAG00000000936	6.73744	0.000897382	0.0668735	0.0134191	0.989293	0.999891	8.53022	6.07783	6.47815	10.9974	14.0887	5.09802	2.31893	1.22025	4.82487	15.2199	5.50894	3.865	2.96709	11.735	3.55768	4.41882	2.99333	15.2786	4.37911	9.26114	8.98846	6.64499	6.87848	14.2847	9.77676	4.84366	4.22443	3.51998	2.49739	13.7901	11.0123	9.46697	3.15822	1.40723	1.20443	7.04793	4.41187	4.76509	11.7612	2.43966	7.27499	7.23373
SSFA2	ENSBTAG00000000937	539.529	-0.0426124	0.0571274	-0.745919	0.455717	0.999891	498.408	505.473	643.65	607.213	503.88	783.242	235.372	469.797	624.821	502.255	482.583	587.48	627.541	540.591	390.633	637.784	535.805	524.866	520.019	568.402	627.395	372.119	608.745	478.824	542.61	592.138	570.298	333.224	422.059	439.443	514.825	698.189	548.268	617.776	438.411	553.967	581.485	636.616	485.148	617.234	408.309	677.904
KIF16B	ENSBTAG00000000939	163.669	0.0320169	0.0626024	0.511432	0.609048	0.999891	179.135	106.362	156.864	153.178	128.456	215.044	265.518	196.46	188.17	184.98	183.999	214.507	182.476	125.955	182.153	182.645	201.551	134.811	176.259	145.863	109.659	176.757	163.364	148.561	162.539	181.637	226.711	131.412	184.807	148.933	126.641	175.139	149.068	168.165	121.647	174.789	132.356	177.261	170.537	218.349	79.1155	127.107
TBCC	ENSBTAG00000000940	450.741	-0.0677037	0.0529085	-1.27964	0.200672	0.999891	402.139	550.044	427.558	399.833	454.155	486.166	776.843	412.445	476.858	400.399	408.764	546.897	545.945	424.806	473.883	456.612	448.999	470.042	396.309	376.234	497.961	502.361	398.952	415.971	336.076	455.304	459.054	527.996	661.809	446.798	335.875	463.881	468.68	437.65	540.787	417.237	461.482	551.797	449.864	407.423	461.053	356.52
PLEKHB2	ENSBTAG00000000941	1236.88	0.0184032	0.0615462	0.299014	0.764929	0.999891	1057.75	1670.39	991.157	1075.39	1024.33	1641.56	474.222	1254.42	1494.91	963.534	1095.18	1074.47	1578.49	1103.09	1045.96	1352.16	1305.09	1260.94	923.992	1288.46	1891.17	983.458	1394.61	1353.05	1708.49	1824.85	1084.27	1393.91	1905.51	1104.12	1323.31	1358.51	960.1	1031.5	1340.53	997.987	1072.08	1223.67	1106.53	1072.23	994.855	1188.4
SIPA1L2	ENSBTAG00000000942	106.699	-0.0511989	0.0685637	-0.746734	0.455224	0.999891	102.363	95.2194	115.681	98.9764	120.169	112.62	222.618	73.2151	149.571	94.8315	126.706	141.072	142.421	115.785	96.0574	135.511	72.8376	73.6969	91.9613	85.6655	89.8846	87.7138	125.532	97.1362	116.099	75.0768	112.651	75.0928	64.9322	95.6111	169.773	168.039	59.3746	111.875	49.3815	100.081	112.062	104.832	85.2684	131.742	57.2906	137.441
Novel	ENSBTAG00000000943	143.661	-0.0367293	0.0507632	-0.723541	0.469347	0.999891	108.456	142.829	185.09	164.961	130.942	147.843	102.033	156.192	144.746	154.54	134.418	143.005	155.772	137.69	106.73	190.009	158.646	147.394	179.543	148.178	161.792	135.558	149.607	138.276	152.762	117.459	133.774	107.946	122.372	140.659	122.971	144.371	121.276	147.056	114.42	153.645	158.827	139.141	153.875	161.017	160.05	128.14
LPCAT1	ENSBTAG00000000944	35.1001	-0.0650282	0.0686804	-0.946823	0.343729	0.999891	24.372	43.5578	40.7198	27.4935	33.9787	36.6131	53.3355	19.524	32.1658	12.8783	37.4608	38.65	22.2532	33.6403	41.2691	36.8235	36.9177	24.266	35.0329	25.4681	30.5608	21.264	34.3924	41.14	24.4419	27.8511	38.0198	39.8931	29.9687	35.8542	42.2138	28.4009	46.1101	52.7713	26.4974	28.1917	29.1184	42.8858	26.4626	31.7156	32.7375	48.5694
ATP2C2	ENSBTAG00000000945	189.844	-0.0249721	0.0715907	-0.348818	0.727226	0.999891	179.135	180.309	189.717	192.454	264.371	203.457	452.192	190.359	104.539	292.69	147.64	129.477	118.684	236.264	152.98	163.497	93.7909	215.698	177.354	255.839	167.185	148.848	196.037	210.843	230.976	113.826	140.814	106.773	44.9531	185.706	390.937	198.806	110.538	165.35	157.78	272.05	154.416	200.134	237.183	170.776	260.081	305.884
TLDC1	ENSBTAG00000000946	58.7263	0.0238823	0.0675306	0.353652	0.723599	0.999891	68.2417	62.8043	63.3933	58.129	53.8687	47.736	143.774	50.0303	59.5068	71.4163	59.4966	50.245	20.7697	53.1986	70.4421	67.7553	53.8799	39.5447	36.1276	54.4092	35.9538	63.7919	55.0278	70.8523	62.3268	53.2803	53.5094	42.2397	27.4713	64.3536	60.5676	52.0683	63.1645	52.7713	44.5637	77.5272	71.4723	69.5703	55.8655	43.9139	45.4687	74.4041
RAB2A	ENSBTAG00000000948	1515.58	-0.0122159	0.0637722	-0.191554	0.848091	0.999891	1295.37	1925.66	1603.34	1539.63	1295.34	1942.35	580.893	1298.35	1695.94	1139.15	1400.37	1669.68	1839.6	1156.29	1426.63	1500.93	1510.63	1318.46	1158.27	1611.44	1821.06	1416.71	1155.58	1703.88	1202.54	1294.47	1444.75	1718.92	3401.45	1284.31	1216.86	1642.52	1687.75	1263.7	2018.62	1244.66	1516.8	1755.46	1581.88	1168.6	1841.48	1109.86
DNAJC9	ENSBTAG00000000949	54.1757	0.0525395	0.0600433	0.875026	0.38156	0.999891	46.3069	47.6097	57.8406	62.0567	39.78	56.0783	19.7109	52.4708	49.857	45.6596	71.6163	69.57	48.9571	55.5456	49.096	51.553	62.8598	40.4434	73.3501	47.4633	64.7169	53.1599	70.5044	54.282	63.5489	53.2803	74.6315	30.5065	52.4453	60.6763	47.72	85.2027	47.3734	53.4749	30.1106	56.3834	51.1777	56.228	61.7461	56.1122	43.65	54.7697
MRPS16	ENSBTAG00000000950	697.56	-0.0330202	0.0664906	-0.496615	0.619461	0.999891	783.561	744.535	539.074	716.401	803.058	653.937	1084.1	776.08	656.987	753.969	726.079	405.825	370.887	752.603	691.613	508.165	675.494	869.983	760.87	644.807	521.331	839.926	543.4	731.95	805.36	848.852	432.3	917.54	481.997	749.26	516.66	544.351	701.126	557.265	1463.38	762.586	570.014	655.676	721.351	475.734	1239.48	696.505
JAKMIP3	ENSBTAG00000000951	4.47255	0.0114701	0.0584343	0.19629	0.844383	0.999891	2.4372	3.03892	1.38817	0.785527	5.80125	1.85383	4.63787	2.4405	2.41244	8.19531	2.20358	7.73	2.96709	1.56466	3.55768	5.89177	0.997775	3.59497	3.28433	5.78821	12.5838	7.97398	12.0373	2.85695	0	0	9.857	0	0	4.59669	3.67077	7.10023	4.42151	7.03617	1.20443	9.8671	7.05899	14.2953	6.86067	1.21983	4.54687	5.16695
DCDC1	ENSBTAG00000000954	0.632539	-0.0257821	0.0311477	-0.827737	0.407819	0.999891	0	0	0	0.785527	0	0	0	0	0	1.17076	1.10179	0	4.45064	0	0	0	0	0	0	0	0	1.329	0	0	0	1.21092	4.22443	0	2.49739	2.75801	0.917692	2.36674	0.631645	0.703617	0	0	0	0.953017	1.96019	0	0.909374	0
RBM41	ENSBTAG00000000955	56.126	0.0956596	0.0720734	1.32725	0.184425	0.999891	51.1813	29.3762	72.6478	73.054	53.8687	73.2261	4.63787	57.3518	38.599	70.2455	59.4966	52.1775	84.5622	50.0692	38.423	75.12	73.8354	39.5447	64.5919	77.5621	84.4915	37.2119	56.7474	79.4231	42.7733	73.8659	70.4071	7.03995	54.9426	52.4022	42.2138	87.5695	49.2683	46.4387	22.8841	67.6601	63.531	66.7112	88.2087	48.7932	29.1	67.1704
CDKN2AIP	ENSBTAG00000000957	187.449	-0.0466519	0.0577374	-0.808002	0.419089	0.999891	145.014	220.828	212.853	153.963	175.695	173.333	86.96	158.633	197.016	162.735	174.083	173.925	160.223	181.501	180.019	194.428	218.513	181.546	183.923	186.38	138.422	163.467	161.644	180.559	131.986	168.317	184.467	226.452	134.859	156.287	174.361	163.305	196.442	217.418	233.659	135.32	225.888	215.382	158.776	196.393	223.706	201.511
ZSWIM3	ENSBTAG00000000958	9.71536	-0.106141	0.0718709	-1.47682	0.139723	0.999891	6.09301	7.09081	8.79177	9.42633	9.94499	8.80568	22.0299	9.76201	8.04146	3.51228	16.5268	13.5275	7.41774	6.25865	12.0961	16.2024	6.98443	12.5824	13.1373	4.63057	7.19077	6.64499	13.757	10.285	12.2209	7.26549	9.857	4.6933	7.49218	7.3547	12.8477	4.73348	6.94809	15.4796	19.2708	9.8671	11.4709	14.2953	8.82087	7.31898	11.8219	5.16695
ZSWIM1	ENSBTAG00000000959	66.339	0.00893986	0.0690275	0.129512	0.896953	0.999891	45.0883	70.9081	50.437	62.0567	80.3887	98.2528	82.3222	73.2151	61.9192	67.904	98.0592	50.245	66.7596	91.5328	111.711	76.593	32.9266	94.368	91.9613	49.7786	86.2892	58.4759	82.5417	60.5673	70.8815	54.4912	53.5094	53.973	27.4713	69.8696	75.2507	59.1686	54.9531	80.2124	40.9505	90.2135	45.8835	74.3354	48.0247	63.4311	50.0156	80.6045
SPATA25	ENSBTAG00000000960	20.1876	0.0513338	0.0720102	0.712868	0.475928	0.999891	10.9674	14.1816	17.1208	17.2816	28.1775	24.0997	38.2624	21.9645	24.1244	23.4152	29.7483	9.66249	19.2861	18.776	26.3268	26.5129	12.9711	26.0635	26.2747	15.0494	19.7746	9.30298	20.6354	26.2839	29.3303	29.062	19.714	2.34665	9.98957	22.9834	38.543	26.0342	20.8443	27.4411	6.02213	26.7821	15.0004	25.7315	20.582	19.5173	10.9125	23.768
NEURL2	ENSBTAG00000000961	255.168	-0.0256934	0.071154	-0.361096	0.718028	0.999891	264.437	233.997	192.956	227.803	315.754	313.76	464.946	285.539	244.46	207.224	253.411	170.06	139.453	322.321	495.941	228.306	98.7798	307.37	164.217	252.366	138.422	304.34	242.466	202.843	283.526	288.198	206.997	397.757	154.838	152.61	263.377	182.239	336.035	213.9	325.195	236.81	158.827	337.368	248.944	182.974	298.275	308.984
STAP1	ENSBTAG00000000962	2.43812	0.0363998	0.0569328	0.639348	0.522597	0.999891	3.65581	2.02594	5.5527	3.92764	2.48625	1.85383	0	1.22025	0.804146	1.17076	5.50894	0	2.96709	1.56466	4.98075	1.47294	0.997775	0	4.37911	1.15764	8.98846	2.65799	5.15886	2.85695	1.22209	0	1.40814	3.51998	2.49739	1.83867	4.58846	4.73348	1.89493	2.11085	3.61328	1.40959	3.5295	0	1.96019	3.65949	1.81875	1.03339
FCRL5	ENSBTAG00000000964	7.11222	0.0372621	0.0704886	0.528626	0.597065	0.999891	3.65581	9.11675	8.32905	11.7829	5.80125	7.41531	1.15947	3.66075	4.82487	7.02455	8.81431	5.7975	5.93419	9.38798	5.69229	13.2565	9.97775	1.79748	5.47389	9.26114	16.1792	10.632	15.4766	7.99945	7.33257	7.26549	12.6733	2.34665	2.49739	5.51602	13.7654	2.36674	12.0013	8.44341	1.20443	4.22876	7.05899	8.57716	6.86067	8.53881	5.45624	6.20034
TNNI3K	ENSBTAG00000000965	0.337344	0.00453013	0.0253968	0.178374	0.858429	0.999891	1.2186	0	0	0	0	0	0	0	0	0	0	1.9325	0	0	0	0	0	0	2.18955	0	1.79769	0	0	2.28556	0	0	0	0	0	0	0	0	0	0	0	0	0.882374	0	0.980096	1.21983	0.909374	0
Novel	ENSBTAG00000000966	0.567741	-0.0133657	0.0311615	-0.428916	0.667984	0.999891	0	1.01297	1.38817	2.35658	0	0.926913	0	0	0	0	2.20358	0	2.96709	0	0	0	0	0.898742	0	0	0	0	1.71962	0	0	1.21092	0	0	0	0	0	2.36674	0.631645	0.703617	1.20443	2.81917	0.882374	0	0.980096	2.43966	0	0
DET1	ENSBTAG00000000967	358.475	-0.0869538	0.0661044	-1.3154	0.188375	0.999891	438.697	448.747	371.568	424.97	398.628	279.001	795.394	453.934	356.237	313.763	340.453	318.862	486.604	358.308	187.846	443.355	296.339	393.649	330.623	287.095	334.371	320.288	269.98	371.974	356.852	426.242	359.076	504.53	317.169	278.559	184.456	298.209	432.045	334.218	468.522	339.71	247.947	274.469	504.75	341.552	419.221	370.987
ASIC1	ENSBTAG00000000970	0.219025	0.00401619	0.0213553	0.188065	0.850825	0.999891	0	0	0	0	2.48625	0.463457	0	0	0	0	0	0	0	0	0	0	0	0	0	1.15764	0	0	0	0	0	0	0	1.17333	0	0	0	0	0	0	0	1.40959	0	0	0	0	0	1.03339
KCNJ15	ENSBTAG00000000973	1.08309	-0.00871285	0.0429261	-0.202973	0.839156	0.999891	0	1.01297	0.92545	0.785527	0.828749	0.463457	0	0	0.804146	1.17076	0	1.9325	0	1.56466	1.42307	7.36471	0.997775	3.59497	0	1.15764	0	1.329	1.71962	1.14278	0	0	1.40814	0	0	3.67735	3.67077	0	1.89493	0.703617	1.20443	0	0.882374	0	0	0	0	1.03339
IARS	ENSBTAG00000000974	796.306	0.0417738	0.0677079	0.616971	0.537254	0.999891	665.357	795.183	783.393	767.46	742.559	955.648	51.0165	845.634	851.59	830.068	903.467	763.337	787.764	834.748	676.671	779.186	886.024	734.273	823.272	942.321	794.58	729.62	815.099	931.364	859.132	823.423	768.846	438.824	666.804	994.723	758.013	1010.6	807.874	746.538	697.362	799.235	740.312	854.857	815.44	789.23	642.018	786.41
CADM1	ENSBTAG00000000977	120.987	0.0217178	0.070755	0.306943	0.758887	0.999891	181.572	103.323	73.1105	58.9145	98.6212	60.7128	88.1195	73.2151	161.633	125.271	99.161	226.102	136.486	122.044	182.153	120.781	124.722	150.09	139.037	109.976	195.948	158.151	120.373	112.564	149.096	96.8733	221.078	69.2262	134.859	117.675	118.382	134.904	78.324	118.911	81.9009	169.15	67.9428	142	60.766	179.315	101.85	70.2706
ASH2L	ENSBTAG00000000978	158.884	0.0419913	0.0427201	0.98294	0.325637	0.999891	153.544	155.998	154.087	174.387	158.291	160.819	183.196	180.597	162.437	170.931	163.065	166.195	148.355	157.249	145.153	159.078	147.671	153.685	195.965	152.809	192.353	164.796	178.84	166.274	142.985	144.099	136.59	107.946	164.828	158.126	205.563	172.772	169.281	155.499	108.398	173.379	140.298	170.59	152.895	167.117	131.859	150.875
SMIM19	ENSBTAG00000000979	1310.19	-0.0057887	0.0592768	-0.0976554	0.922206	0.999891	1364.83	1259.12	1073.98	1257.63	1468.54	1318.53	425.524	1333.73	1347.75	1219.93	1178.91	1215.54	1574.04	1351.09	1041.69	1408.13	1176.38	1493.71	1256.8	1405.38	1937.91	1358.24	1308.63	1374.19	1600.94	1592.35	1147.64	1614.5	1813.11	1209.85	1009.46	1367.98	1370.67	1248.22	1909.01	1231.98	1064.14	1070.24	1312.35	1261.3	1730.54	1408.51
KLHDC8B	ENSBTAG00000000981	97.3945	-0.00984874	0.0720562	-0.136681	0.891283	0.999891	146.232	120.544	74.9614	83.2659	109.395	107.985	309.578	122.025	77.198	108.881	80.4306	73.435	43.0229	117.35	170.769	75.12	93.7909	129.419	153.269	99.5573	80.8962	124.926	132.411	94.2792	162.539	70.2331	53.5094	70.3995	24.9739	106.643	165.184	61.5353	63.7961	98.5064	79.4921	101.49	80.2961	107.691	75.4674	58.5518	89.1187	72.3373
C3orf84	ENSBTAG00000000982	0.600373	-0.00366587	0.0370587	-0.0989207	0.921201	0.999891	0	0	0.462725	0	0	1.85383	0	0	0.804146	0	2.20358	0	1.48355	0.782332	0.711536	0	0.997775	0.898742	1.09478	1.15764	0	0	1.71962	0.571389	1.22209	0	0	0	0	0	0.917692	0	0.631645	0.703617	0	2.81917	0	0.953017	0	1.21983	0	1.03339
ABCC8	ENSBTAG00000000983	73.4583	0.0915756	0.0720419	1.27114	0.203677	0.999891	67.0231	20.2594	44.4216	35.3487	69.6149	88.5202	128.701	25.6253	115.797	73.7578	45.1733	75.3675	34.1216	110.309	73.9998	55.9718	54.8776	50.3296	74.4448	116.922	79.0985	75.7528	60.1867	91.9937	90.435	56.913	67.5908	35.1998	32.4661	71.7083	62.403	82.836	44.8468	92.8775	65.039	114.176	118.238	130.563	83.3082	36.5949	120.037	145.708
RAB10	ENSBTAG00000000985	1782.41	-0.0594476	0.0554158	-1.07275	0.283381	0.999891	1572	1769.66	1780.1	1642.54	1495.89	2149.98	972.793	1890.17	1952.47	1421.3	1574.46	2102.56	2820.22	1479.39	1582.46	2022.35	1993.56	1756.14	1360.81	1667.01	2317.23	1395.45	1948.33	1935.3	1841.7	1925.36	2274.15	1201.48	2782.1	1447.04	1439.86	2115.87	1899.36	1682.35	1936.72	1642.17	1695.04	1522.92	1891.59	2009.06	1433.17	1632.76
USH1C	ENSBTAG00000000986	0.431681	-0.0225154	0.0285729	-0.787997	0.430698	0.999891	0	0	0	0	0.828749	0.926913	2.31893	0	0.804146	0	0	0	0	0.782332	0	0	0	1.79748	0	0	0	0	3.43924	0	0	0	0	0	0	1.83867	0.917692	0	0	0.703617	0	2.81917	0.882374	0.953017	0	0	0	0
OTOG	ENSBTAG00000000987	12.3828	0.00532138	0.0668427	0.0796105	0.936547	0.999891	23.1534	6.07783	20.8226	14.925	13.26	19.4652	11.5947	26.8455	9.64975	5.85379	15.425	7.73	10.3848	5.47632	40.5576	10.3106	5.98665	10.7849	5.47389	10.4188	1.79769	3.98699	18.9158	8.57084	12.2209	13.3201	9.857	4.6933	0	10.1127	11.93	9.46697	19.581	13.3687	2.40885	14.0959	14.118	9.53017	16.6616	7.31898	5.45624	18.601
BRCA2	ENSBTAG00000000988	153.616	-0.0245051	0.0718911	-0.340863	0.733206	0.999891	152.325	86.1026	220.257	156.32	174.037	261.853	4.63787	95.1796	147.963	180.297	102.466	143.005	175.059	93.8798	114.557	212.104	118.735	140.204	153.269	247.736	197.746	65.1209	228.709	193.13	118.543	112.615	253.466	36.3731	169.823	119.514	133.983	293.476	121.907	140.723	77.0832	253.725	180.887	188.697	159.756	234.207	121.856	223.212
PSMA2	ENSBTAG00000000990	208.592	0.0107855	0.0712014	0.151478	0.879598	0.999891	164.511	321.112	180	220.733	202.215	289.197	6.9568	185.478	201.841	176.785	206.034	131.41	167.641	213.577	213.461	79.5388	242.459	241.762	188.302	222.267	222.914	239.22	159.925	209.7	221.199	234.918	143.631	220.585	199.791	230.754	140.407	191.706	194.547	206.16	369.759	204.39	239.123	197.275	201.9	171.996	287.362	191.177
MRPL32	ENSBTAG00000000991	125.449	-0.0379852	0.0597752	-0.635468	0.525124	0.999891	109.674	144.855	140.206	123.328	124.312	145.989	56.8139	133.007	108.56	122.93	126.706	92.7599	109.783	105.615	121.673	114.889	129.711	125.824	108.383	128.498	109.659	101.004	115.214	126.277	122.209	111.404	73.2234	124.372	114.88	121.353	107.37	134.904	113.696	107.653	228.841	97.2614	168.533	138.188	114.671	152.479	156.412	113.673
N4BP2L1	ENSBTAG00000000993	268.818	0.0199122	0.0670161	0.297126	0.766371	0.999891	244.939	329.216	304.473	267.865	356.362	379.571	69.568	256.253	268.585	328.983	265.531	233.832	198.795	228.441	379.96	198.847	177.604	239.964	319.675	319.509	352.348	192.705	390.354	214.842	257.862	222.808	198.548	197.119	179.812	240.866	401.031	286.376	152.858	280.743	364.941	249.497	254.124	240.16	285.208	285.44	250.987	292.45
FAM46A	ENSBTAG00000000995	35.4932	0.0233825	0.0714656	0.327186	0.743527	0.999891	29.2465	20.2594	40.7198	21.9948	42.2662	26.417	20.8704	23.1848	47.4446	23.4152	44.0715	94.6924	34.1216	33.6403	32.0191	42.7153	37.9155	14.3799	28.4642	50.9363	64.7169	33.2249	55.0278	26.2839	17.1093	36.3275	43.6524	11.7333	24.9739	38.6122	73.4153	37.8679	35.3721	45.0315	9.63541	22.5534	26.4712	29.5435	33.3233	54.8923	18.1875	22.7346
SLC39A6	ENSBTAG00000000998	124.367	-0.00149114	0.0664512	-0.0224396	0.982097	0.999891	101.144	89.1416	130.488	101.333	116.025	102.424	22.0299	117.144	134.292	115.905	105.772	125.612	130.552	107.962	130.923	139.929	122.726	97.0642	116.046	122.71	149.208	102.333	134.13	118.849	101.434	125.935	149.263	66.8795	129.864	106.643	141.324	168.039	132.014	151.981	78.2877	98.671	173.828	139.141	118.592	193.953	93.6655	133.307
CA13	ENSBTAG00000001000	1.2889	0.0130194	0.0447247	0.291101	0.770974	0.999891	1.2186	2.02594	0.462725	0	0	0.463457	0	0	1.60829	1.17076	1.10179	5.7975	2.96709	0.782332	0	0	1.99555	4.49371	0	2.31529	0	1.329	1.71962	0.571389	0	1.21092	2.81628	2.34665	2.49739	0	0.917692	2.36674	3.78987	3.51809	0	2.81917	0	1.90603	1.96019	1.21983	0	1.03339
ANKRD55	ENSBTAG00000001001	0.207895	-0.0022139	0.0218064	-0.101525	0.919134	0.999891	0	0	0.462725	0	0	0	0	0	0.804146	1.17076	0	0	0	0	0	0	0	0	0	0	0	0	0	0.571389	0	1.21092	0	0	0	0	0	2.36674	0.631645	0	0	0	0.882374	0	0	0	0	1.03339
TCF7	ENSBTAG00000001002	29.456	-0.0657058	0.0717045	-0.916342	0.359488	0.999891	24.372	40.5189	39.3316	40.0619	49.725	33.3689	24.3488	19.524	27.341	35.1228	24.2393	23.19	43.0229	28.1639	41.2691	35.3506	17.96	18.8736	31.7485	34.7293	26.9654	22.593	29.2335	13.142	35.4407	21.7965	35.2036	45.7597	22.4765	23.9028	53.2261	37.8679	27.1607	26.0338	21.6797	22.5534	30.0007	15.2483	29.4029	64.651	19.0969	12.4007
CKMT2	ENSBTAG00000001003	15143.5	-0.0511855	0.0691592	-0.740112	0.459232	0.999891	13025.6	21518.6	17698.3	20998.7	16581.6	22403.5	25519.9	18895.6	18421.4	15805.2	14652.7	12294.6	13298.5	15972.1	9419.32	13900.1	14857.9	16005.7	8903.82	14629.1	9588.89	9485.05	9573.12	18845.6	16629	19233	7792.66	16455.9	12274.7	19174.6	19782.7	14368.5	11171.3	11274.8	21169	10673.4	14317.4	15554.2	11144.7	10312.4	19009.6	15495.7
ESAM	ENSBTAG00000001004	512.622	-0.0227064	0.0639755	-0.354924	0.722647	0.999891	426.511	645.263	491.876	365.27	465.757	653.474	1038.88	464.916	689.957	457.767	455.039	388.432	433.196	576.579	543.614	536.151	395.119	434.093	552.862	595.028	424.255	382.751	570.913	509.679	409.402	394.759	477.36	895.247	499.479	467.023	866.301	539.617	463.627	513.641	604.622	444.02	661.781	598.495	408.7	481.833	401.034	487.76
Novel	ENSBTAG00000001005	43.9337	-0.00346959	0.0676316	-0.0513014	0.959085	0.999891	41.4325	55.7135	57.8406	51.0593	34.8075	36.6131	10.4352	42.7088	44.228	44.4888	56.1912	50.245	62.309	39.8989	22.0576	55.9718	56.8732	32.3547	60.2127	50.9363	61.1215	30.5669	44.7101	49.7109	42.7733	37.5384	64.7745	17.5999	39.9583	35.8542	27.5307	56.8018	54.3215	47.1424	43.3593	60.6122	47.6482	39.0737	36.2636	40.2544	36.375	56.8365
SLC25A43	ENSBTAG00000001007	66.9472	0.0650077	0.060286	1.07832	0.28089	0.999891	75.5533	63.8172	50.8997	75.4106	68.7862	77.8607	33.6245	62.2328	88.456	63.221	78.227	100.49	71.2103	71.1922	54.7883	76.593	74.8331	62.0132	65.6866	69.4586	71.9077	83.7268	63.6259	64.567	92.8792	78.7095	60.5501	69.2262	62.4348	71.7083	43.1315	52.0683	63.1645	56.2894	71.0611	62.0218	53.8248	58.1341	109.771	62.2113	67.2937	50.6361
PRF1	ENSBTAG00000001008	4.72255	0.0785979	0.0607238	1.29435	0.195545	0.999891	4.87441	7.09081	7.4036	3.92764	2.48625	5.56148	6.9568	2.4405	4.02073	1.17076	0	3.865	4.45064	4.69399	7.11536	1.47294	7.9822	1.79748	8.75822	3.47293	3.59538	1.329	3.43924	2.85695	3.66628	1.21092	1.40814	9.3866	2.49739	4.59669	14.6831	0	8.21138	7.03617	9.63541	5.63834	0.882374	3.81207	6.86067	10.9785	0.909374	3.10017
HCLS1	ENSBTAG00000001009	83.9863	0.0375535	0.0719525	0.521921	0.601725	0.999891	41.4325	84.0767	129.563	145.323	86.1899	71.3723	37.1029	190.359	54.6819	91.3192	99.161	59.9075	96.4306	111.873	91.0766	85.4306	87.8042	68.3044	94.1508	84.5079	61.1215	102.333	70.5044	97.7076	26.8861	65.3894	84.4885	66.8795	164.828	75.3857	87.1807	85.2027	150.963	66.8437	50.5859	70.4793	109.414	82.9125	99.9698	159.798	66.3843	52.7029
ADAMTS18	ENSBTAG00000001010	1.56193	0.0327761	0.0439359	0.745997	0.455669	0.999891	3.65581	0	2.31362	1.57105	0	0.463457	0	2.4405	0.804146	3.51228	0	1.9325	1.48355	3.12933	0	0	0	0	7.66344	1.15764	0	0	6.87848	2.28556	4.88838	0	2.81628	1.17333	0	0.919337	4.58846	0	1.89493	1.40723	0	1.40959	1.76475	0.953017	1.96019	2.43966	0	3.10017
SLC30A5	ENSBTAG00000001013	251.019	-0.00602536	0.0604294	-0.0997091	0.920575	0.999891	231.534	253.243	292.905	245.87	207.187	270.195	63.7707	233.068	241.244	236.493	256.717	260.887	314.512	179.154	241.922	241.562	275.386	167.166	233.188	238.474	278.642	194.034	275.139	207.414	215.089	254.292	268.955	228.798	342.143	204.093	211.987	336.077	274.134	303.963	260.156	232.582	315.89	224.912	329.312	340.332	226.434	227.346
MAPK7	ENSBTAG00000001014	112.167	-0.0165281	0.0586344	-0.281884	0.778032	0.999891	127.953	107.375	84.6786	80.1238	93.6487	90.374	204.066	91.5189	114.993	122.93	136.622	125.612	78.628	132.996	114.557	110.471	121.729	97.0642	114.952	121.552	106.064	118.281	103.177	107.993	120.987	81.1314	105.611	145.492	87.4088	136.981	138.571	80.4692	104.221	122.429	81.9009	93.0327	107.65	102.926	114.671	109.785	111.853	100.239
TM9SF4	ENSBTAG00000001015	516.12	0.0106822	0.0341638	0.312675	0.754527	0.999891	538.622	494.33	567.301	522.376	452.497	471.799	541.471	556.435	499.374	530.354	493.601	573.952	526.659	492.087	484.556	491.962	657.534	530.258	537.536	509.363	488.972	486.413	505.568	486.824	546.276	492.843	547.767	458.77	491.986	500.119	495.553	447.314	492.051	584.706	415.527	476.44	481.776	490.804	545.914	498.91	553.809	486.727
NAA35	ENSBTAG00000001016	210.013	0.0285473	0.0574529	0.496881	0.619273	0.999891	212.037	190.439	195.733	203.452	184.811	192.335	53.3355	206.222	229.181	216.59	239.088	193.25	195.828	250.346	202.788	159.078	205.542	231.876	218.955	219.952	258.868	182.073	197.756	253.125	207.756	283.354	183.058	156.052	137.357	206.851	210.151	291.109	185.704	201.938	230.045	232.582	188.828	183.932	168.577	203.712	240.075	214.945
SLK	ENSBTAG00000001017	428.729	0.0223056	0.0719793	0.30989	0.756645	0.999891	355.832	303.892	464.576	446.965	421.005	401.817	19.7109	378.278	476.858	522.158	409.865	608.737	927.217	358.308	312.364	531.732	415.075	328.94	408.352	454.954	693.909	336.236	577.792	433.113	380.071	438.351	730.826	98.5593	956.501	413.702	428.562	577.485	475.629	410.913	154.166	479.259	459.717	470.791	351.855	619.673	171.872	421.623
GDF10	ENSBTAG00000001019	3.91948	-0.124353	0.0496179	-2.50621	0.0122032	0.999891	2.4372	0	0.92545	1.57105	4.9725	5.56148	3.4784	4.88101	4.02073	2.34152	4.40715	3.865	2.96709	5.47632	2.13461	0	1.99555	0.898742	4.37911	0	7.19077	7.97398	1.71962	2.85695	1.22209	6.05458	2.81628	3.51998	0	6.43536	3.67077	0	6.94809	2.81447	1.20443	0	2.64712	0	1.96019	1.21983	6.36562	1.03339
AKAP3	ENSBTAG00000001020	1.69967	0.000125301	0.0502916	0.00249149	0.998012	0.999891	0	1.01297	2.31362	5.49869	0	1.85383	0	1.22025	2.41244	1.17076	4.40715	3.865	4.45064	2.347	2.84614	0	0	1.79748	2.18955	1.15764	0	1.329	1.71962	5.1425	2.44419	0	1.40814	5.86663	2.49739	0.919337	0	0	1.89493	2.11085	1.20443	0	3.5295	0	2.94029	1.21983	0	1.03339
CYP1A1	ENSBTAG00000001021	187.193	-0.00834768	0.0711581	-0.117312	0.906613	0.999891	127.953	481.162	325.758	243.513	150.832	228.021	169.282	147.65	309.596	120.588	255.615	162.33	143.904	132.996	158.673	144.348	102.771	196.825	175.164	288.253	71.9077	148.848	108.336	375.403	108.766	146.521	85.8967	122.026	154.838	297.865	179.868	75.7357	199.6	212.492	415.527	101.49	385.598	210.617	210.721	159.798	109.125	159.142
AMDHD2	ENSBTAG00000001022	87.8899	-0.0442889	0.0692765	-0.639305	0.522624	0.999891	106.018	106.362	83.7532	82.4804	111.052	76.4703	217.98	95.1796	82.827	73.7578	71.6163	42.515	45.99	104.832	103.884	85.4306	72.8376	123.128	94.1508	78.7197	61.1215	116.952	63.6259	96.5648	59.8826	76.2877	36.6117	157.226	47.4505	86.4177	111.958	61.5353	102.326	74.5834	97.5585	101.49	93.5317	82.9125	79.3878	79.2889	124.584	67.1704
ZNF598	ENSBTAG00000001023	384.54	-0.0664223	0.0624979	-1.06279	0.287877	0.999891	422.855	360.618	403.496	377.839	382.882	411.549	1052.8	394.141	278.234	263.421	315.112	454.137	290.775	412.289	323.037	444.828	406.095	422.409	365.656	409.805	226.509	445.214	326.728	393.116	435.066	426.242	368.933	428.264	252.237	419.218	337.71	293.476	397.305	384.175	401.074	328.434	378.539	417.422	400.859	298.858	431.953	412.323
ARID1A	ENSBTAG00000001024	842.777	-0.0203093	0.0626301	-0.324274	0.745731	0.999891	890.798	680.717	980.051	683.409	662.171	852.297	1786.74	857.837	717.298	794.945	750.318	1070.6	1032.55	620.389	510.883	1051.68	938.907	730.678	828.746	877.493	773.008	753.542	926.875	782.232	701.482	965.1	1004.01	497.49	871.59	767.647	810.322	925.396	884.934	975.214	391.438	900.726	916.787	1042.6	911.489	881.937	522.89	888.716
BCO1	ENSBTAG00000001026	0.426771	0.00572162	0.0262848	0.217678	0.82768	0.999891	1.2186	0	1.8509	0	1.6575	0.463457	0	0	0	1.17076	1.10179	1.9325	0	0	0	1.47294	0	0	0	0	1.79769	1.329	0	0.571389	0	2.42183	0	0	0	0	0	2.36674	0	0	0	1.40959	0	0	0	0	0	1.03339
SERPINH1	ENSBTAG00000001027	1679.14	-0.0172049	0.0693883	-0.24795	0.804173	0.999891	1494.01	1254.06	1841.64	1515.28	1381.53	1174.4	3514.34	1702.25	1369.46	1195.34	1160.18	1743.11	1455.36	1510.68	2025.74	1565.74	1660.3	1774.12	1181.26	1412.32	1141.53	1391.46	1294.87	1498.18	1244.09	3087.84	1833.4	2925.1	1151.3	1139.06	1451.79	1124.2	2522.16	1984.2	1515.17	996.577	2362.12	1527.69	2059.18	1343.03	1716.9	1642.06
MAP6	ENSBTAG00000001028	1.94196	-0.0106378	0.0474751	-0.224071	0.822702	0.999891	1.2186	0	3.7018	6.28422	1.6575	2.78074	0	0	0.804146	3.51228	0	1.9325	4.45064	3.12933	2.13461	5.89177	0.997775	1.79748	3.28433	0	3.59538	1.329	6.87848	1.14278	2.44419	1.21092	1.40814	3.51998	2.49739	0	8.25922	0	0.631645	0	1.20443	1.40959	1.76475	0	0	1.21983	0	2.06678
RASGRP2	ENSBTAG00000001029	74.703	0.0592048	0.0705101	0.839664	0.401097	0.999891	76.7719	73.947	129.1	110.759	91.1624	64.8839	136.817	75.6556	51.4653	70.2455	59.4966	38.65	34.1216	54.7632	63.3267	57.4447	57.871	87.178	59.118	72.9315	79.0985	45.1859	73.9436	66.2811	54.9942	67.8113	52.1013	78.6128	44.9531	52.4022	159.678	75.7357	41.6886	66.8437	46.9726	69.0697	62.6486	93.3957	74.4873	46.3535	57.2906	99.2055
MTMR3	ENSBTAG00000001030	1278.54	-0.0325305	0.0584721	-0.556341	0.577977	0.999891	1595.15	1266.22	1284.99	1248.2	1166.88	1338.93	2794.32	1566.8	1217.48	1065.39	1148.06	1240.66	1507.28	1326.83	998.285	1412.55	1236.24	1430.8	1503.13	1437.79	1529.84	1509.74	1478.87	1235.91	1897.91	1352.59	1356.04	1005.54	1241.2	1194.22	1294.86	1074.5	1057.37	1142.67	788.899	1426.5	1124.14	1257.98	1023.22	1239.35	818.437	1148.1
PYGM	ENSBTAG00000001032	85132.7	-0.0350551	0.0658912	-0.532015	0.594715	0.999891	93987.1	94423.2	74027.6	86025.4	83528	87393.6	159281	109880	85835.3	80146.6	52362.5	95639.4	104390	84829	42677.9	95663.1	88560.5	88703.2	80767.2	72387.4	84126.6	73827.1	65080.7	55780.7	94697.6	94895.8	99911.9	133907	128396	83633.9	43625.2	65935.1	77777	66413	82840.4	97933.8	48518.2	61160.8	103137	100318	98857.2	90670.7
IL18R1	ENSBTAG00000001034	12.8204	0.0149825	0.0670687	0.22339	0.823232	0.999891	8.53022	8.10378	18.509	21.2092	19.89	13.9037	0	12.2025	9.64975	0	15.425	11.595	7.41774	16.429	16.3653	17.6753	8.97998	3.59497	17.5164	31.2563	3.59538	11.961	12.0373	10.8564	15.8872	7.26549	14.0814	5.86663	12.487	10.1127	22.9423	2.36674	7.57974	6.33256	3.61328	18.3246	15.0004	9.53017	7.84077	15.8578	18.1875	14.4675
SF1	ENSBTAG00000001035	1749.37	-0.0152308	0.0473475	-0.321682	0.747694	0.999891	1840.09	1731.17	2085.96	2095.79	1586.23	1803.77	2443	2045.14	1441.03	1571.16	1445.55	2204.98	1759.49	1721.13	1332	1693.88	2380.69	1563.81	1762.59	1832.55	1438.15	1751.62	1365.38	1548.46	1765.93	1803.05	1726.38	1840.95	1563.37	1580.34	1301.29	1512.35	1926.52	1695.01	1548.89	1597.06	1735.63	1648.72	1712.23	1657.75	1761.46	2002.71
HIBADH	ENSBTAG00000001036	1278.05	-0.0320412	0.0608806	-0.526297	0.598682	0.999891	1139.39	1449.56	1115.17	1448.51	1542.3	1756.5	506.687	1320.31	1486.06	1089.98	1149.17	921.802	1645.25	1440.27	1077.98	1380.15	1091.57	1225.88	906.475	1338.23	1287.15	1056.55	1112.59	1478.18	1585.06	1508.8	911.068	1504.2	1553.38	1532.54	1050.76	1249.64	1102.85	1226.41	2017.41	1034.64	1155.03	1192.22	1292.75	1140.54	1551.39	1307.24
MAP4K2	ENSBTAG00000001037	187.71	-0.0187689	0.0649554	-0.288951	0.772619	0.999891	218.13	199.556	213.316	179.1	196.414	220.142	375.667	178.157	189.778	213.078	190.609	141.072	145.388	216.706	199.942	150.24	139.689	187.837	197.06	201.43	159.995	158.151	201.195	213.7	162.539	159.841	147.855	127.892	79.9166	179.271	256.036	179.872	106.116	185.051	169.824	177.608	172.063	198.228	152.895	181.755	165.506	176.71
SNRPB	ENSBTAG00000001038	652.639	-0.0108458	0.0563135	-0.192597	0.847275	0.999891	631.236	801.261	608.02	728.969	666.315	668.768	1064.39	740.693	604.717	629.868	694.127	506.315	442.097	717.398	700.152	472.814	612.634	726.184	651.392	608.92	483.579	753.542	445.381	623.957	666.041	675.691	495.666	1011.41	789.176	683.987	530.426	494.649	824.928	557.265	1003.29	637.133	682.958	594.683	681.167	520.867	767.512	607.634
Novel	ENSBTAG00000001041	1.86028	0.0570188	0.050423	1.13081	0.258135	0.999891	1.2186	1.01297	1.8509	0	4.14375	0.463457	3.4784	1.22025	0	3.51228	4.40715	0	0	3.91166	1.42307	0	1.99555	0	2.18955	1.15764	0	2.65799	3.43924	1.14278	2.44419	0	0	2.34665	0	1.83867	2.75307	0	0	2.81447	0	8.45752	1.76475	2.85905	0.980096	1.21983	0	0
MXD1	ENSBTAG00000001042	138.238	0.0702791	0.069763	1.0074	0.313743	0.999891	123.079	81.0378	137.892	103.69	150.004	132.085	117.106	125.686	122.23	136.979	118.993	170.06	154.289	131.432	137.326	122.254	128.713	101.558	194.87	157.439	167.185	104.991	190.878	158.275	174.759	211.91	194.324	18.7732	152.341	129.627	135.818	115.97	93.4834	117.504	73.47	233.991	128.827	226.818	101.93	165.897	119.128	164.309
LUZP2	ENSBTAG00000001043	0.265405	0.00129998	0.0226381	0.0574245	0.954207	0.999891	0	1.01297	0	0.785527	0.828749	0	0	0	0	1.17076	0	0	0	0	0	0	0	0	0	0	0	0	0	0	1.22209	0	0	0	0	0	0	0	1.26329	0	0	0	0.882374	0	1.96019	1.21983	0.909374	2.06678
SUPV3L1	ENSBTAG00000001044	147.427	0.0434877	0.0461864	0.941569	0.346413	0.999891	114.549	159.037	142.519	152.392	145.031	155.721	85.8006	130.567	145.55	148.686	155.352	139.14	167.641	141.602	137.326	125.2	151.662	138.406	137.942	153.966	222.914	162.138	137.57	122.849	150.318	138.044	130.957	202.985	167.325	164.561	151.419	172.772	128.856	139.316	161.393	122.634	138.533	142.953	140.154	187.854	154.594	142.608
ANOS1	ENSBTAG00000001049	48.2717	-0.0788919	0.072127	-1.09379	0.274046	0.999891	81.6463	28.3632	42.108	29.0645	28.1775	38.4669	146.093	35.3873	82.0229	29.269	68.3109	75.3675	59.3419	54.7632	30.5961	75.12	69.8443	26.9623	36.1276	50.9363	37.7515	38.5409	68.7848	39.9972	46.4396	32.6947	54.9175	14.0799	34.9635	45.0475	46.8023	33.1344	46.7417	61.2147	31.3151	43.6972	37.0597	44.7918	42.1441	85.3881	21.825	42.369
LDLRAP1	ENSBTAG00000001050	109.635	-0.0493971	0.0625744	-0.789415	0.42987	0.999891	126.735	119.531	123.085	91.1212	119.34	86.2029	273.634	100.061	106.951	85.4654	112.382	125.612	90.4964	101.703	108.153	116.362	129.711	101.558	125.899	101.873	68.3123	118.281	89.4202	106.278	95.3234	122.302	118.284	92.6927	114.88	108.482	101.864	97.0364	112.433	123.837	109.603	114.176	115.591	117.221	91.1489	115.884	87.2999	79.5711
OSCAR	ENSBTAG00000001051	13.5033	-0.13706	0.0711314	-1.92686	0.0539967	0.999891	19.4976	25.3243	18.509	7.06975	18.2325	10.6595	18.5515	4.88101	6.43316	17.5614	6.61073	1.9325	5.93419	14.8643	28.4614	5.89177	13.9689	16.1774	12.0425	8.1035	7.19077	23.922	29.2335	16.5703	13.443	13.3201	1.40814	7.03995	2.49739	16.5481	22.0246	16.5672	13.2645	9.85064	10.8398	14.0959	9.70612	7.62414	9.80096	19.5173	20.0062	12.4007
ADCY10	ENSBTAG00000001052	14.4274	0.0183561	0.0705993	0.260004	0.79486	0.999891	14.6232	12.1557	26.3753	26.7079	29.835	20.8555	1.15947	17.0835	12.8663	24.5859	9.9161	15.46	4.45064	5.47632	8.53843	19.1482	11.9733	8.98742	21.8955	18.5223	8.98846	10.632	8.59809	15.4275	19.5535	14.531	11.2651	7.03995	7.49218	23.9028	9.17692	18.9339	9.47467	7.73979	9.63541	18.3246	14.118	6.67112	22.5422	7.31898	21.825	21.7012
Novel	ENSBTAG00000001055	2424.39	-0.0222025	0.0409309	-0.542437	0.587517	0.999891	2489.6	2842.4	2514.45	2516.04	2080.99	2156.93	1720.65	2982.29	2670.57	2291.17	2604.63	2089.03	2519.06	2462.78	2413.53	2548.19	2463.51	2742.06	2368	2782.97	2031.39	2705.84	2326.64	2496.97	2715.49	2766.94	2175.58	2945.05	2150.26	2480.37	2107.02	2238.94	2471.63	2614.64	2534.11	2069.27	2294.17	2563.62	2779.55	2278.64	2507.14	2204.22
ARFGAP3	ENSBTAG00000001057	176.193	-0.0895912	0.0583618	-1.5351	0.124759	0.999891	147.451	183.348	193.419	163.39	195.585	165.454	120.585	185.478	144.746	146.345	191.711	197.115	194.345	163.507	190.692	169.388	161.64	163.571	144.511	178.277	185.162	168.783	196.037	153.132	118.543	135.623	199.956	191.252	194.797	141.578	167.938	189.339	292.452	182.237	221.614	163.512	191.475	165.825	252.865	192.733	151.865	143.641
SRPK3	ENSBTAG00000001058	2178.5	0.013512	0.0653921	0.20663	0.836299	0.999891	3391.37	1668.37	1863.39	2095.79	1867.17	1835.75	3304.48	1930.44	1400.02	2332.15	2118.74	1812.68	1714.98	2395.5	2258.42	1982.58	1515.62	2695.33	2094.31	2431.05	1594.55	2717.8	2041.19	2555.82	2350.09	2747.57	2659.98	2678.7	1126.32	2052.88	1320.56	1483.95	2380.67	2032.75	2790.65	3189.89	1651.8	2083.3	2466.9	1744.36	2540.79	2440.87
IDH3G	ENSBTAG00000001059	2230.49	-0.0678467	0.0631199	-1.07489	0.282425	0.999891	2003.38	2845.44	2060.05	2181.41	2280.72	2344.16	4296.98	1963.38	2368.21	2103.85	1550.22	1996.27	2348.46	2343.87	1904.07	2540.82	1957.64	2683.64	1923.52	2334.97	1395.01	1935.02	1631.92	2375.26	2364.75	2151.8	2057.3	4222.8	2255.15	2377.41	1928.99	1846.06	2073.06	1855.44	3621.71	2156.67	1959.75	1914.61	2281.66	2118.84	2726.3	2121.55
CXCR4	ENSBTAG00000001060	111.469	-0.0878531	0.0706898	-1.2428	0.213943	0.999891	69.4603	144.855	93.0077	95.0488	102.765	88.9837	35.9435	59.7923	139.117	97.173	130.011	71.5025	97.9141	104.832	161.519	92.7953	75.8309	112.343	102.909	69.4586	116.85	103.662	154.766	55.9961	109.988	119.881	88.713	181.865	87.4088	96.5304	106.452	104.137	184.44	106.95	208.366	81.756	149.121	100.067	86.2485	150.039	95.4843	102.306
PRKCA	ENSBTAG00000001061	196.531	-0.0184365	0.0710394	-0.259526	0.79523	0.999891	196.195	188.413	197.583	214.449	216.304	210.409	424.365	214.764	226.769	165.077	156.454	297.605	335.282	190.889	106.019	322.574	203.546	150.989	168.596	232.686	291.226	106.32	159.925	215.985	227.31	198.59	216.854	80.9594	307.179	170.997	100.028	175.139	136.435	150.574	60.2213	193.113	148.239	182.026	210.721	164.677	113.672	210.812
HOXA4	ENSBTAG00000001063	95.252	0.0297439	0.063709	0.466871	0.640592	0.999891	87.7394	80.0248	115.681	128.041	88.6762	130.231	98.5547	93.9594	63.5275	71.4163	53.9876	102.422	94.947	61.8042	101.038	58.9177	114.744	124.026	90.8665	115.764	77.3008	98.3458	99.7379	87.4225	98.9896	104.139	85.8967	150.186	144.849	98.3691	101.864	73.369	82.7455	85.8413	133.691	71.8889	55.5896	87.6776	139.174	79.2889	111.853	115.74
Novel	ENSBTAG00000001066	12.8139	-0.00926087	0.0681128	-0.135964	0.89185	0.999891	10.9674	13.1686	12.4936	10.9974	15.7462	10.196	11.5947	9.76201	12.8663	16.3906	7.71252	15.46	31.1545	24.2523	11.3846	14.7294	2.99333	11.6837	16.4217	6.94586	7.19077	9.30298	10.3177	11.9992	6.11047	8.47641	22.5303	19.9465	17.4818	5.51602	14.6831	4.73348	25.2658	7.73979	2.40885	12.6863	19.4122	9.53017	8.82087	28.0561	8.18437	12.4007
ZCWPW1	ENSBTAG00000001068	6.55977	0.00783441	0.0658237	0.119021	0.905259	0.999891	9.74882	6.07783	8.32905	14.925	14.9175	5.09802	1.15947	3.66075	4.82487	3.51228	7.71252	0	0	8.60565	4.26922	11.7835	4.98888	15.2786	19.706	4.63057	1.79769	3.98699	8.59809	6.28528	4.88838	7.26549	8.44885	2.34665	0	6.43536	9.17692	2.36674	3.78987	11.2579	7.22655	12.6863	4.41187	5.7181	4.90048	4.87932	6.36562	11.3673
TP53	ENSBTAG00000001069	219.649	-0.0315371	0.0525124	-0.600564	0.54813	0.999891	209.6	250.204	230.9	224.661	223.762	205.775	343.202	251.372	205.861	230.639	235.783	233.832	226.983	197.93	215.595	190.009	171.617	217.496	238.661	188.696	206.735	217.956	233.868	179.416	215.089	152.575	174.61	266.345	337.148	227.996	245.024	262.708	270.344	245.562	190.299	201.571	207.358	208.711	246.984	257.384	209.156	189.11
WRAP53	ENSBTAG00000001071	172.028	0.0164039	0.0556197	0.294929	0.768048	0.999891	201.069	178.283	194.807	183.813	174.866	171.015	287.548	179.377	141.53	168.589	172.981	141.072	106.815	208.1	198.519	135.511	167.626	177.951	186.112	155.124	138.422	203.337	123.813	184.559	193.091	197.379	126.733	259.305	114.88	179.271	155.09	163.305	161.701	141.427	180.664	184.656	157.945	191.557	190.139	134.181	233.709	174.643
SAYSD1	ENSBTAG00000001074	39.988	0.0527317	0.0692428	0.761548	0.44633	0.999891	38.9953	44.5708	37.4807	35.3487	61.3275	33.3689	84.6411	63.4531	30.5575	45.6596	45.1733	46.38	16.319	53.9809	44.1152	22.0941	32.9266	35.9497	36.1276	39.3598	39.5492	54.4889	48.1493	43.4256	48.8838	32.6947	32.3873	76.2661	39.9583	30.3381	34.8723	16.5672	50.5316	41.5134	42.1549	33.8301	37.0597	34.3086	51.9451	43.9139	56.3812	34.1019
OSBPL5	ENSBTAG00000001077	163.752	-0.0330995	0.0666252	-0.496801	0.619329	0.999891	171.823	206.646	139.743	127.255	136.744	124.67	244.648	118.364	217.119	188.492	181.795	200.98	179.509	157.249	199.23	212.104	134.7	186.938	151.079	171.331	194.151	152.835	110.056	155.418	125.876	108.982	201.364	215.892	147.346	123.191	303.756	101.77	138.33	166.757	138.509	140.959	158.827	177.261	117.612	145.16	119.128	169.476
SRL	ENSBTAG00000001078	5465.78	-0.011036	0.0571707	-0.193036	0.846931	0.999891	5997.96	4971.67	5411.57	5412.28	5041.28	5635.63	10129.1	6989.6	5785.02	4385.66	5402.07	6384.98	7428.12	5716.5	4790.77	6886	5452.84	5608.15	5592.12	5436.29	6381.81	4744.52	5583.6	5720.18	5778.06	6662.46	6015.58	3711.23	6428.29	5694.37	3997.46	4858.92	4895.88	5561.39	3383.23	5868.11	4179.81	4634.52	4311.44	6128.42	3640.22	5177.29
Novel	ENSBTAG00000001079	215.078	-0.00798927	0.0646447	-0.123587	0.901642	0.999891	188.883	175.244	177.686	177.529	231.221	272.513	243.488	192.8	191.387	151.028	253.411	133.342	192.861	190.889	152.98	235.671	218.513	141.103	174.07	213.006	368.527	259.154	182.28	291.98	221.199	313.627	201.364	125.546	222.268	284.995	234.011	248.508	201.495	202.642	297.493	283.327	196.769	241.113	153.875	153.699	192.787	292.45
SPAG17	ENSBTAG00000001080	1.16047	-0.000975091	0.0393194	-0.0247993	0.980215	0.999891	1.2186	0	0.92545	0	0	0.463457	0	0	0.804146	1.17076	2.20358	1.9325	0	0	2.13461	0	0	0	1.09478	0	0	3.98699	0	0	0	0	4.22443	0	0	0	4.58846	2.36674	0.631645	2.11085	0	1.40959	2.64712	0	0.980096	0	0.909374	1.03339
PALLD	ENSBTAG00000001081	1058.13	-0.0717897	0.0696704	-1.03042	0.302813	0.999891	1065.06	968.401	1247.04	1019.61	1074.89	1321.78	3355.5	1254.42	655.379	941.29	672.091	1178.82	971.724	903.593	541.479	1063.46	996.778	917.616	829.841	870.547	1031.88	671.144	1214.05	1299.34	932.458	922.718	1070.19	432.957	1286.16	1352.35	1045.25	979.831	1348.56	1099.75	485.384	1175.59	885.904	1099.78	1163.37	1155.18	612.918	1155.33
SH2D5	ENSBTAG00000001082	0.506251	0.0054394	0.0319583	0.170203	0.86485	0.999891	0	0	0.92545	0.785527	0	0.926913	1.15947	1.22025	0	1.17076	0	1.9325	1.48355	1.56466	0	0	0	0.898742	1.09478	0	0	0	0	0	0	0	0	0	0	0	1.83538	0	0.631645	0	0	0	2.64712	0	0.980096	1.21983	0.909374	1.03339
Novel	ENSBTAG00000001083	1305.7	0.0731249	0.0721139	1.01402	0.310574	0.999891	1292.94	673.626	1046.68	1062.82	1064.11	1767.62	379.146	1032.33	1455.5	1287.83	1391.56	1582.72	1725.37	1099.18	690.19	1738.07	1264.18	987.718	1372.85	2038.61	2103.3	1067.18	1888.14	1483.9	1432.29	1295.68	2157.27	188.905	2327.57	1405.67	765.355	1488.68	1139.49	1333.35	416.731	2507.65	1113.56	1288.48	1051.64	1711.42	502.884	1505.65
FAM20A	ENSBTAG00000001085	33.0803	-0.0675192	0.07209	-0.936596	0.348966	0.999891	37.7767	37.48	21.7481	16.4961	26.52	33.3689	75.3654	18.3038	40.2073	24.5859	27.5447	50.245	17.8026	25.8169	29.8845	33.8777	50.8865	17.0761	19.706	13.8917	16.1792	47.8439	17.1962	30.2836	25.664	23.0074	32.3873	57.4929	32.4661	42.2895	37.6254	7.10023	46.7417	40.8098	42.1549	18.3246	23.8241	30.4966	28.4228	37.8147	39.1031	20.6678
FHL2	ENSBTAG00000001086	32.2952	-0.0731058	0.0720568	-1.01456	0.310317	0.999891	15.8418	38.4929	22.2108	23.5658	27.3487	27.3439	55.6544	15.8633	29.7534	21.0737	18.7304	32.8525	31.1545	27.3816	57.6344	29.4588	32.9266	28.7598	25.1799	27.7834	19.7746	50.5019	25.7943	19.9986	26.8861	20.5856	29.571	87.9994	47.4505	31.2575	44.9669	16.5672	37.8987	29.5519	36.1328	23.963	55.5896	28.5905	28.4228	43.9139	36.375	32.0351
SLC17A8	ENSBTAG00000001088	0.443754	-0.0388128	0.0307727	-1.26128	0.207209	0.999891	0	0	1.38817	0	0.828749	0.926913	0	1.22025	0.804146	0	0	0	1.48355	0	0	0	0	0	1.09478	0	0	0	0	1.14278	1.22209	0	4.22443	0	0	0	0.917692	0	0	1.40723	0	0	0	0	0	1.21983	0.909374	1.03339
CCDC173	ENSBTAG00000001090	2.43487	-0.0218812	0.0559891	-0.390812	0.695936	0.999891	2.4372	3.03892	3.23907	0.785527	1.6575	2.78074	0	0	2.41244	0	1.10179	0	0	0.782332	3.55768	5.89177	0	2.69623	4.37911	2.31529	1.79769	2.65799	0	1.14278	0	0	4.22443	4.6933	0	3.67735	6.42384	0	2.52658	2.81447	1.20443	2.81917	7.05899	0.953017	3.92038	3.65949	2.72812	6.20034
PHOSPHO2	ENSBTAG00000001092	217.698	-0.0494321	0.0695853	-0.710381	0.477468	0.999891	231.534	213.737	231.825	263.152	199.729	216.434	147.252	269.676	200.232	170.931	231.376	112.085	173.575	199.495	189.269	169.388	179.6	401.738	276.979	180.592	321.787	162.138	165.083	218.271	240.753	182.848	153.487	306.238	137.357	209.609	111.958	198.806	202.126	210.382	457.682	231.172	192.358	197.275	246.984	132.961	485.606	241.813
KLHL23	ENSBTAG00000001093	386.251	0.0928849	0.0719661	1.29068	0.196816	0.999891	454.539	276.541	406.272	394.335	250.282	370.765	32.4651	339.23	537.169	372.301	440.715	382.635	287.808	415.418	377.114	391.802	495.894	593.17	520.019	491.998	670.539	326.933	478.054	431.97	537.722	450.461	354.852	126.719	202.289	440.363	320.274	473.348	136.435	450.315	257.747	463.754	278.83	303.06	202.88	487.932	311.915	376.154
MTUS2	ENSBTAG00000001094	12.0304	0.000802124	0.0679307	0.011808	0.990579	0.999891	4.87441	10.1297	4.16452	10.2119	13.26	11.5864	10.4352	7.32151	8.04146	5.85379	6.61073	9.66249	16.319	3.91166	4.26922	7.36471	25.9422	7.18994	10.9478	8.1035	5.39308	10.632	6.87848	4.57111	13.443	7.26549	29.571	11.7333	9.98957	4.59669	15.6008	11.8337	19.581	24.6266	14.4531	14.0959	15.0004	11.4362	28.4228	14.638	13.6406	9.30051
PRKRA	ENSBTAG00000001096	40.2527	-0.0815064	0.0702937	-1.15951	0.246248	0.999891	26.8092	57.7394	38.4062	55.7724	66.3	40.3207	22.0299	31.7265	32.97	49.1719	30.8501	17.3925	29.6709	45.3752	46.2499	39.7694	26.9399	26.0635	45.9806	23.1529	32.3585	51.8309	46.4297	31.4264	28.1082	31.4838	39.428	46.933	22.4765	33.0961	55.9792	40.2346	55.5847	22.5158	43.3593	46.5163	35.295	26.6845	46.0645	53.6725	39.1031	29.9683
FKBP7	ENSBTAG00000001097	74.5438	-0.0342143	0.0715379	-0.478269	0.632459	0.999891	63.3673	56.7264	51.3625	56.558	81.2174	45.4188	3.4784	62.2328	69.9607	81.9531	76.0234	71.5025	80.1116	71.9745	112.423	51.553	55.8754	62.912	68.971	61.3551	75.5031	108.978	110.056	67.9953	85.5466	48.4366	57.7338	125.546	82.414	73.547	85.3453	63.902	90.3252	82.3232	87.9231	77.5272	115.591	57.181	54.8854	74.4096	116.4	50.6361
PLEKHA3	ENSBTAG00000001098	123.283	-0.0630533	0.0557814	-1.13036	0.258323	0.999891	95.051	114.466	124.473	113.116	118.511	138.11	34.784	114.704	109.364	100.685	117.891	137.207	175.059	107.962	112.423	125.2	126.717	101.558	135.752	93.769	133.029	123.597	165.083	115.421	107.544	135.623	123.917	120.852	132.362	122.272	99.1107	146.738	125.697	136.502	136.1	108.538	158.827	106.738	134.273	146.38	140.044	121.94
PIANP	ENSBTAG00000001099	0.47112	-0.0282735	0.0231773	-1.21988	0.22251	0.999891	0	0	0	0	0.828749	0	0	0	0	0	0	1.9325	0	0	0	0	0	0	0	0	0	5.31599	0	0	1.22209	0	1.40814	0	2.49739	0	0	0	0	0	0	0	0	0	0.980096	1.21983	0	0
IL22RA1	ENSBTAG00000001100	0.536385	0.0322265	0.0297644	1.08272	0.278932	0.999891	0	0	0.462725	0.785527	0	0	0	2.4405	0.804146	1.17076	0	0	0	0.782332	2.13461	0	0	0	0	0	1.79769	0	0	1.14278	0	0	1.40814	0	0	0.919337	0	0	0.631645	0	0	0	3.5295	1.90603	3.92038	2.43966	0.909374	0
IFNLR1	ENSBTAG00000001101	16.754	-0.0216475	0.0685998	-0.315562	0.752335	0.999891	20.7162	18.2335	31.928	36.9198	25.6912	25.9536	32.4651	39.048	15.2788	12.8783	33.0537	7.73	40.0558	12.5173	13.5192	35.3506	8.97998	9.88617	17.5164	12.7341	17.9769	10.632	22.355	7.99945	8.55466	20.5856	11.2651	3.51998	34.9635	12.8707	17.4361	11.8337	41.0569	7.03617	12.0443	5.63834	25.5889	12.3892	22.5422	6.09915	8.18437	13.4341
CMTM4	ENSBTAG00000001104	35.0281	-0.112618	0.0689745	-1.63274	0.102523	0.999891	17.0604	46.5967	26.3753	33.7777	43.9237	40.3207	35.9435	31.7265	30.5575	31.6105	39.6644	28.9875	56.3748	30.5109	46.2499	42.7153	15.9644	41.3422	35.0329	25.4681	41.3469	42.5279	55.0278	27.4267	24.4419	30.2729	39.428	46.933	44.9531	30.3381	33.0369	23.6674	35.3721	39.4026	31.3151	45.1068	35.295	21.9194	30.383	43.9139	43.65	40.3022
ANXA4	ENSBTAG00000001105	445.289	-0.0863811	0.0626159	-1.37954	0.167728	0.999891	383.86	449.76	354.91	292.216	417.69	281.782	257.402	340.45	435.043	302.056	450.632	388.432	442.097	360.655	564.248	326.993	468.954	397.244	258.367	450.323	514.14	514.322	453.979	585.674	353.185	334.213	343.587	408.317	554.421	366.816	498.307	544.351	384.672	434.132	555.24	277.688	482.659	436.482	399.879	395.225	509.25	467.092
CACYBP	ENSBTAG00000001107	1134.11	0.0332528	0.0582122	0.571234	0.567841	0.999891	1035.81	1113.26	1082.78	1309.47	1108.87	1140.1	506.687	1450.88	970.604	1136.81	1205.36	832.907	1160.13	1089.79	1322.03	980.979	1172.39	1395.75	1246.95	1186.58	1121.76	1245.27	840.894	1118.78	1165.88	1748.56	987.108	1603.94	919.041	1105.96	841.523	1110	1085.17	926.664	1703.06	1144.58	1162.09	1101.69	1288.83	892.915	1590.5	1026.16
GMCL1	ENSBTAG00000001108	101.021	-0.0697707	0.0664865	-1.0494	0.293996	0.999891	80.4277	86.1026	93.0077	77.7672	74.5874	101.034	23.1893	57.3518	115.797	76.0993	111.281	129.477	143.904	82.9272	106.73	101.633	115.742	75.4944	75.5396	97.242	172.578	90.3718	110.056	121.706	61.1047	72.6549	109.835	70.3995	97.3983	68.9503	88.0984	132.538	90.9569	114.69	109.603	85.9848	134.121	100.067	78.4077	129.302	98.2124	108.506
Novel	ENSBTAG00000001109	368.642	0.0242979	0.0698827	0.347695	0.728069	0.999891	342.427	419.37	266.992	369.983	487.305	359.179	142.614	370.956	374.732	392.204	398.847	156.532	148.355	460.011	453.96	200.32	427.048	439.485	390.835	404.017	307.405	419.963	280.298	371.974	530.389	403.235	178.834	325.011	264.724	444.04	450.587	231.941	336.035	335.625	755.175	332.662	298.243	351.663	343.034	272.022	640.199	409.223
SLC16A5	ENSBTAG00000001110	368.198	0.0607008	0.0699352	0.867958	0.385417	0.999891	338.771	425.448	442.828	457.962	255.255	430.551	899.746	608.905	328.091	478.84	448.428	280.212	145.388	457.664	451.825	262.184	470.95	385.561	266.031	358.869	328.978	291.05	314.69	274.838	252.974	326.947	250.649	424.744	419.562	368.654	363.406	298.209	293.083	339.144	366.145	273.46	326.478	391.69	559.635	291.539	657.477	356.52
SMOX	ENSBTAG00000001112	42.3951	0.0322466	0.0640646	0.503346	0.614721	0.999891	38.9953	36.467	46.7352	34.5632	38.1225	30.5881	80.0032	39.048	38.599	36.2935	30.8501	19.325	32.638	48.5046	62.6152	36.8235	42.9043	46.7346	52.5493	50.9363	32.3585	49.1729	39.5512	45.1397	43.9954	26.6401	22.5303	46.933	27.4713	48.7249	49.5553	37.8679	37.8987	37.2917	33.7239	33.8301	49.413	54.322	50.965	39.0345	49.1062	55.8031
NDUFAF7	ENSBTAG00000001113	121.927	0.0267438	0.0675766	0.395756	0.692285	0.999891	134.046	125.609	114.756	132.754	136.744	159.429	23.1893	104.942	156.808	133.466	136.622	112.085	115.717	119.697	112.423	117.835	138.691	117.735	109.478	163.228	120.445	97.0168	127.252	181.13	155.206	147.732	84.4885	55.1463	67.4296	163.642	100.028	196.44	84.6404	100.617	104.785	156.464	116.473	125.798	98.9897	113.444	103.669	106.439
PRKD3	ENSBTAG00000001114	473.83	0.00245043	0.068878	0.0355763	0.97162	0.999891	459.413	415.319	498.817	472.887	432.607	532.048	44.0597	516.166	502.591	450.742	527.757	506.315	683.915	452.97	424.076	517.002	439.021	423.308	428.058	471.161	589.643	461.162	512.446	517.679	450.953	464.992	659.011	174.825	469.51	485.41	389.101	594.052	532.477	493.939	285.449	599.074	535.601	470.791	480.247	608.695	289.181	470.193
P4HA2	ENSBTAG00000001116	460.427	-0.0415953	0.0524932	-0.792394	0.428131	0.999891	441.134	428.487	534.91	524.732	376.252	388.377	490.455	588.161	449.517	405.083	428.596	456.07	526.659	568.755	517.998	500.8	359.199	424.206	391.93	406.333	445.828	411.989	400.671	369.117	474.173	455.304	502.707	547.943	324.661	413.702	415.714	355.011	579.85	448.204	429.98	451.068	471.188	396.455	458.685	374.488	502.884	458.825
ANKRD50	ENSBTAG00000001117	144.498	-0.00566316	0.0713259	-0.0793983	0.936716	0.999891	129.172	85.0897	129.563	114.687	119.34	120.035	47.5381	89.0783	172.891	148.686	166.37	212.575	231.433	137.69	128.077	200.32	144.677	107.849	129.184	178.277	206.735	111.636	170.242	124.563	136.875	130.779	256.282	49.2797	159.833	143.417	139.489	194.073	145.278	164.646	60.2213	169.15	165.004	156.295	100.95	224.449	47.2875	175.676
ANKRD13B	ENSBTAG00000001119	118.548	-0.0385158	0.0672646	-0.572602	0.566914	0.999891	194.976	127.634	150.848	143.751	106.08	114.937	195.95	131.787	136.705	84.2946	127.807	79.2325	143.904	89.1858	147.288	157.605	151.662	146.495	98.5299	84.5079	79.0985	123.597	118.654	118.278	138.097	194.957	140.814	191.252	89.9061	88.2564	78.0038	73.369	98.5366	92.8775	107.194	124.044	70.5899	143.906	106.83	74.4096	104.578	116.773
CORO6	ENSBTAG00000001120	5913.16	-0.0118984	0.0622453	-0.191154	0.848405	0.999891	7714.97	7052.31	4527.76	4329.83	4442.1	5455.81	12666	6852.93	4840.15	5874.87	4904.06	5611.98	6201.23	5603.84	3980.33	5200.96	5488.76	8547.04	5314.05	6120.46	5964.74	7015.78	5568.13	7619.47	6159.36	6370.63	5493.16	7900	8036.61	7586.37	4472.83	5310.97	3739.97	5579.69	7272.32	5687.68	6443.1	6097.41	4950.47	4961.05	5689.95	6121.81
SNRNP48	ENSBTAG00000001123	124.308	0.0606152	0.0587486	1.03177	0.302178	0.999891	154.762	115.479	141.594	123.328	125.141	129.768	113.628	173.276	103.735	127.613	130.011	98.5574	63.7925	122.826	140.884	107.525	137.693	147.394	118.236	118.08	125.838	156.822	116.934	109.707	105.1	129.568	99.9781	79.7861	62.4348	168.239	151.419	139.638	93.4834	125.948	126.465	124.044	148.239	140.094	171.517	95.1467	162.778	150.875
GALC	ENSBTAG00000001124	36.987	0.0272493	0.0702822	0.387713	0.698229	0.999891	35.3395	24.3113	45.8098	37.7053	57.1837	47.736	27.8272	39.048	36.1866	49.1719	48.4787	44.4475	40.0558	32.0756	40.5576	19.1482	54.8776	42.2409	53.6441	31.2563	37.7515	33.2249	32.6728	53.1392	36.6628	39.9602	22.5303	9.3866	24.9739	28.4995	47.72	44.9681	20.2126	45.7351	43.3593	52.1547	51.1777	30.4966	28.4228	42.694	40.0125	32.0351
ADAMDEC1	ENSBTAG00000001125	0.488414	-0.0355992	0.0283691	-1.25486	0.209531	0.999891	0	0	0	0	0.828749	2.78074	0	0	0	2.34152	1.10179	0	0	0	0	0	0	1.79748	1.09478	0	0	0	3.43924	0.571389	0	0	2.81628	0	0	0	0	0	1.26329	0	1.20443	1.40959	0	0	0	2.43966	0.909374	0
BMP2K	ENSBTAG00000001126	80.9829	-0.00081906	0.0721254	-0.011356	0.990939	0.999891	74.3347	70.9081	99.0231	120.971	68.7862	89.9106	19.7109	162.293	53.8778	92.4899	96.9574	92.7599	127.585	75.8862	73.9998	66.2824	57.871	69.2032	53.6441	89.1385	104.266	46.5149	108.336	80.5659	52.5501	92.0296	112.651	42.2397	142.351	64.3536	55.0615	73.369	264.028	70.3617	61.4257	66.2505	106.767	74.3354	101.93	100.026	29.1	58.9033
RNF165	ENSBTAG00000001128	1.86663	-0.0468726	0.0522359	-0.897325	0.369545	0.999891	3.65581	0	0.92545	2.35658	3.315	3.2442	1.15947	0	2.41244	1.17076	1.10179	1.9325	0	1.56466	2.84614	0	4.98888	0.898742	4.37911	4.63057	1.79769	0	1.71962	2.28556	1.22209	0	7.04071	0	0	0.919337	0.917692	4.73348	3.15822	2.11085	0	1.40959	0	1.90603	2.94029	6.09915	0	0
SLC12A9	ENSBTAG00000001131	91.2233	0.00805519	0.071435	0.112762	0.910219	0.999891	82.865	62.8043	128.637	131.183	125.141	100.57	194.79	78.0961	40.2073	105.368	84.8377	56.0425	22.2532	122.044	131.634	69.2282	90.7976	81.7856	97.4352	93.769	43.1446	95.6878	73.9436	85.7084	56.2163	61.7567	43.6524	78.6128	29.9687	79.9823	161.514	75.7357	86.5353	87.9522	90.3319	78.9368	110.297	112.456	101.93	71.9699	87.2999	82.6712
GTDC1	ENSBTAG00000001132	121.652	0.083022	0.065072	1.27585	0.202009	0.999891	134.046	114.466	103.188	153.963	117.682	111.693	18.5515	143.99	122.23	126.442	201.627	94.6924	145.388	124.391	106.73	123.727	136.695	123.128	146.7	153.966	116.85	98.3458	115.214	138.276	108.766	165.895	119.692	71.5728	104.891	102.966	71.5799	142.005	158.543	116.8	132.487	169.15	160.592	89.5836	127.413	119.543	112.762	129.174
VWA8	ENSBTAG00000001133	359.755	-0.0168707	0.0679105	-0.248426	0.803805	0.999891	324.148	267.425	379.434	307.927	314.096	468.555	154.209	309.944	220.336	321.959	294.178	409.69	440.614	294.157	265.403	466.922	394.121	223.787	225.524	263.943	363.134	287.063	416.148	389.687	345.853	345.111	612.542	290.985	624.348	358.542	423.056	473.348	450.363	369.399	237.272	425.695	342.361	474.603	382.238	362.289	265.537	435.057
SRRT	ENSBTAG00000001134	627.085	-0.0120634	0.0405798	-0.297276	0.766256	0.999891	597.115	639.185	771.362	761.961	582.611	637.253	965.836	700.424	566.923	628.697	526.655	570.087	627.541	640.73	591.998	624.527	733.365	680.348	591.18	655.226	501.556	567.482	553.717	569.675	633.045	590.927	578.746	791.994	559.416	626.069	578.146	605.886	600.063	614.962	593.782	615.989	663.545	634.71	627.262	552.583	710.221	652.069
KIAA1324	ENSBTAG00000001136	0.69531	-0.032145	0.035951	-0.894132	0.371251	0.999891	1.2186	3.03892	0	1.57105	0	0	0	0	0	1.17076	0	0	0	0.782332	1.42307	0	0	1.79748	0	1.15764	0	0	0	0.571389	0	1.21092	1.40814	0	0	2.75801	1.83538	0	1.89493	0	1.20443	2.81917	0	0	0	4.87932	0	0
CLTA	ENSBTAG00000001137	646.754	-0.0190309	0.0530255	-0.358901	0.719669	0.999891	667.794	714.145	601.08	600.143	685.376	581.175	839.454	649.174	586.222	634.551	581.744	575.885	554.847	657.159	736.44	503.746	679.485	724.386	673.288	593.871	627.395	629.945	557.157	557.676	672.152	626.043	536.502	1121.7	616.856	571.828	663.491	470.982	595.009	683.916	1045.44	532.824	615.897	616.602	663.525	541.604	958.48	632.435
UFSP1	ENSBTAG00000001138	79.7633	-0.0592151	0.0622509	-0.951234	0.341486	0.999891	84.0836	113.453	86.0668	96.6198	101.936	79.7145	129.86	86.6378	77.198	78.4408	78.227	46.38	59.3419	81.3625	96.7689	57.4447	68.8465	74.5956	86.4874	75.2468	50.3354	78.4108	70.5044	82.8514	83.1024	75.0768	54.9175	113.813	84.9114	95.6111	89.9338	54.4351	89.0619	71.0654	139.713	56.3834	52.9425	63.8522	82.3281	81.7286	92.7562	80.6045
ACHE	ENSBTAG00000001139	24.7249	-0.033737	0.0635524	-0.530853	0.595521	0.999891	9.74882	8.10378	36.0925	27.4935	56.355	31.9785	44.0597	2.4405	31.3617	10.5368	24.2393	5.7975	25.2203	35.9873	29.173	35.3506	7.9822	4.49371	48.1702	16.207	44.9423	23.922	10.3177	42.2828	32.9965	41.1711	14.0814	22.2932	34.9635	31.2575	10.0946	21.3007	14.5278	27.4411	43.3593	39.4684	19.4122	10.4832	6.86067	18.2974	20.9156	60.97
IAH1	ENSBTAG00000001140	136.885	0.0177977	0.0669918	0.26567	0.790494	0.999891	132.828	134.725	94.8586	116.258	143.374	114.937	163.485	120.805	98.9099	148.686	196.118	92.7599	83.0787	143.949	185.711	75.12	125.72	167.166	151.079	128.498	86.2892	227.259	147.887	133.705	141.763	107.771	77.4478	168.959	89.9061	152.61	133.983	113.604	93.4834	148.463	144.531	132.501	126.18	163.919	144.074	100.026	250.987	156.042
ADAM17	ENSBTAG00000001141	191.403	0.0184709	0.0604484	0.305564	0.759937	0.999891	135.265	168.153	206.375	182.242	170.722	153.404	137.977	156.192	208.274	204.883	226.968	183.587	189.894	157.249	195.672	204.739	164.633	131.216	214.576	195.642	185.162	198.021	209.794	139.419	139.319	174.372	247.833	126.719	169.823	188.464	277.143	208.273	216.023	221.639	134.896	201.571	226.77	271.61	164.656	211.031	130.95	175.676
GNE	ENSBTAG00000001142	104.835	0.0214679	0.0676934	0.317134	0.751142	0.999891	109.674	97.2453	121.234	99.762	95.3062	90.8375	77.6843	109.823	105.343	98.3437	130.011	129.477	148.355	82.1448	111.711	141.402	81.8176	94.368	109.478	91.4538	109.659	102.333	73.9436	82.28	83.1024	85.975	129.549	18.7732	144.849	102.966	103.699	99.4032	149.068	154.796	56.608	179.017	132.356	138.188	95.0693	124.423	59.1093	94.0385
Novel	ENSBTAG00000001143	39.382	0.037944	0.0681511	0.556762	0.57769	0.999891	31.6837	57.7394	71.2596	73.054	52.2112	38.9304	8.11627	112.263	20.9078	55.0257	49.5805	23.19	59.3419	64.9335	32.0191	53.0259	21.9511	8.08868	35.0329	35.8869	62.9192	27.9089	25.7943	24.5697	15.8872	37.5384	67.5908	21.1199	29.9687	40.4508	53.2261	33.1344	40.4253	23.923	28.9062	33.8301	54.7072	34.3086	56.8456	68.3105	10.0031	14.4675
NAA20	ENSBTAG00000001144	1236.39	0.00125944	0.0613482	0.0205293	0.983621	0.999891	882.268	1437.41	1038.35	1261.56	1316.88	1197.11	505.528	1219.03	1336.49	1266.76	1178.91	914.072	1034.03	1262.68	1370.42	1097.34	1261.19	1302.28	1012.67	1186.58	1114.57	1103.07	1011.14	1166.78	1401.74	1278.73	867.416	1813.96	1695.73	1483.81	1570.17	1261.47	1081.38	1075.13	1875.29	945.832	1192.09	1182.69	1078.11	1217.39	2077.92	1276.24
HIVEP2	ENSBTAG00000001146	1104.22	-0.0371245	0.0712115	-0.521327	0.602139	0.999891	781.124	960.298	1283.6	1123.3	839.523	1321.78	2089.36	1251.98	907.88	861.678	802.102	1397.2	1971.63	857.436	646.786	1573.1	1333.03	651.588	957.93	980.523	1308.72	631.274	1516.7	945.649	1090.11	1049.86	1591.2	375.464	2252.65	1000.24	817.663	1263.84	1249.39	1034.32	409.505	1058.6	939.729	1032.12	1276.09	1151.52	435.59	968.287
Novel	ENSBTAG00000001150	0.23002	-0.00860432	0.0206656	-0.41636	0.677147	0.999891	0	0	0	0.785527	0	0	0	0	0	0	0	0	0	0	0.711536	0	0	0	0	0	0	1.329	1.71962	0	0	1.21092	0	1.17333	0	0	0	0	1.89493	0	0	0	0.882374	0	0	0	0	0
APLP1	ENSBTAG00000001151	153.791	0.0124009	0.0635281	0.195203	0.845234	0.999891	166.949	160.05	148.997	161.819	160.777	172.869	297.983	184.258	141.53	135.808	135.52	110.152	173.575	160.378	204.211	179.699	135.697	168.964	169.69	148.178	188.758	164.796	125.532	115.421	155.206	185.27	184.467	261.652	184.807	138.82	108.288	82.836	134.54	120.319	190.299	145.187	101.473	135.328	185.238	103.686	181.875	158.109
TLE6	ENSBTAG00000001152	7.48209	-0.0633574	0.0639742	-0.990359	0.321999	0.999891	13.4046	18.2335	6.01542	10.9974	9.94499	12.5133	28.9867	12.2025	2.41244	4.68303	2.20358	1.9325	2.96709	1.56466	4.98075	8.83765	3.9911	8.98742	7.66344	9.26114	1.79769	18.606	8.59809	4.57111	6.11047	3.63275	4.22443	2.34665	0	7.3547	14.6831	2.36674	7.57974	4.92532	8.43098	14.0959	6.17662	5.7181	6.86067	9.75864	7.27499	6.20034
TLE2	ENSBTAG00000001153	170.553	0.0701357	0.0645588	1.08639	0.277308	0.999891	310.744	153.972	196.195	175.958	135.915	153.868	310.737	139.109	180.129	133.466	156.454	146.87	170.608	220.618	187.134	170.861	152.66	168.065	168.596	204.903	159.995	187.389	122.093	167.988	246.863	182.848	163.344	231.145	82.414	157.207	243.188	149.105	112.433	178.719	146.94	180.427	144.709	223.959	181.318	92.707	144.59	169.476
DGAT2	ENSBTAG00000001154	793.722	-0.0384637	0.0632371	-0.608245	0.543025	0.999891	526.436	1698.75	338.252	713.259	2727.41	625.666	663.215	588.161	609.542	1394.37	644.546	854.165	738.807	1245.47	879.459	276.913	1082.59	482.625	687.52	944.636	794.58	1322.35	306.092	243.983	743.033	530.381	643.521	800.208	769.197	394.396	2795.29	293.476	905.147	258.931	3684.34	413.009	268.242	330.697	1907.27	401.324	312.825	315.184
ST3GAL1	ENSBTAG00000001156	30.3647	0.0311795	0.0718177	0.434148	0.664181	0.999891	30.4651	39.5059	36.0925	28.279	42.2662	48.1995	57.9734	28.0658	43.4239	26.9274	46.2751	25.1225	47.4735	35.9873	29.173	30.9318	34.9221	18.8736	27.3694	25.4681	39.5492	18.606	25.7943	25.1411	35.4407	24.2183	33.7954	17.5999	39.9583	17.4674	44.0492	18.9339	41.0569	37.9953	8.43098	23.963	42.354	35.2616	24.5024	28.0561	13.6406	25.8348
GMEB1	ENSBTAG00000001160	80.8946	-0.0176342	0.057654	-0.305862	0.75971	0.999891	81.6463	64.8302	82.365	88.7646	81.2174	100.57	67.2491	61.0126	77.198	86.6361	70.5145	32.8525	56.3748	72.7569	92.4997	95.7412	76.8287	83.583	109.478	83.3503	75.5031	74.4239	98.0183	67.9953	74.5478	75.0768	87.3048	53.973	97.3983	76.305	100.028	111.237	54.3215	87.2486	63.8346	93.0327	98.8259	97.2078	63.7063	100.026	90.9374	83.7046
FAM60A	ENSBTAG00000001161	27.0979	-0.0517236	0.0701121	-0.737728	0.46068	0.999891	24.372	37.48	33.3162	23.5658	25.6912	24.0997	2.31893	18.3038	38.599	22.2444	17.6286	23.19	29.6709	23.47	37.7114	30.9318	29.9333	26.9623	25.1799	35.8869	41.3469	25.2509	22.355	17.1417	28.1082	24.2183	22.5303	17.5999	17.4818	20.2254	42.2138	47.3348	30.319	18.2941	21.6797	14.0959	34.4126	26.6845	32.3432	31.7156	29.1	31.0017
H2AFY2	ENSBTAG00000001163	15.0318	-0.0581666	0.0707574	-0.822057	0.411044	0.999891	18.279	18.2335	17.5835	17.2816	16.575	16.221	18.5515	18.3038	16.0829	17.5614	11.0179	1.9325	22.2532	16.429	10.673	10.3106	19.9555	15.2786	15.3269	9.26114	16.1792	11.961	20.6354	13.142	7.33257	10.8982	25.3466	16.4266	12.487	10.1127	21.1069	7.10023	12.6329	14.0723	9.63541	19.7342	21.177	14.2953	19.6019	18.2974	16.3687	11.3673
ACAD10	ENSBTAG00000001164	183.553	0.0296353	0.0653802	0.453276	0.65035	0.999891	203.507	142.829	119.846	126.47	185.64	196.969	234.212	173.276	270.997	177.955	196.118	216.44	59.3419	175.242	234.095	117.835	211.528	169.862	178.449	182.908	179.769	203.337	204.635	275.981	213.867	153.786	159.12	136.106	202.289	230.754	232.176	215.374	152.858	171.683	68.6523	180.427	158.827	168.684	126.432	181.755	145.5	230.446
AIFM2	ENSBTAG00000001165	161.718	-0.053944	0.0626668	-0.860806	0.389345	0.999891	166.949	165.114	151.774	165.746	251.94	156.648	329.289	137.888	117.405	135.808	149.843	137.207	103.848	174.46	172.903	176.753	100.775	160.875	139.037	174.804	158.197	199.35	118.654	145.704	199.201	128.357	195.732	168.959	129.864	182.029	231.258	115.97	148.437	124.54	197.526	167.741	140.298	134.375	182.298	113.444	145.5	171.543
HSF5	ENSBTAG00000001166	1.64285	0.0295301	0.0494963	0.596613	0.550766	0.999891	2.4372	0	0.92545	1.57105	1.6575	4.17111	0	2.4405	0.804146	0	2.20358	1.9325	0	5.47632	0.711536	2.94588	0	1.79748	0	3.47293	5.39308	0	1.71962	1.14278	0	0	2.81628	0	4.99479	0.919337	1.83538	0	2.52658	1.40723	1.20443	1.40959	2.64712	0.953017	0.980096	3.65949	0.909374	2.06678
BRAP	ENSBTAG00000001168	187.685	-0.00106719	0.0593401	-0.0179843	0.985651	0.999891	218.13	159.037	215.167	198.738	145.86	217.825	148.412	189.139	217.923	173.272	193.915	249.292	292.259	174.46	122.384	226.833	218.513	179.748	202.534	224.583	213.925	203.337	204.635	178.273	213.867	219.176	223.895	73.9195	242.247	191.222	144.995	194.073	155.385	189.977	122.851	201.571	177.357	202.993	193.079	219.569	140.953	166.376
OGFOD1	ENSBTAG00000001171	225.813	-0.0275853	0.0520697	-0.529776	0.596267	0.999891	226.66	219.815	225.347	243.513	249.454	207.165	120.585	215.984	222.748	234.152	251.208	222.237	215.114	246.435	241.922	191.482	226.495	232.774	223.335	199.115	199.544	317.63	225.27	229.127	233.42	232.496	195.732	258.132	357.127	264.769	222.999	196.44	200.863	199.124	283.04	191.704	188.828	199.181	189.159	209.811	264.628	187.044
PLXNA2	ENSBTAG00000001173	282.586	-0.013943	0.0636795	-0.218956	0.826684	0.999891	311.962	204.62	337.326	233.302	241.166	265.561	535.674	264.795	254.11	323.129	242.393	278.28	280.39	220.618	227.692	381.492	319.288	223.787	199.249	258.154	221.116	171.441	263.102	229.698	228.532	259.136	326.689	213.545	369.614	220.641	259.707	243.774	468.68	261.746	179.459	283.327	338.832	283.046	361.655	253.725	205.519	290.383
MRPL15	ENSBTAG00000001174	458.737	-0.0052108	0.05351	-0.09738	0.922425	0.999891	452.101	518.642	422.005	468.96	493.935	444.455	362.913	495.422	521.086	461.279	520.044	332.39	394.624	409.16	504.479	307.845	560.75	518.574	408.352	487.368	352.348	406.673	359.4	481.681	490.06	594.56	374.566	650.022	379.604	415.54	354.229	515.95	454.784	400.358	660.025	442.61	398.833	411.704	419.481	447.677	646.565	459.859
LRRN1	ENSBTAG00000001176	190.962	-0.0278323	0.0689689	-0.403549	0.686544	0.999891	344.864	125.609	111.979	68.3409	135.915	152.477	15.0731	87.8581	303.967	154.54	96.9574	146.87	320.446	247.999	360.037	310.791	424.055	147.394	166.406	575.348	210.33	284.405	182.28	199.415	353.185	163.474	199.956	92.6927	199.791	128.707	59.65	319.51	97.2733	202.642	89.1275	119.815	148.239	200.134	82.3281	215.91	79.1155	136.408
USPL1	ENSBTAG00000001178	178.592	0.026114	0.0709362	0.368134	0.712773	0.999891	151.107	127.634	233.213	213.663	172.38	217.361	49.8571	185.478	219.532	200.2	203.831	150.735	229.95	143.949	125.942	172.334	233.479	168.065	212.387	185.223	233.7	142.203	225.27	147.418	168.649	348.744	157.712	37.5464	179.812	209.609	122.053	222.474	210.338	180.126	87.9231	159.283	265.595	197.275	179.358	196.393	122.766	188.077
TEP1	ENSBTAG00000001179	791.153	0.0685366	0.0710476	0.964657	0.334717	0.999891	1289.28	515.603	950.437	868.793	967.979	797.145	1415.71	981.082	491.333	742.261	786.677	655.117	367.92	873.082	749.959	575.92	619.618	1110.85	1546.92	774.463	758.626	812.017	765.23	1005.64	932.458	782.252	620.991	225.278	259.729	1221.8	892.914	700.556	449.099	764.832	568.489	1177	898.257	815.783	691.948	653.829	941.202	721.307
RPS6KC1	ENSBTAG00000001181	534.042	-0.0554992	0.0624416	-0.888818	0.374101	0.999891	424.074	452.799	433.573	490.955	648.082	634.009	111.309	579.619	580.593	468.303	472.667	550.762	805.566	548.415	406.999	804.226	458.977	534.752	418.205	473.476	595.036	455.846	529.643	515.964	633.045	645.418	622.399	634.769	604.369	565.392	457.01	591.686	593.114	465.795	647.981	422.876	532.954	536.549	565.515	542.824	464.69	666.537
42620	ENSBTAG00000001182	1478.82	-0.0450285	0.0695967	-0.646993	0.517637	0.999891	1175.95	1363.46	1392.34	1270.98	1287.05	1443.2	56.8139	1197.07	1460.33	1208.22	1349.69	1574.99	1893.01	1311.19	1504.9	1592.25	1362.96	1360.7	1304.97	1405.38	1900.16	1317.04	1680.07	1551.32	1323.53	1319.9	1743.28	1325.86	1950.46	1323.85	1253.57	1947.83	1579.74	1383.31	1676.56	1326.42	1797.4	1374.25	1353.51	1907.81	1412.26	1455.01
KLHL33	ENSBTAG00000001183	1496.68	-0.0255611	0.0706848	-0.36162	0.717636	0.999891	1558.59	1578.21	1437.22	1521.57	1595.34	1602.63	3403.04	1175.1	1325.23	1082.95	892.449	1706.4	1403.44	1703.14	1330.57	1630.55	1880.81	1776.81	2307.79	1598.7	1946.9	1771.55	1312.07	1381.05	2950.14	1017.17	1203.96	1111.14	1443.49	2677.11	1061.77	1169.17	546.373	1094.83	786.49	1784.54	833.844	1623.94	760.555	1206.41	1316.77	1564.55
SUV420H1	ENSBTAG00000001185	228.948	0.0265834	0.0653025	0.40708	0.683949	0.999891	190.102	206.646	247.095	269.436	194.756	282.245	83.4816	266.015	201.036	234.152	179.592	291.807	381.272	194.801	158.673	268.075	257.426	205.812	217.861	247.736	284.035	150.177	261.382	197.701	188.203	225.23	291.485	93.866	322.164	234.431	222.999	276.909	242.552	226.565	140.918	241.039	270.889	266.845	231.303	264.703	137.315	237.68
SH2D4A	ENSBTAG00000001186	2.846	0.0144373	0.0516281	0.279641	0.779753	0.999891	4.87441	2.02594	2.31362	3.14211	4.14375	0.926913	5.79734	0	1.60829	0	2.20358	3.865	0	4.69399	0.711536	2.94588	4.98888	0	2.18955	3.47293	0	1.329	5.15886	1.14278	1.22209	1.21092	1.40814	5.86663	12.487	0.919337	2.75307	2.36674	1.89493	0	2.40885	4.22876	3.5295	0	0	6.09915	0	4.13356
RASL10A	ENSBTAG00000001187	1.14626	0.0693578	0.0438878	1.58034	0.114028	0.999891	0	0	0.92545	0.785527	0.828749	0	3.4784	1.22025	1.60829	0	1.10179	0	0	1.56466	2.13461	0	0.997775	1.79748	4.37911	1.15764	3.59538	0	0	0	0	3.63275	0	0	0	0	4.58846	2.36674	0	2.11085	0	2.81917	0.882374	0.953017	0	0	2.72812	1.03339
ROM1	ENSBTAG00000001188	25.3812	0.134213	0.072124	1.86087	0.0627628	0.999891	26.8092	31.4021	30.5398	35.3487	40.6087	37.0765	34.784	34.167	20.1036	33.952	44.0715	7.73	14.8355	34.4226	56.9229	14.7294	17.96	17.0761	36.1276	24.3105	23.37	23.922	17.1962	14.2847	26.8861	12.1092	8.44885	34.0264	14.9844	34.9348	53.2261	37.8679	16.4228	25.3302	14.4531	32.4205	20.2946	20.0134	26.4626	15.8578	30.0093	23.768
AP1B1	ENSBTAG00000001189	968.144	-0.0174086	0.0545041	-0.319399	0.749424	0.999891	1102.84	1003.86	888.894	911.997	903.337	932.475	2307.34	922.51	841.94	1005.68	823.036	958.519	833.754	966.18	988.324	982.452	1189.35	974.237	841.884	997.888	659.753	1084.46	773.829	933.079	1019.23	1060.76	963.169	1100.58	1076.38	1000.24	968.165	681.622	999.262	865.449	921.386	879.582	847.962	1004.48	902.669	942.928	953.933	931.085
CCL17	ENSBTAG00000001191	4.03545	0.0301758	0.0478098	0.631162	0.527934	0.999891	0	1.01297	4.62725	6.28422	1.6575	0.463457	4.63787	2.4405	4.82487	2.34152	8.81431	3.865	0	19.5583	5.69229	1.47294	2.99333	0	5.47389	1.15764	0	2.65799	3.43924	0	4.88838	7.26549	12.6733	17.5999	0	4.59669	0.917692	0	2.52658	3.51809	6.02213	8.45752	5.29425	3.81207	1.96019	29.2759	1.81875	2.06678
STX12	ENSBTAG00000001192	286.616	0.00565441	0.0589266	0.0959568	0.923555	0.999891	259.562	335.294	230.437	261.581	317.411	255.365	107.83	272.116	258.935	240.006	314.01	284.077	278.907	260.516	412.691	265.129	269.399	278.61	274.789	276.677	298.417	285.734	264.821	254.84	227.31	256.714	325.281	319.144	234.755	272.124	326.698	302.943	312.664	220.936	444.433	235.401	306.184	306.872	333.233	247.625	344.653	254.214
UNC93B1	ENSBTAG00000001193	77.6821	-0.0603818	0.0709318	-0.851266	0.394622	0.999891	69.4603	83.0637	93.4704	99.762	99.4499	54.6879	153.05	71.9948	69.1565	79.6116	78.227	92.7599	68.2432	96.2268	134.48	66.2824	48.891	68.3044	49.265	49.7786	44.9423	82.3978	70.5044	58.8531	42.7733	58.124	57.7338	140.799	27.4713	63.4343	104.617	47.3348	87.167	91.4703	78.2877	50.7451	68.8252	69.5703	79.3878	146.38	74.5687	78.5377
KCNH4	ENSBTAG00000001195	2.50445	-0.0351211	0.0576951	-0.608737	0.542699	0.999891	1.2186	1.01297	5.08997	1.57105	1.6575	0	10.4352	2.4405	2.41244	1.17076	5.50894	1.9325	4.45064	3.12933	4.26922	0	1.99555	2.69623	3.28433	6.94586	1.79769	0	1.71962	2.28556	1.22209	0	5.63257	1.17333	0	0.919337	4.58846	0	3.78987	1.40723	0	1.40959	0.882374	0.953017	4.90048	3.65949	1.81875	2.06678
SLAMF7	ENSBTAG00000001197	13.7539	0.0208805	0.0688977	0.303065	0.76184	0.999891	9.74882	21.2724	18.509	15.7105	15.7462	8.80568	0	6.10126	15.2788	15.2199	12.1197	7.73	14.8355	15.6466	34.1537	17.6753	15.9644	8.08868	13.1373	5.78821	7.19077	26.5799	13.757	11.9992	6.11047	3.63275	11.2651	44.5864	2.49739	8.27403	21.1069	7.10023	22.1076	17.5904	18.0664	5.63834	10.5885	10.4832	6.86067	19.5173	7.27499	5.16695
Novel	ENSBTAG00000001198	10.0536	0.0615193	0.0708819	0.867913	0.385442	0.999891	12.186	16.2076	13.419	16.4961	8.28749	13.9037	8.11627	8.54176	7.23731	16.3906	13.2215	9.66249	5.93419	14.082	18.4999	11.7835	10.9755	5.39245	8.75822	1.15764	12.5838	7.97398	13.757	5.1425	2.44419	10.8982	4.22443	10.5599	2.49739	8.27403	14.6831	16.5672	14.5278	11.9615	10.8398	7.04793	11.4709	10.4832	7.84077	21.9569	5.45624	4.13356
DAP3	ENSBTAG00000001199	235.882	-0.0505667	0.05503	-0.918892	0.358152	0.999891	254.688	232.984	216.092	218.377	324.87	297.076	111.309	226.967	283.863	248.201	256.717	212.575	293.742	241.741	198.519	303.426	264.41	245.357	225.524	248.893	278.642	240.549	269.98	256.554	354.407	245.816	192.915	208.852	182.31	263.85	207.398	269.809	208.443	225.861	258.952	194.523	225.888	245.878	170.537	228.108	203.7	199.444
KIAA1462	ENSBTAG00000001204	443.744	-0.0594192	0.0646913	-0.918504	0.358355	0.999891	385.078	447.734	404.421	321.281	370.451	503.314	897.427	286.759	584.614	424.985	416.476	506.315	480.669	427.935	428.345	570.028	324.277	360.396	345.95	523.254	375.718	313.643	615.624	432.542	353.185	380.228	446.381	272.211	379.604	446.798	570.804	575.118	395.41	492.532	292.675	328.434	559.425	575.623	346.954	625.773	305.55	533.229
SERPINB8	ENSBTAG00000001207	27.8809	-0.0475857	0.0721041	-0.659959	0.50928	0.999891	24.372	19.2465	30.0771	27.4935	43.9237	22.7094	22.0299	26.8455	16.0829	31.6105	35.2572	28.9875	37.0887	25.8169	26.3268	35.3506	22.9488	24.266	31.7485	26.6258	19.7746	26.5799	20.6354	17.1417	21.9977	19.3747	21.1221	29.3331	22.4765	35.8542	48.6377	47.3348	54.3215	18.9977	28.9062	26.7821	37.0597	49.5569	35.2835	21.9569	29.1	29.9683
PHLDB2	ENSBTAG00000001209	340.478	-0.00296097	0.0661525	-0.0447598	0.964299	0.999891	308.306	244.126	303.547	310.283	449.182	363.35	219.139	245.271	312.813	384.009	325.028	351.715	430.229	322.321	297.422	396.221	251.439	239.964	325.149	386.653	472.793	301.682	624.222	339.977	226.087	324.525	395.688	165.439	322.164	310.736	626.783	449.681	240.657	342.662	263.769	386.227	357.362	442.2	336.173	428.16	208.247	352.386
SSR2	ENSBTAG00000001212	1079.5	0.0711209	0.0601251	1.18288	0.236856	0.999891	1029.72	1225.7	814.858	1076.17	1166.88	862.029	1008.74	1027.45	1167.62	1079.44	1264.85	890.882	976.174	1315.88	1569.65	814.537	865.071	1233.07	1152.8	919.168	1066.03	1130.98	870.127	973.647	1114.55	1041.39	985.7	2447.56	1191.26	1031.5	983.765	899.362	1070.01	1048.39	1731.96	1000.81	967.965	891.071	1203.56	846.562	1495.92	1065.43
Novel	ENSBTAG00000001213	0.658501	-0.000796379	0.0358622	-0.0222066	0.982283	0.999891	1.2186	0	1.8509	0	0.828749	0.463457	0	1.22025	0	0	1.10179	0	0	0.782332	0	1.47294	0	0	0	1.15764	0	0	0	0	2.44419	2.42183	1.40814	0	0	0.919337	0.917692	2.36674	0	0.703617	0	0	0.882374	1.90603	0.980096	3.65949	0	0
Novel	ENSBTAG00000001219	16.4673	-0.185528	0.0555234	-3.34145	0.000833427	0.999891	2.4372	16.2076	70.7969	16.4961	19.0612	11.5864	12.7541	7.32151	3.21658	7.02455	24.2393	7.73	13.3519	18.776	29.173	14.7294	6.98443	8.08868	17.5164	3.47293	7.19077	9.30298	22.355	3.42834	29.3303	13.3201	32.3873	17.5999	0	11.9514	9.17692	7.10023	124.434	16.8868	13.2487	7.04793	3.5295	6.67112	2.94029	84.1682	9.09374	5.16695
CAAP1	ENSBTAG00000001223	57.7582	-3.41231e-05	0.0590944	-0.000577433	0.999539	0.999891	40.2139	54.7005	63.3933	77.7672	52.2112	51.4437	26.6677	54.9113	51.4653	56.1964	58.3948	67.6375	77.1445	57.8926	73.2882	63.3365	41.9066	59.317	48.1702	50.9363	73.7054	55.8179	53.3082	43.997	78.214	61.7567	61.9583	52.7996	87.4088	57.9182	49.5553	66.2688	60.0063	58.4002	67.4478	64.841	67.9428	40.0267	51.9451	64.651	54.5624	37.2021
ATP9B	ENSBTAG00000001224	124.218	-0.0161896	0.054399	-0.297608	0.766002	0.999891	132.828	100.284	120.308	120.186	154.976	125.597	182.036	106.162	122.23	114.734	100.263	127.545	93.4635	118.914	134.48	107.525	128.713	121.33	140.131	105.345	107.862	130.242	166.803	117.135	123.432	116.248	105.611	116.159	124.87	143.417	165.184	118.337	101.063	111.875	120.443	98.671	161.474	141.047	131.333	123.203	130.041	113.673
RBM14	ENSBTAG00000001225	451.491	-0.04957	0.063192	-0.784435	0.432785	0.999891	476.473	427.474	646.427	499.595	361.335	468.091	1037.72	513.726	380.361	364.106	251.208	485.057	348.634	391.948	356.48	418.315	551.77	411.624	389.741	548.723	296.619	369.461	364.559	420.542	399.625	583.661	477.36	466.983	367.117	381.525	322.11	376.312	565.322	495.347	456.477	421.466	555.896	545.126	449.864	442.798	381.028	473.293
CEND1	ENSBTAG00000001228	0.839084	-0.0218768	0.0398788	-0.548582	0.583293	0.999891	1.2186	1.01297	0.462725	1.57105	0.828749	0	0	0	3.21658	0	1.10179	0	0	0.782332	0.711536	0	0	0.898742	0	2.31529	0	0	0	0	1.22209	0	0	3.51998	0	0.919337	0	2.36674	2.52658	0.703617	0	1.40959	0	0.953017	0	1.21983	2.72812	0
SLC25A22	ENSBTAG00000001229	16.8883	0.117538	0.0717412	1.63836	0.101347	0.999891	13.4046	14.1816	18.9717	16.4961	16.575	7.87876	16.2325	26.8455	5.62902	19.9029	15.425	13.5275	8.90128	20.3406	27.0384	14.7294	24.9444	11.6837	8.75822	10.4188	17.9769	14.619	15.4766	7.99945	14.6651	12.1092	11.2651	12.9066	7.49218	18.3867	34.8723	18.9339	32.2139	16.1832	14.4531	22.5534	35.295	13.3422	25.4825	15.8578	18.1875	26.8682
MPZL3	ENSBTAG00000001233	36.9677	0.0731284	0.0699336	1.04568	0.295707	0.999891	43.8697	34.4411	53.6761	48.7027	40.6087	31.5151	6.9568	25.6253	41.0114	38.635	40.7662	28.9875	40.0558	28.9463	36.9999	29.4588	29.9333	26.0635	36.1276	69.4586	53.9308	23.922	67.0651	28.5695	37.8849	19.3747	30.9791	32.8531	42.4557	43.2088	58.7323	68.6355	30.9506	46.4387	39.746	38.0588	34.4126	30.4966	35.2835	30.4957	30.9187	27.9015
Novel	ENSBTAG00000001235	16.7532	-0.0256016	0.0712546	-0.359297	0.719373	0.999891	10.9674	19.2465	12.0308	16.4961	22.3762	13.9037	11.5947	6.10126	19.2995	17.5614	22.0358	15.46	17.8026	17.2113	26.3268	20.6212	14.9666	8.98742	9.85299	12.7341	32.3585	3.98699	27.5139	10.8564	14.6651	3.63275	16.8977	10.5599	19.9791	12.8707	32.1192	9.46697	24.0025	11.9615	13.2487	12.6863	12.3532	7.62414	15.6815	41.4742	8.18437	7.23373
ADRB1	ENSBTAG00000001242	0.807498	-0.033505	0.0389393	-0.860441	0.389546	0.999891	0	0	0	0.785527	3.315	0	2.31893	0	0.804146	1.17076	0	0	4.45064	0.782332	1.42307	1.47294	0.997775	0	0	1.15764	0	0	1.71962	0	1.22209	1.21092	0	0	0	0.919337	1.83538	0	0.631645	1.40723	2.40885	0	0	0	0	1.21983	0	0
AP3M2	ENSBTAG00000001243	59.0945	-0.0358202	0.0683194	-0.524305	0.600067	0.999891	63.3673	31.4021	58.3033	59.7001	46.41	57.9321	67.2491	26.8455	71.569	51.5134	61.7002	63.7725	60.8254	50.0692	29.8845	53.0259	55.8754	55.722	54.7389	56.7245	86.2892	75.7528	96.2987	89.7081	74.5478	72.6549	56.3257	43.413	67.4296	64.3536	56.8969	59.1686	34.1088	59.1039	27.7018	43.6972	37.9421	74.3354	61.7461	46.3535	51.8343	59.9366
PLAT	ENSBTAG00000001244	339.339	-0.0924476	0.0605305	-1.52729	0.126689	0.999891	322.93	189.426	281.799	256.082	428.463	231.728	449.873	234.288	347.391	304.397	249.004	322.727	215.114	303.545	305.249	424.207	240.464	358.598	306.538	380.864	316.394	434.582	412.709	311.407	347.075	216.754	326.689	430.61	332.153	367.735	358.817	298.209	373.934	377.139	322.786	341.12	363.538	274.469	384.198	346.432	408.309	378.221
ATP1A1	ENSBTAG00000001246	1082.7	0.0103555	0.0709572	0.14594	0.883969	0.999891	592.241	1194.29	1343.75	1621.33	1117.98	777.68	644.664	715.067	684.328	736.407	1070.94	1001.03	535.561	632.124	861.67	602.433	1928.7	1118.04	814.514	862.444	609.418	1562.9	541.68	654.812	743.033	1434.94	729.418	1249.59	1473.46	1410.26	996.613	603.519	1186.86	1084.98	1152.64	838.704	1581.21	1119.8	1086.93	648.949	1190.37	581.799
SULT1B1	ENSBTAG00000001249	3.06352	0.03512	0.0574981	0.610803	0.54133	0.999891	2.4372	0	1.38817	4.71316	5.80125	2.31728	0	1.22025	4.02073	3.51228	6.61073	5.7975	2.96709	1.56466	2.13461	0	4.98888	1.79748	0	3.47293	7.19077	1.329	3.43924	1.14278	1.22209	4.84366	5.63257	1.17333	0	1.83867	3.67077	0	3.78987	2.81447	8.43098	1.40959	6.17662	1.90603	2.94029	1.21983	0	6.20034
TFAP2A	ENSBTAG00000001250	0.527502	0.00713946	0.0329276	0.216823	0.828346	0.999891	0	0	0.462725	0	0.828749	0	0	0	0	1.17076	0	0	1.48355	0.782332	0	0	0	0	1.09478	0	0	0	1.71962	1.14278	0	0	0	0	2.49739	0	0	0	0.631645	0.703617	1.20443	0	0.882374	0.953017	0	2.43966	0.909374	1.03339
HIVEP1	ENSBTAG00000001252	147.381	0.0183562	0.063589	0.288669	0.772835	0.999891	149.888	165.114	198.046	144.537	138.401	127.914	229.574	140.329	135.096	154.54	144.334	202.912	182.476	133.779	115.98	160.551	100.775	109.647	151.079	188.696	190.555	106.32	122.093	138.848	106.322	180.426	230.935	75.0928	159.833	113.998	169.773	182.239	124.434	135.095	75.8788	181.837	157.063	159.154	123.492	169.556	87.2999	163.276
ANKRD46	ENSBTAG00000001254	548.368	-0.0328972	0.0637926	-0.515691	0.60607	0.999891	514.25	560.174	497.892	457.962	532.057	715.114	98.5547	425.868	599.893	528.012	520.044	548.83	511.824	482.699	558.556	440.409	539.796	500.6	553.957	551.038	781.996	547.547	637.979	636.528	641.6	542.49	436.524	394.237	514.463	532.296	523.084	792.859	444.046	438.354	717.838	445.429	421.775	526.066	511.61	644.07	613.828	622.101
CRYBB3	ENSBTAG00000001255	3.78132	0.0900992	0.0610375	1.47613	0.13991	0.999891	2.4372	2.02594	2.77635	2.35658	0	6.02494	16.2325	7.32151	1.60829	7.02455	4.40715	1.9325	1.48355	6.25865	3.55768	1.47294	2.99333	3.59497	4.37911	6.94586	5.39308	3.98699	8.59809	2.28556	1.22209	6.05458	5.63257	12.9066	0	0.919337	4.58846	0	5.05316	7.73979	1.20443	8.45752	4.41187	1.90603	3.92038	2.43966	1.81875	2.06678
AGTPBP1	ENSBTAG00000001257	433.029	-0.0980619	0.0603068	-1.62605	0.103939	0.999891	257.125	192.465	210.077	200.309	1028.48	1464.06	8.11627	139.109	271.801	487.036	188.406	270.55	350.117	661.07	174.326	316.682	228.491	246.255	228.808	261.627	399.088	918.337	316.41	634.813	387.404	1428.88	273.18	219.412	334.651	843.952	201.892	1481.58	137.699	300.445	252.929	250.906	193.24	249.691	140.154	315.936	298.275	291.416
TMEM50B	ENSBTAG00000001258	239.147	-0.0158991	0.0678355	-0.234378	0.814692	0.999891	229.097	275.528	243.856	241.942	252.769	271.586	25.5083	218.425	259.739	229.469	233.579	239.63	192.861	197.93	246.192	185.591	192.571	202.217	233.188	174.804	294.822	202.008	220.111	255.982	146.651	239.761	202.772	353.171	342.143	186.625	232.176	272.175	312.664	253.302	342.057	184.656	307.949	232.536	271.487	213.47	310.097	232.513
IRGQ	ENSBTAG00000001262	132.645	0.0575399	0.0689163	0.834925	0.40376	0.999891	154.762	94.2064	137.429	99.762	111.881	131.622	351.319	145.21	135.901	135.808	126.706	181.655	118.684	146.296	89.6536	113.416	189.577	121.33	148.89	152.809	161.792	104.991	110.056	143.419	125.876	171.95	140.814	53.973	97.3983	134.223	121.135	139.638	92.2201	135.798	40.9505	153.645	114.709	152.483	115.651	141.5	79.1155	125.04
TMEM165	ENSBTAG00000001269	93.0257	-0.0602065	0.0548161	-1.09834	0.272058	0.999891	93.8324	83.0637	90.6941	77.7672	98.6212	79.2511	54.495	96.3999	99.7141	105.368	94.7538	90.8274	91.9799	90.7505	78.9805	76.593	77.8265	83.583	95.2456	81.035	109.659	101.004	101.458	100.564	85.5466	71.444	66.1827	113.813	72.4244	97.4497	115.629	101.77	119.381	90.7666	116.829	66.2505	113.826	93.3957	80.3679	141.5	90.9374	77.5043
NLRP3	ENSBTAG00000001273	11.0125	-0.0595754	0.0695305	-0.856825	0.391542	0.999891	4.87441	11.1427	18.0463	10.2119	17.4037	4.63457	4.63787	7.32151	8.8456	15.2199	20.934	3.865	8.90128	15.6466	11.3846	5.89177	17.96	3.59497	6.56866	5.78821	14.3815	19.935	6.87848	6.85667	9.77676	6.05458	9.857	4.6933	2.49739	17.4674	12.8477	11.8337	14.5278	16.8868	3.61328	9.8671	15.0004	5.7181	6.86067	26.8362	9.09374	4.13356
PPM1L	ENSBTAG00000001274	696.697	0.0179754	0.0688632	0.26103	0.794069	0.999891	768.938	661.471	682.519	522.376	425.977	590.907	729.305	739.472	788.063	492.889	652.259	823.245	1075.57	621.171	404.864	798.334	893.009	529.359	726.932	854.34	738.852	676.46	804.782	1002.22	977.676	801.626	987.108	222.932	1156.29	923.934	491.883	752.624	685.966	904.852	283.04	892.268	574.426	695.703	665.485	595.277	321.009	693.405
MPP2	ENSBTAG00000001279	1.47495	0.00397271	0.0508191	0.0781736	0.93769	0.999891	3.65581	1.01297	1.38817	1.57105	0.828749	1.85383	4.63787	0	2.41244	0	0	1.9325	2.96709	2.347	4.26922	0	0	0.898742	3.28433	1.15764	3.59538	1.329	3.43924	2.85695	1.22209	0	0	1.17333	0	0	2.75307	0	1.89493	1.40723	0	1.40959	2.64712	1.90603	0.980096	1.21983	0	2.06678
CLPB	ENSBTAG00000001280	162.904	0.0148614	0.0593477	0.250413	0.802268	0.999891	162.074	117.505	174.447	136.682	149.175	176.114	266.677	183.038	167.262	195.517	146.538	170.06	200.279	138.473	111.711	206.212	177.604	138.406	155.458	171.331	136.625	118.281	173.682	193.701	171.093	175.583	168.977	111.466	227.263	131.465	148.666	208.273	185.704	178.719	110.807	180.427	209.123	176.308	156.815	152.479	141.862	191.177
RALGAPA1	ENSBTAG00000001282	590.709	-0.0166774	0.0682594	-0.244324	0.80698	0.999891	499.627	485.214	786.169	600.143	497.25	703.527	103.193	594.262	628.038	622.844	513.433	716.957	867.875	441.235	391.345	686.391	633.587	488.916	548.483	666.802	756.829	393.383	742.875	615.958	526.723	570.341	626.623	271.038	442.039	552.522	582.734	856.761	550.163	647.328	389.029	587.797	640.604	611.837	598.839	684.324	396.487	628.301
RIC1	ENSBTAG00000001283	203.933	0.0322239	0.065079	0.49515	0.620494	0.999891	208.381	175.244	234.139	231.731	209.674	254.438	124.063	208.663	201.841	234.152	198.322	231.9	295.226	204.971	132.346	216.522	216.517	126.723	164.217	231.529	239.093	168.783	173.682	175.416	210.2	199.801	263.323	59.8396	314.672	215.125	191.798	253.241	217.917	211.085	114.42	222.715	239.123	184.885	195.039	234.207	102.759	212.878
ELMO3	ENSBTAG00000001286	2.85963	-0.00748823	0.0603842	-0.12401	0.901308	0.999891	7.31161	1.01297	4.62725	4.71316	8.28749	1.85383	5.79734	2.4405	0.804146	5.85379	3.30537	1.9325	1.48355	3.12933	4.26922	5.89177	2.99333	3.59497	0	2.31529	0	5.31599	0	1.71417	2.44419	2.42183	1.40814	0	0	3.67735	3.67077	2.36674	1.89493	0.703617	1.20443	2.81917	4.41187	3.81207	3.92038	0	4.54687	2.06678
LRRC29	ENSBTAG00000001287	11.3969	-0.0769945	0.0714442	-1.07769	0.281173	0.999891	12.186	10.1297	11.5681	13.354	14.9175	13.9037	32.4651	9.76201	5.62902	8.19531	4.40715	17.3925	0	10.1703	12.0961	13.2565	14.9666	19.7723	16.4217	11.5764	12.5838	14.619	15.4766	14.2847	14.6651	8.47641	2.81628	3.51998	7.49218	13.7901	15.6008	9.46697	7.57974	9.85064	20.4752	12.6863	9.70612	13.3422	3.92038	7.31898	14.55	14.4675
MAOB	ENSBTAG00000001288	92.3944	-0.133633	0.0688628	-1.94057	0.0523107	0.999891	42.6511	140.803	47.6607	69.1264	268.515	104.741	26.6677	95.1796	201.841	70.2455	71.6163	57.975	77.1445	129.867	69.7305	30.9318	134.7	193.23	61.3075	43.9904	55.7285	171.441	63.6259	37.7117	45.2175	79.9204	74.6315	127.892	47.4505	65.2729	232.176	87.5695	90.9569	97.8028	354.101	50.7451	60.8838	103.879	99.9698	68.3105	61.8374	26.8682
MRPL18	ENSBTAG00000001289	722.078	-0.0468132	0.0649039	-0.721269	0.470744	0.999891	653.171	797.209	494.653	663.771	798.086	812.439	861.484	905.427	636.883	741.09	744.809	446.407	630.508	722.875	737.863	515.53	636.581	1073.1	677.667	789.512	524.926	778.792	539.96	709.665	833.468	701.12	671.684	1082.98	447.033	770.405	551.533	411.813	811.664	643.81	1354.98	713.251	705.017	661.394	767.415	408.643	1223.11	786.41
TUBD1	ENSBTAG00000001290	52.0965	0.0345135	0.0665008	0.518993	0.603765	0.999891	62.1487	46.5967	51.3625	35.3487	52.2112	44.9553	3.4784	43.929	65.1358	57.3672	50.6823	46.38	40.0558	52.4162	49.096	32.4047	54.8776	53.0258	63.4971	64.828	59.3239	49.1729	55.0278	43.4256	58.6605	53.2803	42.2443	45.7597	32.4661	52.4022	41.2961	68.6355	53.6898	47.846	72.2655	71.8889	39.7068	63.8522	59.7859	51.2328	61.8374	68.2038
LF	ENSBTAG00000001292	8.95825	0.157476	0.0560558	2.80928	0.00496521	0.999891	10.9674	15.1946	4.16452	3.92764	12.4312	5.09802	8.11627	45.1493	0	12.8783	6.61073	1.9325	7.41774	7.82332	2.84614	4.41882	13.9689	8.98742	7.66344	5.78821	10.7862	3.98699	5.15886	22.8556	3.66628	14.531	0	8.21328	7.49218	11.9514	15.6008	7.10023	12.0013	15.4796	7.22655	0	30.0007	28.5905	18.6218	13.4181	4.54687	1.03339
MAATS1	ENSBTAG00000001293	17.7819	0.136979	0.0717111	1.91015	0.0561142	0.999891	28.0279	13.1686	9.71722	8.6408	12.4312	12.0499	16.2325	9.76201	16.8871	22.2444	14.3233	13.5275	16.319	28.1639	17.0769	27.9859	19.9555	8.08868	26.2747	12.7341	21.5723	15.948	12.0373	15.9989	14.6651	13.3201	15.4896	19.9465	9.98957	22.0641	18.3538	21.3007	12.0013	21.8121	1.20443	19.7342	17.6475	15.2483	17.6417	23.1768	20.9156	29.9683
PPP1R15A	ENSBTAG00000001294	1647.82	0.0406779	0.0720623	0.564483	0.572426	0.999891	1863.24	1117.31	1875.89	1798.07	2165.52	1513.65	4716.71	2097.61	800.125	1392.03	1711.08	1157.57	1557.72	2276.59	1433.75	985.398	2450.54	1720.19	1311.54	1428.53	1301.53	1876.54	1619.88	587.959	662.375	3449.9	743.499	1654.39	1333.61	933.127	1930.82	906.462	1330.24	1736.53	2068	755.538	2672.71	1765.94	2056.24	1083.21	1502.29	1809.47
DEPDC5	ENSBTAG00000001295	177.094	-0.0422171	0.0537093	-0.786029	0.431851	0.999891	219.348	150.933	207.763	197.167	161.606	164.527	308.418	178.157	143.138	189.663	160.861	179.722	191.378	195.583	125.942	217.995	186.584	199.521	167.501	162.07	174.376	136.887	159.925	182.845	197.979	178.005	223.895	154.879	124.87	162.723	166.102	179.872	140.225	180.126	116.829	176.198	169.416	177.261	178.378	171.996	149.137	153.975
TMEM50A	ENSBTAG00000001296	260.881	0.00661426	0.0650481	0.101683	0.919009	0.999891	188.883	321.112	262.365	269.436	309.952	259.536	51.0165	246.491	225.161	275.128	277.651	235.765	228.466	265.21	298.134	247.454	236.473	317.256	223.335	216.479	300.215	263.141	214.952	215.414	246.863	204.645	226.711	425.917	227.263	239.947	328.534	253.241	309.506	295.519	437.207	235.401	297.36	230.63	260.706	203.712	326.465	255.247
STAMBPL1	ENSBTAG00000001298	253.77	-0.0521908	0.0643966	-0.810459	0.417676	0.999891	336.334	231.971	230.437	223.09	180.667	285.489	134.498	239.169	248.481	273.958	200.526	268.617	329.348	255.04	182.865	212.104	179.6	258.838	213.482	354.239	212.128	224.601	337.045	343.405	278.638	260.347	221.078	290.985	222.268	255.576	126.641	487.549	261.501	236.415	345.67	245.268	238.241	304.966	268.546	346.432	258.262	244.914
CYP7B1	ENSBTAG00000001299	14.1698	-0.0765342	0.0720899	-1.06165	0.288395	0.999891	7.31161	8.10378	8.79177	9.42633	9.94499	17.6114	4.63787	4.88101	19.2995	12.8783	16.5268	11.595	23.7368	10.1703	10.673	27.9859	16.9622	15.2786	13.1373	15.0494	21.5723	9.30298	27.5139	17.7131	12.2209	3.63275	15.4896	2.34665	9.98957	14.7094	16.5184	23.6674	14.5278	16.1832	13.2487	8.45752	13.2356	20.0134	17.6417	12.1983	5.45624	12.4007
LRRC32	ENSBTAG00000001301	38.3877	-0.0671635	0.0697451	-0.962985	0.335555	0.999891	37.7767	40.5189	46.2725	37.7053	45.5812	46.8091	77.6843	36.6075	41.8156	48.0011	47.3769	32.8525	59.3419	37.5519	27.0384	36.8235	37.9155	25.1648	32.8433	33.5716	53.9308	29.2379	51.5886	33.1406	26.8861	21.7965	39.428	18.7732	24.9739	30.3381	57.8146	26.0342	32.8455	32.3664	22.8841	36.6492	32.6478	23.8254	29.4029	31.7156	26.3718	38.2354
MRPS28	ENSBTAG00000001302	243.269	-0.0851449	0.0613599	-1.38763	0.16525	0.999891	251.032	281.606	235.527	307.141	244.481	300.32	173.92	251.372	264.564	220.103	211.543	239.63	336.765	200.277	276.788	291.642	225.497	239.964	204.723	251.208	233.7	243.207	153.046	229.127	228.532	240.972	199.956	376.637	307.179	290.511	174.361	239.041	231.182	203.345	478.157	167.741	215.299	173.449	240.124	278.121	311.006	189.11
HSPB8	ENSBTAG00000001303	15592.4	0.0175803	0.0717645	0.244972	0.806478	0.999891	16292.7	25227.1	16620.6	23506.1	19150.7	18266.7	25944.2	40138.9	12104	14652	26433	12800.9	17175	13216.7	16673.4	12191.5	13584.7	13966.5	14834.2	14262.2	11097.2	17553.4	9430.39	10222.7	14311.9	18827.3	16204.9	15248.5	14904.4	12390.8	6516.53	10293	30219.2	12072	31569.2	21141	13589.4	11198.9	27533.8	6738.34	11090.7	10809.3
ATP2B2	ENSBTAG00000001305	387.878	-0.0182041	0.0718843	-0.253242	0.800081	0.999891	541.059	196.517	340.103	318.139	306.637	358.252	781.481	447.832	349.803	333.666	321.722	689.902	464.35	476.44	210.615	515.53	406.095	421.51	294.495	294.041	523.129	433.253	371.438	449.112	514.502	521.905	399.912	167.785	254.734	258.334	106.452	319.51	208.443	555.858	334.83	417.237	165.004	307.825	450.844	413.522	240.984	453.658
FXN	ENSBTAG00000001306	380.457	0.00416621	0.0597605	0.0697151	0.94442	0.999891	387.516	450.773	336.401	419.472	341.445	403.207	148.412	458.815	402.877	378.155	360.285	392.297	495.505	319.974	448.268	385.911	410.086	367.586	375.509	326.455	426.053	402.686	297.494	437.113	351.963	398.391	359.076	592.529	539.437	408.186	316.604	470.982	385.303	327.886	626.301	389.046	331.773	295.435	350.874	369.608	491.971	341.019
Novel	ENSBTAG00000001308	7.90117	0.0428013	0.0357756	1.19638	0.231548	0.999891	1.2186	28.3632	2.77635	0	0	3.2442	0	1.22025	0	2.34152	4.40715	23.19	0	1.56466	2.13461	0	4.98888	5.39245	0	28.9411	7.19077	0	0	0	10.9988	0	0	24.6398	9.98957	0	7.34153	0	0.631645	11.9615	12.0443	0	32.6478	9.53017	0.980096	2.43966	9.09374	17.5676
MORF4L2	ENSBTAG00000001311	3202.8	0.00505367	0.0622012	0.0812472	0.935245	0.999891	2805.22	4220.04	3562.06	4006.19	3041.51	4117.81	997.142	4866.36	2667.35	3200.85	3850.75	2792.46	4333.44	2666.19	2876.03	2987.13	3235.79	3363.99	3073.04	3443.99	2845.75	2991.57	2739.35	3058.07	2615.28	3756.26	3656.95	3693.63	3533.81	2600.8	2209.8	2972.63	4532.05	2662.49	5068.22	3898.92	3664.5	3194.51	4017.41	2439.66	3557.47	2656.85
TRMT6	ENSBTAG00000001314	181.738	0.0389998	0.0596631	0.653667	0.513326	0.999891	152.325	163.089	159.64	205.023	178.181	177.04	47.5381	235.509	208.274	186.151	185.1	179.722	206.213	173.678	178.596	184.118	185.586	163.571	118.236	174.804	197.746	162.138	185.719	205.7	205.312	196.168	174.61	190.079	327.158	191.222	179.868	267.442	204.653	171.683	184.277	159.283	197.652	172.496	176.417	211.031	181.875	166.376
VPS16	ENSBTAG00000001320	272.294	0.0258051	0.0530795	0.48616	0.626854	0.999891	308.306	262.36	236.915	303.999	292.549	237.29	409.292	296.521	237.223	333.666	283.16	199.047	154.289	297.286	296.711	204.739	265.408	330.737	301.064	292.884	231.902	313.643	257.943	281.123	299.413	236.129	228.119	245.225	174.818	354.864	379.007	260.342	231.182	236.415	226.432	317.157	231.182	319.261	244.044	264.703	339.197	249.047
IL1B	ENSBTAG00000001321	7.68131	-0.0339328	0.0632161	-0.536775	0.591423	0.999891	6.09301	6.07783	8.32905	12.5684	9.94499	5.56148	2.31893	7.32151	8.04146	5.85379	14.3233	1.9325	13.3519	14.8643	2.84614	7.36471	3.9911	3.59497	8.75822	0	3.59538	6.64499	6.87848	9.14223	4.88838	6.05458	4.22443	15.2532	12.487	25.7414	5.50615	7.10023	9.47467	7.03617	7.22655	5.63834	7.94137	0.953017	7.84077	35.3751	6.36562	8.26712
SAXO1	ENSBTAG00000001322	0.447605	-0.0103714	0.0288011	-0.360104	0.718769	0.999891	0	0	1.38817	0	0	0	0	0	0	1.17076	0	0	1.48355	0	1.42307	0	0.997775	0	0	0	0	0	0	0	1.22209	0	1.40814	2.34665	0	0	0.917692	0	1.26329	0	0	0	1.76475	0	1.96019	0	2.72812	0
CENPC	ENSBTAG00000001323	215.708	0.00455178	0.0619719	0.073449	0.941449	0.999891	157.2	203.607	260.514	237.229	197.242	238.68	33.6245	223.306	192.191	202.541	197.22	235.765	226.983	194.801	167.923	213.577	264.41	183.343	200.344	224.583	307.405	187.389	230.429	197.129	173.537	236.129	221.078	165.439	209.781	210.528	188.127	250.875	250.131	209.678	248.112	204.39	286.772	217.288	228.362	263.483	199.153	189.11
SLCO2A1	ENSBTAG00000001324	74.3149	-0.0678331	0.0670572	-1.01157	0.311744	0.999891	70.6789	44.5708	73.1105	51.0593	72.1012	72.7627	110.149	63.4531	49.857	63.221	65.0055	69.57	96.4306	71.1922	53.3652	95.7412	85.8087	53.0258	61.3075	69.4586	64.7169	85.0558	68.7848	65.7098	50.1059	46.0148	83.0804	61.0129	84.9114	53.3216	85.3453	106.503	73.2708	76.6943	61.4257	57.793	65.2957	81.9595	84.2883	115.884	66.3843	52.7029
UPB1	ENSBTAG00000001325	0.981339	0.0327263	0.0413194	0.792033	0.428341	0.999891	3.65581	0	1.38817	0.785527	1.6575	0	0	0	1.60829	0	1.10179	1.9325	4.45064	0	2.13461	0	1.99555	0.898742	1.09478	0	1.79769	0	0	0	0	1.21092	1.40814	1.17333	2.49739	0.919337	0	0	0.631645	0	0	0	0.882374	1.90603	1.96019	2.43966	0.909374	0
SLC44A5	ENSBTAG00000001326	0.260551	-0.0226953	0.0221003	-1.02692	0.304456	0.999891	0	0	0	0	0.828749	0	0	0	0	0	0	1.9325	1.48355	0	0	0	0	0	1.09478	0	0	0	0	1.14278	0	0	0	0	0	0	0	0	0	0	0	0	0.882374	0	0	0	0	1.03339
SLBP	ENSBTAG00000001328	110.977	-0.0343475	0.0512973	-0.669578	0.503127	0.999891	115.767	107.375	105.501	89.5501	96.1349	100.57	97.3952	64.6733	80.4146	105.368	111.281	123.68	91.9799	121.261	123.807	119.308	89.7998	122.229	114.952	111.134	127.636	128.913	139.289	96.5648	105.1	104.139	142.222	131.412	134.859	121.353	102.781	108.87	105.485	101.321	149.349	98.671	112.062	123.892	96.0494	146.38	127.312	110.573
CLPTM1L	ENSBTAG00000001329	328.273	-0.0384058	0.0602262	-0.637692	0.523674	0.999891	313.181	354.54	305.861	288.288	346.417	404.134	653.939	296.521	246.069	307.91	297.483	386.5	221.049	350.485	358.614	244.508	297.337	451.169	290.116	302.145	258.868	442.556	309.531	401.687	278.638	272.456	256.282	397.757	269.718	347.509	333.122	194.073	325.297	310.999	501.041	293.194	374.127	299.247	316.571	289.1	328.284	301.75
ERICH6	ENSBTAG00000001331	0.288122	0.0148061	0.0226149	0.654705	0.512658	0.999891	1.2186	1.01297	0	0	1.6575	0	1.15947	1.22025	0	0	1.10179	0	0	0	0.711536	0	0	0	0	0	0	1.329	0	0.571389	0	0	0	2.34665	2.49739	0	0	0	0	0.703617	0	0	0	0	0	0	0	0
MYO1C	ENSBTAG00000001332	1723.75	-0.0518178	0.0508432	-1.01917	0.308122	0.999891	1673.14	1526.55	1708.84	1460.3	1393.96	1594.29	3317.24	1635.14	1616.33	1557.11	1413.59	2044.58	1876.69	1525.55	1398.88	1844.12	1511.63	1350.81	1380.51	1636.91	1384.22	1344.95	1809.04	1734.74	1530.06	1528.18	1920.71	1952.41	1695.73	1628.15	1915.22	1727.72	1936.62	1835.74	1559.73	1482.88	1867.1	1857.43	1801.42	1876.1	1415.9	1818.77
PPARG	ENSBTAG00000001333	100.51	0.0394746	0.0699953	0.56396	0.572781	0.999891	45.0883	150.933	64.7815	84.8369	231.221	69.055	19.7109	67.1138	71.569	108.881	70.5145	96.6249	77.1445	91.5328	142.307	63.3365	124.722	81.7856	132.468	105.345	97.0754	131.571	85.9809	45.1397	50.1059	54.4912	104.203	131.412	77.4192	68.031	273.472	68.6355	112.433	83.0268	216.797	81.756	89.1198	81.9595	113.691	73.1898	62.7468	63.0368
GHR	ENSBTAG00000001335	855.192	0.0356523	0.0702948	0.507182	0.612027	0.999891	725.068	686.795	586.735	673.197	1124.61	1072.44	141.455	629.65	923.963	634.551	883.634	1066.74	1186.84	814.407	671.69	1151.84	1040.68	723.488	740.069	891.385	1283.55	1041.93	1023.17	827.372	1005.78	949.358	958.945	371.944	1433.5	893.596	907.597	823.626	514.159	781.015	538.378	895.087	654.722	970.172	687.047	1142.98	466.509	954.853
CCR3	ENSBTAG00000001338	1.22512	-0.0506403	0.0450963	-1.12294	0.261464	0.999891	0	0	1.8509	2.35658	0.828749	2.78074	0	0	0.804146	4.68303	2.20358	0	5.93419	0.782332	0	2.94588	0.997775	1.79748	1.09478	0	0	0	1.71962	1.71417	0	1.21092	0	1.17333	0	2.75801	0.917692	2.36674	2.52658	0.703617	3.61328	1.40959	0	0.953017	0.980096	1.21983	0.909374	1.03339
WNT5B	ENSBTAG00000001341	8.03842	0.0216399	0.066536	0.325236	0.745002	0.999891	9.74882	3.03892	17.5835	9.42633	5.80125	7.87876	40.5813	17.0835	5.62902	2.34152	12.1197	5.7975	2.96709	10.9526	14.2307	10.3106	9.97775	2.69623	8.75822	5.78821	8.98846	10.632	12.0373	6.85667	3.66628	3.63275	7.04071	3.51998	4.99479	3.67735	13.7654	4.73348	6.94809	10.5543	4.8177	2.81917	12.3532	8.57716	6.86067	3.65949	8.18437	8.26712
RSL24D1	ENSBTAG00000001342	225.525	-0.0393852	0.0675355	-0.583177	0.559774	0.999891	176.697	290.723	201.285	194.811	193.927	216.434	24.3488	240.39	219.532	217.761	240.19	200.98	186.927	195.583	241.922	148.767	301.328	267.825	203.629	218.794	222.914	191.376	256.223	211.985	180.87	236.129	164.753	200.639	224.765	220.641	136.736	236.674	284.872	264.56	438.411	171.97	257.653	212.523	230.323	197.612	313.734	214.945
DEPDC1	ENSBTAG00000001343	2.2316	-0.0102477	0.0523535	-0.195741	0.844813	0.999891	0	2.02594	0.462725	0	2.48625	2.31728	0	0	2.41244	0	2.20358	3.865	0	4.69399	7.8269	0	2.99333	4.49371	0	3.47293	0	2.65799	6.87848	1.14278	1.22209	0	2.81628	1.17333	0	2.75801	1.83538	4.73348	1.89493	1.40723	3.61328	4.22876	2.64712	1.90603	2.94029	7.31898	0	1.03339
Novel	ENSBTAG00000001344	432.773	-0.0212287	0.0664265	-0.319581	0.749286	0.999891	357.05	532.823	252.185	276.506	372.937	394.402	286.388	379.498	669.853	851.142	199.424	724.687	405.008	172.895	66.1729	441.882	1504.65	160.875	268.22	404.017	118.648	279.089	208.074	446.826	261.528	253.081	550.584	611.302	709.26	465.185	118.382	347.911	532.477	248.377	1124.93	580.749	475.6	156.295	728.211	669.686	527.437	282.116
STRA8	ENSBTAG00000001346	123.127	0.0234766	0.0718849	0.326587	0.74398	0.999891	80.4277	171.192	149.923	129.612	118.511	224.313	97.3952	173.276	172.891	84.2946	203.831	114.017	142.421	92.3152	99.6151	182.645	62.8598	138.406	77.7292	79.8773	111.457	114.294	103.177	117.135	78.214	96.8733	128.141	241.705	167.325	132.385	175.279	201.173	56.848	137.205	125.26	95.8519	144.709	280.187	146.034	111.004	136.406	95.0719
COMMD8	ENSBTAG00000001348	208.374	-0.0615597	0.0706016	-0.871931	0.383246	0.999891	193.758	213.737	204.062	135.111	145.031	217.825	26.6677	153.752	300.75	156.882	172.981	187.452	216.598	125.955	141.596	184.118	233.479	201.318	166.406	218.794	318.192	120.939	326.728	269.124	146.651	151.364	185.875	110.293	279.708	168.239	109.205	359.745	178.755	233.601	248.112	166.331	206.476	187.744	217.581	198.832	198.244	222.179
KIF1C	ENSBTAG00000001349	15450.6	0.027255	0.065705	0.414809	0.678282	0.999891	20607.8	16824.5	15074.6	17414.4	14143.4	17356	37820.7	18150	14240.6	13041.1	11519.2	15336.3	16577.2	16380.5	10443.2	14250.7	18542.7	17127.3	15472.5	17002.3	15672.3	16103.5	12444.9	16233.2	19287.1	20436.6	13232.3	18410.6	15778.5	16011.2	10213.9	12541.4	11253.4	14201.1	9888.33	15254.5	9708.76	15214.9	13455.7	10911.4	13494.2	16903.2
Novel	ENSBTAG00000001350	0.889442	0.0449906	0.0381246	1.18009	0.237964	0.999891	0	0	0	1.57105	0.828749	0	1.15947	0	0	0	1.10179	3.865	0	0	4.98075	0	0	0	1.09478	1.15764	0	0	0	0.571389	0	2.42183	1.40814	1.17333	2.49739	0.919337	0	2.36674	1.26329	1.40723	1.20443	1.40959	1.76475	0	0.980096	1.21983	0	2.06678
SDCCAG3	ENSBTAG00000001352	614.884	0.0291214	0.0574972	0.506483	0.612517	0.999891	883.487	586.511	527.969	626.065	432.607	482.922	859.165	671.138	566.923	648.6	608.187	610.67	461.383	521.033	574.921	549.407	657.534	736.969	534.251	559.141	708.291	790.753	467.736	743.949	623.268	835.532	591.42	910.5	422.059	624.23	404.702	409.446	654.384	573.448	698.567	704.793	545.307	605.166	694.888	419.621	774.787	651.036
PMPCA	ENSBTAG00000001353	1190.52	-0.0048233	0.0632673	-0.0762369	0.939231	0.999891	1271	1284.45	1092.03	1216	1252.24	1279.6	3203.61	1417.93	1051.82	1178.95	1012.54	935.329	893.095	1352.65	1102.17	975.087	1139.46	1331.04	1112.29	1173.85	1031.88	1338.3	904.52	1300.48	1417.63	1355.01	856.15	1671.99	1226.22	1319.25	997.531	901.729	914.622	1035.72	1276.69	1168.55	972.376	1131.23	999.698	839.243	1388.61	1133.63
INPP5E	ENSBTAG00000001354	57.688	-0.0320443	0.0690246	-0.464245	0.642473	0.999891	60.9301	61.7913	67.0951	67.5553	72.1012	62.5666	200.588	70.7746	40.2073	69.0748	52.8858	57.975	48.9571	62.5865	44.1152	54.4988	61.8621	56.6208	84.2978	52.0939	39.5492	50.5019	41.2709	55.9961	59.8826	79.9204	38.0198	42.2397	34.9635	56.9989	58.7323	44.9681	45.4784	64.0292	49.3815	54.9739	44.1187	57.181	54.8854	43.9139	73.6593	57.8699
USP38	ENSBTAG00000001356	1209.43	-0.030253	0.062821	-0.481575	0.630108	0.999891	1146.7	1643.04	1653.32	1402.17	1128.76	1770.87	1019.17	1327.63	1227.13	943.632	1105.09	1372.07	2142.24	998.255	818.978	1266.73	999.771	1369.68	1111.2	1344.02	2221.95	964.852	1277.68	1181.63	1347.97	1369.55	1289.86	835.407	1813.11	1121.59	935.128	1476.85	1260.76	935.107	1047.85	1193.92	1206.21	1274.18	1216.3	1050.27	829.349	979.654
B3GNT7	ENSBTAG00000001359	3.52708	0.0442794	0.0609497	0.72649	0.467538	0.999891	2.4372	7.09081	2.77635	3.14211	2.48625	1.85383	9.27574	2.4405	2.41244	4.68303	2.20358	11.595	1.48355	3.91166	2.84614	8.83765	0.997775	2.69623	0	2.31529	1.79769	0	5.15886	0	3.66628	2.42183	1.40814	8.21328	2.49739	3.67735	6.42384	4.73348	4.42151	4.92532	1.20443	2.81917	2.64712	5.7181	0.980096	4.87932	2.72812	4.13356
Novel	ENSBTAG00000001360	3846.9	-0.0285622	0.0701292	-0.40728	0.683803	0.999891	3978.74	4468.22	2951.72	4053.32	4960.89	3072.72	1967.62	4181.8	3995	4458.25	4777.36	788.46	3455.18	4434.26	5693	2093.05	3109.07	5124.63	4911.17	3499.55	2470.03	4897.36	3009.33	3576.32	3987.69	3673.92	3361.24	2650.54	3114.25	3581.74	4233.31	2575.02	4735.44	3701.73	9129.55	4025.78	4065.98	3089.68	4544.71	2969.07	6432	3604.47
NMNAT1	ENSBTAG00000001361	258.531	-0.00827571	0.0672555	-0.123049	0.902068	0.999891	219.348	267.425	223.959	282.79	238.68	297.539	30.1461	314.825	244.46	229.469	336.046	272.482	324.897	251.129	203.499	369.708	244.455	230.977	266.031	223.425	377.515	285.734	257.943	294.265	270.083	348.744	243.609	171.305	349.635	262.93	174.361	388.146	265.291	228.676	286.653	267.821	232.947	175.355	271.487	237.867	220.978	249.047
DPH6	ENSBTAG00000001364	42.7114	-0.0403096	0.0684259	-0.589099	0.555795	0.999891	37.7767	41.5319	37.018	40.8474	33.15	55.1513	3.4784	43.929	49.857	33.952	34.1554	50.245	50.4406	25.0346	36.9999	33.8777	33.9244	40.4434	30.6538	34.7293	61.1215	50.5019	44.7101	36.5689	28.1082	50.8585	38.0198	41.0664	82.414	30.3381	37.6254	59.1686	56.848	37.2917	65.039	46.5163	39.7068	31.4496	45.0844	51.2328	58.1999	43.4024
Novel	ENSBTAG00000001365	192.764	0.0881308	0.0680544	1.295	0.195319	0.999891	264.437	323.138	219.332	150.821	170.722	224.313	220.299	211.103	217.923	214.249	232.477	189.385	151.322	273.034	164.365	231.252	159.644	142.001	209.102	169.016	86.2892	126.255	175.401	165.703	136.875	152.575	154.896	240.532	284.703	176.513	297.332	172.772	96.01	177.312	238.476	228.353	177.357	282.093	120.552	229.328	188.24	178.777
C1QTNF2	ENSBTAG00000001367	31.9108	-0.0841409	0.0720524	-1.16777	0.242898	0.999891	45.0883	20.2594	30.0771	24.3513	52.2112	12.9768	54.495	23.1848	27.341	52.6841	45.1733	32.8525	43.0229	34.4226	42.6922	22.0941	18.9577	28.7598	26.2747	24.3105	28.7631	42.5279	30.9531	29.7122	39.107	13.3201	43.6524	42.2397	57.44	34.0155	27.5307	16.5672	36.0038	25.3302	20.4752	29.6013	26.4712	31.4496	29.4029	35.3751	21.825	17.5676
LGALS3BP	ENSBTAG00000001368	190.84	-0.0505802	0.0689956	-0.733093	0.463502	0.999891	142.576	209.685	191.105	181.457	262.714	167.771	367.551	214.764	209.078	232.981	230.274	164.262	222.532	193.236	184.288	162.024	115.742	159.976	172.975	109.976	195.948	227.259	132.411	133.705	127.098	107.771	239.384	319.144	147.346	182.029	234.011	139.638	129.487	232.897	234.863	143.778	195.887	165.825	248.944	173.216	112.762	116.773
WBSCR27	ENSBTAG00000001374	9.14694	0.0247585	0.067895	0.364659	0.715366	0.999891	2.4372	16.2076	7.4036	11.7829	17.4037	7.41531	22.0299	15.8633	9.64975	12.8783	7.71252	9.66249	4.45064	15.6466	13.5192	4.41882	6.98443	17.0761	6.56866	11.5764	5.39308	6.64499	6.87848	7.99945	8.55466	9.68733	1.40814	15.2532	2.49739	8.27403	13.7654	0	8.21138	11.2579	19.2708	5.63834	4.41187	6.67112	17.6417	7.31898	17.2781	3.10017
RAD21L1	ENSBTAG00000001376	0.695573	-0.0140737	0.0361248	-0.389584	0.696844	0.999891	1.2186	0	1.38817	0	0	0	0	1.22025	0	0	0	0	0	0.782332	0.711536	0	0.997775	0.898742	0	0	0	0	0	2.28556	2.44419	1.21092	1.40814	0	0	2.75801	0	0	0	0.703617	2.40885	1.40959	0	0.953017	0	1.21983	0	0
SLC26A9	ENSBTAG00000001382	1.85309	0.0417491	0.0542191	0.770007	0.441296	0.999891	3.65581	2.02594	1.38817	1.57105	4.9725	1.85383	3.4784	1.22025	0.804146	0	1.10179	0	4.45064	3.91166	1.42307	0	3.9911	0	1.09478	3.47293	3.59538	2.65799	0	0	1.22209	2.42183	1.40814	3.51998	0	1.83867	2.75307	0	0	0.703617	2.40885	0	4.41187	0.953017	1.96019	2.43966	1.81875	2.06678
ZSCAN2	ENSBTAG00000001385	48.2431	0.00303996	0.0690331	0.0440363	0.964876	0.999891	37.7767	58.7524	49.0488	36.9198	33.15	50.0533	111.309	53.6911	64.3316	48.0011	52.8858	38.65	35.6051	59.4572	45.5383	72.1741	32.9266	62.912	35.0329	37.0446	39.5492	34.5539	60.1867	32.5692	36.6628	41.1711	43.6524	82.1328	47.4505	33.0961	57.8146	35.5011	37.267	40.8098	30.1106	38.0588	46.7658	63.8522	36.2636	36.5949	59.1093	68.2038
WDR73	ENSBTAG00000001387	211.608	0.0768971	0.0639507	1.20244	0.229192	0.999891	246.158	163.089	215.63	223.875	169.894	236.826	393.059	172.055	221.14	163.906	196.118	295.672	145.388	208.1	167.211	225.36	226.495	205.812	232.093	209.533	208.532	191.376	221.831	235.412	218.755	347.533	201.364	102.079	184.807	186.625	161.514	191.706	146.542	212.492	125.26	228.353	168.533	228.724	196.019	168.336	179.147	210.812
NMB	ENSBTAG00000001388	16.0938	0.00353171	0.0716033	0.0493233	0.960662	0.999891	8.53022	30.3892	18.509	36.9198	13.26	15.2941	25.5083	17.0835	12.0622	10.5368	23.1376	23.19	17.8026	14.8643	12.8077	8.83765	13.9689	19.7723	17.5164	11.5764	12.5838	17.277	8.59809	10.285	8.55466	20.5856	16.8977	29.3331	9.98957	7.3547	11.93	4.73348	23.3709	16.1832	28.9062	21.1438	10.5885	13.3422	20.582	9.75864	32.7375	5.16695
B4GALT4	ENSBTAG00000001390	75.1888	-0.0620575	0.0634534	-0.978001	0.328074	0.999891	60.9301	69.8951	64.7815	72.2685	87.8474	50.9802	31.3056	57.3518	79.6104	78.4408	88.1431	63.7725	72.6938	71.1922	121.673	75.12	68.8465	67.4057	61.3075	68.3009	62.9192	118.281	77.3829	54.8534	87.9908	61.7567	98.57	104.426	59.9374	86.4177	85.3453	63.902	82.1138	57.6966	67.4478	62.0218	84.7079	74.3354	68.6067	82.9484	76.3874	72.3373
ANKRD42	ENSBTAG00000001391	91.9771	0.0390446	0.0634514	0.615346	0.538326	0.999891	62.1487	63.8172	99.4858	104.475	96.1349	117.718	59.1328	84.1973	80.4146	121.759	85.9395	77.3	87.5293	76.6685	101.75	122.254	75.8309	94.368	99.6247	83.3503	68.3123	67.7789	127.252	80.5659	85.5466	88.3968	59.142	43.413	97.3983	114.917	162.431	115.97	74.5341	92.1739	81.9009	90.2135	131.474	103.879	105.85	118.323	87.2999	103.339
MTF2	ENSBTAG00000001393	156.714	0.0313629	0.0667875	0.469592	0.638646	0.999891	171.823	134.725	167.506	168.103	139.23	194.188	17.392	157.412	184.149	175.614	185.1	179.722	175.059	172.895	120.25	182.645	126.717	140.204	151.079	165.543	197.746	138.216	223.55	194.272	202.868	148.943	157.712	70.3995	204.786	168.239	149.584	215.374	150.331	149.167	131.282	160.693	207.358	159.154	109.771	184.194	104.578	170.509
TMED9	ENSBTAG00000001394	678.667	0.036948	0.0559848	0.659964	0.509277	0.999891	640.985	844.819	651.979	681.838	783.997	575.15	909.022	740.693	666.637	669.674	792.186	535.302	443.581	730.698	857.401	483.125	688.465	754.944	748.828	599.659	577.059	753.542	541.68	600.53	629.379	610.302	482.993	1266.02	621.851	717.083	689.186	556.184	710.6	681.805	816.601	617.399	702.37	608.025	668.426	578.199	797.521	539.43
C21orf91	ENSBTAG00000001395	33.0098	0.0314589	0.0716502	0.439062	0.660617	0.999891	25.5906	18.2335	37.018	27.4935	29.0062	31.9785	3.4784	21.9645	38.599	28.0982	29.7483	50.245	41.5393	22.6876	30.5961	29.4588	31.9288	16.1774	35.0329	35.8869	52.1331	15.948	51.5886	29.7122	21.9977	26.6401	52.1013	5.86663	39.9583	27.5801	50.473	61.5353	43.5835	37.2917	9.63541	40.878	32.6478	31.4496	39.2038	68.3105	9.09374	26.8682
ADAMTS7	ENSBTAG00000001396	66.4505	-0.0223591	0.0707037	-0.316236	0.751823	0.999891	56.0557	53.6875	58.3033	49.4882	68.7862	62.1032	119.425	63.4531	58.7026	64.3917	38.5626	61.84	31.1545	75.1039	75.4228	55.9718	50.8865	55.722	68.971	53.2516	32.3585	62.4629	108.336	52.5678	34.2186	30.2729	53.5094	70.3995	24.9739	67.1116	122.053	80.4692	66.3227	77.3979	73.47	54.9739	95.2964	81.9595	76.4475	54.8923	45.4687	96.1053
ATP2A2	ENSBTAG00000001398	23299.6	0.0970725	0.0714949	1.35775	0.174542	0.999891	28142.4	24017.6	19317.4	15402.6	20965.7	29559.7	19138.2	19245.8	37793.2	17706.6	17260.6	31909.4	28435.2	29177.8	17860.3	23848.4	34396.3	23610.9	28870.4	45397	25117.4	25131.3	20532.3	25213.7	42877.2	23032.8	17034.3	10233.7	31639.5	21437.1	59659.1	24242.5	12096.6	23228.5	11399.9	16764.2	13303.6	16244.2	17188.9	24003.8	12450.2	14897.4
AKT2	ENSBTAG00000001400	1016.89	0.00806457	0.0595348	0.13546	0.892248	0.999891	1212.51	932.947	832.442	813.021	832.064	952.867	2440.68	1043.31	1136.26	924.899	795.491	1151.77	913.865	1153.94	1139.17	939.737	1455.75	1060.52	1117.77	1173.85	796.378	974.155	823.697	1097.07	1204.99	1123.73	1002.6	942.18	861.601	931.289	943.387	807.059	866.617	918.221	931.021	1079.74	766.783	914.897	964.415	809.967	771.149	1119.16
PRKCI	ENSBTAG00000001403	79.2668	0.065076	0.0653775	0.995388	0.319548	0.999891	84.0836	72.934	72.6478	74.6251	77.0737	72.2992	5.79734	69.5543	85.2394	65.5625	79.3288	77.3	93.4635	74.3215	72.5767	100.16	79.822	71.8994	87.5822	92.6114	106.064	74.4239	85.9809	81.1373	81.8803	67.8113	84.4885	43.413	47.4505	93.7724	91.7692	68.6355	85.9037	64.7328	57.8124	112.767	115.591	82.9125	81.348	81.7286	70.0218	91.9718
GLCE	ENSBTAG00000001405	240.077	-0.00274488	0.0721145	-0.0380628	0.969638	0.999891	187.665	263.373	237.841	193.24	200.557	160.819	74.2059	194.02	221.14	177.955	308.501	351.715	284.841	143.949	169.346	220.941	451.992	201.318	182.828	197.957	266.058	277.76	206.354	136.562	145.429	185.27	385.831	98.5593	344.64	175.593	260.624	213.007	338.562	308.184	237.272	259.364	211.77	207.758	395.959	219.569	153.684	210.812
AP3S2	ENSBTAG00000001407	556.921	-0.00832338	0.0515629	-0.161422	0.871761	0.999891	606.864	592.589	522.416	587.574	633.993	624.74	891.63	584.5	603.109	524.5	613.696	440.61	394.624	595.354	572.787	394.748	647.556	661.474	551.768	423.697	650.765	729.62	479.774	521.107	615.936	543.701	447.789	756.795	486.992	562.634	505.648	461.515	490.788	560.783	579.329	563.834	402.363	561.327	541.013	478.173	648.384	457.792
CNRIP1	ENSBTAG00000001408	173.817	-0.0127282	0.0663411	-0.19186	0.847852	0.999891	169.386	151.946	123.085	131.183	202.215	129.768	100.874	146.43	148.767	207.224	180.693	218.372	207.697	177.589	247.615	173.807	117.737	182.445	195.965	113.449	248.082	207.324	225.27	131.42	152.762	118.67	277.404	274.558	177.315	133.304	204.645	125.437	184.44	168.165	199.935	265.002	146.474	139.141	196.999	169.556	227.344	142.608
GRAMD1B	ENSBTAG00000001410	33.6271	-0.029829	0.0719145	-0.414784	0.6783	0.999891	23.1534	26.3373	70.3342	47.9172	38.9512	69.055	53.3355	61.0126	31.3617	25.7567	22.0358	21.2575	53.4077	27.3816	22.7692	55.9718	18.9577	24.266	15.3269	30.0987	23.37	17.277	30.9531	37.1403	17.1093	41.1711	45.0605	15.2532	52.4453	22.9834	55.9792	26.0342	40.4253	38.699	24.0885	45.1068	52.0601	32.4026	32.3432	25.6164	30.9187	27.9015
N6AMT1	ENSBTAG00000001412	36.1583	0.0347235	0.0634413	0.547333	0.58415	0.999891	35.3395	25.3243	29.6144	32.9921	39.78	41.7111	23.1893	37.8278	35.3824	45.6596	49.5805	30.92	17.8026	36.7696	38.423	30.9318	35.9199	47.6333	51.4545	35.8869	41.3469	35.8829	37.8316	34.2834	48.8838	37.5384	28.1628	26.9865	12.487	43.2088	33.9546	49.7016	32.2139	41.5134	46.9726	29.6013	32.6478	43.8388	34.3034	26.8362	30.9187	39.2688
KCTD12	ENSBTAG00000001414	56.2758	-0.0236705	0.0720536	-0.328512	0.742525	0.999891	49.9627	66.8562	63.856	65.9843	63.8137	44.0284	139.136	90.2986	47.4446	64.3917	70.5145	98.5574	89.0128	36.7696	51.2306	51.553	52.8821	27.861	43.7911	54.4092	59.3239	45.1859	53.3082	43.4256	36.6628	38.7493	91.5292	7.03995	52.4453	51.4829	41.2961	49.7016	116.223	59.1039	33.7239	53.5643	59.1191	55.275	93.1091	82.9484	12.7312	46.5026
THOC6	ENSBTAG00000001415	77.1138	-0.00941359	0.0705363	-0.133457	0.893832	0.999891	86.5208	119.531	87.455	109.974	94.4774	87.1298	185.515	152.531	59.5068	71.4163	81.5324	34.785	71.2103	60.2395	63.3267	54.4988	59.8665	90.773	59.118	75.2468	59.3239	71.7659	61.9063	55.4248	69.6594	96.8733	39.428	114.986	104.891	54.2409	61.4853	44.9681	98.5366	52.7713	116.829	77.5272	80.2961	80.0535	123.492	46.3535	72.7499	67.1704
ACSM1	ENSBTAG00000001417	173.248	-0.00501977	0.0560476	-0.0895626	0.928635	0.999891	79.2091	528.771	52.7506	191.669	299.179	162.673	75.3654	137.888	52.2695	257.567	206.034	137.207	89.0128	283.204	342.249	41.2424	227.493	137.508	134.658	129.656	138.422	318.959	63.6259	19.9986	164.983	32.6947	253.466	156.052	19.9791	92.8531	651.561	56.8018	142.12	62.6219	405.891	112.767	48.5306	22.8724	326.372	107.345	50.0156	96.1053
MRPL4	ENSBTAG00000001419	441.119	-0.0440924	0.0595751	-0.740115	0.45923	0.999891	407.013	487.24	341.491	388.05	449.182	421.282	772.205	444.171	447.105	489.377	484.787	471.53	287.808	412.289	396.326	486.071	349.221	418.814	431.342	476.949	462.007	414.647	412.709	442.255	579.273	444.406	474.544	634.769	297.19	438.524	407.455	338.444	322.771	386.99	454.068	498.993	275.301	302.107	388.118	422.061	548.353	418.523
ABHD12	ENSBTAG00000001420	184.224	0.021687	0.054405	0.398622	0.690172	0.999891	170.604	200.568	177.224	175.173	190.612	177.967	274.794	190.359	156.004	181.468	187.304	129.477	146.871	197.93	256.865	167.915	152.66	208.508	168.596	177.119	159.995	182.073	165.083	156.561	185.758	179.216	154.896	367.251	172.32	166.4	205.563	168.039	200.231	202.642	193.913	173.379	184.416	164.872	202.88	178.095	206.428	161.209
HMGN3	ENSBTAG00000001422	662.765	-0.061075	0.0645714	-0.945852	0.344224	0.999891	601.989	733.392	471.517	520.805	485.647	640.961	230.734	471.017	600.697	552.598	459.446	529.505	663.146	646.206	747.113	695.228	608.643	661.474	714.889	641.334	906.037	620.642	646.577	659.383	659.931	644.207	660.419	975.033	804.161	616.875	503.813	669.788	521.739	640.292	1209.24	627.266	562.955	596.589	542.973	714.82	1193.1	810.178
MSH6	ENSBTAG00000001424	399.312	0.0225344	0.0652201	0.345513	0.729708	0.999891	348.52	369.735	437.738	420.257	317.411	372.156	85.8006	390.48	485.704	372.301	390.033	475.395	651.277	414.636	462.499	497.854	398.112	399.042	444.48	459.584	639.979	462.491	409.269	392.544	482.727	450.461	597.052	314.451	337.148	535.974	339.546	482.815	267.186	439.057	310.742	500.403	389.127	372.63	321.472	408.643	382.847	358.586
FBXO11	ENSBTAG00000001425	358.671	-0.00385446	0.0707546	-0.0544765	0.956556	0.999891	305.869	354.54	360.925	304.785	299.179	414.794	19.7109	289.2	364.278	336.008	343.758	485.057	612.705	296.504	304.537	425.68	362.192	280.408	368.94	335.716	569.869	300.353	435.064	349.119	371.517	393.548	471.728	180.692	626.846	311.655	331.287	586.952	293.715	329.997	280.631	386.227	375.891	414.563	309.71	415.962	300.093	333.785
NEURL1B	ENSBTAG00000001429	52.8457	0.0551173	0.0716721	0.76902	0.441881	0.999891	38.9953	67.8691	47.1979	24.3513	42.2662	54.2244	133.339	37.8278	93.2809	48.0011	44.0715	71.5025	48.9571	43.0282	24.1922	67.7553	51.8843	37.7472	51.4545	59.0398	50.3354	15.948	75.6632	39.4259	24.4419	37.5384	45.0605	12.9066	87.4088	45.0475	91.7692	61.5353	51.1632	73.8798	18.0664	50.7451	64.4133	70.5233	49.0048	67.0906	21.825	54.7697
Novel	ENSBTAG00000001432	32.6236	0.00877352	0.0720294	0.121805	0.903054	0.999891	20.7162	35.454	18.0463	40.0619	43.9237	25.9536	3.4784	35.3873	23.3202	33.952	40.7662	25.1225	48.9571	35.2049	33.4422	38.2965	43.9021	26.0635	32.8433	23.1529	28.7631	29.2379	44.7101	30.2836	39.107	30.2729	45.0605	39.8931	82.414	34.9348	25.6954	28.4009	29.6873	23.923	33.7239	59.2026	11.4709	27.6375	27.4427	45.1337	41.8312	34.1019
ARL6IP6	ENSBTAG00000001435	127.927	-0.0505431	0.0559295	-0.903694	0.366158	0.999891	112.111	116.492	133.727	125.684	98.6212	131.622	78.8438	81.7568	111.776	131.125	113.484	137.207	103.848	95.4445	97.4805	116.362	124.722	146.495	106.193	129.656	152.804	98.3458	120.373	136.562	85.5466	105.35	123.917	122.026	167.325	125.949	132.148	144.371	156.648	132.984	138.509	115.586	137.65	160.107	147.014	189.074	150.047	133.307
HESX1	ENSBTAG00000001439	9.85872	-0.1172	0.0720577	-1.62648	0.103847	0.999891	10.9674	7.09081	9.71722	9.42633	9.94499	7.41531	1.15947	6.10126	8.04146	7.02455	3.30537	3.865	7.41774	9.38798	12.0961	14.7294	1.99555	19.7723	7.66344	11.5764	1.79769	14.619	6.87848	10.8564	18.3314	10.8982	8.44885	16.4266	4.99479	10.1127	11.93	9.46697	8.21138	5.62894	13.2487	14.0959	7.94137	8.57716	7.84077	10.9785	17.2781	12.4007
PMM2	ENSBTAG00000001440	64.9678	0.0998753	0.0675209	1.47918	0.139093	0.999891	67.0231	63.8172	64.7815	72.2685	86.1899	47.2726	81.1627	78.0961	64.3316	92.4899	98.0592	75.3675	38.5722	68.0629	88.2305	48.6071	72.8376	73.6969	74.4448	61.3551	57.5262	74.4239	58.467	55.9961	48.8838	56.913	52.1013	129.066	64.9322	50.5635	66.9915	63.902	82.1138	69.6581	90.3319	46.5163	50.2953	47.6509	95.0693	53.6725	64.5656	44.4358
CARHSP1	ENSBTAG00000001441	57.1643	0.00137022	0.0668215	0.0205056	0.98364	0.999891	35.3395	55.7135	46.2725	42.4185	62.1562	45.4188	71.887	36.6075	57.0943	42.1473	53.9876	50.245	59.3419	69.6275	73.2882	61.8635	57.871	43.1396	53.6441	59.0398	43.1446	75.7528	37.8316	55.4248	41.5512	31.4838	64.7745	84.4794	47.4505	73.547	67.9092	59.1686	51.7949	47.846	91.5364	38.0588	59.1191	40.0267	58.8058	70.7501	52.7437	58.9033
Novel	ENSBTAG00000001443	0.483498	0.00195424	0.0291897	0.0669496	0.946622	0.999891	0	0	0	0	1.6575	0	0	1.22025	0	0	0	1.9325	0	0	0	1.47294	0	0	0	0	0	0	0	0.571389	0	3.63275	0	0	0	0.919337	2.75307	0	0.631645	0	0	0	0.882374	0	0.980096	0	0.909374	0
TNXB	ENSBTAG00000001444	2227.13	-0.0477438	0.0720595	-0.662561	0.507612	0.999891	2526.16	1404.99	2241.44	1349.54	1180.97	1772.26	2967.08	1804.75	1902.61	2240.83	2558.35	3486.23	2022.08	1836.92	1930.4	2624.78	1296.11	1098.26	1475.76	1978.41	1966.68	2339.04	2163.28	1897.01	2127.67	2054.92	2302.31	2062.71	2040.37	2172.39	3931.39	1763.22	1366.88	2164.33	1217.67	1815.55	2580.06	3039.17	2037.62	1895.62	2124.3	2117.42
ABRACL	ENSBTAG00000001446	11.6651	-0.00842265	0.0714547	-0.117874	0.906167	0.999891	7.31161	15.1946	12.9563	10.2119	9.94499	8.80568	0	9.76201	11.258	10.5368	15.425	7.73	11.8684	16.429	15.6538	8.83765	10.9755	9.88617	15.3269	6.94586	12.5838	10.632	12.0373	11.4278	6.11047	7.26549	7.04071	15.2532	7.49218	4.59669	16.5184	14.2005	17.0544	11.2579	13.2487	11.2767	11.4709	11.4362	15.6815	13.4181	10.0031	8.26712
HRH1	ENSBTAG00000001447	36.2964	-0.0161467	0.0721127	-0.223909	0.822828	0.999891	35.3395	36.467	34.2416	25.9224	45.5812	22.7094	24.3488	35.3873	39.4031	15.2199	39.6644	79.2325	25.2203	41.4636	28.4614	42.7153	32.9266	30.5572	35.0329	28.9411	50.3354	41.1989	24.0747	25.1411	42.7733	33.9056	33.7954	32.8531	47.4505	39.5315	36.7077	16.5672	15.7911	45.7351	24.0885	23.963	25.5889	44.7918	31.3631	34.1552	34.5562	21.7012
SRA1	ENSBTAG00000001449	237.286	-0.0257137	0.0611156	-0.420739	0.673946	0.999891	240.065	218.802	227.198	281.219	266.857	223.85	237.691	270.896	161.633	258.738	232.477	137.207	96.4306	217.488	236.23	182.645	224.499	291.193	248.514	219.952	197.746	345.539	166.803	264.553	252.974	237.339	180.242	300.371	169.823	236.27	200.974	215.374	277.292	231.49	373.372	246.678	249.712	234.442	265.606	178.095	347.381	245.947
APBB3	ENSBTAG00000001450	128.167	0.00826432	0.0654291	0.126309	0.899487	0.999891	132.828	116.492	137.892	140.609	162.435	145.062	205.226	143.99	90.0643	187.321	126.706	96.6249	41.5393	145.514	128.788	95.7412	126.717	116.837	165.311	126.183	106.064	179.415	137.57	135.419	128.32	89.6078	91.5292	66.8795	54.9426	187.545	198.221	127.804	117.486	102.728	152.962	129.682	112.944	145.812	123.492	123.203	128.222	138.474
HOXA7	ENSBTAG00000001455	52.9303	-0.0787739	0.06966	-1.13083	0.258125	0.999891	59.7115	47.6097	47.1979	54.2014	47.2387	59.3224	141.455	75.6556	55.486	44.4888	72.718	48.3125	54.8913	39.1166	55.4998	70.7012	50.8865	44.0384	60.2127	39.3598	59.3239	66.4499	55.0278	49.1395	50.1059	50.8585	84.4885	53.973	69.927	53.3216	30.2838	40.2346	51.7949	43.6243	57.8124	54.9739	24.7065	53.369	38.2238	48.7932	56.3812	54.7697
C5orf28	ENSBTAG00000001457	24.7276	-0.0646591	0.0718627	-0.899758	0.368249	0.999891	15.8418	22.2854	21.7481	12.5684	20.7187	19.9286	1.15947	14.643	34.5783	19.9029	29.7483	32.8525	32.638	15.6466	16.3653	14.7294	20.9533	37.7472	19.706	16.207	28.7631	14.619	41.2709	33.1406	12.2209	16.9528	28.1628	22.2932	49.9479	25.7414	18.3538	26.0342	19.581	19.7013	22.8841	22.5534	15.8827	29.5435	15.6815	37.8147	31.8281	24.8014
LIN7C	ENSBTAG00000001460	359.938	-0.0746931	0.0712092	-1.04893	0.294213	0.999891	327.804	343.398	372.493	249.798	261.056	388.84	18.5515	212.324	429.414	251.713	274.345	413.555	427.262	232.353	272.518	368.235	355.208	329.838	260.557	406.333	573.464	239.22	491.811	414.257	234.642	245.816	433.708	288.638	529.447	267.527	265.213	537.25	396.673	384.879	358.919	280.508	449.129	383.113	327.352	563.561	323.737	374.087
FLT4	ENSBTAG00000001462	47.5345	0.082035	0.0716894	1.14431	0.252495	0.999891	54.8371	42.5448	51.8252	43.204	39.78	32.442	71.887	17.0835	48.2487	99.5145	55.0894	54.11	54.8913	44.5929	33.4422	44.1882	52.8821	40.4434	30.6538	59.0398	66.5146	18.606	58.467	45.7111	43.9954	30.2729	63.3664	37.5464	14.9844	29.4188	59.65	40.2346	48.005	41.5134	19.2708	73.2985	50.2953	41.9328	67.6266	57.332	36.375	49.6027
TNKS	ENSBTAG00000001463	278.37	0.00224522	0.0718888	0.0312318	0.975085	0.999891	247.376	167.14	300.308	223.875	222.934	280.391	223.777	231.848	287.884	216.59	221.459	485.057	455.449	215.924	128.788	343.195	408.09	170.761	223.335	320.667	345.157	203.337	352.522	302.836	250.529	288.198	494.258	41.0664	372.112	329.123	220.246	376.312	269.081	291.298	110.807	350.987	257.653	316.402	232.283	372.048	121.856	310.017
GPR156	ENSBTAG00000001464	3.25196	0.0234834	0.0624346	0.376127	0.706822	0.999891	0	3.03892	1.8509	2.35658	7.45874	3.2442	3.4784	6.10126	5.62902	3.51228	7.71252	1.9325	4.45064	1.56466	4.26922	2.94588	1.99555	2.69623	1.09478	1.15764	7.19077	3.98699	0	5.71389	2.44419	3.63275	1.40814	3.51998	4.99479	3.67735	9.17692	2.36674	6.31645	4.92532	0	0	6.17662	2.85905	3.92038	2.43966	4.54687	4.13356
P2RY1	ENSBTAG00000001465	412.878	0.0383717	0.0631303	0.607818	0.543308	0.999891	388.734	406.202	483.085	405.332	409.402	471.335	526.398	406.344	481.683	509.28	302.992	477.327	586.001	546.85	331.576	553.826	371.172	428.7	518.924	502.417	515.938	255.167	515.886	365.689	327.521	388.704	443.565	319.144	462.018	431.169	382.677	433.114	409.937	391.211	207.161	482.078	350.303	428.858	416.541	535.505	407.4	555.964
SAMD4A	ENSBTAG00000001468	355.092	-0.0453554	0.0716519	-0.632996	0.526736	0.999891	326.585	295.788	388.689	334.635	275.145	395.329	677.129	368.516	329.7	278.641	306.297	529.505	685.399	257.387	226.269	453.666	347.226	290.294	310.917	336.874	449.423	272.444	349.083	363.404	402.069	376.595	564.665	78.6128	681.788	347.509	208.316	340.811	483.208	253.302	116.829	403.142	407.657	347.851	316.571	319.595	144.59	449.525
DTX2	ENSBTAG00000001470	228.374	-0.078216	0.0678319	-1.15309	0.248875	0.999891	252.251	240.074	244.781	203.452	235.365	239.144	699.159	217.205	194.603	184.98	156.454	243.495	240.335	234.7	170.057	240.089	267.404	236.369	194.87	194.484	149.208	220.614	161.644	194.272	218.755	190.114	245.017	464.637	397.085	212.367	155.09	168.039	267.817	189.273	256.543	208.619	231.182	207.758	236.203	191.513	210.065	195.311
POC1A	ENSBTAG00000001471	46.3684	-0.00791029	0.0688869	-0.11483	0.90858	0.999891	77.9905	61.7913	26.838	29.85	34.8075	35.6862	70.7275	41.4885	41.8156	45.6596	47.3769	40.5825	28.1874	57.8926	32.7307	30.9318	32.9266	46.7346	55.8336	31.2563	23.37	47.8439	42.9905	52.5678	69.6594	44.8039	54.9175	55.1463	47.4505	47.8055	69.7446	63.902	37.8987	49.9568	65.039	56.3834	34.4126	44.7918	47.0446	32.9354	70.9312	50.6361
ARVCF	ENSBTAG00000001473	396.174	-0.0258842	0.0696737	-0.371506	0.710261	0.999891	669.013	327.19	292.905	291.431	355.533	388.84	943.806	375.837	349.803	395.716	255.615	320.795	142.421	501.475	618.325	346.141	323.279	460.156	416.015	436.431	341.562	530.27	402.391	330.834	508.391	328.158	309.791	375.464	144.849	393.476	350.558	257.975	316.454	346.18	431.184	434.153	279.713	425.999	346.954	335.453	511.978	448.491
NRGN	ENSBTAG00000001474	9.42083	0.0797265	0.0701991	1.13572	0.256074	0.999891	9.74882	7.09081	10.1799	12.5684	14.0887	7.87876	11.5947	10.9823	3.21658	16.3906	6.61073	0	7.41774	7.04099	14.2307	14.7294	8.97998	6.2912	16.4217	10.4188	5.39308	17.277	3.43924	10.285	15.8872	10.8982	7.04071	3.51998	2.49739	11.9514	22.9423	2.36674	5.05316	9.14703	2.40885	11.2767	9.70612	21.9194	5.88058	6.09915	13.6406	12.4007
MCUR1	ENSBTAG00000001475	117.97	-0.0176148	0.0675442	-0.260789	0.794255	0.999891	134.046	104.336	88.3804	106.046	106.08	121.889	19.7109	120.805	131.076	90.1484	114.586	98.5574	173.575	99.3561	155.826	116.362	83.8131	105.153	133.563	120.395	124.041	91.7008	128.971	131.991	138.097	105.35	126.733	124.372	149.844	115.836	109.205	149.105	148.437	139.316	254.134	126.863	106.767	88.6306	114.671	113.444	143.681	119.873
Novel	ENSBTAG00000001476	10.1752	0.0126969	0.0407885	0.311286	0.755583	0.999891	0	18.2335	0.462725	0.785527	0	15.7575	17.392	13.4228	10.4539	11.7076	0	1.9325	0	21.123	12.8077	32.4047	4.98888	0.898742	28.4642	1.15764	35.9538	10.632	30.9531	4.57111	26.8861	21.7965	1.40814	0	9.98957	7.3547	0.917692	30.7676	0	7.73979	13.2487	4.22876	0	3.81207	10.7811	0	2.72812	18.601
Novel	ENSBTAG00000001477	70.0764	-0.0178961	0.0610718	-0.293034	0.769496	0.999891	62.1487	92.1805	62.4678	84.0514	75.4162	77.8607	64.9302	93.9594	74.7855	63.221	90.3467	44.4475	50.4406	80.5802	64.0383	51.553	58.8687	70.1019	56.9284	75.2468	75.5031	81.0688	87.7006	77.7089	51.328	69.0222	49.285	64.5329	44.9531	57.9182	66.9915	66.2688	105.485	68.9545	118.034	80.3464	84.7079	61.9461	76.4475	51.2328	93.6655	72.3373
DESI2	ENSBTAG00000001478	125.275	-0.0141297	0.0603765	-0.234027	0.814964	0.999891	123.079	136.751	120.308	116.258	103.594	140.427	85.8006	152.531	143.942	108.881	107.975	143.005	191.378	137.69	83.2497	119.308	132.704	137.508	119.331	121.552	165.388	107.649	178.84	131.991	141.763	158.63	143.631	62.1862	199.791	112.159	71.5799	130.171	133.909	132.28	114.42	108.538	109.414	97.2078	102.91	154.918	109.125	142.608
IGSF9	ENSBTAG00000001481	1.64743	0.0242326	0.0479841	0.505014	0.613549	0.999891	1.2186	0	0.92545	1.57105	3.315	0.463457	5.79734	6.10126	0	2.34152	0	1.9325	0	0	4.26922	0	0	0.898742	1.09478	0	0	0	0	2.28556	1.22209	0	2.81628	2.34665	0	2.75801	2.75307	2.36674	2.52658	0	2.40885	2.81917	0	0	2.94029	1.21983	0.909374	4.13356
SRGAP2	ENSBTAG00000001483	112.966	-0.0021135	0.0650747	-0.0324781	0.974091	0.999891	107.237	82.0507	133.265	115.473	107.737	122.353	147.252	101.281	124.643	94.8315	103.568	123.68	126.102	78.2332	76.8459	138.456	105.764	79.9881	116.046	116.922	86.2892	83.7268	141.009	135.419	79.4361	128.357	115.468	61.0129	99.8957	108.482	143.16	120.704	101.063	125.948	68.6523	87.3943	152.651	154.389	93.1091	118.323	66.3843	138.474
LZTFL1	ENSBTAG00000001484	107.9	-0.0289357	0.0652061	-0.443758	0.657218	0.999891	102.363	87.1156	67.5578	89.5501	155.805	91.7644	44.0597	102.501	106.147	119.417	80.4306	137.207	100.881	117.35	168.634	88.3765	99.7775	111.444	107.288	61.3551	102.468	91.7008	130.691	104.564	90.435	106.561	108.427	114.986	87.4088	132.385	100.028	97.0364	96.6417	93.5811	157.78	78.9368	106.767	97.2078	147.014	107.345	149.137	91.9718
PPIP5K2	ENSBTAG00000001485	269.943	-0.0494741	0.0690433	-0.716566	0.473642	0.999891	240.065	209.685	319.743	227.017	222.105	315.151	26.6677	214.764	254.11	252.884	224.765	260.887	261.104	253.475	256.153	275.44	279.377	266.028	230.998	292.884	303.81	198.021	421.307	241.698	228.532	263.98	287.261	100.906	234.755	217.883	299.167	433.114	266.554	307.481	244.498	303.061	406.775	262.08	291.089	369.608	212.794	276.949
ZNF280D	ENSBTAG00000001486	265.11	-0.00385809	0.0715847	-0.0538955	0.957018	0.999891	226.66	224.88	306.787	251.369	218.79	310.979	3.4784	237.949	254.914	241.176	272.142	313.065	320.446	194.801	182.865	294.588	282.37	216.597	267.126	274.361	399.088	186.06	355.961	279.981	201.646	255.503	278.812	80.9594	377.106	252.818	222.081	350.278	263.396	274.411	281.836	284.736	313.243	269.704	254.825	336.673	206.428	257.314
TUBA1A	ENSBTAG00000001489	222.942	-0.0430855	0.0711506	-0.605554	0.544811	0.999891	154.762	160.05	152.699	133.54	176.524	130.695	157.688	170.835	209.078	210.737	193.915	297.605	360.502	246.435	480.287	243.035	231.484	176.154	148.89	152.809	190.555	216.627	214.952	182.273	178.426	171.95	368.933	397.757	217.273	156.287	287.237	137.271	203.39	275.818	225.228	171.97	325.596	136.281	199.94	290.319	247.35	172.576
NWD2	ENSBTAG00000001491	0.288567	-0.00612682	0.0225448	-0.271762	0.785805	0.999891	0	0	0.462725	0.785527	0	0	1.15947	1.22025	0	0	0	0	1.48355	0	0	0	0.997775	0	0	0	0	1.329	0	0	1.22209	0	0	0	0	0	0	0	0	2.11085	0	0	0	0	0	1.21983	0.909374	0
FYB	ENSBTAG00000001492	14.8241	-0.0568645	0.0720017	-0.789766	0.429664	0.999891	12.186	8.10378	18.9717	17.2816	12.4312	8.80568	8.11627	9.76201	22.5161	16.3906	17.6286	25.1225	23.7368	14.082	21.3461	11.7835	13.9689	15.2786	10.9478	13.8917	10.7862	9.30298	17.1962	14.8561	7.33257	13.3201	16.8977	15.2532	9.98957	3.67735	15.6008	18.9339	27.7924	16.1832	7.22655	12.6863	18.5299	5.7181	8.82087	36.5949	9.09374	12.4007
MRAS	ENSBTAG00000001497	349.753	0.0116422	0.0704864	0.165169	0.868811	0.999891	258.344	445.708	276.247	313.425	614.932	273.439	222.618	266.015	295.121	289.177	273.244	469.597	488.087	342.661	325.172	241.562	350.219	253.445	285.737	334.559	352.348	431.924	264.821	245.126	310.412	262.769	371.75	438.824	334.651	242.705	484.541	260.342	476.892	276.522	451.66	232.582	357.362	288.764	484.168	374.488	229.162	330.685
CYTH2	ENSBTAG00000001498	204.111	-0.0448193	0.0572067	-0.783462	0.433356	0.999891	208.381	200.568	171.208	175.958	204.701	164.527	357.116	172.055	178.52	215.42	165.268	200.98	152.805	191.671	258.288	191.482	191.573	221.091	204.723	160.912	97.0754	233.904	192.597	153.704	207.756	163.474	171.793	312.104	222.268	205.932	270.719	172.772	245.71	181.533	251.725	179.017	217.946	215.382	200.92	204.931	205.519	201.511
TRIM33	ENSBTAG00000001499	204.147	-0.0101338	0.0718619	-0.141018	0.887856	0.999891	212.037	176.257	296.144	246.656	179.839	242.388	56.8139	185.478	190.583	158.052	180.693	316.93	418.36	183.848	140.173	219.468	173.613	175.255	216.766	230.371	267.856	151.506	235.588	212.557	185.758	255.503	315.424	39.8931	367.117	171.916	167.02	243.774	267.186	193.495	86.7186	262.183	188.828	197.275	167.596	274.462	86.3905	218.045
FIGNL1	ENSBTAG00000001500	13.7528	0.0956975	0.0710384	1.34712	0.17794	0.999891	12.186	11.1427	11.5681	16.4961	14.0887	12.5133	9.27574	17.0835	21.7119	26.9274	20.934	5.7975	13.3519	27.3816	14.9423	8.83765	16.9622	16.1774	25.1799	16.207	21.5723	11.961	13.757	15.4275	3.66628	4.84366	22.5303	4.6933	2.49739	18.3867	22.0246	23.6674	13.2645	6.33256	7.22655	12.6863	13.2356	20.9664	14.7014	7.31898	4.54687	14.4675
TRIM72	ENSBTAG00000001503	1719.3	0.0116678	0.0667305	0.17485	0.861198	0.999891	2359.21	1548.83	1678.3	1619.76	1450.31	1828.8	5252.39	1885.29	1726.5	1779.55	1180.02	2282.28	1157.17	1678.88	1381.09	1583.41	1798.99	1612.34	1341.1	1442.42	1294.34	1556.26	1645.68	1774.16	1754.93	2293.47	1250.43	2094.39	1523.41	1580.34	1191.16	1429.51	1501.42	1711.2	1130.96	1530.81	1368.56	1683.03	1842.58	1412.56	1499.56	1417.81
NOP14	ENSBTAG00000001504	407.348	0.0244802	0.0634244	0.385975	0.699515	0.999891	670.231	366.696	415.99	437.539	306.637	355.935	1045.84	523.488	386.794	400.399	426.392	324.66	407.976	467.834	352.922	459.558	354.21	457.46	503.597	397.071	309.203	356.171	326.728	347.976	362.962	443.195	321.056	468.157	354.63	427.492	336.793	319.51	445.31	371.51	452.864	370.721	405.01	588.965	412.62	284.22	383.756	322.418
GRK4	ENSBTAG00000001505	75.9576	0.12904	0.0607116	2.12546	0.033548	0.999891	80.4277	87.1156	70.3342	68.3409	63.8137	54.2244	76.5248	93.9594	83.6311	87.8069	94.7538	75.3675	47.4735	91.5328	82.5382	70.7012	85.8087	112.343	109.478	89.1385	80.8962	95.6878	48.1493	82.28	70.8815	75.0768	59.142	95.0393	64.9322	82.7403	55.0615	56.8018	52.4265	64.7328	73.47	78.9368	52.9425	54.322	83.3082	73.1898	64.5656	95.0719
HTT	ENSBTAG00000001506	433.39	0.00632071	0.060795	0.103968	0.917195	0.999891	569.087	378.852	546.941	487.812	459.956	508.412	1006.42	469.797	403.681	451.913	490.296	355.58	372.37	383.343	353.633	452.193	395.119	417.915	431.342	420.224	337.966	365.474	395.512	398.83	380.071	464.992	421.035	258.132	259.729	388.88	493.718	414.18	514.791	455.944	314.355	469.392	517.071	478.415	459.665	369.608	309.187	431.957
CLCN5	ENSBTAG00000001507	76.4704	0.104952	0.0718344	1.46103	0.144007	0.999891	35.3395	40.5189	95.3213	62.0567	78.7312	50.9802	27.8272	97.6201	78.0021	94.8315	92.5502	96.6249	103.848	64.9335	36.2883	60.3906	75.8309	46.7346	75.5396	112.291	109.659	38.5409	91.1398	86.8512	64.771	85.975	129.549	7.03995	82.414	68.9503	44.0492	142.005	41.6886	95.692	26.4974	114.176	87.3551	77.1944	81.348	96.3665	25.4625	80.6045
SH3RF1	ENSBTAG00000001508	90.5084	-0.0382393	0.0646474	-0.591505	0.554182	0.999891	73.1161	84.0767	105.964	84.0514	77.9024	81.1049	192.472	71.9948	99.7141	118.247	67.2091	131.41	65.2761	77.4508	59.0575	116.362	82.8154	105.153	74.4448	86.8232	100.671	90.3718	94.579	85.7084	70.8815	79.9204	126.733	58.6663	112.383	86.4177	98.193	66.2688	114.328	95.692	66.2434	105.719	93.5317	110.55	61.7461	82.9484	53.6531	81.6378
ELK3	ENSBTAG00000001509	240.619	-0.083784	0.0670626	-1.24934	0.211541	0.999891	197.414	249.191	256.35	171.245	161.606	242.388	308.418	165.954	301.555	229.469	243.495	328.525	397.591	204.189	170.057	349.087	184.588	172.559	181.733	216.479	257.07	134.229	328.447	227.984	162.539	150.154	311.199	140.799	364.619	204.093	267.966	321.877	241.92	244.859	198.73	210.028	264.712	258.268	199.94	322.035	138.225	274.882
CDK17	ENSBTAG00000001510	124.77	-0.00540856	0.0690554	-0.0783221	0.937572	0.999891	87.7394	113.453	130.488	120.186	86.1899	149.696	31.3056	71.9948	131.88	127.613	110.179	148.802	185.443	103.268	96.7689	147.294	108.758	84.4818	120.425	138.917	149.208	99.6748	139.289	106.85	84.3245	117.459	115.468	46.933	172.32	123.191	161.514	177.506	183.809	129.466	113.216	121.224	218.829	132.469	116.631	182.974	73.6593	128.14
BCL6	ENSBTAG00000001511	1510.53	-0.00614185	0.0710584	-0.0864338	0.931122	0.999891	1846.18	1288.5	1332.65	1017.26	830.407	1649.91	3066.79	1088.46	1018.05	757.481	1433.43	1717.99	1412.34	1142.2	2012.22	1595.2	1226.27	2539.85	1104.63	2150.9	1919.94	2305.81	1148.71	1897.01	2086.12	1805.48	1019.49	957.433	1221.23	1980.25	1040.66	750.257	2208.23	1348.83	920.181	882.401	1544.16	1875.54	2338.51	983.183	1063.06	1827.03
ZFP64	ENSBTAG00000001512	337.46	-0.117723	0.0651811	-1.80609	0.0709039	0.999891	361.925	295.788	298.92	287.503	336.472	329.054	744.378	367.296	387.598	324.3	286.465	342.052	504.406	314.497	192.115	452.193	326.273	335.231	214.576	283.622	334.371	333.578	256.223	344.548	355.629	357.22	330.913	461.117	544.432	216.964	234.929	265.075	348.668	325.071	402.278	257.954	206.476	310.684	354.795	269.582	482.878	396.822
PDIK1L	ENSBTAG00000001513	46.4967	0.0161585	0.0712548	0.226771	0.820602	0.999891	45.0883	39.5059	61.0797	65.9843	43.9237	50.0533	10.4352	58.5721	66.7441	63.221	63.9037	38.65	100.881	52.4162	44.1152	55.9718	44.8999	45.8359	52.5493	54.4092	41.3469	23.922	48.1493	59.4245	57.4384	26.6401	53.5094	18.7732	62.4348	34.9348	44.0492	52.0683	48.005	53.4749	37.3372	38.0588	36.1773	54.322	43.1242	63.4311	23.6437	52.7029
ASB11	ENSBTAG00000001514	620.948	-0.0716536	0.0673533	-1.06385	0.287399	0.999891	662.92	823.546	530.745	478.386	680.403	557.538	714.232	463.696	716.494	364.106	528.858	786.527	758.093	639.165	414.826	734.998	485.917	688.437	806.851	633.23	790.985	567.482	493.531	679.382	859.132	662.371	387.239	831.888	686.783	793.388	353.311	494.649	363.827	771.868	837.076	400.322	444.717	655.676	467.506	759.954	865.724	540.463
KRT18	ENSBTAG00000001517	12.1402	-0.106182	0.0583973	-1.81826	0.0690237	0.999891	2.4372	28.3632	7.4036	9.42633	12.4312	6.95185	5.79734	1.22025	16.0829	8.19531	2.20358	11.595	13.3519	16.429	9.96151	8.83765	5.98665	9.88617	12.0425	11.5764	25.1677	17.277	0	6.28528	47.6617	18.1637	7.04071	17.5999	4.99479	12.8707	16.5184	7.10023	14.5278	8.44341	10.8398	8.45752	13.2356	1.90603	11.7612	12.1983	69.1124	15.5009
ISG20L2	ENSBTAG00000001518	225.087	0.0135159	0.0519292	0.260276	0.794651	0.999891	232.753	257.295	266.529	265.508	193.099	228.021	148.412	286.759	219.532	193.175	189.508	197.115	212.147	227.659	224.845	192.955	261.417	268.724	241.946	209.533	174.376	253.838	144.448	182.845	224.865	278.511	212.629	346.131	184.807	213.286	171.608	253.241	254.553	221.639	262.565	200.161	254.124	230.63	295.009	193.953	258.262	222.179
RRNAD1	ENSBTAG00000001519	146.926	-0.0504146	0.063916	-0.788763	0.430251	0.999891	192.539	129.66	136.041	133.54	153.319	128.377	344.362	137.888	119.014	122.93	144.334	96.6249	86.0457	170.548	133.769	119.308	158.646	202.217	193.776	151.651	118.648	194.034	146.168	129.134	124.654	146.521	101.386	161.919	97.3983	170.077	119.3	101.77	132.014	144.242	196.321	148.007	134.121	142	129.373	126.862	229.162	168.443
MRPL24	ENSBTAG00000001520	488.164	0.0481373	0.064301	0.748625	0.454083	0.999891	492.315	480.149	391.002	512.164	503.88	357.789	500.89	593.042	519.478	502.255	545.385	347.85	348.634	516.339	667.421	385.911	398.112	604.854	505.787	427.17	348.752	594.062	285.457	469.682	521.834	561.865	474.544	951.567	417.065	499.2	354.229	371.579	401.726	447.501	898.502	577.93	380.303	440.294	532.192	318.376	800.249	483.627
UQCRB	ENSBTAG00000001521	3187.6	-0.00654563	0.0707494	-0.0925186	0.926286	0.999891	2685.8	3948.57	2724.06	3641.7	4177.73	3460.17	367.551	3210.48	3309.86	3344.86	2992.46	1729.59	3105.06	3351.51	3314.34	2171.12	2802.75	3633.62	2735.85	3841.06	2439.47	2591.54	2550.19	3779.74	3740.83	3609.74	1816.5	4155.92	3211.65	3531.17	3096.29	3332.37	3419.09	2777.88	7474.67	2682.44	3181.84	2555.04	3379.37	2455.52	5871.83	3612.73
MTERF3	ENSBTAG00000001522	292.503	0.0187745	0.0602903	0.311402	0.755495	0.999891	307.088	319.086	318.817	412.402	329.842	327.664	88.1195	330.688	264.564	320.788	271.04	241.562	247.752	325.45	278.211	256.292	267.404	326.244	293.4	313.721	239.093	292.379	239.027	297.694	382.516	420.188	218.262	332.051	204.786	305.22	282.649	302.943	274.765	268.782	458.886	263.593	284.125	288.764	320.491	279.341	359.203	299.683
YES1	ENSBTAG00000001523	248.809	-0.0824873	0.0712867	-1.15712	0.247223	0.999891	146.232	274.515	264.679	210.521	218.79	321.175	40.5813	147.65	317.638	232.981	189.508	255.09	471.768	194.801	192.115	377.073	187.582	198.622	204.723	282.465	303.81	132.9	340.485	233.698	135.652	135.623	302.751	183.039	389.593	213.286	245.024	433.114	244.447	277.225	234.863	187.475	389.127	304.013	201.9	376.927	185.512	260.414
CDK13	ENSBTAG00000001528	258.995	-0.0255364	0.0546434	-0.467327	0.640266	0.999891	224.223	238.048	311.877	285.932	227.906	267.414	169.282	224.526	275.018	214.249	245.699	303.402	382.755	205.753	201.365	290.169	282.37	188.736	276.979	255.839	302.012	249.852	247.625	232.555	248.085	277.3	297.118	179.519	359.625	262.93	252.365	324.244	274.765	282.151	197.526	231.172	284.125	259.221	264.626	325.694	167.325	268.682
WHSC1L1	ENSBTAG00000001529	373.904	-0.00267097	0.0563532	-0.0473969	0.962197	0.999891	343.646	315.034	412.751	361.343	343.102	368.911	364.073	356.313	320.854	355.911	322.824	448.34	471.768	298.068	234.807	447.774	373.168	332.535	348.139	448.008	399.088	306.998	383.475	381.117	303.079	368.118	502.707	261.652	362.122	357.622	378.089	513.583	395.41	384.175	209.57	463.754	425.304	414.563	382.238	451.337	231.89	446.425
FGF8	ENSBTAG00000001530	0.358369	-0.0298323	0.0240105	-1.24247	0.214064	0.999891	0	1.01297	0	0	0	0	2.31893	1.22025	0	0	1.10179	0	0	0.782332	1.42307	0	0	0	0	0	0	2.65799	0	0.571389	0	0	4.22443	0	0	0	0	0	0	0	0	0	0	0	0.980096	0	0	0
HACE1	ENSBTAG00000001533	92.1384	-0.0545771	0.0665443	-0.820162	0.412124	0.999891	73.1161	69.8951	99.0231	94.2633	80.3887	107.058	10.4352	70.7746	102.126	86.6361	106.873	92.7599	69.7267	89.1858	93.9228	76.593	60.8643	84.4818	67.8762	97.242	116.85	106.32	96.2987	86.8512	76.9919	92.0296	76.0397	57.4929	77.4192	73.547	102.781	113.604	90.9569	95.692	114.42	74.7081	135.003	97.2078	82.3281	92.707	92.7562	90.9384
TSKU	ENSBTAG00000001537	159.9	-0.0474108	0.0658209	-0.7203	0.47134	0.999891	165.73	194.491	196.658	135.896	155.805	118.181	230.734	141.549	199.428	118.247	164.166	200.98	130.552	180.719	241.922	123.727	200.553	124.925	112.762	109.976	102.468	202.008	115.214	126.277	136.875	110.193	214.038	292.158	169.823	160.884	182.621	113.604	225.497	192.088	124.056	129.682	172.945	103.879	185.238	161.017	186.422	131.241
Novel	ENSBTAG00000001538	1807.7	-0.0475809	0.0667016	-0.713341	0.475635	0.999891	2198.36	2028.98	1359.49	1714.02	1952.53	1243.92	3474.92	1930.44	1583.36	1708.14	1874.14	1588.51	2272.79	1892.46	2002.97	1997.31	1337.02	2225.29	1753.83	1474.84	1362.65	1871.23	1420.41	1765.59	1878.36	1639.58	2334.7	3947.07	2507.38	1553.68	1243.47	1289.87	1731.34	1606.36	3515.72	1874.75	1531.8	1258.94	1731.83	1705.32	2685.38	1585.22
SAV1	ENSBTAG00000001539	208.835	-0.0341031	0.0500966	-0.680747	0.496032	0.999891	218.13	243.113	187.404	176.744	205.53	208.092	114.787	179.377	197.016	193.175	175.184	216.44	255.17	213.577	184.999	237.144	207.537	176.154	240.851	209.533	325.382	219.285	192.597	219.413	216.311	203.434	221.078	126.719	272.216	216.964	168.855	239.041	174.334	167.461	199.935	224.124	202.946	209.664	200.92	258.604	186.422	197.378
BRI3BP	ENSBTAG00000001543	6.80496	0.0660595	0.0691769	0.954936	0.33961	0.999891	3.65581	4.05189	7.4036	7.06975	9.11624	3.2442	11.5947	6.10126	2.41244	9.36607	4.40715	3.865	4.45064	5.47632	5.69229	2.94588	10.9755	4.49371	8.75822	4.63057	5.39308	9.30298	10.3177	5.1425	6.11047	1.21092	5.63257	11.7333	17.4818	2.75801	6.42384	4.73348	10.738	9.85064	6.02213	1.40959	10.5885	11.4362	12.7413	10.9785	9.09374	8.26712
SLC34A2	ENSBTAG00000001545	1.96358	-0.0455631	0.0528827	-0.861587	0.388915	0.999891	0	1.01297	1.8509	0.785527	1.6575	4.17111	4.63787	3.66075	0.804146	2.34152	1.10179	0	5.93419	0	0.711536	1.47294	0.997775	3.59497	3.28433	2.31529	0	2.65799	0	0.571389	1.22209	0	1.40814	3.51998	4.99479	0.919337	0.917692	0	0	0.703617	1.20443	5.63834	1.76475	4.76509	0	1.21983	3.6375	3.10017
MGAT1	ENSBTAG00000001546	702.044	0.104065	0.0532509	1.95423	0.0506735	0.999891	695.822	821.52	752.853	648.06	680.403	639.107	852.208	644.293	841.94	708.309	750.318	695.7	676.498	723.657	885.151	676.08	740.349	697.424	834.22	830.03	528.522	950.233	570.913	592.531	569.496	709.597	675.908	1167.46	751.715	742.824	877.313	660.321	629.75	757.796	482.975	642.771	779.137	725.246	549.834	574.54	671.118	582.832
UBQLN4	ENSBTAG00000001548	280.653	0.0122107	0.0604246	0.202082	0.839852	0.999891	393.609	304.905	335.938	271.792	271.83	259.999	599.444	275.777	206.665	285.665	218.154	289.875	280.39	286.333	237.653	335.831	371.172	272.319	279.168	342.662	264.261	241.878	288.896	309.693	337.298	319.682	176.018	185.385	199.791	269.366	319.357	307.676	222.971	273.004	180.664	265.002	237.359	244.925	255.805	232.987	233.709	295.55
PLEKHG3	ENSBTAG00000001551	241.64	-0.00474477	0.0596232	-0.0795792	0.936572	0.999891	292.465	227.919	279.486	242.728	204.701	188.163	483.498	162.293	269.389	215.42	243.495	249.292	185.443	251.129	212.749	276.913	218.513	255.243	223.335	260.47	188.758	239.22	233.868	227.413	249.307	209.488	209.813	267.518	279.708	238.108	391.854	220.107	225.497	247.673	213.183	210.028	352.95	257.315	200.92	203.712	183.694	240.78
EPC1	ENSBTAG00000001552	442.669	-0.0191321	0.0566661	-0.337629	0.735643	0.999891	388.734	386.955	458.098	433.611	350.561	441.211	371.029	450.273	431.826	409.766	470.464	523.707	617.156	350.485	292.441	512.584	549.774	346.016	426.963	471.161	442.232	449.201	404.11	401.115	454.619	457.726	535.094	225.278	674.296	444.04	338.628	378.679	453.521	467.906	340.852	439.791	461.482	516.535	474.367	514.768	359.203	468.126
HNRNPA1	ENSBTAG00000001553	1143.92	-0.0446999	0.0527542	-0.847324	0.396814	0.999891	1146.7	1146.68	1233.16	1123.3	955.548	1230.48	699.159	1256.86	893.406	1170.76	875.922	970.114	967.273	1116.39	1374.69	1368.36	1134.47	1189.04	1116.67	1111.34	1021.09	1096.42	1079.92	1210.77	1202.54	1296.89	913.884	1660.26	1246.2	1214.44	1049.84	1050.83	1209.6	1033.61	1686.2	845.752	1211.5	1104.55	1232.96	1157.62	1686.89	1089.19
CCL28	ENSBTAG00000001557	8.90799	0.00926007	0.0547975	0.168987	0.865807	0.999891	12.186	10.1297	1.38817	0.785527	0.828749	3.70765	3.4784	0	11.258	5.85379	6.61073	7.73	10.3848	12.5173	3.55768	10.3106	6.98443	0.898742	12.0425	2.31529	5.39308	27.9089	3.43924	4.57111	21.9977	4.84366	7.04071	7.03995	0	22.9834	8.25922	11.8337	6.31645	0.703617	1.20443	8.45752	1.76475	9.53017	2.94029	0	25.4625	12.4007
PATL2	ENSBTAG00000001558	36.9898	0.00559508	0.0607589	0.0920866	0.926629	0.999891	25.5906	12.1557	80.9768	65.9843	31.4925	43.5649	34.784	54.9113	47.4446	59.7087	28.6465	32.8525	4.45064	6.25865	3.55768	17.6753	64.8554	27.861	13.1373	54.4092	32.3585	26.5799	98.0183	40.5686	50.1059	41.1711	22.5303	50.453	7.49218	45.9669	21.1069	101.77	32.8455	45.0315	27.7018	29.6013	115.591	68.6173	4.90048	51.2328	21.825	26.8682
NFE2	ENSBTAG00000001562	3.38797	-0.0123549	0.0597567	-0.206754	0.836202	0.999891	0	4.05189	2.77635	1.57105	9.94499	2.31728	10.4352	7.32151	1.60829	2.34152	0	5.7975	2.96709	0.782332	1.42307	0	4.98888	0.898742	2.18955	3.47293	1.79769	1.329	1.71962	2.28556	1.22209	4.84366	1.40814	2.34665	2.49739	1.83867	4.58846	9.46697	2.52658	9.14703	4.8177	1.40959	3.5295	2.85905	1.96019	2.43966	1.81875	3.10017
PDE4DIP	ENSBTAG00000001564	44536.4	0.0135348	0.0608938	0.222268	0.824105	0.999891	57871.4	35977.7	40140	38820	35989.3	50666.9	45484.7	39554.4	43908.8	37342.5	41059.3	47338.5	54607.9	41143.6	33079.3	54367.7	48171.6	46919.7	44888.1	55534.4	50894.5	48004.7	49795	53054.1	55254.6	52152.9	55692	24447.4	49366	47808.3	34809.9	47602.3	31480.5	46587.9	24616.1	59670.6	37551.2	47543.2	31495.4	43221	29112.7	50585.5
MESDC2	ENSBTAG00000001565	324.18	0.0261139	0.0547443	0.477016	0.633351	0.999891	296.12	347.449	306.787	318.139	341.445	281.318	214.501	324.587	305.575	343.032	363.59	320.795	384.239	274.598	401.306	300.48	318.29	284.003	306.538	287.095	330.775	393.383	302.653	233.698	294.525	273.667	337.954	572.583	472.007	312.575	330.369	291.109	325.929	355.327	385.416	253.725	394.421	304.013	331.273	319.595	392.85	267.648
LRRK1	ENSBTAG00000001567	135.424	-0.0792742	0.0684524	-1.15809	0.246827	0.999891	107.237	83.0637	167.506	129.612	165.75	136.256	235.372	106.162	119.014	128.783	100.263	141.072	112.75	148.643	96.0574	134.038	165.631	101.558	111.667	116.922	106.064	94.3588	128.971	114.849	87.9908	111.404	157.712	56.3196	59.9374	135.143	171.608	101.77	186.335	123.837	93.9452	104.309	139.415	158.201	148.975	189.074	99.1218	131.241
PPIC	ENSBTAG00000001568	160.55	-0.122475	0.06464	-1.89473	0.0581284	0.999891	113.33	151.946	138.817	121.757	163.264	177.504	69.568	114.704	195.407	128.783	114.586	148.802	152.805	180.719	223.422	204.739	145.675	147.394	106.193	141.232	134.827	142.203	168.523	143.419	138.097	135.623	150.671	239.358	109.885	145.255	198.221	194.073	154.121	182.237	221.614	100.081	166.769	160.107	184.258	150.039	223.706	174.643
LRRD1	ENSBTAG00000001571	2.28527	-0.0312906	0.0479265	-0.652886	0.51383	0.999891	0	2.02594	3.7018	3.14211	0.828749	0.463457	0	3.66075	0.804146	2.34152	1.10179	1.9325	4.45064	2.347	2.13461	1.47294	2.99333	0	2.18955	1.15764	3.59538	1.329	1.71962	3.99972	14.6651	0	1.40814	3.51998	0	5.51602	2.75307	2.36674	0.631645	3.51809	4.8177	0	0	4.76509	0.980096	2.43966	0	5.16695
NSUN7	ENSBTAG00000001572	1.01781	-0.00285677	0.0380726	-0.0750348	0.940187	0.999891	1.2186	0	2.31362	1.57105	0	0.463457	0	3.66075	0.804146	0	3.30537	0	1.48355	1.56466	0.711536	1.47294	0	0.898742	1.09478	0	0	1.329	0	0.571389	0	0	7.04071	0	0	0.919337	0	0	3.15822	0	0	1.40959	2.64712	0	2.94029	0	1.81875	0
JMJD1C	ENSBTAG00000001573	807.635	0.00277223	0.0712212	0.0389243	0.968951	0.999891	704.352	584.485	749.614	681.838	706.923	885.202	56.8139	550.333	812.991	786.75	772.354	958.519	1109.69	595.354	610.498	1006.02	1125.49	505.992	759.775	779.093	897.049	688.421	1167.62	717.093	672.152	567.919	1071.6	340.264	836.627	865.096	849.782	1029.53	747.236	850.673	549.218	862.667	953.847	855.81	718.41	1235.69	508.34	891.816
GPATCH2	ENSBTAG00000001574	72.614	-0.093191	0.0593199	-1.57099	0.116185	0.999891	74.3347	62.8043	77.275	64.4132	70.4437	67.6647	45.2192	48.8101	87.6519	59.7087	62.8019	83.0975	96.4306	59.4572	63.3267	79.5388	71.8398	72.7981	68.971	83.3503	73.7054	38.5409	61.9063	72.5664	40.3291	55.7021	74.6315	44.5864	62.4348	82.7403	60.5676	132.538	75.1657	68.9545	77.0832	66.2505	80.2961	77.1944	83.3082	87.8277	69.1124	75.4375
CALM2	ENSBTAG00000001575	1087.74	-0.0306557	0.0716906	-0.427611	0.668934	0.999891	800.622	1095.02	1051.77	908.069	735.101	1154.93	45.2192	916.409	1309.95	801.97	730.486	1059.01	934.635	884.817	932.824	767.402	1479.7	1204.31	986.394	1354.44	1021.09	1039.28	889.043	966.791	1022.89	1014.75	1042.03	1600.42	1021.43	827.403	497.389	1166.8	1760.39	707.839	1729.56	1099.48	1098.56	982.561	1413.3	1279.6	1613.23	1254.54
TMEM140	ENSBTAG00000001576	612.99	-0.0851828	0.0719144	-1.1845	0.236214	0.999891	475.255	1183.15	686.684	720.328	793.113	848.589	2134.58	867.599	550.036	346.545	535.469	606.805	706.169	499.128	390.633	845.468	672.501	398.143	505.787	384.337	584.25	812.017	397.232	509.679	526.723	439.562	481.585	745.061	944.015	1117.91	529.508	402.346	562.796	439.761	743.131	477.85	587.661	823.407	608.64	385.466	506.521	360.653
ADPGK	ENSBTAG00000001578	123.79	0.0128513	0.056217	0.228601	0.819179	0.999891	113.33	141.816	138.355	123.328	115.196	101.497	85.8006	129.347	112.58	117.076	128.909	110.152	157.256	107.179	115.269	106.052	111.751	106.95	156.553	118.08	106.064	102.333	115.214	97.7076	102.656	112.615	132.365	143.146	64.9322	120.433	139.489	132.538	145.91	111.172	132.487	142.368	186.181	117.221	120.552	126.862	129.131	130.207
AGO2	ENSBTAG00000001579	658.627	-0.0495638	0.068088	-0.727937	0.466652	0.999891	661.701	516.616	692.236	510.593	480.675	654.401	1346.14	745.574	648.946	677.869	489.194	933.397	936.118	554.673	293.864	895.548	827.156	500.6	651.392	748.995	611.215	497.045	541.68	794.231	531.611	676.902	981.475	383.677	774.192	490.007	301.921	653.221	849.562	659.993	409.505	748.49	667.957	617.555	824.261	645.29	464.69	814.312
CLGN	ENSBTAG00000001580	16.2799	-0.00231132	0.0592167	-0.0390315	0.968865	0.999891	0	14.1816	5.08997	3.92764	26.52	11.123	1.15947	19.524	8.8456	3.51228	28.6465	1.9325	10.3848	11.735	17.0769	11.7835	3.9911	13.4811	32.8433	23.1529	5.39308	29.2379	46.4297	5.1425	25.664	14.531	12.6733	28.1598	19.9791	6.43536	28.4484	26.0342	14.5278	36.5881	1.20443	18.3246	16.7651	40.9797	25.4825	14.638	6.36562	16.5342
WIPF1	ENSBTAG00000001585	288.332	-0.125072	0.0690666	-1.81089	0.0701573	0.999891	190.102	264.386	261.902	186.17	213.817	308.199	149.571	161.073	303.163	235.322	252.31	512.112	470.285	209.665	307.384	399.167	202.548	222.888	226.619	255.839	312.798	239.22	450.54	220.556	205.312	179.216	437.932	362.557	454.526	227.996	261.542	402.346	346.141	360.956	284.244	221.305	342.361	251.597	247.964	569.66	237.347	265.581
OTUD7B	ENSBTAG00000001586	552.461	0.0866952	0.0665875	1.30197	0.192925	0.999891	614.176	365.683	522.416	574.22	521.283	668.768	787.278	630.87	506.612	495.231	489.194	597.142	649.794	622.736	416.96	615.69	710.416	506.891	511.261	711.95	578.857	579.443	550.278	589.102	674.596	583.661	673.092	192.425	861.601	558.957	550.615	622.453	505.316	544.6	209.57	763.996	589.426	661.394	439.083	501.35	260.99	538.396
TM9SF2	ENSBTAG00000001589	826.579	-0.0102257	0.0603951	-0.169314	0.86555	0.999891	745.785	971.44	819.023	792.597	788.141	803.17	137.977	778.52	1037.35	804.311	874.82	798.122	1051.84	720.528	921.439	677.553	830.149	777.412	725.837	780.251	1071.42	797.398	913.118	803.373	762.587	741.08	747.723	680.529	814.15	839.355	890.161	994.032	847.667	873.189	809.374	752.719	962.67	774.803	849.743	847.782	754.781	786.41
INSIG1	ENSBTAG00000001592	147.033	-0.191446	0.0718441	-2.66475	0.00770461	0.999891	159.637	138.777	179.537	131.969	190.612	110.766	349	112.263	119.818	72.587	100.263	115.95	173.575	117.35	181.442	142.875	128.713	157.28	112.762	107.661	122.243	123.597	197.756	75.9948	180.87	167.106	77.4478	119.679	119.875	94.6917	134.901	137.271	263.396	102.025	292.675	59.2026	118.238	102.926	229.343	159.798	77.2968	175.676
OGFOD2	ENSBTAG00000001593	87.2577	-0.0134134	0.0682722	-0.19647	0.844243	0.999891	97.4882	82.0507	59.2288	76.1961	104.422	74.1531	171.601	56.1316	87.6519	101.856	91.4484	79.2325	47.4735	97.7915	119.538	61.8635	78.8243	105.153	118.236	71.7738	62.9192	138.216	80.8221	83.9942	118.543	69.0222	56.3257	92.6927	87.4088	122.272	102.781	71.0023	51.7949	90.7666	113.216	101.49	60.8838	89.5836	61.7461	65.8708	120.037	67.1704
ARL6IP4	ENSBTAG00000001594	141.749	-0.0213712	0.0689225	-0.310076	0.756503	0.999891	177.916	139.79	167.506	194.025	117.682	139.5	347.84	197.681	106.951	152.199	132.215	114.017	77.1445	199.495	202.788	83.9577	119.733	149.191	176.259	118.08	89.8846	191.376	106.616	144.561	179.648	127.146	84.4885	246.398	82.414	128.707	138.571	97.0364	146.542	111.172	222.819	146.597	119.121	121.033	118.592	98.8062	179.147	159.142
Novel	ENSBTAG00000001595	1.74757	-0.0688835	0.0462796	-1.48842	0.13664	0.999891	1.2186	2.02594	0.92545	0	4.14375	1.39037	2.31893	0	0.804146	0	0	1.9325	1.48355	3.91166	3.55768	1.47294	4.98888	0.898742	0	0	0	2.65799	0	0.571389	7.33257	0	0	1.17333	0	0	2.75307	2.36674	5.05316	2.11085	6.02213	1.40959	0.882374	0	5.88058	2.43966	3.6375	1.03339
PITPNM2	ENSBTAG00000001597	103.102	-0.0422335	0.0676068	-0.624693	0.532172	0.999891	93.8324	107.375	113.368	74.6251	106.08	102.424	228.415	80.5366	108.56	97.173	95.8556	114.017	136.486	98.5738	86.8074	129.619	73.8354	71.0007	89.7717	129.656	86.2892	74.4239	120.373	109.135	95.3234	78.7095	109.835	35.1998	97.3983	100.208	147.748	92.3029	110.538	121.022	63.8346	70.4793	137.65	133.422	90.1688	125.642	48.1968	91.9718
MAP7	ENSBTAG00000001598	3.40538	-0.0907477	0.0635257	-1.42852	0.153142	0.999891	1.2186	3.03892	3.23907	3.92764	3.315	3.70765	1.15947	1.22025	4.02073	4.68303	1.10179	0	7.41774	4.69399	3.55768	4.41882	3.9911	3.59497	5.47389	5.78821	5.39308	2.65799	3.43924	2.85695	2.44419	2.42183	2.81628	2.34665	0	0.919337	3.67077	4.73348	2.52658	2.81447	3.61328	0	1.76475	3.81207	0.980096	9.75864	3.6375	0
SV2A	ENSBTAG00000001599	5.73677	0.0877928	0.069268	1.26744	0.204999	0.999891	2.4372	9.11675	7.86632	11.7829	7.45874	7.41531	5.79734	7.32151	5.62902	10.5368	6.61073	3.865	0	5.47632	5.69229	4.41882	5.98665	9.88617	7.66344	4.63057	5.39308	6.64499	10.3177	5.1425	4.88838	6.05458	4.22443	2.34665	2.49739	7.3547	16.5184	2.36674	5.05316	5.62894	0	8.45752	6.17662	2.85905	6.86067	6.09915	4.54687	5.16695
DCUN1D4	ENSBTAG00000001600	45.5634	0.0887899	0.0666712	1.33176	0.18294	0.999891	52.3999	32.4151	47.1979	44.7751	43.9237	51.4437	19.7109	41.4885	44.228	56.1964	57.293	46.38	32.638	39.8989	39.1345	63.3365	41.9066	44.0384	56.9284	48.621	84.4915	31.8959	48.1493	46.2825	63.5489	59.3349	42.2443	7.03995	39.9583	47.8055	38.543	49.7016	48.6367	52.7713	28.9062	57.793	63.531	42.8858	45.0844	45.1337	42.7406	52.7029
PKM	ENSBTAG00000001601	43947.3	-0.0706504	0.0669839	-1.05474	0.291546	0.999891	35674.6	45929.2	39103	52411.2	47371.3	50799.9	100570	71472.6	39697.5	39065.9	34416.6	38800.7	49228.6	35245.6	31262.8	39439.5	47937.1	41970.4	40078.7	31802.8	38366.4	31251.4	31596.3	39716.1	34327.4	47154.3	39264.6	64583.3	70309.1	37727.8	24768.5	36476.2	43748.4	37192.5	61166.8	44304.7	33178.2	26444.3	55721.4	46513.3	57736.2	43850.9
IL4R	ENSBTAG00000001602	327.66	-0.00922823	0.0595859	-0.154873	0.876922	0.999891	339.99	297.814	387.301	355.058	367.136	323.029	708.434	270.896	282.255	392.204	361.387	363.31	323.413	354.396	293.864	291.642	307.315	274.116	343.76	365.815	321.787	312.314	366.279	359.404	311.634	330.58	309.791	468.157	412.07	357.622	317.521	331.344	371.407	307.481	246.907	296.013	318.537	269.704	325.392	350.091	266.447	266.615
YIPF7	ENSBTAG00000001603	584.536	0.017471	0.0662327	0.263782	0.791948	0.999891	667.794	495.343	515.938	600.143	532.886	909.302	173.92	574.738	527.52	564.306	495.805	483.125	496.988	658.723	464.633	665.77	563.743	516.777	486.081	557.984	821.545	617.984	622.502	673.668	591.494	685.378	598.46	377.811	417.065	685.826	294.579	601.152	436.467	597.371	802.147	693.516	427.952	481.274	447.904	487.932	567.449	691.338
Novel	ENSBTAG00000001604	7034	-0.051453	0.0699549	-0.735517	0.462025	0.999891	9991.32	6973.3	8435.01	7867.06	7751.29	10337.4	21466.4	9557.01	4904.48	5016.7	5577.25	5492.16	4576.74	7100.44	6663.54	5762.15	4705.51	10117.1	7881.3	6676.12	5765.2	7534.09	6732.31	7152.65	7991.28	7990.83	5104.52	5406.68	3418.93	8572.82	7391.09	6458.84	4977.36	6935.56	5005.59	8513.9	5780.43	8391.32	5828.63	3569.22	8233.47	8488.27
Novel	ENSBTAG00000001605	0.775752	0.0270518	0.0382428	0.707371	0.479336	0.999891	0	0	0	1.57105	0	0.463457	0	0	1.60829	0	0	1.9325	0	0.782332	0	2.94588	0.997775	0	1.09478	0	0	0	0	0	1.22209	1.21092	0	0	0	0.919337	1.83538	0	2.52658	1.40723	1.20443	0	1.76475	0.953017	1.96019	0	0.909374	5.16695
TMEM41B	ENSBTAG00000001607	201.375	-0.201818	0.0679655	-2.96942	0.00298366	0.999891	154.762	230.958	146.684	95.0488	177.352	284.099	61.4518	119.585	185.758	162.735	158.658	220.305	206.213	123.608	187.846	184.118	176.606	188.736	170.785	172.489	273.249	205.995	304.373	186.273	139.319	167.106	178.834	174.825	229.76	127.788	141.324	333.711	219.812	204.049	251.725	109.948	201.181	199.181	204.84	323.255	171.872	180.843
Novel	ENSBTAG00000001608	0.653612	-0.0345709	0.0365962	-0.944658	0.344834	0.999891	0	0	1.8509	1.57105	0	0.926913	0	0	0.804146	1.17076	1.10179	0	0	0.782332	0	2.94588	0	0.898742	0	0	0	0	0	0.571389	0	0	2.81628	0	0	0.919337	0	0	1.26329	0.703617	1.20443	2.81917	0	0	0	0	0.909374	1.03339
MAP2K6	ENSBTAG00000001609	1442.39	-0.0697293	0.0637918	-1.09308	0.27436	0.999891	1450.14	1701.79	1057.33	1139.8	1526.56	1917.78	1028.45	1448.44	974.624	1415.45	1757.35	1354.68	1486.51	1210.27	867.363	2386.17	1550.54	1304.97	862.684	1504.94	1080.41	2032.04	1243.28	1915.87	1206.21	1367.12	1168.76	1725.96	1276.17	1465.42	826.84	1434.25	1239.92	1139.86	2494.37	1306.69	1323.56	1385.69	1833.76	1234.47	2152.49	1261.77
LSM1	ENSBTAG00000001612	191.506	0.0261774	0.0625529	0.418484	0.675593	0.999891	182.79	230.958	173.059	214.449	194.756	179.821	209.864	224.526	184.953	197.858	211.543	131.41	140.937	187.76	192.115	141.402	168.624	252.547	280.263	173.646	159.995	188.718	122.093	187.987	202.868	210.699	140.814	239.358	197.294	199.496	180.785	146.738	221.076	211.085	381.803	191.704	188.828	168.684	235.223	119.543	309.187	177.743
ZNF174	ENSBTAG00000001614	63.7456	0.0583359	0.0646853	0.901842	0.367141	0.999891	49.9627	108.388	70.7969	84.8369	70.4437	53.761	69.568	71.9948	68.3524	52.6841	57.293	59.9075	50.4406	85.2742	66.8844	61.8635	68.8465	74.5956	63.4971	53.2516	97.0754	53.1599	85.9809	61.1386	56.2163	46.0148	57.7338	109.119	64.9322	67.1116	64.2384	59.1686	37.267	62.6219	48.177	70.4793	42.354	54.322	63.7063	64.651	63.6562	48.5694
RUNDC3A	ENSBTAG00000001615	0.797491	0.0423629	0.0401129	1.05609	0.290926	0.999891	0	0	0.462725	0.785527	0.828749	0.463457	4.63787	1.22025	0	1.17076	0	0	2.96709	0	2.84614	0	0.997775	0.898742	0	1.15764	1.79769	1.329	0	0.571389	0	1.21092	1.40814	2.34665	0	1.83867	0.917692	0	0	1.40723	0	1.40959	1.76475	0	1.96019	0	0.909374	1.03339
ZNF592	ENSBTAG00000001616	458.348	-0.0702892	0.0603709	-1.16429	0.244307	0.999891	471.599	384.929	527.044	444.608	416.861	430.551	1127	405.123	426.197	453.084	416.476	595.21	526.659	323.103	314.499	556.772	433.034	371.181	464.186	415.594	382.909	393.383	426.466	377.117	485.171	535.225	550.584	434.13	429.552	423.814	370.747	385.779	468.68	439.057	310.742	411.599	516.189	491.757	423.402	418.402	374.662	475.36
G2E3	ENSBTAG00000001617	74.7482	-0.00382682	0.0714118	-0.053588	0.957263	0.999891	51.1813	81.0378	73.1105	44.7751	66.3	85.276	2.31893	25.6253	42.6197	88.9777	44.0715	63.7725	62.309	50.0692	61.1921	39.7694	80.8198	62.0132	77.7292	94.9267	136.625	46.5149	165.083	88.5653	50.1059	36.3275	83.0804	7.03995	77.4192	73.547	85.3453	75.7357	47.3734	101.321	69.8567	78.9368	112.062	110.55	58.8058	71.9699	57.2906	108.506
ALPK3	ENSBTAG00000001618	5998.34	0.037236	0.0704983	0.528183	0.597373	0.999891	6392.79	6680.55	7738.61	7446.8	5526.93	7051.49	16539.8	8868.79	4950.32	3803.79	4479.87	7552.21	7370.26	4983.45	2920.86	7108.42	7010.37	4975.44	5302.01	5944.49	5855.08	4659.46	4264.66	5029.37	5597.19	7839.47	6273.27	4438.69	13336.1	5429.61	4091.07	5034.06	5638.06	5719	3468.75	5278.9	7121.64	7359.2	6605.85	3962.01	4283.15	5404.63
SERINC5	ENSBTAG00000001619	145.396	0.00821689	0.0695342	0.118171	0.905933	0.999891	130.39	120.544	156.864	109.974	124.312	164.991	86.96	114.704	175.304	132.296	147.64	191.317	146.871	118.132	120.961	164.969	127.715	156.381	142.321	164.385	176.174	132.9	128.971	151.418	102.656	127.146	154.896	31.6798	157.336	148.013	100.946	163.305	154.121	230.083	68.6523	152.235	157.945	148.671	155.835	136.621	90.028	204.611
CTPS1	ENSBTAG00000001626	93.7742	0.0138492	0.065139	0.21261	0.831631	0.999891	101.144	100.284	118.92	136.682	64.6425	97.7893	66.0896	98.8404	138.313	92.4899	84.8377	73.435	86.0457	83.7095	118.827	69.2282	105.764	107.849	67.8762	87.9808	77.3008	86.3848	61.9063	95.422	139.319	112.615	81.6722	123.199	82.414	102.046	88.0984	54.4351	104.221	90.063	119.238	85.9848	76.7666	88.6306	83.3082	63.4311	94.5749	83.7046
Novel	ENSBTAG00000001627	50.2409	0.0572015	0.0675865	0.846346	0.39736	0.999891	49.9627	45.5837	32.3907	63.6277	66.3	38.4669	17.392	68.3341	53.0736	73.7578	57.293	25.1225	50.4406	70.4099	43.4037	39.7694	69.8443	55.722	41.6015	53.2516	46.74	66.4499	46.4297	63.9956	54.9942	72.6549	46.4687	25.8132	49.9479	49.6442	43.1315	49.7016	51.1632	40.8098	62.6301	83.1656	58.2367	50.5099	41.164	47.5734	44.5593	45.4692
SLFNL1	ENSBTAG00000001628	2.63954	0.0259039	0.0528988	0.489687	0.624356	0.999891	1.2186	2.02594	1.38817	0.785527	3.315	0.926913	6.9568	2.4405	2.41244	0	3.30537	0	0	3.91166	2.13461	0	3.9911	6.2912	1.09478	3.47293	0	10.632	1.71962	3.42834	3.66628	2.42183	4.22443	1.17333	2.49739	0	6.42384	0	0	7.03617	2.40885	0	9.70612	4.76509	0.980096	2.43966	0.909374	3.10017
SCMH1	ENSBTAG00000001629	303.673	0.0181298	0.0586496	0.30912	0.75723	0.999891	322.93	352.514	303.085	304.785	263.542	396.719	490.455	318.486	371.515	299.714	353.674	316.93	347.15	309.803	210.615	257.765	399.11	279.509	241.946	336.874	251.677	321.617	196.037	336.548	310.412	340.267	333.73	302.718	581.893	354.864	255.118	272.175	277.292	249.784	284.244	260.773	240.006	355.476	280.308	290.319	342.834	250.08
KIFC1	ENSBTAG00000001631	19.8651	-0.022261	0.0721078	-0.308718	0.757536	0.999891	13.4046	7.09081	13.8817	18.0671	24.8625	22.2459	52.176	12.2025	19.2995	17.5614	25.3411	7.73	4.45064	21.123	29.8845	22.0941	24.9444	24.266	21.8955	16.207	5.39308	29.2379	24.0747	14.8561	12.2209	10.8982	22.5303	25.8132	4.99479	22.9834	21.1069	21.3007	19.581	23.923	15.6575	15.5054	14.118	19.0603	18.6218	18.2974	16.3687	25.8348
NBR1	ENSBTAG00000001632	1416.05	0.0326592	0.0559227	0.584006	0.559216	0.999891	1467.2	1228.74	1372.9	1403.74	1296.16	1553.04	970.474	1338.62	1545.57	1352.23	1404.78	1600.11	1774.32	1295.54	997.574	1419.92	1717.17	1272.62	1562.25	1442.42	1580.17	1290.46	1533.9	1462.76	1620.5	1502.75	1647.53	578.449	1765.66	1621.71	1198.51	1609.38	1049.16	1420.6	873.209	1599.88	1227.38	1662.06	1228.06	1451.6	1019.41	1503.58
PHF1	ENSBTAG00000001634	510.474	0.0798093	0.0597991	1.33462	0.181999	0.999891	710.445	522.694	495.116	517.662	558.577	502.85	853.368	601.584	323.267	588.892	523.35	403.892	283.358	582.055	583.46	419.788	499.885	649.791	660.151	612.393	449.423	586.088	443.662	545.105	576.829	572.763	340.77	502.183	279.708	593.892	546.944	430.747	423.202	478.46	522.721	623.037	536.484	591.824	473.386	328.134	591.093	488.794
CUTA	ENSBTAG00000001635	385.702	0.00673139	0.0628082	0.107174	0.914651	0.999891	419.199	410.254	325.758	450.893	361.335	332.762	491.614	418.546	340.154	391.033	363.59	282.145	289.292	434.976	531.518	296.061	369.177	488.017	403.973	310.248	339.764	433.253	283.737	405.115	516.946	422.61	260.506	725.115	379.604	388.88	316.604	333.711	368.249	282.151	691.34	396.094	279.713	311.637	424.382	308.617	571.087	387.521
FUNDC1	ENSBTAG00000001637	109.169	-0.000469482	0.0643461	-0.00729621	0.994179	0.999891	95.051	99.2713	92.0822	122.542	140.059	107.522	30.1461	97.6201	128.663	100.685	96.9574	81.165	91.9799	112.656	126.653	67.7553	100.775	126.723	113.857	100.715	118.648	102.333	113.495	123.991	144.207	125.935	81.6722	140.799	177.315	93.7724	101.864	111.237	102.326	83.0268	178.255	71.8889	117.356	101.02	109.771	107.345	153.684	116.773
TRPM1	ENSBTAG00000001639	1.72538	0.0266835	0.0486229	0.548785	0.583153	0.999891	0	3.03892	1.38817	3.14211	5.80125	4.63457	4.63787	0	0	3.51228	1.10179	3.865	0	1.56466	0	2.94588	3.9911	3.59497	3.28433	4.63057	1.79769	1.329	0	1.71417	0	2.42183	1.40814	1.17333	0	0.919337	0.917692	0	2.52658	0.703617	1.20443	0	1.76475	0.953017	5.88058	0	1.81875	1.03339
EPB41L1	ENSBTAG00000001640	77.1943	-0.00998748	0.0640848	-0.155848	0.876153	0.999891	67.0231	68.8821	79.1259	58.129	67.1287	76.0069	137.977	51.2506	98.9099	79.6116	91.4484	100.49	83.0787	98.5738	71.1536	104.579	66.8509	60.2157	78.824	87.9808	62.9192	69.1079	82.5417	84.5656	53.7722	69.0222	90.1211	72.7462	127.367	94.6917	109.205	78.1025	73.2708	71.769	28.9062	80.3464	74.1194	59.0871	70.5669	84.1682	55.4718	84.738
MDN1	ENSBTAG00000001644	542.129	0.0282876	0.0704187	0.401705	0.687901	0.999891	559.338	319.086	810.694	535.73	381.225	587.2	665.534	516.166	533.149	519.817	494.703	693.767	611.222	416.983	222.711	506.692	814.185	405.333	557.242	619.339	548.296	394.712	589.829	663.383	431.399	611.512	594.236	132.586	389.593	543.328	416.632	724.223	605.747	679.694	187.89	625.856	607.074	637.569	541.993	572.1	339.197	605.567
AAR2	ENSBTAG00000001645	189.043	0.0301276	0.052482	0.574056	0.56593	0.999891	173.042	179.296	205.45	226.232	188.126	177.04	336.245	194.02	183.345	165.077	228.07	183.587	173.575	188.542	180.019	129.619	214.522	191.432	224.429	167.858	186.96	203.337	146.168	194.272	206.534	216.754	153.487	300.371	222.268	181.109	159.678	170.405	167.386	171.683	203.548	190.294	156.18	184.885	185.238	185.414	196.425	171.543
PLEKHJ1	ENSBTAG00000001647	134.515	0.0466728	0.0691259	0.675186	0.499557	0.999891	151.107	128.647	131.877	151.607	169.065	132.549	259.721	167.174	101.322	146.345	115.688	90.8274	35.6051	151.772	207.057	100.16	122.726	133.014	172.975	140.075	106.064	151.506	135.85	141.705	151.54	141.677	80.2641	124.372	49.9479	175.593	228.505	99.4032	85.9037	124.54	201.139	136.73	127.062	134.375	154.855	71.9699	164.597	127.107
Novel	ENSBTAG00000001648	756.513	0.00902607	0.070781	0.127521	0.898528	0.999891	649.515	886.351	644.113	893.144	1019.36	710.942	168.123	889.563	757.505	793.774	864.904	305.335	1010.3	855.089	906.497	658.405	566.736	813.362	1031.28	812.665	591.441	833.281	541.68	519.964	661.153	845.219	982.883	1195.62	864.098	626.988	818.581	442.581	575.428	724.726	1757.26	754.129	760.607	539.408	586.098	779.471	1370.43	544.597
ZFPM2	ENSBTAG00000001649	34.1038	0.00054232	0.0714507	0.00759013	0.993944	0.999891	24.372	32.4151	32.8535	28.279	23.205	23.6363	17.392	23.1848	37.7948	37.4643	36.359	57.975	51.9242	22.6876	33.4422	38.2965	26.9399	25.1648	15.3269	38.2022	52.1331	38.5409	51.5886	22.8556	14.6651	23.0074	71.8153	18.7732	52.4453	26.6608	44.9669	40.2346	32.8455	34.4773	19.2708	42.2876	36.1773	40.0267	42.1441	48.7932	15.4594	28.9349
SYF2	ENSBTAG00000001651	266.325	0.026092	0.0554172	0.47083	0.637762	0.999891	221.786	293.762	221.645	271.007	267.686	284.099	122.904	336.789	287.884	259.908	300.788	204.845	270.006	260.516	288.172	279.859	253.435	291.193	249.609	231.529	273.249	299.024	275.139	251.411	270.083	257.925	264.731	360.211	417.065	272.124	244.106	224.84	263.396	258.228	408.3	277.688	290.301	288.764	298.929	258.604	351.018	228.379
SLCO3A1	ENSBTAG00000001652	138.136	-0.0921574	0.0684337	-1.34667	0.178088	0.999891	199.851	123.583	142.982	143.751	124.312	118.645	297.983	201.341	96.4975	77.2701	179.592	160.397	148.355	122.826	113.134	100.16	132.704	136.609	116.046	157.439	88.0869	156.822	137.57	205.129	169.871	157.419	168.977	109.119	129.864	111.24	44.0492	87.5695	126.329	113.986	95.1496	146.597	106.767	114.362	147.014	135.401	128.222	139.508
SNTB2	ENSBTAG00000001654	126.811	0.0566632	0.0707984	0.800345	0.423511	0.999891	187.665	68.8821	147.146	86.408	82.0462	111.23	150.731	106.162	156.004	120.588	132.215	171.992	117.2	86.8388	81.1151	148.767	163.635	85.3805	134.658	160.912	109.659	127.584	125.532	142.276	100.212	123.513	183.058	48.1063	107.388	139.739	108.288	115.97	140.857	199.124	38.5416	148.007	138.533	164.872	100.95	157.358	56.3812	133.307
TMEM254	ENSBTAG00000001656	89.1311	-0.0353827	0.0674329	-0.52471	0.599785	0.999891	82.865	76.9859	78.2005	76.1961	154.976	92.6913	18.5515	65.8936	77.198	117.076	80.4306	71.5025	81.5951	59.4572	102.461	100.16	87.8042	80.8868	83.2031	76.4044	97.0754	102.333	82.5417	95.422	80.6582	90.8187	88.713	76.2661	89.9061	91.9337	80.7569	75.7357	99.7999	71.0654	109.603	80.3464	64.4133	64.8052	120.552	59.7716	70.0218	89.905
PICALM	ENSBTAG00000001657	1031.51	0.0147194	0.0690216	0.213258	0.831126	0.999891	783.561	1104.14	970.334	958.343	1014.39	1061.78	84.6411	996.945	1134.65	963.534	1098.48	1302.5	1608.17	988.867	930.689	1162.15	1050.66	829.539	1000.63	1049.98	1341.08	990.103	1083.36	968.505	933.68	1105.57	1330.69	461.117	1316.13	993.804	1179.23	1150.24	1145.17	1044.87	958.723	914.821	1219.44	946.346	978.136	1117.36	672.027	865.981
Novel	ENSBTAG00000001659	1886.9	0.00397955	0.0535329	0.0743384	0.940741	0.999891	2115.49	2128.25	1650.54	2011.74	2107.51	1838.07	2881.28	2050.02	1846.32	1804.14	1846.6	1901.58	1870.75	2064.57	1714.8	1651.17	1805.97	2307.97	2104.16	1973.78	1623.32	1928.38	1324.11	1939.87	2276.76	2215.98	1947.46	2654.06	2355.04	1749.5	1298.53	1398.74	1772.4	1820.26	2308.88	1993.15	1439.15	1596.3	2099.37	1556.5	2422.57	1987.21
SPTY2D1	ENSBTAG00000001660	153.975	-0.0138764	0.0666027	-0.208346	0.834959	0.999891	134.046	142.829	185.09	159.462	149.175	126.06	103.193	108.602	178.52	139.32	127.807	208.71	278.907	136.126	118.115	200.32	206.539	129.419	148.89	178.277	174.376	123.597	171.962	151.99	122.209	139.255	226.711	44.5864	294.692	126.869	123.888	175.139	154.121	162.536	93.9452	129.682	181.769	154.389	137.213	176.875	98.2124	184.977
EHD3	ENSBTAG00000001662	43.0747	0.0206163	0.0693682	0.297201	0.766313	0.999891	29.2465	64.8302	66.1696	54.2014	27.3487	32.9054	48.6976	39.048	77.198	53.8549	51.7841	38.65	54.8913	39.8989	39.846	50.08	41.9066	34.1522	27.3694	50.9363	35.9538	29.2379	41.2709	44.5684	23.2198	32.6947	32.3873	56.3196	37.4609	36.7735	93.6045	35.5011	46.7417	48.5496	30.1106	32.4205	55.5896	37.1677	51.9451	37.8147	30.9187	41.3356
PDF	ENSBTAG00000001663	118.226	-0.00594417	0.0681529	-0.0872181	0.930498	0.999891	134.046	143.842	115.681	146.108	137.572	115.864	154.209	153.752	129.467	113.564	128.909	94.6924	84.5622	127.52	143.73	95.7412	102.771	148.293	144.511	106.503	73.7054	140.874	77.3829	125.134	118.543	128.357	60.5501	201.812	49.9479	140.659	90.8515	104.137	106.116	125.244	255.338	128.272	80.2961	93.3957	125.452	74.4096	180.965	107.473
Novel	ENSBTAG00000001665	340.105	-0.0140882	0.0538922	-0.261415	0.793772	0.999891	394.827	387.968	370.18	395.12	296.692	323.029	622.634	403.903	328.091	320.788	320.62	342.052	449.515	344.226	312.364	300.48	398.112	351.408	363.466	296.356	300.215	400.028	278.578	306.836	391.07	360.853	330.913	483.41	379.604	327.284	286.32	302.943	268.449	296.223	389.029	265.002	255.889	343.086	328.332	269.582	421.95	290.383
NIP7	ENSBTAG00000001666	56.5381	-0.0151089	0.0711264	-0.212423	0.831777	0.999891	46.3069	39.5059	72.1851	55.7724	38.1225	71.3723	26.6677	45.1493	60.3109	43.3181	38.5626	102.422	93.4635	45.3752	34.8653	85.4306	98.7798	58.4183	40.5068	68.3009	84.4915	31.8959	61.9063	66.2811	41.5512	49.6475	77.4478	14.0799	67.4296	45.9669	39.4607	71.0023	72.0075	72.4726	36.1328	52.1547	67.9428	52.416	61.7461	70.7501	31.8281	53.7363
RTF1	ENSBTAG00000001671	633.305	0.0213828	0.0529715	0.403667	0.686457	0.999891	493.534	515.603	609.871	671.626	518.797	563.563	527.557	647.953	558.881	588.892	578.439	740.147	896.063	583.62	476.018	631.892	747.334	546.435	769.628	612.393	765.817	610.01	586.39	644.527	848.134	630.887	695.622	1030.18	771.694	717.083	520.331	612.986	485.735	557.969	515.494	630.085	516.189	587.059	522.391	673.346	700.218	610.734
C2CD5	ENSBTAG00000001673	335.815	-0.0149123	0.0641153	-0.232585	0.816083	0.999891	368.018	287.684	308.175	325.208	323.212	334.616	70.7275	266.015	262.956	365.277	321.722	297.605	274.456	330.926	354.345	316.682	372.17	369.383	382.077	348.45	388.302	345.539	462.578	390.83	316.522	247.027	295.71	202.985	157.336	379.686	371.665	454.414	296.241	375.732	274.609	338.301	361.773	270.657	352.835	414.742	357.384	443.325
ITPKA	ENSBTAG00000001675	3.1693	0.029692	0.056468	0.525819	0.599014	0.999891	3.65581	4.05189	1.38817	2.35658	5.80125	1.39037	3.4784	3.66075	1.60829	4.68303	1.10179	0	2.96709	3.12933	2.84614	0	3.9911	5.39245	8.75822	1.15764	0	3.98699	1.71962	2.28556	2.44419	0	1.40814	3.51998	0	6.43536	11.0123	0	3.78987	2.81447	4.8177	1.40959	2.64712	0.953017	6.86067	0	3.6375	6.20034
FAM171B	ENSBTAG00000001683	14.0296	-0.034377	0.0710605	-0.483771	0.628548	0.999891	10.9674	14.1816	15.7326	13.354	11.6025	12.9768	3.4784	12.2025	18.4953	16.3906	19.8322	17.3925	31.1545	10.9526	15.6538	19.1482	13.9689	8.08868	12.0425	17.3646	21.5723	17.277	29.2335	12.5706	9.77676	8.47641	26.7547	1.17333	14.9844	11.032	16.5184	16.5672	8.84303	17.5904	1.20443	21.1438	13.2356	12.3892	10.7811	12.1983	7.27499	13.4341
STC1	ENSBTAG00000001687	69.1681	0.035632	0.0720323	0.494668	0.620835	0.999891	46.3069	51.6616	74.036	57.3435	77.9024	85.7395	18.5515	48.8101	62.7234	119.417	46.2751	77.3	63.7925	73.5392	62.6152	60.3906	43.9021	63.8107	98.5299	118.08	48.5377	91.7008	48.1493	37.1403	41.5512	77.4986	88.713	72.7462	79.9166	56.9989	118.382	63.902	30.9506	47.846	52.9947	84.5752	63.531	117.221	47.0446	90.2674	80.0249	51.6695
NDST1	ENSBTAG00000001692	374.439	0.00093872	0.0651232	0.0144145	0.988499	0.999891	357.05	355.553	405.81	320.495	319.897	396.255	802.351	346.551	443.084	366.447	366.896	396.162	442.097	356.743	231.249	435.991	440.019	266.927	372.224	419.067	350.55	310.985	373.157	383.974	333.632	393.548	498.482	195.945	599.374	346.59	403.784	435.481	372.039	380.657	187.89	386.227	360.009	455.542	337.153	513.548	187.331	369.954
RPAP1	ENSBTAG00000001693	424.979	-0.0125488	0.0564822	-0.222173	0.824179	0.999891	517.906	403.163	440.051	440.681	401.115	445.382	885.833	394.141	388.402	480.011	388.931	376.837	313.028	444.364	379.249	329.939	489.908	528.461	500.313	364.657	388.302	447.872	426.466	450.255	448.509	467.413	342.179	387.197	297.19	468.862	367.077	437.847	341.72	417.245	307.129	374.95	308.831	467.932	396.939	347.651	468.328	411.289
TYRO3	ENSBTAG00000001694	24.8262	-0.0183652	0.0712367	-0.257806	0.796557	0.999891	25.5906	23.2984	34.7044	36.9198	30.6637	27.3439	42.9003	25.6253	27.341	33.952	35.2572	11.595	22.2532	26.5993	43.4037	8.83765	12.9711	22.4686	29.559	18.5223	25.1677	29.2379	24.0747	19.9986	17.1093	24.2183	12.6733	23.4665	17.4818	23.9028	22.0246	16.5672	27.1607	18.9977	31.3151	21.1438	37.9421	18.1073	25.4825	14.638	19.0969	24.8014
Novel	ENSBTAG00000001695	2.48679	0.0578831	0.0591659	0.978319	0.327917	0.999891	2.4372	3.03892	1.8509	4.71316	2.48625	0.463457	0	4.88101	0.804146	4.68303	3.30537	0	1.48355	3.12933	2.84614	1.47294	0	1.79748	2.18955	2.31529	0	2.65799	1.71962	2.85695	7.33257	4.84366	1.40814	1.17333	0	3.67735	2.75307	0	1.26329	2.11085	3.61328	1.40959	2.64712	2.85905	2.94029	0	4.54687	3.10017
[truncated: 16,056 more rows]
[truncated: 18 more columns]
