# Supplementary material for: Differences in the skeletal muscle transcriptome profile associated with extreme values of fatty acids content
Source: BMC Genomics. 2016 Nov 22;17:961. doi: 10.1186/s12864-016-3306-x (PMC5120530; doi:10.1186/s12864-016-3306-x)
Supplement: Additional file 6: — Normalized gene expression level and statistical results of differentially expressed genes analysis (FDR 10%) between High and Low groups based on eicosapentaenoic acid (EPA) content from Longissimus dorsi muscle of Nellore steers. (XLSX 15447 kb) [file 12864_2016_3306_MOESM6_ESM.xlsx]

## Sheet: diffexpr-results_EPA.csv
Additional File 6. Normalized gene expression level and statistical results of differentially expressed genes analysis (FDR 10%) between High and Low groups based on eicosapentaenoic acid (EPA) content from Longissimus dorsi muscle of Nellore steers.
Gene_symbol	Ensembl_id	baseMean	log2FoldChange	lfcSE	stat	pvalue	padj*	L8	L2	L6	L21	L3	H17	H16	L28	H25	L23	H3	L9	L22	H28	H26	H5	L24	L17	L29	L30	H20	H23	L26	L7	H27	H24	L13	L10	L16	H9	L20	L15	L5	L4	L19	H13	L12	L11	L25	L14	H7	H10
Novel	ENSBTAG00000018554	29.1909	-0.295467	0.0604047	-4.89146	1.0009e-06	0.0170503	1494.59	6.18669	10.2304	4.68534	2.34108	8.43384	5.29428	3.24604	2.47719	15.6606	4.7202	6.67837	4.29173	1.66889	11.911	2.69558	8.18754	5.92079	14.5682	12.1526	6.50803	315.37	5.35354	5.216	1.73464	1.06092	2.47945	3.96243	12.765	4.4372	2.77021	4.38995	3.64414	1.84438	3.23459	8.52531	5.69068	6.10156	8883.88	5.44746	137.371	3.56362
EPS8L2	ENSBTAG00000022147	24.4487	0.409072	0.0926042	4.41743	9.98836e-06	0.0850758	25.1494	39.5948	19.4377	17.8043	51.5038	14.0564	22.6898	19.4762	4.95438	12.5285	24.7811	77.9143	21.4587	26.7022	10.4221	19.3183	35.0894	42.9257	37.8773	28.7244	16.2701	7.20847	24.0909	39.9893	20.2374	24.9317	28.5137	24.7652	8.50997	11.093	43.4	49.1675	51.9291	20.2882	12.0142	35.3191	41.2574	27.457	3.15479	38.1322	14.2723	27.0835
SLC38A3	ENSBTAG00000008509	22.5215	0.384886	0.0911572	4.22222	2.41903e-05	0.0890359	23.353	19.7974	19.4377	46.8534	29.9658	32.3297	27.2278	26.7798	8.67016	28.8154	12.9806	46.7486	20.0281	20.0266	16.3776	15.7242	17.5447	37.0049	32.05	23.2005	26.0321	30.636	40.1515	26.08	17.3464	19.0966	34.7123	26.7464	15.6016	13.3116	30.4723	33.3636	54.6622	3.68876	10.6279	15.8327	25.608	32.0332	4.73218	29.0531	23.1924	11.4036
FDFT1	ENSBTAG00000012432	896.346	0.307331	0.0718394	4.27803	1.88556e-05	0.0890359	1112.86	1241.05	1262.43	736.067	765.065	725.31	945.408	1284.62	718.385	1475.85	601.826	1191.72	731.741	744.323	1054.12	845.065	1486.62	994.693	1026.57	1074.95	997.356	1238.05	1021.19	968.436	820.483	512.426	1607.93	793.476	846.742	668.909	835.68	942.084	826.31	708.242	792.936	777.021	799.54	1040.32	873.875	1628.79	642.252	873.088
PLEKHH3	ENSBTAG00000019090	404.614	0.3539	0.0841661	4.20478	2.61332e-05	0.0890359	518.256	812.931	320.211	537.877	434.505	297.996	335.809	408.189	375.294	830.636	449.599	791.758	456.354	387.182	297.775	515.755	522.833	442.579	581.756	515.934	476.713	457.738	413.561	335.562	387.402	422.778	710.363	602.289	204.239	161.958	322.268	503.088	647.747	368.876	263.388	289.861	324.369	488.125	192.442	484.824	310.422	266.559
SPTBN2	ENSBTAG00000005929	112.34	0.331893	0.082509	4.0225	5.75829e-05	0.122591	109.579	150.955	64.4514	149.462	89.4293	116.668	117.987	105.496	81.7472	122.152	109.745	152.118	123.03	116.822	80.3993	63.3462	159.072	90.2921	197.156	203.28	169.209	140.565	139.192	109.536	79.215	110.867	156.206	189.206	92.1913	74.3232	85.8765	187.89	138.478	66.3977	102.583	70.6383	125.195	124.319	134.078	185.214	58.8731	113.323
C19orf80	ENSBTAG00000009570	12.8378	0.287623	0.0720007	3.99473	6.47678e-05	0.122591	2.69457	94.0377	32.7372	7.96507	6.55503	39.3579	3.02531	8.1151	7.43156	16.9134	4.7202	3.7102	10.7293	1.66889	5.95551	4.49264	5.84824	1.4802	6.79849	4.41913	0	3.60423	68.2576	0	1.73464	5.83508	35.9521	43.5867	5.67331	7.76511	3.69361	74.6292	56.4842	1.84438	3.69667	18.2685	14.2267	27.457	1.57739	1.81582	3.56807	2.13817
SLC27A3	ENSBTAG00000021862	33.4391	0.341435	0.0839517	4.06704	4.76135e-05	0.122591	37.724	34.6455	41.9446	45.9163	47.2898	22.4902	27.9841	42.1985	14.8631	29.4419	25.9611	53.4269	57.9384	30.04	20.8443	25.1588	29.2412	25.1634	42.7334	48.6105	19.5241	16.219	64.2424	27.8186	32.3799	35.0105	35.9521	26.2511	29.7849	19.9674	73.8723	28.0957	53.7511	49.7983	34.1942	30.4475	19.9174	39.6602	11.0417	30.8689	30.3286	27.0835
PTPRH	ENSBTAG00000040559	8.07509	0.375217	0.0926886	4.04814	5.16262e-05	0.122591	9.8801	16.0854	11.2534	10.7763	18.7286	2.81128	11.3449	8.1151	2.47719	5.01138	4.7202	20.7771	17.8822	5.00666	5.95551	10.3331	8.18754	7.40099	14.5682	5.52392	6.50803	1.80212	12.0455	1.73867	6.93854	4.77416	9.91781	8.42016	8.50997	2.2186	5.54042	13.1699	16.3987	5.53314	8.31751	2.4358	18.4947	3.81348	3.15479	14.5266	5.3521	8.5527
ATP1B1	ENSBTAG00000002688	2187.25	-0.263741	0.0679992	-3.87858	0.000105066	0.149975	1652.67	1633.29	2101.32	2070.45	2353.25	1921.51	2256.12	1743.93	2333.51	1712.64	1699.27	1865.49	1416.99	2533.37	1951.92	1933.63	1733.42	1567.53	1611.24	1596.41	1901.97	1299.33	2480.03	1957.74	2961.6	1341.54	2100.1	1966.85	2282.09	2525.88	2061.04	1683.11	1778.34	2052.8	1770.71	2596.57	2118.35	2345.29	2511.21	1492.6	2394.17	2528.03
PKDREJ	ENSBTAG00000008066	7.00284	0.357153	0.092443	3.86349	0.000111779	0.149975	5.38915	6.18669	11.2534	13.5875	6.55503	5.62256	4.53796	7.30359	6.19297	1.25285	2.3601	14.8408	3.57645	11.6822	5.95551	2.69558	7.01789	11.8416	8.74092	7.73349	3.25401	5.40635	5.35354	8.69333	8.09497	5.83508	4.95891	7.42955	11.3466	6.65581	9.23403	6.14593	13.6655	3.68876	18.9454	7.30741	9.95868	6.10156	4.73218	7.26328	7.13614	4.27635
FKRP	ENSBTAG00000013985	82.6567	-0.266895	0.0687489	-3.88216	0.000103531	0.149975	74.5499	89.0883	65.4744	93.7068	85.6836	92.7723	77.9016	81.151	91.656	57.6309	68.4429	63.8155	57.2231	113.484	84.866	83.5631	51.4645	59.2079	67.9849	59.6583	79.7234	41.4487	82.9798	85.1946	66.4944	80.6302	61.9863	70.8284	53.8965	82.0883	68.3319	97.4569	73.7939	77.464	78.0922	73.0741	69.7108	84.6592	85.1792	70.817	80.2815	91.2288
C5AR2	ENSBTAG00000037735	51.1627	-0.353911	0.091928	-3.84988	0.000118178	0.149975	52.9933	29.6961	42.9676	54.8185	45.8852	57.6312	56.7245	46.256	106.519	25.0569	61.3626	8.90449	25.7504	63.4177	43.1774	94.3454	35.0894	53.2871	27.194	24.3052	29.2861	36.0423	34.798	66.0693	36.4273	59.4117	28.5137	18.8215	31.2032	33.279	57.251	43.8995	20.9538	25.8213	53.6017	52.3698	35.5667	26.6943	80.447	16.3424	83.8496	37.7744
Novel	ENSBTAG00000046120	8.9117	0.339794	0.0884981	3.83956	0.000123255	0.149975	5.38915	43.3068	10.2304	16.8672	12.1736	9.83948	8.31959	16.2302	6.19297	29.4419	4.7202	6.67837	13.5905	5.00666	5.95551	4.04337	11.6965	4.44059	23.3091	27.6196	0	3.60423	12.0455	5.216	8.09497	5.83508	8.67809	2.97182	9.9283	18.8581	2.77021	2.63397	8.19933	1.84438	18.0213	4.87161	7.11335	16.0166	1.57739	3.63164	1.78403	2.13817
ATG101	ENSBTAG00000000510	560.92	0.339794	0.0919091	3.69707	0.000218101	0.21579	318.858	418.22	446.045	885.529	365.209	340.165	415.223	939.728	911.605	2040.26	362.276	411.833	584.391	675.899	632.773	481.611	687.753	266.436	833.301	873.884	377.466	347.808	926.162	354.688	342.88	320.93	490.932	1394.77	510.598	260.686	398.91	479.383	1008.52	284.035	310.983	865.928	995.868	398.89	386.461	849.803	315.774	628.623
CSTF2	ENSBTAG00000003547	118.395	-0.202084	0.0544689	-3.71008	0.000207197	0.21579	104.19	84.139	107.419	110.574	112.372	111.046	94.5408	94.9466	99.0875	120.9	136.886	74.9461	87.2653	103.471	113.155	139.721	97.0808	108.054	111.689	108.269	149.685	138.763	100.379	133.877	123.159	140.042	106.616	134.723	112.048	149.756	96.034	112.383	96.5698	151.239	143.708	130.315	85.3602	114.404	100.953	90.791	156.995	131.141
KCNS3	ENSBTAG00000019212	70.1656	0.325083	0.0880294	3.69289	0.000221716	0.21579	60.1788	89.0883	58.3132	59.9723	73.5099	43.5748	34.0347	84.397	32.2034	70.7857	42.4818	59.3633	117.307	90.1199	77.4216	48.5205	168.429	103.614	77.697	71.8109	42.3022	46.855	64.2424	60.8533	102.922	55.168	78.1028	57.4552	90.773	43.2627	30.4723	53.5574	102.947	66.3977	130.77	51.1519	83.9375	70.168	170.358	118.028	80.2815	44.1889
TNK2	ENSBTAG00000021364	800.393	0.307888	0.0835342	3.68577	0.000228014	0.21579	783.223	1291.78	659.86	700.458	581.056	702.82	693.551	931.613	409.975	979.725	719.831	1055.92	774.658	962.948	708.705	792.501	864.37	709.015	1063.48	1037.39	761.439	610.917	1406.64	566.805	703.684	690.662	1343.86	1261.54	584.351	437.065	702.71	1582.14	1162.48	536.715	449.608	409.215	653.005	1414.8	474.795	764.46	533.426	753.35
ALDH16A1	ENSBTAG00000000330	207.798	0.24315	0.0664253	3.66051	0.000251717	0.225684	217.362	316.758	171.87	195.379	249.559	217.874	210.259	288.897	258.866	289.407	238.37	265.651	181.683	150.2	172.71	164.88	253.814	152.46	231.149	262.938	182.225	163.993	167.298	227.765	164.212	242.952	229.349	158.002	224.096	164.177	303.8	217.742	266.934	221.326	224.573	198.518	281.689	158.641	287.085	210.635	140.939	187.447
YPEL3	ENSBTAG00000009047	1244.16	0.25365	0.0706109	3.59222	0.00032787	0.279263	1721.83	1757.02	1479.31	916.921	1071.75	840.573	1444.58	1285.43	1309.19	2591.51	1062.05	1829.13	1273.21	917.888	1115.17	1047.23	1583.7	1308.49	1481.1	1464.94	1373.19	1265.09	1674.32	1001.47	1194.01	947.936	1652.56	1210.03	1197.07	767.636	789.51	1350.35	1408.46	951.7	1548.91	1741.6	1122.49	1040.32	1325.01	1790.4	854.552	1232.3
THTPA	ENSBTAG00000007097	203.209	0.22047	0.061623	3.57772	0.000346605	0.281163	208.38	320.47	188.239	184.134	227.085	167.271	251.1	218.296	153.586	226.139	254.891	267.877	236.045	128.504	206.954	178.358	216.385	224.99	267.084	248.576	227.781	236.077	210.126	232.981	197.748	217.489	259.103	168.403	182.964	132.007	186.527	223.888	245.98	202.882	187.144	151.02	200.596	211.267	137.233	323.216	133.803	196.712
RNF207	ENSBTAG00000009075	165.453	0.243044	0.0689871	3.52303	0.000426641	0.330356	158.082	272.214	196.423	209.903	175.581	151.809	163.367	235.338	191.982	154.726	167.567	224.096	180.968	150.2	157.821	129.388	192.992	195.386	161.221	187.813	265.202	151.378	164.621	149.525	165.947	138.451	226.87	158.497	113.466	153.084	140.357	215.986	165.809	232.392	94.2651	193.646	207.71	200.589	156.162	168.871	196.244	163.214
PPT2	ENSBTAG00000004436	254.511	0.197619	0.0565419	3.49509	0.00047391	0.335805	273.05	279.638	298.727	241.295	254.241	181.328	307.069	310.808	234.094	426.594	278.492	342.081	364.797	195.26	208.443	208.908	297.091	233.871	273.882	267.358	221.273	218.056	322.551	226.026	288.528	243.482	311.171	236.26	195.729	194.128	224.387	258.129	310.663	234.236	238.435	289.861	240.431	294.4	223.99	261.478	223.004	280.101
POLM	ENSBTAG00000007796	26.4416	0.306767	0.0891992	3.43913	0.000583591	0.335805	21.5566	24.7468	12.2765	10.7763	27.1565	16.8677	19.6645	19.4762	12.3859	65.7744	20.0609	31.9078	27.181	16.6889	20.8443	18.8691	43.277	19.2426	38.8485	33.1435	14.6431	14.4169	46.8434	46.944	38.162	25.4622	27.274	32.69	36.8765	12.2023	30.4723	28.0957	37.3525	35.0432	25.4146	19.4864	25.608	47.2871	9.46436	56.2904	23.1924	32.0726
EXD1	ENSBTAG00000008363	11.779	0.321575	0.0923554	3.48193	0.000497807	0.335805	17.9638	11.136	4.09215	7.49654	16.3876	8.43384	9.07592	10.5496	1.23859	1.25285	10.6205	25.2294	7.86818	13.3511	7.44438	8.53601	21.0537	26.6436	8.74092	19.8861	11.3891	10.8127	16.0606	12.1707	19.081	21.2185	14.8767	9.90607	12.765	3.3279	16.6213	18.4378	4.55518	20.2882	16.1729	4.87161	46.9481	25.9316	1.57739	18.1582	5.3521	12.829
DPYSL3	ENSBTAG00000010661	610.443	-0.297998	0.0862574	-3.45475	0.000550811	0.335805	674.542	468.951	382.616	360.302	561.391	510.247	685.232	617.559	526.402	247.437	590.025	441.514	498.557	637.515	693.817	861.688	471.368	821.51	356.435	325.911	445.8	436.112	499.217	805.002	578.212	529.932	419.028	435.372	824.049	703.297	939.101	451.287	432.742	483.228	571.598	226.53	435.337	282.96	742.952	381.322	620.844	1096.88
KCNK7	ENSBTAG00000010802	4.6201	0.310314	0.0902684	3.43768	0.000586718	0.335805	4.49096	7.42403	7.16127	8.43361	5.15038	7.0282	3.78163	4.86906	3.71578	6.89065	2.3601	5.93633	5.72231	1.66889	1.48888	2.24632	8.18754	2.9604	7.7697	8.83827	0	0	0	5.216	2.31285	7.95693	11.1575	5.44834	4.25498	3.3279	2.77021	1.75598	18.2207	3.68876	8.31751	6.08951	7.11335	9.15234	1.57739	1.81582	5.3521	5.7018
ZIC4	ENSBTAG00000014749	54.9918	0.266239	0.0770854	3.45383	0.000552695	0.335805	52.0951	77.9523	48.0828	59.0353	57.1224	44.9805	62.0188	54.3711	22.2947	64.5215	34.2215	67.5257	48.6397	65.0866	49.1329	51.2161	59.6521	53.2871	55.3591	57.4487	66.7073	39.6466	82.9798	46.944	59.5558	41.9065	83.0617	93.6124	34.0399	34.3883	54.4808	99.2129	89.2815	33.1988	44.3601	57.2414	58.3294	90.7608	41.0122	50.8429	51.737	47.0398
TRHR	ENSBTAG00000019997	0.79541	0.183992	0.0535555	3.43554	0.00059138	0.335805	1.79638	0	5.11519	0	1.40465	1.40564	0	0	0	0.626423	0	0.742041	1.43058	0	0	0	5.84824	1.4802	0	0	0	0	2.67677	1.73867	0.578212	0.530462	4.95891	1.48591	1.41833	0	3.69361	3.51196	0	0	0	0	0	1.52539	0	0	0	1.42545
CIART	ENSBTAG00000021487	295.157	0.309209	0.0899135	3.43896	0.000583951	0.335805	325.145	466.476	165.732	199.595	248.623	201.007	185.3	137.145	210.561	530.58	299.733	569.887	234.615	312.082	128.043	211.603	471.368	421.856	267.084	296.082	266.829	178.41	766.894	243.413	407.639	298.65	370.678	358.104	329.052	178.597	134.817	539.964	291.532	184.438	207.938	400.69	355.667	433.211	225.567	510.245	247.981	309.323
PPARGC1A	ENSBTAG00000017024	365.717	-0.278019	0.0812024	-3.42378	0.00061757	0.339365	347.6	240.044	259.852	261.91	341.798	320.486	293.455	279.971	189.505	157.858	365.816	299.042	255.358	595.793	340.953	388.613	341.537	222.03	239.89	220.957	401.871	232.473	306.49	365.12	490.324	263.64	467.377	390.299	258.136	533.574	614.987	359.976	269.667	444.496	269.857	264.285	244.699	521.684	209.793	341.374	456.713	498.907
TMEM246	ENSBTAG00000020844	101.82	-0.227822	0.0667374	-3.41371	0.000640846	0.341151	81.7354	89.0883	80.82	111.043	115.181	118.074	120.256	96.5696	101.565	88.952	116.825	66.7837	63.6607	113.484	151.865	133.881	64.3307	93.2525	93.2364	109.374	100.874	108.127	82.9798	79.9786	112.173	104.501	68.185	93.1171	127.65	82.0883	108.962	74.6292	78.3491	114.352	91.0306	60.8951	95.3188	112.879	130.924	101.686	87.4177	81.9633
CCBE1	ENSBTAG00000008723	6.79786	-0.300494	0.0890172	-3.37568	0.000736335	0.367614	4.49096	6.18669	1.02304	3.27974	3.74573	15.462	3.78163	0.81151	4.95438	1.87927	11.8005	0.742041	6.4376	1.66889	11.911	10.3331	5.84824	14.802	2.91364	3.31435	6.50803	9.01058	5.35354	5.216	4.6257	10.0788	9.91781	3.46712	9.9283	8.87441	2.77021	0.87799	3.64414	11.0663	6.46918	0	4.26801	2.28809	4.73218	10.8949	10.7042	8.5527
CXorf38	ENSBTAG00000011788	54.6082	0.261897	0.0775867	3.37554	0.000736704	0.367614	61.9752	76.7149	60.3592	61.8465	45.417	52.0087	55.2118	70.6013	58.2139	110.877	57.8225	43.7804	42.2021	31.7088	77.4216	68.2881	52.6342	48.8465	49.5319	80.6492	53.6912	59.4698	70.9344	50.4213	32.3799	44.0283	78.1028	67.3613	82.263	33.279	36.9361	47.4115	72.8829	71.9308	43.4359	57.2414	69.7108	39.6602	89.9114	50.8429	57.0891	49.8907
AP5B1	ENSBTAG00000046875	184.525	0.247587	0.0734968	3.36868	0.000755298	0.367614	194.907	241.281	228.138	240.358	182.604	137.753	227.654	180.967	177.119	423.462	182.908	227.807	200.281	175.233	123.577	160.836	187.144	122.856	272.911	267.358	205.003	171.201	232.879	159.957	167.681	192.027	194.637	231.802	114.885	89.8534	124.659	184.378	235.958	151.239	182.523	159.545	192.06	196.013	206.638	205.188	114.178	201.701
SEC24D	ENSBTAG00000003619	236.867	-0.227977	0.0686041	-3.32308	0.00089029	0.388874	217.362	173.227	157.548	232.393	243.472	224.902	177.737	206.123	287.354	150.341	198.249	165.475	183.114	288.717	278.42	203.966	183.635	259.035	202.012	188.918	169.209	236.077	199.419	222.549	172.307	247.195	154.966	217.438	320.542	327.244	251.166	197.548	170.364	219.481	236.587	203.39	241.854	173.132	263.425	268.741	306.854	218.806
GPR19	ENSBTAG00000011959	8.65753	0.309523	0.0926468	3.34089	0.000835106	0.388874	6.28734	4.94935	8.1843	5.15387	6.55503	7.0282	4.53796	8.92661	2.47719	10.6492	7.0803	2.96816	10.014	5.00666	4.46663	6.28969	7.01789	11.8416	16.5106	13.2574	4.88102	5.40635	24.0909	12.1707	5.20391	6.89601	19.8356	0.990607	24.1116	4.4372	2.77021	7.90191	10.0214	12.9107	9.70376	9.74321	12.804	9.91504	15.7739	21.7898	8.92017	9.97815
MYLK4	ENSBTAG00000012079	37.4245	-0.305378	0.0917795	-3.3273	0.000876917	0.388874	44.0114	23.5094	32.7372	12.6504	85.2154	30.9241	13.6139	46.256	14.8631	26.3097	37.7616	21.5192	46.4938	18.3578	64.0217	62.4477	38.5984	54.7673	12.6258	14.3622	21.1511	28.8339	12.0455	67.8079	35.8491	28.1145	9.91781	15.3544	14.1833	35.4976	38.7829	18.4378	12.7545	14.755	30.4975	45.0623	12.804	37.3721	41.0122	10.8949	28.5445	36.349
TSC22D1	ENSBTAG00000047739	1736.89	0.175203	0.052509	3.33663	0.000848018	0.388874	1546.69	1650.61	2037.89	1515.24	1877.08	1516.69	1336.43	1899.74	1596.55	2672.32	1457.36	1795.74	2169.47	2121.15	1811.96	1721.58	2167.36	1304.05	1840.45	1895.81	1711.61	1630.92	2177.55	1749.1	1534.57	1479.46	1756.69	2020.84	1625.4	1608.49	1805.25	2217.8	2400.58	1578.79	1449.56	1888.96	1552.13	1574.2	1549	1605.18	1898.21	1799.63
PDE1B	ENSBTAG00000004337	56.415	0.24338	0.0738278	3.29659	0.000978647	0.416781	62.8734	92.8003	49.1058	68.8745	70.2324	49.1974	59.7498	75.4704	66.8841	57.0045	62.5427	77.9143	38.6256	60.0799	53.5996	55.7087	73.6878	62.1683	37.8773	39.7722	42.3022	68.4804	48.1818	79.9786	53.7737	63.125	48.3493	68.8472	68.0797	32.1697	88.6467	60.5813	61.9505	49.7983	63.7676	48.7161	85.3602	84.6592	31.5479	61.7379	42.8168	51.3162
TTPA	ENSBTAG00000022471	2.1058	0.251433	0.0768621	3.27122	0.00107086	0.444929	0	1.23734	8.1843	1.4056	5.15038	1.40564	1.51265	0	0	2.50569	1.18005	2.22612	5.00702	0	1.48888	2.24632	2.3393	1.4802	2.91364	4.41913	0	1.80212	4.01515	5.216	0	4.2437	1.23973	2.47652	0	0	1.84681	1.75598	8.19933	0	1.38625	0	2.84534	2.28809	0	3.63164	8.92017	0.712725
PITPNA	ENSBTAG00000011480	513.121	0.209315	0.0642949	3.25555	0.00113173	0.448348	618.854	660.738	595.408	526.632	441.996	396.391	465.897	425.231	557.367	872.607	469.66	648.544	623.732	512.348	440.708	462.293	768.459	596.52	579.814	645.194	559.691	639.751	661.162	471.178	378.151	414.291	606.226	549.787	391.459	286.2	682.395	544.354	461.895	505.36	376.136	572.414	394.079	546.09	712.981	472.113	399.624	543.096
SLC25A40	ENSBTAG00000033449	19.5789	0.288634	0.0885426	3.25983	0.00111478	0.448348	29.6403	12.3734	18.4147	32.3288	24.3472	16.8677	14.3702	22.7223	11.1473	5.01138	16.5207	39.3282	27.8963	16.6889	13.3999	13.9272	28.0716	17.7624	12.6258	15.467	26.0321	25.2296	30.7828	24.3413	17.9246	20.1576	21.0754	16.8403	8.50997	16.6395	34.1659	21.9498	25.509	33.1988	15.7109	23.1401	21.34	24.4063	18.9287	32.6847	16.0563	15.6799
GRIA3	ENSBTAG00000011833	30.7772	-0.297645	0.0918939	-3.23901	0.00119946	0.464382	21.5566	23.5094	20.4608	32.7974	33.2434	42.1692	15.8829	38.9525	37.1578	7.51707	40.1217	8.90449	12.1599	46.7288	78.9105	30.5499	11.6965	37.0049	23.3091	14.3622	26.0321	32.4381	16.0606	33.0346	19.081	62.0641	19.8356	15.3544	28.3666	22.186	17.5447	39.5096	16.3987	35.0432	35.1184	29.2296	29.8761	21.3555	39.4348	25.4215	39.2487	40.6253
TMEM214	ENSBTAG00000017423	566.615	0.123975	0.0384833	3.22151	0.00127515	0.482714	496.7	572.887	635.307	562.241	574.97	461.05	505.226	628.108	593.287	719.133	545.183	610.7	658.066	614.15	510.685	524.74	570.788	516.589	703.158	683.861	496.237	470.352	633.056	542.464	542.363	598.892	469.856	540.376	544.638	539.12	667.621	604.935	659.59	520.115	543.873	507.865	577.604	547.615	608.874	533.851	528.074	601.54
FUT4	ENSBTAG00000038062	31.9302	-0.239437	0.0745434	-3.21206	0.00131789	0.488047	25.1494	27.2214	36.8294	33.2659	21.5379	22.4902	27.2278	30.0259	35.9192	18.7927	28.3212	18.551	34.3339	41.7222	34.2442	35.9411	18.7144	29.604	24.2803	22.0957	29.2861	32.4381	18.7374	39.9893	33.5363	33.9496	22.3151	26.2511	34.0399	27.7325	36.9361	22.8278	39.1746	20.2882	36.9667	14.6148	17.072	32.0332	33.1252	30.8689	48.1689	37.0617
BLCAP	ENSBTAG00000003209	2048.4	0.210421	0.0656718	3.20413	0.00135474	0.49102	2882.3	2540.25	1966.28	1836.18	1802.16	1364.88	1851.49	1683.88	1691.92	3313.78	2081.61	2888.02	2273.19	1912.54	1444.21	1914.76	2511.23	1714.07	2071.6	1968.72	2126.5	2802.29	2149.44	1636.08	2333.66	1800.92	3007.58	2482.46	1660.86	1409.92	2237.41	2372.33	2607.39	2235.39	1424.61	2508.88	2082.79	2674.01	2020.64	2763.68	1682.34	1942.17
THBD	ENSBTAG00000002758	456.288	-0.256513	0.0806746	-3.1796	0.00147477	0.513434	317.061	315.521	269.059	498.989	311.832	459.644	306.312	383.033	615.581	545.614	472.02	186.994	325.457	478.97	538.973	542.261	260.832	586.158	352.55	336.959	271.71	385.653	364.04	401.632	403.592	589.874	335.966	292.724	449.61	286.2	426.612	412.655	398.123	429.741	623.351	372.678	301.606	243.3	638.844	424.902	392.487	412.668
SLC22A13	ENSBTAG00000039310	1.72492	0.205465	0.0646281	3.17919	0.00147686	0.513434	0.898191	2.47468	1.02304	1.4056	1.40465	2.81128	0	0	0	0	0	0	0.715289	1.66889	0	0.898528	2.3393	1.4802	2.91364	4.41913	0	1.80212	0	5.216	1.73464	2.12185	2.47945	0	9.9283	0	0.923403	6.14593	1.82207	3.68876	0	0	18.4947	1.52539	0	0	0	0.712725
Novel	ENSBTAG00000021407	139.152	0.289186	0.0912225	3.17012	0.00152376	0.519147	157.183	215.297	93.0965	81.0563	91.3022	59.0369	244.293	152.564	35.9192	67.6536	121.545	162.507	120.169	143.524	90.8215	181.053	232.76	171.703	202.012	246.367	104.128	138.763	210.126	212.117	188.497	96.0136	362	159.488	85.0997	73.2139	103.421	257.251	193.14	140.173	117.369	141.277	214.823	167.03	29.9705	150.713	83.8496	148.959
ATP6V1A	ENSBTAG00000002703	246.275	-0.146238	0.0466639	-3.13385	0.00172529	0.532707	229.039	217.771	202.562	238.015	228.958	238.959	199.67	218.296	208.084	155.979	273.772	179.574	218.878	300.4	236.731	263.269	243.287	190.946	240.861	227.585	281.472	273.922	211.465	250.368	241.114	283.797	195.877	236.755	222.677	303.949	244.702	242.325	229.581	311.7	239.822	215.569	229.05	251.689	230.299	248.767	331.83	243.752
RUNX1	ENSBTAG00000004742	21.7955	-0.28111	0.0895801	-3.13809	0.00170052	0.532707	10.7783	27.2214	9.20734	22.4896	9.83254	22.4902	17.3955	16.2302	30.9649	3.13211	54.2823	8.90449	22.8893	16.6889	17.8665	17.5213	8.18754	29.604	7.7697	9.94305	14.6431	16.219	12.0455	5.216	8.67318	161.791	6.19863	18.3262	26.9482	35.4976	10.1574	12.2919	8.19933	5.53314	80.4026	9.74321	12.804	16.0166	31.5479	12.7107	21.4084	11.4036
FAR2	ENSBTAG00000011095	67.4476	-0.266112	0.0846271	-3.14452	0.00166359	0.532707	32.3349	32.1708	37.8524	57.6297	47.7581	50.603	67.3131	62.4862	58.2139	33.8268	63.7227	24.4873	61.5149	55.0733	69.9772	87.1572	50.2949	88.8119	52.4455	60.7631	43.9292	50.4593	37.4748	55.6373	57.8212	86.4653	40.911	29.2229	80.8447	65.4488	86.7999	58.8254	41.9077	73.7752	97.0376	48.7161	58.3294	56.4395	97.7983	83.5277	112.394	62.007
INPP5K	ENSBTAG00000011479	448.35	0.124804	0.0398801	3.12947	0.00175119	0.532707	552.388	509.783	536.072	426.834	441.06	390.768	397.071	502.324	457.041	538.723	466.12	586.954	410.576	403.871	394.552	440.728	433.94	466.262	457.441	450.752	408.379	497.384	497.879	464.224	427.877	460.971	443.822	412.093	509.18	445.939	442.31	437.239	495.604	398.386	473.636	444.534	480.862	406.517	608.874	526.588	371.079	448.304
RRAS2	ENSBTAG00000011905	242.807	-0.211354	0.0670276	-3.15323	0.00161473	0.532707	291.912	181.889	278.266	221.148	287.017	217.874	211.771	191.516	308.41	285.649	237.19	141.73	214.587	283.711	287.353	186.894	184.804	238.312	178.703	174.556	253.813	295.547	182.02	182.56	241.693	352.757	132.651	217.934	272.319	267.342	155.132	183.5	214.094	263.746	344.253	364.152	179.256	252.452	372.265	243.32	230.14	228.785
LAMB3	ENSBTAG00000016542	36.3992	0.278376	0.0884614	3.14687	0.0016503	0.532707	36.8258	64.3416	29.6681	31.8603	49.6309	30.9241	44.6233	44.633	17.3403	46.9817	40.1217	51.2008	37.195	33.3777	37.2219	25.1588	23.393	53.2871	41.7622	48.6105	22.7781	23.4275	40.1515	39.9893	30.067	44.5588	50.8288	26.2511	25.5299	19.9674	38.7829	30.7297	48.2849	31.3545	32.3459	52.3698	35.5667	31.2705	25.2383	103.502	30.3286	39.1999
NSA2	ENSBTAG00000003066	18.6739	0.280856	0.0899505	3.12234	0.00179418	0.536209	15.2693	23.5094	26.599	21.5526	29.4976	15.462	27.9841	25.1568	28.4877	45.7288	18.8808	14.8408	25.0351	10.0133	7.44438	9.8838	19.884	14.802	13.597	37.5626	8.13504	16.219	18.7374	8.69333	17.3464	13.2616	26.0343	13.8685	12.765	9.98371	16.6213	19.3158	27.3311	16.5994	23.1042	26.7938	17.072	32.7959	15.7739	16.3424	21.4084	17.1054
LF	ENSBTAG00000001292	7.83222	-0.236411	0.0760917	-3.10692	0.00189045	0.555238	3.59276	11.136	15.3456	4.2168	5.15038	0	1.51265	8.1151	34.6806	9.39634	12.9806	1.48408	2.86116	15.02	4.46663	0.449264	1.16965	1.4802	6.79849	7.73349	0	10.8127	4.01515	5.216	23.1285	18.0357	3.71918	4.45773	0	1.1093	15.6979	0.87799	0.911036	9.2219	4.62084	7.30741	0	7.62695	6.30957	1.81582	26.7605	29.9344
LIMK2	ENSBTAG00000010662	357.482	0.192219	0.0622158	3.08955	0.00200457	0.569131	423.946	449.154	360.109	333.128	341.798	300.807	377.407	365.991	253.912	408.428	366.996	475.648	399.847	295.393	312.664	269.558	361.421	373.01	384.6	345.797	356.315	315.37	560.783	309.482	343.458	383.524	498.37	427.942	455.283	287.309	327.808	488.163	348.016	285.879	331.314	263.067	490.821	362.28	517.385	317.768	287.229	419.795
KLHL22	ENSBTAG00000020161	202.571	0.200699	0.0649191	3.09153	0.00199129	0.569131	204.788	254.892	173.916	153.211	150.297	122.291	171.686	202.877	180.835	355.182	189.988	292.364	235.33	186.915	150.377	224.183	245.626	171.703	247.659	220.957	198.495	138.763	279.722	199.946	189.654	199.984	270.26	240.222	180.128	171.942	190.221	250.227	259.645	173.372	140.474	205.825	203.442	232.622	206.638	237.872	121.314	210.967
ZFYVE1	ENSBTAG00000011041	474.958	0.136522	0.0446929	3.05467	0.00225306	0.586784	523.645	564.226	528.911	472.751	496.309	435.748	487.074	619.182	516.494	561.275	442.519	595.859	528.599	443.924	533.018	445.22	502.949	387.812	482.693	441.913	427.903	463.144	509.924	379.029	458.522	478.477	554.158	479.949	431.172	409.332	584.514	525.038	540.244	392.853	453.304	407.997	465.213	520.921	358.068	599.22	392.487	586.572
GRM4	ENSBTAG00000013632	27.928	0.282858	0.0926803	3.05197	0.00227342	0.586784	49.4005	65.5789	17.3916	22.9582	30.4341	8.43384	25.7151	21.9108	23.5333	25.6833	18.8808	42.2963	22.174	18.3578	20.8443	22.9125	50.2949	62.1683	42.7334	23.2005	42.3022	54.0635	20.0758	26.08	17.9246	13.2616	59.5069	35.1665	35.4582	13.3116	7.38723	21.0718	40.9966	22.1326	19.4075	31.6654	15.6494	38.8975	33.1252	39.948	19.6244	13.5418
HGFAC	ENSBTAG00000017335	3.46738	0.269689	0.0882929	3.05449	0.00225446	0.586784	0	3.71201	4.09215	4.2168	5.61859	1.40564	3.02531	4.05755	0	6.26423	0	3.7102	2.86116	8.34443	2.97775	1.79706	2.3393	4.44059	6.79849	4.41913	0	0	4.01515	10.432	0	4.2437	0	3.96243	7.09164	2.2186	4.61702	6.14593	12.7545	3.68876	2.7725	3.6537	4.26801	2.28809	0	3.63164	1.78403	1.42545
DUSP22	ENSBTAG00000027375	88.4272	0.195728	0.0637724	3.06917	0.00214655	0.586784	100.597	118.784	87.9813	88.5529	88.4929	71.6877	71.851	112.8	73.077	109.624	108.565	120.953	89.4111	90.1199	93.7992	97.9395	101.759	102.134	95.1789	88.3827	66.7073	54.0635	105.732	62.5919	98.296	76.3865	104.137	105.995	65.2431	61.0116	77.5659	138.722	97.4809	66.3977	85.0235	93.7784	92.4735	97.625	93.0662	59.922	80.2815	78.3997
Novel	ENSBTAG00000037896	1.40092	-0.215642	0.0703877	-3.06363	0.00218671	0.586784	1.79638	0	1.02304	1.87414	1.40465	0	2.26898	0	1.23859	0	1.18005	0	1.43058	5.00666	0	0.449264	1.16965	2.9604	0	1.10478	4.88102	1.80212	1.33838	1.73867	1.15642	0.530462	0	0.495303	0	1.1093	1.84681	0	0	0	0.924168	4.87161	0	0.762695	0	0	3.56807	4.27635
Novel	ENSBTAG00000040411	105.753	-0.212219	0.069517	-3.05277	0.0022674	0.586784	90.7173	65.5789	94.1195	92.3012	102.071	156.026	91.5155	99.8157	117.666	41.9703	87.3238	100.918	85.1194	130.173	144.421	115.012	112.286	150.98	93.2364	97.221	82.9774	120.742	92.3485	111.275	91.9357	99.1964	85.5411	70.8284	124.813	183.035	83.1063	99.2129	65.5946	94.0634	115.521	99.8679	81.0921	94.5742	160.894	94.4226	142.723	136.13
CCL17	ENSBTAG00000001191	3.50493	0.249403	0.0825025	3.02298	0.00250299	0.596116	3.59276	0	1.02304	4.68534	0.468216	2.81128	2.26898	3.24604	1.23859	12.5285	2.3601	2.22612	5.72231	1.66889	1.48888	1.34779	0	7.40099	8.74092	5.52392	1.62701	0	2.67677	3.47733	0	4.77416	4.95891	4.45773	12.765	3.3279	0.923403	2.63397	10.9324	0	10.1658	6.08951	8.53602	5.33887	1.57739	1.81582	1.78403	2.13817
PHF1	ENSBTAG00000001634	505.492	0.172195	0.0569996	3.02099	0.00251954	0.596116	533.526	721.368	527.888	501.331	508.015	389.362	559.682	636.224	476.859	549.373	593.566	686.388	586.537	452.268	424.33	407.482	546.226	373.01	699.273	666.185	458.816	450.529	590.227	448.576	551.614	587.221	585.151	530.47	343.235	369.397	550.348	498.699	619.505	461.095	500.899	528.569	628.82	505.667	358.068	488.455	388.919	544.522
PCSK5	ENSBTAG00000008101	87.4202	-0.205891	0.0681289	-3.02208	0.00251041	0.596116	94.3101	59.3922	67.5205	96.0494	77.7239	95.5835	63.5314	84.397	65.6455	46.3553	94.4041	61.5894	67.9525	80.1066	98.2659	87.1572	79.5361	66.6089	72.841	50.82	79.7234	100.919	81.6414	76.5013	105.813	101.849	76.8631	92.1264	116.303	125.351	101.574	88.677	71.0608	77.464	107.666	65.7667	78.2468	89.9981	86.7566	83.5277	121.314	74.1234
TGFBR3	ENSBTAG00000024269	404.299	-0.254433	0.0841256	-3.02444	0.00249095	0.596116	304.487	388.524	288.497	340.156	284.207	354.221	296.48	339.211	457.041	83.9406	355.195	235.969	302.567	509.01	482.396	488.35	323.993	543.233	313.702	229.795	318.893	491.978	368.056	505.952	272.916	462.032	304.973	378.907	582.933	360.523	450.621	359.976	213.182	291.412	410.331	185.121	341.441	226.521	369.11	421.27	535.21	439.038
Novel	ENSBTAG00000045645	1.60784	0.242362	0.0797744	3.03809	0.00238085	0.596116	0.898191	2.47468	0	3.27974	1.87286	1.40564	1.51265	2.43453	0	1.25285	0	0.742041	5.72231	1.66889	0	1.79706	1.16965	2.9604	2.91364	2.20957	0	1.80212	1.33838	1.73867	0.578212	1.06092	0	2.97182	1.41833	1.1093	0.923403	4.38995	3.64414	0	1.84834	1.2179	0	6.10156	0	3.63164	1.78403	0.712725
C16orf96	ENSBTAG00000047316	4.57507	0.268519	0.0882933	3.04122	0.00235622	0.596116	8.08372	7.42403	6.13823	4.68534	3.74573	2.81128	2.26898	1.62302	1.23859	1.87927	7.0803	2.96816	14.3058	11.6822	2.97775	3.14485	14.0358	5.92079	2.91364	11.0478	0	1.80212	5.35354	1.73867	2.89106	3.18277	4.95891	8.91546	1.41833	3.3279	9.23403	10.5359	3.64414	1.84438	7.39334	2.4358	4.26801	9.91504	3.15479	5.44746	0	2.13817
TMEM179B	ENSBTAG00000009486	91.9489	0.20896	0.0694133	3.01037	0.00260927	0.599499	102.394	117.547	123.788	103.546	96.9208	68.8764	90.7592	91.7006	85.463	201.082	119.185	136.536	90.8417	83.4443	59.5551	63.3462	91.2326	87.3317	98.0925	111.583	79.7234	81.0952	120.455	78.2399	93.6703	100.257	109.096	83.7063	73.7531	57.6837	88.6467	105.359	116.613	82.9971	97.9618	132.751	92.4735	98.3877	86.7566	78.0802	85.6336	106.196
HID1	ENSBTAG00000010809	210.113	0.201339	0.0668544	3.0116	0.00259875	0.599499	204.788	235.094	290.543	228.644	282.334	125.102	217.066	261.306	137.484	233.656	257.251	270.103	230.323	221.962	184.621	243.501	218.724	205.747	241.832	220.957	188.733	214.452	178.005	203.424	200.64	283.797	167.363	216.448	160.271	160.849	351.817	165.94	277.866	272.968	178.827	220.44	206.287	221.182	186.132	216.083	203.38	252.305
RASGRF2	ENSBTAG00000030259	148.07	-0.241234	0.0803349	-3.00285	0.0026746	0.599499	149.998	116.31	123.788	217.4	136.719	210.846	141.433	102.25	122.621	28.189	128.626	112.79	73.6748	252.002	209.932	192.734	100.59	116.936	131.114	133.679	149.685	140.565	80.303	121.707	145.709	158.608	104.137	188.215	181.546	237.39	147.745	116.773	97.4809	153.084	148.329	97.4321	123.772	167.03	118.304	141.634	178.403	172.479
Novel	ENSBTAG00000046416	138.183	0.224961	0.0748258	3.00646	0.0026431	0.599499	126.645	186.838	159.594	169.141	145.147	80.1215	197.401	185.836	106.519	295.671	161.667	170.669	175.246	110.147	99.7547	138.373	121.643	90.2921	178.703	185.604	143.177	102.721	192.727	137.355	138.193	144.816	156.206	155.03	70.9164	73.2139	139.434	144.868	215.916	105.13	120.142	169.288	125.195	123.557	80.447	130.739	96.3378	131.141
HSD17B12	ENSBTAG00000000087	199.658	-0.200101	0.0668727	-2.99226	0.00276917	0.612634	210.177	201.686	199.492	187.882	165.749	352.816	196.645	180.155	178.358	115.262	186.448	140.988	211.726	191.922	256.087	210.705	166.09	233.871	151.509	144.727	227.781	214.452	157.929	210.378	143.975	207.941	169.843	190.197	217.004	230.735	165.289	187.012	173.097	247.147	226.883	304.475	139.422	147.2	230.299	176.134	262.253	168.203
ZNF385B	ENSBTAG00000003120	56.6826	-0.2609	0.0873709	-2.98612	0.00282544	0.61383	61.077	17.3227	25.576	50.6017	75.851	37.9523	74.12	43.01	59.4525	4.38496	51.9222	25.9714	42.9173	61.7488	23.822	34.5933	12.8661	32.5644	8.74092	15.467	26.0321	21.6254	46.8434	62.5919	46.8352	66.3078	14.8767	36.1572	68.0797	42.1534	98.8042	7.90191	21.8649	20.2882	71.1609	58.4593	34.1441	12.2031	34.7026	19.974	62.4412	91.2288
KNOP1	ENSBTAG00000019593	66.9296	-0.163589	0.0548251	-2.98383	0.00284664	0.61383	55.6879	74.2403	63.4284	63.7206	52.9084	70.282	56.7245	42.1985	59.4525	63.8951	68.4429	64.5576	83.6888	75.0999	66.9995	68.7374	42.1073	53.2871	61.1864	51.9248	76.4694	84.6995	58.8889	76.5013	61.8687	67.8991	65.7055	56.4646	52.4781	76.5418	59.0978	69.3612	68.3277	84.8415	62.3813	69.4204	69.7108	67.8799	75.7148	43.5797	73.1454	64.1452
Novel	ENSBTAG00000037989	11.8856	-0.276176	0.0927103	-2.97891	0.00289275	0.615976	7.18553	2.47468	8.1843	7.96507	12.6418	11.2451	17.3955	14.6072	12.3859	9.39634	20.0609	14.8408	12.8752	10.0133	11.911	42.2308	2.3393	19.2426	14.5682	17.6765	11.3891	12.6148	12.0455	12.1707	15.0335	24.4013	3.71918	12.8779	7.09164	21.0767	12.0042	8.7799	7.28829	9.2219	14.7867	13.3969	4.26801	7.62695	9.46436	5.44746	5.3521	9.97815
VPS36	ENSBTAG00000004307	800.146	-0.160861	0.054123	-2.97214	0.00295736	0.62009	990.705	791.896	890.043	662.975	834.361	950.213	644.39	777.426	662.648	567.539	837.836	699.745	613.718	807.741	823.349	781.27	890.102	880.718	708.985	698.223	893.227	902.86	686.591	834.559	882.93	887.463	717.802	795.457	792.845	939.578	548.502	664.639	485.582	1005.19	731.941	741.702	702.799	774.136	870.721	838.909	818.872	768.317
SNORA23	ENSBTAG00000042414	6.42263	-0.272195	0.09167	-2.96929	0.00298488	0.62009	4.49096	9.8987	6.13823	6.55947	5.15038	9.83948	4.53796	5.68057	1.23859	3.75854	8.26035	5.19429	3.57645	10.0133	13.3999	6.28969	7.01789	10.3614	4.85606	6.6287	6.50803	3.60423	5.35354	3.47733	6.36033	15.3834	2.47945	5.94364	5.67331	5.54651	3.69361	6.14593	1.82207	3.68876	3.69667	6.08951	4.26801	3.05078	3.15479	3.63164	3.56807	11.4036
MYOZ2	ENSBTAG00000002574	5640.48	-0.268623	0.0907681	-2.95944	0.00308197	0.628895	6842.42	2703.58	5853.82	4469.34	5741.74	5002.67	8942.05	6541.58	8686.26	6132.68	4572.7	4096.81	3687.32	6595.44	6978.37	5137.78	5718.41	2537.06	2739.79	2925.47	4412.44	4184.51	3896.04	5527.22	6522.81	3124.95	6338.72	4189.77	5986.76	5851.56	7762.13	2407.45	3123.03	4874.7	3600.56	15229.9	4263.74	2337.66	8951.7	4303.49	6404.68	7433.01
MXD3	ENSBTAG00000005010	15.3741	0.271216	0.0928434	2.92122	0.0034866	0.628895	28.7421	21.0347	9.20734	6.55947	8.42789	23.8959	13.6139	24.3453	8.67016	25.0569	7.0803	18.551	24.3198	13.3511	32.7553	14.3764	35.0894	23.6832	27.194	14.3622	16.2701	19.8233	8.0303	10.432	12.1424	6.89601	27.274	13.8685	28.3666	5.54651	16.6213	20.1938	27.3311	5.53314	13.4004	10.9611	22.7627	21.3555	6.30957	25.4215	12.4882	11.4036
LMCD1	ENSBTAG00000005431	2540.11	-0.262365	0.0895588	-2.92953	0.00339472	0.628895	3633.18	1604.83	2226.13	2284.1	2730.64	1297.41	2611.6	2032.83	7258.16	2398.57	4559.72	1915.21	2611.52	2146.19	1686.9	2384.69	1586.04	1235.97	1121.75	1047.33	1584.71	1391.23	2600.48	2081.18	3166.29	6441.4	2501.77	2056.5	1555.91	1994.52	3472	1249.38	2147.31	2248.3	4979.42	3480.76	1347.27	2079.11	2276.18	1648.76	3466.38	3206.55
XRRA1	ENSBTAG00000006610	24.8643	0.250023	0.0854822	2.92485	0.00344618	0.628895	38.6222	50.7308	14.3225	22.4896	21.5379	19.679	27.9841	18.6647	24.7719	40.091	22.421	28.9396	12.8752	15.02	16.3776	15.275	18.7144	28.1238	30.1076	28.7244	26.0321	41.4487	20.0758	31.296	20.2374	19.6271	44.6302	33.6806	34.0399	21.0767	27.7021	35.9976	24.598	20.2882	25.8767	19.4864	28.4534	33.5586	42.5896	30.8689	17.8403	23.5199
FZD10	ENSBTAG00000007047	3.16126	-0.254092	0.0860737	-2.95203	0.00315693	0.628895	1.79638	1.23734	3.06911	1.87414	0.936432	4.21692	3.02531	4.86906	7.43156	3.75854	7.0803	0.742041	3.57645	1.66889	5.95551	2.24632	1.16965	8.88119	3.88485	4.41913	6.50803	5.40635	4.01515	5.216	1.73464	4.77416	1.23973	0.495303	2.83666	3.3279	0	0.87799	1.82207	1.84438	2.7725	3.6537	1.42267	2.28809	0	0	0	0.712725
TMTC4	ENSBTAG00000007066	116.651	-0.185874	0.0635583	-2.92446	0.0034505	0.628895	102.394	81.6643	136.064	114.791	120.8	151.809	105.129	145.26	125.098	111.503	112.105	54.169	110.155	123.498	162.288	99.7366	109.947	93.2525	95.1789	96.1162	91.1124	104.523	69.596	135.616	119.69	146.408	81.822	99.556	87.9363	116.477	122.813	114.139	98.3919	103.285	132.156	125.444	81.0921	129.658	113.572	98.0542	123.098	139.694
MGAT4B	ENSBTAG00000009738	566.673	0.13623	0.0465539	2.92628	0.00343044	0.628895	580.232	733.741	575.97	598.318	590.421	484.946	574.052	671.93	646.546	928.985	591.205	619.604	640.184	512.348	497.285	544.957	632.78	467.742	623.519	633.041	574.334	468.55	586.212	465.962	616.374	645.042	596.309	609.223	493.578	411.551	551.272	627.763	587.618	518.271	560.046	662.538	613.17	532.361	607.296	510.245	463.849	533.118
PRKCG	ENSBTAG00000013550	5.84718	0.270646	0.0924979	2.92597	0.00343385	0.628895	4.49096	2.47468	5.11519	4.68534	6.55503	5.62256	3.78163	6.49208	6.19297	1.87927	2.3601	6.67837	7.86818	3.33777	1.48888	5.39117	10.5268	5.92079	15.5394	15.467	4.88102	0	9.36869	3.47733	8.67318	6.36554	8.67809	8.42016	1.41833	3.3279	12.0042	14.0478	7.28829	7.37752	5.08292	4.87161	5.69068	7.62695	0	10.8949	3.56807	6.41452
UGDH	ENSBTAG00000014521	151.402	-0.196347	0.0671359	-2.92462	0.00344873	0.628895	111.376	124.971	134.018	146.183	104.88	144.781	116.474	123.349	154.824	155.353	143.966	92.7551	118.738	156.875	135.488	165.329	128.661	153.941	119.459	113.793	162.701	171.201	157.929	187.776	138.771	181.418	117.774	137.694	188.638	167.504	142.204	152.77	139.389	138.329	154.336	135.187	101.01	123.557	175.091	136.186	205.164	99.0687
SLC16A1	ENSBTAG00000015107	794.734	-0.243433	0.082849	-2.93827	0.00330049	0.628895	803.881	390.999	1100.79	1015.31	950.011	912.261	974.905	771.746	862.061	613.268	745.792	512.75	522.876	1011.35	978.192	790.255	478.386	405.574	541.937	510.41	719.137	740.67	484.495	591.146	913.575	702.332	516.966	620.12	689.307	856.38	1108.08	609.325	570.309	857.637	805.412	741.702	462.368	719.222	1072.63	688.196	874.177	760.477
BCR	ENSBTAG00000020566	183.974	0.212456	0.0723192	2.93776	0.00330593	0.628895	200.297	277.164	171.87	168.672	159.662	140.564	156.56	167.982	162.256	226.765	233.65	154.345	216.017	103.471	159.31	200.372	200.01	153.941	262.227	261.834	235.916	192.826	157.929	133.877	152.07	222.794	203.315	288.267	205.658	179.707	124.659	189.646	217.738	162.305	115.983	115.701	192.06	224.232	238.186	274.189	140.939	139.694
MYO1E	ENSBTAG00000021538	229.931	-0.202032	0.0689419	-2.93047	0.00338451	0.628895	218.26	157.142	170.847	197.721	192.437	223.497	165.635	273.479	260.105	117.141	247.811	180.316	174.531	317.088	293.309	221.936	150.885	257.554	188.415	191.128	170.836	196.431	161.944	267.754	205.843	267.883	211.993	237.746	258.136	293.965	213.306	212.474	200.428	206.571	384.916	180.249	174.988	239.486	253.96	156.16	242.629	243.752
SNORA16	ENSBTAG00000042986	2.62606	0.245605	0.084129	2.91939	0.00350719	0.628895	2.69457	2.47468	3.06911	2.8112	3.27751	0	2.26898	8.92661	0	1.87927	2.3601	4.45225	2.86116	3.33777	1.48888	3.14485	2.3393	4.44059	3.88485	5.52392	1.62701	1.80212	1.33838	1.73867	2.31285	3.18277	0	2.97182	2.83666	1.1093	10.1574	10.5359	2.73311	0	3.23459	4.87161	2.84534	2.28809	0	3.63164	0	5.7018
TGFBR2	ENSBTAG00000019832	949.453	-0.185543	0.0638515	-2.90584	0.00366263	0.649926	671.847	739.928	824.569	744.5	692.492	1148.41	985.493	930.802	958.672	1229.04	898.019	679.709	909.848	902.868	1000.53	862.587	922.853	1204.88	700.244	714.795	722.391	1043.43	733.434	1220.54	911.262	969.685	990.542	732.059	975.81	1108.19	970.497	635.665	969.343	828.127	999.488	582.157	699.953	812.271	850.215	771.723	1073.99	796.826
Novel	ENSBTAG00000025391	1.19513	-0.18678	0.0644139	-2.89969	0.00373535	0.655997	0	0	0	0.937068	0.468216	0	3.02531	1.62302	0	0.626423	0	0.742041	1.43058	0	4.46663	2.24632	0	0	0.971213	1.10478	1.62701	0	1.33838	0	3.46927	0	2.47945	0.495303	0	3.3279	0.923403	0	0	0	0.924168	3.6537	0	0.762695	1.57739	0	0	2.8509
CEP170B	ENSBTAG00000004802	39.3775	0.226336	0.0782165	2.89372	0.00380712	0.661778	52.0951	69.2909	52.1749	37.9512	24.8155	33.7354	28.7404	62.4862	65.6455	46.3553	25.9611	33.3918	47.2091	46.7288	46.1552	35.9411	42.1073	57.7277	39.8197	46.4009	34.1672	37.8444	41.4899	19.1253	32.9581	46.1502	40.911	45.5679	49.6415	18.8581	45.2468	35.9976	30.0642	46.1095	41.1255	21.9222	65.4428	27.457	33.1252	45.3955	26.7605	23.5199
COG1	ENSBTAG00000006087	521.601	0.137728	0.0478549	2.87804	0.00400161	0.663071	538.915	705.283	601.546	534.129	515.974	496.191	482.536	525.858	619.297	864.463	515.682	607.731	472.091	530.706	497.285	511.712	518.154	461.822	505.031	543.554	466.951	407.278	633.056	471.178	486.854	501.817	549.199	520.564	493.578	476.999	512.489	498.699	519.291	459.251	487.499	601.643	507.893	482.786	730.333	611.931	435.304	526.704
DBP	ENSBTAG00000006754	185.235	0.263654	0.0913639	2.88576	0.0039047	0.663071	183.231	262.316	77.7509	56.6926	81.0014	74.4989	84.7086	123.349	65.6455	258.713	278.492	325.014	296.845	150.2	75.9327	122.2	237.439	361.168	217.552	217.642	242.424	185.618	306.49	290.357	220.877	291.754	266.541	162.955	224.096	138.663	203.149	232.667	363.503	140.173	138.625	132.751	196.328	211.267	200.329	330.479	101.69	221.657
JOSD1	ENSBTAG00000010171	463.647	0.224285	0.0777864	2.88335	0.00393475	0.663071	375.444	506.071	380.57	431.051	440.123	390.768	389.508	499.89	544.981	680.295	377.616	361.374	324.741	582.441	449.641	495.987	424.582	361.168	508.916	536.925	367.704	347.808	1238.01	337.301	392.028	349.044	441.343	926.713	374.439	383.818	360.127	732.244	487.404	346.743	388.613	445.752	419.687	433.974	427.473	938.779	353.239	544.522
LMNB2	ENSBTAG00000013624	133.632	-0.167019	0.0579001	-2.88461	0.00391894	0.663071	136.525	143.531	107.419	148.525	102.071	134.941	111.18	112.8	113.951	95.8427	134.526	115.758	83.6888	173.564	132.51	139.721	118.134	119.896	147.624	131.469	152.939	145.971	136.515	153.003	133.567	122.537	99.1781	153.544	147.506	145.318	105.268	133.455	132.1	129.107	102.583	103.522	82.5148	126.607	157.739	103.502	139.155	133.992
VNN1	ENSBTAG00000015094	109.419	0.26704	0.0928047	2.87744	0.00400917	0.663071	113.172	115.072	97.1886	49.6646	92.7068	64.6595	109.667	83.5855	60.6911	131.549	69.623	94.2392	163.801	123.498	81.8882	111.867	363.761	158.381	109.747	118.212	65.0803	133.357	124.47	114.752	82.1061	33.4191	208.274	90.6405	58.1514	103.165	369.361	130.821	127.545	75.6196	69.7747	64.5488	54.0614	99.9131	102.531	154.345	21.4084	65.5707
KLHDC8B	ENSBTAG00000000981	99.5211	0.249135	0.086703	2.87343	0.00406039	0.66309	103.292	148.481	121.742	75.9025	109.094	89.961	145.215	146.883	79.27	118.394	109.745	133.567	171.669	66.7555	75.9327	75.4763	181.295	59.2079	146.653	154.67	113.891	81.0952	125.808	133.877	95.405	81.6912	164.884	86.1828	53.8965	47.6999	166.213	101.847	138.478	70.0865	88.258	80.3815	102.432	61.7783	31.5479	99.8701	98.1219	134.705
PDZD7	ENSBTAG00000016928	1.59332	0.217631	0.0758394	2.86963	0.0041095	0.66309	0.898191	6.18669	1.02304	1.4056	2.34108	0	0	3.24604	0	1.25285	2.3601	3.7102	1.43058	0	2.97775	1.79706	2.3393	5.92079	2.91364	3.31435	0	0	4.01515	1.73867	4.04748	2.12185	1.23973	1.98121	1.41833	0	2.77021	2.63397	2.73311	0	0	0	2.84534	1.52539	0	1.81582	0	0
CCNG2	ENSBTAG00000021768	180.462	0.239551	0.0835796	2.86614	0.00415513	0.66309	362.869	206.635	166.755	107.763	188.691	184.139	137.651	207.746	94.1331	171.013	151.046	301.269	172.385	166.889	205.465	142.866	263.171	303.441	201.041	208.804	268.456	344.204	178.005	279.925	124.316	153.834	262.822	137.199	222.677	160.849	155.132	219.498	132.1	201.037	158.033	155.891	207.71	211.267	88.334	350.453	128.45	168.916
Novel	ENSBTAG00000026657	20.678	0.261928	0.0914438	2.86436	0.00417852	0.66309	16.1674	16.0854	16.3686	28.5806	20.6015	15.462	24.2024	21.0993	14.8631	41.3439	20.0609	22.2612	33.6186	25.0333	2.97775	12.1301	19.884	25.1634	22.3379	23.2005	17.8971	12.6148	34.798	26.08	20.2374	14.8529	18.5959	25.7558	12.765	18.8581	50.7872	22.8278	31.8863	27.6657	20.3317	42.6265	15.6494	14.4912	3.15479	18.1582	12.4882	14.9672
Novel	ENSBTAG00000046223	540.593	0.185238	0.0647135	2.86244	0.00420392	0.66309	557.777	785.709	582.109	601.597	521.593	376.712	640.608	650.019	489.245	881.377	588.845	678.225	648.767	537.381	445.174	528.784	538.038	303.441	647.799	733.576	488.102	412.685	661.162	420.757	577.055	541.071	674.411	667.669	360.255	331.681	520.8	602.301	645.925	451.873	478.719	577.285	627.397	528.548	447.979	557.457	462.065	582.296
PLXNA2	ENSBTAG00000001173	296.839	-0.187834	0.0665511	-2.82241	0.00476648	0.665733	274.847	316.758	206.654	341.561	268.288	292.373	232.949	230.469	386.441	197.95	325.694	245.616	228.893	328.771	385.619	260.124	273.698	356.728	236.005	201.071	274.964	221.66	172.652	266.016	232.441	363.897	231.829	312.537	329.052	328.353	261.323	273.055	244.158	274.813	356.267	181.467	285.957	259.316	392.771	246.951	256.901	292.93
PGPEP1	ENSBTAG00000002566	337.917	0.190061	0.0673742	2.82098	0.00478777	0.665733	345.804	361.303	306.911	291.897	327.751	255.827	321.439	313.243	351.761	380.865	252.531	470.454	418.444	355.473	245.665	319.876	511.136	401.134	360.32	389.989	333.537	346.006	369.394	431.189	311.656	201.576	478.534	326.405	302.104	256.249	542.961	308.175	391.746	263.746	249.063	310.565	338.595	349.314	212.948	495.719	278.309	356.362
FAM163B	ENSBTAG00000004507	1.1997	-0.194482	0.0689332	-2.82131	0.00478276	0.665733	0.898191	0	1.02304	1.4056	0.936432	0	4.53796	0	2.47719	0.626423	2.3601	0	0.715289	0	2.97775	0.449264	1.16965	0	0.971213	0	0	3.60423	0	0	0	0.530462	0	1.98121	2.83666	2.2186	0	0	2.73311	0	0.924168	0	1.42267	0.762695	0	0	0	2.8509
KDELC2	ENSBTAG00000008709	136.366	-0.202013	0.0719704	-2.80689	0.00500228	0.665733	90.7173	101.462	78.7739	142.434	109.094	167.271	124.038	91.7006	108.996	85.1935	149.866	103.886	138.051	173.564	101.244	190.937	143.867	180.584	128.2	120.421	123.653	136.961	149.899	192.992	130.676	158.078	86.7809	138.685	148.924	133.116	175.447	130.821	100.214	108.818	140.936	120.572	92.4735	118.218	135.656	148.897	190.892	103.345
DDIT4L	ENSBTAG00000010610	3003.18	0.23563	0.0838609	2.80978	0.0049576	0.665733	5158.31	3699.64	4317.22	2700.63	4587.11	3448.04	5126.38	3786.5	2158.87	4435.07	1929.38	4550.94	3069.31	2536.71	3713.26	3159.22	4734.74	3752.3	2016.24	2196.31	3528.98	3788.05	2438.54	3946.77	2337.13	1512.35	4894.44	2830.66	1548.81	1741.6	2993.67	2263.46	2998.22	2687.26	4556.15	3469.8	1658.83	4089.57	3717.91	4087.41	2372.76	2517.34
PIK3IP1	ENSBTAG00000010667	75.7625	0.243308	0.0862092	2.8223	0.0047681	0.665733	79.0408	149.718	99.2347	45.9163	43.0759	56.2256	73.3637	92.5121	58.2139	94.5898	75.5232	97.9494	110.155	65.0866	64.0217	68.7374	76.0271	118.416	62.1576	60.7631	52.0642	82.8974	218.157	93.8879	50.8826	91.7699	115.295	52.9975	59.5698	45.4813	116.349	79.8971	77.4381	70.0865	85.4855	71.8562	69.7108	67.8799	63.0957	121.66	48.1689	92.6542
CCDC107	ENSBTAG00000011413	97.4699	0.209903	0.074461	2.81896	0.00481792	0.665733	83.5318	96.5123	106.396	67.0003	88.9611	60.4425	116.474	79.5279	78.0314	181.036	128.626	132.083	131.613	91.7888	66.9995	74.1285	109.947	69.5693	93.2364	112.688	95.9934	52.2614	140.53	111.275	106.969	100.788	133.89	88.164	86.518	61.0116	168.059	99.2129	165.809	82.9971	84.5614	147.366	89.6282	123.557	75.7148	108.949	67.7933	87.6651
HOGA1	ENSBTAG00000012721	32.1239	-0.249778	0.0889849	-2.80697	0.00500103	0.665733	6.28734	8.66136	57.2901	14.5245	13.1101	26.7072	78.6579	10.5496	96.6103	29.4419	43.6619	4.45225	62.9454	10.0133	8.93326	17.9706	21.0537	5.92079	33.0212	24.3052	19.5241	23.4275	24.0909	31.296	33.5363	45.6197	23.5548	19.8121	21.2749	19.9674	52.634	22.8278	22.7759	18.4438	48.0567	220.44	24.1854	12.2031	22.0835	12.7107	44.6008	52.7416
XPO1	ENSBTAG00000013254	678.074	-0.181437	0.0639293	-2.83809	0.00453843	0.665733	707.775	572.887	627.122	785.263	603.062	813.866	590.691	592.402	526.402	652.732	599.466	431.126	552.919	852.801	744.438	782.168	513.476	711.975	640.029	631.936	837.909	787.525	346.641	801.525	533.111	591.996	519.445	574.057	663.777	773.183	548.502	647.957	549.355	857.637	675.567	747.791	593.253	617.021	719.291	512.061	829.576	619.358
UGCG	ENSBTAG00000016073	54.369	-0.206188	0.0725884	-2.84051	0.00450408	0.665733	55.6879	47.0188	42.9676	51.5387	49.6309	59.0369	52.9428	43.8215	49.5438	18.7927	57.8225	32.6498	74.3901	68.4243	62.5328	59.7521	50.2949	48.8465	55.3591	50.82	53.6912	81.0952	33.4596	57.376	40.4748	48.272	52.0685	41.1102	55.3148	80.979	55.4042	35.9976	40.0856	44.2651	59.1468	30.4475	51.2161	39.6602	44.167	74.4486	64.2252	67.7088
Novel	ENSBTAG00000016502	55.4831	0.184048	0.0653301	2.8172	0.00484444	0.665733	50.2987	76.7149	68.5436	64.6577	63.2092	70.282	55.2118	67.3553	48.3052	50.7402	60.1826	76.4302	58.6537	40.0533	46.1552	44.9264	47.9556	57.7277	82.5531	59.6583	48.8102	63.0741	58.8889	66.0693	60.134	63.125	68.185	55.9693	45.3865	42.1534	67.4085	46.5335	55.5732	70.0865	58.6847	25.5759	56.9068	66.3545	42.5896	58.1062	42.8168	61.2943
GRB10	ENSBTAG00000017086	1146.54	0.19402	0.0689423	2.81425	0.00488918	0.665733	1438	1229.91	1077.26	940.816	1157.9	1087.97	1142.05	1391.74	997.068	1863.61	817.775	1248.11	955.626	1106.47	1226.83	1220.65	1321.7	828.911	1019.77	998.724	943.664	1162.37	1768.01	1104.05	885.821	746.36	2112.49	1361.59	1079.35	991.715	1260.45	1420.59	1077.76	835.504	1213.43	834.262	1182.24	1406.41	1318.7	1327.36	690.421	1258.67
SETD4	ENSBTAG00000018682	69.9825	-0.17868	0.0630608	-2.83345	0.00460479	0.665733	69.1607	65.5789	66.4975	74.9654	73.9782	80.1215	68.0694	69.7898	65.6455	41.9703	69.623	67.5257	70.8136	73.431	104.221	88.0557	80.7057	72.5297	61.1864	59.6583	78.0964	99.1164	42.8283	53.8986	87.31	64.1859	78.1028	70.8284	72.3347	78.7604	60.0212	57.0694	43.7297	86.6859	63.7676	53.5877	66.8655	85.4219	39.4348	65.3695	85.6336	79.8252
MLC1	ENSBTAG00000021626	0.643581	0.155655	0.055122	2.82383	0.00474538	0.665733	0	3.71201	0	0.937068	0.936432	1.40564	0	0	0	0.626423	0	0.742041	0.715289	0	0	0.898528	1.16965	0	0.971213	2.20957	0	0	1.33838	1.73867	0.578212	0	1.23973	1.48591	0	0	0.923403	1.75598	2.73311	0	0	0	1.42267	0	3.15479	1.81582	0	0
MALL	ENSBTAG00000024091	77.2282	-0.247914	0.0875351	-2.83217	0.0046234	0.665733	46.7059	40.8321	56.2671	60.4409	50.5674	42.1692	57.4808	80.3395	154.824	117.767	79.0634	37.8441	57.2231	86.7821	86.3549	87.6065	44.4466	29.604	45.647	48.6105	56.9453	54.0635	50.8586	69.5466	84.4189	70.5514	78.1028	72.8096	58.1514	67.6674	98.8042	76.3852	116.613	70.0865	127.073	76.7278	56.9068	48.0498	78.8696	25.4215	71.3614	81.9633
Novel	ENSBTAG00000026796	55.6559	0.260652	0.0912626	2.85606	0.00428932	0.665733	59.2806	68.0536	72.6357	27.175	42.6077	29.5184	46.8922	93.3236	16.1017	116.515	41.3018	77.9143	60.7996	86.7821	46.1552	67.8388	90.0629	41.4455	67.9849	95.0114	60.1993	72.0847	69.596	66.0693	42.7877	23.3403	102.897	36.6525	38.2949	39.9348	112.655	39.5096	102.036	20.2882	35.5805	34.1012	49.7934	75.5068	41.0122	70.817	21.4084	74.1234
MCM7	ENSBTAG00000030965	619.267	0.134248	0.0475123	2.82555	0.00471992	0.665733	645.799	723.843	680.32	514.919	534.235	470.889	526.403	632.166	624.251	927.732	614.806	799.92	628.739	594.124	480.907	571.913	616.405	484.025	754.632	750.148	668.7	618.126	797.677	551.157	637.768	608.44	663.254	565.141	597.116	499.186	639.919	621.617	749.783	510.893	579.453	596.772	704.221	587.275	700.362	679.116	570.891	586.572
Novel	ENSBTAG00000032453	4.21179	-0.240994	0.0854787	-2.81934	0.00481224	0.665733	6.28734	1.23734	0	2.8112	4.68216	2.81128	1.51265	2.43453	3.71578	1.25285	4.7202	2.22612	2.86116	0	7.44438	9.8838	2.3393	1.4802	0.971213	8.83827	16.2701	1.80212	0	1.73867	1.15642	3.71323	7.43836	2.97182	2.83666	6.65581	3.69361	6.14593	3.64414	1.84438	2.31042	9.74321	0	3.05078	4.73218	1.81582	3.56807	10.6909
MFSD6L	ENSBTAG00000039012	4.29235	0.259304	0.0920949	2.81562	0.00486837	0.665733	3.59276	4.94935	11.2534	6.09094	7.95968	2.81128	2.26898	6.49208	1.23859	9.39634	4.7202	2.96816	5.72231	1.66889	1.48888	1.34779	9.35719	1.4802	3.88485	9.94305	3.25401	3.60423	4.01515	3.47733	4.04748	4.2437	1.23973	3.46712	1.41833	6.65581	4.61702	2.63397	3.64414	9.2219	7.39334	6.08951	2.84534	4.57617	3.15479	3.63164	1.78403	7.83997
DOK6	ENSBTAG00000046957	2.50445	-0.221514	0.0780632	-2.83763	0.00454499	0.665733	5.38915	1.23734	0	0	7.02324	1.40564	0.756326	0	1.23859	1.87927	0	0.742041	0	5.00666	2.97775	2.69558	1.16965	1.4802	1.94243	1.10478	1.62701	3.60423	1.33838	1.73867	2.89106	3.71323	0	0.495303	7.09164	2.2186	0	0	0.911036	3.68876	1.84834	2.4358	1.42267	0.762695	0	1.81582	3.56807	0.712725
SLC6A7	ENSBTAG00000000910	2.42077	-0.234905	0.0839468	-2.79826	0.0051379	0.670462	0	2.47468	0	1.4056	2.8093	1.40564	3.78163	2.43453	1.23859	1.25285	4.7202	1.48408	2.86116	0	2.97775	1.79706	1.16965	4.44059	0.971213	0	1.62701	3.60423	2.67677	3.47733	2.31285	5.30462	3.71918	1.98121	2.83666	1.1093	3.69361	0.87799	0	0	1.84834	0	2.84534	0.762695	1.57739	0	1.78403	3.56362
RXRG	ENSBTAG00000016801	246.175	0.230056	0.0821717	2.79969	0.00511515	0.670462	361.971	241.281	246.552	160.707	131.101	328.92	229.923	245.887	196.936	506.149	197.068	195.899	274.671	168.558	262.042	202.618	367.27	211.668	292.335	290.558	283.099	331.589	222.172	192.992	190.232	176.113	487.213	329.377	260.972	150.865	411.838	312.565	341.639	287.723	182.985	286.207	180.679	365.331	201.906	179.766	181.971	166.065
VSNL1	ENSBTAG00000017158	7.52733	0.258955	0.0925787	2.79713	0.00515589	0.670462	5.38915	2.47468	6.13823	9.37068	7.49146	8.43384	4.53796	11.3611	0	17.5398	4.7202	8.16245	25.0351	5.00666	14.8888	9.43454	10.5268	10.3614	10.6833	6.6287	16.2701	14.4169	2.67677	8.69333	7.51675	4.2437	2.47945	15.8497	15.6016	4.4372	7.38723	4.38995	7.28829	5.53314	12.0142	6.08951	8.53602	9.91504	7.88696	5.44746	3.56807	4.98907
DDIT4	ENSBTAG00000000163	4321.19	0.227391	0.0832988	2.72983	0.00633673	0.67137	3299.95	5736.3	3553.01	5039.55	4239.23	4141.02	7230.48	4769.24	4018	7126.81	4729.64	7930.93	2788.91	5180.22	4174.81	3361.39	6029.54	4304.41	5681.6	6084.04	4506.81	2050.81	7856.31	2787.08	3516.68	3691.49	4951.47	3869.31	4886.14	3243.6	3466.46	4467.22	5284.01	3535.68	2791.45	3513.65	6475.99	4345.08	3568.06	6785.72	3443.19	7646.11
CACNG4	ENSBTAG00000000589	27.1841	0.247059	0.0926783	2.66577	0.00768117	0.67137	32.3349	40.8321	28.6451	31.3918	43.5441	11.2451	25.7151	40.5755	13.6245	23.1776	44.8419	55.6531	55.7926	15.02	14.8888	26.5066	36.2591	17.7624	37.8773	28.7244	43.9292	7.20847	30.7828	17.3867	41.6313	36.0714	48.3493	23.7746	22.6932	18.8581	9.23403	57.0694	27.3311	35.0432	25.4146	49.934	49.7934	39.6602	11.0417	12.7107	33.8966	26.3708
FBN3	ENSBTAG00000000595	30.3718	-0.248644	0.0928152	-2.67892	0.00738603	0.67137	17.9638	11.136	8.1843	13.5875	35.5844	12.6508	20.4208	22.7223	16.1017	9.39634	24.7811	15.5829	17.8822	51.7355	28.2887	63.7955	21.0537	26.6436	39.8197	33.1435	22.7781	10.8127	25.4293	57.376	24.2849	20.1576	16.1164	17.8309	41.1315	37.7162	13.8511	16.6818	19.1318	20.2882	24.9525	37.7549	44.1027	48.8125	17.3513	19.974	35.6807	18.5308
GPNMB	ENSBTAG00000000604	39.9073	-0.243967	0.091361	-2.67036	0.00757698	0.67137	26.0475	21.0347	21.4838	11.2448	19.6651	36.5466	24.2024	30.0259	54.4981	48.861	37.7616	8.90449	108.724	43.3911	32.7553	39.5352	25.7323	31.0842	20.3955	17.6765	14.6431	59.4698	36.1364	76.5013	22.5503	44.0283	26.0343	22.2887	43.9682	45.4813	36.0127	13.1699	35.5304	14.755	44.8222	45.0623	8.53602	25.9316	6.30957	52.6588	33.8966	12.829
GHDC	ENSBTAG00000000666	267.137	0.173932	0.0678906	2.56194	0.0104089	0.67137	291.912	367.489	274.174	243.638	280.93	175.705	357.742	288.086	156.063	305.068	297.373	374.731	363.367	215.286	171.221	310.441	287.733	199.827	259.314	301.606	227.781	149.576	405.53	239.936	318.017	258.335	328.528	307.583	187.219	173.051	292.719	277.445	361.681	221.326	213.483	282.553	267.462	372.958	173.513	272.373	235.492	319.301
F2RL2	ENSBTAG00000000898	75.6447	-0.237719	0.0921047	-2.58097	0.00985233	0.67137	44.0114	44.5442	53.198	100.266	46.3534	82.9328	71.0947	94.1351	152.347	98.3483	61.3626	28.9396	67.9525	115.153	133.999	96.5917	21.0537	131.738	35.9349	32.0387	47.1832	23.4275	10.7071	26.08	100.031	78.5084	26.0343	32.1947	110.63	108.712	0.923403	20.1938	30.0642	57.1758	110.438	108.393	75.4015	66.3545	78.8696	50.8429	137.371	119.025
KLHL33	ENSBTAG00000001183	1533.16	0.218362	0.0802389	2.7214	0.00650059	0.67137	1590.7	1582.56	1593.89	1455.27	1619.09	1762.67	1683.58	1978.46	709.714	1058.03	1091.55	2318.14	1337.59	1285.04	1648.19	1719.33	2470.3	1589.73	2286.24	2328.88	1843.4	1951.69	1784.07	1326.6	1397.54	878.445	2992.7	1642.43	1212.67	1176.97	1068.38	2137.03	1784.72	1145.36	1089.13	795.29	1801.1	2101.99	1069.47	1666.92	1049.01	1786.09
ROM1	ENSBTAG00000001188	25.3858	0.249555	0.0900086	2.77256	0.00556164	0.67137	19.7602	27.2214	31.7142	30.9232	37.4573	22.4902	31.7657	27.5913	14.8631	12.5285	34.2215	51.2008	57.2231	25.0333	14.8888	18.8691	31.5805	14.802	39.8197	36.4579	16.2701	23.4275	24.0909	17.3867	14.4553	35.0105	27.274	14.8591	8.50997	18.8581	53.5574	35.9976	36.4414	33.1988	22.6421	14.6148	32.7214	23.6436	14.1965	30.8689	19.6244	21.3817
CLPB	ENSBTAG00000001280	163.908	-0.157517	0.0617558	-2.55065	0.0107523	0.67137	150.896	164.566	118.672	176.637	177.922	191.167	192.863	170.417	110.235	78.9292	197.068	132.083	112.3	168.558	208.443	167.126	166.09	127.297	169.962	156.879	169.209	136.961	119.116	175.605	196.014	183.009	173.562	165.927	170.199	177.488	149.591	151.892	108.413	215.792	158.495	112.047	182.102	171.606	190.865	165.24	178.403	187.447
OGFOD2	ENSBTAG00000001593	82.5665	0.187921	0.0694987	2.70394	0.00685221	0.67137	83.5318	98.987	82.8661	59.9723	74.9146	33.7354	85.4649	97.3812	75.5542	134.054	102.664	88.3029	120.169	68.4243	62.5328	78.6212	87.7236	60.6881	77.697	119.317	81.3504	63.0741	139.192	81.7173	84.9971	74.7951	120.253	95.5936	56.7331	75.4325	103.421	91.311	88.3705	90.3746	69.3126	114.483	102.432	87.71	56.7861	96.2384	69.5773	99.7815
ST8SIA5	ENSBTAG00000001770	60.9448	-0.24303	0.0923648	-2.6312	0.00850835	0.67137	87.1245	30.9334	42.9676	65.1262	78.6603	44.9805	72.6073	40.5755	39.635	19.4191	36.5816	34.8759	23.6045	103.471	59.5551	88.505	65.5003	35.5247	67.0137	34.2483	47.1832	57.6677	34.798	52.16	72.2765	21.2185	71.9041	61.4176	68.0797	84.3069	90.4935	37.7536	30.9752	68.2421	49.9051	24.358	29.8761	44.2363	80.447	65.3695	73.1454	84.8142
STXBP5L	ENSBTAG00000001918	5.34474	0.231655	0.0886854	2.6121	0.00899881	0.67137	8.08372	1.23734	4.09215	2.34267	17.324	1.40564	3.78163	3.24604	1.23859	3.13211	1.18005	5.19429	7.15289	5.00666	10.4221	4.49264	5.84824	2.9604	14.5682	8.83827	0	7.20847	5.35354	12.1707	6.36033	4.2437	2.47945	3.96243	15.6016	1.1093	4.61702	7.02392	0.911036	7.37752	5.54501	3.6537	8.53602	6.86426	15.7739	1.81582	7.13614	3.56362
BNIP1	ENSBTAG00000002021	69.8565	-0.132608	0.0519046	-2.55485	0.0106235	0.67137	59.2806	68.0536	62.4053	66.0633	67.4231	71.6877	72.6073	56.8057	74.3156	68.9065	82.6035	54.169	69.383	68.4243	64.0217	69.6359	63.161	60.6881	61.1864	71.8109	65.0803	63.0741	72.2727	46.944	65.3379	69.4905	68.185	65.8754	46.8048	79.8697	67.4085	83.4091	79.2602	82.9971	62.8434	69.4204	76.8241	67.1172	58.3635	45.3955	83.8496	73.4106
Novel	ENSBTAG00000002350	175.729	0.165815	0.06132	2.70409	0.00684926	0.67137	215.566	240.044	174.94	155.553	126.887	168.677	141.433	172.04	153.586	195.444	152.227	198.125	173.815	176.902	178.665	150.054	222.233	202.787	202.012	183.394	201.749	196.431	194.066	208.64	153.804	155.425	204.555	167.413	211.331	146.428	146.821	148.38	176.741	215.792	170.971	143.712	194.906	159.403	329.675	217.898	156.995	166.065
CYB5B	ENSBTAG00000002412	246.705	-0.138223	0.0504866	-2.73781	0.00618499	0.67137	191.315	240.044	255.76	283.931	290.762	244.581	275.303	191.516	312.126	163.496	280.852	212.966	245.344	243.657	284.375	234.516	240.948	250.153	227.264	232.005	271.71	200.035	204.773	217.333	267.134	263.109	207.034	235.764	303.522	240.718	268.71	216.864	166.72	204.726	288.34	270.374	278.843	231.859	246.073	223.346	272.957	254.443
FBXL15	ENSBTAG00000002500	84.568	0.226348	0.0861643	2.62693	0.00861585	0.67137	61.9752	150.955	125.834	79.1822	82.4061	37.9523	94.5408	99.0042	60.6911	159.738	83.7836	123.921	130.898	58.411	56.5773	78.6212	104.099	47.3663	101.006	119.317	99.2475	61.272	96.3636	73.0239	89.0446	89.6481	140.089	108.967	42.5498	36.6069	99.7276	96.5789	113.88	84.8415	66.078	129.098	86.7828	93.8115	26.8157	69.0011	64.2252	62.7198
BDH2	ENSBTAG00000002526	292.162	0.197859	0.0753436	2.6261	0.00863706	0.67137	303.589	210.347	296.681	214.588	333.37	136.347	265.471	297.824	237.81	398.405	290.292	405.896	339.762	263.684	248.642	304.152	292.412	214.629	269.997	288.349	289.607	304.558	425.606	337.301	378.151	270.005	326.048	360.581	245.371	297.293	240.085	247.593	443.675	335.677	283.258	460.367	355.667	549.141	230.299	228.793	283.661	328.566
LONRF3	ENSBTAG00000002615	158.269	-0.225805	0.08508	-2.65403	0.00795366	0.67137	202.093	134.87	139.133	238.952	186.818	262.855	184.544	150.941	371.578	103.36	87.3238	90.529	77.9665	205.273	142.932	173.416	128.661	96.2129	140.826	139.203	143.177	145.971	97.702	158.219	118.533	107.153	131.411	162.46	167.363	154.193	95.1106	165.062	83.8153	182.594	106.741	98.65	129.463	101.438	230.299	132.555	144.507	124.727
SULT1C3	ENSBTAG00000002803	3.31313	0.198659	0.0735544	2.70084	0.00691651	0.67137	0.898191	2.47468	10.2304	3.27974	1.87286	4.21692	0	2.43453	2.47719	7.51707	1.18005	4.45225	2.86116	0	1.48888	0.898528	1.16965	1.4802	0.971213	0	1.62701	0	2.67677	3.47733	3.46927	1.06092	1.23973	3.46712	1.41833	1.1093	5.54042	0	18.2207	9.2219	7.85543	0	4.26801	12.9658	0	3.63164	8.92017	4.27635
D2HGDH	ENSBTAG00000002847	343.688	0.187204	0.0711864	2.62978	0.00854405	0.67137	344.905	428.119	405.123	327.974	373.168	215.063	402.366	400.886	179.596	570.671	381.156	549.11	402.708	343.791	248.642	375.585	388.323	190.946	338.953	359.055	314.012	270.317	438.99	325.13	455.631	323.582	512.007	394.757	177.291	218.532	427.536	366.122	384.457	309.856	274.016	384.857	378.43	382.873	265.002	337.742	280.093	372.755
FBXO24	ENSBTAG00000003169	18.0932	0.224259	0.0877415	2.5559	0.0105913	0.67137	12.5747	17.3227	22.5068	20.6155	20.1333	18.2733	22.6898	22.7223	7.43156	6.26423	15.3407	23.7453	19.3128	5.00666	10.4221	21.1154	40.9377	19.2426	21.3667	25.41	17.8971	14.4169	24.0909	24.3413	13.2989	18.0357	13.637	15.3544	14.1833	13.3116	34.1659	27.2177	21.8649	14.755	21.7179	10.9611	19.9174	18.3047	3.15479	21.7898	19.6244	19.2436
NTN4	ENSBTAG00000003183	149.06	-0.194713	0.0739243	-2.63395	0.00843974	0.67137	131.136	115.072	109.465	117.133	99.2618	109.64	121.769	116.046	113.951	162.243	112.105	71.978	125.176	211.949	151.865	168.025	126.322	131.738	108.776	114.897	87.8584	136.961	136.515	147.787	176.355	155.956	116.534	144.133	127.65	225.188	177.293	144.868	149.41	147.55	196.386	121.79	116.659	137.285	162.471	108.949	153.427	129.716
SLC35B4	ENSBTAG00000003372	14.4061	-0.240583	0.0887774	-2.70996	0.00672912	0.67137	8.98191	13.6107	9.20734	20.6155	11.2372	16.8677	16.6392	15.4187	16.1017	6.26423	14.1606	8.16245	7.15289	30.04	14.8888	25.608	12.8661	10.3614	14.5682	13.2574	17.8971	16.219	4.01515	10.432	16.1899	16.9748	4.95891	23.7746	15.6016	15.5302	10.1574	14.9258	11.8435	7.37752	14.3246	10.9611	21.34	13.7285	23.6609	7.26328	21.4084	14.2545
TTYH1	ENSBTAG00000003470	27.6324	0.228044	0.0843218	2.70445	0.00684167	0.67137	31.4367	34.6455	14.3225	21.084	33.2434	16.8677	16.6392	22.7223	21.0561	43.8496	25.9611	25.2294	37.195	18.3578	14.8888	31.8977	31.5805	20.7228	53.4167	32.0387	32.5401	18.0212	48.1818	19.1253	26.5977	21.2185	44.6302	33.6806	28.3666	17.7488	40.6298	21.9498	43.7297	40.5764	17.0971	43.8444	24.1854	32.0332	29.9705	34.5006	19.6244	27.7963
COQ10B	ENSBTAG00000004659	193.534	0.243767	0.0927447	2.62837	0.00857953	0.67137	124.849	181.889	102.304	145.245	123.141	85.7441	70.3384	142.826	74.3156	426.594	120.365	112.048	148.065	226.969	171.221	154.547	237.439	155.421	170.933	162.403	175.717	109.929	438.99	147.787	128.941	136.859	115.295	696.892	185.801	287.309	118.196	301.151	381.724	112.507	171.433	317.872	163.607	177.708	44.167	343.19	140.939	184.596
CDK9	ENSBTAG00000004695	783.265	0.112009	0.042433	2.63968	0.00829853	0.67137	808.372	894.595	849.122	698.584	737.441	712.66	800.193	895.907	875.686	1259.74	791.814	822.181	861.923	777.701	818.882	761.053	807.057	674.97	909.055	860.626	787.472	643.356	927.5	667.647	756.879	754.317	725.24	843.997	763.06	735.467	758.114	775.266	954.766	621.556	753.197	907.336	818.035	796.254	813.935	786.25	656.524	780.434
RIC3	ENSBTAG00000004863	50.2505	0.225398	0.0828916	2.71919	0.00654416	0.67137	72.7535	44.5442	55.2441	52.0073	99.2618	50.603	51.4302	34.0834	35.9192	27.5626	34.2215	62.3314	53.6467	45.0599	28.2887	55.2595	52.6342	38.4851	41.7622	70.7061	82.9774	32.4381	41.4899	62.5919	49.148	24.4013	78.1028	49.5303	52.4781	44.372	53.5574	46.5335	61.0394	68.2421	44.8222	46.2802	76.8241	61.7783	34.7026	74.4486	41.0328	35.6362
FOXO4	ENSBTAG00000004879	928.149	0.144635	0.0561605	2.57538	0.0100129	0.67137	988.01	1095.04	1011.78	895.368	1097.97	780.13	1018.77	1196.98	833.574	870.727	856.717	1334.93	919.862	740.986	1083.9	734.546	1140.41	916.242	1005.21	954.533	1147.04	904.662	1002.45	964.959	1180.71	837.069	1276.92	985.654	672.287	756.543	685.165	1099.24	856.374	925.879	878.884	779.457	850.756	1241.67	851.792	1089.49	651.172	837.451
Novel	ENSBTAG00000005312	127.337	0.154116	0.0595519	2.58792	0.00965577	0.67137	129.34	171.99	154.479	144.308	113.777	98.3948	85.4649	108.742	170.926	174.145	102.664	119.469	101.571	150.2	119.11	113.664	140.358	122.856	135.97	122.631	148.058	102.721	190.051	85.1946	123.159	119.884	117.774	136.704	112.048	93.1813	127.43	166.818	139.389	99.5965	140.474	114.483	112.391	138.048	102.531	170.687	114.178	121.876
FUT10	ENSBTAG00000005454	52.6095	-0.196238	0.0726417	-2.70145	0.00690379	0.67137	71.8553	50.7308	45.0137	59.9723	43.5441	60.4425	35.5473	39.764	76.7928	21.9248	57.8225	43.7804	52.2161	66.7555	50.6218	65.1433	43.277	56.2475	44.6758	45.2961	40.6752	43.2508	56.2121	59.1146	45.1005	78.5084	45.8699	38.6337	52.4781	64.3395	58.1744	35.9976	43.7297	46.1095	48.9809	34.1012	39.8347	39.6602	56.7861	63.5537	51.737	48.4653
GIPR	ENSBTAG00000005527	0.472857	0.116263	0.0446316	2.60496	0.0091886	0.67137	0.898191	0	2.04608	0.937068	1.40465	0	0	0	0	1.87927	1.18005	0	0.715289	0	0	0	0	1.4802	0	0	0	0	2.67677	0	0	0	0	0	0	0	5.54042	0	3.64414	0	0	1.2179	0	0.762695	0	0	1.78403	0
HYI	ENSBTAG00000005583	77.9207	0.216502	0.0837096	2.58634	0.0097001	0.67137	54.7897	116.31	121.742	81.5249	84.7471	44.9805	94.5408	98.1927	105.28	204.84	63.7227	89.7869	127.321	61.7488	58.0662	59.7521	72.5182	37.0049	57.3016	77.3349	81.3504	57.6677	111.086	78.2399	58.3994	68.4296	111.575	71.3237	55.3148	58.793	80.3361	70.2392	116.613	73.7752	76.7059	123.008	78.2468	56.4395	64.6731	74.4486	69.5773	90.516
ABHD3	ENSBTAG00000005709	57.0326	-0.190367	0.0734943	-2.59023	0.00959132	0.67137	49.4005	50.7308	59.3362	70.2801	59.9317	59.0369	52.9428	38.141	94.1331	50.7402	66.0828	35.618	40.7715	45.0599	52.1107	52.5639	65.5003	41.4455	45.647	65.1822	39.0482	48.6571	48.1818	60.8533	47.4134	58.3508	45.8699	46.0632	59.5698	57.6837	60.0212	52.6794	61.0394	59.0202	65.1538	75.5099	58.3294	40.4229	34.7026	43.5797	64.2252	62.7198
FBXL4	ENSBTAG00000005729	470.453	0.214961	0.0792024	2.71407	0.00664617	0.67137	542.507	464.002	435.814	309.232	401.73	579.124	422.786	482.848	252.673	470.443	400.037	701.971	393.409	405.539	528.551	405.685	614.065	689.772	534.167	540.239	712.629	717.242	469.773	497.258	425.564	368.141	720.281	447.754	605.626	408.223	222.54	669.029	422.721	492.45	324.383	403.125	594.676	667.358	667.237	833.461	374.647	458.282
FAM117A	ENSBTAG00000006886	114.384	0.165773	0.062473	2.65352	0.00796573	0.67137	139.22	132.395	108.442	121.35	95.5161	85.7441	86.9775	120.915	75.5542	137.187	125.085	132.825	133.044	125.166	108.688	120.403	109.947	145.059	142.768	134.784	99.2475	153.18	153.914	133.877	97.1396	128.902	107.856	112.434	93.6096	98.7278	145.898	119.407	184.029	119.885	103.507	94.9963	116.659	103.727	77.2922	87.1593	78.4975	105.483
AP1G2	ENSBTAG00000007099	156.36	0.167123	0.0650964	2.56732	0.0102488	0.67137	152.693	178.177	137.087	133.532	184.477	143.375	172.442	191.516	107.758	159.111	211.229	203.319	193.843	141.855	147.399	125.345	162.581	179.104	164.135	186.708	130.161	136.961	155.253	186.037	160.743	194.68	161.164	141.161	113.466	136.444	230.851	165.94	204.072	195.504	159.881	168.07	200.596	173.132	58.3635	139.818	130.234	138.981
ZNF536	ENSBTAG00000007262	7.71916	-0.248507	0.0925997	-2.68367	0.00728192	0.67137	12.5747	8.66136	6.13823	8.43361	5.61859	15.462	6.05061	6.49208	4.95438	3.13211	4.7202	6.67837	5.72231	10.0133	20.8443	5.84043	5.84824	4.44059	7.7697	9.94305	3.25401	9.01058	5.35354	6.95466	7.51675	5.83508	9.91781	6.93425	9.9283	7.76511	1.84681	5.26794	5.46622	11.0663	2.7725	3.6537	1.42267	6.10156	4.73218	0	12.4882	7.12725
PLA2G15	ENSBTAG00000007512	115.974	0.147408	0.0567913	2.59561	0.00944243	0.67137	127.543	189.313	127.88	97.455	117.99	98.3948	105.129	117.669	138.723	135.307	103.844	155.087	113.731	86.7821	96.777	118.606	114.626	88.8119	121.402	138.098	104.128	122.544	172.652	111.275	101.187	111.927	136.37	121.349	104.956	77.6511	120.966	112.383	107.502	112.507	138.163	105.957	123.772	118.98	94.6436	165.24	105.258	123.301
AIDA	ENSBTAG00000007593	47.7285	-0.198398	0.0715478	-2.77294	0.00555521	0.67137	41.3168	47.0188	31.7142	47.3219	44.4805	54.82	44.6233	30.0259	56.9753	23.8041	37.7616	28.9396	42.9173	55.0733	58.0662	64.2447	28.0716	69.5693	37.8773	34.2483	35.7942	72.0847	37.4748	36.512	40.4748	43.4979	33.4726	44.5773	52.4781	53.2465	50.7872	44.7775	34.6194	44.2651	53.1397	51.1519	44.1027	35.8467	77.2922	58.1062	57.0891	44.1889
TBX15	ENSBTAG00000007767	1033.23	-0.215203	0.0787874	-2.73144	0.00630579	0.67137	1051.78	1025.75	1008.72	1058.42	1555.88	1175.12	912.886	1057.4	1253.46	322.608	645.488	876.35	714.574	1226.63	1121.12	965.468	946.245	904.401	937.22	895.979	811.877	1203.81	793.662	883.242	1170.3	663.078	856.651	860.342	1102.04	1021.67	1218.89	879.746	550.266	1108.47	839.607	678.371	1111.1	807.694	1454.36	831.645	1054.36	1096.88
SLC35B2	ENSBTAG00000008076	260.129	0.1491	0.0584556	2.55065	0.0107521	0.67137	253.29	329.132	294.635	260.505	260.328	206.629	306.312	279.159	305.933	472.323	257.251	273.071	361.936	235.313	199.509	215.647	269.019	193.906	309.817	290.558	239.17	266.713	297.121	257.322	265.977	255.152	309.932	277.865	175.873	167.504	217.923	288.859	312.485	199.193	268.933	309.347	244.699	298.214	249.228	252.399	215.868	231.636
SEPW1	ENSBTAG00000008203	5306.91	0.247055	0.0910512	2.71336	0.00666053	0.67137	5405.31	6925.38	7423.16	5059.7	5564.28	3830.37	9067.6	7223.25	8205.69	16276.3	5633.56	10020.5	7151.46	3404.53	4413.03	3487.64	6317.27	3108.42	6124.47	6816.51	5853.97	4368.33	6681.21	2385.45	6299.04	4062.81	8011.11	5857.95	3396.9	2806.53	4855.26	5967.7	8614.76	4127.72	3512.3	10698	6289.62	7998.39	2307.73	3992.99	3277.27	4180.13
ELF3	ENSBTAG00000008756	5.85632	0.254061	0.0923828	2.75009	0.00595792	0.67137	4.49096	7.42403	5.11519	5.15387	7.95968	7.0282	5.29428	8.1151	7.43156	5.6378	3.54015	6.67837	11.4446	3.33777	2.97775	4.04337	3.50894	8.88119	11.6546	13.2574	6.50803	7.20847	4.01515	10.432	7.51675	4.2437	1.23973	8.91546	2.83666	5.54651	13.8511	14.9258	14.5766	0	1.84834	2.4358	7.11335	6.10156	1.57739	3.63164	3.56807	2.8509
GLIS2	ENSBTAG00000009199	59.4332	-0.187692	0.0722911	-2.59633	0.00942242	0.67137	50.2987	55.6802	59.3362	59.5038	48.2263	61.8482	43.1106	70.6013	64.4069	33.8268	59.0025	46.0065	65.8066	86.7821	53.5996	49.8683	36.2591	68.0891	46.6182	50.82	47.1832	64.8762	41.4899	57.376	52.0391	71.0819	49.5891	49.5303	65.2431	57.6837	72.0255	65.8493	48.2849	70.0865	70.6989	71.8562	44.1027	28.2197	56.7861	36.3164	57.0891	57.7307
STAT5A	ENSBTAG00000009496	285.033	0.192751	0.0723062	2.66576	0.00768143	0.67137	325.145	413.271	206.654	226.302	211.166	213.657	214.797	321.358	156.063	230.524	292.653	403.67	239.622	236.982	314.153	243.501	388.323	361.168	381.687	378.941	400.244	364.028	357.349	222.549	266.556	274.779	353.322	359.59	375.857	221.86	214.23	371.39	268.756	247.147	190.841	180.249	371.317	308.892	244.496	419.454	242.629	285.803
MTHFD1	ENSBTAG00000009641	1202.7	0.175786	0.0643356	2.73233	0.00628889	0.67137	1045.49	1300.44	1180.59	856.948	941.583	981.137	1107.26	1183.99	832.335	1353.07	1229.61	1593.9	1123.72	1091.45	1127.08	1651.04	1515.86	886.638	1249.95	1359.99	1277.2	1265.09	1527.1	1184.03	1234.48	928.309	1909.18	1712.76	1019.78	1115.96	1522.69	1608.48	1270.9	1233.89	823.434	943.874	1045.66	1729.03	925.929	1971.98	1198.87	1009.22
PLEK	ENSBTAG00000009658	69.0084	0.252084	0.0927823	2.71694	0.00658888	0.67137	44.0114	157.142	21.4838	40.2939	46.3534	35.141	58.9935	30.0259	30.9649	36.3325	37.7616	109.08	90.1264	55.0733	32.7553	54.3609	98.2505	125.817	81.5819	79.5444	170.836	91.9079	113.763	73.0239	43.9441	41.9065	142.569	81.2298	150.343	64.3395	12.0042	68.4833	96.5698	59.0202	34.6563	37.7549	194.906	102.964	93.0662	54.4746	46.3849	27.7963
IGSF8	ENSBTAG00000009982	355.625	0.195443	0.0758143	2.57792	0.00993962	0.67137	350.295	592.685	523.796	443.702	338.52	258.638	516.571	555.073	348.045	509.908	330.414	428.9	572.231	270.36	406.463	256.08	292.412	331.564	365.176	375.626	396.99	346.006	343.965	326.869	364.273	331.008	425.226	350.18	304.941	250.702	347.2	413.533	403.589	337.522	608.565	464.02	396.925	289.062	242.918	310.505	289.013	299.344
REEP2	ENSBTAG00000010068	65.2821	0.218548	0.0857766	2.54788	0.0108381	0.67137	65.568	56.9175	86.9582	53.8814	86.1518	75.9046	60.5061	77.0934	35.9192	53.8723	69.623	98.6914	150.211	71.7621	69.9772	40.883	72.5182	72.5297	85.4667	80.6492	29.2861	43.2508	42.8283	102.581	72.2765	72.6733	58.2672	34.6712	42.5498	69.886	115.425	64.9713	100.214	73.7752	73.4714	58.4593	51.2161	77.7949	75.7148	47.2113	66.0093	46.3271
ACR	ENSBTAG00000010182	1.2722	0.178979	0.0663972	2.69559	0.0070265	0.67137	0	0	1.02304	0.468534	0.936432	1.40564	0	0.81151	1.23859	0.626423	0	6.67837	1.43058	0	1.48888	0.449264	0	0	0.971213	1.10478	1.62701	0	2.67677	6.95466	1.73464	2.12185	0	0.990607	0	0	5.54042	1.75598	1.82207	3.68876	1.38625	0	2.84534	3.81348	0	3.63164	0	0
ESRRG	ENSBTAG00000010392	24.9294	-0.232956	0.0897961	-2.59427	0.00947908	0.67137	47.6041	9.8987	24.5529	27.6435	26.6883	39.3579	21.1771	30.0259	19.8175	1.87927	18.8808	15.5829	5.72231	36.7155	64.0217	24.2602	14.0358	4.44059	8.74092	8.83827	16.2701	16.219	6.69192	15.648	21.9721	21.2185	16.1164	14.3638	36.8765	27.7325	22.1617	10.5359	10.0214	31.3545	42.9738	15.8327	12.804	32.0332	39.4348	5.44746	35.6807	26.3708
RFC3	ENSBTAG00000010787	170.906	0.1919	0.0739513	2.59495	0.00946053	0.67137	142.812	159.617	157.548	131.658	141.401	123.696	204.964	176.909	196.936	343.906	194.708	272.329	188.836	151.869	125.066	130.287	168.429	116.936	247.659	238.633	205.003	176.607	234.217	153.003	172.885	141.103	246.706	182.767	131.905	110.93	153.285	250.227	148.499	151.239	169.585	211.915	223.359	179.996	143.543	181.582	174.835	143.258
ABCC11	ENSBTAG00000010858	0.871496	0.155762	0.060317	2.5824	0.0098117	0.67137	2.69457	2.47468	4.09215	0.937068	1.40465	0	0	0	0	3.13211	2.3601	0	2.14587	0	0	0.449264	2.3393	2.9604	0.971213	0	0	0	0	1.73867	0	0.530462	0	0.495303	1.41833	0	2.77021	2.63397	2.73311	0	0.462084	0	0	1.52539	0	0	1.78403	0.712725
SLC25A25	ENSBTAG00000011912	2713.38	0.20027	0.0781195	2.56363	0.0103583	0.67137	2192.48	4699.41	2496.21	3036.57	3555.63	2919.51	3108.5	2742.9	2581.23	2573.97	3255.76	3038.66	2208.81	3272.69	2447.71	2437.71	2244.56	2673.24	3443.92	3472.33	3047.38	1193	4187.8	1295.31	3492.98	3037.96	2370.36	3584.51	2761.48	1682.81	2465.49	4710.42	3118.48	2864.32	2635.27	2792.65	4349.1	3824.92	1825.04	2892.6	2833.05	3463.13
ASGR1	ENSBTAG00000012071	14.1027	0.190075	0.0734992	2.58608	0.00970734	0.67137	10.7783	6.18669	25.576	7.49654	7.49146	5.62256	17.3955	1.62302	3.71578	40.7175	27.1412	6.67837	59.369	15.02	1.48888	3.14485	9.35719	1.4802	21.3667	22.0957	0	5.40635	16.0606	12.1707	2.31285	30.2363	3.71918	2.47652	17.0199	2.2186	65.5616	4.38995	89.2815	7.37752	9.24168	9.74321	4.26801	12.2031	0	12.7107	7.13614	6.41452
PNPLA7	ENSBTAG00000012126	129.379	0.20483	0.0733295	2.79329	0.00521751	0.67137	135.627	221.483	102.304	135.875	147.488	85.7441	135.382	182.59	64.4069	117.141	146.326	181.8	128.752	100.133	99.7547	158.141	175.447	87.3317	157.336	131.469	146.431	118.94	141.869	109.536	147.444	143.225	168.603	158.002	78.008	90.9627	180.064	165.94	153.054	160.461	104.431	138.841	123.772	145.675	63.0957	141.634	89.2017	142.545
CNBP	ENSBTAG00000012159	6626.69	0.152528	0.0555482	2.74586	0.00603524	0.67137	6864.88	7524.25	8542.37	6393.61	7439.02	5238.82	7036.86	6398.75	8328.31	10137.4	5735.05	9639.85	5790.27	7219.6	5751.53	6130.21	7048.3	5669.16	6500.33	7118.12	7012.4	5963.2	8876.16	5214.26	6749.47	4660.11	8080.54	6712.35	5310.22	4697.89	6320.7	7872.94	6286.15	5538.67	6193.31	9435.08	6749.14	8191.35	7145.59	8018.66	6550.97	6054.6
TNFSF14	ENSBTAG00000012223	5.55219	-0.222204	0.0861247	-2.58002	0.00987933	0.67137	0.898191	2.47468	2.04608	4.2168	3.27751	5.62256	5.29428	3.24604	3.71578	5.6378	2.3601	2.22612	7.86818	5.00666	4.46663	2.24632	3.50894	4.44059	4.85606	3.31435	0	7.20847	2.67677	6.95466	16.1899	9.01785	8.67809	1.98121	2.83666	6.65581	4.61702	2.63397	3.64414	3.68876	6.93126	7.30741	1.42267	0	6.30957	3.63164	7.13614	1.42545
FAM63B	ENSBTAG00000012391	139.057	-0.184948	0.0724964	-2.55113	0.0107374	0.67137	153.591	115.072	118.672	141.497	122.204	157.432	134.626	113.611	85.463	35.7061	140.426	82.3665	79.3971	183.578	162.288	157.692	145.036	130.257	134.027	110.478	141.55	149.576	101.717	140.832	134.723	169.217	104.137	149.582	154.598	167.504	112.655	140.478	87.4595	193.66	161.267	86.471	142.267	146.438	119.882	145.266	189.108	166.778
GSDMB	ENSBTAG00000012854	57.4408	0.251122	0.0917842	2.73601	0.00621899	0.67137	67.3643	103.936	32.7372	46.3848	44.4805	39.3579	74.12	44.633	16.1017	25.0569	69.623	82.3665	84.4041	38.3844	26.7998	36.8396	56.1431	56.2475	80.6107	74.0205	74.8423	30.636	92.3485	55.6373	68.8072	86.9958	53.3082	85.1922	51.0598	37.7162	110.808	80.7751	82.9043	59.0202	29.1113	64.5488	76.8241	100.676	3.15479	81.7119	28.5445	56.3052
PRR19	ENSBTAG00000013283	5.28005	0.249576	0.09287	2.68737	0.00720167	0.67137	10.7783	6.18669	6.13823	4.68534	3.74573	1.40564	6.05061	8.1151	7.43156	7.51707	7.0803	7.42041	8.58347	6.67555	7.44438	3.14485	2.3393	4.44059	3.88485	7.73349	3.25401	3.60423	6.69192	3.47733	4.6257	4.2437	3.71918	8.42016	1.41833	3.3279	2.77021	6.14593	7.28829	11.0663	7.39334	9.74321	2.84534	4.57617	9.46436	9.0791	5.3521	5.7018
CHORDC1	ENSBTAG00000013615	689.028	-0.198829	0.0717227	-2.77219	0.00556799	0.67137	902.682	582.786	639.399	646.577	798.309	877.119	667.08	581.852	578.423	389.008	567.604	371.762	468.514	804.403	798.038	603.811	584.824	485.505	608.95	603.212	675.208	818.161	335.934	648.522	681.712	697.558	479.774	664.697	1059.49	877.457	348.123	527.672	657.768	662.133	791.55	896.375	759.705	826.762	547.355	739.039	916.993	626.485
MEGF9	ENSBTAG00000013706	112.169	-0.248785	0.0927874	-2.68123	0.00733516	0.67137	82.6336	136.107	41.9446	116.665	103.008	208.035	89.2465	96.5696	99.0875	21.2984	94.4041	51.2008	39.3409	161.882	171.221	163.532	86.554	102.134	76.7258	79.5444	74.8423	79.2931	60.2273	53.8986	100.609	86.9958	91.7398	183.758	178.709	88.7441	49.8638	92.189	45.5518	105.13	59.6088	49.934	83.9375	93.8115	301.282	65.3695	112.394	101.92
ORMDL3	ENSBTAG00000013855	857.779	0.1777	0.0695515	2.55494	0.0106205	0.67137	972.741	1024.52	778.532	512.576	694.833	653.623	713.972	876.43	729.532	1433.25	782.374	1075.22	1089.39	680.906	750.394	699.055	1095.96	746.02	1014.92	1015.3	1028.27	1039.82	1156.36	592.885	829.156	736.812	1086	1046.58	807.029	457.032	1043.45	1029	1215.32	678.732	618.731	1226.43	880.632	880.15	772.922	1116.73	836.712	685.641
SRFBP1	ENSBTAG00000014320	145.24	-0.155538	0.0610334	-2.54842	0.0108213	0.67137	189.518	103.936	109.465	159.301	181.2	192.573	152.778	116.046	139.961	112.13	143.966	126.889	110.155	166.889	108.688	138.823	109.947	158.381	110.718	133.679	200.122	192.826	127.146	177.344	149.179	135.268	110.336	136.208	151.761	183.035	99.7276	122.919	97.4809	173.372	158.495	144.93	118.082	154.064	164.049	139.818	205.164	135.418
KLF10	ENSBTAG00000014396	3881.62	0.230087	0.0875918	2.6268	0.00861908	0.67137	3705.04	8212.21	4101.36	4563.99	4300.1	5779.99	3583.47	3681.82	2936.71	3600.68	3402.09	2742.58	2335.42	5397.18	4158.43	3656.56	4720.7	4994.19	5027	4553.92	3844.62	2524.77	4914.55	2301.99	4141.73	4168.37	6746.59	6057.07	3874.87	2474.85	1202.27	6662.19	4638.09	3751.47	4487.3	3361.41	3508.3	6376.9	4298.39	4339.81	4390.51	2806
ZNF503	ENSBTAG00000014506	145.741	-0.20327	0.076297	-2.66419	0.00771732	0.67137	130.238	148.481	150.387	131.658	171.835	132.13	124.794	142.014	232.856	144.077	145.146	106.854	132.328	208.611	159.31	159.938	81.8754	130.257	73.8122	90.5923	97.6204	140.565	147.222	100.843	123.159	157.017	133.89	104.509	163.108	98.7278	98.8042	106.237	127.545	142.017	155.722	175.378	96.7415	112.879	313.901	101.686	155.211	185.308
LACE1	ENSBTAG00000014592	71.9619	-0.179315	0.0662917	-2.70494	0.00683166	0.67137	86.2264	70.5283	66.4975	98.3921	95.0479	88.5553	90.0028	60.8632	75.5542	41.3439	82.6035	49.7167	52.9314	75.0999	72.955	60.2014	66.67	63.6485	65.0713	50.82	86.2314	82.8974	48.1818	81.7173	82.1061	94.4222	50.8288	61.4176	59.5698	85.4162	74.7957	67.6053	55.5732	75.6196	79.0164	81.5994	75.4015	73.9815	61.5183	45.3955	98.1219	83.3888
ANKRD24	ENSBTAG00000014774	25.5484	0.236833	0.0878205	2.69679	0.00700113	0.67137	17.9638	14.8481	33.7603	47.7904	31.8387	23.8959	20.4208	30.0259	14.8631	16.9134	35.4015	38.5861	40.7715	20.0266	14.8888	19.7676	23.393	20.7228	30.1076	34.2483	21.1511	10.8127	28.1061	45.2053	29.4888	44.0283	13.637	24.7652	19.8566	26.6232	49.8638	34.2416	33.7083	38.732	28.6492	15.8327	22.7627	19.8301	34.7026	19.974	16.0563	13.5418
ETV5	ENSBTAG00000014915	95.763	-0.183492	0.0710041	-2.58425	0.00975916	0.67137	62.8734	43.3068	78.7739	100.735	94.5797	99.8005	90.0028	91.7006	95.3717	95.2162	75.5232	75.6882	111.585	66.7555	131.021	92.5484	59.6521	106.574	83.5243	80.6492	123.653	131.555	117.778	109.536	96.5614	93.8918	86.7809	74.2955	129.068	97.6185	60.9446	77.2632	93.8367	105.13	79.4785	92.5605	115.236	83.1338	104.108	74.4486	153.427	69.1343
CALCOCO1	ENSBTAG00000015016	1387.77	0.117339	0.0436893	2.68577	0.00723629	0.67137	1692.19	1620.91	1360.64	1068.73	1453.81	1176.52	1384.83	1422.58	1501.18	1363.72	1252.03	1849.17	1254.62	1431.9	1283.41	1513.57	1729.91	1690.39	1404.37	1376.56	1230.02	1470.53	1719.82	1337.03	1305.6	1175.5	1583.13	1164.95	1287.84	1157	1424.81	1440.78	1399.35	1193.31	1365.46	1150.92	1401.33	1513.95	1353.4	1902.98	1129.29	1722.66
CFL2	ENSBTAG00000015053	5082.24	-0.184387	0.0681152	-2.70699	0.00678965	0.67137	6099.62	3978.04	4301.88	4517.6	6815.82	4836.81	5266.3	3725.64	4912.26	3799.88	3976.77	3904.62	4303.18	5353.79	4861.18	4242.4	4092.6	3999.49	4024.71	4139.62	5183.65	5260.38	3879.98	5330.75	5732.39	4196.48	5164.7	4612.76	6110.16	6957.54	3936.47	4351.32	3354.44	6366.8	5989.53	8465.63	5702.06	4313.81	7345.92	3902.2	6529.56	4550.03
ADAMTS13	ENSBTAG00000015093	0.401106	-0.134432	0.0485854	-2.76692	0.00565882	0.67137	0	0	0	0	0	1.40564	0.756326	0.81151	0	0	0	0	0	0	2.97775	0.898528	0	0	0	0	0	0	1.33838	0	0	0.530462	0	0.495303	0	1.1093	0	0.87799	0	0	0	1.2179	0	0	0	0	0	0.712725
BAIAP2L2	ENSBTAG00000015290	8.41674	0.235062	0.0913688	2.57268	0.0100916	0.67137	7.18553	13.6107	11.2534	10.3077	10.769	4.21692	9.83224	7.30359	7.43156	8.14349	4.7202	17.809	15.0211	5.00666	2.97775	7.63749	11.6965	4.44059	6.79849	13.2574	4.88102	5.40635	12.0455	10.432	11.5642	8.48739	8.67809	11.8873	7.09164	6.65581	15.6979	7.90191	11.8435	9.2219	6.93126	15.8327	8.53602	6.10156	4.73218	9.0791	3.56807	11.4036
SLCO2B1	ENSBTAG00000015596	264.702	-0.151077	0.0542515	-2.78476	0.00535674	0.67137	266.763	214.059	201.539	241.763	280.462	237.553	176.224	265.364	255.15	225.512	256.071	209.998	252.497	297.062	291.82	374.237	233.93	269.396	228.235	214.328	206.63	228.869	216.818	271.232	239.38	302.894	229.349	221.896	243.952	288.418	284.408	226.522	268.756	282.19	352.108	227.748	260.348	253.978	250.805	245.136	296.15	317.875
IMPAD1	ENSBTAG00000015637	369.674	-0.182695	0.0697037	-2.62102	0.00876667	0.67137	482.329	319.233	303.842	382.324	462.598	493.38	324.464	300.259	308.41	162.87	304.453	293.106	298.991	402.202	425.819	381.874	357.912	383.371	305.932	220.957	413.26	416.289	212.803	351.21	438.863	387.768	295.055	389.309	434.008	376.053	260.4	352.074	221.382	427.896	363.66	266.72	270.307	376.009	520.54	395.849	474.553	296.493
AMBP	ENSBTAG00000015676	1.28055	-0.177963	0.068416	-2.6012	0.00928993	0.67137	0	2.47468	1.02304	2.34267	0.468216	1.40564	1.51265	0	0	3.13211	1.18005	1.48408	0	0	0	3.14485	2.3393	0	0	0	1.62701	1.80212	5.35354	0	1.15642	1.06092	1.23973	0.990607	0	3.3279	0	0	0	0	0	3.6537	0	0	0	1.81582	3.56807	0
CLCN7	ENSBTAG00000015889	407.99	0.140314	0.0505041	2.77828	0.00546482	0.67137	405.084	569.175	459.344	442.296	415.308	253.015	422.786	447.953	427.315	513.667	451.959	488.263	541.474	375.499	343.931	391.309	458.502	337.485	445.787	462.904	328.656	344.204	461.742	365.12	413.422	418.004	442.582	388.318	299.267	368.288	455.238	415.289	464.628	387.32	444.525	371.46	419.687	388.975	313.901	390.401	294.366	448.304
DNAL1	ENSBTAG00000015930	36.5603	-0.209934	0.0793188	-2.64671	0.00812789	0.67137	36.8258	29.6961	26.599	32.3288	36.9891	50.603	34.791	21.9108	17.3403	13.1549	22.421	23.0033	29.3269	58.411	38.7108	29.2022	50.2949	44.4059	41.7622	34.2483	39.0482	66.6783	24.0909	34.7733	33.5363	37.1323	19.8356	33.6806	43.9682	48.8093	41.5532	37.7536	22.7759	59.0202	30.4975	31.6654	31.2987	42.7109	26.8157	36.3164	49.9529	30.6472
KLHL25	ENSBTAG00000016091	218.269	0.207283	0.0755422	2.74393	0.00607078	0.67137	142.812	280.876	168.801	261.442	267.351	127.913	160.341	219.919	159.779	233.656	198.249	290.88	172.385	236.982	224.82	199.024	264.341	275.317	356.435	309.339	257.067	290.141	212.803	184.299	226.081	244.013	244.226	380.888	177.291	153.084	142.204	339.782	217.738	243.458	134.929	168.07	243.276	253.978	187.71	299.61	173.051	241.614
NOM1	ENSBTAG00000016435	337.057	0.104325	0.04001	2.60748	0.00912104	0.67137	328.738	407.084	352.948	337.344	365.209	326.109	324.464	375.729	375.294	347.038	345.755	371.02	309.005	360.48	305.22	321.673	360.252	309.361	352.55	385.569	335.164	313.568	369.394	286.88	331.315	322.521	423.987	381.384	277.992	317.26	300.106	366.122	337.994	311.7	332.701	275.246	341.441	376.772	392.771	335.927	274.741	359.213
NOC2L	ENSBTAG00000016528	380.074	0.147305	0.0553103	2.66324	0.00773925	0.67137	336.822	434.306	374.432	410.436	449.019	354.221	403.878	477.979	491.722	628.928	404.757	430.384	489.258	408.877	400.508	316.282	343.877	398.173	403.053	458.485	344.926	336.996	451.035	279.925	346.927	387.237	552.918	421.503	333.307	319.479	326.885	381.926	427.276	346.743	398.316	373.896	348.554	359.23	432.206	335.927	260.469	387.009
NFKBIA	ENSBTAG00000016683	1072.83	0.206934	0.0780451	2.65146	0.00801446	0.67137	969.148	1186.61	1338.13	1392.01	1256.22	1161.06	1316.01	788.787	1176.66	1605.52	899.199	1026.98	1347.6	1490.32	848.66	1328.02	1290.12	902.921	1408.26	1533.44	956.68	535.229	1572.6	805.002	1081.26	925.656	1005.42	808.335	1191.4	814.227	1581.79	1186.17	1117.84	1034.7	625.662	1198.41	1246.26	899.981	1274.53	1605.18	1279.15	1195.24
LY6E	ENSBTAG00000017040	85.0049	0.217582	0.0819123	2.65628	0.0079009	0.67137	78.1426	94.0377	115.603	81.5249	98.3254	104.017	77.1453	66.5438	94.1331	120.273	73.1631	86.8188	173.815	71.7621	49.1329	98.838	80.7057	71.0495	111.689	111.583	110.637	77.491	140.53	86.9333	63.0251	63.125	90.5	105.995	55.3148	45.4813	81.2595	77.2632	122.079	60.8646	73.0093	116.919	61.1748	96.0996	146.698	101.686	66.0093	54.1671
GPR1	ENSBTAG00000017043	16.0046	-0.241918	0.0921303	-2.62582	0.008644	0.67137	10.7783	8.66136	16.3686	14.056	10.769	25.3015	11.3449	20.2877	40.8736	14.4077	15.3407	11.1306	12.8752	21.6955	29.7775	19.3183	10.5268	29.604	10.6833	15.467	6.50803	25.2296	16.0606	5.216	10.4078	22.2794	13.637	10.8967	21.2749	18.8581	23.0851	14.9258	8.19933	7.37752	14.7867	4.87161	7.11335	5.33887	14.1965	10.8949	8.92017	11.4036
DGKQ	ENSBTAG00000017240	142.54	0.166176	0.0650627	2.5541	0.0106463	0.67137	150.896	222.721	116.626	135.875	154.98	89.961	139.164	185.836	84.2244	153.474	143.966	173.638	172.385	128.504	139.954	141.967	131.001	103.614	177.732	160.194	130.161	113.533	183.359	123.445	173.464	150.121	162.404	167.413	92.1913	89.8534	156.979	164.184	167.631	145.706	136.777	146.148	179.256	171.606	70.9827	161.608	89.2017	148.959
CNOT6	ENSBTAG00000017362	191.106	-0.178366	0.0694988	-2.56646	0.0102741	0.67137	210.177	160.854	156.525	132.127	202.269	243.176	159.585	142.014	137.484	53.8723	155.767	144.698	133.044	241.989	183.132	212.053	222.233	208.708	164.135	169.032	240.797	254.098	113.763	257.322	187.919	195.74	164.884	215.952	201.403	212.986	160.672	215.986	118.435	158.617	221.8	147.366	157.916	195.25	209.793	210.635	265.821	165.352
IFIT5	ENSBTAG00000017367	334.432	-0.192742	0.0693595	-2.77888	0.00545465	0.67137	333.229	199.211	386.708	369.205	324.942	386.551	304.8	262.929	326.989	321.981	303.273	224.096	307.574	375.499	379.664	878.311	280.716	328.604	266.112	312.654	351.434	401.872	200.758	316.437	284.48	280.084	271.5	292.229	309.196	387.146	338.889	271.299	273.311	381.787	352.108	314.219	248.967	287.536	446.402	279.636	331.83	360.639
PLD1	ENSBTAG00000017490	143.838	-0.230262	0.0873533	-2.63599	0.00838929	0.67137	126.645	92.8003	96.1656	156.49	79.5968	223.497	109.667	108.742	105.28	31.9476	165.207	96.4653	81.543	225.3	187.598	135.678	136.849	185.025	90.3228	88.3827	84.6044	136.961	58.8889	163.435	152.648	207.411	80.5822	166.422	148.924	176.379	126.506	191.402	90.1926	201.037	155.722	85.2531	116.659	128.896	164.049	139.818	153.427	198.85
CCL22	ENSBTAG00000017718	11.98	0.25601	0.0917736	2.78958	0.00527768	0.67137	15.2693	6.18669	12.2765	18.7414	4.68216	4.21692	6.05061	5.68057	14.8631	16.287	8.26035	7.42041	22.174	6.67555	4.46663	7.63749	8.18754	19.2426	24.2803	20.9909	14.6431	7.20847	14.7222	13.9093	7.51675	10.6092	17.3562	5.94364	26.9482	13.3116	5.54042	3.51196	22.7759	16.5994	18.9454	19.4864	17.072	14.4912	41.0122	5.44746	8.92017	4.27635
MOG	ENSBTAG00000017818	87.6906	-0.193956	0.0761178	-2.5481	0.0108312	0.67137	70.9571	89.0883	91.0504	93.2382	88.4929	116.668	53.6992	88.4545	100.326	45.1024	75.5232	71.2359	78.6818	88.451	108.688	115.461	83.045	94.7327	50.5031	54.1344	50.4372	97.3143	109.747	66.0693	89.0446	84.3435	61.9863	67.3613	72.3347	139.772	129.276	88.677	92.9257	84.8415	70.6989	58.4593	48.3708	59.4902	53.6313	74.4486	96.3378	139.694
DTX3	ENSBTAG00000018002	105.282	0.186638	0.0710203	2.62796	0.00858994	0.67137	83.5318	131.158	101.281	117.602	117.054	67.4707	136.895	127.407	102.803	97.0955	101.484	139.504	180.968	58.411	83.3771	107.823	121.643	109.535	126.258	110.478	100.874	97.3143	160.606	114.752	96.5614	103.44	110.336	67.8566	70.9164	65.4488	173.6	96.5789	131.189	88.5303	110.438	102.304	116.659	111.354	47.3218	127.107	74.9294	99.0687
GNAT1	ENSBTAG00000018020	14.9205	0.239461	0.0927216	2.58258	0.00980639	0.67137	21.5566	16.0854	11.2534	38.8883	20.6015	9.83948	13.6139	13.7957	9.90875	8.14349	12.9806	16.3249	7.86818	8.34443	10.4221	9.8838	16.3751	48.8465	21.3667	23.2005	21.1511	5.40635	9.36869	13.9093	15.6117	20.688	16.1164	14.8591	9.9283	8.87441	22.1617	32.4856	16.3987	9.2219	16.1729	10.9611	15.6494	16.7793	0	21.7898	17.8403	7.83997
ZMYND15	ENSBTAG00000018316	15.778	0.239411	0.0915575	2.61487	0.00892617	0.67137	17.0656	13.6107	10.2304	20.147	22.4744	11.2451	16.6392	13.7957	2.47719	16.9134	23.601	21.5192	35.0492	21.6955	8.93326	8.53601	22.2233	17.7624	17.4818	25.41	11.3891	7.20847	24.0909	17.3867	15.6117	19.6271	21.0754	11.8873	8.50997	16.6395	39.7063	12.2919	28.2421	22.1326	17.5592	21.9222	14.2267	12.2031	6.30957	16.3424	14.2723	13.5418
AGO3	ENSBTAG00000018324	50.109	-0.230895	0.0906001	-2.54851	0.0108184	0.67137	55.6879	45.7815	11.2534	44.0422	35.5844	57.6312	31.0094	47.0676	18.5789	9.39634	44.8419	50.4588	20.0281	71.7621	64.0217	56.6072	59.6521	53.2871	45.647	30.9339	53.6912	55.8656	26.7677	46.944	63.0251	53.5767	39.6713	54.4834	73.7531	73.2139	39.7063	53.5574	20.0428	66.3977	57.7605	15.8327	45.5254	41.1856	14.1965	49.0271	69.5773	57.7307
MARCO	ENSBTAG00000018473	2.0252	0.168678	0.0616937	2.73411	0.00625485	0.67137	0.898191	3.71201	25.576	1.4056	0.468216	1.40564	0.756326	0	4.95438	8.76992	1.18005	1.48408	2.14587	0	0	1.34779	0	2.9604	0	0	0	1.80212	1.33838	5.216	0.578212	0.530462	0	0	0	0	6.46382	4.38995	2.73311	0	0.924168	0	1.42267	0	0	3.63164	1.78403	0
INTS7	ENSBTAG00000018548	125.742	-0.174732	0.065445	-2.6699	0.00758739	0.67137	123.052	77.9523	104.35	133.064	117.054	134.941	105.886	110.365	169.687	93.337	118.005	89.0449	95.8487	155.206	113.155	135.228	114.626	97.6931	117.517	129.26	104.128	126.148	105.732	125.184	131.254	129.963	84.3014	104.509	130.486	140.881	153.285	122.919	114.791	145.706	109.514	121.79	130.886	143.387	88.334	103.502	174.835	132.567
Novel	ENSBTAG00000018556	1.76043	-0.159359	0.0609514	-2.61453	0.00893516	0.67137	1.79638	1.23734	1.02304	1.4056	0	0	3.02531	0.81151	3.71578	1.25285	3.54015	0	2.14587	0	0	0	1.16965	0	0	0	1.62701	3.60423	0	1.73867	1.73464	5.30462	0	0	1.41833	3.3279	0.923403	0	1.82207	0	3.69667	8.52531	2.84534	0.762695	3.15479	0	21.4084	0.712725
NELFCD	ENSBTAG00000018783	902.899	0.120816	0.0455258	2.6538	0.00795919	0.67137	1044.6	926.766	967.794	763.242	1106.39	837.762	949.946	1005.46	793.939	1128.81	855.537	1293.38	840.465	817.754	859.082	893.586	899.46	904.401	1013.95	887.141	833.028	962.33	935.53	888.458	1142.55	799.937	1109.56	849.941	791.427	759.871	849.531	1074.66	944.745	872.392	816.04	1070.54	1041.39	944.98	946.436	1013.23	713.614	677.801
ZC2HC1A	ENSBTAG00000018902	31.3324	-0.234192	0.0878554	-2.66565	0.00768393	0.67137	24.2512	21.0347	22.5068	21.084	20.6015	44.9805	20.4208	25.1568	22.2947	4.38496	27.1412	24.4873	20.7434	35.0466	47.6441	32.347	31.5805	51.8069	22.3379	22.0957	32.5401	41.4487	28.1061	38.2506	35.8491	26.5231	30.9932	24.2699	36.8765	49.9186	39.7063	34.2416	20.9538	46.1095	30.4975	17.0506	25.608	26.6943	28.3931	23.6057	35.6807	29.2217
WDR6	ENSBTAG00000018910	264.163	0.188738	0.0718105	2.62827	0.00858195	0.67137	253.29	324.182	294.635	309.701	284.207	193.978	397.071	346.515	206.845	344.532	341.035	261.94	303.283	230.306	229.287	186.894	283.055	158.381	368.09	343.588	252.186	284.734	309.167	239.936	254.413	367.61	342.165	219.419	190.056	173.051	257.63	188.768	338.905	265.591	241.67	266.72	374.162	308.892	159.317	272.373	173.051	255.868
FAM186B	ENSBTAG00000019283	21.0046	0.238433	0.0866439	2.75187	0.00592552	0.67137	31.4367	29.6961	13.2995	16.3987	14.9829	15.462	15.8829	17.0417	8.67016	23.1776	12.9806	36.36	25.7504	18.3578	11.911	32.347	32.7502	20.7228	30.1076	18.7813	32.5401	10.8127	30.7828	19.1253	18.5028	14.3225	29.7534	26.7464	31.2032	14.4209	24.9319	17.5598	20.0428	18.4438	17.5592	19.4864	28.4534	44.999	14.1965	19.974	8.92017	22.0945
FBP2	ENSBTAG00000019554	9807.98	0.218896	0.0802591	2.72737	0.00638415	0.67137	9771.42	11209	11972.6	10565.9	11387	5659.11	12972.5	8384.52	8777.92	20720.8	11234.1	16442.1	7717.97	9347.43	7100.45	8516.25	7002.68	7363.98	8069.81	8153.3	10390.1	9363.8	12977	8933.26	10651.8	9854.92	10675.3	10222.1	7606.49	8308.67	10930.3	10988.9	13257.4	11553.2	8094.79	10586	12001.6	20155	6148.68	10902.2	6442.15	8825.67
TMUB2	ENSBTAG00000019660	120.678	0.145801	0.0571539	2.55103	0.0107407	0.67137	119.459	167.041	145.271	123.224	115.649	109.64	130.844	151.752	136.245	151.594	122.725	135.793	145.204	125.166	110.177	101.084	122.813	128.777	137.912	129.26	102.501	95.5122	161.944	118.229	107.547	115.641	133.89	133.732	63.8248	77.6511	167.136	118.529	139.389	105.13	121.99	105.957	88.2055	113.642	82.0244	136.186	90.9857	111.898
ATXN7L3	ENSBTAG00000019662	318.596	0.117461	0.0444165	2.64453	0.00818036	0.67137	391.611	355.116	316.119	340.624	334.306	282.534	309.338	340.023	416.168	345.159	322.154	380.667	361.221	288.717	278.42	303.253	371.948	273.837	378.773	360.159	299.369	318.975	319.874	227.765	348.084	350.635	364.48	367.515	259.554	281.762	358.281	363.488	368.97	339.366	338.708	261.849	347.131	305.078	223.99	297.794	299.718	331.417
REEP3	ENSBTAG00000019755	229.853	-0.210277	0.080089	-2.62554	0.0086512	0.67137	237.122	152.193	166.755	217.868	222.871	328.92	167.904	145.26	148.631	58.2573	205.329	129.115	143.773	288.717	290.331	262.819	173.108	349.327	198.127	169.032	221.273	335.194	144.545	358.165	202.374	254.622	141.329	230.316	331.889	330.572	201.302	198.426	172.186	296.945	275.864	159.545	173.566	196.013	227.145	248.767	315.774	176.756
SVEP1	ENSBTAG00000020243	569.446	-0.181549	0.0669707	-2.71088	0.00671053	0.67137	481.43	518.445	431.722	536.94	518.315	617.076	362.28	485.283	608.15	360.193	513.322	383.635	524.307	812.748	522.596	710.735	535.699	566.916	511.829	503.781	514.134	787.525	472.45	740.671	428.455	510.304	526.884	547.31	703.491	684.439	631.608	443.385	419.077	457.406	536.017	297.168	594.676	354.653	607.296	477.561	735.022	501.045
MISP	ENSBTAG00000020269	0.84322	-0.158135	0.0606446	-2.60756	0.00911892	0.67137	0	1.23734	1.02304	0	1.40465	0	0	0.81151	1.23859	0	0	0	0	1.66889	1.48888	0	0	0	0	0	0	3.60423	0	1.73867	1.15642	2.12185	0	0.990607	0	0	0	0.87799	0.911036	0	0	0	0	0	0	0	1.78403	0
GOLPH3L	ENSBTAG00000020357	203.359	-0.122652	0.0477032	-2.57115	0.0101362	0.67137	200.297	200.449	206.654	201.47	216.784	241.77	212.528	172.04	250.196	215.489	217.129	148.408	239.622	183.578	223.332	211.603	218.724	195.386	179.674	194.442	221.273	180.212	210.126	192.992	207	211.654	159.925	192.673	195.729	240.718	171.753	173.842	137.566	243.458	207.938	269.156	192.06	167.03	236.609	196.108	206.948	230.923
AAED1	ENSBTAG00000020749	111.661	-0.143301	0.0544218	-2.63316	0.00845942	0.67137	106.885	80.427	117.649	128.378	119.395	127.913	151.265	111.988	111.473	63.2687	133.346	117.985	77.9665	105.14	117.621	114.113	105.268	100.653	104.891	113.793	138.296	135.159	107.071	97.3652	123.159	117.763	117.774	123.331	80.8447	114.258	100.651	95.701	80.1712	123.573	127.535	114.483	85.3602	115.167	99.3757	136.186	123.098	109.047
CHD1L	ENSBTAG00000020831	144.044	0.217216	0.0802724	2.70599	0.0068101	0.67137	178.74	204.161	79.797	119.945	125.95	88.5553	143.702	95.7581	91.656	67.0272	133.346	186.994	173.1	125.166	101.244	130.736	139.188	161.342	183.559	193.337	151.312	95.5122	151.237	182.56	171.729	163.382	221.911	120.854	151.761	137.553	236.391	203.694	134.833	153.084	145.094	125.444	207.71	201.352	66.2505	265.11	107.042	176.756
MFSD10	ENSBTAG00000021130	274.925	0.21868	0.0821423	2.66221	0.00776303	0.67137	276.643	285.825	216.884	260.505	390.024	170.082	318.413	271.044	167.21	587.584	234.83	376.957	355.499	252.002	168.243	185.995	236.269	150.98	239.89	212.118	200.122	273.922	299.798	269.493	357.913	268.414	538.041	228.83	304.941	157.521	569.74	186.134	313.396	352.277	254.608	295.95	341.441	244.063	280.776	354.085	290.798	225.221
CDH2	ENSBTAG00000021190	13.7877	-0.231658	0.0905223	-2.55912	0.0104937	0.67137	5.38915	12.3734	8.1843	8.90214	19.6651	11.2451	7.56326	15.4187	14.8631	6.26423	11.8005	10.3886	40.7715	13.3511	14.8888	9.8838	7.01789	13.3218	7.7697	13.2574	9.76204	16.219	5.35354	6.95466	9.8296	25.4622	2.47945	4.45773	8.50997	23.2953	9.23403	11.4139	13.6655	11.0663	23.5663	7.30741	4.26801	6.10156	18.9287	3.63164	16.0563	14.2545
FHOD3	ENSBTAG00000021581	931.165	-0.230464	0.088139	-2.61478	0.00892841	0.67137	1256.57	1055.45	807.177	672.346	1055.36	992.382	683.719	777.426	806.325	423.462	964.101	965.395	1011.42	972.961	863.549	669.403	511.136	593.559	488.52	459.59	1060.81	758.691	766.894	1145.78	1168.57	1002.04	830.617	849.941	1358.76	1221.34	700.863	554.012	548.444	848.415	678.801	870.799	993.023	379.06	2290.37	455.771	1229.2	1195.95
PIAS3	ENSBTAG00000021634	251.345	0.135869	0.0523952	2.59316	0.00950979	0.67137	313.469	304.385	298.727	273.624	246.282	258.638	271.521	352.195	261.343	204.214	273.772	302.753	286.116	241.989	306.709	221.038	265.51	257.554	250.573	289.453	270.083	270.317	259.646	253.845	220.877	268.944	281.418	256.567	260.972	227.407	295.489	272.177	271.489	271.124	232.89	232.619	239.008	266.943	206.638	283.268	247.981	252.305
PPOX	ENSBTAG00000021894	152.582	0.181015	0.0694256	2.60732	0.00912533	0.67137	142.812	181.889	183.124	148.994	146.083	80.1215	199.67	172.04	149.87	209.225	181.728	224.838	170.239	123.498	104.221	156.344	134.51	112.495	182.588	215.433	167.582	173.003	190.051	159.957	169.994	129.433	203.315	151.068	107.793	100.946	181.91	182.622	196.784	158.617	146.019	187.557	174.988	187.623	93.0662	141.634	101.69	153.236
PLS1	ENSBTAG00000023429	43.1422	0.214763	0.0834046	2.57495	0.0100255	0.67137	17.9638	22.2721	22.5068	22.0211	27.6248	21.0846	29.4967	33.2719	30.9649	20.0455	68.4429	39.3282	80.1124	25.0333	28.2887	22.9125	105.268	31.0842	178.703	151.355	24.4051	90.1058	26.7677	24.3413	6.93854	93.3613	43.3904	61.9129	121.976	55.4651	29.5489	45.6555	79.2602	7.37752	40.2013	8.52531	159.339	56.4395	61.5183	7.26328	12.4882	28.509
BANP	ENSBTAG00000023745	76.5626	-0.214255	0.0796184	-2.69102	0.0071233	0.67137	53.8915	86.6136	60.3592	81.0563	84.2789	87.1497	83.9522	101.439	71.8385	66.4008	50.7422	42.2963	70.8136	118.491	87.8437	107.374	44.4466	48.8465	76.7258	71.8109	58.5723	57.6677	65.5808	66.0693	72.8547	69.4905	66.9452	93.6124	69.4981	97.6185	47.0936	84.2871	74.705	42.4207	57.2984	91.3426	55.4841	43.4736	72.5601	36.3164	46.3849	91.9415
MAN1A1	ENSBTAG00000024381	114.2	-0.215553	0.0841202	-2.56244	0.010394	0.67137	97.9028	80.427	102.304	111.511	73.9782	167.271	98.3224	95.7581	95.3717	46.3553	88.5038	41.5543	109.439	88.451	150.377	133.881	78.3664	235.351	70.8985	81.754	95.9934	138.763	88.3333	125.184	76.324	153.304	84.3014	90.1452	136.159	125.351	124.659	88.677	87.4595	88.5303	117.369	64.5488	105.278	73.9815	124.614	139.818	174.835	86.9524
CABIN1	ENSBTAG00000024708	561.029	0.123062	0.047166	2.60913	0.0090774	0.67137	617.057	851.288	523.796	638.143	553.9	538.36	540.017	620.805	523.925	564.407	565.244	662.643	441.333	654.204	510.685	553.493	561.431	592.079	654.597	545.763	572.707	475.759	646.439	540.725	569.539	594.117	613.665	668.164	479.395	495.858	553.119	688.344	631.348	606.801	526.776	378.767	621.706	551.429	528.427	662.774	454.929	557.351
SORD	ENSBTAG00000025496	102.969	0.193534	0.0757152	2.55608	0.0105858	0.67137	79.0408	106.411	108.442	80.5878	100.198	95.5835	86.2212	94.9466	68.1227	130.296	126.265	128.373	129.467	86.7821	58.0662	129.837	107.608	84.3713	111.689	133.679	105.755	90.1058	145.884	114.752	91.9357	96.5441	109.096	118.378	89.3547	74.3232	100.651	141.356	119.346	92.219	68.8505	191.211	146.535	189.911	88.334	118.028	114.178	81.9633
RBM3	ENSBTAG00000025848	300.886	0.216304	0.081353	2.65884	0.00784113	0.67137	289.218	254.892	218.93	224.428	270.161	170.082	309.338	225.6	183.312	199.202	375.256	673.031	316.873	196.929	190.576	206.661	243.287	395.213	328.27	309.339	219.646	200.035	572.828	377.29	342.301	405.273	318.61	229.326	173.036	228.516	543.885	351.196	307.019	320.922	366.895	351.973	458.1	347.026	315.479	535.667	212.3	266.559
SLCO6A1	ENSBTAG00000030210	0.830672	0.15812	0.061062	2.5895	0.00961167	0.67137	0.898191	0	1.02304	1.87414	3.74573	0	0	0	0	0.626423	1.18005	1.48408	3.57645	0	0	0.898528	1.16965	0	0	0	0	0	0	5.216	0.578212	1.59139	3.71918	0	0	0	0	2.63397	0.911036	0	0.924168	0	1.42267	3.05078	0	1.81582	0	0.712725
MYL6B	ENSBTAG00000031217	9103.55	-0.23644	0.0904487	-2.61407	0.00894694	0.67137	10602.2	8610.63	5505.99	6265.23	8546.35	5964.13	29446.1	14838.5	17958.4	10473.2	10100.1	4741.64	4802.45	6909.19	10146.7	8665.4	9901.07	3650.17	2512.53	2713.35	2855.4	4108.83	13373.1	6320.05	5317.24	3703.69	15092.4	7279.97	7827.75	8001.39	16702.5	1727.01	5812.41	6346.51	6228.89	36974.3	5288.06	3419.16	6061.92	5087.93	9426.83	12293.8
SPRED1	ENSBTAG00000032518	194.316	-0.21238	0.0783776	-2.70971	0.00673422	0.67137	207.482	89.0883	169.824	226.77	197.587	215.063	131.601	132.276	147.393	149.089	143.966	102.402	148.065	218.624	262.042	223.284	156.733	256.074	157.336	107.164	213.138	349.611	93.6869	290.357	169.416	213.776	112.815	161.964	249.626	299.511	197.608	156.282	198.606	256.369	224.573	149.802	113.814	160.166	214.525	199.74	280.093	142.545
CNEP1R1	ENSBTAG00000033078	211.114	-0.137582	0.0513811	-2.67767	0.00741365	0.67137	215.566	179.414	208.7	193.504	205.079	220.686	218.578	159.867	195.698	255.58	184.088	147.666	180.253	216.955	200.998	223.284	210.537	213.148	187.444	190.023	297.742	300.953	167.298	241.674	213.36	226.507	167.363	208.027	208.494	199.674	152.362	239.691	181.296	215.792	229.656	274.028	183.524	202.877	205.061	188.845	212.3	188.159
Novel	ENSBTAG00000034954	0.609482	-0.112875	0.0427013	-2.64337	0.00820864	0.67137	0	0	0	0.468534	0	0	0	0	2.47719	0	0	0	0	0	0	2.69558	2.3393	0	0.971213	0	0	3.60423	0	0	0	0	0	0	0	2.2186	0.923403	0	0	0	0	2.4358	0	0	0	0	3.56807	0
CKB	ENSBTAG00000035998	93.1819	0.236776	0.0928155	2.55104	0.0107401	0.67137	67.3643	48.2562	137.087	53.8814	73.5099	134.941	53.6992	55.1827	99.0875	209.225	128.626	84.5927	196.705	51.7355	68.4883	40.883	54.9735	87.3317	64.1	66.287	45.5562	82.8974	228.864	144.309	35.8491	111.927	58.2672	34.1759	112.048	62.1209	251.166	119.407	324.329	51.6426	68.8505	114.483	58.3294	54.1514	91.4888	132.555	85.6336	30.6472
Novel	ENSBTAG00000037603	0.455116	0.141131	0.0523456	2.69614	0.00701484	0.67137	1.79638	0	0	0.937068	1.87286	0	0	0.81151	0	0	0	1.48408	0	0	1.48888	0.449264	1.16965	0	1.94243	0	0	0	0	1.73867	0	0	0	0.990607	0	0	0.923403	0.87799	0	0	0.924168	0	0	0.762695	0	0	0	0
Novel	ENSBTAG00000038090	1.76237	-0.201152	0.0780393	-2.57757	0.00994988	0.67137	0.898191	0	1.02304	1.87414	0.936432	1.40564	1.51265	0	0	1.87927	2.3601	0	0	3.33777	1.48888	1.34779	0	2.9604	1.94243	4.41913	0	1.80212	1.33838	0	1.73464	1.59139	2.47945	0.495303	5.67331	6.65581	1.84681	1.75598	1.82207	0	0.462084	1.2179	2.84534	0	1.57739	0	0	2.13817
KLHL34	ENSBTAG00000038630	491.022	-0.241094	0.0916952	-2.6293	0.00855609	0.67137	536.22	242.518	677.251	560.835	1007.6	383.74	408.416	428.477	683.704	144.704	324.514	279.007	378.388	847.794	446.663	278.094	129.831	199.827	207.84	183.394	414.887	250.494	453.712	542.464	574.743	377.689	410.35	285.79	397.132	543.558	538.344	276.567	407.233	355.965	484.264	473.764	431.069	450.753	848.637	399.48	494.177	687.779
TMEM145	ENSBTAG00000039015	138.346	0.195064	0.0738514	2.6413	0.00825887	0.67137	143.711	226.433	115.603	148.994	133.91	82.9328	156.56	140.391	104.042	219.248	162.847	179.574	129.467	120.16	123.577	92.5484	154.394	140.619	150.538	138.098	123.653	171.201	171.313	133.877	176.355	189.375	148.767	175.833	123.395	80.979	83.1063	186.134	166.72	169.683	106.741	144.93	192.06	175.42	123.037	145.266	82.0656	145.396
ARRDC2	ENSBTAG00000039335	849.326	0.245706	0.0883642	2.7806	0.00542581	0.67137	982.621	2055.22	1604.12	1189.14	929.409	844.79	1231.3	785.541	639.115	640.204	784.734	1098.96	593.69	956.272	744.438	974.004	850.334	737.138	1547.14	1557.74	885.092	236.077	1594.02	742.41	827.421	883.219	766.151	658.754	836.814	424.862	564.199	1250.26	650.48	728.53	896.443	807.469	1034.28	538.463	402.235	1298.31	763.566	1025.61
TMIGD3	ENSBTAG00000039738	1.8828	-0.19345	0.0744557	-2.59818	0.0093718	0.67137	1.79638	0	6.13823	1.4056	0.468216	7.0282	0	0	1.23859	0	3.54015	0.742041	1.43058	8.34443	0	1.34779	1.16965	1.4802	2.91364	5.52392	3.25401	0	0	0	2.89106	1.59139	1.23973	1.98121	0	4.4372	1.84681	0	0	0	0.462084	0	1.42267	0	3.15479	0	3.56807	4.27635
RNFT2	ENSBTAG00000043976	20.9707	-0.24045	0.0863523	-2.78453	0.0053606	0.67137	16.1674	16.0854	10.2304	14.9931	17.324	29.5184	25.7151	30.8374	8.67016	6.89065	33.0414	18.551	14.3058	25.0333	32.7553	24.2602	21.0537	10.3614	21.3667	12.1526	30.9131	18.0212	21.4141	27.8186	27.176	29.1754	18.5959	19.8121	22.6932	17.7488	15.6979	23.7057	14.5766	23.9769	19.4075	6.08951	14.2267	22.8809	29.9705	16.3424	16.0563	28.509
SCARNA3	ENSBTAG00000044308	0.465345	-0.135542	0.0514357	-2.63517	0.00840956	0.67137	0	0	0	0.468534	0	0	0.756326	0	0	0	1.18005	0	0	0	0	0.898528	0	0	0	2.20957	0	0	0	0	0.578212	0	0	0.495303	0	1.1093	0	0.87799	0.911036	1.84438	0	1.2179	0	0	0	0	0	0
SNORA81	ENSBTAG00000044788	2.99046	-0.236461	0.0860583	-2.74769	0.00600175	0.67137	0	1.23734	3.06911	2.34267	4.21395	1.40564	5.29428	1.62302	1.23859	0.626423	2.3601	2.96816	2.86116	0	2.97775	2.24632	1.16965	4.44059	0.971213	3.31435	4.88102	0	4.01515	5.216	7.51675	4.2437	2.47945	0.990607	0	5.54651	0.923403	1.75598	0.911036	0	6.00709	0	1.42267	3.05078	1.57739	0	5.3521	5.7018
Novel	ENSBTAG00000045751	35.4372	0.223788	0.0853355	2.62245	0.00872999	0.67137	13.4729	55.6802	14.3225	45.4478	7.49146	39.3579	7.56326	13.7957	1.23859	11.902	8.26035	33.3918	51.5008	21.6955	11.911	26.5066	37.4287	51.8069	42.7334	47.5057	42.3022	19.8233	5.35354	46.944	54.3519	8.48739	12.3973	31.6994	24.1116	12.2023	89.5701	33.3636	93.8367	77.464	6.00709	6.08951	14.2267	157.878	17.3513	94.4226	66.0093	47.0398
RGS4	ENSBTAG00000046277	8.74835	-0.239961	0.0879515	-2.72834	0.00636545	0.67137	4.49096	3.71201	6.13823	4.68534	2.8093	4.21692	2.26898	12.1726	4.95438	3.13211	3.54015	6.67837	7.86818	5.00666	13.3999	4.49264	2.3393	31.0842	1.94243	4.41913	3.25401	18.0212	2.67677	8.69333	6.93854	5.30462	8.67809	1.48591	12.765	15.5302	8.31063	3.51196	3.64414	0	12.9384	7.30741	7.11335	3.05078	17.3513	7.26328	8.92017	4.98907
CCER2	ENSBTAG00000046295	16.1256	0.245904	0.091399	2.69045	0.00713565	0.67137	13.4729	18.5601	13.2995	20.6155	15.9194	7.0282	18.9082	24.3453	0	5.6378	14.1606	34.1339	24.3198	16.6889	7.44438	10.7823	15.2054	22.203	16.5106	22.0957	17.8971	9.01058	28.1061	12.1707	21.9721	18.5662	23.5548	19.3168	7.09164	11.093	17.5447	18.4378	28.2421	25.8213	17.0971	13.3969	19.9174	17.542	0	27.2373	10.7042	17.8181
SLC34A3	ENSBTAG00000046379	3.04754	0.196014	0.0767799	2.55293	0.0106822	0.67137	5.38915	2.47468	2.04608	3.74827	2.8093	0	0.756326	2.43453	0	1.25285	3.54015	9.64653	1.43058	6.67555	0	1.79706	7.01789	1.4802	14.5682	9.94305	0	1.80212	0	0	2.89106	4.77416	2.47945	9.41077	0	0	1.84681	11.4139	3.64414	5.53314	0.924168	1.2179	2.84534	6.10156	0	5.44746	0	4.27635
Novel	ENSBTAG00000046482	13.1406	0.198307	0.0729854	2.71707	0.00658618	0.67137	2.69457	3.71201	39.8985	14.9931	26.2201	7.0282	1.51265	13.7957	24.7719	0.626423	3.54015	7.42041	5.72231	3.33777	11.911	2.24632	14.0358	2.9604	45.647	57.4487	1.62701	3.60423	12.0455	1.73867	2.89106	2.65231	0	2.47652	62.4064	12.2023	4.61702	18.4378	15.4876	18.4438	4.15876	3.6537	93.8962	14.4912	1.57739	3.63164	1.78403	18.5308
TBC1D17	ENSBTAG00000047035	368.031	0.1551	0.0570381	2.71923	0.0065434	0.67137	374.546	525.869	447.068	396.848	395.174	317.675	409.929	416.304	488.006	582.573	351.655	489.747	364.082	333.777	348.397	355.368	315.805	325.644	383.629	361.264	304.25	324.381	496.54	380.768	320.908	370.793	483.493	335.32	326.215	231.844	325.038	325.734	409.055	313.545	388.613	353.191	328.637	325.671	405.39	419.454	290.798	409.104
Novel	ENSBTAG00000047511	3.61118	0.238318	0.0904344	2.63526	0.00840738	0.67137	3.59276	3.71201	5.11519	1.4056	3.27751	1.40564	2.26898	3.24604	4.95438	4.38496	1.18005	2.96816	7.86818	3.33777	0	3.59411	5.84824	2.9604	4.85606	4.41913	3.25401	1.80212	4.01515	5.216	1.15642	4.2437	1.23973	3.96243	7.09164	3.3279	5.54042	8.7799	10.0214	5.53314	2.31042	6.08951	1.42267	5.33887	1.57739	3.63164	3.56807	2.8509
PPM1K	ENSBTAG00000005754	268.956	-0.23571	0.0926256	-2.54476	0.0109353	0.672499	412.27	199.211	141.179	153.211	304.809	240.364	263.202	361.122	184.551	60.1366	215.949	117.985	302.567	323.764	396.041	238.559	253.814	266.436	136.941	102.745	263.575	405.476	204.773	257.322	346.349	179.827	192.158	135.713	504.925	447.048	438.617	183.5	165.809	263.746	206.552	144.93	419.687	172.369	175.091	285.084	492.393	266.559
DDX52	ENSBTAG00000010313	205.037	-0.104366	0.0410052	-2.5452	0.0109216	0.672499	217.362	197.974	195.4	212.714	208.824	208.035	201.939	157.433	230.378	172.893	182.908	185.51	204.573	206.942	226.309	206.661	203.519	158.381	204.926	201.071	188.733	216.254	190.051	215.594	204.109	212.715	161.164	196.635	229.769	241.828	180.987	183.5	197.695	212.104	225.035	239.927	182.102	180.759	219.258	205.188	272.957	198.85
SELO	ENSBTAG00000000647	641.353	0.203521	0.0815526	2.49558	0.0125751	0.681585	669.152	1088.86	581.086	497.114	542.663	520.087	534.723	514.497	642.83	2033.37	535.743	759.108	555.78	629.17	659.572	637.955	601.199	475.143	858.552	847.369	684.97	439.716	675.884	502.474	497.262	501.287	883.925	920.274	604.208	429.3	397.987	647.079	672.345	560.692	359.501	638.18	573.336	591.852	1078.94	733.591	476.337	572.318
AQP1	ENSBTAG00000000745	689.339	-0.22166	0.0882494	-2.51175	0.0120134	0.681585	458.078	441.73	841.96	570.674	453.702	707.037	679.937	807.452	1030.51	953.415	902.739	409.607	721.727	445.593	515.151	707.591	244.456	373.01	630.317	655.137	343.299	405.476	607.626	512.906	633.72	1065.7	666.973	523.536	685.052	349.43	817.212	576.84	819.022	427.896	770.294	576.067	621.706	377.534	594.677	390.401	635.116	765.466
TEP1	ENSBTAG00000001179	829.157	0.219302	0.0875165	2.50584	0.0122163	0.681585	844.3	1309.1	520.726	962.368	805.332	635.349	869.019	830.986	304.694	361.446	748.152	1196.17	753.915	812.748	582.151	955.135	1070.23	688.292	1690.88	1561.06	909.497	760.493	817.753	773.706	1017.65	769.7	945.911	1083.72	625.483	651.16	898.472	1524.19	1009.43	765.418	731.017	574.849	1187.93	1174.55	134.078	1004.15	797.463	863.11
ARL6IP4	ENSBTAG00000001594	135.64	0.184699	0.0734358	2.51512	0.0118993	0.681585	102.394	180.651	141.179	169.609	140.933	106.829	173.955	191.516	123.859	231.15	153.407	158.055	203.857	85.1132	84.866	123.548	121.643	85.8515	114.603	177.87	117.145	90.1058	192.727	107.797	146.288	133.676	182.24	145.124	85.0997	62.1209	139.434	127.309	180.385	116.196	135.853	225.312	147.958	153.302	159.317	134.371	90.9857	134.705
SYT12	ENSBTAG00000003369	3.24363	0.215851	0.0859417	2.5116	0.0120187	0.681585	4.49096	3.71201	4.09215	3.74827	2.34108	5.62256	6.05061	1.62302	0	3.13211	5.90025	4.45225	10.7293	0	2.97775	3.14485	1.16965	4.44059	4.85606	2.20957	8.13504	1.80212	9.36869	1.73867	2.89106	2.12185	1.23973	9.41077	1.41833	1.1093	3.69361	6.14593	2.73311	1.84438	0.924168	1.2179	4.26801	8.38965	1.57739	3.63164	0	1.42545
CSGALNACT2	ENSBTAG00000005165	458.061	-0.199925	0.0793088	-2.52085	0.0117073	0.681585	518.256	415.745	254.736	638.143	487.413	642.378	515.058	512.874	587.094	155.979	356.375	326.498	334.755	497.328	521.107	425.902	304.109	401.134	337.982	365.683	369.331	520.812	286.414	328.608	376.416	343.209	354.562	499.761	567.331	519.153	336.119	611.081	265.112	547.781	466.243	401.907	678.613	385.161	522.117	417.638	576.243	412.668
LYPD1	ENSBTAG00000005234	4.99463	0.229436	0.0914388	2.50917	0.0121014	0.681585	4.49096	4.94935	3.06911	3.27974	5.61859	1.40564	4.53796	0.81151	1.23859	10.0228	5.90025	3.7102	13.5905	5.00666	2.97775	6.28969	12.8661	10.3614	6.79849	11.0478	6.50803	5.40635	4.01515	10.432	2.31285	1.59139	0	10.8967	8.50997	4.4372	3.69361	10.5359	2.73311	0	4.15876	6.08951	4.26801	5.33887	1.57739	3.63164	1.78403	4.27635
DLGAP1	ENSBTAG00000005372	3.77951	-0.215624	0.0851493	-2.53231	0.0113315	0.681585	2.69457	0	1.02304	2.8112	1.40465	1.40564	1.51265	2.43453	1.23859	0.626423	9.44041	4.45225	4.29173	6.67555	5.95551	1.79706	0	0	1.94243	2.20957	3.25401	1.80212	2.67677	12.1707	5.20391	10.0788	3.71918	1.48591	4.25498	0	0.923403	2.63397	1.82207	3.68876	1.84834	2.4358	0	1.52539	1.57739	5.44746	7.13614	2.8509
MPI	ENSBTAG00000005845	322.554	0.158597	0.063303	2.50536	0.0122326	0.681585	295.505	275.926	288.497	324.694	323.069	300.807	400.853	391.148	302.217	572.55	330.414	395.508	341.193	265.353	343.931	279.442	357.912	273.837	350.608	435.285	331.91	270.317	405.53	196.469	324.377	269.475	456.219	459.146	266.646	293.965	258.553	323.978	375.347	267.435	263.388	389.728	411.151	311.18	293.395	359.532	308.638	305.046
NTHL1	ENSBTAG00000006272	80.4816	0.203124	0.0811183	2.50404	0.0122784	0.681585	69.1607	103.936	94.1195	96.0494	74.9146	57.6312	123.281	106.308	54.4981	120.273	118.005	113.532	105.863	61.7488	69.9772	74.5778	76.0271	39.9653	121.402	104.954	68.3343	52.2614	96.3636	79.9786	74.0111	113.519	90.5	89.6499	59.5698	58.793	114.502	118.529	125.723	66.3977	67.0022	105.957	79.6695	97.625	39.4348	70.817	57.0891	88.3779
KIF25	ENSBTAG00000007694	29.8189	0.231703	0.0918015	2.52396	0.0116042	0.681585	31.4367	38.3575	36.8294	24.3638	67.4231	15.462	31.0094	42.1985	6.19297	9.39634	27.1412	57.8792	37.9103	10.0133	35.733	17.9706	31.5805	39.9653	30.1076	30.9339	21.1511	30.636	32.1212	41.728	43.3659	38.1933	24.7945	23.2793	15.6016	31.0604	85.8765	35.1196	25.509	31.3545	30.0355	32.8833	36.9894	48.8125	6.30957	30.8689	24.9765	39.1999
MYOT	ENSBTAG00000007782	50829.6	-0.170223	0.0680601	-2.50107	0.0123819	0.681585	60715.9	49121.1	46163.6	46254.1	52659.3	53559.1	44626.3	46930.4	52361.6	48933.6	43692.6	45507.1	33935.5	47227.8	57914.3	56392.5	43813.9	49656.2	38426	37341.7	49016.9	44157.3	43348.9	35760.9	47658	34777.1	43668.1	54959.4	73042.5	65850.3	52223.1	38981	33407.7	47502	29991.1	74568.4	58508.7	44474.3	52784.3	40253.1	61631.2	51669.7
UBE2W	ENSBTAG00000008260	198.699	-0.136706	0.054629	-2.50244	0.0123341	0.681585	258.679	167.041	199.492	195.379	223.807	227.714	155.803	166.359	180.835	140.945	189.988	135.051	137.336	201.935	227.798	205.763	247.965	182.064	170.933	159.089	221.273	261.307	153.914	198.208	197.748	203.697	150.007	225.363	190.056	200.784	175.447	215.986	158.52	243.458	213.483	203.39	159.339	172.369	189.287	196.108	237.276	203.839
INCA1	ENSBTAG00000008593	128.245	0.211259	0.0844206	2.50246	0.0123335	0.681585	130.238	131.158	147.317	107.763	127.823	113.857	173.199	159.867	69.3613	132.175	151.046	252.294	160.225	145.193	68.4883	131.185	121.643	62.1683	132.085	165.718	141.55	57.6677	104.394	132.139	186.762	118.823	208.274	125.312	49.6415	100.946	217	169.452	176.741	127.262	86.8718	137.623	174.988	218.131	63.0957	170.687	112.394	166.778
TBC1D25	ENSBTAG00000009288	112.645	0.155319	0.0619047	2.50901	0.0121071	0.681585	123.95	143.531	154.479	144.308	106.285	99.8005	103.617	142.826	194.459	164.749	88.5038	114.274	95.1335	90.1199	108.688	99.2873	123.983	99.1732	149.567	119.317	125.28	113.533	119.116	104.32	104.656	99.7269	121.493	127.788	106.375	99.8371	97.8808	93.945	93.8367	106.974	143.246	118.136	126.618	98.3877	164.049	105.318	103.474	99.7815
TBRG1	ENSBTAG00000009410	395.826	0.119583	0.047647	2.50976	0.0120812	0.681585	432.03	420.695	445.022	358.897	404.539	441.371	430.35	456.88	405.02	486.73	372.896	549.11	391.263	378.837	372.219	346.832	438.618	412.975	432.19	398.827	419.768	353.215	405.53	323.392	371.212	299.711	400.432	449.24	436.845	340.555	305.647	447.775	431.831	352.277	367.819	554.145	482.285	420.245	441.67	375.875	367.511	368.479
PRRG3	ENSBTAG00000009775	13.5741	-0.227518	0.0909957	-2.50032	0.0124082	0.681585	8.08372	9.8987	9.20734	14.5245	16.3876	11.2451	18.1518	15.4187	18.5789	2.50569	12.9806	13.3567	15.7364	26.7022	16.3776	22.0139	21.0537	8.88119	8.74092	8.83827	8.13504	19.8233	9.36869	17.3867	19.6592	12.7311	9.91781	7.92486	12.765	15.5302	11.0808	7.02392	1.82207	18.4438	9.24168	3.6537	14.2267	13.7285	12.6191	9.0791	12.4882	14.2545
PCCA	ENSBTAG00000010672	246.177	-0.136733	0.0548078	-2.49478	0.0126034	0.681585	255.086	197.974	239.391	213.183	279.525	283.939	289.673	292.143	270.014	234.908	226.57	189.962	249.636	215.286	230.776	249.341	247.965	179.104	153.452	149.146	276.591	221.66	180.682	231.242	298.357	207.941	247.945	223.382	259.554	275.107	258.553	205.45	255.09	269.28	233.815	309.347	239.008	277.621	195.597	228.793	296.15	285.803
SLC38A2	ENSBTAG00000011105	3604.99	-0.167911	0.0665929	-2.52145	0.0116873	0.681585	3353.85	2588.51	3301.34	4109.51	4138.09	2804.25	2379.4	2864.63	3771.52	2613.43	3124.77	2370.82	3340.4	5385.5	3744.53	3388.35	2614.16	2732.45	2771.84	2516.7	3608.7	3584.41	2645.99	3677.28	3357.1	3973.69	2310.85	4180.36	3994.01	5207.06	3429.52	3042.24	3093.88	3751.47	4967.87	3356.54	3560.94	3898.9	3706.87	2956.15	3980.18	3650.58
CASQ2	ENSBTAG00000011500	903.81	-0.228706	0.0902902	-2.53301	0.0113088	0.681585	1235.01	773.336	519.703	1236.93	862.454	565.067	1045.24	1268.39	896.742	578.188	955.841	620.346	731.026	852.801	1000.53	855.848	656.173	677.931	558.447	626.412	875.33	785.723	513.939	893.674	845.346	729.916	1139.31	623.587	984.32	814.227	630.685	506.6	704.231	1169.34	1083.12	991.372	789.581	369.907	1107.33	375.875	1405.82	1048.42
SLC25A28	ENSBTAG00000012107	306.679	0.150625	0.0596706	2.52427	0.0115938	0.681585	328.738	398.423	374.432	297.988	269.224	234.742	351.692	361.122	283.638	483.598	306.813	377.699	380.534	221.962	250.131	432.192	316.975	276.797	354.493	374.522	242.424	261.307	361.364	246.89	308.765	289.632	368.199	269.94	241.116	220.751	405.374	278.323	404.5	236.081	292.499	283.771	283.111	311.18	235.031	321.4	201.596	343.533
FAM212A	ENSBTAG00000012322	87.8493	0.216608	0.0863885	2.50737	0.0121632	0.681585	68.2625	115.072	96.1656	68.4059	56.1859	70.282	115.718	150.941	54.4981	167.881	94.4041	95.7233	111.585	63.4177	96.777	75.0271	141.527	56.2475	131.114	150.251	71.5883	68.4804	54.8737	92.1493	80.9497	97.605	101.658	122.34	87.9363	34.3883	72.0255	67.6053	141.211	77.464	79.4785	113.265	129.463	96.0996	93.0662	69.0011	55.305	63.4325
COL14A1	ENSBTAG00000013369	823.323	-0.229076	0.0902569	-2.53805	0.0111473	0.681585	591.01	713.944	356.017	422.617	482.263	857.441	459.846	904.022	421.122	665.887	784.734	436.32	937.744	754.337	1061.57	876.963	525.172	1459.47	438.017	419.818	592.231	1057.84	859.243	1147.52	504.779	1067.29	716.562	477.968	1226.85	966.201	1058.22	575.962	617.683	663.977	812.806	310.565	551.996	411.856	1031.61	840.724	1202.44	550.223
TMEM47	ENSBTAG00000014304	68.1835	-0.178571	0.0711763	-2.50886	0.0121123	0.681585	53.8915	77.9523	46.0367	71.6857	56.1859	66.0651	69.582	68.1668	54.4981	31.3211	83.7836	60.8474	66.5219	60.0799	64.0217	80.4182	51.4645	32.5644	60.2152	40.877	71.5883	88.3037	56.2121	81.7173	67.0726	82.2216	68.185	62.4082	56.7331	63.2302	74.7957	50.0455	61.9505	66.3977	59.6088	63.3309	76.8241	67.8799	91.4888	69.0011	60.6571	59.1561
BRAT1	ENSBTAG00000014502	68.7918	0.216918	0.0868373	2.49798	0.0124904	0.681585	79.939	80.427	80.82	69.343	82.4061	32.3297	115.718	68.9783	29.7263	53.8723	79.0634	95.7233	87.9806	80.1066	28.2887	68.7374	53.8038	44.4059	65.0713	54.1344	82.9774	50.4593	103.056	93.8879	67.6508	73.2038	119.014	71.819	43.9682	39.9348	130.2	98.3349	81.9933	92.219	115.059	68.2025	81.0921	85.4219	20.5061	79.8961	76.7135	79.1124
WNT10B	ENSBTAG00000015347	1.94955	-0.202825	0.0809152	-2.50664	0.0121886	0.681585	1.79638	1.23734	2.04608	1.4056	0.936432	0	1.51265	2.43453	2.47719	1.87927	0	0	2.14587	1.66889	2.97775	2.69558	0	4.44059	2.91364	2.20957	1.62701	5.40635	1.33838	1.73867	1.15642	3.18277	0	0.495303	0	3.3279	2.77021	2.63397	0.911036	1.84438	2.31042	0	1.42267	0	1.57739	0	5.3521	2.13817
Novel	ENSBTAG00000015666	1.99168	-0.184085	0.0737718	-2.49533	0.0125842	0.681585	8.08372	0	1.02304	1.87414	3.74573	8.43384	2.26898	1.62302	0	0.626423	1.18005	0.742041	2.14587	0	1.48888	2.24632	2.3393	1.4802	0	0	9.76204	3.60423	1.33838	1.73867	0	2.12185	4.95891	0.990607	0	2.2186	1.84681	0.87799	1.82207	0	0.462084	1.2179	0	0	0	0	5.3521	6.41452
SPSB3	ENSBTAG00000016558	567.839	0.162203	0.0644586	2.51639	0.0118565	0.681585	521.849	805.507	596.431	543.968	523.466	417.475	600.523	611.067	549.936	1056.77	534.563	714.585	609.426	472.295	418.374	506.32	601.199	361.168	718.698	679.442	525.523	401.872	817.753	530.293	597.871	548.498	665.733	654.296	399.968	387.146	467.242	576.84	792.602	451.873	516.148	706.383	573.336	527.023	465.331	624.642	433.52	583.722
HDAC3	ENSBTAG00000017360	180.8	0.160133	0.0635845	2.51843	0.011788	0.681585	163.471	209.11	173.916	140.56	143.742	106.829	189.082	189.893	157.301	347.038	173.467	257.488	217.448	133.511	138.466	177.01	215.215	153.941	186.473	220.957	174.09	214.452	238.232	186.037	172.885	154.895	246.706	204.56	144.669	176.379	192.068	201.938	202.25	149.395	146.943	194.864	220.514	196.013	153.007	172.503	151.643	198.137
HACD4	ENSBTAG00000017741	30.9775	-0.229066	0.0908145	-2.52235	0.0116572	0.681585	22.4548	8.66136	24.5529	29.0491	24.8155	26.7072	26.4714	14.6072	34.6806	36.3325	33.0414	14.8408	37.9103	30.04	16.3776	20.6661	16.3751	59.2079	20.3955	17.6765	37.4212	45.0529	22.7525	26.08	16.7681	56.7594	17.3562	20.8027	32.6215	63.2302	39.7063	21.0718	35.5304	23.9769	33.7321	21.9222	17.072	15.2539	41.0122	39.948	46.3849	15.6799
MAPK15	ENSBTAG00000019864	31.8493	0.232357	0.092875	2.50183	0.0123554	0.681585	54.7897	75.4776	30.6911	25.7694	39.7984	21.0846	37.8163	26.7798	13.6245	11.902	34.2215	82.3665	45.7785	35.0466	20.8443	13.0287	15.2054	66.6089	38.8485	37.5626	37.4212	10.8127	77.6263	45.2053	42.7877	42.437	39.6713	20.8027	15.6016	5.54651	59.0978	14.9258	41.9077	11.0663	41.1255	48.7161	29.8761	22.1182	12.6191	47.2113	8.92017	13.5418
PELI3	ENSBTAG00000021097	62.2806	0.214899	0.0849017	2.53115	0.0113689	0.681585	88.9209	121.259	72.6357	58.5667	52.4402	56.2256	58.9935	71.4128	71.8385	90.8313	66.0828	83.1086	56.5078	55.0733	71.4661	50.7668	73.6878	57.7277	67.0137	82.8588	91.1124	70.2825	81.6414	33.0346	70.5419	61.0031	80.5822	93.6124	76.5897	28.8418	31.3957	67.6053	55.5732	35.0432	34.1942	45.0623	52.6388	74.7441	86.7566	114.397	51.737	54.8798
Novel	ENSBTAG00000021119	0.532587	-0.112361	0.0448745	-2.50389	0.0122835	0.681585	0	0	0	0.468534	0.468216	0	0	0	0	0	0	0	0	0	0	3.14485	0	0	0.971213	0	1.62701	0	1.33838	0	0	0.530462	0	0	0	0	0	0	0	0	0	2.4358	0	0.762695	1.57739	0	0	2.13817
SLC31A1	ENSBTAG00000021678	340.18	-0.143306	0.0573563	-2.49851	0.0124716	0.681585	297.301	262.316	383.639	336.407	345.075	357.033	386.483	303.505	439.701	281.264	290.292	356.18	320.45	395.526	340.953	268.211	264.341	233.871	305.932	286.139	374.212	356.819	299.798	269.493	381.042	248.256	249.185	337.797	312.032	424.862	368.438	315.199	289.71	398.386	289.265	379.985	270.307	304.315	329.675	314.137	376.431	341.395
Novel	ENSBTAG00000023106	259.846	-0.201877	0.0798739	-2.52744	0.0114896	0.681585	339.516	348.929	157.548	292.365	244.409	240.364	383.457	277.536	360.431	283.769	208.869	324.272	218.163	203.604	273.953	252.037	166.09	300.48	222.408	198.861	227.781	252.296	293.106	217.333	306.452	206.35	373.158	213.971	130.486	236.281	147.745	226.522	222.293	193.66	219.028	569.978	93.8962	318.044	160.894	261.478	285.445	255.155
LECT1	ENSBTAG00000025502	9.65311	0.233793	0.0927973	2.5194	0.0117556	0.681585	13.4729	8.66136	16.3686	16.8672	12.1736	7.0282	9.83224	6.49208	8.67016	25.6833	14.1606	12.6147	7.15289	3.33777	4.46663	6.28969	17.5447	1.4802	6.79849	6.6287	19.5241	19.8233	10.7071	6.95466	13.2989	11.1397	13.637	8.42016	4.25498	7.76511	9.23403	8.7799	14.5766	20.2882	18.9454	3.6537	11.3814	11.4404	1.57739	9.0791	5.3521	4.98907
TMEM67	ENSBTAG00000044190	24.7806	-0.206222	0.0815508	-2.52875	0.0114469	0.681585	27.8439	28.4588	21.4838	23.8952	20.1333	23.8959	20.4208	9.73812	22.2947	13.1549	27.1412	12.6147	22.174	35.0466	22.3332	31.4485	18.7144	26.6436	16.5106	22.0957	21.1511	34.2402	17.399	33.0346	24.8631	32.3582	11.1575	22.784	24.1116	33.279	30.4723	12.2919	16.3987	22.1326	29.1113	24.358	27.0307	26.6943	14.1965	30.8689	33.8966	22.8072
LRRC41	ENSBTAG00000045664	405.609	0.150198	0.0594242	2.52755	0.0114861	0.681585	489.514	442.967	489.012	502.268	409.221	328.92	455.309	391.959	520.21	753.586	404.757	497.167	420.59	395.526	320.109	382.773	429.261	316.762	441.902	448.542	340.045	439.716	495.202	344.256	379.307	438.692	479.774	397.233	299.267	270.669	413.685	431.971	481.027	344.899	395.082	464.02	349.977	414.144	304.437	421.27	347.887	359.926
GNG3	ENSBTAG00000002508	12.3143	0.220563	0.0885364	2.49122	0.0127306	0.684121	13.4729	16.0854	13.2995	11.2448	11.7054	9.83948	9.83224	19.4762	11.1473	11.2756	15.3407	23.7453	12.8752	8.34443	5.95551	16.1735	8.18754	13.3218	19.4243	24.3052	11.3891	7.20847	18.7374	22.6026	15.0335	15.3834	11.1575	14.8591	14.1833	9.98371	10.1574	14.0478	8.19933	7.37752	10.6279	7.30741	15.6494	11.4404	14.1965	19.974	5.3521	7.12725
SARM1	ENSBTAG00000002816	45.4994	-0.197192	0.0791238	-2.49219	0.0126957	0.684121	36.8258	32.1708	29.6681	41.231	48.2263	42.1692	28.7404	45.4445	39.635	29.4419	54.2823	25.9714	32.9033	43.3911	66.9995	40.4337	37.4287	37.0049	39.8197	29.8292	29.2861	48.6571	41.4899	64.3306	50.8826	49.333	24.7945	30.2135	53.8965	67.6674	39.7063	47.4115	47.3739	53.487	48.0567	15.8327	27.0307	38.8975	72.5601	52.6588	51.737	52.0289
EPT1	ENSBTAG00000007837	62.1541	-0.197797	0.0794345	-2.49007	0.0127718	0.684178	53.8915	48.2562	46.0367	62.7835	49.1627	80.1215	50.6739	45.4445	32.2034	18.1663	56.6424	39.3282	45.7785	71.7621	58.0662	66.9403	70.1789	59.2079	65.0713	66.287	73.2153	66.6783	34.798	71.2853	68.8072	62.0641	44.6302	67.3613	59.5698	87.6348	49.8638	63.2153	30.0642	55.3314	49.443	23.1401	64.0201	61.0156	93.0662	59.922	101.69	64.8579
Novel	ENSBTAG00000004921	2.63019	-0.207945	0.0837391	-2.48324	0.0130192	0.689389	0.898191	1.23734	3.06911	0.468534	2.34108	5.62256	6.80694	5.68057	1.23859	1.25285	1.18005	1.48408	6.4376	3.33777	1.48888	1.79706	1.16965	1.4802	0	0	4.88102	7.20847	0	3.47733	1.73464	3.18277	2.47945	0.990607	1.41833	1.1093	0.923403	1.75598	2.73311	3.68876	1.38625	7.30741	1.42267	0.762695	1.57739	3.63164	8.92017	0.712725
INO80E	ENSBTAG00000005030	158.131	0.120928	0.0486816	2.48406	0.0129895	0.689389	174.249	181.889	185.17	152.273	149.829	134.941	201.183	161.49	187.028	211.731	162.847	149.15	173.1	143.524	180.154	136.127	139.188	180.584	172.876	181.185	157.82	149.576	164.621	142.571	162.478	158.608	168.603	163.945	201.403	139.772	130.2	151.892	164.898	147.55	168.199	187.557	165.03	143.387	186.132	181.582	133.803	140.407
TUBGCP2	ENSBTAG00000006395	1293.47	0.136879	0.0550713	2.48548	0.0129377	0.689389	1349.08	1478.62	1362.69	1365.31	1287.13	1116.08	1123.14	1814.54	1542.05	2331.54	1176.51	1461.82	1045.04	1101.47	1471.01	1316.79	1225.79	1170.84	1305.31	1273.82	1234.9	1178.58	1442.78	1043.2	1458.25	1132.54	1371.14	1421.03	1158.77	1125.94	1238.28	1257.28	1553.32	955.389	1358.53	1415.2	1371.45	1346.92	1750.91	1303.76	1111.45	1165.3
PRRC1	ENSBTAG00000021977	118.852	-0.16536	0.0665988	-2.48292	0.013031	0.689389	119.459	123.734	72.6357	111.98	99.2618	134.941	80.9269	123.349	95.3717	69.5329	110.925	89.7869	87.9806	151.869	148.888	132.982	129.831	156.901	106.833	95.0114	135.042	135.159	116.439	139.093	100.031	110.336	92.9795	123.331	146.088	164.177	105.268	109.749	75.616	138.329	85.0235	66.9846	101.01	112.116	123.037	132.555	132.019	124.014
GNPDA2	ENSBTAG00000000287	97.7602	-0.166907	0.0685413	-2.43513	0.0148866	0.68968	108.681	81.6643	79.797	103.546	108.158	133.536	98.3224	63.2978	91.656	68.2801	76.7033	86.0767	75.8206	96.7954	92.3104	101.983	108.777	156.901	79.6395	82.8588	107.382	117.138	61.5657	100.843	78.0586	117.232	58.2672	76.2767	95.028	110.93	93.2637	96.5789	74.705	106.974	121.99	115.701	89.6282	92.2861	61.5183	114.397	101.69	71.9852
HCAR1	ENSBTAG00000000908	3.58301	0.18477	0.0747538	2.47172	0.0134466	0.68968	4.49096	0	8.1843	0	0.936432	4.21692	0.756326	1.62302	0	1.25285	3.54015	5.19429	7.86818	3.33777	0	0.898528	3.50894	4.44059	7.7697	7.73349	1.62701	1.80212	6.69192	5.216	0	6.36554	2.47945	1.48591	4.25498	0	16.6213	2.63397	6.37725	1.84438	2.31042	4.87161	8.53602	3.05078	0	9.0791	1.78403	0
SAT2	ENSBTAG00000004222	150.799	0.188099	0.0766029	2.4555	0.0140688	0.68968	153.591	202.923	148.341	104.952	127.355	130.725	170.93	154.187	117.666	338.895	146.326	218.16	185.975	180.24	110.177	133.431	139.188	105.094	184.53	177.87	175.717	142.367	231.54	97.3652	165.369	100.788	203.315	176.823	107.793	100.946	120.042	125.553	200.428	114.352	94.7272	197.3	193.483	162.454	104.108	216.083	146.291	186.734
CAMK2N2	ENSBTAG00000005657	8.19386	0.226525	0.0928777	2.43896	0.0147298	0.68968	7.18553	7.42403	10.2304	11.7133	11.2372	1.40564	4.53796	9.73812	14.8631	25.0569	8.26035	8.90449	22.174	1.66889	7.44438	7.63749	10.5268	4.44059	7.7697	9.94305	3.25401	3.60423	9.36869	3.47733	9.8296	8.48739	7.43836	11.392	9.9283	3.3279	4.61702	11.4139	5.46622	9.2219	7.39334	18.2685	4.26801	6.86426	3.15479	7.26328	8.92017	10.6909
PLAU	ENSBTAG00000005947	234.718	-0.193247	0.0790283	-2.44529	0.0144735	0.68968	205.686	176.939	226.091	255.819	170.899	144.781	236.73	282.405	320.796	234.908	198.249	150.634	331.179	181.909	250.131	277.196	204.688	343.406	180.646	199.966	190.36	232.473	148.561	245.152	188.497	218.02	205.795	170.384	219.841	258.467	227.157	120.285	232.314	232.392	414.489	284.989	183.524	171.606	149.852	174.319	249.765	216.668
Novel	ENSBTAG00000006539	2.93316	-0.214187	0.0876702	-2.44309	0.0145619	0.68968	1.79638	3.71201	0	1.4056	0.468216	5.62256	2.26898	0.81151	2.47719	0.626423	2.3601	2.96816	1.43058	8.34443	2.97775	1.79706	0	2.9604	3.88485	3.31435	3.25401	10.8127	0	1.73867	1.15642	3.18277	1.23973	3.96243	1.41833	3.3279	3.69361	3.51196	1.82207	5.53314	3.69667	1.2179	4.26801	1.52539	1.57739	3.63164	3.56807	4.98907
DDX11	ENSBTAG00000007093	70.8854	0.214334	0.0876303	2.44589	0.0144494	0.68968	59.2806	126.208	55.2441	110.574	80.065	36.5466	83.1959	92.5121	19.8175	23.1776	76.7033	86.8188	95.1335	75.0999	47.6441	65.1433	81.8754	54.7673	104.891	123.736	63.4533	54.0635	34.798	55.6373	106.391	95.4832	61.9863	88.6593	52.4781	64.3395	70.1787	107.993	90.1926	90.3746	81.3268	46.2802	116.659	107.54	28.3931	47.2113	74.9294	43.4762
CYBRD1	ENSBTAG00000007898	107.031	-0.21638	0.0877048	-2.46715	0.0136195	0.68968	61.077	100.224	70.5896	98.8606	89.4293	158.837	77.9016	90.8891	110.235	25.0569	88.5038	80.1404	108.724	128.504	129.532	155.895	83.045	190.946	85.4667	88.3827	120.399	131.555	80.303	123.445	68.8072	114.049	80.5822	70.3331	141.833	132.007	179.14	55.3134	50.107	81.1527	134.466	24.358	102.432	65.5918	88.334	123.476	115.962	114.036
DHX15	ENSBTAG00000008896	677.589	-0.0948477	0.038704	-2.45059	0.0142621	0.68968	633.225	584.023	642.468	697.178	638.179	705.631	583.884	604.575	691.135	664.008	585.305	571.371	658.781	786.046	555.351	728.257	571.958	611.322	661.396	665.08	702.867	746.076	626.364	632.874	659.162	693.844	622.343	701.845	639.666	786.495	566.97	780.533	642.281	726.686	642.297	772.149	598.944	699.392	571.016	571.983	697.557	629.336
FUBP1	ENSBTAG00000008926	568.835	-0.155032	0.0633338	-2.44785	0.0143711	0.68968	528.136	493.698	434.791	730.444	704.197	685.952	613.381	484.471	478.097	382.744	500.342	414.059	437.757	580.773	565.773	655.925	490.083	541.752	552.62	475.057	579.215	473.957	372.071	587.669	515.187	572.899	448.781	546.815	494.996	772.074	399.834	548.744	430.009	658.444	775.839	554.145	468.058	572.784	493.724	490.271	790.327	534.544
EHBP1L1	ENSBTAG00000009554	2915.83	0.130496	0.0529032	2.46669	0.0136368	0.68968	3020.62	4231.7	2562.71	2933.96	3058.86	2632.76	3149.34	3721.58	3262.46	3289.97	2918.27	3359.22	3906.19	2179.57	2898.84	2474.99	3003.66	3069.93	2983.57	3010.54	2806.59	2823.92	2714.24	2585.4	2944.25	2918.6	3426.6	3216.5	2862.19	2809.86	2435.94	3108.96	3328.02	3034.01	3564.98	2450.42	3542.45	3005.02	3178.45	2022.82	2301.4	2808.85
CDC25A	ENSBTAG00000009586	3.9238	-0.22214	0.090822	-2.44589	0.0144497	0.68968	3.59276	2.47468	4.09215	4.2168	0.936432	7.0282	0.756326	8.1151	4.95438	0.626423	3.54015	3.7102	2.86116	1.66889	1.48888	4.49264	1.16965	2.9604	5.82728	5.52392	1.62701	10.8127	4.01515	1.73867	4.04748	3.71323	3.71918	2.47652	5.67331	2.2186	0.923403	2.63397	3.64414	1.84438	0.924168	3.6537	5.69068	0.762695	4.73218	3.63164	5.3521	6.41452
FAN1	ENSBTAG00000009855	385.034	0.118178	0.0484958	2.43688	0.0148148	0.68968	440.114	425.644	367.271	382.792	455.574	386.551	438.669	395.205	328.227	328.872	377.616	470.454	349.776	382.175	273.953	394.004	451.484	333.044	382.658	403.246	439.292	385.653	408.207	410.325	482.807	369.732	534.322	443.297	317.705	361.632	356.434	430.215	367.148	416.83	367.357	361.717	362.781	518.633	356.491	486.64	358.591	391.286
KCNK17	ENSBTAG00000010328	1.23858	0.156617	0.0642124	2.43904	0.0147262	0.68968	0.898191	0	1.02304	0.468534	0.468216	0	0	0	1.23859	0.626423	0	2.96816	2.14587	0	1.48888	0.898528	1.16965	0	1.94243	1.10478	0	0	1.33838	0	0.578212	2.12185	2.47945	1.98121	2.83666	2.2186	0.923403	2.63397	10.9324	0	0.924168	1.2179	1.42267	5.33887	0	1.81582	1.78403	0
POLA2	ENSBTAG00000011455	61.4001	0.167906	0.0681634	2.46329	0.0137669	0.68968	43.1132	77.9523	60.3592	58.0982	57.1224	47.7918	59.7498	68.9783	65.6455	91.4577	59.0025	76.4302	52.2161	48.3977	46.1552	42.2308	69.0093	54.7673	62.1576	69.6014	43.9292	68.4804	85.6566	60.8533	53.7737	65.2468	76.8631	45.5679	82.263	52.1372	84.9531	42.1435	80.1712	71.9308	66.5401	59.6772	75.4015	42.7109	63.0957	76.2644	39.2487	71.2725
CBLB	ENSBTAG00000013057	117.788	-0.212773	0.0857826	-2.48037	0.0131245	0.68968	132.932	73.0029	59.3362	125.567	93.6432	174.299	88.4902	107.931	59.4525	17.5398	122.725	71.978	79.3971	145.193	151.865	144.214	113.456	137.658	95.1789	80.6492	135.042	127.95	84.3182	142.571	108.126	155.425	76.8631	115.901	181.546	186.363	121.889	117.651	59.2174	114.352	127.535	37.7549	133.731	107.54	121.459	143.45	169.483	129.003
Novel	ENSBTAG00000013251	581.379	0.116865	0.0478767	2.44097	0.0146481	0.68968	599.992	801.795	455.252	518.198	468.684	541.171	522.622	666.249	491.722	736.047	571.145	676.741	639.468	555.739	552.373	523.842	615.235	510.668	746.863	752.358	515.761	538.833	717.374	606.794	533.111	542.132	712.843	558.207	497.833	518.044	605.753	593.522	732.473	474.006	464.394	596.772	688.572	560.581	569.439	650.063	479.905	697.757
BAIAP3	ENSBTAG00000014100	15.2473	0.221371	0.0899294	2.46161	0.0138314	0.68968	0.898191	29.6961	21.4838	5.15387	19.1969	2.81128	18.1518	35.7064	6.19297	11.902	9.44041	12.6147	30.0421	23.3644	28.2887	12.1301	37.4287	14.802	4.85606	5.52392	3.25401	1.80212	9.36869	46.944	15.0335	11.1397	19.8356	7.92486	14.1833	2.2186	35.0893	18.4378	28.2421	14.755	7.85543	13.3969	9.95868	19.0674	15.7739	27.2373	16.0563	5.7018
FOXRED1	ENSBTAG00000014122	252.758	0.160177	0.0645652	2.48085	0.0131068	0.68968	205.686	270.977	297.704	249.729	301.063	201.007	305.556	346.515	225.424	335.762	296.193	347.275	273.956	198.598	200.998	256.08	263.171	192.426	282.623	311.549	261.948	136.961	321.212	208.64	321.486	218.55	344.644	237.746	161.689	221.86	301.953	239.691	341.639	210.259	224.111	277.681	294.493	344.738	156.162	254.215	203.38	252.305
Novel	ENSBTAG00000015040	2.33533	0.207277	0.0851988	2.43287	0.0149798	0.68968	2.69457	0	1.02304	2.34267	3.74573	0	3.78163	3.24604	2.47719	1.87927	1.18005	4.45225	5.00702	0	1.48888	0	5.84824	1.4802	5.82728	1.10478	1.62701	1.80212	1.33838	0	2.89106	3.18277	3.71918	3.46712	1.41833	1.1093	3.69361	5.26794	4.55518	0	1.84834	2.4358	2.84534	3.81348	0	0	1.78403	2.8509
SLC26A11	ENSBTAG00000015276	141.433	0.150336	0.0615997	2.44053	0.0146656	0.68968	152.693	184.363	186.193	162.581	164.344	108.234	139.164	180.155	170.926	176.651	166.387	119.469	161.655	105.14	116.132	132.982	175.447	82.8911	168.02	191.128	156.193	200.035	131.162	156.48	104.078	138.981	156.206	148.591	133.323	108.712	142.204	130.821	146.677	151.239	142.784	115.701	162.184	146.438	91.4888	163.424	133.803	169.628
MYL12A	ENSBTAG00000016024	8357.18	-0.20753	0.08522	-2.43522	0.0148826	0.68968	9831.6	5825.39	10933.2	7397.68	10103.2	6917.16	10880.5	7951.17	20840.6	7758.24	10521.3	7574.75	7468.33	7181.22	7892.54	5968.92	5573.37	5528.54	3979.06	4697.54	6477.12	6750.73	7484.24	7486.69	8242.99	11081.9	7884.66	4969.38	9702.78	8060.18	10219.3	4319.71	5043.5	6501.44	12310.8	16410	8930.09	4593.71	12669.6	5040.71	9207.4	10879.7
TGM2	ENSBTAG00000016208	809.889	-0.214872	0.0875935	-2.45306	0.0141647	0.68968	544.304	675.586	1076.24	576.765	1032.42	1175.12	836.497	762.819	702.283	936.502	876.778	412.575	442.764	989.65	796.549	1511.32	594.181	457.381	334.097	298.292	414.887	677.596	750.833	1064.06	1183.6	892.768	614.904	835.082	442.518	1353.35	470.936	820.043	813.555	1305.82	1007.34	914.644	404.038	783.288	1466.98	791.697	761.782	1089.76
G6PC3	ENSBTAG00000016253	104.186	0.159674	0.0653733	2.44249	0.0145861	0.68968	98.801	129.92	107.419	113.854	101.135	89.961	102.104	128.219	95.3717	169.134	121.545	120.211	123.745	123.498	111.666	102.881	114.626	111.015	99.0637	96.1162	73.2153	99.1164	124.47	116.491	111.017	126.78	123.973	84.2016	78.008	69.886	138.511	93.067	139.389	84.8415	103.969	110.829	91.0508	111.354	83.6018	107.133	87.4177	99.0687
NADSYN1	ENSBTAG00000016470	109.217	0.177475	0.0720119	2.46452	0.0137197	0.68968	79.939	153.43	92.0734	119.008	154.511	102.612	93.7845	114.423	66.8841	102.107	116.825	163.991	120.884	143.524	96.777	83.1138	72.5182	183.545	118.488	109.374	110.637	124.346	93.6869	109.536	118.533	115.641	70.6644	140.666	119.14	95.3999	201.302	148.38	124.812	101.441	94.2651	131.533	156.494	95.3369	72.5601	101.686	69.5773	106.196
ZBTB8A	ENSBTAG00000018199	26.6266	-0.210653	0.0863668	-2.43905	0.014726	0.68968	17.9638	18.5601	20.4608	25.7694	21.5379	33.7354	18.9082	17.8532	29.7263	7.51707	27.1412	11.8727	32.188	23.3644	17.8665	32.7963	11.6965	42.9257	31.0788	17.6765	19.5241	27.0317	14.7222	15.648	19.6592	22.8099	23.5548	20.3074	41.1315	29.9511	30.4723	28.0957	22.7759	23.9769	29.5734	12.179	27.0307	16.7793	28.3931	34.5006	21.4084	24.9454
NUMA1	ENSBTAG00000018449	3014.92	0.131411	0.0540003	2.43352	0.0149529	0.68968	3040.38	3922.36	3138.68	3299.42	2865.01	3275.14	3474.56	4022.65	2114.28	1912.47	2771.94	3236.04	2745.28	3396.18	3777.28	3003.78	3569.77	3326	4051.9	3850.17	2884.68	2784.27	2856.11	2554.1	2778.31	2869.27	3533.22	3492.88	3533.06	2952.96	3256.84	3287.2	3068.37	2620.86	2864.46	1891.4	3569.48	3050.78	2424.45	3217.63	2403.09	3704.74
DPYSL5	ENSBTAG00000018576	3.59716	0.210322	0.0861151	2.44234	0.0145924	0.68968	2.69457	2.47468	4.09215	4.68534	2.8093	2.81128	1.51265	2.43453	4.95438	3.13211	3.54015	0.742041	10.7293	3.33777	1.48888	2.24632	3.50894	4.44059	4.85606	0	1.62701	5.40635	0	8.69333	0.578212	1.59139	2.47945	1.48591	0	0	4.61702	3.51196	7.28829	3.68876	7.85543	0	7.11335	1.52539	3.15479	3.63164	3.56807	4.98907
WDR24	ENSBTAG00000019006	199.576	0.133365	0.0539311	2.47288	0.0134029	0.68968	201.195	251.18	250.644	211.309	203.206	188.356	213.284	217.485	251.435	347.038	177.008	195.899	193.128	196.929	192.065	179.706	207.028	208.708	236.976	203.28	190.36	228.869	198.081	201.685	205.843	176.644	205.795	213.971	198.566	149.756	141.281	215.986	191.318	180.749	174.206	213.133	156.494	190.674	282.353	254.215	155.211	190.297
PGM1	ENSBTAG00000019011	29554.6	0.180373	0.0732108	2.46375	0.0137492	0.68968	29338.5	29613.2	33251.8	26689.1	28491	32948.2	27708	30462.4	32103.1	50346.8	31251.3	38760.5	25105.2	28319.3	31492.7	24565.3	35226.3	26162.5	30222.2	31857.5	37276.4	32317.4	28278.7	24751.6	21326.2	25463.8	34319.4	28519.6	32522.3	24151.7	15715.4	33584	38273.5	25747.5	29808.1	37675.8	33136.8	35033.7	51236.9	32604.9	22733.9	20469.5
NPRL2	ENSBTAG00000019161	365.947	0.144255	0.0584453	2.46821	0.0135792	0.68968	316.163	501.122	410.238	349.995	333.37	334.542	417.492	391.148	278.684	588.837	411.838	473.422	413.437	305.406	355.842	362.556	391.832	294.559	430.247	496.048	370.958	365.83	455.051	276.448	378.151	351.166	456.219	427.942	343.235	305.058	309.34	406.51	429.098	317.233	305.438	471.328	432.491	411.856	241.341	315.953	321.126	372.042
ANGEL1	ENSBTAG00000019454	149.882	0.181008	0.073044	2.47807	0.0132096	0.68968	231.733	180.651	114.58	105.889	131.101	81.5271	99.8351	127.407	123.859	92.0841	140.426	262.682	106.578	158.544	122.088	152.3	233.93	137.658	148.596	161.298	170.836	160.388	190.051	132.139	192.545	133.146	211.993	170.384	187.219	105.384	137.587	208.962	138.478	186.282	109.052	99.8679	193.483	190.674	149.852	188.845	115.962	181.745
DBNDD1	ENSBTAG00000020318	188.837	0.18554	0.0754405	2.45942	0.0139164	0.68968	176.045	257.366	189.262	167.735	190.096	168.677	223.873	234.526	298.501	360.819	171.107	228.549	241.052	133.511	142.932	185.995	223.403	102.134	238.918	216.538	191.987	149.576	210.126	172.128	219.721	171.339	245.466	216.448	130.486	134.225	159.749	191.402	268.756	145.706	169.123	191.211	202.019	260.842	124.614	219.714	146.291	176.043
AP1S2	ENSBTAG00000020420	80.9868	-0.14382	0.058646	-2.45233	0.0141934	0.68968	67.3643	59.3922	65.4744	96.9865	91.7704	75.9046	103.617	73.8474	66.8841	78.3028	87.3238	66.0416	84.4041	88.451	84.866	77.2734	86.554	66.6089	73.8122	68.4966	110.637	93.7101	64.2424	69.5466	81.5279	88.0567	70.6644	78.258	75.1714	75.4325	93.2637	61.4593	69.2388	71.9308	84.5614	104.74	61.1748	86.9473	55.2087	101.686	87.4177	89.0906
Novel	ENSBTAG00000020620	233.327	-0.227814	0.0928339	-2.454	0.0141278	0.68968	80.8372	74.2403	115.603	314.386	241.6	193.978	248.831	375.729	466.95	230.524	283.212	77.1723	128.037	383.844	346.908	167.575	154.394	87.3317	67.0137	67.3918	209.884	41.4487	203.434	192.992	204.109	270.536	143.808	169.889	231.187	212.986	413.685	102.725	222.293	188.127	268.009	300.822	291.647	242.537	272.889	112.581	362.159	568.754
HEG1	ENSBTAG00000021396	640.2	-0.213289	0.0866411	-2.46175	0.013826	0.68968	601.788	534.53	300.773	757.619	537.044	759.046	395.559	429.289	542.504	106.492	508.602	359.148	284.685	690.919	734.016	814.515	528.681	796.346	507.944	413.189	463.697	473.957	362.702	554.634	663.209	530.462	492.171	671.632	978.646	725.483	597.442	757.706	379.902	745.13	848.386	225.312	604.634	487.362	766.613	453.955	784.975	703.459
DMBT1	ENSBTAG00000022715	3.51368	0.16893	0.0681798	2.47771	0.0132228	0.68968	1.79638	1.23734	35.8063	1.4056	1.40465	2.81128	4.53796	0	0	3.75854	2.3601	2.96816	5.00702	1.66889	1.48888	0	2.3393	11.8416	0.971213	3.31435	3.25401	1.80212	0	0	0	1.06092	0	0.495303	0	2.2186	8.31063	2.63397	17.3097	0	3.69667	0	1.42267	3.81348	0	9.0791	1.78403	2.8509
TRIL	ENSBTAG00000024340	48.6009	-0.211762	0.0866822	-2.44297	0.0145669	0.68968	32.3349	35.8828	77.7509	65.5947	64.6138	66.0651	48.4049	49.5021	58.2139	10.0228	61.3626	40.8122	41.4868	60.0799	90.8215	48.0712	26.9019	48.8465	44.6758	44.1913	50.4372	68.4804	33.4596	64.3306	45.1005	64.1859	27.274	21.2981	49.6415	33.279	43.4	25.4617	25.509	62.7089	49.9051	21.9222	41.2574	31.2705	82.0244	41.7638	60.6571	33.4981
Novel	ENSBTAG00000025445	92.8715	-0.138977	0.0570532	-2.43593	0.0148538	0.68968	74.5499	73.0029	92.0734	103.546	99.7301	82.9328	83.1959	86.8315	123.859	72.665	95.5841	77.1723	95.1335	138.518	71.4661	99.7366	72.5182	78.4505	79.6395	82.8588	107.382	100.919	97.702	88.6719	89.6228	115.641	76.8631	78.258	63.8248	114.258	89.5701	86.921	62.8615	103.285	119.68	109.611	98.1642	91.5234	123.037	76.2644	90.9857	85.527
INSL3	ENSBTAG00000025775	3.34456	0.218793	0.0897932	2.43663	0.0148247	0.68968	3.59276	8.66136	7.16127	5.62241	4.21395	1.40564	1.51265	5.68057	2.47719	3.13211	3.54015	7.42041	3.57645	3.33777	0	3.14485	3.50894	1.4802	9.71213	2.20957	4.88102	0	5.35354	8.69333	3.46927	3.18277	1.23973	1.98121	2.83666	0	3.69361	1.75598	4.55518	0	3.69667	3.6537	5.69068	1.52539	0	0	0	7.83997
IL18BP	ENSBTAG00000027676	43.3209	0.199288	0.0814881	2.44561	0.0144607	0.68968	27.8439	64.3416	33.7603	44.0422	31.3705	42.1692	35.5473	64.9208	28.4877	55.7516	57.8225	57.8792	60.0843	43.3911	49.1329	35.4918	30.4109	47.3663	66.0425	61.8679	42.3022	37.8444	45.5051	50.4213	47.4134	44.0283	59.5069	31.6994	46.8048	35.4976	51.7106	40.3876	76.527	31.3545	37.4288	40.1907	45.5254	63.3037	11.0417	38.1322	30.3286	39.9126
Novel	ENSBTAG00000031572	53.7771	-0.156035	0.0634102	-2.46072	0.0138657	0.68968	46.7059	44.5442	28.6451	40.7624	44.0123	56.2256	62.0188	57.6172	38.3964	36.9589	54.2823	42.2963	48.6397	46.7288	59.5551	59.7521	49.1252	60.6881	50.5031	38.6674	47.1832	46.855	42.8283	66.0693	71.1201	48.272	48.3493	53.4928	53.8965	56.5744	46.1702	54.4354	40.9966	62.7089	47.1326	46.2802	56.9068	61.0156	56.7861	59.922	60.6571	51.3162
Novel	ENSBTAG00000033298	127.563	0.208145	0.085303	2.44006	0.0146847	0.68968	165.267	209.11	104.35	167.735	72.5735	119.479	116.474	137.145	153.586	183.542	83.7836	182.542	143.058	71.7621	119.11	159.489	222.233	131.738	162.193	136.993	133.415	145.971	160.606	179.083	140.505	59.4117	188.438	170.384	59.5698	69.886	191.145	132.577	157.609	129.107	88.7201	82.8173	71.1335	86.1846	141.965	63.5537	83.8496	66.9961
Novel	ENSBTAG00000034973	9.14537	0.214584	0.0878281	2.44323	0.0145565	0.68968	0.898191	14.8481	11.2534	8.90214	9.36432	2.81128	13.6139	11.3611	6.19297	43.2232	2.3601	8.16245	15.0211	3.33777	0	7.63749	9.35719	1.4802	17.4818	18.7813	1.62701	5.40635	13.3838	6.95466	3.46927	3.71323	6.19863	9.41077	1.41833	3.3279	1.84681	12.2919	30.0642	0	10.6279	21.9222	11.3814	16.0166	3.15479	9.0791	10.7042	4.27635
DCLK1	ENSBTAG00000038495	95.7408	-0.220685	0.0903713	-2.44198	0.014607	0.68968	105.088	96.5123	40.9215	111.043	58.9952	104.017	44.6233	69.7898	48.3052	65.7744	56.6424	40.0702	77.2512	98.4643	90.8215	82.6646	88.8933	153.941	63.1288	50.82	91.1124	147.774	66.9192	118.229	87.31	123.598	55.7877	78.258	180.128	126.46	78.4893	60.5813	102.947	97.7522	103.045	81.5994	71.1335	48.0498	113.572	114.397	128.45	55.5925
SNORA66	ENSBTAG00000042126	7.27213	-0.223139	0.0912937	-2.44419	0.0145178	0.68968	6.28734	2.47468	3.06911	8.90214	6.55503	4.21692	14.3702	7.30359	1.23859	0.626423	4.7202	8.16245	2.86116	13.3511	5.95551	3.59411	1.16965	8.88119	5.82728	4.41913	11.3891	7.20847	0	10.432	11.5642	6.89601	11.1575	1.98121	4.25498	12.2023	12.0042	5.26794	0.911036	5.53314	8.7796	2.4358	4.26801	9.15234	4.73218	7.26328	10.7042	8.5527
SCARNA16	ENSBTAG00000044443	3.34929	-0.189711	0.0767224	-2.47269	0.0134099	0.68968	3.59276	0	2.04608	0.937068	1.87286	1.40564	2.26898	4.05755	0	5.6378	3.54015	1.48408	2.86116	1.66889	4.46663	7.18822	3.50894	0	0	2.20957	4.88102	1.80212	0	1.73867	5.20391	3.18277	2.47945	2.47652	4.25498	1.1093	4.61702	5.26794	1.82207	0	3.69667	4.87161	1.42267	3.05078	0	5.44746	8.92017	4.27635
ANKRD66	ENSBTAG00000047009	0.925145	-0.155759	0.0639741	-2.43472	0.0149032	0.68968	0.898191	0	0	2.34267	0.936432	1.40564	1.51265	0	0	0	4.7202	0	0.715289	0	0	1.34779	1.16965	0	0	0	3.25401	0	1.33838	0	0	1.06092	0	0.990607	0	0	0.923403	0.87799	1.82207	1.84438	0.462084	2.4358	0	0	0	0	1.78403	0.712725
MIB2	ENSBTAG00000010720	1539.2	0.154363	0.063485	2.43149	0.0150369	0.69044	1551.18	2183.9	1649.14	1497.43	1796.08	1206.04	2014.85	1974.4	1268.32	2515.09	1491.58	2060.65	1582.93	1193.25	1672.01	1631.28	1805.94	1386.95	1686.03	1587.57	1461.05	1288.51	1642.2	1119.7	1830.04	1344.19	2131.09	1891.07	1303.44	1185.84	1201.35	1892.95	2027.97	1311.35	1186.17	1812.24	1434.05	1673.35	1094.71	1329.18	1141.78	1575.83
NPTXR	ENSBTAG00000000109	9.9036	-0.210111	0.0898398	-2.33873	0.0193494	0.695265	7.18553	9.8987	1.02304	6.09094	6.08681	5.62256	3.78163	16.2302	7.43156	2.50569	11.8005	6.67837	5.72231	16.6889	17.8665	6.28969	2.3393	25.1634	5.82728	7.73349	8.13504	10.8127	14.7222	8.69333	6.93854	11.1397	11.1575	3.46712	12.765	3.3279	2.77021	6.14593	5.46622	12.9107	6.93126	0	4.26801	3.05078	14.1965	9.0791	17.8403	1.42545
NAB1	ENSBTAG00000000266	373.676	-0.138102	0.0586269	-2.3556	0.0184927	0.695265	358.378	298.198	308.958	461.037	414.371	462.456	332.784	299.447	288.592	231.15	292.653	261.198	304.713	443.924	431.774	407.932	367.27	442.579	404.996	350.216	444.173	583.886	219.495	427.712	333.628	463.624	292.575	381.384	392.877	415.988	300.106	459.189	337.994	378.098	409.406	299.604	332.905	360.755	312.324	394.033	503.098	286.515
ASB8	ENSBTAG00000000289	721.812	0.118664	0.049732	2.38606	0.0170299	0.695265	807.474	829.016	928.919	626.43	817.974	660.651	853.136	888.603	841.005	883.882	735.172	904.548	682.386	614.15	827.816	674.794	803.548	575.797	672.079	817.54	645.922	668.585	881.995	742.41	750.519	659.364	913.679	668.66	598.534	611.225	565.123	769.998	723.363	603.112	754.583	907.336	771.087	834.389	686.166	769.907	652.956	688.492
MEGF10	ENSBTAG00000000329	143.916	-0.189142	0.0806365	-2.34561	0.0189958	0.695265	164.369	123.734	77.7509	107.294	140.933	163.054	112.693	176.909	76.7928	107.745	106.205	91.271	143.773	200.266	211.421	181.503	191.822	156.901	118.488	97.221	143.177	140.565	119.116	203.424	79.215	81.1607	146.288	130.265	153.179	161.958	77.5659	92.189	112.057	119.885	124.763	158.327	106.7	178.471	134.078	132.555	135.587	126.152
ERF	ENSBTAG00000000332	193.002	0.176276	0.0727469	2.42314	0.0153868	0.695265	142.812	223.958	172.893	198.19	169.494	116.668	140.677	292.143	209.322	243.052	180.548	187.736	196.705	285.38	253.109	141.069	176.617	193.906	228.235	185.604	165.955	118.94	307.828	130.4	171.151	187.784	156.206	269.445	173.036	165.286	147.745	215.108	305.197	134.64	229.194	183.903	209.132	179.233	149.852	212.451	148.075	277.25
ST8SIA1	ENSBTAG00000000593	8.16075	-0.216978	0.0928675	-2.33642	0.0194692	0.695265	3.59276	8.66136	2.04608	7.49654	5.61859	11.2451	12.1012	11.3611	7.43156	0.626423	9.44041	13.3567	7.15289	3.33777	8.93326	7.63749	1.16965	5.92079	5.82728	8.83827	11.3891	7.20847	2.67677	3.47733	3.46927	9.54832	1.23973	6.93425	8.50997	17.7488	6.46382	8.7799	3.64414	12.9107	9.70376	6.08951	14.2267	11.4404	6.30957	3.63164	7.13614	5.7018
PMPCA	ENSBTAG00000001353	1124.51	0.131821	0.0555511	2.37297	0.0176459	0.695265	1026.63	1290.54	1297.21	1105.74	1292.74	937.562	1143.57	1338.18	1327.77	1759.62	1188.31	1585	1107.98	1039.72	985.636	1121.36	1208.25	889.599	1117.87	1122.46	1052.67	1034.41	1347.75	914.538	1316.01	948.997	1438.08	1193.68	862.343	850.834	1003.74	1171.24	1532.36	1023.63	968.066	1290.98	1179.39	1238.62	1194.09	949.674	868.824	1158.18
ARVCF	ENSBTAG00000001473	392.322	0.183574	0.0769069	2.38696	0.0169883	0.695265	419.455	679.298	330.441	296.582	392.833	292.373	431.106	486.906	175.88	378.986	398.857	571.371	621.586	280.373	349.886	350.875	462.011	242.752	469.096	419.818	418.141	342.402	534.015	406.848	334.785	394.133	515.726	437.848	312.032	277.325	352.74	503.088	675.989	308.012	305.9	436.009	438.182	412.618	170.358	457.586	247.981	409.817
MGAT1	ENSBTAG00000001546	693.399	0.126933	0.0530656	2.392	0.0167569	0.695265	613.465	706.52	829.684	762.305	645.67	639.566	689.013	796.091	884.356	1084.34	713.931	585.47	889.82	712.615	683.394	681.983	698.28	580.238	800.279	841.845	606.874	529.822	956.945	577.237	599.606	728.324	577.713	633.988	680.797	653.378	882.774	656.737	806.267	687.954	547.57	488.378	648.737	636.088	708.249	749.933	693.989	709.161
FUCA2	ENSBTAG00000001752	111.986	-0.169963	0.0728629	-2.33264	0.0196668	0.695265	74.5499	111.36	94.1195	120.413	93.175	148.998	105.129	125.784	123.859	78.3028	134.526	75.6882	133.044	140.186	172.71	144.214	100.59	223.51	112.661	85.0683	82.9774	120.742	103.056	99.1039	99.4524	121.476	79.3425	82.7157	109.211	140.881	118.196	86.921	101.125	60.8646	132.156	88.9068	73.9788	100.676	88.334	103.502	135.587	125.44
LONP1	ENSBTAG00000001795	964.881	0.131208	0.0562728	2.33164	0.0197196	0.695265	933.221	1229.91	1156.03	884.123	1089.54	893.987	957.509	1253.78	1160.56	1698.86	953.481	1154.62	896.257	927.901	920.126	947.497	1025.78	698.653	975.098	922.494	916.005	827.171	1116.21	785.877	1083.57	857.757	1214.93	1060.44	770.152	772.074	898.472	996.519	1084.13	824.438	769.832	889.068	960.302	1042.6	1127.84	942.41	786.759	1033.45
C6orf89	ENSBTAG00000002393	317.557	-0.133006	0.0559423	-2.37755	0.0174281	0.695265	332.331	284.588	289.52	325.631	296.381	379.523	339.591	290.52	246.48	164.123	293.833	276.039	221.024	300.4	326.064	352.672	343.877	296.04	348.665	317.073	322.147	313.568	239.571	325.13	368.321	302.894	342.165	319.471	381.53	380.49	409.068	324.856	241.425	326.455	283.72	191.211	254.658	324.908	323.365	270.557	360.375	351.373
GNGT1	ENSBTAG00000002674	0.477055	0.127965	0.0534205	2.39543	0.0166008	0.695265	0.898191	1.23734	1.02304	0.937068	0.936432	0	0	0.81151	1.23859	0.626423	0	0	1.43058	0	0	0	0	0	0	1.10478	0	0	0	5.216	0	0.530462	1.23973	0.990607	0	0	0.923403	0.87799	0.911036	0	0.462084	1.2179	0	0	0	0	0	0
MRPL42	ENSBTAG00000002708	198.366	-0.153606	0.0639798	-2.40085	0.0163572	0.695265	193.111	163.329	216.884	171.952	191.5	196.79	242.024	152.564	272.491	352.676	206.509	165.475	205.288	155.206	171.221	198.575	169.599	153.941	150.538	191.128	235.916	218.056	176.667	165.173	222.033	163.913	195.877	175.337	178.709	212.986	165.289	151.892	182.207	189.971	171.895	394.6	210.555	196.013	238.186	150.713	228.356	186.021
GALNT18	ENSBTAG00000002914	112.208	0.191211	0.0799791	2.39076	0.0168135	0.695265	70.0589	111.36	146.294	108.231	161.535	82.9328	71.851	144.449	172.165	105.239	86.1437	117.242	117.307	140.186	156.332	63.3462	161.411	150.98	79.6395	95.0114	95.9934	61.272	132.5	123.445	80.9497	92.3004	90.5	81.7251	143.251	103.165	127.43	111.505	203.161	142.017	148.791	116.919	142.267	118.218	107.263	69.0011	87.4177	191.01
NTRK1	ENSBTAG00000003060	2.1485	-0.143427	0.0610279	-2.35019	0.018764	0.695265	3.59276	0	1.02304	2.34267	3.74573	1.40564	9.83224	3.24604	0	1.25285	22.421	0	0	0	2.97775	0.898528	2.3393	0	0	0	0	3.60423	1.33838	0	3.46927	8.48739	1.23973	0.495303	0	0	10.1574	0	0	0	3.69667	8.52531	0	0	0	1.81582	0	8.5527
ADGRL1	ENSBTAG00000003675	77.1799	0.203362	0.0851959	2.387	0.0169866	0.695265	48.5023	100.224	80.82	119.476	99.7301	60.4425	68.0694	64.9208	30.9649	27.5626	96.7642	100.918	64.376	95.1265	62.5328	71.8822	115.795	68.0891	116.546	125.945	115.518	79.2931	61.5657	126.923	84.4189	114.58	52.0685	63.3988	68.0797	74.3232	122.813	95.701	82.9043	77.464	63.7676	42.6265	102.432	96.0996	48.8992	79.8961	26.7605	74.1234
FAM89B	ENSBTAG00000003712	294.11	0.161335	0.0672622	2.3986	0.0164577	0.695265	286.523	382.337	360.109	290.022	301.063	254.421	350.935	391.959	403.782	630.181	261.971	371.762	355.499	226.969	270.976	250.689	270.189	202.787	290.393	344.692	307.504	277.526	326.566	220.81	293.153	249.848	376.877	317.49	235.442	177.488	244.702	288.859	350.749	226.859	279.099	389.728	344.286	293.638	255.538	321.4	205.164	221.657
C19orf38	ENSBTAG00000004224	5.08334	0.208806	0.0890325	2.34528	0.0190129	0.695265	3.59276	8.66136	2.04608	1.87414	1.87286	8.43384	3.02531	3.24604	6.19297	18.7927	7.0803	7.42041	8.58347	6.67555	1.48888	3.59411	5.84824	8.88119	10.6833	11.0478	3.25401	3.60423	2.67677	5.216	7.51675	6.89601	8.67809	9.90607	7.09164	3.3279	0.923403	9.65789	5.46622	9.2219	3.69667	3.6537	8.53602	4.57617	4.73218	3.63164	0	7.12725
FAM126A	ENSBTAG00000004575	95.079	-0.17667	0.075737	-2.33268	0.0196647	0.695265	107.783	82.9016	54.221	99.7977	79.1285	109.64	75.6326	101.439	74.3156	17.5398	84.9637	63.0735	85.1194	121.829	122.088	115.461	116.965	96.2129	73.8122	79.5444	122.026	102.721	62.904	102.581	104.656	102.379	106.616	93.1171	103.538	106.493	96.9574	96.5789	50.107	94.0634	120.142	74.292	102.432	99.9131	102.531	78.0802	114.178	104.771
KCNN4	ENSBTAG00000004588	2.8636	-0.200771	0.0856603	-2.3438	0.0190884	0.695265	2.69457	2.47468	3.06911	1.87414	3.27751	1.40564	4.53796	2.43453	6.19297	4.38496	4.7202	1.48408	2.86116	1.66889	0	0.898528	1.16965	5.92079	6.79849	4.41913	3.25401	3.60423	4.01515	0	1.15642	4.2437	0	0.990607	1.41833	7.76511	0.923403	1.75598	2.73311	1.84438	2.31042	2.4358	1.42267	0	0	0	3.56807	2.8509
FAM57B	ENSBTAG00000005033	5.06503	0.215497	0.0897756	2.4004	0.0163772	0.695265	6.28734	7.42403	5.11519	3.27974	2.8093	7.0282	4.53796	2.43453	6.19297	4.38496	5.90025	2.96816	2.86116	1.66889	4.46663	1.79706	1.16965	13.3218	5.82728	13.2574	11.3891	1.80212	10.7071	3.47733	4.04748	4.2437	9.91781	19.3168	0	1.1093	5.54042	11.4139	5.46622	5.53314	4.62084	2.4358	7.11335	5.33887	1.57739	5.44746	3.56807	1.42545
COMMD2	ENSBTAG00000005068	83.3491	-0.179141	0.0751218	-2.38468	0.0170941	0.695265	66.4661	59.3922	102.304	84.3361	88.4929	87.1497	100.591	75.4704	52.021	85.1935	53.1023	53.4269	73.6748	73.431	83.3771	124.895	106.438	106.574	69.9273	54.1344	71.5883	108.127	52.197	119.968	109.86	94.9527	70.6644	64.8848	82.263	108.712	58.1744	71.9952	69.2388	95.9078	97.9618	75.5099	38.4121	77.7949	70.9827	74.4486	82.0656	64.8579
VPS11	ENSBTAG00000005357	420.123	0.0955172	0.0395667	2.41408	0.0157749	0.695265	445.503	492.46	490.035	427.303	414.371	359.844	441.695	413.058	413.69	576.935	418.918	497.909	411.291	467.288	378.175	414.671	445.636	408.535	461.326	478.371	388.855	463.144	468.434	363.381	420.938	394.133	446.302	402.186	365.929	330.572	470.936	417.045	409.966	413.141	399.241	360.499	439.605	398.89	419.586	479.376	369.295	502.471
ELAC1	ENSBTAG00000005683	152.688	0.125895	0.0537431	2.34254	0.0191532	0.695265	162.573	160.854	170.847	150.868	186.818	153.215	190.594	177.721	164.733	186.048	158.127	221.128	178.822	133.511	141.443	133.881	192.992	127.297	166.077	159.089	157.82	147.774	160.606	119.968	162.478	146.408	193.397	132.246	141.833	134.225	189.298	148.38	177.652	132.795	152.026	191.211	162.184	152.539	129.346	163.424	130.234	154.661
SFMBT2	ENSBTAG00000005915	53.9653	-0.207874	0.088835	-2.34	0.0192839	0.695265	43.1132	48.2562	52.1749	82.462	100.198	68.8764	43.8669	39.764	35.9192	10.0228	37.7616	27.4555	21.4587	66.7555	66.9995	107.374	50.2949	53.2871	48.5606	30.9339	35.7942	55.8656	33.4596	62.5919	49.7262	48.8025	37.1918	56.9599	51.0598	61.0116	72.0255	39.5096	33.7083	66.3977	48.0567	25.5759	44.1027	49.5752	29.9705	25.4215	76.7135	66.9961
PCSK6	ENSBTAG00000006675	253.665	-0.178149	0.0743272	-2.39682	0.0165381	0.695265	167.962	306.86	234.276	217.4	148.893	257.232	231.436	309.185	231.617	365.204	233.65	116.5	170.239	226.969	361.797	312.238	281.885	303.441	210.753	170.137	157.82	228.869	250.278	166.912	183.871	279.553	247.945	263.997	295.012	266.232	264.093	169.452	225.026	189.971	237.511	207.043	213.4	200.589	347.026	132.555	264.037	237.337
SPTBN1	ENSBTAG00000006995	8431	-0.165925	0.0694103	-2.39049	0.016826	0.695265	8408.87	6437.87	7564.34	8736.28	7663.29	10618.2	7211.57	7573.01	8174.72	4125.62	7475.62	5332.31	6505.55	10534	11092.1	8742.67	6447.1	8964.08	6781.01	6154.75	6029.69	7653.59	5945.1	8693.33	7326.52	8623.19	6263.1	7607.86	12095.5	11132.9	10497.3	6841.3	7264.6	8452.79	9388.62	5489.08	7174.52	6782.65	11067	6175.6	9419.7	10090
ZNF687	ENSBTAG00000007318	224.05	0.103749	0.0443923	2.33709	0.0194344	0.695265	211.973	274.689	237.345	240.826	249.091	203.818	250.344	266.987	271.252	196.697	230.11	267.135	177.392	231.975	230.776	237.211	221.064	257.554	248.63	223.166	229.408	196.431	250.278	217.333	175.776	231.812	203.315	240.717	201.403	193.018	226.234	235.301	231.403	204.726	215.331	193.646	233.318	250.927	227.145	272.373	223.004	249.454
C2	ENSBTAG00000007450	47.2532	-0.21727	0.0927611	-2.34225	0.0191678	0.695265	33.2331	50.7308	43.9906	36.5456	38.8619	44.9805	31.7657	31.6489	64.4069	105.239	49.5621	14.8408	57.9384	16.6889	34.2442	88.0557	21.0537	71.0495	33.9924	39.7722	17.8971	75.6889	45.5051	27.8186	28.3324	65.2468	40.911	27.2417	39.7132	38.8255	89.5701	24.5837	25.509	16.5994	48.5188	26.7938	29.8761	16.7793	20.5061	69.0011	57.0891	28.509
CPTP	ENSBTAG00000007623	159.386	0.1241	0.0520817	2.38279	0.0171819	0.695265	141.914	215.297	186.193	179.917	160.598	150.404	185.3	178.532	179.596	240.546	181.728	184.026	168.808	123.498	122.088	141.518	155.563	142.099	159.279	161.298	156.193	138.763	165.96	142.571	160.743	176.644	183.48	159.488	143.251	129.788	185.604	197.548	169.453	143.862	149.715	183.903	143.69	174.657	201.906	161.608	121.314	131.141
C3orf58	ENSBTAG00000007933	61.4748	-0.172282	0.0730941	-2.35699	0.0184238	0.695265	60.1788	54.4429	59.3362	66.0633	51.0356	91.3666	69.582	52.7481	42.1122	20.0455	59.0025	49.7167	61.5149	60.0799	66.9995	68.7374	54.9735	65.1287	48.5606	57.4487	56.9453	48.6571	53.5354	86.9333	60.134	59.9422	70.6644	55.474	75.1714	82.0883	62.7914	40.3876	38.2635	70.0865	63.7676	36.537	45.5254	47.2871	74.1375	56.2904	42.8168	74.8361
WNT2	ENSBTAG00000008097	3.82148	-0.208548	0.0874038	-2.38603	0.0170312	0.695265	1.79638	1.23734	2.04608	3.27974	6.08681	4.21692	6.05061	5.68057	4.95438	3.75854	3.54015	1.48408	1.43058	0	0	4.04337	1.16965	5.92079	6.79849	2.20957	3.25401	1.80212	2.67677	1.73867	3.46927	2.12185	6.19863	2.47652	2.83666	6.65581	4.61702	0.87799	0	3.68876	4.15876	0	1.42267	3.05078	0	3.63164	3.56807	6.41452
ATP13A2	ENSBTAG00000008309	175.142	0.166717	0.0694582	2.40025	0.0163839	0.695265	159.878	278.401	161.64	183.665	212.57	119.479	177.737	187.459	105.28	181.036	172.287	218.16	143.058	218.624	113.155	169.822	208.197	156.901	253.487	232.005	185.479	163.993	125.808	158.219	217.986	202.106	137.61	253.1	158.853	140.881	179.14	196.67	266.023	210.259	120.604	143.712	221.936	209.741	113.572	114.397	164.131	156.087
NOL4L	ENSBTAG00000008348	25.0927	-0.202728	0.086541	-2.34257	0.0191515	0.695265	17.0656	11.136	13.2995	23.8952	27.6248	29.5184	13.6139	27.5913	21.0561	10.0228	23.601	19.2931	22.8893	36.7155	49.1329	15.275	18.7144	41.4455	25.2515	22.0957	8.13504	21.6254	21.4141	20.864	31.2234	29.7059	19.8356	15.8497	28.3666	39.9348	34.1659	21.0718	21.8649	35.0432	30.0355	19.4864	27.0307	24.4063	20.5061	12.7107	21.4084	32.7853
Novel	ENSBTAG00000008793	50.5092	0.192063	0.0811158	2.36776	0.017896	0.695265	57.4842	54.4429	322.257	37.4827	44.9488	73.0933	15.8829	25.1568	58.2139	109.624	99.1243	99.4335	7.86818	16.6889	20.8443	25.1588	61.9914	60.6881	93.2364	91.697	71.5883	45.0529	65.5808	22.6026	43.3659	95.4832	11.1575	57.9505	121.976	48.8093	126.506	14.0478	32.7973	57.1758	22.18	26.7938	78.2468	10.6777	6.30957	79.8961	23.1924	32.0726
ZNF207	ENSBTAG00000008883	763.993	-0.134227	0.0571332	-2.34938	0.0188049	0.695265	552.388	736.216	677.251	956.278	892.42	1034.55	884.902	747.4	1055.28	576.309	669.089	701.971	507.855	816.086	870.993	721.069	663.191	762.302	695.388	646.298	701.24	625.334	596.919	683.295	631.986	689.07	688.048	638.942	782.917	1051.62	585.438	741.024	606.75	627.089	880.27	701.511	661.541	797.017	815.512	653.695	863.472	674.95
TKTL2	ENSBTAG00000008947	6.85507	-0.214525	0.0908584	-2.3611	0.018221	0.695265	3.59276	8.66136	6.13823	8.43361	6.08681	12.6508	5.29428	3.24604	4.95438	3.13211	5.90025	7.42041	4.29173	8.34443	5.95551	6.73896	5.84824	0	5.82728	5.52392	8.13504	7.20847	4.01515	10.432	11.5642	9.01785	6.19863	3.46712	4.25498	4.4372	1.84681	4.38995	12.7545	5.53314	5.54501	4.87161	2.84534	6.86426	0	1.81582	5.3521	2.8509
ATXN7L2	ENSBTAG00000009042	127.612	0.14258	0.059665	2.38968	0.0168631	0.695265	149.1	160.854	128.903	134.001	127.823	137.753	170.173	155.81	118.905	115.262	161.667	145.44	157.364	101.802	136.977	92.9976	140.358	119.896	163.164	159.089	113.891	111.731	164.621	102.581	148.022	129.433	131.411	137.694	146.088	97.6185	101.574	127.309	160.342	125.418	102.121	121.79	137.999	160.166	99.3757	118.028	114.178	84.8142
GPM6B	ENSBTAG00000009260	209.921	-0.191685	0.0807112	-2.37494	0.0175516	0.695265	162.573	137.344	250.644	205.218	194.31	344.382	142.189	136.334	210.561	98.3483	155.767	115.758	149.495	310.413	257.576	249.341	191.822	199.827	177.732	169.032	193.614	311.766	151.237	196.469	126.05	208.472	126.452	154.535	280.829	218.532	280.715	221.254	184.94	189.971	216.255	303.257	132.308	139.573	291.818	217.898	369.295	108.334
GAL	ENSBTAG00000009393	0.693895	-0.111157	0.0475077	-2.33977	0.0192954	0.695265	0.898191	0	0	0	0	0	0	0	0	0.626423	1.18005	0.742041	13.5905	0	0	0	0	0	0	0	0	1.80212	1.33838	0	0.578212	1.06092	0	0.495303	2.83666	0	0	0	0	0	0	6.08951	1.42267	0	0	0	0	0
C2orf69	ENSBTAG00000009952	48.8802	-0.171292	0.0728244	-2.35212	0.0186668	0.695265	59.2806	40.8321	36.8294	53.8814	40.7348	46.3861	48.4049	52.7481	30.9649	17.5398	68.4429	35.618	34.3339	53.4044	47.6441	47.622	59.6521	48.8465	53.4167	28.7244	58.5723	84.6995	29.4444	43.4666	40.4748	54.6376	40.911	49.035	49.6415	48.8093	46.1702	57.9474	30.0642	62.7089	49.443	37.7549	58.3294	48.8125	69.4053	43.5797	44.6008	51.3162
Novel	ENSBTAG00000009959	982.967	0.182871	0.0753858	2.4258	0.0152748	0.695265	1249.38	1571.42	994.393	974.55	1081.11	833.545	927.256	927.556	967.342	795.557	754.052	1228.08	725.303	1208.27	744.438	902.122	1038.65	667.569	1342.22	1238.46	1215.37	1070.46	1102.83	744.149	976.6	829.112	1319.07	1680.07	686.471	769.855	538.344	1682.23	1008.52	929.568	758.742	654.013	929.003	1179.13	864.411	1173.02	945.538	944.36
HADHB	ENSBTAG00000010083	2116.89	0.164359	0.0682146	2.40943	0.0159773	0.695265	2352.36	1931.48	3088.55	1681.57	2489.04	1445	1909.72	1900.56	1834.36	2957.97	1734.67	2257.29	2532.84	2039.38	1639.25	2152.42	2505.39	1320.34	1950.2	2135.55	2024	2364.38	2439.87	2401.1	2266.59	1393.52	3096.84	2273.44	1477.9	1774.88	3954.01	2332.82	2080.81	1825.94	1635.78	2958.28	1889.3	2743.42	1503.26	2433.2	1914.27	2078.31
ARL6	ENSBTAG00000010091	65.7561	-0.194725	0.0811888	-2.39842	0.0164659	0.695265	51.1969	50.7308	65.4744	70.2801	81.0014	57.6312	71.851	55.1827	35.9192	73.9179	49.5621	35.618	40.0562	88.451	80.3993	84.0123	71.3485	60.6881	71.8698	44.1913	95.9934	147.774	22.7525	74.7626	75.7458	52.5157	29.7534	90.1452	60.9881	86.5255	35.0893	56.1914	75.616	81.1527	54.988	70.6383	32.7214	78.5576	53.6313	69.0011	87.4177	57.7307
ILKAP	ENSBTAG00000010176	457.529	0.132375	0.054574	2.42561	0.0152826	0.695265	410.473	533.293	442.976	413.247	442.933	413.258	603.548	524.235	409.975	707.857	523.943	574.34	580.099	400.533	457.085	406.135	404.698	399.653	537.081	588.85	377.466	385.653	559.444	399.893	448.692	447.179	601.267	389.309	384.367	407.114	495.868	463.579	587.618	363.343	464.394	476.199	519.274	426.347	362.8	361.348	383.567	478.951
STPG1	ENSBTAG00000010278	0.267344	0.095098	0.0399999	2.37745	0.0174327	0.695265	0	1.23734	1.02304	0	0.936432	0	0	1.62302	0	1.25285	0	0	0.715289	0	0	0	0	0	0.971213	1.10478	0	0	0	0	0.578212	0.530462	0	0.495303	0	0	0	0.87799	0	1.84438	0	0	0	0	0	1.81582	0	0
MOCS1	ENSBTAG00000010449	295.757	0.159282	0.0661918	2.40638	0.0161116	0.695265	263.17	400.897	316.119	266.127	304.809	158.837	224.629	272.667	406.259	418.45	264.331	304.979	321.88	357.142	260.553	267.761	176.617	330.084	336.04	312.654	273.337	232.473	499.217	312.96	303.561	275.84	194.637	287.771	387.204	258.467	277.021	369.634	321.596	289.568	312.369	339.794	405.461	205.928	313.901	426.718	233.708	295.781
PODXL	ENSBTAG00000010452	606.298	-0.209597	0.0868435	-2.4135	0.0158	0.695265	483.227	467.714	362.155	626.43	417.649	608.642	376.651	484.471	681.227	119.02	527.483	345.049	276.817	986.312	705.728	880.108	485.404	603.921	465.211	469.533	357.942	455.935	338.611	631.135	690.963	560.698	466.137	599.813	571.586	674.455	590.978	683.077	359.859	912.968	782.308	321.526	426.801	526.26	1072.63	354.085	765.351	683.503
SERTAD3	ENSBTAG00000010502	538.097	0.177533	0.0736507	2.41047	0.0159318	0.695265	529.933	569.175	805.131	648.919	472.43	455.427	648.928	624.862	1031.75	1138.21	509.782	643.349	768.221	554.07	524.085	434.887	525.172	482.544	640.029	676.128	471.832	468.55	675.884	342.517	407.639	478.477	477.295	542.853	479.395	387.146	411.838	481.139	724.274	357.81	551.266	738.048	591.83	534.649	367.532	553.825	401.408	537.394
SH3GLB2	ENSBTAG00000010626	238.443	0.133126	0.0555523	2.39642	0.0165563	0.695265	220.057	295.724	237.345	292.365	254.241	233.336	272.278	314.054	248.957	342.027	277.312	287.17	261.796	205.273	242.687	179.706	242.117	207.228	263.199	273.986	252.186	237.879	239.571	267.754	257.883	291.224	265.301	208.523	209.913	210.767	244.702	266.909	298.82	186.282	236.125	302.04	239.008	215.08	239.764	234.241	210.516	200.276
ADGRB2	ENSBTAG00000010657	8.37548	0.217148	0.0928357	2.33906	0.0193324	0.695265	8.08372	18.5601	13.2995	9.37068	9.36432	1.40564	7.56326	4.86906	2.47719	13.1549	4.7202	11.1306	12.1599	13.3511	2.97775	10.7823	7.01789	8.88119	11.6546	14.3622	8.13504	1.80212	9.36869	6.95466	14.4553	8.48739	7.43836	6.43895	17.0199	4.4372	9.23403	8.7799	3.64414	5.53314	2.31042	2.4358	5.69068	14.4912	14.1965	10.8949	1.78403	6.41452
MID1IP1	ENSBTAG00000011463	1430.52	0.211397	0.0878975	2.40504	0.0161707	0.695265	1403.87	2754.31	1564.23	1155.4	1279.63	1124.51	1086.08	1790.19	2503.2	2382.91	730.451	1595.39	1104.41	1385.18	1771.76	1049.03	2300.7	1503.88	1249.95	1223	1295.1	1697.59	3458.38	1144.04	640.659	762.804	1983.56	1651.34	1745.96	1134.82	675.931	1713.84	905.57	623.401	1224.06	1780.57	1801.1	847.355	1127.84	2278.85	1077.56	1606.48
CPNE9	ENSBTAG00000011551	14.8547	0.222674	0.0920069	2.42019	0.0155125	0.695265	14.3711	22.2721	12.2765	24.8323	14.9829	12.6508	18.9082	25.1568	2.47719	6.89065	17.7008	25.9714	12.8752	16.6889	13.3999	10.7823	22.2233	20.7228	26.2227	24.3052	13.0161	12.6148	2.67677	12.1707	20.2374	19.6271	14.8767	12.8779	9.9283	6.65581	18.4681	19.3158	23.6869	7.37752	12.9384	10.9611	19.9174	17.542	0	16.3424	21.4084	16.3927
SRSF5	ENSBTAG00000011596	863.004	0.204628	0.0862281	2.3731	0.0176396	0.695265	830.827	961.411	613.823	931.914	1130.27	650.811	861.456	1054.15	297.263	262.471	1147.01	1478.89	937.744	801.066	693.817	619.086	1166.14	1049.46	1108.15	983.257	994.102	733.461	831.136	945.834	688.65	1224.31	940.953	867.772	425.498	887.441	1271.53	1211.63	1025.83	894.524	907.071	863.492	1187.93	1133.37	198.751	1383.65	633.332	798.252
RASIP1	ENSBTAG00000011619	831.775	0.168563	0.0702184	2.40055	0.0163706	0.695265	794.899	850.051	789.785	865.85	948.138	515.87	869.019	1115.01	599.48	1534.11	962.921	789.532	939.89	794.39	808.46	789.357	739.218	519.549	778.913	750.148	624.771	695.617	920.808	728.501	877.726	903.907	914.918	996.551	537.546	680.002	1303.85	867.455	1342.87	925.879	870.566	757.535	608.902	998.368	515.807	608.3	702.909	1077.64
LENG9	ENSBTAG00000011693	26.4901	0.213505	0.0888491	2.40301	0.0162608	0.695265	28.7421	56.9175	34.7833	33.2659	30.9023	15.462	21.9335	28.4028	49.5438	43.2232	34.2215	25.9714	38.6256	33.3777	11.911	17.9706	26.9019	17.7624	31.0788	54.1344	32.5401	19.8233	32.1212	19.1253	22.5503	32.8886	13.637	30.7088	18.4383	11.093	23.0851	24.5837	30.9752	11.0663	19.8696	26.7938	25.608	26.6943	18.9287	52.6588	37.4647	19.2436
FAH	ENSBTAG00000012338	64.1411	0.219024	0.0919946	2.38084	0.0172733	0.695265	65.568	40.8321	59.3362	31.8603	34.1798	59.0369	49.9175	44.633	39.635	133.428	71.9831	98.6914	84.4041	53.4044	26.7998	51.6653	58.4824	60.6881	72.841	58.5535	24.4051	54.0635	129.823	55.6373	54.9301	80.6302	74.3836	64.3895	58.1514	32.1697	172.676	92.189	122.99	49.7983	32.3459	129.098	71.1335	55.6768	29.9705	136.186	53.521	47.0398
NCMAP	ENSBTAG00000012604	11.4147	-0.217203	0.0921378	-2.35737	0.0184051	0.695265	4.49096	4.94935	9.20734	9.83921	15.4511	15.462	16.6392	14.6072	1.23859	6.26423	4.7202	2.96816	4.29173	8.34443	17.8665	10.7823	8.18754	8.88119	14.5682	19.8861	17.8971	19.8233	9.36869	3.47733	17.9246	10.0788	18.5959	6.43895	8.50997	17.7488	3.69361	11.4139	13.6655	25.8213	5.54501	12.179	5.69068	6.86426	7.88696	5.44746	19.6244	9.26542
FAM49A	ENSBTAG00000012779	71.8458	-0.200571	0.0853861	-2.34899	0.0188245	0.695265	60.1788	40.8321	67.5205	90.427	61.3363	101.206	49.9175	60.0517	48.3052	49.4874	54.2823	37.8441	87.9806	73.431	72.955	89.4035	61.9914	90.2921	56.3303	53.0296	66.7073	79.2931	70.9344	88.6719	40.4748	53.5767	42.1507	61.4176	65.2431	93.1813	72.9489	57.9474	57.3953	73.7752	71.1609	153.456	42.6801	57.9649	48.8992	76.2644	78.4975	84.1015
SAMD9	ENSBTAG00000012894	79.4749	-0.221174	0.0928419	-2.38227	0.0172065	0.695265	72.7535	34.6455	40.9215	94.1753	60.8681	80.1215	54.4555	41.387	40.8736	11.2756	75.5232	62.3314	50.0702	80.1066	78.9105	530.581	61.9914	131.738	49.5319	66.287	78.0964	97.3143	20.0758	86.9333	35.8491	75.3256	30.9932	68.3519	96.4463	92.072	83.1063	36.8756	72.8829	88.5303	120.604	49.934	42.6801	71.6934	78.8696	67.1853	92.7698	101.92
PPP4C	ENSBTAG00000012928	766.098	0.154771	0.0640719	2.41558	0.0157101	0.695265	697.895	1002.24	915.619	760.43	853.09	601.614	897.003	928.367	952.479	1393.79	778.833	887.481	861.923	737.648	658.084	559.783	733.369	458.861	777.941	877.198	714.256	578.479	997.096	512.906	752.832	771.292	812.021	884.612	662.359	556.869	679.625	779.655	1024	610.49	747.19	1108.29	929.003	750.492	706.672	837.093	561.971	820.346
LOX	ENSBTAG00000012994	107.926	-0.210896	0.0901351	-2.33978	0.0192952	0.695265	78.1426	89.0883	81.843	74.9654	75.3828	196.79	58.9935	91.7006	126.337	63.8951	87.3238	44.5225	83.6888	145.193	148.888	142.866	83.045	143.579	94.2076	75.1253	82.9774	131.555	86.995	140.832	80.9497	110.336	86.7809	86.6781	204.239	128.679	155.132	95.701	49.196	64.5533	105.817	42.6265	81.0921	35.8467	80.447	128.923	156.995	51.3162
42616	ENSBTAG00000013173	4.47098	-0.206515	0.0880704	-2.34489	0.0190327	0.695265	0.898191	2.47468	0	2.34267	4.21395	0	4.53796	6.49208	1.23859	5.01138	3.54015	0.742041	5.72231	6.67555	10.4221	6.73896	2.3393	17.7624	3.88485	4.41913	8.13504	14.4169	4.01515	6.95466	4.04748	9.01785	3.71918	1.48591	4.25498	6.65581	0.923403	0	1.82207	5.53314	3.23459	2.4358	1.42267	5.33887	0	1.81582	0	4.27635
ATP13A3	ENSBTAG00000013204	366.461	-0.203965	0.0848261	-2.4045	0.0161944	0.695265	351.193	220.246	214.838	408.561	300.595	366.872	339.591	245.887	227.901	50.1138	276.132	195.899	231.038	473.964	339.464	533.725	280.716	365.609	294.277	262.938	364.45	464.946	224.849	373.813	312.813	340.557	254.144	340.769	429.753	396.021	413.685	471.481	203.161	407.608	492.119	174.16	349.977	297.451	400.658	430.349	545.914	369.191
PIGL	ENSBTAG00000013273	65.8775	0.168367	0.0717928	2.34517	0.0190183	0.695265	71.8553	75.4776	58.3132	50.1331	56.6542	44.9805	65.0441	43.01	61.9297	139.692	67.2629	69.7518	105.863	51.7355	47.6441	71.433	80.7057	78.4505	57.3016	80.6492	56.9453	59.4698	86.995	67.8079	52.6173	75.8561	78.1028	62.9035	58.1514	55.4651	70.1787	64.9713	78.3491	59.0202	54.0638	91.3426	69.7108	70.9307	47.3218	56.2904	46.3849	62.7198
SCTR	ENSBTAG00000013619	0.35654	-0.109487	0.0464161	-2.35882	0.0183332	0.695265	0	0	0	0	0	0	0	0.81151	0	0	0	0.742041	0	0	0	0.449264	0	0	0	2.20957	0	0	0	0	0.578212	0.530462	0	0	0	0	0	0	0.911036	0	0.462084	0	0	0	0	0	0	2.13817
COL8A1	ENSBTAG00000013662	364.005	-0.203533	0.0865953	-2.35039	0.0187536	0.695265	252.392	358.828	241.437	264.253	162.939	364.061	364.549	406.566	222.947	329.498	352.835	162.507	379.819	265.353	509.196	372.889	288.903	669.049	197.156	184.499	276.591	335.194	369.394	417.28	190.81	361.775	257.863	259.044	452.447	564.634	613.14	196.67	362.592	271.124	465.319	341.012	210.555	236.436	362.8	263.294	604.787	565.191
RNPEP	ENSBTAG00000013726	111.5	0.15346	0.0649435	2.36298	0.0181288	0.695265	120.358	137.344	116.626	96.9865	101.135	82.9328	121.012	124.161	71.8385	197.95	118.005	135.051	148.78	95.1265	95.2881	112.316	109.947	113.975	167.049	132.574	118.772	120.742	112.424	78.2399	102.344	105.031	101.658	134.227	110.63	108.712	97.8808	162.428	153.054	81.1527	79.4785	123.008	112.391	133.472	72.5601	125.292	99.9059	101.207
SIPA1	ENSBTAG00000013884	358.62	0.116266	0.0497797	2.3356	0.0195119	0.695265	295.505	418.22	466.505	405.75	343.202	320.486	375.138	452.011	364.147	543.735	390.597	348.017	385.541	397.195	382.641	306.847	348.555	318.243	425.391	393.303	232.662	250.494	351.995	325.13	362.539	416.943	266.541	381.384	350.327	317.26	385.983	302.907	471.006	367.032	346.563	332.487	391.234	318.807	361.223	299.61	322.91	332.13
VTCN1	ENSBTAG00000014466	25.0848	-0.220982	0.0928284	-2.38055	0.017287	0.695265	22.4548	23.5094	14.3225	16.8672	36.0526	19.679	12.8575	42.1985	4.95438	24.4305	28.3212	23.0033	24.3198	18.3578	49.1329	31.8977	22.2233	28.1238	11.6546	19.8861	24.4051	27.0317	21.4141	36.512	42.7877	22.8099	26.0343	11.8873	9.9283	38.8255	11.0808	6.14593	21.8649	16.5994	30.0355	112.047	12.804	7.62695	31.5479	25.4215	12.4882	15.6799
SHROOM1	ENSBTAG00000014676	18.2183	0.201087	0.085253	2.3587	0.0183389	0.695265	18.862	14.8481	21.4838	17.3358	14.5147	11.2451	12.8575	15.4187	13.6245	41.9703	18.8808	24.4873	16.4517	26.7022	11.911	16.6228	16.3751	26.6436	17.4818	30.9339	8.13504	12.6148	32.1212	15.648	10.986	21.7489	18.5959	20.8027	21.2749	15.5302	31.3957	17.5598	12.7545	11.0663	16.635	17.0506	19.9174	12.9658	14.1965	23.6057	7.13614	20.669
FAM185A	ENSBTAG00000014879	72.8638	-0.177331	0.075062	-2.36246	0.0181543	0.695265	57.4842	45.7815	59.3362	57.1611	61.8045	80.1215	55.2118	75.4704	53.2595	18.7927	81.4235	89.0449	49.355	103.471	87.8437	81.3168	108.777	78.4505	61.1864	85.0683	95.9934	93.7101	53.5354	99.1039	76.324	56.7594	61.9863	93.6124	70.9164	107.602	49.8638	64.0933	51.018	71.9308	55.4501	71.8562	52.6388	70.9307	77.2922	76.2644	78.4975	81.2506
PTPRR	ENSBTAG00000015311	24.2924	0.219304	0.0927585	2.36425	0.0180668	0.695265	35.9276	13.6107	20.4608	15.4616	8.89611	18.2733	10.5886	17.8532	23.5333	23.1776	16.5207	31.1657	13.5905	36.7155	16.3776	26.5066	92.4022	22.203	22.3379	11.0478	19.5241	14.4169	29.4444	20.864	27.176	16.4443	13.637	84.6969	21.2749	27.7325	33.2425	29.8517	68.3277	12.9107	18.9454	20.7043	15.6494	19.8301	18.9287	18.1582	49.9529	9.97815
FAM63A	ENSBTAG00000015329	451.021	0.0985275	0.0421502	2.33753	0.0194115	0.695265	486.82	492.46	542.21	495.24	532.362	386.551	498.419	504.759	540.027	514.293	434.259	512.75	500.702	417.222	449.641	441.626	487.743	418.896	454.528	423.132	445.8	407.278	499.217	366.858	478.759	393.072	529.363	387.823	441.1	373.834	542.038	429.337	441.853	402.075	484.726	461.585	404.038	448.465	571.016	542.93	408.544	512.449
GMPR	ENSBTAG00000015743	3364.4	0.184898	0.0783892	2.35872	0.0183381	0.695265	2863.43	4031.25	3459.91	3183.69	3369.75	2552.64	3844.41	3769.46	4679.41	6426.47	2842.74	5107.47	2785.34	3177.56	2930.11	2268.33	4035.29	2044.15	4655.02	4857.73	3810.45	2775.26	4699.07	2291.56	3239.72	2131.93	5418.85	3592.44	2738.79	2059.97	2771.13	3871.94	3667.83	2008.53	2614.01	4715.71	4366.17	4343.55	2995.47	3862.25	2401.31	3733.25
DNAJA4	ENSBTAG00000015942	775.646	-0.211212	0.0896477	-2.35602	0.0184718	0.695265	727.535	467.714	880.836	882.249	1677.62	798.404	870.532	899.153	1390.94	303.815	859.077	389.571	453.493	724.297	863.549	437.583	516.985	362.648	428.305	445.228	671.954	540.635	666.515	690.25	858.066	1202.03	447.541	475.491	1085.02	663.362	824.599	363.488	384.457	623.401	1690.3	1030.34	1138.14	535.412	1146.76	472.113	920.561	1188.11
MEPCE	ENSBTAG00000016763	349.161	0.130691	0.0557678	2.34348	0.019105	0.695265	372.749	346.455	416.377	424.96	303.872	392.174	329.758	361.933	501.631	614.521	304.453	332.434	336.186	368.824	381.152	277.196	305.278	331.564	316.615	385.569	330.283	297.349	373.409	300.789	318.017	294.406	405.391	406.149	381.53	330.572	346.276	325.734	399.034	354.121	351.646	362.935	365.626	327.196	539.468	325.032	331.83	354.224
DNAH7	ENSBTAG00000016784	9.52955	-0.216903	0.0926946	-2.33997	0.0192851	0.695265	8.08372	8.66136	6.13823	5.15387	9.36432	11.2451	6.05061	6.49208	3.71578	3.13211	17.7008	10.3886	5.00702	10.0133	5.95551	13.0287	10.5268	13.3218	10.6833	11.0478	19.5241	19.8233	14.7222	6.95466	9.25139	23.3403	3.71918	3.96243	14.1833	8.87441	3.69361	5.26794	9.11036	3.68876	8.7796	6.08951	4.26801	11.4404	4.73218	19.974	8.92017	4.98907
PYCRL	ENSBTAG00000016810	168.592	0.202639	0.086263	2.34909	0.0188194	0.695265	120.358	272.214	225.068	128.378	100.666	132.13	149.753	150.941	282.399	303.815	125.085	168.443	409.145	213.617	83.3771	134.33	138.019	122.856	159.279	145.831	136.669	104.523	369.394	173.867	149.179	136.859	154.966	246.661	120.558	128.679	218.847	153.648	256.001	153.084	202.393	176.596	139.422	214.317	82.0244	107.133	119.53	118.312
TMEM39B	ENSBTAG00000016954	85.9383	0.143628	0.0610018	2.35449	0.0185482	0.695265	70.0589	116.31	85.9352	74.4969	73.9782	82.9328	87.7339	101.439	91.656	147.836	92.044	77.9143	75.1054	93.4576	89.3326	70.9837	95.9112	71.0495	70.8985	87.2779	50.4372	70.2825	120.455	86.9333	82.1061	86.4653	96.6987	121.349	89.3547	80.979	76.6425	99.2129	112.057	77.464	95.6514	108.393	61.1748	82.3711	82.0244	101.686	71.3614	84.1015
QRSL1	ENSBTAG00000017557	284.23	-0.135197	0.0559369	-2.41696	0.0156506	0.695265	327.84	230.145	279.289	305.953	336.647	281.128	295.724	287.274	244.003	124.658	280.852	270.845	253.928	318.757	220.354	370.193	312.296	250.153	234.062	256.31	357.942	315.37	263.662	311.221	345.193	257.274	302.493	278.361	228.351	320.588	239.161	294.127	225.026	313.545	238.435	281.335	253.235	314.993	216.103	288.715	365.727	332.13
ABCG2	ENSBTAG00000017704	100.14	0.195123	0.0811969	2.40309	0.0162572	0.695265	129.34	63.1042	135.041	76.371	98.3254	80.1215	82.4396	116.857	70.5999	88.952	115.645	152.118	173.815	116.822	104.221	70.5344	140.358	106.574	104.891	114.897	82.9774	109.929	123.131	168.651	101.187	123.067	78.1028	69.3425	73.7531	79.8697	151.438	122.041	102.036	125.418	91.0306	118.136	69.7108	100.676	72.5601	138.002	123.098	110.472
RIBC1	ENSBTAG00000017769	35.384	0.184739	0.0783883	2.35672	0.0184373	0.695265	28.7421	43.3068	26.599	29.5176	27.1565	29.5184	25.7151	39.764	21.0561	55.7516	33.0414	58.6212	30.0421	26.7022	26.7998	30.1007	45.6163	28.1238	48.5606	45.2961	22.7781	30.636	42.8283	50.4213	42.2095	45.0893	53.3082	36.6525	35.4582	24.4046	33.2425	40.3876	44.6408	23.9769	26.8009	35.3191	35.5667	41.1856	28.3931	70.817	32.1126	32.7853
USF1	ENSBTAG00000017873	385.767	0.12725	0.0539664	2.35796	0.0183758	0.695265	387.12	456.578	446.045	374.359	374.573	347.193	442.451	478.791	455.803	625.17	456.68	483.069	489.258	283.711	336.486	364.802	393.002	393.733	384.6	496.048	314.012	324.381	429.621	347.733	423.829	375.567	452.5	370.487	293.594	344.993	420.149	333.636	437.297	337.522	381.219	459.149	399.77	376.772	413.277	319.584	239.061	402.689
EPC2	ENSBTAG00000018581	277.719	-0.132399	0.0554779	-2.38652	0.0170088	0.695265	232.632	240.044	288.497	290.022	315.578	397.796	251.1	240.207	312.126	209.225	217.129	220.386	182.399	267.022	351.375	291.572	262.001	365.609	241.832	214.328	252.186	313.568	235.556	290.357	257.883	279.023	199.596	251.614	296.431	360.523	225.31	273.933	245.069	295.101	299.43	256.977	229.05	286.011	271.312	268.741	289.013	225.221
TMBIM6	ENSBTAG00000018588	9057.12	0.167225	0.0692248	2.41568	0.0157057	0.695265	8504.97	10361.5	10934.2	8369.89	9734.22	8106.33	7980	8071.27	9028.11	16402.2	7967.7	9194.63	10480.4	8930.21	6555.52	10639	10405.2	6671.25	10991.2	11853.2	8336.79	11892.2	11862.1	6876.42	8711.92	7366	10636.9	12369.2	6649.12	5735.09	6246.82	11246.2	9828.26	8517.35	6816.66	10617.7	9174.79	9474.96	7008.36	9647.45	9014.72	9303.2
LIG3	ENSBTAG00000018689	377.516	0.145295	0.0620345	2.34217	0.0191719	0.695265	510.173	355.116	283.382	483.058	367.55	350.004	218.578	374.917	326.989	475.455	265.511	439.288	331.179	458.944	333.508	480.263	456.163	410.015	388.485	422.027	364.45	387.455	341.288	516.384	419.204	265.231	531.843	438.839	292.176	391.583	334.272	395.096	370.792	424.207	340.556	248.452	267.462	424.821	571.016	406.744	369.295	299.344
HECTD3	ENSBTAG00000019013	627.088	0.127879	0.0542556	2.35698	0.0184243	0.695265	612.566	850.051	641.445	622.213	570.287	439.965	711.703	734.416	608.15	980.351	657.288	728.684	712.428	569.09	553.862	582.695	704.128	473.663	822.617	793.235	671.954	576.677	642.424	545.941	652.223	603.135	753.754	672.622	510.598	549.104	633.455	660.249	706.053	588.357	568.825	595.554	658.696	655.918	482.682	579.246	615.492	726.266
CNTNAP1	ENSBTAG00000019097	51.2986	0.214743	0.0896212	2.39612	0.0165697	0.695265	58.3824	60.6296	45.0137	65.1262	54.3131	26.7072	37.8163	47.0676	13.6245	10.0228	83.7836	66.0416	45.0632	41.7222	29.7775	33.2455	83.045	66.6089	67.9849	79.5444	45.5562	34.2402	69.596	76.5013	69.9636	73.7342	35.9521	53.4928	34.0399	62.1209	111.732	74.6292	66.5056	62.7089	42.9738	24.358	64.0201	64.8291	12.6191	34.5006	39.2487	66.2834
SLCO1C1	ENSBTAG00000019602	3.90589	0.211757	0.089045	2.37809	0.0174027	0.695265	2.69457	8.66136	4.09215	4.2168	2.34108	2.81128	2.26898	4.05755	0	1.25285	3.54015	7.42041	2.14587	3.33777	4.46663	2.69558	5.84824	1.4802	2.91364	7.73349	6.50803	0	0	10.432	1.15642	4.2437	0	5.44834	4.25498	6.65581	5.54042	10.5359	7.28829	12.9107	6.46918	0	2.84534	2.28809	0	3.63164	3.56807	1.42545
PIBF1	ENSBTAG00000019895	85.8936	-0.15903	0.0668676	-2.37828	0.0173934	0.695265	90.7173	48.2562	72.6357	88.5529	69.7642	119.479	74.12	79.5279	74.3156	87.0727	70.803	66.0416	68.6678	81.7754	99.7547	83.5631	74.8575	115.455	78.6682	89.4875	92.7394	118.94	86.995	90.4106	80.9497	72.1428	75.6233	73.8002	116.303	129.788	48.9404	68.4833	68.3277	86.6859	84.5614	116.919	93.8962	70.9307	113.572	87.1593	101.69	99.0687
ASCC3	ENSBTAG00000020482	226.306	-0.146647	0.0619462	-2.36733	0.0179168	0.695265	251.494	211.585	176.986	194.91	186.818	238.959	180.762	164.736	159.779	146.583	226.57	215.192	150.926	283.711	236.731	279.891	242.117	217.589	173.847	208.804	292.861	273.922	228.864	219.072	220.299	205.289	183.48	254.586	356	272.888	197.608	233.545	148.499	272.968	159.419	138.841	241.854	253.215	228.722	230.609	246.197	250.879
C12orf45	ENSBTAG00000021196	56.8183	-0.175928	0.0754837	-2.33068	0.0197703	0.695265	43.1132	48.2562	83.8891	49.196	45.8852	70.282	56.7245	47.8791	55.7367	53.8723	75.5232	54.169	34.3339	68.4243	55.0884	81.766	56.1431	56.2475	44.6758	48.6105	47.1832	113.533	38.8131	66.0693	73.4329	59.4117	35.9521	58.9411	53.8965	53.2465	28.6255	28.0957	46.4628	64.5533	56.8363	54.8056	32.7214	67.8799	82.0244	74.4486	55.305	41.338
TPD52L2	ENSBTAG00000021232	1119.57	0.144382	0.0605305	2.38527	0.0170664	0.695265	1181.12	1514.5	1190.82	1161.5	1218.3	896.798	1311.47	1226.19	1300.52	1410.08	1183.59	1448.46	1584.37	946.259	857.593	1090.36	1229.3	990.252	1172.25	1209.74	1314.62	987.56	1520.4	855.423	1120	1173.38	1286.84	1292.25	809.865	885.222	941.871	1204.6	1220.79	990.432	1251.32	1473.66	1223.5	1165.4	731.91	1258.36	933.05	1282.19
PTPN14	ENSBTAG00000021553	630.08	-0.192116	0.0808712	-2.37559	0.0175211	0.695265	838.911	712.707	386.708	621.276	612.427	889.77	549.849	527.481	454.564	216.116	571.145	549.852	310.435	729.303	812.927	582.695	706.468	740.099	646.828	553.497	816.758	798.338	334.596	725.023	605.966	597.831	546.719	765.244	815.539	714.39	496.791	582.986	345.283	652.911	599.785	228.965	654.428	654.393	886.495	299.61	592.299	598.689
CACNG6	ENSBTAG00000021657	323.876	0.141754	0.0607594	2.33304	0.0196462	0.695265	382.629	456.578	406.146	319.072	376.914	265.666	338.078	351.384	397.589	555.01	302.093	437.804	271.81	270.36	284.375	298.76	336.859	299	285.537	281.72	346.553	295.547	381.439	279.925	304.139	284.858	428.945	321.947	310.614	227.407	430.306	251.105	372.614	284.035	339.632	388.511	285.957	353.891	309.169	343.19	217.652	381.308
DOC2G	ENSBTAG00000021777	68.9868	0.225442	0.0928775	2.42731	0.0152115	0.695265	44.9096	105.174	110.488	116.196	77.7239	91.3666	59.7498	88.4545	11.1473	56.378	93.224	129.115	153.787	36.7155	65.5106	96.1425	44.4466	38.4851	79.6395	95.0114	99.2475	34.2402	89.6717	52.16	72.8547	81.6912	55.7877	115.901	36.8765	28.8418	66.485	114.139	101.125	44.2651	31.8838	207.043	86.7828	102.201	47.3218	107.133	78.4975	53.4544
IFNAR1	ENSBTAG00000021819	170.33	-0.172763	0.0717625	-2.40743	0.0160653	0.695265	185.926	118.784	157.548	196.316	157.321	178.516	142.946	138.768	133.768	67.6536	195.888	143.214	122.314	218.624	174.199	190.039	176.617	158.381	158.308	160.194	148.058	191.024	86.995	189.515	154.961	196.801	95.4589	150.077	140.414	206.33	203.149	145.746	117.524	210.259	204.241	140.059	126.618	154.827	211.371	134.371	203.38	231.636
EZH1	ENSBTAG00000021918	803.613	0.0984453	0.0420244	2.34258	0.0191511	0.695265	882.024	1052.97	802.062	744.969	718.712	760.451	893.221	900.776	635.399	554.384	823.675	936.456	786.818	774.363	869.504	844.167	856.183	814.109	895.458	913.656	771.202	942.507	906.086	891.935	771.335	819.033	1001.7	790.009	832.559	803.134	912.323	809.507	727.007	837.349	781.384	622.348	893.436	800.067	712.981	909.726	843.848	890.906
KIF3A	ENSBTAG00000025477	156.274	-0.171558	0.0731991	-2.34372	0.0190926	0.695265	173.351	120.022	80.82	174.295	156.852	244.581	178.493	135.522	122.621	37.5854	153.407	150.634	113.731	151.869	151.865	163.083	147.376	214.629	127.229	160.194	159.447	173.003	119.116	151.264	187.919	152.773	141.329	163.45	171.618	234.063	150.515	157.16	97.4809	167.839	179.289	81.5994	145.112	189.148	124.614	118.028	194.46	165.352
PRRG2	ENSBTAG00000030563	1.99953	0.150615	0.0627594	2.39987	0.0164007	0.695265	0.898191	0	1.02304	2.34267	0.468216	1.40564	0.756326	0	3.71578	1.25285	0	0	0.715289	0	0	0.898528	17.5447	0	13.597	8.83827	1.62701	7.20847	2.67677	1.73867	1.15642	1.06092	2.47945	0	1.41833	0	0.923403	0.87799	0	0	0.462084	0	1.42267	0	1.57739	14.5266	3.56807	0.712725
LRRC61	ENSBTAG00000031059	33.7414	0.207577	0.0862328	2.40717	0.0160766	0.695265	42.215	51.9682	52.1749	41.6995	29.4976	29.5184	34.791	41.387	53.2595	57.0045	37.7616	50.4588	32.188	28.3711	16.3776	21.5647	30.4109	7.40099	27.194	29.8292	22.7781	16.219	57.5505	45.2053	37.0056	39.2542	57.0274	26.7464	21.2749	19.9674	39.7063	45.6555	33.7083	22.1326	29.1113	37.7549	46.9481	44.2363	47.3218	29.0531	8.92017	29.2217
NKAPL	ENSBTAG00000031871	43.1446	-0.1872	0.0789541	-2.371	0.0177401	0.695265	39.5204	17.3227	56.2671	43.5736	38.8619	64.6595	45.3796	43.8215	33.442	11.902	42.4818	41.5543	25.7504	35.0466	59.5551	46.2742	30.4109	51.8069	44.6758	51.9248	47.1832	54.0635	46.8434	34.7733	57.243	41.376	48.3493	32.1947	48.2232	41.0441	33.2425	40.3876	24.598	55.3314	44.8222	25.5759	49.7934	42.7109	29.9705	30.8689	57.0891	47.7526
CD302	ENSBTAG00000038195	298.437	-0.187794	0.0802395	-2.34042	0.0192618	0.695265	298.199	193.025	354.994	337.344	346.48	397.796	199.67	160.679	265.059	266.23	178.188	131.341	239.622	347.128	352.864	365.701	259.662	384.851	246.688	194.442	297.742	466.748	161.944	391.2	223.19	336.843	172.322	246.166	398.55	372.725	210.536	254.617	262.378	354.121	380.757	288.643	169.298	221.944	318.633	323.216	522.722	156.799
Novel	ENSBTAG00000039886	104.936	0.204658	0.0878278	2.33022	0.0197947	0.695265	93.4119	144.769	122.765	96.9865	84.2789	75.9046	111.18	87.643	117.666	270.615	75.5232	120.953	150.926	61.7488	61.044	98.3888	196.501	78.4505	180.646	195.547	178.971	133.357	108.409	57.376	132.411	68.4296	102.897	122.835	93.6096	52.1372	54.4808	101.847	103.858	90.3746	98.886	133.969	147.958	107.54	69.4053	110.765	124.882	95.5051
ARAP2	ENSBTAG00000039922	11.4575	-0.217134	0.0925316	-2.3466	0.0189458	0.695265	14.3711	3.71201	7.16127	6.09094	6.08681	19.679	9.83224	7.30359	2.47719	1.87927	11.8005	2.96816	16.4517	15.02	10.4221	12.1301	9.35719	16.2822	9.71213	13.2574	8.13504	10.8127	4.01515	10.432	6.36033	15.9139	8.67809	10.8967	12.765	17.7488	12.0042	16.6818	7.28829	11.0663	12.4763	7.30741	4.26801	4.57617	12.6191	9.0791	14.2723	12.1163
OBSL1	ENSBTAG00000040338	1392.28	0.152282	0.0644735	2.36194	0.0181797	0.695265	1456.87	1974.79	1055.78	1293.15	1050.21	917.883	1126.93	1641.68	814.995	1598.63	1312.22	1789.06	1841.15	1161.55	1194.08	1487.96	1739.27	1102.75	1886.1	1798.59	1495.22	1232.65	1687.7	1154.47	1477.33	1262.5	1937.69	1837.08	1262.31	1053.84	1342.63	1618.14	1699.08	1333.49	934.796	1062.01	1779.76	1314.89	1091.56	1400	1038.31	1466.07
SNORA36	ENSBTAG00000043347	5.43901	0.216365	0.0928438	2.33042	0.0197842	0.695265	3.59276	3.71201	8.1843	5.62241	6.08681	8.43384	9.07592	7.30359	3.71578	1.87927	5.90025	8.90449	7.15289	0	1.48888	4.49264	10.5268	4.44059	6.79849	11.0478	0	7.20847	5.35354	15.648	4.6257	7.42647	4.95891	3.46712	4.25498	7.76511	10.1574	5.26794	7.28829	7.37752	6.93126	2.4358	7.11335	6.10156	1.57739	7.26328	5.3521	2.13817
SNORA79	ENSBTAG00000043589	3.88304	-0.215306	0.0904316	-2.38087	0.0172718	0.695265	1.79638	4.94935	1.02304	3.27974	4.68216	0	3.02531	3.24604	1.23859	0.626423	3.54015	5.93633	2.14587	1.66889	4.46663	4.49264	4.67859	0	1.94243	7.73349	8.13504	1.80212	6.69192	3.47733	6.36033	5.30462	1.23973	2.97182	1.41833	0	6.46382	2.63397	3.64414	0	2.7725	6.08951	4.26801	6.10156	0	7.26328	8.92017	5.7018
SLC2A13	ENSBTAG00000043962	8.63878	-0.216002	0.0924812	-2.33564	0.0195103	0.695265	3.59276	11.136	3.06911	8.90214	5.61859	9.83948	2.26898	5.68057	6.19297	1.87927	12.9806	5.93633	8.58347	8.34443	4.46663	12.5794	9.35719	5.92079	6.79849	6.6287	6.50803	14.4169	2.67677	6.95466	8.09497	10.0788	7.43836	15.3544	9.9283	16.6395	8.31063	6.14593	1.82207	5.53314	9.24168	3.6537	11.3814	5.33887	7.88696	9.0791	8.92017	9.97815
ITGBL1	ENSBTAG00000044027	173.832	-0.210024	0.0869901	-2.41435	0.0157634	0.695265	112.274	169.515	112.534	139.623	94.5797	175.705	152.778	167.982	191.982	255.58	173.467	92.7551	207.434	195.26	200.998	293.369	122.813	346.366	120.43	121.526	102.501	100.919	176.667	238.197	119.69	192.558	151.247	113.92	177.291	195.237	204.996	139.6	120.257	94.0634	199.62	125.444	123.772	71.6934	170.358	107.133	201.596	108.334
Novel	ENSBTAG00000046431	1.03309	0.165	0.0697782	2.36464	0.0180475	0.695265	0.898191	2.47468	1.02304	1.87414	2.34108	0	1.51265	2.43453	0	0	0	0.742041	0.715289	0	0	0.449264	2.3393	1.4802	2.91364	3.31435	0	0	2.67677	0	0.578212	1.06092	1.23973	0	0	3.3279	0	1.75598	0.911036	0	1.84834	1.2179	1.42267	2.28809	0	1.81582	0	0.712725
STYX	ENSBTAG00000046956	135.026	-0.179547	0.0745314	-2.40901	0.015996	0.695265	163.471	108.886	70.5896	120.882	117.522	177.111	131.601	124.161	84.2244	45.1024	103.844	127.631	104.432	188.584	156.332	126.692	120.474	158.381	120.43	128.155	203.376	165.795	80.303	172.128	170.573	111.397	88.0206	157.011	138.996	157.521	82.1829	150.136	79.2602	145.706	148.791	125.444	140.844	125.082	179.823	134.371	169.483	126.152
VPS16	ENSBTAG00000001320	265.762	0.12488	0.0537629	2.32278	0.0201907	0.695431	210.177	313.046	264.967	239.889	239.727	234.742	266.227	297.013	216.754	278.758	336.314	339.113	298.276	216.955	206.954	252.037	253.814	239.792	337.982	303.815	226.154	232.473	315.859	260.8	284.48	337.904	303.733	244.185	229.769	246.265	381.366	291.493	344.372	250.836	257.843	228.965	320.101	294.4	165.626	254.215	239.061	315.737
Novel	ENSBTAG00000003155	20.7224	0.214239	0.0919746	2.32933	0.0198416	0.695431	15.2693	23.5094	11.2534	14.056	14.5147	16.8677	21.1771	22.7223	37.1578	55.7516	14.1606	28.1976	55.0773	23.3644	13.3999	19.3183	17.5447	14.802	20.3955	17.6765	11.3891	12.6148	50.8586	19.1253	16.1899	18.0357	28.5137	14.3638	12.765	9.98371	26.7787	13.1699	22.7759	14.755	17.0971	23.1401	22.7627	29.7451	22.0835	30.8689	8.92017	19.2436
ASB12	ENSBTAG00000007211	2985.88	0.205093	0.0883749	2.32072	0.020302	0.695431	3667.31	3544.97	2941.23	2361.88	1899.08	2972.93	2183.51	3624.2	2639.44	5223.11	2111.11	4885.6	1981.35	2510.01	3451.22	2666.38	4292.61	2773.89	5482.5	5627.77	4531.22	3845.72	2364.92	2081.18	2440.05	1754.24	3611.32	2542.39	3043.73	2053.32	1205.04	3799.06	3796.29	2279.65	1615.91	3557.49	3428.63	3076.71	3340.92	3542.66	1561.03	1811.75
Novel	ENSBTAG00000007540	1257.9	-0.0922568	0.0398	-2.31801	0.0204489	0.695431	1311.36	1174.23	1259.36	1040.61	1458.49	1265.08	1269.12	1285.43	1358.74	1110.02	1141.11	1219.92	1092.25	1233.31	1429.32	1329.37	1148.59	1283.33	989.666	898.189	1199.1	1140.74	1070.71	1284.87	1470.97	1126.7	1408.33	1213	1238.2	1374.42	1128.4	1178.26	1189.81	1320.58	1272.12	1437.12	1079.81	1328.62	1615.25	1227.49	1487.88	1166.73
MTFR2	ENSBTAG00000007799	2.85335	0.201911	0.086952	2.3221	0.0202276	0.695431	3.59276	1.23734	0	2.8112	4.21395	0	1.51265	4.86906	1.23859	3.13211	0	2.96816	7.15289	1.66889	1.48888	0.898528	3.50894	7.40099	1.94243	4.41913	6.50803	0	8.0303	1.73867	1.73464	1.06092	4.95891	3.46712	4.25498	5.54651	1.84681	1.75598	2.73311	0	2.31042	3.6537	1.42267	3.81348	3.15479	9.0791	0	0.712725
DIXDC1	ENSBTAG00000008665	185.492	-0.21587	0.0927376	-2.32775	0.0199255	0.695431	164.369	84.139	164.709	178.043	283.739	191.167	142.946	266.987	281.161	16.287	127.445	112.048	153.072	218.624	363.286	153.648	147.376	103.614	145.682	136.993	164.328	153.18	85.6566	158.219	152.648	110.336	92.9795	122.835	265.227	159.739	276.098	132.577	163.075	143.862	102.583	152.238	170.72	181.522	233.454	145.266	208.732	282.952
PTEN	ENSBTAG00000009498	237.907	-0.17319	0.0746471	-2.32012	0.0203346	0.695431	245.206	149.718	170.847	260.036	225.212	365.466	186.056	155.81	184.551	125.285	177.008	130.599	153.787	315.42	297.775	243.052	237.439	285.678	178.703	196.651	265.202	250.494	195.404	278.186	223.19	185.662	166.123	229.326	343.235	366.069	214.23	256.373	156.698	276.657	208.4	155.891	233.318	199.826	354.913	223.346	319.342	234.486
CDKN2C	ENSBTAG00000011059	201.865	0.169702	0.0733428	2.31382	0.0206776	0.695431	162.573	225.195	214.838	138.686	236.449	158.837	189.082	193.951	122.621	333.257	192.348	221.128	335.471	161.882	136.977	236.313	249.135	204.267	200.07	193.337	340.045	212.65	260.985	234.72	220.299	137.92	290.096	217.934	175.873	173.051	185.604	159.794	302.464	193.66	123.376	224.094	194.906	296.689	138.811	210.635	162.347	201.701
ABCG4	ENSBTAG00000011800	8.68277	0.20639	0.0887536	2.32543	0.0200491	0.695431	5.38915	24.7468	10.2304	2.8112	4.21395	7.0282	7.56326	4.86906	3.71578	18.1663	9.44041	4.45225	5.72231	10.0133	7.44438	5.84043	17.5447	11.8416	10.6833	8.83827	9.76204	23.4275	13.3838	3.47733	19.081	9.01785	8.67809	36.1572	7.09164	4.4372	3.69361	14.0478	10.9324	7.37752	1.84834	2.4358	7.11335	12.2031	11.0417	16.3424	3.56807	2.13817
EML3	ENSBTAG00000011872	212.546	0.156322	0.0671643	2.32746	0.019941	0.695431	153.591	219.009	278.266	233.33	228.49	154.62	229.923	278.348	157.301	186.048	244.27	287.912	289.692	235.313	177.176	178.358	217.555	207.228	240.861	259.624	161.074	185.618	246.263	226.026	222.612	298.12	185.959	183.758	150.343	177.488	337.966	216.864	300.642	199.193	219.952	225.312	217.668	215.08	99.3757	205.188	210.516	220.945
PLN	ENSBTAG00000012931	3960.87	-0.213197	0.092099	-2.31486	0.0206204	0.695431	7194.51	1958.71	4438.96	3187.9	7088.33	3789.61	3163.71	2651.2	2485.86	2153.01	1766.54	2688.41	1779.64	5263.67	4097.39	3838.51	4511.33	3138.02	2540.69	1902.44	3828.35	3908.79	1274.14	4802.19	4482.3	2066.15	2431.1	2966.87	3425.26	4293	3646.52	2910.54	2852.45	4609.11	3810.34	7832.32	1993.16	2944.77	4563.4	3312.05	5403.84	2446.07
IQCH	ENSBTAG00000013638	0.71271	-0.134405	0.0578791	-2.32216	0.0202243	0.695431	3.59276	0	0	0	0	1.40564	0.756326	0	1.23859	0	0	0.742041	0.715289	1.66889	0	0.449264	1.16965	0	0.971213	1.10478	0	0	0	0	1.73464	2.12185	1.23973	0	0	1.1093	0.923403	0	0	0	0.462084	0	0	1.52539	0	0	0	0.712725
eef1d	ENSBTAG00000014643	3140.52	0.177446	0.0766218	2.31587	0.0205653	0.695431	3037.68	3902.56	4104.43	2975.66	2503.55	2778.95	4184	3089.42	3793.81	7882.28	2799.08	3220.46	4343.95	2266.35	2431.34	2630.44	2745.16	2214.38	3149.64	3271.26	3018.1	2164.34	3881.31	2300.25	2812.42	2227.41	4480.37	3827.21	2670.71	2168.68	3199.59	3017.65	4988.83	2394.01	3284.96	6165.02	3045.93	3244.51	3262.05	2721.91	2190.79	2830.94
RBM24	ENSBTAG00000015396	497.756	-0.17741	0.07663	-2.31515	0.0206045	0.695431	619.752	506.071	427.63	523.352	586.207	463.861	453.796	478.791	481.813	171.013	408.298	514.234	236.045	522.361	677.439	502.726	421.073	509.188	365.176	349.112	473.459	374.84	353.333	589.407	510.561	507.652	352.082	507.191	506.343	510.279	424.766	438.117	329.795	551.47	583.15	383.639	459.522	421.771	507.92	426.718	454.929	489.642
PNPLA4	ENSBTAG00000015849	19.9232	-0.201693	0.0867549	-2.32486	0.0200794	0.695431	14.3711	9.8987	8.1843	11.2448	15.4511	35.141	58.2371	37.3294	44.5894	13.7813	8.26035	7.42041	12.8752	51.7355	41.6886	9.8838	8.18754	10.3614	5.82728	12.1526	11.3891	3.60423	69.596	5.216	41.053	10.6092	7.43836	16.345	11.3466	13.3116	6.46382	20.1938	10.0214	1.84438	12.0142	24.358	5.69068	6.86426	11.0417	59.922	42.8168	48.4653
DNAJC8	ENSBTAG00000018385	142.673	0.115523	0.0496878	2.32497	0.0200735	0.695431	144.609	123.734	173.916	156.49	129.696	134.941	136.895	160.679	152.347	202.961	139.246	154.345	138.051	133.511	153.354	137.475	157.903	159.861	154.423	146.936	128.534	109.929	171.313	113.013	146.288	124.659	188.438	113.92	163.108	139.772	136.664	127.309	146.677	125.418	125.225	196.082	157.916	158.641	159.317	123.476	123.098	146.109
KCNQ3	ENSBTAG00000020667	4.13559	0.18698	0.0808229	2.31346	0.0206976	0.695431	5.38915	6.18669	1.02304	2.34267	8.89611	1.40564	3.02531	1.62302	1.23859	0.626423	5.90025	14.0988	10.7293	8.34443	2.97775	4.49264	2.3393	1.4802	1.94243	2.20957	3.25401	3.60423	4.01515	3.47733	1.15642	11.6702	1.23973	3.46712	26.9482	1.1093	2.77021	4.38995	3.64414	7.37752	4.62084	0	7.11335	1.52539	9.46436	3.63164	5.3521	2.8509
Novel	ENSBTAG00000022590	261.718	0.193304	0.0835366	2.314	0.0206676	0.695431	123.95	850.051	695.666	638.612	99.7301	106.829	145.215	205.312	552.413	125.285	92.044	635.187	665.934	110.147	110.177	117.707	131.001	66.6089	472.009	531.401	1091.72	138.763	555.429	159.957	125.472	96.0136	585.151	97.0795	76.5897	120.914	698.093	101.847	142.122	116.196	164.04	554.145	120.927	145.675	67.8279	582.878	76.7135	393.424
Novel	ENSBTAG00000030230	14.7544	-0.198526	0.0858127	-2.31348	0.0206961	0.695431	16.1674	7.42403	6.13823	6.09094	11.2372	18.2733	17.3955	8.1151	16.1017	22.5512	10.6205	15.5829	15.7364	15.02	16.3776	15.275	11.6965	14.802	10.6833	17.6765	29.2861	18.0212	16.0606	12.1707	12.1424	15.9139	12.3973	10.8967	11.3466	21.0767	10.1574	14.0478	16.3987	16.5994	8.7796	26.7938	22.7627	16.7793	7.88696	18.1582	23.1924	14.9672
CDC14A	ENSBTAG00000031439	239.074	-0.202429	0.0874551	-2.31466	0.0206313	0.695431	172.453	190.55	155.502	303.61	342.266	212.252	180.762	182.59	247.719	97.0955	269.052	181.8	134.474	245.326	257.576	255.182	143.867	264.955	141.797	153.565	165.955	281.13	203.434	163.435	216.829	310.851	188.438	320.461	211.331	286.2	201.302	187.89	79.2602	289.568	293.423	224.094	233.318	228.809	337.562	150.713	424.6	229.497
HSPA6	ENSBTAG00000039035	315.993	-0.146198	0.0630612	-2.31835	0.0204306	0.695431	10.7783	59.3922	18.4147	107.294	47.7581	75.9046	570.27	106.308	132.53	1176.42	35.4015	22.2612	455.639	213.617	92.3104	252.486	111.117	17.7624	59.244	69.6014	94.3664	5.40635	46.8434	113.013	1457.09	9.54832	525.644	277.37	53.8965	104.274	16.6213	14.9258	219.56	25.8213	250.912	110.829	8.53602	162.454	20.5061	9.0791	272.957	382.733
POPDC3	ENSBTAG00000046017	435.969	0.175022	0.0753068	2.32413	0.0201187	0.695431	645.799	493.698	569.832	503.674	482.731	368.278	481.024	559.942	349.284	814.976	343.395	570.629	367.659	310.413	518.129	412.873	610.556	294.559	479.779	457.38	540.166	710.034	392.147	431.189	455.053	293.345	609.945	318.48	338.98	248.483	386.906	460.067	474.65	381.787	503.672	583.375	335.75	422.533	537.891	501.166	303.286	413.38
TGS1	ENSBTAG00000005898	223.405	0.131273	0.0568005	2.31113	0.0208258	0.696766	245.206	207.873	187.216	251.134	266.883	205.223	293.455	195.574	206.845	172.266	233.65	264.167	195.989	176.902	169.732	189.589	263.171	284.198	267.084	313.759	255.44	257.703	183.359	222.549	209.891	201.576	257.863	229.326	212.749	219.642	209.613	271.299	215.005	293.256	256.457	172.942	258.926	288.299	134.078	221.53	233.708	275.112
PLEKHS1	ENSBTAG00000011487	0.699675	-0.137296	0.0594464	-2.30957	0.020912	0.696766	0.898191	1.23734	0	0	0.936432	0	1.51265	0	0	0	1.18005	0	0.715289	0	0	2.24632	0	4.44059	0	0	0	0	0	0	1.15642	1.59139	0	0	0	0	0	0.87799	0.911036	1.84438	0	1.2179	0	1.52539	0	0	1.78403	1.42545
Novel	ENSBTAG00000023648	144.273	0.204895	0.0887364	2.30903	0.0209418	0.696766	153.591	150.955	195.4	102.609	154.511	102.612	228.411	194.762	73.077	155.353	140.426	280.491	103.717	156.875	126.555	118.156	217.555	134.698	77.697	96.1162	206.63	153.18	222.172	264.277	110.438	90.709	254.144	83.7063	82.263	72.1046	249.319	130.821	182.207	86.6859	81.3268	144.93	126.618	178.471	107.263	290.531	85.6336	187.447
TMEM192	ENSBTAG00000035265	57.0543	-0.160241	0.0693672	-2.31004	0.0208859	0.696766	66.4661	39.5948	69.5666	52.0073	42.6077	77.3102	51.4302	38.141	56.9753	28.8154	68.4429	48.2327	52.2161	45.0599	75.9327	55.2595	61.9914	96.2129	61.1864	55.2392	79.7234	84.6995	58.8889	53.8986	52.6173	63.6554	45.8699	34.1759	53.8965	53.2465	50.7872	46.5335	51.9291	38.732	49.9051	75.5099	54.0614	64.8291	66.2505	52.6588	53.521	58.4434
42430	ENSBTAG00000044082	2.90698	-0.189444	0.0820107	-2.31	0.0208884	0.696766	0	0	4.09215	3.27974	0	4.21692	2.26898	0.81151	2.47719	0	4.7202	0	1.43058	3.33777	1.48888	3.59411	2.3393	5.92079	4.85606	1.10478	3.25401	1.80212	2.67677	5.216	0.578212	3.71323	3.71918	0.990607	0	8.87441	1.84681	0.87799	0.911036	3.68876	5.54501	1.2179	0	2.28809	1.57739	3.63164	7.13614	2.13817
MAP2K6	ENSBTAG00000001609	1421.63	-0.180624	0.0783361	-2.30575	0.0211244	0.697393	1247.59	1472.43	1718.7	1070.6	1937.48	1279.13	1468.03	2380.16	2307.5	1999.54	1426.68	1263.7	871.937	1280.04	2411.98	1202.68	768.459	913.282	839.128	870.569	1166.56	1083.07	2046.39	1257.05	1938.74	1350.56	1223.61	1168.92	1177.21	1505.32	831.986	1103.63	1017.63	1427.55	1028.6	2522.27	1318.81	1421.66	2161.03	1053.18	1459.34	1468.93
DLX4	ENSBTAG00000007353	0.885997	0.122197	0.0529883	2.30612	0.0211039	0.697393	0	0	2.04608	0	0.468216	0	0	0	1.23859	4.38496	1.18005	3.7102	5.00702	0	1.48888	0	0	0	0	3.31435	0	1.80212	8.0303	1.73867	0	1.59139	2.47945	0	0	0	1.84681	1.75598	0	0	0.462084	0	1.42267	0.762695	0	0	0	0
CHRND	ENSBTAG00000011390	174.478	0.175667	0.0761625	2.30647	0.0210841	0.697393	46.7059	60.6296	22.5068	36.0771	28.5612	26.7072	53.6992	30.0259	28.4877	437.243	36.5816	405.896	396.27	46.7288	43.1774	336.049	86.554	72.5297	303.99	349.112	39.0482	39.6466	313.182	41.728	43.9441	35.541	458.699	56.9599	412.733	43.2627	204.996	273.055	692.388	40.5764	139.087	490.814	293.07	281.435	34.7026	279.636	276.525	19.9563
ELP5	ENSBTAG00000019446	640.16	0.139812	0.0606085	2.30681	0.0210654	0.697393	596.399	820.355	655.767	579.108	549.686	560.85	653.466	667.061	719.623	1308.6	634.867	754.656	750.338	632.508	595.551	528.334	767.289	522.51	765.316	730.262	636.16	488.374	742.803	462.485	602.497	550.089	745.076	724.629	590.024	501.404	560.506	645.323	809.911	488.761	552.19	1026.69	677.191	654.393	586.79	651.879	526.29	667.11
Novel	ENSBTAG00000031464	154.275	0.15299	0.0663915	2.30436	0.0212023	0.698611	194.907	111.36	161.64	122.287	170.431	153.215	173.199	189.082	146.154	241.799	156.947	212.966	158.794	125.166	153.354	147.808	150.885	150.98	180.646	156.879	185.479	129.752	173.99	156.48	143.975	99.7269	182.24	115.406	164.526	139.772	151.438	118.529	185.851	99.5965	128.921	210.697	133.731	201.352	238.186	152.529	126.666	129.716
PAX9	ENSBTAG00000009186	1.69005	-0.141158	0.061312	-2.30228	0.0213192	0.699754	0	0	1.02304	2.34267	0.936432	1.40564	0.756326	1.62302	1.23859	0.626423	0	0.742041	0.715289	0	0	2.24632	1.16965	4.44059	0	1.10478	0	3.60423	0	0	0	1.06092	3.71918	0.495303	1.41833	1.1093	7.38723	0	0	0	0.924168	0	0	0	0	0	1.78403	2.13817
PSMD10	ENSBTAG00000013721	140.968	-0.127369	0.0553178	-2.3025	0.0213069	0.699754	111.376	133.632	160.617	132.595	163.407	132.13	137.651	114.423	128.814	160.364	142.786	90.529	160.225	116.822	141.443	141.967	122.813	115.455	136.941	125.945	133.415	133.357	128.485	118.229	156.117	160.2	110.336	152.058	147.506	130.898	182.834	130.821	117.524	129.107	135.853	174.16	135.154	146.438	126.191	99.8701	139.155	157.512
HSPB7	ENSBTAG00000010940	3725.11	-0.205124	0.0891361	-2.30125	0.0213777	0.700325	4143.36	2657.8	3714.65	3480.74	5190.64	2724.13	4358.71	4538.77	5587.3	2169.93	3661.7	3132.9	3246.7	3703.26	5423.98	2523.07	1487.79	2168.49	1956.99	1790.85	2761.03	2748.23	2901.62	3906.78	3860.72	4713.15	2090.18	1921.78	6571.11	4417.24	3038	1460.98	2683.91	3701.67	5321.82	5668.11	4488.52	2020.38	9570.04	2231.64	4295.95	4628.43
UPK3B	ENSBTAG00000021430	17.5745	0.213128	0.0926743	2.29975	0.0214622	0.701745	11.6765	16.0854	13.2995	39.8254	30.4341	18.2733	29.4967	30.8374	12.3859	21.9248	9.44041	7.42041	6.4376	23.3644	7.44438	8.98528	14.0358	11.8416	24.2803	20.9909	8.13504	12.6148	18.7374	15.648	37.5838	12.2006	28.5137	15.3544	12.765	9.98371	12.0042	21.9498	65.5946	14.755	16.1729	15.8327	25.608	15.2539	3.15479	14.5266	5.3521	14.9672
SLC25A20	ENSBTAG00000000191	1220.56	0.155622	0.0677495	2.29702	0.0216175	0.703137	1084.12	1373.44	1414.86	1116.05	1331.14	843.384	1401.47	1422.58	1305.48	2267.02	1339.36	1608	1385.52	984.643	990.103	1334.31	1356.79	709.015	1182.94	1253.93	1273.95	1030.81	1413.33	862.378	1268.6	985.598	1627.76	1431.92	843.905	972.857	1436.82	1338.94	1589.76	874.236	1026.75	1431.03	1263.33	1595.56	1000.07	1178.47	881.313	1308.56
ZNF333	ENSBTAG00000005882	82.2403	-0.165784	0.0722437	-2.29479	0.0217449	0.703137	71.8553	92.8003	70.5896	85.2732	66.9549	80.1215	73.3637	59.2402	53.2595	21.9248	87.3238	75.6882	57.9384	73.431	87.8437	90.302	77.1968	109.535	93.2364	72.9157	65.0803	86.5016	70.9344	79.9786	94.2485	92.3004	78.1028	75.7814	109.211	89.8534	80.3361	73.7512	53.7511	99.5965	88.258	41.4086	99.5868	79.3203	78.8696	65.3695	90.9857	83.3888
Novel	ENSBTAG00000008588	0.252628	0.0806742	0.035161	2.29442	0.0217661	0.703137	0	0	0	0.468534	0	0	0	0	0	0	0	0	0	0	0	0	0	1.4802	0	0	0	0	0	1.73867	0	0.530462	1.23973	0.495303	1.41833	0	0.923403	1.75598	0	0	0	0	0	0.762695	0	3.63164	0	0.712725
ARPP19	ENSBTAG00000011022	2249.01	-0.159435	0.0694991	-2.29405	0.0217875	0.703137	3331.39	1844.87	2151.45	2259.27	3467.61	1955.25	1955.1	2059.61	1819.49	1604.89	2281.04	1644.36	2597.21	2091.11	2289.89	2125.47	2329.94	1928.7	1864.73	1579.84	2264.79	3274.45	1581.97	2063.8	2443.52	3418.3	1682.31	2118.41	1858.01	2402.75	2288.19	1957.92	1884.93	1892.33	2376.04	3050.84	1687.29	2591.64	2291.95	1810.37	2460.18	1892.28
DNAH10	ENSBTAG00000016523	5.98451	0.201404	0.087741	2.29544	0.0217078	0.703137	2.69457	17.3227	3.06911	15.4616	2.34108	2.81128	6.80694	9.73812	1.23859	8.14349	1.18005	18.551	5.00702	10.0133	16.3776	3.59411	11.6965	8.88119	4.85606	2.20957	13.0161	5.40635	6.69192	6.95466	10.4078	2.65231	4.95891	4.45773	12.765	4.4372	5.54042	5.26794	13.6655	0	4.62084	4.87161	4.26801	7.62695	0	1.81582	3.56807	2.13817
PLB1	ENSBTAG00000018669	10.7122	-0.209796	0.0914179	-2.29491	0.0217382	0.703137	8.98191	4.94935	7.16127	5.15387	12.6418	5.62256	4.53796	12.1726	17.3403	8.14349	4.7202	5.19429	15.0211	3.33777	10.4221	12.1301	5.84824	5.92079	5.82728	7.73349	4.88102	9.01058	14.7222	13.9093	14.4553	6.89601	2.47945	8.91546	11.3466	14.4209	11.0808	7.02392	2.73311	11.0663	3.69667	43.8444	18.4947	8.38965	12.6191	3.63164	1.78403	6.41452
ZMIZ1	ENSBTAG00000019313	242.475	-0.196966	0.0858634	-2.29394	0.0217937	0.703137	247.901	220.246	164.709	293.302	232.703	297.996	175.468	235.338	237.81	41.3439	254.891	160.281	98.7099	300.4	346.908	242.153	182.465	350.807	209.782	167.927	190.36	209.046	132.5	248.629	203.531	341.618	168.603	205.551	384.367	248.483	182.834	187.012	145.766	258.213	227.345	70.6383	223.359	157.115	362.8	223.346	272.957	250.879
SIRT7	ENSBTAG00000000039	98.8474	0.130735	0.0583756	2.23955	0.0251201	0.705837	96.1065	116.31	136.064	93.7068	90.8339	89.961	95.2971	99.0042	116.428	120.9	109.745	126.147	113.731	90.1199	83.3771	79.5197	98.2505	124.337	119.459	91.697	65.0803	100.919	123.131	92.1493	79.7932	107.684	114.055	87.1734	85.0997	100.946	116.349	117.651	114.791	97.7522	123.839	115.701	113.814	91.5234	37.8574	108.949	82.0656	96.2178
SNAPC4	ENSBTAG00000000054	208.124	0.174621	0.0802657	2.17554	0.0295896	0.705837	188.62	272.214	195.4	248.791	195.246	132.13	247.319	254.003	87.9402	97.7219	246.631	288.654	253.212	213.617	151.865	198.125	215.215	198.346	303.018	259.624	177.344	129.752	227.525	238.197	199.483	281.145	252.904	243.194	163.108	138.663	299.183	271.299	293.354	212.104	212.559	204.607	267.462	180.759	58.3635	201.556	142.723	201.701
GRINA	ENSBTAG00000000312	291.23	0.126397	0.0588459	2.14792	0.0317197	0.705837	289.218	317.996	333.51	273.155	270.161	236.148	266.983	287.274	366.624	557.516	318.614	345.791	351.207	258.677	221.843	368.846	293.582	294.559	298.162	298.292	239.17	279.328	290.429	239.936	295.466	299.181	285.137	275.389	269.482	200.784	280.715	333.636	380.813	230.548	273.554	361.717	248.967	303.553	373.842	346.822	237.276	301.483
SPX	ENSBTAG00000000380	246.883	0.199192	0.0927029	2.14872	0.0316568	0.705837	122.154	132.395	261.898	207.092	223.807	260.043	254.882	314.866	180.835	451.651	194.708	240.421	256.074	111.815	367.753	300.108	284.225	196.866	529.311	593.269	240.797	452.331	243.586	113.013	140.505	115.11	164.884	860.342	184.383	231.844	215.153	242.325	442.764	204.726	96.1135	210.697	219.091	530.836	164.049	96.2384	322.91	200.276
PIM1	ENSBTAG00000000396	49.9169	-0.197007	0.0881623	-2.23459	0.0254443	0.705837	46.7059	23.5094	74.6818	64.6577	36.0526	61.8482	58.9935	70.6013	87.9402	46.9817	38.9417	28.9396	35.7645	56.7421	53.5996	76.3749	16.3751	48.8465	43.7046	58.5535	30.9131	63.0741	25.4293	46.944	31.8017	32.8886	40.911	40.6149	36.8765	53.2465	52.634	21.9498	57.3953	51.6426	67.9264	54.8056	55.4841	23.6436	61.5183	29.0531	39.2487	35.6362
IFRD2	ENSBTAG00000000480	675.772	0.164895	0.0735663	2.24145	0.0249969	0.705837	605.381	1024.52	773.417	632.052	625.537	511.653	687.501	637.035	625.49	1465.83	689.15	747.977	560.071	764.35	492.818	465.887	716.994	461.822	760.46	808.702	820.012	504.593	943.561	507.69	755.723	606.318	787.226	1085.71	595.698	396.021	470.012	954.376	841.797	451.873	646.456	806.251	763.973	711.595	541.046	650.063	594.083	621.496
HES1	ENSBTAG00000000569	705.756	0.186458	0.087166	2.13911	0.0324267	0.705837	789.51	893.358	849.122	836.333	658.78	1000.82	693.551	1050.09	834.812	1021.07	505.062	732.394	366.228	927.901	1103.26	441.626	815.245	962.129	1159.63	1071.64	571.08	655.97	856.566	278.186	417.469	474.764	1288.08	709.77	666.614	573.509	535.574	947.352	655.035	494.294	565.591	767.278	584.717	957.183	717.714	951.489	752.862	761.903
ABHD16A	ENSBTAG00000000578	408.007	0.105438	0.0490808	2.14825	0.0316939	0.705837	390.713	480.087	457.298	420.743	403.602	386.551	505.982	468.241	431.031	500.512	418.918	589.923	392.694	378.837	413.908	496.886	425.752	420.376	499.203	468.428	366.077	333.392	420.253	323.392	445.801	412.699	462.418	368.506	338.98	302.839	440.463	388.072	498.337	311.7	420.034	416.522	402.615	440.075	294.972	432.165	326.478	394.849
COL11A2	ENSBTAG00000000601	88.965	0.205412	0.0897741	2.2881	0.0221319	0.705837	116.765	75.4776	37.8524	96.9865	41.203	102.612	94.5408	127.407	188.266	85.8199	27.1412	207.771	281.824	63.4177	35.733	79.969	249.135	34.0445	102.949	125.945	34.1672	84.6995	306.49	74.7626	29.4888	66.3078	122.733	91.6311	120.558	39.9348	51.7106	36.8756	103.858	49.7983	156.646	120.572	135.154	64.0664	20.5061	27.2373	14.2723	39.1999
WDR97	ENSBTAG00000000658	194.886	0.196254	0.0927501	2.11595	0.0343493	0.705837	180.536	316.758	107.419	263.785	252.837	123.696	205.721	264.552	26.0105	38.2118	241.91	345.049	160.225	173.564	131.021	138.373	203.519	183.545	336.04	296.082	170.836	138.763	230.202	224.288	253.835	243.482	273.98	201.589	89.3547	198.565	303.8	326.612	257.823	188.127	114.135	124.226	284.534	234.147	9.46436	170.687	103.474	252.305
AGFG2	ENSBTAG00000000713	87.8266	0.121498	0.0560176	2.16893	0.0300877	0.705837	83.5318	116.31	92.0734	87.6158	65.5503	75.9046	87.7339	90.8891	81.7472	86.4463	92.044	97.9494	86.55	68.4243	105.71	78.1719	88.8933	96.2129	94.2076	98.3257	84.6044	91.9079	123.131	100.843	77.4804	112.458	101.658	96.0889	112.048	97.6185	98.8042	93.067	90.1926	105.13	72.5472	77.9457	95.3188	92.2861	77.2922	108.949	71.3614	81.9633
MSL2	ENSBTAG00000000750	169.648	-0.163662	0.0738644	-2.21571	0.0267115	0.705837	145.507	100.224	178.009	200.532	128.759	231.931	162.61	161.49	169.687	77.05	189.988	141.73	145.919	148.531	195.043	160.387	134.51	199.827	185.502	190.023	180.598	153.18	103.056	146.048	133.567	160.2	162.404	129.274	218.423	234.063	176.37	168.574	114.791	191.816	154.798	98.65	149.38	122.794	179.823	119.844	183.755	194.574
RNF219	ENSBTAG00000000869	12.61	-0.194339	0.0905971	-2.14509	0.031946	0.705837	11.6765	14.8481	7.16127	9.83921	10.3008	14.0564	12.1012	17.0417	14.8631	5.01138	18.8808	9.64653	12.8752	10.0133	17.8665	12.1301	7.01789	23.6832	6.79849	12.1526	19.5241	18.0212	9.36869	24.3413	9.8296	16.4443	3.71918	4.95303	22.6932	18.8581	10.1574	4.38995	7.28829	9.2219	11.09	15.8327	12.804	16.0166	6.30957	7.26328	14.2723	9.26542
CAST	ENSBTAG00000000874	2953.17	-0.122632	0.0579409	-2.11649	0.0343029	0.705837	3760.73	2566.24	2533.04	2582.56	3341.19	3076.95	2778.74	3194.1	2946.62	2604.04	2662.19	2640.18	2749.57	2645.19	3737.08	2437.26	2559.19	3709.38	2522.24	2465.88	3066.91	3878.15	2785.18	3068.74	3392.95	2836.38	2774.51	2619.66	4186.9	3469.89	2391.61	2381.99	2276.68	3150.2	2997.54	2937.58	3256.49	2651.89	3746.31	1439.94	3461.03	2760.38
LRRC8C	ENSBTAG00000000900	82.0585	-0.172705	0.080513	-2.14505	0.0319487	0.705837	80.8372	49.4935	51.1519	52.9443	72.1053	91.3666	56.7245	90.0776	65.6455	35.7061	81.4235	49.7167	55.7926	141.855	87.8437	105.128	70.1789	76.9703	64.1	88.3827	65.0803	68.4804	57.5505	74.7626	73.4329	87.5262	52.0685	73.8002	89.3547	149.756	100.651	106.237	93.8367	82.9971	93.341	56.0235	75.4015	52.626	75.7148	72.6328	98.1219	96.2178
WRAP53	ENSBTAG00000001071	166.759	0.1413	0.0625484	2.25905	0.0238805	0.705837	154.489	204.161	180.055	197.253	172.772	115.262	229.167	171.229	196.936	291.286	169.927	212.224	199.566	111.815	136.977	160.387	135.679	145.059	197.156	187.813	175.717	138.763	204.773	125.184	186.762	151.182	195.877	164.936	127.65	137.553	156.055	158.916	222.293	197.349	164.502	182.685	186.37	182.284	123.037	138.002	169.483	176.043
Novel	ENSBTAG00000001235	17.5458	-0.195948	0.0919826	-2.13027	0.033149	0.705837	8.08372	11.136	19.4377	12.1819	14.0465	33.7354	11.3449	18.6647	13.6245	6.26423	17.7008	7.42041	26.4657	15.02	20.8443	13.0287	9.35719	39.9653	14.5682	9.94305	22.7781	32.4381	4.01515	27.8186	10.986	30.7668	14.8767	12.8779	17.0199	18.8581	32.3191	6.14593	10.9324	9.2219	20.3317	13.3969	12.804	11.4404	15.7739	19.974	19.6244	13.5418
POC1A	ENSBTAG00000001471	46.6783	0.173915	0.0808723	2.15049	0.0315161	0.705837	30.5385	79.1896	62.4053	27.175	36.0526	21.0846	44.6233	47.8791	26.0105	78.9292	46.022	57.8792	32.9033	36.7155	31.2664	28.7529	57.3128	28.1238	44.6758	56.344	40.6752	23.4275	48.1818	43.4666	53.1955	50.3939	70.6644	45.0726	55.3148	21.0767	70.1787	54.4354	40.0856	59.0202	44.3601	65.7667	56.9068	53.3887	42.5896	79.8961	39.2487	55.5925
ELK3	ENSBTAG00000001509	252.786	-0.161012	0.075192	-2.14134	0.0322466	0.705837	268.559	200.449	251.667	259.568	244.877	293.779	170.93	216.673	194.459	75.7971	231.29	189.962	170.954	340.453	352.864	273.152	219.894	415.936	255.429	183.394	244.051	257.703	135.177	332.085	230.707	293.876	164.884	207.532	313.45	351.648	269.634	223.01	192.229	315.389	289.727	200.954	211.978	223.47	328.098	212.451	262.253	254.443
RBM46	ENSBTAG00000001696	0.213762	-0.0766208	0.0346931	-2.20853	0.0272072	0.705837	0	0	0	0.468534	0	0	0.756326	0	0	0	0	0	0	0	1.48888	0	0	0	0.971213	0	0	1.80212	0	0	0	0.530462	0	0	0	1.1093	0	0	0	0	0	0	0	0	0	0	0	0
BORCS6	ENSBTAG00000001711	163.743	0.139966	0.0656321	2.13258	0.0329592	0.705837	184.129	205.398	172.893	156.49	161.066	160.243	216.309	215.05	213.038	295.045	166.387	225.58	173.815	171.895	159.31	157.242	196.501	133.218	202.983	193.337	185.479	158.586	206.111	125.184	168.838	142.694	221.911	150.572	133.323	103.165	140.357	146.624	189.496	129.107	134.466	151.02	153.648	157.878	178.245	170.687	105.258	172.479
TMEM161A	ENSBTAG00000001817	776.015	0.159057	0.0717388	2.21717	0.0266114	0.705837	899.089	1052.97	1045.54	767.458	1058.64	615.67	881.12	1014.39	671.318	1085.59	803.615	1087.83	848.333	994.656	793.571	646.94	557.922	519.549	970.242	978.838	688.224	809.15	671.869	573.76	876.569	764.396	756.233	1054.5	706.327	490.311	505.102	796.337	1126.95	531.182	526.314	781.893	1044.24	750.492	769.768	733.591	645.82	657.132
SACS	ENSBTAG00000001867	480.074	-0.199071	0.0877529	-2.26854	0.0232962	0.705837	635.021	439.255	288.497	590.353	483.199	555.228	405.391	456.068	357.954	115.888	298.553	279.007	208.149	575.766	512.174	490.147	518.154	464.782	369.061	327.016	427.903	412.685	325.227	425.973	600.184	355.41	370.678	703.826	541.801	464.797	377.672	482.895	279.688	451.873	492.119	175.378	442.45	482.023	362.8	368.611	581.595	540.245
ADRB2	ENSBTAG00000002144	217.819	-0.192846	0.088136	-2.18804	0.0286664	0.705837	247.901	176.939	174.94	205.218	154.511	178.516	174.711	172.04	374.055	160.991	162.847	154.345	188.121	310.413	168.243	208.009	188.313	112.495	164.135	136.993	146.431	111.731	303.813	158.219	172.307	184.601	138.849	210.009	228.351	219.642	251.166	189.646	214.094	154.928	261.077	255.759	216.246	136.522	138.811	203.372	214.084	281.526
LMOD2	ENSBTAG00000002157	5613.9	-0.1899	0.0865922	-2.19304	0.0283044	0.705837	5790.64	4085.69	4463.52	2976.6	5619.06	3911.9	4733.85	5779.57	3866.89	4755.17	5201.66	5223.23	4461.26	6935.89	6725.26	5474.28	4505.49	4357.7	3063.21	2691.25	4246.49	3955.65	7884.42	7813.56	4500.8	4280.3	5961.85	4727.67	8305.73	8943.19	6812.87	2156.34	3755.29	2934.41	4105.15	7052.87	5872.78	4000.34	8024.2	5055.24	5095.2	7030.32
FBN1	ENSBTAG00000002278	4104.31	-0.190599	0.0899304	-2.1194	0.0340565	0.705837	3071.81	4200.76	1945.82	4007.84	2766.69	3159.88	3246.15	4047.81	2785.6	1748.97	4262.34	2007.22	2713.09	4287.37	5365.91	3816.05	2955.7	9277.88	2638.79	2401.8	2665.04	3824.09	3193.38	4567.47	2843.65	5997.93	2464.58	3030.76	6572.53	4735.61	6244.98	3395.19	2263.01	4140.63	5383.74	1621.03	3400.18	2240.8	4415.12	3782.35	4856.14	3772.45
TTC39A	ENSBTAG00000002451	14.6846	-0.201392	0.0928777	-2.16836	0.0301316	0.705837	11.6765	14.8481	10.2304	18.2728	14.9829	12.6508	10.5886	5.68057	16.1017	6.26423	9.44041	8.16245	26.4657	30.04	5.95551	14.8257	11.6965	23.6832	8.74092	8.83827	9.76204	14.4169	29.4444	20.864	12.1424	7.42647	12.3973	14.3638	2.83666	14.4209	9.23403	7.90191	10.9324	11.0663	12.9384	20.7043	17.072	6.86426	14.1965	12.7107	32.1126	65.5707
TCF12	ENSBTAG00000002586	737.961	-0.119212	0.0532393	-2.23918	0.0251441	0.705837	800.288	659.501	750.91	868.193	878.374	884.148	620.944	619.182	637.876	504.27	621.887	561.725	489.973	847.794	866.526	813.617	712.316	772.663	635.173	585.535	665.446	904.662	657.147	725.023	606.544	781.901	691.767	675.594	850.997	849.725	652.846	648.835	518.38	785.706	875.649	702.729	782.468	635.325	791.851	722.696	934.834	731.256
ABCB5	ENSBTAG00000002595	0.714783	0.0850418	0.0396339	2.14568	0.0318984	0.705837	0	0	0	0	0.936432	0	0	0	0	0	1.18005	2.22612	12.1599	0	0	0	1.16965	0	0	0	0	0	4.01515	0	0	3.71323	0	0	1.41833	0	0	3.51196	0	0	1.38625	0	1.42267	2.28809	0	3.63164	0	0
TSHZ3	ENSBTAG00000002687	53.9053	-0.174487	0.0818848	-2.13088	0.0330991	0.705837	49.4005	37.1201	36.8294	46.3848	63.2092	87.1497	40.0853	51.1251	70.5999	18.7927	46.022	36.36	44.3479	78.4377	65.5106	51.6653	33.9198	119.896	47.5894	28.7244	37.4212	52.2614	42.8283	62.5919	42.7877	63.6554	39.6713	56.9599	60.9881	77.6511	39.7063	40.3876	47.3739	55.3314	70.6989	46.2802	44.1027	30.5078	70.9827	39.948	35.6807	75.5488
C2CD3	ENSBTAG00000002907	239.551	-0.144928	0.0642392	-2.25606	0.0240668	0.705837	268.559	217.771	178.009	243.638	233.64	274.1	166.392	212.616	293.547	149.715	181.728	191.447	131.613	263.684	248.642	272.254	207.028	272.356	247.659	259.624	211.511	263.109	182.02	220.81	229.55	216.959	163.644	263.501	266.646	327.244	207.766	239.691	163.987	213.948	217.642	164.417	223.359	262.367	208.216	237.872	280.093	250.879
SART1	ENSBTAG00000003094	739.5	0.100211	0.0442822	2.263	0.0236355	0.705837	681.727	851.288	738.634	780.577	713.562	622.699	832.715	805.829	730.77	1054.27	805.975	930.519	747.477	622.495	766.772	659.07	670.208	636.485	888.66	849.579	813.504	713.638	786.97	678.079	673.039	710.289	797.144	713.732	763.06	660.034	649.153	642.689	819.022	652.911	664.015	661.32	880.632	697.866	1037.92	733.591	654.74	815.357
KEAP1	ENSBTAG00000003543	2503.47	0.137615	0.0647138	2.12652	0.0334603	0.705837	2344.28	3340.81	3464.01	2826.66	2884.21	2537.18	3044.97	2629.29	3724.45	4562.86	2125.27	2859.08	2268.9	2054.4	2511.74	2239.58	2515.91	1845.81	3061.26	3169.62	2447.02	2139.11	2758.41	1728.23	2474.17	1842.83	2793.1	2820.26	2409.74	2003.4	1793.25	2399.55	2480.75	1827.78	2154.7	3158.02	2670.35	2455.12	3752.62	2518.54	1869.67	2345.58
WDR45B	ENSBTAG00000003695	186.116	-0.101636	0.0466885	-2.1769	0.0294883	0.705837	206.584	162.091	171.87	190.693	191.5	178.516	178.493	206.935	235.333	166.002	195.888	140.246	203.857	200.266	203.976	177.459	141.527	208.708	165.106	174.556	149.685	160.388	195.404	199.946	171.729	221.203	167.363	177.814	185.801	215.204	208.689	174.72	183.118	167.839	216.255	210.697	159.339	179.233	140.388	177.95	194.46	211.679
PER1	ENSBTAG00000003889	2575.55	0.189773	0.0848009	2.23787	0.0252295	0.705837	1802.67	4427.19	1623.56	3261.93	3385.2	1679.74	2153.26	3320.7	2243.09	1815.37	2276.32	3582.57	1552.89	3449.59	2141	1663.17	2402.46	2088.56	2776.7	2607.29	1753.91	872.224	4525.08	1648.25	3339.17	2444.9	2791.86	3915.37	2267.91	2429.37	2483.03	4500.58	3138.52	1685.76	1990.66	2324.97	3939.37	3271.96	1306.08	2498.57	2085.54	4146.63
SERPINA5	ENSBTAG00000004063	53.7393	0.183916	0.0868281	2.11816	0.0341616	0.705837	36.8258	43.3068	102.304	33.7344	79.1285	37.9523	43.1106	47.8791	71.8385	69.5329	35.4015	73.462	35.0492	78.4377	56.5773	55.2595	38.5984	25.1634	51.4743	69.6014	45.5562	37.8444	49.5202	46.944	25.4413	39.2542	35.9521	40.6149	59.5698	65.4488	67.4085	62.3373	67.4167	47.9539	56.3743	37.7549	71.1335	25.9316	118.304	65.3695	57.0891	71.9852
AK8	ENSBTAG00000004092	5.1652	0.160622	0.0714311	2.24863	0.0245358	0.705837	8.98191	1.23734	2.04608	0.468534	7.02324	4.21692	1.51265	4.05755	1.23859	15.0341	1.18005	9.64653	10.014	1.66889	1.48888	6.28969	2.3393	10.3614	1.94243	2.20957	0	1.80212	24.0909	15.648	1.15642	2.12185	0	0	0	3.3279	8.31063	16.6818	6.37725	5.53314	0	2.4358	1.42267	18.3047	0	12.7107	0	16.3927
SHBG	ENSBTAG00000004226	38.6083	0.188434	0.0852789	2.20962	0.0271315	0.705837	35.9276	43.3068	23.5299	22.0211	28.093	19.679	47.6486	43.8215	23.5333	72.665	41.3018	66.7837	42.2021	33.3777	34.2442	40.4337	44.4466	25.1634	37.8773	43.0866	47.1832	28.8339	74.9495	38.2506	45.6787	29.7059	60.7466	48.5397	26.9482	24.4046	39.7063	29.8517	66.5056	35.0432	29.1113	68.2025	54.0614	38.8975	28.3931	54.4746	37.4647	48.4653
CNOT6L	ENSBTAG00000004353	90.6854	-0.178736	0.0799972	-2.23427	0.0254651	0.705837	115.867	55.6802	77.7509	101.672	77.7239	126.508	80.9269	81.151	90.4174	24.4305	97.9442	63.0735	53.6467	103.471	131.021	108.722	83.045	109.535	68.9561	65.1822	95.9934	90.1058	69.596	100.843	83.2625	96.5441	47.1096	102.528	119.14	156.411	82.1829	86.921	58.3063	82.9971	124.301	56.0235	73.9788	89.9981	126.191	58.1062	133.803	90.516
SERPINC1	ENSBTAG00000004362	5.39979	0.194579	0.0916736	2.12252	0.0337945	0.705837	3.59276	2.47468	5.11519	6.09094	8.42789	7.0282	6.05061	4.05755	4.95438	10.0228	4.7202	1.48408	7.15289	3.33777	1.48888	1.79706	7.01789	7.40099	6.79849	8.83827	3.25401	3.60423	2.67677	5.216	0.578212	5.83508	3.71918	5.94364	7.09164	1.1093	8.31063	3.51196	8.19933	3.68876	5.08292	2.4358	12.804	3.81348	1.57739	1.81582	3.56807	7.83997
RGS3	ENSBTAG00000004499	355.479	-0.121738	0.0573701	-2.12197	0.0338401	0.705837	324.247	285.825	287.474	282.057	328.688	320.486	348.666	415.493	279.922	352.049	343.395	355.438	364.082	415.553	424.33	352.223	402.359	273.837	346.723	315.968	351.434	338.798	230.202	474.656	319.173	336.843	358.281	415.56	290.757	409.332	388.753	260.763	403.589	409.452	436.207	345.884	304.451	312.705	290.24	228.793	344.319	391.999
LRRC47	ENSBTAG00000004738	741.852	0.10281	0.0464918	2.21135	0.0270115	0.705837	793.103	824.067	862.421	767.927	750.082	639.566	787.336	730.359	875.686	1072.44	715.111	976.526	645.191	750.999	620.862	756.56	729.861	710.495	743.949	768.929	798.861	609.115	781.616	704.159	827.999	659.364	896.322	764.749	601.371	571.29	641.765	676.053	768.004	619.712	706.064	664.974	725.561	789.39	998.49	920.62	702.909	776.87
SHKBP1	ENSBTAG00000004755	194.461	0.121747	0.0548004	2.22164	0.0263079	0.705837	175.147	201.686	202.562	194.91	200.865	189.761	199.67	218.296	174.642	229.897	253.711	211.482	206.719	198.598	159.31	150.503	207.028	162.822	242.803	212.118	133.415	167.597	240.909	166.912	191.388	259.926	235.548	184.253	160.271	173.051	251.166	193.158	270.578	156.772	243.98	207.043	231.895	182.284	203.484	167.055	180.187	187.447
FOXH1	ENSBTAG00000004761	0.312053	0.085677	0.0404336	2.11896	0.0340941	0.705837	0.898191	0	2.04608	0	0	1.40564	0	0	0	2.50569	0	0.742041	0.715289	0	0	0	0	0	0	0	0	0	0	0	0	0	2.47945	0	0	0	0.923403	1.75598	0.911036	0	0	0	0	0	0	0	0	0
Novel	ENSBTAG00000004766	2.7242	0.189394	0.0847913	2.23364	0.0255064	0.705837	3.59276	0	3.06911	1.4056	7.49146	2.81128	1.51265	5.68057	0	2.50569	1.18005	8.90449	3.57645	3.33777	2.97775	1.79706	0	2.9604	1.94243	1.10478	3.25401	0	6.69192	3.47733	2.31285	2.12185	6.19863	0.495303	0	0	7.38723	2.63397	2.73311	5.53314	3.23459	4.87161	4.26801	4.57617	3.15479	1.81582	0	3.56362
SDR39U1	ENSBTAG00000004788	104.217	0.154855	0.0722995	2.14186	0.0322047	0.705837	92.5137	154.667	125.834	96.518	130.164	94.1779	113.449	119.292	117.666	131.549	134.526	135.051	146.634	88.451	92.3104	106.476	98.2505	88.8119	108.776	80.6492	112.264	88.3037	111.086	125.184	121.424	96.0136	169.843	115.901	45.3865	70.9953	143.128	104.481	133.922	86.6859	80.8647	142.494	92.4735	154.827	58.3635	114.397	69.5773	106.196
C3orf70	ENSBTAG00000005212	32.0934	-0.192394	0.0879746	-2.18693	0.0287479	0.705837	33.2331	22.2721	22.5068	33.2659	24.3472	47.7918	18.1518	19.4762	23.5333	3.13211	36.5816	24.4873	17.8822	40.0533	32.7553	35.9411	35.0894	44.4059	23.3091	27.6196	29.2861	37.8444	17.399	36.512	22.5503	42.9674	23.5548	34.6712	35.4582	39.9348	22.1617	27.2177	25.509	40.5764	19.4075	9.74321	36.9894	33.5586	42.5896	30.8689	53.521	33.4981
SERPINE3	ENSBTAG00000005284	4.12336	-0.195918	0.0913416	-2.14489	0.0319615	0.705837	3.59276	1.23734	3.06911	4.68534	6.55503	7.0282	4.53796	0.81151	1.23859	3.13211	4.7202	2.22612	5.72231	5.00666	1.48888	4.9419	1.16965	2.9604	0.971213	2.20957	9.76204	10.8127	0	3.47733	2.31285	4.77416	2.47945	2.97182	2.83666	2.2186	0.923403	4.38995	3.64414	7.37752	4.62084	2.4358	1.42267	5.33887	9.46436	1.81582	7.13614	3.56362
GNPNAT1	ENSBTAG00000005344	77.0397	-0.14654	0.0641859	-2.28305	0.0224276	0.705837	77.2444	76.7149	64.4514	72.1542	67.4231	66.0651	96.8098	47.0676	60.6911	61.3894	83.7836	74.2041	86.55	75.0999	64.0217	102.432	72.5182	84.3713	76.7258	61.8679	100.874	86.5016	85.6566	81.7173	83.2625	86.4653	60.7466	77.7626	65.2431	63.2302	61.868	77.2632	75.616	49.7983	95.6514	126.662	73.9788	83.1338	50.4766	90.791	98.1219	67.7088
FAM102B	ENSBTAG00000005439	59.4891	-0.190381	0.0831816	-2.28874	0.0220944	0.705837	50.2987	42.0695	36.8294	45.9163	35.5844	73.0933	41.598	52.7481	47.0666	15.0341	34.2215	51.9429	75.1054	80.1066	52.1107	66.9403	52.6342	71.0495	49.5319	36.4579	55.3183	52.2614	66.9192	73.0239	59.5558	66.8382	48.3493	47.5491	63.8248	88.7441	64.6382	69.3612	29.1532	60.8646	61.9193	24.358	58.3294	45.7617	44.167	69.0011	87.4177	61.2943
CREB1	ENSBTAG00000005474	100.728	-0.172735	0.0781686	-2.20977	0.0271212	0.705837	132.034	85.3763	54.221	111.98	83.3425	134.941	88.4902	82.774	61.9297	33.2004	90.8639	70.4939	52.2161	138.518	136.977	123.548	108.777	106.574	81.5819	83.9636	97.6204	104.523	49.5202	102.581	100.609	109.806	74.3836	110.948	138.996	137.553	65.5616	91.311	71.0608	138.329	109.976	43.8444	113.814	83.1338	121.459	108.949	112.394	107.621
TCAF2	ENSBTAG00000005475	8.99231	0.209778	0.0920416	2.27917	0.0226572	0.705837	8.08372	16.0854	4.09215	7.96507	14.5147	8.43384	5.29428	21.9108	4.95438	15.0341	8.26035	15.5829	11.4446	11.6822	8.93326	10.7823	12.8661	7.40099	11.6546	7.73349	4.88102	9.01058	10.7071	10.432	8.67318	11.6702	7.43836	7.42955	9.9283	7.76511	10.1574	11.4139	12.7545	5.53314	10.6279	7.30741	11.3814	5.33887	6.30957	9.0791	10.7042	8.5527
HBP1	ENSBTAG00000005524	970.352	0.115144	0.0512927	2.24484	0.0247786	0.705837	1046.39	944.089	1280.84	910.83	1011.35	823.705	1043.73	942.974	1151.89	1085.59	821.315	1252.57	936.313	979.636	832.282	1018.48	902.969	827.431	929.451	921.39	847.671	1012.79	1177.78	1067.54	803.715	896.481	1167.82	1040.14	841.068	912.955	861.535	966.667	925.613	794.928	1028.14	1144.83	954.611	989.979	787.119	1202.07	877.745	1015.63
MCOLN1	ENSBTAG00000005592	377.753	0.118881	0.0558546	2.1284	0.0333042	0.705837	353.887	514.733	434.791	322.82	282.334	410.447	415.98	310.808	367.862	613.268	374.076	489.005	336.901	293.724	363.286	324.818	374.287	429.257	409.852	395.513	408.379	336.996	499.217	363.381	426.72	403.682	309.932	389.309	451.028	339.446	296.413	342.416	367.148	324.611	423.731	395.818	475.172	324.908	493.724	472.113	249.765	317.162
EHMT2	ENSBTAG00000005676	312.988	0.109047	0.0491539	2.21848	0.0265224	0.705837	299.996	412.033	313.05	344.372	258.924	281.128	297.236	331.096	230.378	333.257	329.234	359.89	374.812	322.095	317.131	285.283	338.028	331.564	433.161	413.189	325.401	336.996	366.717	314.698	324.955	379.28	366.959	322.443	302.104	292.856	345.353	307.297	345.283	320.922	262.926	242.362	312.987	312.705	260.27	297.794	260.469	291.504
ACTC1	ENSBTAG00000005714	1814.1	-0.157045	0.0711718	-2.20655	0.0273452	0.705837	690.709	572.887	346.81	307.358	279.993	84.3384	368.331	400.886	1711.74	565.66	8072.73	990.625	7819.54	972.961	288.842	329.76	421.073	1114.59	926.537	931.333	655.684	2937.45	1640.86	1288.35	601.34	14899.1	456.219	1668.68	2779.92	3740.56	86.7999	739.268	843.62	319.078	2202.29	1556.48	974.528	154.827	5443.58	2162.64	2378.12	294.355
PRTG	ENSBTAG00000005848	6.18618	-0.205386	0.0912455	-2.25092	0.0243906	0.705837	6.28734	8.66136	1.02304	7.02801	6.55503	12.6508	7.56326	4.05755	2.47719	0	1.18005	2.96816	5.00702	13.3511	4.46663	4.9419	1.16965	5.92079	6.79849	7.73349	4.88102	3.60423	5.35354	10.432	1.73464	9.54832	2.47945	3.46712	8.50997	8.87441	4.61702	6.14593	0	5.53314	4.15876	1.2179	8.53602	5.33887	1.57739	7.26328	8.92017	10.6909
MPND	ENSBTAG00000006005	93.8674	0.161936	0.0737558	2.19556	0.0281232	0.705837	96.1065	112.598	85.9352	100.266	71.6371	59.0369	89.2465	110.365	84.2244	177.278	116.825	92.7551	130.183	81.7754	81.8882	102.881	102.929	56.2475	110.718	125.945	73.2153	70.2825	96.3636	97.3652	84.9971	84.8739	125.212	95.0983	66.6614	66.5581	98.8042	109.749	133.922	73.7752	76.2439	172.942	79.6695	114.404	94.6436	76.2644	69.5773	104.058
TRPM4	ENSBTAG00000006139	92.5241	0.179804	0.0848115	2.12004	0.0340023	0.705837	73.6517	100.224	89.0043	127.441	59.4635	32.3297	91.5155	138.768	45.828	49.4874	105.025	115.758	103.002	91.7888	72.955	63.7955	120.474	79.9307	108.776	108.269	68.3343	48.6571	132.5	85.1946	137.036	117.763	95.4589	86.1828	85.0997	57.6837	141.281	86.921	152.143	105.13	87.3339	66.9846	126.618	97.625	25.2383	105.318	80.2815	128.29
C11orf68	ENSBTAG00000006195	353.21	0.152508	0.068999	2.2103	0.0270846	0.705837	325.145	414.508	454.229	344.841	351.63	248.798	385.726	350.572	497.915	764.862	325.694	454.871	406.284	303.737	233.754	279.442	373.118	224.99	475.894	422.027	296.115	331.589	430.96	266.016	335.941	357.001	397.952	363.553	319.124	245.156	297.336	359.098	447.319	337.522	332.238	443.316	465.213	348.552	345.449	272.373	305.07	284.377
MOB1A	ENSBTAG00000006259	215.04	-0.175278	0.0791315	-2.21502	0.0267588	0.705837	276.643	146.006	162.663	246.449	199.928	262.855	142.189	119.292	132.53	58.2573	181.728	132.083	125.891	295.393	215.887	236.762	187.144	297.52	213.667	184.499	289.607	299.151	117.778	300.789	206.422	231.281	131.411	204.065	217.004	283.981	162.519	187.012	171.275	269.28	248.139	132.751	156.494	224.995	220.835	274.189	260.469	186.734
TRIM28	ENSBTAG00000006422	1425.09	0.127049	0.0598687	2.12212	0.0338274	0.705837	1617.64	1714.95	1669.6	1470.73	1293.68	1128.73	1438.53	1481.01	1648.57	3045.04	1311.04	1620.62	1331.15	1515.35	1278.95	1218.85	1342.76	1083.5	1646.21	1614.09	1627.01	1490.35	1608.74	1237.93	1309.07	1227.49	1550.9	1451.24	1256.64	1019.45	1146.87	1403.91	1642.6	1053.14	1382.09	1607.63	1337.31	1398.02	1859.75	1695.98	1100.75	1369.86
SUSD2	ENSBTAG00000006730	90.9002	0.199836	0.0928138	2.15309	0.0313117	0.705837	145.507	61.8669	120.718	79.1822	191.969	43.5748	114.205	116.046	122.621	49.4874	130.986	103.886	124.46	103.471	81.8882	16.6228	114.626	118.416	37.8773	53.0296	73.2153	77.491	36.1364	86.9333	116.221	115.641	49.5891	45.5679	103.538	76.5418	262.247	69.3612	108.413	149.395	160.343	57.2414	66.8655	160.166	75.7148	99.8701	64.2252	97.6433
KIRREL3	ENSBTAG00000006804	4.1258	-0.201394	0.0902804	-2.23076	0.0256969	0.705837	1.79638	4.94935	5.11519	6.09094	2.34108	4.21692	8.31959	4.05755	3.71578	0.626423	3.54015	3.7102	5.00702	8.34443	8.93326	4.9419	3.50894	2.9604	0.971213	3.31435	6.50803	5.40635	2.67677	5.216	2.89106	8.48739	1.23973	0	1.41833	0	1.84681	7.02392	10.9324	0	3.23459	7.30741	4.26801	6.10156	1.57739	1.81582	8.92017	8.5527
PHF21B	ENSBTAG00000006973	7.0687	0.199941	0.0926471	2.15809	0.030921	0.705837	9.8801	4.94935	9.20734	8.90214	4.68216	2.81128	3.02531	8.92661	4.95438	6.89065	2.3601	10.3886	15.7364	3.33777	5.95551	5.39117	14.0358	5.92079	14.5682	14.3622	19.5241	10.8127	4.01515	3.47733	8.09497	10.6092	9.91781	8.42016	5.67331	3.3279	2.77021	8.7799	9.11036	1.84438	7.85543	1.2179	15.6494	9.15234	6.30957	3.63164	1.78403	4.27635
PLEKHA7	ENSBTAG00000006974	34.7406	-0.176757	0.0791963	-2.23189	0.0256222	0.705837	27.8439	23.5094	33.7603	33.2659	34.1798	32.3297	28.7404	36.5179	12.3859	18.7927	42.4818	30.4237	25.7504	45.0599	40.1997	26.9558	26.9019	23.6832	33.9924	38.6674	29.2861	27.0317	25.4293	33.0346	30.6452	58.8813	37.1918	31.2041	31.2032	45.4813	46.1702	30.7297	35.5304	44.2651	25.8767	31.6654	31.2987	22.8809	22.0835	52.6588	33.8966	36.349
FGFR3	ENSBTAG00000007164	21.2071	-0.196507	0.091336	-2.15147	0.031439	0.705837	11.6765	22.2721	9.20734	22.9582	13.1101	11.2451	11.3449	28.4028	40.8736	15.6606	12.9806	9.64653	8.58347	16.6889	22.3332	39.5352	7.01789	7.40099	11.6546	13.2574	11.3891	5.40635	22.7525	6.95466	25.4413	19.6271	19.8356	34.1759	4.25498	7.76511	17.5447	30.7297	19.1318	20.2882	36.5046	24.358	9.95868	14.4912	9.46436	5.44746	8.92017	29.9344
SLC38A7	ENSBTAG00000007170	183.897	0.162129	0.0715048	2.26739	0.0233664	0.705837	193.111	327.895	172.893	252.54	197.587	179.922	204.208	172.852	115.189	131.549	195.888	286.428	203.857	188.584	154.843	175.662	219.894	192.426	197.156	161.298	200.122	178.41	196.742	222.549	205.843	209.002	238.028	159.983	153.179	194.128	269.634	243.203	190.407	160.461	183.447	126.662	194.906	205.928	104.108	168.871	156.995	161.076
ARHGAP39	ENSBTAG00000007186	59.7682	-0.139697	0.0646314	-2.16145	0.0306608	0.705837	59.2806	66.8162	41.9446	73.0913	48.6945	78.7159	58.9935	62.4862	21.0561	35.7061	50.7422	58.6212	60.0843	71.7621	61.044	71.8822	54.9735	63.6485	67.9849	68.4966	74.8423	41.4487	50.8586	52.16	63.6033	65.7773	60.7466	57.9505	59.5698	77.6511	42.4766	65.8493	54.6622	51.6426	55.9122	52.3698	69.7108	49.5752	33.1252	76.2644	46.3849	62.007
CBX7	ENSBTAG00000007228	95.8067	0.123429	0.0582588	2.11863	0.0341214	0.705837	98.801	126.208	111.511	94.1753	100.666	102.612	114.962	114.423	85.463	82.6878	102.664	129.857	101.571	96.7954	98.2659	101.534	105.268	127.297	108.776	99.4305	97.6204	81.0952	73.6111	81.7173	93.6703	92.8309	120.253	115.901	110.63	80.979	98.8042	114.139	79.2602	79.3084	84.5614	64.5488	119.504	95.3369	80.447	128.923	60.6571	115.461
CPSF6	ENSBTAG00000007323	347.984	-0.119127	0.0547283	-2.17671	0.0295024	0.705837	379.037	345.217	260.875	409.03	388.151	411.853	307.825	279.159	244.003	231.776	299.733	295.332	236.761	332.108	332.02	398.497	369.609	426.297	342.838	288.349	333.537	380.247	228.864	325.13	359.07	377.689	286.377	367.515	370.184	411.551	311.187	404.754	250.535	376.254	363.198	289.861	341.441	350.84	378.574	354.085	367.511	287.228
PLOD2	ENSBTAG00000007331	148.218	-0.165211	0.0727326	-2.27148	0.0231177	0.705837	132.932	110.123	107.419	107.294	125.014	146.187	117.231	118.48	125.098	143.451	92.044	78.6563	168.808	171.895	157.821	159.039	134.51	183.545	130.143	100.535	161.074	178.41	125.808	184.299	105.235	156.486	86.7809	122.34	195.729	207.439	152.362	126.431	136.655	154.928	146.943	175.378	103.855	154.064	124.614	136.186	164.131	110.472
FOLH1	ENSBTAG00000007397	220.805	-0.161122	0.0758604	-2.12393	0.033676	0.705837	216.464	181.889	237.345	162.581	221.466	219.28	112.693	196.385	180.835	130.296	184.088	128.373	179.538	241.989	284.375	314.035	232.76	288.639	106.833	132.574	252.186	257.703	207.45	224.288	183.871	217.489	240.507	190.692	219.841	301.73	258.553	172.964	228.67	206.571	207.476	116.919	152.226	272.282	192.442	210.635	355.023	215.243
TNFRSF11A	ENSBTAG00000007569	5.28214	-0.207985	0.0915082	-2.27286	0.0230347	0.705837	3.59276	0	5.11519	8.43361	2.8093	2.81128	8.31959	4.86906	2.47719	1.25285	10.6205	8.16245	2.14587	6.67555	7.44438	3.59411	3.50894	1.4802	2.91364	6.6287	4.88102	5.40635	2.67677	0	7.51675	14.3225	6.19863	2.97182	5.67331	3.3279	7.38723	1.75598	6.37725	7.37752	6.46918	0	1.42267	1.52539	11.0417	7.26328	7.13614	6.41452
IRAK3	ENSBTAG00000007636	81.0089	-0.170686	0.0746	-2.28802	0.0221366	0.705837	75.4481	59.3922	57.2901	87.6158	66.4867	101.206	67.3131	73.0359	44.5894	29.4419	95.5841	51.9429	58.6537	106.809	117.621	90.7513	67.8396	131.738	73.8122	80.6492	91.1124	106.325	50.8586	81.7173	75.7458	76.917	66.9452	69.8378	93.6096	148.646	71.1021	86.0431	51.018	82.9971	96.1135	68.2025	91.0508	70.9307	53.6313	85.3435	73.1454	76.2615
KDSR	ENSBTAG00000007723	120.441	-0.129413	0.0582208	-2.2228	0.0262293	0.705837	124.849	106.411	111.511	151.805	124.546	111.046	139.92	94.9466	127.575	97.0955	147.506	126.147	100.856	106.809	113.155	131.634	123.983	103.614	118.488	133.679	92.7394	187.42	124.47	121.707	116.221	136.329	100.418	125.312	92.1913	102.056	125.583	100.969	98.3919	110.663	108.59	120.572	123.772	102.201	77.2922	145.266	135.587	121.163
GPT	ENSBTAG00000007835	278.81	0.188517	0.0852701	2.21082	0.0270486	0.705837	194.907	321.708	267.013	268.938	319.323	177.111	397.071	318.112	200.652	253.075	297.373	379.183	307.574	216.955	229.287	349.527	322.823	146.54	375.859	384.465	252.186	162.19	295.783	264.277	415.156	202.636	350.843	293.22	137.578	134.225	490.327	391.584	647.747	236.081	226.883	392.164	257.503	545.327	146.698	177.95	221.22	279.388
RNF24	ENSBTAG00000007922	12.9016	-0.19549	0.0914695	-2.13722	0.0325804	0.705837	17.9638	9.8987	11.2534	18.2728	8.89611	12.6508	12.8575	11.3611	4.95438	2.50569	12.9806	8.90449	4.29173	8.34443	20.8443	15.7242	8.18754	2.9604	13.597	5.52392	6.50803	27.0317	5.35354	12.1707	15.0335	16.9748	8.67809	10.4014	15.6016	9.98371	8.31063	14.0478	8.19933	22.1326	18.0213	4.87161	15.6494	13.7285	12.6191	10.8949	21.4084	17.1054
PRIM2	ENSBTAG00000007937	81.9193	0.136441	0.0634026	2.15198	0.0313991	0.705837	95.2083	66.8162	86.9582	76.371	69.296	74.4989	74.8763	81.151	92.8946	128.417	73.1631	77.1723	80.8277	65.0866	74.4438	93.8961	81.8754	88.8119	106.833	109.374	92.7394	102.721	101.717	79.9786	78.6368	86.4653	63.2261	74.2955	83.6814	92.072	52.634	70.2392	73.7939	92.219	104.431	64.5488	126.618	94.5742	83.6018	92.6068	89.2017	75.5488
STX17	ENSBTAG00000008016	124.634	-0.123687	0.0545304	-2.26821	0.0233161	0.705837	152.693	86.6136	74.6818	112.917	127.823	144.781	133.87	123.349	91.656	102.733	151.046	111.306	119.453	143.524	116.132	147.359	133.34	121.376	114.603	139.203	151.312	127.95	97.702	151.264	150.335	116.702	102.897	127.788	97.8646	175.27	117.272	135.211	102.036	127.262	113.673	114.483	122.35	121.269	93.0662	101.686	144.507	121.876
PPARA	ENSBTAG00000008063	391.609	-0.189938	0.0851308	-2.23113	0.0256724	0.705837	481.43	423.17	256.783	460.569	521.125	479.323	375.138	423.608	421.122	56.378	306.813	362.858	180.253	417.222	597.04	387.715	402.359	306.401	299.134	244.157	401.871	376.642	238.232	347.733	502.466	260.457	331.007	419.027	455.283	383.818	371.208	433.727	187.673	355.965	373.364	200.954	381.275	452.278	482.682	415.823	536.994	533.118
BEND6	ENSBTAG00000008228	7.00994	0.199797	0.0920219	2.17119	0.029917	0.705837	3.59276	6.18669	7.16127	10.7763	4.21395	8.43384	1.51265	0.81151	8.67016	9.39634	2.3601	7.42041	10.014	11.6822	1.48888	3.59411	3.50894	4.44059	9.71213	5.52392	9.76204	10.8127	10.7071	10.432	1.73464	5.30462	8.67809	8.42016	25.5299	6.65581	6.46382	6.14593	8.19933	5.53314	7.39334	4.87161	14.2267	6.10156	9.46436	9.0791	10.7042	2.8509
GREB1L	ENSBTAG00000008275	177.094	-0.181266	0.0838154	-2.16268	0.0305658	0.705837	205.686	108.886	151.41	161.176	216.784	203.818	141.433	134.711	136.245	27.5626	197.068	127.631	141.627	178.571	189.087	240.356	133.34	130.257	152.48	125.945	151.312	77.491	96.3636	234.72	237.067	229.69	140.089	164.441	215.586	235.172	132.97	151.892	148.499	136.484	212.559	99.8679	203.442	182.284	175.091	190.661	153.427	210.967
GCAT	ENSBTAG00000008434	121.209	0.168069	0.074622	2.25226	0.0243055	0.705837	98.801	133.632	179.032	124.161	119.395	133.536	156.56	147.695	149.87	198.576	120.365	96.4653	119.453	111.815	116.132	96.1425	77.1968	71.0495	123.344	135.888	104.128	117.138	113.763	90.4106	115.642	117.763	133.89	170.384	109.211	94.2906	116.349	251.105	168.542	79.3084	112.286	192.428	162.184	140.336	116.727	132.555	105.258	129.003
SLC36A4	ENSBTAG00000008530	33.9373	-0.191079	0.0869736	-2.19698	0.0280219	0.705837	37.724	34.6455	23.5299	33.2659	35.5844	56.2256	26.4714	34.0834	13.6245	1.25285	27.1412	22.2612	18.5975	40.0533	31.2664	36.8396	30.4109	45.8861	26.2227	38.6674	45.5562	52.2614	25.4293	29.5573	32.3799	35.541	19.8356	28.2323	45.3865	42.1534	31.3957	23.7057	19.1318	29.5101	39.2771	18.2685	38.4121	35.084	25.2383	49.0271	41.0328	37.0617
PLEKHD1	ENSBTAG00000008576	4.05813	0.197124	0.091181	2.1619	0.0306257	0.705837	5.38915	1.23734	2.04608	5.15387	1.87286	5.62256	1.51265	4.86906	2.47719	3.13211	4.7202	4.45225	2.86116	3.33777	0	1.34779	7.01789	4.44059	10.6833	5.52392	3.25401	3.60423	2.67677	3.47733	2.89106	4.77416	4.95891	4.45773	11.3466	5.54651	0.923403	1.75598	8.19933	3.68876	6.00709	2.4358	4.26801	7.62695	7.88696	5.44746	1.78403	4.27635
Novel	ENSBTAG00000008592	18.0871	-0.203604	0.0921976	-2.20834	0.0272203	0.705837	10.7783	11.136	14.3225	13.5875	10.769	19.679	13.6139	11.3611	29.7263	32.574	21.2409	5.93633	28.6116	10.0133	14.8888	26.0573	19.884	19.2426	14.5682	14.3622	9.76204	25.2296	24.0909	13.9093	8.09497	29.7059	13.637	8.91546	32.6215	37.7162	22.1617	12.2919	13.6655	9.2219	20.3317	7.30741	15.6494	12.2031	18.9287	18.1582	19.6244	11.4036
Novel	ENSBTAG00000008902	29.7544	-0.183452	0.0817061	-2.24526	0.0247512	0.705837	26.9457	22.2721	26.599	33.7344	28.5612	43.5748	26.4714	27.5913	9.90875	13.1549	34.2215	21.5192	32.188	46.7288	46.1552	32.7963	17.5447	41.4455	27.194	35.3531	29.2861	41.4487	12.0455	45.2053	23.1285	37.1323	18.5959	19.3168	32.6215	27.7325	40.6298	22.8278	20.9538	38.732	20.7938	26.7938	22.7627	30.5078	17.3513	30.8689	26.7605	24.9454
SDSL	ENSBTAG00000008945	3.79487	0.14685	0.06423	2.28631	0.022236	0.705837	0.898191	6.18669	3.06911	0.937068	1.40465	4.21692	2.26898	1.62302	0	16.287	8.26035	2.96816	5.00702	0	0	0	2.3393	2.9604	6.79849	11.0478	0	3.60423	13.3838	5.216	0	9.01785	1.23973	1.98121	5.67331	1.1093	15.6979	7.02392	24.598	0	0.462084	10.9611	1.42267	0.762695	0	0	3.56807	0.712725
RPS6KB2	ENSBTAG00000009175	357.749	0.12187	0.0564429	2.15917	0.0308371	0.705837	304.487	477.612	338.626	355.149	301.999	361.25	429.593	430.1	314.603	482.345	397.677	493.457	374.812	350.466	340.953	319.427	349.725	282.718	403.053	414.294	406.752	317.172	377.424	292.096	382.776	381.933	481.014	424.97	309.196	245.156	317.651	412.655	461.895	335.677	310.983	414.086	425.378	398.127	329.675	348.637	301.502	303.621
EBP	ENSBTAG00000009287	134.758	0.152051	0.0703062	2.16269	0.0305649	0.705837	95.2083	150.955	152.433	113.385	121.268	133.536	157.316	157.433	110.235	289.407	153.407	146.924	145.919	98.4643	104.221	116.359	125.152	112.495	163.164	145.831	115.518	158.586	214.141	159.957	150.913	136.859	193.397	153.544	130.486	130.898	125.583	104.481	159.431	106.974	111.362	163.199	135.154	146.438	164.049	139.818	123.098	86.2397
LXN	ENSBTAG00000009336	24.6074	-0.200597	0.0886868	-2.26186	0.0237059	0.705837	21.5566	19.7974	15.3456	22.4896	20.1333	33.7354	22.6898	20.2877	19.8175	30.0683	17.7008	15.5829	34.3339	18.3578	26.7998	17.5213	5.84824	35.5247	15.5394	25.41	17.8971	14.4169	24.0909	34.7733	27.176	24.9317	12.3973	13.8685	24.1116	47.6999	33.2425	14.9258	24.598	31.3545	28.6492	36.537	15.6494	19.8301	26.8157	21.7898	42.8168	22.8072
IL34	ENSBTAG00000009357	74.9519	0.152529	0.070696	2.15753	0.0309642	0.705837	70.9571	66.8162	73.6587	73.5598	71.6371	49.1974	70.3384	94.1351	68.1227	105.239	47.202	61.5894	93.7029	80.1066	71.4661	53.0131	78.3664	74.0099	77.697	71.8109	60.1993	61.272	92.3485	50.4213	69.9636	70.5514	73.1439	81.2298	63.8248	70.9953	98.8042	60.5813	149.41	73.7752	76.2439	102.304	79.6695	75.5068	94.6436	63.5537	69.5773	83.3888
C1orf167	ENSBTAG00000009386	76.7176	0.188114	0.0885478	2.12444	0.0336337	0.705837	76.3463	76.7149	102.304	110.574	96.4525	44.9805	95.2971	90.0776	65.6455	140.319	71.9831	120.211	70.8136	81.7754	40.1997	72.3315	76.0271	31.0842	105.862	109.374	91.1124	77.491	124.47	50.4213	85.5754	63.6554	110.336	82.2204	26.9482	33.279	93.2637	99.2129	105.68	79.3084	54.0638	86.471	98.1642	77.0322	15.7739	88.9752	58.8731	122.589
RSPH9	ENSBTAG00000009549	21.1554	-0.209915	0.0922077	-2.27655	0.0228132	0.705837	13.4729	17.3227	27.622	19.2099	34.1798	30.9241	26.4714	22.7223	32.2034	26.9362	29.5013	11.8727	15.0211	18.3578	20.8443	23.3617	14.0358	16.2822	11.6546	14.3622	13.0161	16.219	16.0606	31.296	27.7542	21.2185	17.3562	14.3638	8.50997	12.2023	44.3234	12.2919	20.0428	16.5994	18.0213	35.3191	8.53602	35.084	4.73218	16.3424	49.9529	38.4871
TMEM184B	ENSBTAG00000009668	426.74	0.0930333	0.0436124	2.13318	0.0329098	0.705837	473.347	492.46	452.183	449.324	373.168	371.089	372.869	472.299	497.915	539.35	461.4	388.087	411.291	408.877	460.063	338.745	410.547	380.411	439.959	404.351	310.758	405.476	532.677	366.858	374.103	451.423	442.582	417.541	470.885	335.009	463.549	459.189	494.693	431.585	466.243	365.37	419.687	381.348	402.235	464.85	431.736	518.864
RAB32	ENSBTAG00000009784	60.5547	-0.179754	0.0843812	-2.13026	0.0331502	0.705837	33.2331	49.4935	45.0137	54.8185	53.3766	37.9523	80.1706	39.764	101.565	141.571	76.7033	33.3918	77.9665	73.431	52.1107	51.2161	23.393	47.3663	62.1576	50.82	65.0803	57.6677	61.5657	46.944	62.4469	75.8561	45.8699	51.5116	39.7132	52.1372	101.574	51.8014	57.3953	47.9539	72.5472	62.113	36.9894	38.8975	52.054	54.4746	55.305	57.018
ENTPD6	ENSBTAG00000009881	198.196	0.155982	0.0687192	2.26985	0.0232167	0.705837	190.417	301.91	178.009	183.197	166.685	170.082	216.309	266.175	225.424	327.619	210.049	280.491	190.267	166.889	214.398	110.519	212.876	128.777	227.264	265.148	180.598	221.66	204.773	151.264	208.734	197.862	273.98	252.109	197.148	144.209	107.115	221.254	212.271	171.527	176.978	208.261	224.782	261.605	230.299	154.345	169.483	189.585
BRICD5	ENSBTAG00000009945	3.16914	0.194302	0.0893204	2.17534	0.0296046	0.705837	2.69457	6.18669	5.11519	5.62241	3.74573	4.21692	2.26898	5.68057	1.23859	3.75854	4.7202	3.7102	1.43058	0	5.95551	3.14485	7.01789	2.9604	5.82728	6.6287	6.50803	5.40635	1.33838	3.47733	4.04748	4.2437	4.95891	3.96243	0	1.1093	2.77021	6.14593	4.55518	3.68876	1.84834	2.4358	1.42267	1.52539	0	9.0791	0	1.42545
TDRD6	ENSBTAG00000009978	5.953	-0.209139	0.0926145	-2.25817	0.0239353	0.705837	5.38915	3.71201	3.06911	4.2168	9.83254	8.43384	6.05061	1.62302	7.43156	4.38496	5.90025	0.742041	5.72231	0	11.911	10.3331	5.84824	4.44059	5.82728	7.73349	6.50803	7.20847	2.67677	3.47733	6.93854	7.42647	9.91781	6.43895	5.67331	4.4372	7.38723	3.51196	4.55518	12.9107	3.69667	13.3969	4.26801	5.33887	0	0	3.56807	9.97815
FAM107B	ENSBTAG00000010023	53.6365	-0.160397	0.0750819	-2.1363	0.0326553	0.705837	42.215	25.9841	63.4284	52.9443	54.7813	60.4425	42.3543	51.9366	52.021	25.6833	48.3821	25.9714	56.5078	56.7421	55.0884	66.9403	43.277	45.8861	41.7622	47.5057	55.3183	54.0635	52.197	39.9893	33.5363	58.8813	47.1096	51.5116	60.9881	80.979	60.9446	50.9234	45.5518	49.7983	68.8505	46.2802	34.1441	35.084	59.9409	47.2113	67.7933	55.5925
FANCD2	ENSBTAG00000010077	46.9609	0.195073	0.0912837	2.13699	0.0325984	0.705837	63.7716	23.5094	158.571	22.0211	36.0526	18.2733	31.0094	61.6747	22.2947	22.5512	25.9611	23.0033	64.376	8.34443	56.5773	9.43454	40.9377	28.1238	9.71213	20.9909	48.8102	82.8974	52.197	57.376	82.6843	24.4013	74.3836	90.6405	51.0598	29.9511	102.498	58.8254	93.8367	29.5101	32.808	17.0506	65.4428	117.455	7.88696	23.6057	87.4177	65.5707
SLC7A2	ENSBTAG00000010085	199.321	-0.196971	0.0895989	-2.19836	0.0279234	0.705837	176.944	165.803	115.603	180.854	187.755	174.299	139.164	124.972	101.565	23.8041	184.088	141.73	92.2723	333.777	183.132	230.922	200.01	108.054	213.667	195.547	188.733	218.056	144.545	222.549	271.181	170.809	141.329	290.743	173.036	177.488	184.681	248.471	143.033	149.395	140.011	107.175	192.06	276.096	75.7148	138.002	267.605	315.737
APOE	ENSBTAG00000010123	420.183	0.199142	0.0927087	2.14804	0.0317109	0.705837	210.177	278.401	629.168	289.554	331.029	319.08	274.546	196.385	447.132	1007.91	306.813	511.266	693.83	458.944	154.843	202.618	364.93	498.827	475.894	460.695	302.623	279.328	633.056	314.698	196.014	388.298	211.993	314.518	256.717	397.13	958.493	657.615	1488.63	367.032	366.895	889.068	275.998	446.177	242.918	246.951	406.76	299.344
STAT5B	ENSBTAG00000010125	912.484	0.164566	0.0759353	2.16719	0.0302207	0.705837	1193.7	1279.41	661.906	748.717	820.315	881.336	675.399	947.843	538.788	576.309	671.449	1262.21	616.579	917.888	1119.64	814.965	1497.15	1107.19	1025.6	1046.23	1200.73	983.956	1035.91	890.197	999.728	763.335	1348.82	1070.35	1146.01	793.15	520.8	1142.27	710.608	820.749	599.785	510.301	1089.76	959.471	1075.78	1930.22	897.369	962.178
LAMA2	ENSBTAG00000010229	3343.25	-0.147683	0.0673947	-2.19131	0.0284294	0.705837	2956.85	3147.79	2863.48	4321.29	2999.39	3256.87	3125.9	3358.03	4018	2139.86	2971.37	2358.95	3141.55	4958.26	4286.48	4578	2472.64	3176.5	3150.61	3178.46	2852.14	3858.33	2558.99	3931.12	2351.01	3586.98	2406.31	2896.04	4182.65	3823.76	3399.97	2517.2	2405.14	3793.89	3751.2	1977.87	3229.46	2288.85	3339.34	2527.62	4672.38	3756.77
XPNPEP2	ENSBTAG00000010345	10.6806	0.196236	0.0922918	2.12626	0.0334817	0.705837	7.18553	6.18669	6.13823	6.55947	7.95968	12.6508	11.3449	4.05755	4.95438	9.39634	1.18005	11.1306	17.8822	11.6822	2.97775	8.98528	14.0358	8.88119	16.5106	25.41	6.50803	3.60423	9.36869	12.1707	9.25139	9.54832	8.67809	2.97182	12.765	9.98371	43.4	10.5359	10.9324	7.37752	7.85543	7.30741	9.95868	6.10156	31.5479	30.8689	16.0563	5.7018
UBXN1	ENSBTAG00000010481	1502.92	0.150095	0.0694199	2.16213	0.030608	0.705837	1278.13	1591.22	1899.78	1392.01	1453.81	1588.37	1844.68	1489.12	1791.01	3233.59	1492.76	1892.2	1492.09	1306.74	1386.14	1272.76	1484.28	1219.68	1743.33	1874.82	1477.32	1092.08	1765.33	1022.34	1354.17	1296.45	1873.23	1623.11	1571.51	1118.18	1129.32	1485.56	2027.06	1115.85	1325.72	2343.24	1784.03	1487.26	2302.99	1365.5	1097.18	1327.81
SRP72	ENSBTAG00000010593	397.438	-0.126405	0.0567181	-2.22865	0.0258374	0.705837	417.659	329.132	279.289	329.848	377.85	486.352	378.163	333.53	317.08	160.991	398.857	381.409	404.138	403.871	376.686	425.453	366.1	550.634	343.809	381.15	436.038	459.54	369.394	465.962	384.511	384.054	343.404	378.412	426.917	483.655	358.281	417.045	294.265	437.118	345.177	379.985	334.327	430.16	501.611	394.033	451.361	409.104
ATP6V1B1	ENSBTAG00000010620	1.59817	0.149275	0.0699001	2.13556	0.0327157	0.705837	0.898191	0	0	0	0.468216	1.40564	0.756326	0	0	1.25285	1.18005	5.19429	2.86116	1.66889	0	0.898528	3.50894	4.44059	1.94243	1.10478	0	1.80212	1.33838	1.73867	0.578212	1.06092	2.47945	0.495303	1.41833	3.3279	3.69361	2.63397	2.73311	0	0.462084	1.2179	5.69068	0	0	5.44746	1.78403	1.42545
GLI3	ENSBTAG00000010671	42.9365	-0.187158	0.0878599	-2.13019	0.0331561	0.705837	50.2987	56.9175	31.7142	34.203	34.1798	52.0087	15.8829	42.1985	43.3508	11.902	37.7616	27.4555	39.3409	71.7621	64.0217	61.9984	30.4109	74.0099	34.9637	25.41	32.5401	43.2508	45.5051	60.8533	24.8631	55.6985	17.3562	42.1008	59.5698	66.5581	36.9361	41.2655	40.9966	38.732	31.4217	21.9222	28.4534	31.2705	36.28	21.7898	55.305	40.6253
NR1H3	ENSBTAG00000010681	454.183	0.155409	0.068954	2.2538	0.0242087	0.705837	412.27	527.106	524.819	454.946	441.528	451.211	533.966	495.832	592.048	1074.31	433.079	504.588	473.521	363.817	497.285	347.73	417.564	396.693	521.541	564.544	507.626	340.6	559.444	264.277	404.748	354.879	493.411	514.62	475.14	358.304	409.068	426.703	609.483	379.942	410.793	682.025	502.202	421.008	495.301	466.666	469.201	445.453
BICC1	ENSBTAG00000010694	97.2839	-0.198668	0.0883723	-2.24808	0.0245712	0.705837	120.358	77.9523	67.5205	78.7137	67.4231	148.998	71.851	88.4545	113.951	19.4191	80.2434	63.8155	111.585	96.7954	110.177	84.4616	67.8396	171.703	64.1	83.9636	84.6044	97.3143	88.3333	114.752	78.0586	118.293	86.7809	75.2861	137.578	151.974	78.4893	79.0191	63.7725	55.3314	93.341	51.1519	66.8655	60.2529	130.924	81.7119	110.61	106.196
Novel	ENSBTAG00000010737	631.375	0.0920953	0.0423708	2.17356	0.0297384	0.705837	697.895	734.979	554.487	652.199	618.514	587.558	655.735	679.234	620.536	716.627	677.349	750.945	642.33	493.99	640.217	602.912	729.861	633.525	742.978	761.196	678.462	591.094	674.546	525.077	612.905	578.204	767.391	609.719	609.881	591.258	589.131	675.175	704.231	558.847	554.963	563.888	596.098	610.919	761.881	561.088	495.961	678.514
PROX1	ENSBTAG00000010978	106.907	-0.198008	0.0928392	-2.1328	0.0329408	0.705837	164.369	65.5789	73.6587	149.462	167.153	147.592	107.398	104.685	89.1788	6.89065	94.4041	57.1371	23.6045	168.558	169.732	125.345	102.929	94.7327	67.9849	54.1344	104.128	122.544	30.7828	132.139	74.5893	92.8309	95.4589	91.1358	119.14	119.805	119.119	66.7273	57.3953	92.219	124.301	35.3191	72.5561	55.6768	194.019	108.949	87.4177	158.225
CTSF	ENSBTAG00000010994	479.979	0.134117	0.06164	2.1758	0.0295699	0.705837	404.186	528.343	568.809	382.324	392.365	344.382	496.15	461.749	463.234	853.814	489.721	555.047	831.881	413.884	394.552	469.031	463.181	410.015	442.873	461.8	408.379	482.967	690.606	492.042	426.142	468.398	585.151	414.074	432.59	371.616	606.676	379.292	624.06	319.078	446.373	559.017	426.801	482.023	523.694	522.956	479.905	448.304
IL17RA	ENSBTAG00000011067	230.322	0.148777	0.0702137	2.11892	0.0340972	0.705837	199.398	287.062	392.847	326.568	284.675	209.44	282.866	277.536	440.939	268.735	186.448	250.068	206.719	198.598	275.442	191.836	180.126	250.153	236.005	213.223	209.884	191.024	250.278	147.787	209.891	223.855	173.562	248.642	272.319	171.942	197.608	191.402	189.496	210.259	302.203	175.378	310.142	237.198	291.818	306.873	169.483	227.359
POLD1	ENSBTAG00000011083	97.3199	0.122639	0.0571765	2.14493	0.0319586	0.705837	89.8191	113.835	85.9352	99.7977	84.2789	61.8482	94.5408	110.365	76.7928	123.405	96.7642	94.2392	92.2723	121.829	78.9105	98.3888	87.7236	62.1683	118.488	103.85	94.3664	84.6995	120.455	111.275	98.8742	91.7699	112.815	107.976	96.4463	80.979	124.659	115.017	115.702	106.974	70.2368	64.5488	112.391	122.031	91.4888	92.6068	57.0891	115.461
TRPC6	ENSBTAG00000011227	14.7035	-0.193627	0.0869978	-2.22565	0.0260377	0.705837	14.3711	3.71201	10.2304	13.1189	14.0465	22.4902	12.8575	11.3611	8.67016	12.5285	14.1606	11.8727	11.4446	21.6955	17.8665	18.4198	7.01789	13.3218	11.6546	7.73349	9.76204	14.4169	14.7222	24.3413	13.2989	14.8529	1.23973	13.3732	19.8566	24.4046	17.5447	14.0478	17.3097	12.9107	14.3246	14.6148	4.26801	17.542	6.30957	7.26328	23.1924	15.6799
AFG3L2	ENSBTAG00000011250	1791.51	0.109748	0.0513555	2.13702	0.0325965	0.705837	1875.42	1963.66	2244.55	1666.57	2010.99	1731.75	2028.47	2182.96	1916.1	2694.24	1824.36	2172.7	1602.25	1667.22	2056.14	1683.84	2072.62	1252.25	1680.2	1702.47	1815.74	1634.52	1702.42	1479.6	1876.3	1439.14	2057.95	2080.27	1500.59	1611.81	1806.18	1733.15	1961.46	1866.51	1460.65	1958.39	1655.99	2259.1	2091.62	1930.22	1568.17	1711.96
ZBTB16	ENSBTAG00000011266	948.295	-0.19272	0.0870231	-2.21459	0.0267884	0.705837	846.994	899.545	734.541	1354.53	1184.59	1045.8	930.281	786.353	782.791	214.863	628.967	893.417	449.202	1385.18	1060.08	984.337	707.637	731.218	1104.27	908.132	619.89	542.437	760.202	448.576	1171.46	701.271	683.089	1240.74	1075.09	1008.35	670.391	1079.93	527.49	805.994	751.349	350.756	1223.5	924.387	648.308	673.669	1252.39	1310.7
KRR1	ENSBTAG00000011591	237.822	-0.109124	0.0516245	-2.11381	0.0345318	0.705837	274.847	193.025	249.621	237.547	251.9	262.855	223.873	182.59	194.459	188.553	228.93	197.383	185.26	255.34	233.754	247.994	251.474	257.554	227.264	208.804	343.299	309.964	198.081	257.322	251.522	224.385	162.404	226.849	217.004	270.669	229.004	280.079	221.382	330.144	247.215	258.195	153.648	253.978	176.668	276.005	260.469	201.701
ATP2C1	ENSBTAG00000011626	943.548	-0.112798	0.0514673	-2.19164	0.0284054	0.705837	1016.75	942.851	751.933	855.543	898.039	975.514	800.193	852.897	813.756	566.912	792.994	673.031	843.326	1029.7	990.103	926.382	1059.7	842.233	841.07	907.027	1161.68	1313.74	698.636	1027.55	1188.8	763.335	906.24	1106.51	1090.69	1208.03	876.31	1033.39	726.096	1086.34	959.749	850.095	963.147	1002.18	1023.73	842.54	1063.28	1008.51
HIST1H1C	ENSBTAG00000011677	59.1637	0.211351	0.0927563	2.27856	0.0226934	0.705837	87.1245	81.6643	58.3132	45.9163	128.291	50.603	78.6579	112.8	137.484	54.4988	29.5013	98.6914	35.0492	30.04	113.155	50.3176	147.376	90.2921	27.194	30.9339	60.1993	28.8339	50.8586	41.728	38.7402	35.0105	79.3425	72.3143	26.9482	41.0441	29.5489	79.0191	42.8187	36.8876	136.315	69.4204	22.7627	39.6602	201.906	50.8429	76.7135	57.7307
GIPC2	ENSBTAG00000011733	38.994	-0.206152	0.0926863	-2.22419	0.0261359	0.705837	43.1132	21.0347	80.82	42.168	31.3705	29.5184	37.8163	8.92661	87.9402	15.6606	81.4235	34.8759	22.174	41.7222	25.3109	38.6367	30.4109	28.1238	19.4243	25.41	35.7942	50.4593	26.7677	38.2506	37.5838	145.347	28.5137	37.1478	15.6016	64.3395	50.7872	28.9737	25.509	46.1095	326.231	53.5877	11.3814	38.8975	83.6018	58.1062	58.8731	29.2217
LRP6	ENSBTAG00000011761	441.292	-0.193805	0.0854818	-2.2672	0.0233778	0.705837	444.605	412.033	240.414	489.618	419.522	811.054	375.138	335.153	209.322	95.8427	341.035	319.82	228.177	550.733	492.818	500.031	505.288	534.351	480.75	385.569	486.475	542.437	345.303	537.248	382.776	358.062	385.555	428.438	570.168	562.416	338.889	467.969	208.627	464.784	409.406	165.635	446.718	357.704	329.675	457.586	627.98	334.268
CLSTN1	ENSBTAG00000011823	731.618	-0.129907	0.0597035	-2.17588	0.0295644	0.705837	696.098	749.827	641.445	880.844	685.469	906.638	689.013	723.867	792.7	547.493	604.186	671.547	584.391	802.734	937.992	929.976	738.048	788.945	616.72	598.793	632.906	616.324	697.298	829.343	653.379	636.024	657.055	532.947	713.419	848.615	805.208	576.84	622.238	667.666	754.583	398.254	617.438	608.631	1134.15	564.72	677.933	806.092
PANK3	ENSBTAG00000011895	156.466	-0.174277	0.0785114	-2.21976	0.0264348	0.705837	204.788	129.92	114.58	148.525	149.361	250.204	108.911	105.496	90.4174	47.6081	125.085	90.529	97.2793	211.949	157.821	180.604	168.429	193.906	136.941	134.784	177.344	241.484	88.3333	206.901	172.307	151.182	99.1781	179.3	185.801	183.035	102.498	189.646	96.5698	193.66	159.881	99.8679	129.463	167.793	138.811	181.582	219.436	154.661
PRG4	ENSBTAG00000011932	53.1973	-0.197018	0.0928742	-2.12135	0.0338925	0.705837	22.4548	44.5442	15.3456	35.6086	27.1565	35.141	41.598	65.7323	84.2244	36.3325	59.0025	24.4873	24.3198	26.7022	72.955	32.7963	23.393	78.4505	60.2152	51.9248	30.9131	54.0635	40.1515	57.376	32.9581	92.8309	37.1918	39.129	141.833	73.2139	93.2637	33.3636	29.1532	55.3314	74.8576	37.7549	38.4121	53.3887	26.8157	32.6847	42.8168	65.5707
WIPI2	ENSBTAG00000012049	391.326	0.112063	0.0515363	2.17445	0.029671	0.705837	413.168	483.799	414.33	345.778	325.41	387.957	383.457	372.483	434.747	682.801	359.915	499.394	388.402	337.115	367.753	374.237	374.287	402.614	409.852	398.827	353.061	335.194	497.879	309.482	408.218	358.592	451.26	359.095	402.805	330.572	312.11	386.316	487.404	330.144	407.558	477.417	426.801	346.264	517.385	410.375	342.534	357.788
Novel	ENSBTAG00000012069	13.5764	0.196513	0.0924501	2.12561	0.0335355	0.705837	9.8801	14.8481	12.2765	16.8672	12.6418	5.62256	10.5886	15.4187	13.6245	37.5854	9.44041	8.90449	32.9033	6.67555	7.44438	17.9706	7.01789	7.40099	21.3667	25.41	11.3891	9.01058	22.7525	6.95466	12.7207	12.7311	7.43836	18.8215	2.83666	9.98371	22.1617	15.8038	22.7759	11.0663	11.5521	25.5759	21.34	11.4404	3.15479	10.8949	10.7042	13.5418
THAP2	ENSBTAG00000012271	199.812	-0.189669	0.0828801	-2.28848	0.0221096	0.705837	290.116	129.92	134.018	199.595	230.362	248.798	147.484	123.349	102.803	112.756	121.545	106.112	117.307	231.975	169.732	266.863	202.349	229.431	177.732	132.574	318.893	313.568	89.6717	217.333	225.503	178.235	106.616	212.485	229.769	258.467	115.425	201.938	152.143	284.035	218.104	233.837	89.6282	231.859	265.002	290.531	337.182	149.672
UBA7	ENSBTAG00000012335	211.367	0.169658	0.0751849	2.25654	0.0240366	0.705837	217.362	190.55	264.967	209.435	265.01	136.347	214.797	236.961	122.621	197.323	225.39	319.078	251.066	191.922	180.154	1634.87	217.555	204.267	285.537	267.358	117.145	149.576	190.051	213.856	182.715	274.779	127.692	147.105	205.658	217.423	326.885	167.696	294.265	201.037	342.404	168.07	234.74	276.858	165.626	212.451	158.779	317.162
RPGRIP1L	ENSBTAG00000012499	40.181	-0.173498	0.0800039	-2.16861	0.0301119	0.705837	40.4186	28.4588	31.7142	37.9512	47.2898	78.7159	35.5473	33.2719	29.7263	12.5285	54.2823	30.4237	29.3269	41.7222	43.1774	41.7815	51.4645	59.2079	34.9637	35.3531	56.9453	48.6571	44.1667	64.3306	46.257	35.541	26.0343	33.1853	56.7331	53.2465	40.6298	46.5335	22.7759	44.2651	35.5805	26.7938	32.7214	35.084	28.3931	39.948	57.0891	38.4871
BAD	ENSBTAG00000012511	125.448	0.158614	0.073697	2.15224	0.0313781	0.705837	111.376	148.481	158.571	102.609	113.308	102.612	148.996	153.375	149.87	266.856	120.365	145.44	206.719	95.1265	95.2881	92.0991	108.777	100.653	128.2	139.203	112.264	93.7101	203.434	116.491	137.614	118.823	132.651	144.629	72.3347	79.8697	137.587	126.431	151.232	92.219	122.914	209.479	128.04	102.964	96.2209	148.897	87.4177	111.898
Novel	ENSBTAG00000012540	2.24184	0.14384	0.0670307	2.14588	0.0318822	0.705837	0.898191	1.23734	18.4147	0.468534	1.87286	5.62256	0.756326	0	0	0.626423	0	2.96816	4.29173	1.66889	0	1.34779	0	1.4802	0.971213	2.20957	0	5.40635	8.0303	0	0.578212	0	1.23973	0.495303	2.83666	1.1093	8.31063	8.7799	3.64414	1.84438	2.31042	0	1.42267	3.05078	1.57739	1.81582	5.3521	0
GPR157	ENSBTAG00000012605	136.09	-0.164674	0.0747112	-2.20414	0.0275143	0.705837	134.729	164.566	153.456	184.134	136.719	91.3666	172.442	119.292	198.175	103.986	141.606	150.634	96.564	106.809	123.577	176.561	107.608	79.9307	131.114	146.936	112.264	81.0952	109.747	121.707	155.539	143.755	154.966	81.7251	161.689	109.821	85.8765	74.6292	137.566	82.9971	163.578	112.047	129.463	128.896	82.0244	107.133	117.746	144.683
S100A12	ENSBTAG00000012638	10.5753	-0.193681	0.0895285	-2.16334	0.0305148	0.705837	2.69457	11.136	25.576	8.90214	7.95968	7.0282	20.4208	6.49208	26.0105	21.9248	3.54015	3.7102	9.29876	20.0266	1.48888	7.18822	2.3393	2.9604	8.74092	2.20957	6.50803	9.01058	6.69192	10.432	5.78212	4.2437	4.95891	4.95303	12.765	21.0767	18.4681	3.51196	5.46622	9.2219	10.1658	18.2685	7.11335	3.05078	18.9287	5.44746	23.1924	3.56362
ANKRD2	ENSBTAG00000012720	3408.31	-0.203755	0.0907062	-2.24632	0.0246835	0.705837	3496.66	2040.37	5129.51	6293.35	7924.09	2382.56	4316.35	4926.67	10597.4	3459.73	3188.5	1704.47	3132.97	4058.73	3311.26	1372.5	501.779	518.069	774.057	819.749	2090.7	1290.32	2588.43	3253.04	4429.1	3905.26	2355.48	1849.46	2008.35	2574.69	3333.49	1119.44	1890.4	2749.97	4047.39	8940.61	2179.53	1079.21	6891.63	877.041	4923.93	7164.31
TRIAP1	ENSBTAG00000012790	721.607	0.147379	0.0674532	2.18491	0.0288955	0.705837	855.078	788.184	858.329	552.401	811.419	497.597	878.095	732.793	756.781	1188.32	750.512	940.166	751.054	544.057	549.396	669.852	782.495	550.634	792.51	888.246	844.417	787.525	863.258	695.466	788.103	577.673	829.377	673.613	574.423	552.432	421.072	961.399	831.776	627.089	578.067	1245.91	879.21	968.623	599.409	844.356	626.196	674.95
PRUNE2	ENSBTAG00000012991	826.999	-0.195147	0.0923147	-2.11393	0.0345212	0.705837	1166.75	543.191	347.833	702.332	1050.21	548.2	797.168	782.295	374.055	114.635	1030.18	822.181	1375.5	1171.56	915.659	526.537	340.368	994.693	325.356	322.597	839.536	789.327	277.045	1177.08	692.12	1293.27	386.795	648.848	782.917	919.611	1071.15	788.435	528.401	1106.63	678.801	484.725	682.881	626.936	963.787	686.38	936.618	1327.09
NAPA	ENSBTAG00000013084	882.681	0.116796	0.0541492	2.15693	0.0310111	0.705837	902.682	994.82	960.633	766.053	815.164	805.432	930.281	853.708	938.854	1774.03	876.778	1060.38	971.363	809.41	774.216	804.182	883.084	775.624	959.558	988.781	1041.28	803.744	985.051	806.741	888.712	780.31	1036.41	787.037	913.403	805.353	718.408	736.634	996.674	761.729	722.699	1083.93	953.188	809.22	1209.86	1029.57	765.351	824.622
GFRA4	ENSBTAG00000013160	13.8559	0.199925	0.0925565	2.16003	0.0307704	0.705837	16.1674	13.6107	5.11519	14.9931	18.2604	11.2451	10.5886	16.2302	7.43156	10.0228	24.7811	14.8408	26.4657	5.00666	16.3776	10.7823	15.2054	35.5247	18.453	14.3622	6.50803	14.4169	16.0606	15.648	6.93854	16.9748	8.67809	7.42955	8.50997	8.87441	27.7021	20.1938	22.7759	16.5994	18.9454	6.08951	18.4947	13.7285	0	19.974	5.3521	9.97815
CHMP7	ENSBTAG00000013528	936.766	0.0987984	0.0452536	2.18322	0.0290198	0.705837	973.639	1043.08	974.955	811.501	970.612	899.61	1104.99	1097.16	1097.39	1172.66	974.722	1150.91	978.516	871.159	860.571	836.08	1092.45	877.757	977.04	1049.54	1026.64	920.882	1085.43	754.581	1036.73	785.614	1133.11	1074.81	757.387	834.194	711.944	927.158	1039.49	868.703	847.924	876.889	913.354	1076.93	1110.48	966.016	815.303	959.327
MAVS	ENSBTAG00000013545	275.858	-0.162558	0.0731462	-2.22238	0.0262578	0.705837	237.122	303.148	189.262	431.988	354.908	312.052	256.395	278.348	325.75	175.398	227.75	213.708	148.065	317.088	363.286	297.862	298.26	242.752	274.853	260.729	245.678	227.067	171.313	252.106	231.863	240.299	251.665	255.577	320.542	259.576	209.613	309.931	167.631	212.104	281.871	151.02	280.266	266.181	225.567	290.531	421.032	396.988
SCLT1	ENSBTAG00000013611	31.9131	-0.172733	0.0786501	-2.19622	0.0280759	0.705837	26.0475	23.5094	13.2995	31.8603	19.6651	40.7636	25.7151	18.6647	28.4877	31.9476	34.2215	18.551	34.3339	36.7155	23.822	35.0426	16.3751	47.3663	29.1364	36.4579	45.5562	43.2508	29.4444	38.2506	20.2374	31.8277	23.5548	29.2229	34.0399	51.0279	31.3957	32.4856	30.0642	27.6657	24.4905	30.4475	39.8347	39.6602	29.9705	36.3164	24.9765	26.3708
SLC46A2	ENSBTAG00000013670	17.4121	0.196141	0.0926779	2.11638	0.0343129	0.705837	7.18553	7.42403	27.622	18.2728	15.4511	9.83948	19.6645	26.7798	17.3403	5.6378	10.6205	6.67837	15.7364	20.0266	19.3554	16.1735	21.0537	8.88119	19.4243	18.7813	21.1511	16.219	50.8586	17.3867	9.25139	7.95693	14.8767	51.0163	9.9283	16.6395	15.6979	7.90191	32.7973	23.9769	18.4834	6.08951	29.8761	12.2031	25.2383	27.2373	14.2723	10.6909
PKP4	ENSBTAG00000013773	287.393	-0.118388	0.053046	-2.23181	0.0256277	0.705837	258.679	226.433	250.644	294.239	260.328	295.184	263.958	327.85	284.877	221.754	260.791	223.354	299.706	282.042	385.619	334.702	239.778	304.921	259.314	251.891	221.273	335.194	255.631	302.528	233.019	290.693	205.795	279.351	371.602	351.648	275.174	239.691	276.044	256.369	285.568	226.53	317.255	221.944	350.181	196.108	280.093	294.355
RIOK1	ENSBTAG00000013821	72.1486	-0.174475	0.0798646	-2.18464	0.0289154	0.705837	57.4842	61.8669	52.1749	74.4969	48.2263	75.9046	54.4555	64.9208	45.828	24.4305	73.1631	42.2963	50.0702	48.3977	58.0662	88.0557	85.3843	76.9703	66.0425	55.2392	71.5883	54.0635	61.5657	85.1946	61.2905	82.2216	43.3904	83.7063	78.008	78.7604	70.1787	86.921	68.3277	73.7752	73.9334	23.1401	86.7828	66.3545	64.6731	47.2113	105.258	97.6433
FAM20B	ENSBTAG00000013999	170.12	-0.166256	0.0762252	-2.18111	0.029175	0.705837	190.417	196.737	104.35	115.259	159.662	238.959	169.417	180.967	111.473	33.8268	198.249	142.472	137.336	180.24	175.687	168.474	230.421	189.465	177.732	181.185	234.289	252.296	124.47	154.741	183.293	172.4	184.719	207.037	191.474	181.925	140.357	212.474	94.7478	204.726	134.004	125.444	133.731	186.098	145.12	145.266	181.971	143.258
ELMOD2	ENSBTAG00000014007	213.098	-0.144739	0.0647025	-2.23698	0.0252873	0.705837	224.548	159.617	198.469	210.84	258.455	275.505	190.594	147.695	131.291	181.663	146.326	129.857	175.246	240.32	217.376	240.356	251.474	208.708	209.782	196.651	310.758	268.515	135.177	290.357	228.394	193.619	141.329	212.981	182.964	261.795	178.217	208.084	159.431	295.101	261.077	230.183	149.38	202.114	187.71	252.399	264.037	188.159
FAM234B	ENSBTAG00000014322	56.1785	-0.155935	0.0721601	-2.16096	0.0306983	0.705837	50.2987	59.3922	68.5436	88.5529	50.0991	57.6312	46.1359	43.8215	59.4525	33.2004	60.1826	43.0384	33.6186	75.0999	47.6441	58.4043	47.9556	48.8465	58.2728	59.6583	63.4533	54.0635	53.5354	71.2853	55.5083	54.1071	49.5891	51.5116	46.8048	62.1209	52.634	43.0215	32.7973	55.3314	42.5117	25.5759	52.6388	78.5576	50.4766	54.4746	64.2252	64.8579
PRKX	ENSBTAG00000014367	26.3226	-0.18706	0.0860803	-2.17308	0.0297741	0.705837	26.9457	21.0347	13.2995	25.7694	21.5379	33.7354	20.4208	25.9683	14.8631	5.6378	25.9611	19.2931	22.174	36.7155	16.3776	27.8544	21.0537	25.1634	21.3667	18.7813	30.9131	25.2296	10.7071	33.0346	20.8156	24.4013	11.1575	24.2699	43.9682	37.7162	31.3957	20.1938	20.9538	31.3545	31.4217	12.179	24.1854	25.1689	29.9705	19.974	37.4647	42.0508
CHPF2	ENSBTAG00000014371	107.441	0.142091	0.0640482	2.21851	0.02652	0.705837	105.987	126.208	152.433	142.903	125.482	122.291	135.382	102.25	170.926	142.824	95.5841	146.182	113.016	91.7888	111.666	61.5491	108.777	121.376	87.4092	109.374	84.6044	81.0952	131.162	104.32	84.4189	128.902	79.3425	95.5936	90.773	84.3069	103.421	117.651	117.524	99.5965	127.535	77.9457	113.814	102.201	105.685	127.107	92.7698	76.2615
C1orf159	ENSBTAG00000014511	58.8558	0.16582	0.0732041	2.26518	0.0235019	0.705837	50.2987	73.0029	56.2671	54.3499	57.5906	28.1128	69.582	73.8474	54.4981	78.3028	56.6424	71.2359	79.3971	35.0466	55.0884	55.2595	65.5003	51.8069	66.0425	50.82	48.8102	28.8339	86.995	59.1146	79.7932	55.6985	76.8631	52.9975	52.4781	46.5906	91.4169	64.9713	85.6374	57.1758	65.6159	63.3309	68.2881	77.7949	17.3513	50.8429	41.0328	65.5707
WIF1	ENSBTAG00000014758	1.22893	-0.149685	0.0690494	-2.16779	0.0301744	0.705837	0.898191	2.47468	3.06911	0.468534	0.936432	2.81128	1.51265	0	0	0	1.18005	0	1.43058	1.66889	1.48888	0.449264	0	0	0	0	0	3.60423	0	0	0.578212	1.59139	0	0	0	1.1093	3.69361	1.75598	1.82207	1.84438	0	1.2179	0	2.28809	1.57739	0	1.78403	0.712725
MYOM3	ENSBTAG00000014885	6873.6	-0.202296	0.0911048	-2.22048	0.0263862	0.705837	8167.25	7364.63	6409.33	7437.51	9556.76	3885.19	7008.12	5551.54	10992.5	1941.28	5320.85	4969.45	8004.8	8426.21	4527.67	6659.89	3484.38	3018.12	3765.39	3627	5222.69	4276.42	5188.91	7132	6924.67	6226.56	5159.74	4816.33	10638.9	10125.7	9168.47	3002.73	2928.98	8183.52	10331.3	4719.37	11877.9	3705.17	9256.14	3669.77	8051.34	11751.4
MEX3C	ENSBTAG00000014886	126.471	-0.140356	0.0622799	-2.25364	0.0242189	0.705837	111.376	110.123	111.511	140.56	111.904	153.215	130.844	127.407	162.256	45.7288	107.385	86.0767	130.183	143.524	138.466	118.606	128.661	156.901	122.373	112.688	117.145	113.533	123.131	132.139	116.799	126.25	101.658	115.406	156.016	135.335	125.583	110.627	103.858	105.13	131.694	77.9457	102.432	121.269	149.852	118.028	139.155	131.141
TNIP2	ENSBTAG00000015126	32.7126	0.15849	0.07406	2.14002	0.0323528	0.705837	28.7421	39.5948	40.9215	37.0142	31.3705	33.7354	27.9841	36.5179	29.7263	55.7516	41.3018	30.4237	46.4938	18.3578	28.2887	35.4918	25.7323	20.7228	34.9637	39.7722	21.1511	27.0317	48.1818	24.3413	24.8631	31.2973	30.9932	23.7746	21.2749	32.1697	33.2425	28.0957	54.6622	38.732	45.2842	29.2296	27.0307	33.5586	47.3218	29.0531	19.6244	44.9017
Novel	ENSBTAG00000015143	0.499869	0.115863	0.051949	2.23032	0.0257265	0.705837	1.79638	0	0	1.87414	0.468216	0	0	0	0	0	0	2.96816	0	0	0	0	1.16965	0	0	0	1.62701	0	1.33838	0	0	0.530462	0	0.495303	1.41833	0	0	0.87799	0.911036	0	0.462084	0	1.42267	2.28809	0	1.81582	0	2.13817
GRAP2	ENSBTAG00000015157	4.87303	-0.197169	0.091233	-2.16116	0.0306827	0.705837	2.69457	6.18669	3.06911	5.62241	4.68216	2.81128	7.56326	6.49208	6.19297	1.87927	8.26035	0.742041	7.15289	1.66889	5.95551	4.04337	5.84824	1.4802	1.94243	4.41913	4.88102	3.60423	5.35354	13.9093	4.04748	12.7311	0	5.44834	2.83666	8.87441	5.54042	2.63397	2.73311	3.68876	6.93126	4.87161	4.26801	2.28809	4.73218	3.63164	5.3521	1.42545
LRRC16B	ENSBTAG00000015208	3.39443	0.201457	0.0882658	2.28239	0.0224664	0.705837	5.38915	6.18669	6.13823	6.55947	4.21395	2.81128	1.51265	4.86906	0	1.25285	3.54015	4.45225	6.4376	0	1.48888	0.898528	5.84824	2.9604	2.91364	4.41913	1.62701	0	1.33838	6.95466	2.89106	5.30462	1.23973	1.48591	1.41833	5.54651	9.23403	3.51196	2.73311	3.68876	4.15876	2.4358	5.69068	3.81348	3.15479	1.81582	7.13614	2.8509
BMP7	ENSBTAG00000015362	26.4003	-0.203559	0.0928759	-2.19173	0.0283993	0.705837	9.8801	25.9841	20.4608	28.5806	16.8558	29.5184	18.9082	21.0993	12.3859	40.7175	25.9611	8.90449	9.29876	23.3644	37.2219	28.7529	18.7144	85.8515	20.3955	5.52392	16.2701	21.6254	20.0758	10.432	20.2374	39.2542	18.5959	22.784	41.1315	18.8581	21.2383	22.8278	10.9324	20.2882	39.7392	13.3969	22.7627	12.2031	18.9287	19.974	37.4647	22.0945
SFRP4	ENSBTAG00000015366	152.2	-0.194068	0.0889783	-2.18107	0.0291779	0.705837	53.8915	126.208	77.7509	57.1611	65.0821	179.922	160.341	232.903	128.814	193.565	106.205	80.8825	158.794	60.0799	247.154	132.982	73.6878	374.49	41.7622	47.5057	47.1832	88.3037	151.237	166.912	98.8742	123.067	181	67.8566	160.271	109.821	220.693	51.8014	92.0147	71.9308	256.457	70.6383	75.4015	26.6943	63.0957	76.2644	107.042	235.912
DCHS1	ENSBTAG00000015405	393.51	-0.156391	0.0684775	-2.28383	0.0223814	0.705837	354.786	345.217	344.764	405.282	382.533	354.221	292.698	434.158	391.396	240.546	382.336	299.785	312.581	575.766	488.352	323.47	313.466	364.129	250.573	243.052	299.369	261.307	345.303	410.325	337.676	452.484	321.089	346.217	483.65	525.809	415.532	349.44	374.436	424.207	487.961	288.643	327.214	341.688	567.861	239.688	381.783	508.173
TNFRSF4	ENSBTAG00000015635	18.1666	0.203366	0.0917555	2.21639	0.0266646	0.705837	15.2693	24.7468	17.3916	21.084	15.4511	9.83948	19.6645	32.4604	2.47719	11.2756	23.601	25.9714	18.5975	11.6822	8.93326	13.4779	17.5447	14.802	27.194	30.9339	16.2701	9.01058	20.0758	33.0346	31.8017	21.2185	29.7534	17.3356	4.25498	15.5302	36.0127	21.0718	35.5304	16.5994	18.4834	15.8327	21.34	12.9658	0	10.8949	8.92017	24.2326
PAK3	ENSBTAG00000015670	8.21572	-0.1999	0.0921494	-2.1693	0.03006	0.705837	17.0656	4.94935	4.09215	7.02801	2.8093	15.462	6.80694	7.30359	2.47719	0	12.9806	3.7102	3.57645	11.6822	10.4221	9.43454	10.5268	8.88119	4.85606	2.20957	9.76204	3.60423	0	10.432	6.36033	15.3834	6.19863	8.91546	11.3466	21.0767	4.61702	7.90191	6.37725	11.0663	10.1658	1.2179	11.3814	6.86426	7.88696	10.8949	16.0563	7.12725
HIAT1	ENSBTAG00000015776	326.793	-0.105323	0.0464198	-2.26892	0.0232731	0.705837	353.887	252.417	317.142	335.47	331.965	345.787	275.303	314.866	354.238	305.694	284.392	256.746	298.991	372.162	357.33	357.165	290.073	415.936	332.155	272.882	257.067	396.466	262.323	326.869	287.371	334.722	231.829	307.088	361.674	433.737	287.178	295.883	301.553	331.988	359.501	386.075	278.843	324.146	291.818	303.242	346.103	287.941
UCKL1	ENSBTAG00000015798	1368.04	0.157444	0.0706945	2.2271	0.0259404	0.705837	1428.12	2021.81	1531.49	1439.34	1314.75	1068.29	1571.65	1475.32	1425.62	3019.98	1267.37	1755.67	1123	944.59	1356.37	1341.95	1486.62	1268.53	1564.62	1514.66	1428.51	1261.48	1497.65	912.799	1550.76	1236.51	1626.52	1614.19	1292.1	939.578	832.91	1585.65	1578.83	995.965	1446.79	2331.06	1402.75	1432.34	1269.8	1534.37	909.857	1210.92
EFNB1	ENSBTAG00000015801	112.855	-0.154436	0.0684815	-2.25515	0.0241241	0.705837	94.3101	107.648	79.797	126.504	100.666	105.423	96.8098	93.3236	184.551	110.25	118.005	81.6245	100.14	115.153	117.621	106.925	104.099	108.054	78.6682	76.2301	53.6912	66.6783	74.9495	118.229	123.159	109.806	120.253	81.2298	126.231	117.586	123.736	124.675	104.769	134.64	138.625	69.4204	98.1642	100.676	135.656	96.2384	126.666	108.334
PRIMA1	ENSBTAG00000015880	1.05797	-0.146377	0.0681934	-2.1465	0.0318333	0.705837	0	0	0	0.937068	1.87286	4.21692	0.756326	0.81151	0	0	0	0	0	0	1.48888	1.34779	0	1.4802	0	0	0	0	1.33838	0	1.73464	2.12185	0	0.990607	2.83666	1.1093	0	0.87799	0.911036	1.84438	0.462084	0	1.42267	0	0	1.81582	3.56807	0.712725
SPATS2L	ENSBTAG00000016092	747.387	-0.110348	0.0513462	-2.14909	0.0316274	0.705837	930.526	800.558	654.744	709.36	715.903	819.488	760.108	713.317	873.209	840.033	678.529	661.158	804.7	634.177	844.193	845.964	660.851	785.985	592.44	593.269	546.675	787.525	689.268	792.831	665.522	693.314	727.72	657.763	872.272	828.648	691.629	547.866	616.772	739.597	686.195	1044.96	732.675	646.003	1004.8	559.272	786.759	667.823
OSM	ENSBTAG00000016163	0.521489	-0.11604	0.05467	-2.12255	0.033792	0.705837	0	2.47468	0	0.937068	0	2.81128	0.756326	0	0	0.626423	1.18005	0.742041	0	0	1.48888	0.449264	0	0	0	0	0	0	0	0	0.578212	1.06092	0	0.495303	0	1.1093	0	0	1.82207	0	0.462084	1.2179	0	0	0	0	0	0.712725
SYCE2	ENSBTAG00000016213	10.8406	0.194637	0.0915075	2.12701	0.0334193	0.705837	11.6765	17.3227	10.2304	15.4616	14.9829	5.62256	9.83224	13.7957	6.19297	5.6378	5.90025	13.3567	13.5905	6.67555	2.97775	10.3331	16.3751	4.44059	9.71213	8.83827	8.13504	5.40635	12.0455	12.1707	13.2989	15.9139	11.1575	9.90607	5.67331	9.98371	17.5447	12.2919	19.1318	11.0663	16.1729	9.74321	21.34	12.9658	0	10.8949	5.3521	14.2545
TMEM101	ENSBTAG00000016251	302.111	0.148046	0.0673796	2.1972	0.0280065	0.705837	284.727	362.54	347.833	278.309	289.826	216.469	379.676	285.651	276.206	607.003	322.154	352.469	412.007	253.671	270.976	319.427	316.975	202.787	405.967	375.626	276.591	324.381	322.551	236.458	315.125	269.475	369.439	342.255	226.932	219.642	240.085	356.464	444.586	250.836	240.746	315.436	317.255	327.959	263.425	266.925	206.948	319.301
SPPL3	ENSBTAG00000016338	226.507	0.117445	0.0516633	2.27328	0.0230096	0.705837	236.224	267.265	284.405	223.022	313.237	177.111	223.116	249.945	308.41	223.006	220.669	255.262	196.705	243.657	202.487	198.125	232.76	183.545	213.667	203.28	183.852	191.024	266.338	227.765	211.047	207.411	223.151	202.579	229.769	174.16	175.447	247.593	248.713	215.792	217.642	193.646	246.122	266.181	214.525	257.846	181.971	200.276
VDR	ENSBTAG00000016414	3.701	0.192757	0.0850875	2.26539	0.0234886	0.705837	4.49096	14.8481	3.06911	5.62241	2.8093	0	0	0.81151	6.19297	3.13211	4.7202	2.96816	4.29173	5.00666	1.48888	0.449264	4.67859	11.8416	0	3.31435	0	3.60423	4.01515	8.69333	1.73464	0.530462	1.23973	1.48591	8.50997	3.3279	10.1574	4.38995	1.82207	1.84438	3.23459	1.2179	2.84534	2.28809	1.57739	5.44746	10.7042	0.712725
KIAA1468	ENSBTAG00000016666	449.308	-0.151458	0.0696441	-2.17474	0.0296496	0.705837	401.491	322.945	391.824	364.988	422.799	421.692	384.214	399.263	392.634	367.084	391.777	360.632	300.421	507.342	407.952	471.727	378.966	410.015	436.075	414.294	414.887	506.395	481.818	453.792	467.195	370.262	358.281	561.674	455.283	471.453	373.055	419.679	290.621	468.473	396.006	370.242	460.945	649.816	414.854	423.086	515.586	419.795
NCDN	ENSBTAG00000016696	323.77	0.128118	0.0579319	2.21153	0.0269993	0.705837	339.516	464.002	311.004	342.498	367.55	274.1	364.549	367.614	413.69	492.368	247.811	414.801	356.929	298.731	300.753	281.239	339.198	294.559	373.917	342.483	349.807	275.724	398.838	245.152	364.273	315.625	407.87	359.59	289.339	271.779	202.225	315.199	384.457	252.68	285.106	292.296	301.606	325.671	365.955	319.584	242.629	364.915
SH3D19	ENSBTAG00000016813	153.504	-0.174505	0.0812508	-2.14773	0.0317351	0.705837	149.998	153.43	82.8661	99.7977	111.435	167.271	111.936	116.857	170.926	49.4874	149.866	118.727	144.488	168.558	195.043	177.01	113.456	216.109	112.661	122.631	143.177	219.858	105.732	203.424	125.472	170.809	109.096	146.61	228.351	204.111	187.451	130.821	122.99	132.795	154.798	93.7784	123.772	105.252	255.538	181.582	187.324	151.81
Novel	ENSBTAG00000017330	90.4302	-0.116924	0.0548994	-2.12979	0.0331891	0.705837	94.3101	69.2909	89.0043	79.6507	91.7704	91.3666	118.743	77.0934	97.8489	77.6764	82.6035	89.0449	102.286	76.7688	69.9772	86.7079	99.4201	90.2921	87.4092	77.3349	123.653	122.544	117.778	62.5919	101.187	92.3004	88.0206	87.6687	89.3547	74.3232	68.3319	98.3349	88.3705	81.1527	105.817	132.751	75.4015	86.1846	53.6313	81.7119	85.6336	82.6761
PTGIS	ENSBTAG00000017537	291.369	-0.181527	0.0836582	-2.16987	0.030017	0.705837	238.021	326.657	255.76	286.743	232.235	223.497	238.999	266.175	526.402	340.774	245.451	195.157	349.776	268.691	276.931	250.24	143.867	290.119	235.034	196.651	177.344	219.858	232.879	358.165	154.961	326.765	164.884	208.523	390.04	194.128	329.655	253.739	230.492	175.216	323.459	448.188	359.935	134.234	258.692	321.4	278.309	280.814
CYP2W1	ENSBTAG00000017701	7.21295	0.199981	0.0906596	2.20585	0.0273946	0.705837	10.7783	11.136	1.02304	14.056	7.49146	8.43384	3.78163	1.62302	2.47719	0	9.44041	17.0669	11.4446	3.33777	4.46663	5.39117	9.35719	5.92079	15.5394	7.73349	3.25401	5.40635	13.3838	5.216	12.7207	10.6092	7.43836	6.93425	1.41833	7.76511	22.1617	18.4378	7.28829	7.37752	9.70376	2.4358	5.69068	15.2539	0	7.26328	5.3521	8.5527
ARHGEF6	ENSBTAG00000017850	695.216	-0.145378	0.0677697	-2.14517	0.0319392	0.705837	828.132	644.653	648.606	746.374	781.921	886.959	707.922	839.101	1024.32	260.592	657.288	575.824	502.848	645.859	937.992	589.883	512.306	611.322	560.39	610.945	644.295	657.773	501.894	799.786	805.449	556.985	586.391	586.439	736.112	786.495	921.557	750.682	451.874	708.242	672.794	593.118	617.438	859.558	888.072	564.72	786.759	796.113
PARN	ENSBTAG00000018097	215.966	0.119841	0.0538149	2.22692	0.0259528	0.705837	231.733	178.177	215.861	212.714	206.483	219.28	180.762	187.459	170.926	298.804	197.068	284.202	230.323	195.26	195.043	221.936	233.93	267.916	211.724	209.909	221.273	346.006	335.934	229.504	209.891	199.454	240.507	214.962	276.574	234.063	172.676	194.036	209.538	247.147	212.559	219.222	264.616	193.725	212.948	228.793	224.788	210.967
Novel	ENSBTAG00000018151	20.9476	-0.180884	0.0831162	-2.17628	0.0295345	0.705837	18.862	14.8481	15.3456	22.0211	25.2837	21.0846	18.9082	17.8532	4.95438	5.01138	20.0609	15.5829	18.5975	30.04	34.2442	22.9125	17.5447	19.2426	23.3091	18.7813	21.1511	36.0423	6.69192	19.1253	19.6592	18.5662	14.8767	19.3168	24.1116	31.0604	21.2383	19.3158	13.6655	31.3545	22.6421	20.7043	24.1854	20.5928	18.9287	14.5266	21.4084	22.0945
NRBP1	ENSBTAG00000018153	1441.38	0.101575	0.045355	2.23956	0.0251196	0.705837	1559.26	1686.49	1572.41	1295.5	1380.77	1363.47	1558.79	1492.37	1804.63	1940.03	1436.12	1830.61	1587.94	1306.74	1262.57	1182.46	1532.24	1148.63	1612.21	1626.24	1477.32	1180.39	1584.65	1203.16	1612.05	1408.38	1580.65	1455.7	1320.46	1281.24	1161.64	1528.58	1479.52	1316.89	1529.5	1784.23	1704.36	1462.85	1820.31	1365.5	1327.32	1295.02
SEMA3F	ENSBTAG00000018307	175.672	0.139066	0.0628437	2.21288	0.0269059	0.705837	162.573	200.449	153.456	240.826	198.524	184.139	166.392	210.993	201.891	180.41	159.307	142.472	179.538	151.869	147.399	160.836	164.92	259.035	197.156	190.023	191.987	154.982	160.606	133.877	158.43	166.035	169.843	159.488	201.403	171.942	224.387	241.447	282.421	156.772	179.289	99.8679	167.875	172.369	165.626	159.792	156.995	138.981
PAOX	ENSBTAG00000018321	169.06	0.159383	0.0713776	2.23295	0.0255522	0.705837	143.711	188.075	211.769	172.889	162.003	105.423	211.015	257.249	125.098	243.678	181.728	192.931	173.815	128.504	128.043	141.967	189.483	128.777	184.53	182.289	141.55	108.127	224.849	142.571	230.707	188.314	197.117	184.253	82.263	114.258	255.783	171.208	230.492	140.173	171.895	247.234	167.875	168.556	146.698	174.319	140.939	188.872
PSMF1	ENSBTAG00000018417	498.883	0.139078	0.0632969	2.19723	0.0280041	0.705837	600.89	574.125	501.289	403.876	368.486	431.532	420.517	464.995	502.869	837.527	472.02	587.696	480.674	473.964	464.53	591.681	536.869	526.95	606.037	661.765	574.334	436.112	580.859	429.45	519.812	400.499	696.726	588.421	599.953	431.518	447.851	609.325	455.518	381.787	393.696	588.246	569.068	429.398	703.517	517.509	367.511	524.565
HDGFRP3	ENSBTAG00000018527	85.5999	-0.170695	0.0778611	-2.1923	0.0283575	0.705837	59.2806	51.9682	68.5436	80.5878	53.8449	123.696	59.7498	55.1827	70.5999	62.0158	93.224	53.4269	80.8277	78.4377	113.155	101.983	77.1968	158.381	67.0137	64.0774	39.0482	99.1164	54.8737	109.536	71.1201	80.6302	76.8631	69.3425	95.028	108.712	103.421	90.433	72.8829	73.7752	79.0164	74.292	76.8241	83.8965	100.953	58.1062	92.7698	77.687
TMEM159	ENSBTAG00000018562	928.827	-0.196075	0.092772	-2.11352	0.0345564	0.705837	1640.1	825.304	794.901	920.669	1288.53	334.542	1154.15	1217.26	1156.85	1035.48	1084.47	1081.9	962.064	1148.19	789.105	1178.87	647.985	155.421	299.134	317.073	466.951	1020	733.434	871.071	1144.86	997.269	715.322	656.772	904.893	1295.66	458.008	201.938	469.184	841.037	1551.22	3083.73	1351.54	734.476	577.326	798.961	1329.11	981.422
Novel	ENSBTAG00000018713	5.22684	0.209998	0.0921095	2.27988	0.0226151	0.705837	10.7783	7.42403	4.09215	3.27974	7.49146	4.21692	6.05061	5.68057	2.47719	0	2.3601	5.19429	4.29173	6.67555	8.93326	4.04337	4.67859	7.40099	10.6833	8.83827	8.13504	3.60423	2.67677	5.216	2.31285	4.2437	9.91781	5.94364	5.67331	4.4372	2.77021	5.26794	0.911036	1.84438	3.69667	1.2179	5.69068	7.62695	9.46436	14.5266	5.3521	4.27635
ATN1	ENSBTAG00000018828	1146.26	0.121953	0.0544152	2.24116	0.0250159	0.705837	1099.39	1587.5	959.61	1314.71	1278.7	1120.3	1043.73	1164.52	1402.09	974.087	974.722	1167.97	942.036	1023.03	1170.26	900.774	1190.7	1489.08	1349.01	1179.91	1137.28	1057.84	1167.07	1168.38	1124.04	1171.79	1197.58	1357.63	1486.41	1111.52	952.952	1193.19	1094.15	1163.8	1093.29	874.453	1270.44	1022.77	1765.1	1234.76	834.928	952.913
KCNT1	ENSBTAG00000018975	198.066	0.195904	0.0859492	2.2793	0.0226492	0.705837	222.751	303.148	170.847	245.043	144.211	147.592	245.05	191.516	104.042	197.95	164.027	273.813	224.601	148.531	153.354	210.255	216.385	315.282	181.617	181.185	224.527	212.65	156.591	208.64	215.673	184.07	162.404	375.935	131.905	94.2906	82.1829	528.55	231.403	160.461	173.282	140.059	203.442	244.063	118.304	246.951	144.507	157.512
TRAF7	ENSBTAG00000019073	503.797	0.118228	0.0527855	2.23979	0.0251046	0.705837	532.627	612.482	512.542	510.233	555.773	483.54	611.868	610.255	382.726	486.73	623.067	658.19	552.203	428.904	457.085	342.788	493.592	432.218	546.793	577.802	489.729	355.017	584.874	472.917	588.041	587.221	547.959	481.93	431.172	425.972	659.31	522.404	652.302	391.009	533.245	576.067	550.573	514.057	443.247	506.614	313.99	590.849
CA12	ENSBTAG00000019390	2.27012	-0.173797	0.0811959	-2.14046	0.0323177	0.705837	0	0	2.04608	0.937068	1.40465	4.21692	0	0	0	0.626423	1.18005	1.48408	5.72231	1.66889	4.46663	3.14485	3.50894	7.40099	1.94243	1.10478	1.62701	0	1.33838	1.73867	2.31285	3.18277	2.47945	1.48591	0	4.4372	2.77021	1.75598	1.82207	0	2.31042	1.2179	1.42267	2.28809	0	3.63164	1.78403	2.13817
SPRED2	ENSBTAG00000019456	78.2555	-0.170546	0.0785911	-2.17004	0.0300041	0.705837	81.7354	54.4429	57.2901	73.0913	68.8278	82.9328	65.0441	74.6589	71.8385	14.4077	79.0634	47.4906	74.3901	81.7754	86.3549	88.505	78.3664	102.134	71.8698	62.9727	61.8263	59.4698	50.8586	114.752	82.6843	93.3613	59.5069	58.4458	93.6096	98.7278	96.034	70.2392	55.5732	99.5965	79.0164	37.7549	86.7828	73.2188	96.2209	50.8429	90.9857	80.5379
FANCE	ENSBTAG00000019492	147.427	0.164462	0.0745929	2.20479	0.0274685	0.705837	175.147	146.006	116.626	107.763	105.349	84.3384	121.769	128.219	133.768	229.897	113.285	193.673	166.662	128.504	113.155	132.533	148.545	122.856	167.049	163.508	174.09	153.18	212.803	128.661	194.279	110.867	241.747	174.347	123.395	112.039	113.579	159.794	187.673	134.64	101.658	126.662	206.287	196.013	157.739	217.898	101.69	176.043
ITGA3	ENSBTAG00000019498	213.907	0.148518	0.0655153	2.26691	0.0233956	0.705837	194.907	253.654	211.769	244.575	181.2	153.215	161.854	215.05	182.073	176.025	240.73	246.358	168.093	250.333	199.509	211.154	262.001	210.188	211.724	247.472	214.765	234.275	143.207	318.176	216.829	255.683	210.754	176.328	171.618	175.27	414.608	250.227	308.841	223.17	233.815	157.109	183.524	202.877	258.692	236.057	185.54	255.868
ODF3L1	ENSBTAG00000019506	1.18378	-0.151662	0.0698938	-2.16989	0.0300149	0.705837	2.69457	0	0	0	1.40465	0	1.51265	1.62302	1.23859	0	0	1.48408	0	0	2.97775	2.69558	0	1.4802	0.971213	1.10478	3.25401	0	2.67677	1.73867	5.20391	2.12185	0	1.48591	0	2.2186	1.84681	0.87799	0	1.84438	0.462084	1.2179	1.42267	2.28809	0	0	0	0.712725
ZC3H18	ENSBTAG00000019520	313.254	0.0912225	0.0430916	2.11694	0.0342649	0.705837	307.181	367.489	312.027	312.981	279.057	316.269	310.85	305.128	388.919	335.762	282.032	370.278	304.713	327.102	321.597	277.645	280.716	310.842	357.406	349.112	336.791	255.901	388.131	300.789	289.684	288.571	333.486	316.994	331.889	293.965	249.319	320.466	315.219	304.323	275.402	239.927	315.833	292.875	454.289	381.322	285.445	325.715
PPM1G	ENSBTAG00000019522	442.995	0.106472	0.0469718	2.26671	0.0234078	0.705837	422.15	460.29	504.358	442.296	416.244	403.419	411.442	465.807	564.799	684.053	480.281	500.878	466.369	350.466	399.019	407.482	444.466	371.53	457.441	581.116	377.466	373.038	469.773	342.517	427.877	415.352	521.925	455.184	443.937	432.627	404.451	429.337	482.849	431.585	410.331	457.931	433.914	417.194	665.66	386.77	394.271	454.718
C22orf23	ENSBTAG00000019563	12.0949	-0.199739	0.0873833	-2.28578	0.0222669	0.705837	8.08372	11.136	10.2304	11.2448	9.36432	4.21692	16.6392	10.5496	7.43156	6.89065	14.1606	14.8408	7.86818	10.0133	7.44438	19.7676	8.18754	13.3218	11.6546	12.1526	6.50803	16.219	17.399	17.3867	15.0335	12.7311	6.19863	10.4014	14.1833	8.87441	11.0808	11.4139	10.9324	7.37752	14.3246	10.9611	14.2267	13.7285	4.73218	16.3424	12.4882	13.5418
ASB16	ENSBTAG00000019658	1646.08	0.162144	0.0761349	2.12969	0.0331973	0.705837	2041.59	2177.71	1711.54	1496.03	1440.7	1692.39	1397.69	1651.42	1065.19	2405.46	1355.88	2330.75	829.02	1854.13	1792.61	1685.19	2147.47	1785.12	2097.82	2189.68	2170.43	2519.36	1836.26	1350.94	1733.48	1258.79	1991	2198.16	1833.9	1128.16	659.31	2153.71	1603.42	1361.15	1208.81	1593.01	1637.49	1620.73	2145.25	2433.2	1396.9	1228.74
C11orf80	ENSBTAG00000019689	33.2852	0.184126	0.0866658	2.12455	0.033624	0.705837	29.6403	28.4588	23.5299	33.7344	28.093	30.9241	29.4967	38.141	14.8631	16.287	44.8419	46.7486	53.6467	16.6889	13.3999	28.7529	54.9735	32.5644	33.0212	48.6105	24.4051	34.2402	26.7677	41.728	23.1285	50.3939	39.6713	37.6431	35.4582	28.8418	45.2468	48.2895	38.2635	53.487	26.3388	31.6654	48.3708	49.5752	7.88696	34.5006	21.4084	32.0726
HAS2	ENSBTAG00000019892	20.1652	-0.194997	0.0913954	-2.13355	0.0328792	0.705837	17.9638	16.0854	3.06911	15.4616	9.83254	8.43384	15.1265	9.73812	30.9649	15.0341	18.8808	2.96816	20.7434	13.3511	14.8888	13.9272	11.6965	57.7277	13.597	15.467	11.3891	9.01058	26.7677	15.648	16.7681	22.8099	16.1164	14.8591	31.2032	21.0767	27.7021	22.8278	20.0428	14.755	14.3246	12.179	12.804	6.10156	14.1965	14.5266	26.7605	12.1163
WNK4	ENSBTAG00000019907	15.244	0.196413	0.0875716	2.24289	0.0249041	0.705837	7.18553	16.0854	14.3225	11.7133	21.5379	8.43384	15.1265	30.0259	4.95438	14.4077	12.9806	13.3567	17.1669	10.0133	19.3554	22.4632	10.5268	8.88119	19.4243	27.6196	16.2701	14.4169	16.0606	29.5573	11.5642	16.9748	9.91781	12.8779	15.6016	9.98371	15.6979	22.8278	16.3987	20.2882	10.6279	8.52531	15.6494	12.2031	15.7739	18.1582	12.4882	12.829
DDHD1	ENSBTAG00000019924	39.626	-0.176273	0.0770749	-2.28703	0.0221942	0.705837	26.0475	27.2214	31.7142	40.2939	40.2666	47.7918	32.522	37.3294	30.9649	15.6606	31.8614	22.2612	40.7715	40.0533	52.1107	39.9845	37.4287	37.0049	35.9349	35.3531	32.5401	50.4593	28.1061	55.6373	30.067	56.229	19.8356	35.6619	52.4781	46.5906	48.9404	51.8014	34.6194	47.9539	39.2771	29.2296	34.1441	31.2705	28.3931	21.7898	39.2487	36.349
SLC35D2	ENSBTAG00000019939	13.0647	-0.203182	0.0917752	-2.21391	0.0268347	0.705837	8.08372	6.18669	12.2765	12.6504	11.2372	19.679	12.1012	15.4187	7.43156	8.76992	14.1606	5.19429	17.8822	11.6822	13.3999	13.0287	8.18754	13.3218	1.94243	11.0478	4.88102	12.6148	12.0455	10.432	10.986	11.6702	8.67809	5.94364	5.67331	17.7488	12.0042	8.7799	8.19933	29.5101	10.1658	32.8833	8.53602	9.15234	14.1965	16.3424	23.1924	12.1163
PKD2	ENSBTAG00000020031	316.409	-0.138284	0.0646721	-2.13823	0.0324981	0.705837	309.876	247.468	297.704	307.827	281.866	365.466	265.471	282.405	205.607	189.806	282.032	213.708	293.984	343.791	315.642	313.137	250.305	368.569	288.45	229.795	302.623	318.975	285.076	368.597	242.271	366.549	250.425	259.044	439.682	383.818	335.195	298.517	308.841	304.323	328.542	263.067	307.297	269.994	201.906	326.847	340.75	290.079
TXNIP	ENSBTAG00000020060	23480.9	0.1339	0.0607386	2.20453	0.027487	0.705837	19252.7	27952.7	23673.1	25895.4	21957	21964.5	26299	22024.4	29027.7	23239.7	21828.6	27021.4	21417.9	27386.4	21109.3	19585.7	31436.6	19731	22766.2	23517.5	22503.1	19587.2	28569.1	26372.1	20188.3	21736.7	31402.3	24907.3	22473.4	17305.1	20072	31384.6	20566.6	20823.1	22321.9	17564.6	27427.6	26673.7	17752	27168.3	23543.9	19532.9
WNT5A	ENSBTAG00000020221	67.7732	-0.18282	0.0858517	-2.12949	0.0332137	0.705837	67.3643	91.563	59.3362	74.0283	38.3937	82.9328	61.2624	85.2085	61.9297	16.9134	69.623	45.2645	52.2161	61.7488	101.244	90.7513	73.6878	99.1732	67.0137	67.3918	60.1993	97.3143	77.6263	69.5466	52.6173	97.605	57.0274	55.474	96.4463	82.0883	66.485	48.2895	37.3525	88.5303	59.1468	28.0117	44.1027	43.4736	86.7566	58.1062	48.1689	46.3271
YOD1	ENSBTAG00000020273	22.7058	-0.188964	0.0883235	-2.13946	0.0323986	0.705837	32.3349	14.8481	11.2534	20.6155	19.6651	35.141	22.6898	23.5338	7.43156	4.38496	14.1606	20.0351	10.7293	28.3711	23.822	26.9558	16.3751	13.3218	21.3667	14.3622	14.6431	27.0317	24.0909	13.9093	20.2374	26.5231	22.3151	23.7746	22.6932	21.0767	14.7745	21.0718	20.9538	20.2882	34.1942	13.3969	19.9174	20.5928	17.3513	21.7898	42.8168	30.6472
C12orf57	ENSBTAG00000020292	269.074	0.181662	0.0814058	2.23156	0.0256441	0.705837	240.715	317.996	278.266	224.896	257.987	163.054	248.075	301.882	277.445	839.406	251.351	302.753	431.319	215.286	190.576	265.964	202.349	179.104	334.097	314.863	231.035	259.505	335.934	309.482	272.338	246.134	333.486	250.624	144.669	148.646	281.638	298.517	343.461	223.17	205.165	365.37	288.802	358.467	216.103	188.845	246.197	147.534
RAP2A	ENSBTAG00000020412	54.9294	-0.183936	0.0865932	-2.12414	0.0336588	0.705837	66.4661	29.6961	35.8063	40.7624	29.4976	74.4989	44.6233	38.9525	48.3052	10.0228	43.6619	35.618	52.2161	80.1066	86.3549	57.5058	53.8038	106.574	51.4743	45.2961	61.8263	72.0847	44.1667	60.8533	39.8966	54.1071	39.6713	28.2323	92.1913	85.4162	58.1744	46.5335	44.6408	51.6426	48.0567	29.2296	49.7934	33.5586	69.4053	50.8429	55.305	56.3052
THOP1	ENSBTAG00000020446	559.352	0.142843	0.063659	2.24388	0.0248401	0.705837	523.645	803.032	746.818	608.157	480.858	428.72	597.498	578.606	644.069	946.524	516.862	561.725	552.203	470.626	428.797	634.81	541.547	442.579	617.691	682.756	489.729	448.727	708.005	372.074	550.458	434.448	561.596	644.885	521.945	489.202	862.459	541.72	571.22	424.207	419.572	590.682	571.913	626.936	607.296	590.141	481.689	818.208
MICU3	ENSBTAG00000020468	141.474	-0.17927	0.0839255	-2.13607	0.032674	0.705837	189.518	96.5123	129.926	166.798	228.021	178.516	173.955	85.2085	75.5542	24.4305	129.806	95.7233	71.5289	186.915	148.888	160.836	133.34	113.975	117.517	101.64	174.09	214.452	101.717	175.605	176.355	145.347	109.096	139.676	93.6096	117.586	139.434	152.77	103.858	171.527	142.322	130.315	101.01	173.895	56.7861	167.055	165.915	179.607
SPTLC2	ENSBTAG00000020480	177.297	-0.134765	0.0606259	-2.22289	0.0262229	0.705837	183.231	147.243	136.064	195.379	166.217	184.139	171.686	148.506	191.982	125.911	162.847	160.281	150.211	166.889	195.043	302.804	150.885	167.262	134.999	119.317	159.447	182.014	145.884	198.208	177.511	186.723	128.932	155.03	207.076	188.581	197.608	167.696	136.655	178.905	205.165	116.919	180.679	150.251	255.538	183.398	199.812	240.901
SEC31A	ENSBTAG00000020525	662.177	-0.121226	0.0532109	-2.27823	0.0227131	0.705837	653.883	598.871	498.22	642.36	629.751	716.877	589.935	585.098	646.546	494.874	659.648	552.82	499.987	769.357	665.528	649.186	549.735	803.747	649.741	607.631	580.842	531.624	575.505	584.191	590.933	732.568	588.87	664.697	853.833	731.029	703.633	726.976	548.444	601.268	738.872	599.207	643.047	586.513	711.404	630.089	681.501	679.227
PCSK1	ENSBTAG00000020843	0.695798	0.125153	0.0549714	2.27668	0.022805	0.705837	0.898191	1.23734	1.02304	1.4056	0.936432	0	0.756326	4.86906	1.23859	0	0	0.742041	0	0	0	0	0	2.9604	0	0	1.62701	1.80212	0	3.47733	0	1.06092	1.23973	0.990607	1.41833	0	0.923403	0	0.911036	0	2.31042	0	0	0	4.73218	0	0	0
SLC16A13	ENSBTAG00000020853	53.5008	0.180259	0.0818177	2.20318	0.0275821	0.705837	45.8078	42.0695	72.6357	46.8534	58.0588	44.9805	53.6992	77.9049	52.021	46.9817	69.623	57.8792	87.9806	50.0666	41.6886	32.347	64.3307	44.4059	40.7909	53.0296	40.6752	34.2402	52.197	79.9786	58.9776	73.7342	57.0274	44.5773	39.7132	44.372	99.7276	82.5311	64.6836	66.3977	71.1609	66.9846	65.4428	80.083	22.0835	30.8689	71.3614	53.4544
LOXL4	ENSBTAG00000020895	86.0972	-0.186086	0.0836521	-2.22452	0.0261137	0.705837	50.2987	70.5283	74.6818	79.1822	52.9084	57.6312	85.4649	97.3812	178.358	132.802	70.803	39.3282	84.4041	103.471	74.4438	90.7513	58.4824	93.2525	70.8985	58.5535	48.8102	68.4804	99.0404	73.0239	46.257	89.1176	78.1028	62.9035	103.538	105.384	116.349	59.7033	72.8829	47.9539	99.3481	88.9068	75.4015	64.0664	69.4053	56.2904	115.962	74.1234
Novel	ENSBTAG00000020923	67.4226	0.163029	0.0724116	2.25143	0.0243586	0.705837	52.0951	70.5283	78.7739	55.287	59.9317	49.1974	64.2877	76.2819	47.0666	100.854	61.3626	96.4653	90.8417	71.7621	53.5996	68.7374	69.0093	65.1287	78.6682	79.5444	63.4533	52.2614	74.9495	62.5919	67.0726	69.4905	90.5	82.2204	63.8248	38.8255	63.7148	43.8995	153.054	55.3314	46.6705	57.2414	68.2881	66.3545	55.2087	58.1062	73.1454	61.2943
TWF1	ENSBTAG00000020938	71.0417	-0.155981	0.0699314	-2.23049	0.0257152	0.705837	76.3463	60.6296	72.6357	61.3779	58.527	108.234	65.8004	60.8632	49.5438	25.6833	63.7227	60.1053	69.383	70.0932	55.0884	68.7374	80.7057	96.2129	61.1864	58.5535	94.3664	72.0847	41.4899	78.2399	77.4804	73.7342	50.8288	52.9975	96.4463	96.5092	89.5701	54.4354	62.8615	71.9308	70.2368	64.5488	69.7108	50.3379	70.9827	88.9752	78.4975	66.2834
CTU2	ENSBTAG00000020943	132.315	0.134294	0.0635293	2.11389	0.0345243	0.705837	132.034	164.566	164.709	102.609	113.777	98.3948	133.87	146.883	142.438	208.599	154.587	167.701	148.78	96.7954	96.777	132.533	138.019	106.574	134.999	151.355	139.923	115.335	141.869	135.616	143.975	112.458	153.726	150.572	112.048	99.8371	180.987	159.794	179.474	121.729	98.4239	171.724	147.958	148.726	75.7148	127.107	137.371	133.992
SLMAP	ENSBTAG00000021164	1851.55	-0.154877	0.0722563	-2.14344	0.032078	0.705837	2261.65	1486.04	1564.23	1633.78	2887.02	1575.72	1372.73	1313.02	2082.08	1790.94	1314.58	1551.61	1591.52	1795.72	1488.88	1682.49	1291.29	1503.88	1290.74	1283.76	1635.14	2209.39	2039.7	2262	1827.15	1388.75	1643.88	1730.1	2255.14	3123.79	1965.93	1308.21	1116.02	1857.29	1866.82	1901.14	2283.38	1505.56	1728.82	1222.05	2397.74	1838.83
ADAMTS14	ENSBTAG00000021177	2.21557	-0.171855	0.0800953	-2.14564	0.0319021	0.705837	1.79638	2.47468	3.06911	2.8112	0.936432	1.40564	2.26898	2.43453	3.71578	0	0	2.96816	2.14587	3.33777	0	0.449264	1.16965	2.9604	0	2.20957	0	3.60423	1.33838	0	0.578212	3.18277	1.23973	1.48591	2.83666	4.4372	1.84681	0.87799	1.82207	0	0.924168	2.4358	0	3.81348	1.57739	0	0	4.27635
AGFG1	ENSBTAG00000021323	395.212	-0.101547	0.0473754	-2.14345	0.0320769	0.705837	441.91	316.758	372.386	398.254	421.863	484.946	453.796	301.882	418.645	372.095	387.057	320.562	307.574	447.262	409.441	395.801	419.904	415.936	378.773	327.016	453.935	524.416	303.813	391.2	374.681	413.76	312.411	433.391	421.243	444.83	293.642	441.629	332.528	427.896	422.345	384.857	303.029	403.466	479.527	450.323	454.929	315.737
OLFML1	ENSBTAG00000021483	190.381	-0.154259	0.0720468	-2.1411	0.0322659	0.705837	108.681	163.329	172.893	171.483	144.679	241.77	136.895	161.49	263.821	190.432	151.046	103.886	192.413	196.929	192.065	243.95	140.358	202.787	164.135	165.718	141.55	270.317	199.419	224.288	161.899	189.905	150.007	121.349	217.004	198.565	265.94	153.648	188.584	173.372	182.061	179.031	165.03	105.252	291.818	207.003	269.389	170.341
Novel	ENSBTAG00000021501	1.88342	-0.173017	0.0801402	-2.15893	0.0308557	0.705837	0.898191	1.23734	1.02304	1.4056	3.27751	7.0282	0	3.24604	0	0	1.18005	0.742041	0.715289	1.66889	2.97775	2.24632	1.16965	8.88119	0.971213	1.10478	1.62701	3.60423	0	1.73867	2.31285	2.65231	0	0.495303	2.83666	3.3279	0.923403	0	1.82207	1.84438	1.38625	2.4358	1.42267	2.28809	0	0	1.78403	2.13817
PGPEP1L	ENSBTAG00000021531	32.1303	0.198545	0.0928451	2.13846	0.0324796	0.705837	48.5023	29.6961	18.4147	30.4547	43.0759	14.0564	27.9841	81.9625	22.2947	51.3667	17.7008	46.0065	41.4868	26.7022	38.7108	41.7815	12.8661	19.2426	38.8485	56.344	19.5241	12.6148	46.8434	20.864	40.4748	17.5052	27.274	28.7276	15.6016	22.186	78.4893	42.1435	26.4201	27.6657	16.1729	24.358	28.4534	23.6436	97.7983	34.5006	24.9765	37.7744
ZC3HAV1	ENSBTAG00000021617	116.712	-0.188524	0.0843879	-2.23402	0.0254817	0.705837	95.2083	101.462	72.6357	129.784	100.198	161.649	98.3224	81.9625	74.3156	21.2984	89.6839	66.0416	84.4041	136.849	139.954	211.603	98.2505	183.545	75.7546	83.9636	87.8584	145.971	68.2576	175.605	123.159	125.189	74.3836	98.5654	156.016	161.958	130.2	83.4091	85.6374	130.951	132.156	51.1519	102.432	84.6592	157.739	105.318	180.187	135.418
PITHD1	ENSBTAG00000021620	584.246	0.134962	0.0589088	2.29104	0.0219613	0.705837	608.974	675.586	707.942	515.856	580.588	500.408	661.029	513.686	605.672	923.973	670.269	807.34	677.379	485.646	340.953	542.261	646.816	583.198	716.755	803.178	709.375	673.992	710.682	486.826	608.857	540.01	680.61	483.912	513.435	461.469	499.561	598.789	566.665	614.179	521.231	779.457	650.16	657.443	509.498	591.957	536.994	556.638
GAS2	ENSBTAG00000021654	9.99555	0.182076	0.0839557	2.16871	0.0301043	0.705837	14.3711	6.18669	4.09215	4.68534	5.61859	7.0282	5.29428	26.7798	17.3403	7.51707	2.3601	34.1339	53.6467	6.67555	5.95551	11.2316	9.35719	10.3614	7.7697	2.20957	6.50803	9.01058	20.0758	20.864	1.73464	17.5052	12.3973	8.91546	39.7132	6.65581	6.46382	6.14593	7.28829	1.84438	10.6279	2.4358	1.42267	7.62695	4.73218	7.26328	0	6.41452
RORB	ENSBTAG00000021699	0.331194	-0.094079	0.0435018	-2.16265	0.0305683	0.705837	0	0	0	0	0	1.40564	0	0	0	0	0	0	0	3.33777	0	0.449264	0	0	0	0	0	0	0	0	0.578212	1.06092	0	0.495303	0	1.1093	1.84681	0	0.911036	0	0	0	0	0	0	0	1.78403	0
MADD	ENSBTAG00000021700	573.326	0.148848	0.0676117	2.20151	0.0276999	0.705837	660.171	991.108	541.187	589.884	554.836	581.935	605.817	704.39	416.168	452.277	592.385	716.812	482.82	529.037	583.64	464.988	733.369	475.143	690.532	667.289	711.002	537.031	523.308	460.746	676.508	592.526	740.117	835.577	536.128	484.765	469.089	797.215	562.109	516.426	512.913	350.756	627.397	778.712	413.277	659.142	485.257	544.522
DNAJB4	ENSBTAG00000021752	1850.79	-0.176831	0.0825001	-2.1434	0.0320809	0.705837	1268.25	1102.47	1605.15	2266.77	1885.51	1820.3	1621.56	1528.07	3226.54	1650.62	1438.48	1152.39	1572.92	3000.66	1798.56	1259.29	1492.47	1355.86	1221.79	1436.22	1493.59	1351.59	1786.74	1490.04	1329.89	1335.17	1579.41	2116.93	1649.52	2680.07	1673.21	1218.65	1591.58	1043.92	2437.03	2102.1	1684.44	1235.57	1269.8	1459.92	2321.03	2486.7
DDX23	ENSBTAG00000021810	895.315	0.0983634	0.0442741	2.22169	0.0263042	0.705837	938.61	1013.38	895.158	878.501	918.172	903.827	987.762	906.456	1109.78	1024.2	1020.74	1113.06	1088.67	794.39	893.326	774.082	949.754	931.044	928.479	1032.97	979.458	789.327	960.96	758.058	944.798	889.585	981.863	860.342	914.822	823.101	751.65	904.33	880.972	789.395	801.716	756.317	874.942	932.014	1290.31	993.253	875.961	876.651
ANGPT4	ENSBTAG00000021811	106.968	0.164906	0.0777533	2.12088	0.0339317	0.705837	121.256	143.531	137.087	132.595	93.6432	105.423	85.4649	86.8315	105.28	159.111	94.4041	104.628	122.314	136.849	80.3993	139.721	122.813	97.6931	134.999	149.146	109.009	104.523	139.192	147.787	93.6703	91.7699	127.692	75.2861	112.048	95.3999	141.281	102.725	127.545	101.441	66.5401	71.8562	89.6282	48.0498	192.442	88.9752	121.314	61.2943
PTPRG	ENSBTAG00000021911	273.988	-0.173119	0.0762415	-2.27066	0.0231673	0.705837	315.265	210.347	237.345	295.645	269.224	390.768	202.695	226.411	225.424	90.2048	231.29	237.453	152.357	347.128	407.952	338.296	288.903	293.079	226.293	191.128	294.488	230.671	220.833	306.005	279.855	262.579	205.795	246.166	324.797	371.616	263.17	232.667	187.673	309.856	271.705	130.315	260.348	204.402	307.592	266.925	344.319	340.682
NID2	ENSBTAG00000021945	1014.37	-0.151233	0.0706197	-2.14151	0.0322326	0.705837	1026.63	1057.92	742.726	1035.93	796.904	1120.3	650.441	903.21	1248.5	739.805	768.213	589.923	980.661	1244.99	1144.95	1030.16	957.942	1493.52	773.085	656.241	816.758	1133.53	825.783	1170.12	745.893	933.083	621.103	844.988	1406.98	1609.6	991.735	826.189	970.254	1189.63	1283.21	778.239	900.55	766.509	1287.15	826.198	1414.74	965.742
Novel	ENSBTAG00000022128	646.576	-0.120185	0.0564022	-2.13085	0.0331012	0.705837	581.13	574.125	550.395	543.499	652.225	819.488	689.013	675.176	832.335	715.375	638.407	598.085	600.128	659.21	766.772	587.188	650.324	711.975	545.822	657.346	727.272	706.43	642.424	603.317	662.631	535.767	731.439	517.097	694.981	878.567	543.885	582.986	471.917	680.576	616.42	1177.71	707.067	589.564	791.851	615.563	651.172	533.118
Novel	ENSBTAG00000022809	0.570657	-0.104858	0.0478424	-2.19174	0.0283985	0.705837	0	0	0	0	0.468216	0	0	0	0	0.626423	1.18005	0	0	1.66889	7.44438	1.34779	1.16965	2.9604	0	0	0	0	0	0	0	0	0	0.495303	0	1.1093	0	0	0	0	0.462084	0	0	0	0	0	0	0.712725
C16orf46	ENSBTAG00000023765	3.69564	-0.198193	0.0895136	-2.21411	0.0268213	0.705837	5.38915	1.23734	1.02304	3.27974	2.8093	5.62256	5.29428	2.43453	3.71578	4.38496	1.18005	2.96816	6.4376	1.66889	7.44438	1.79706	7.01789	5.92079	2.91364	1.10478	8.13504	0	1.33838	1.73867	2.89106	2.65231	1.23973	0.990607	2.83666	7.76511	5.54042	1.75598	5.46622	1.84438	2.31042	2.4358	2.84534	1.52539	3.15479	3.63164	8.92017	4.27635
SLC9A4	ENSBTAG00000024075	0.573586	-0.118067	0.0536455	-2.20087	0.0277452	0.705837	0.898191	0	0	0.937068	1.40465	0	0	0.81151	0	0	0	0	0	0	1.48888	0	0	0	0	0	0	0	0	0	1.15642	0.530462	0	0.495303	0	0	0	0	0	1.84438	0.462084	0	0	0	0	0	0	1.42545
TRIP6	ENSBTAG00000024772	65.4945	0.181201	0.0797733	2.27144	0.0231202	0.705837	60.1788	71.7656	65.4744	67.9374	39.7984	36.5466	40.0853	77.9049	86.7016	117.141	51.9222	73.462	112.3	73.431	38.7108	73.23	67.8396	65.1287	80.6107	66.287	58.5723	36.0423	105.732	57.376	57.243	73.7342	70.6644	71.819	52.4781	55.4651	74.7957	79.0191	128.456	57.1758	66.5401	73.0741	68.2881	34.3213	45.7444	54.4746	51.737	59.1561
ANKRD31	ENSBTAG00000024878	1.94933	-0.162342	0.0717436	-2.26281	0.0236472	0.705837	0	2.47468	0	0.937068	0.936432	5.62256	1.51265	0	6.19297	0.626423	0	0	4.29173	5.00666	0	4.04337	1.16965	2.9604	4.85606	0	3.25401	1.80212	2.67677	0	2.31285	2.65231	0	0	0	3.3279	4.61702	0	0.911036	5.53314	0.924168	0	2.84534	5.33887	0	0	1.78403	2.13817
Novel	ENSBTAG00000025258	169.07	0.178406	0.0820577	2.17415	0.0296937	0.705837	114.968	362.54	250.644	128.378	137.187	186.95	107.398	92.5121	282.399	151.594	75.5232	69.7518	61.5149	91.7888	80.3993	319.876	374.287	75.4901	237.947	203.28	156.193	16.219	1523.08	67.8079	145.131	60.4727	301.254	202.084	157.434	100.946	55.4042	50.0455	30.0642	47.9539	52.6776	71.8562	163.607	303.553	50.4766	147.081	137.371	101.207
Novel	ENSBTAG00000025621	1.25355	0.147127	0.0690364	2.13115	0.0330771	0.705837	1.79638	2.47468	0	0.937068	0.936432	0	1.51265	1.62302	0	2.50569	4.7202	2.22612	2.86116	0	0	0.449264	0	2.9604	2.91364	0	0	0	0	5.216	0.578212	0	3.71918	0.990607	0	1.1093	4.61702	1.75598	0.911036	0	1.38625	1.2179	0	2.28809	3.15479	1.81582	0	2.13817
TNFSF8	ENSBTAG00000025782	11.6512	-0.203772	0.0923887	-2.20559	0.0274126	0.705837	8.08372	13.6107	11.2534	11.7133	6.08681	14.0564	6.05061	8.1151	9.90875	2.50569	11.8005	6.67837	10.014	25.0333	16.3776	13.0287	9.35719	20.7228	10.6833	6.6287	8.13504	7.20847	10.7071	17.3867	8.09497	16.9748	7.43836	8.42016	11.3466	18.8581	12.9276	3.51196	2.73311	18.4438	11.09	3.6537	7.11335	7.62695	18.9287	10.8949	19.6244	9.26542
C7orf50	ENSBTAG00000026192	150.89	0.149203	0.0698375	2.13642	0.0326448	0.705837	166.165	211.585	150.387	148.057	146.552	101.206	153.534	176.909	118.905	225.512	175.828	221.87	199.566	160.213	102.733	123.997	141.527	108.054	168.991	173.451	133.415	104.523	211.465	123.445	201.796	162.321	167.363	197.131	100.701	102.056	149.591	186.134	184.029	114.352	150.177	214.351	176.411	170.844	80.447	139.818	117.746	124.727
C2orf88	ENSBTAG00000026994	16.5441	-0.202617	0.092251	-2.19637	0.0280656	0.705837	23.353	6.18669	5.11519	9.83921	12.1736	12.6508	10.5886	17.8532	11.1473	5.6378	7.0803	12.6147	5.00702	21.6955	22.3332	24.7095	26.9019	10.3614	10.6833	24.3052	14.6431	23.4275	8.0303	15.648	13.2989	9.54832	16.1164	26.7464	18.4383	15.5302	16.6213	17.5598	12.7545	20.2882	15.7109	8.52531	4.26801	19.0674	15.7739	16.3424	28.5445	19.2436
Novel	ENSBTAG00000027221	28.7969	-0.176802	0.0777214	-2.27482	0.0229169	0.705837	17.9638	29.6961	28.6451	26.2379	26.6883	33.7354	27.2278	16.2302	21.0561	44.476	43.6619	30.4237	27.8963	40.0533	32.7553	36.3904	25.7323	25.1634	32.05	25.41	32.5401	30.636	28.1061	38.2506	34.1145	24.9317	30.9932	25.7558	22.6932	45.4813	29.5489	33.3636	30.0642	27.6657	24.9525	52.3698	21.34	28.2197	11.0417	19.974	24.9765	33.4981
EIF4EBP1	ENSBTAG00000027654	531.747	0.168699	0.0792473	2.12877	0.0332733	0.705837	647.596	675.586	535.049	478.842	449.956	379.523	524.891	395.205	791.462	1530.98	430.719	611.442	532.89	547.395	387.108	534.175	640.967	420.376	719.669	703.747	367.704	598.303	726.742	530.293	503.623	321.46	766.151	494.808	476.558	457.032	691.629	396.852	679.633	359.654	333.163	612.604	412.574	568.971	509.498	617.379	435.304	518.864
Novel	ENSBTAG00000029989	0.368441	-0.0981039	0.045698	-2.14679	0.0318102	0.705837	0.898191	0	0	0.937068	0.468216	0	0	0.81151	1.23859	0	0	0	0	0	1.48888	0.898528	0	0	0	0	0	0	0	0	0	0.530462	0	0	0	1.1093	0	0	0	0	0.462084	0	0	0	0	0	0	0.712725
PRPSAP1	ENSBTAG00000030172	417.113	0.116867	0.051068	2.28846	0.0221109	0.705837	419.455	496.172	455.252	421.68	395.643	387.957	446.233	452.011	338.136	600.113	428.358	466.744	388.402	447.262	315.642	471.727	410.547	327.124	504.059	540.239	492.983	410.883	543.384	408.586	407.639	446.119	428.945	367.02	302.104	296.183	396.14	441.629	438.208	400.231	360.426	416.522	426.801	453.041	443.247	421.27	406.76	464.696
FAM53C	ENSBTAG00000030529	1117.33	0.114976	0.0530227	2.16843	0.030126	0.705837	1248.49	1236.1	1178.54	1187.26	1274.48	1006.44	1087.6	1243.23	1405.8	919.588	949.941	1458.85	909.848	1143.19	1116.66	949.295	1346.27	1046.5	1168.37	1092.63	1256.05	1457.91	1338.38	997.994	1006.09	973.398	1441.8	1183.28	1209.83	1022.78	855.995	1136.12	931.99	909.279	1357.14	768.496	1411.29	1179.13	1160.96	1305.57	1036.52	1237.29
Novel	ENSBTAG00000030539	0.643112	-0.127175	0.0582248	-2.18421	0.0289466	0.705837	1.79638	0	0	0	0.936432	0	0	0	0	0.626423	1.18005	0.742041	0	0	0	0.898528	1.16965	0	0	0	1.62701	0	1.33838	0	0.578212	0.530462	1.23973	0.495303	0	0	0	0	0	0	0.924168	1.2179	0	0	0	1.81582	0	0
CWC25	ENSBTAG00000030591	92.9861	0.109974	0.0501204	2.1942	0.028221	0.705837	95.2083	82.9016	94.1195	93.2382	90.3657	106.829	91.5155	104.685	113.951	67.0272	112.105	104.628	99.4252	70.0932	102.733	99.2873	109.947	100.653	103.92	107.164	73.2153	55.8656	93.6869	83.4559	78.6368	90.709	110.336	105.5	100.701	85.4162	91.4169	98.3349	110.235	82.9971	97.9618	76.7278	81.0921	88.4727	126.191	88.9752	82.0656	105.483
CCDC73	ENSBTAG00000032151	21.7134	-0.196352	0.0927434	-2.11716	0.0342466	0.705837	31.4367	16.0854	14.3225	26.2379	17.7922	23.8959	7.56326	13.7957	22.2947	26.3097	5.90025	10.3886	15.0211	21.6955	31.2664	16.1735	29.2412	26.6436	11.6546	14.3622	22.7781	34.2402	10.7071	24.3413	25.4413	9.54832	14.8767	24.2699	24.1116	41.0441	12.9276	17.5598	16.3987	20.2882	6.93126	28.0117	12.804	4.57617	11.0417	36.3164	44.6008	8.5527
GSG2	ENSBTAG00000032372	7.00249	-0.19808	0.0903416	-2.19257	0.0283385	0.705837	1.79638	2.47468	4.09215	5.62241	4.68216	4.21692	3.02531	5.68057	43.3508	4.38496	14.1606	11.1306	5.00702	11.6822	2.97775	6.28969	1.16965	13.3218	4.85606	6.6287	4.88102	7.20847	5.35354	3.47733	4.04748	6.36554	4.95891	2.47652	17.0199	3.3279	4.61702	3.51196	6.37725	3.68876	4.62084	6.08951	5.69068	3.81348	7.88696	10.8949	3.56807	7.83997
DAPL1	ENSBTAG00000032481	0.713342	0.123486	0.0579153	2.13218	0.032992	0.705837	0	0	1.02304	0.468534	0.936432	1.40564	0	0	0	4.38496	1.18005	0	0.715289	0	0	0.449264	1.16965	0	1.94243	0	0	0	1.33838	0	0	1.06092	1.23973	1.48591	0	0	1.84681	2.63397	0	0	0.462084	2.4358	0	0	3.15479	0	0	0
SYBU	ENSBTAG00000032548	36.0398	-0.191391	0.0903628	-2.11803	0.0341723	0.705837	31.4367	21.0347	22.5068	51.5387	31.3705	28.1128	22.6898	34.0834	55.7367	13.1549	38.9417	26.7135	42.9173	46.7288	26.7998	45.3757	53.8038	10.3614	33.9924	26.5148	22.7781	12.6148	17.399	39.9893	37.5838	39.2542	17.3562	26.2511	25.5299	51.0279	52.634	26.3397	38.2635	36.8876	50.3672	59.6772	18.4947	29.7451	25.2383	18.1582	39.2487	24.9454
CALHM3	ENSBTAG00000032761	1.19585	-0.147196	0.064495	-2.28229	0.0224725	0.705837	0.898191	1.23734	0	0.468534	0	0	0	0.81151	2.47719	3.13211	3.54015	0.742041	1.43058	0	2.97775	1.34779	0	0	0.971213	0	0	1.80212	0	0	0.578212	4.2437	1.23973	0.495303	1.41833	0	0	0	3.64414	0	0	0	1.42267	0	1.57739	0	1.78403	0.712725
Novel	ENSBTAG00000033218	7.74824	-0.146266	0.0670149	-2.18259	0.0290662	0.705837	2.69457	2.47468	2.04608	1.4056	18.7286	22.4902	9.83224	0.81151	0	0.626423	10.6205	2.22612	0	21.6955	2.97775	18.8691	3.50894	5.92079	0.971213	0	27.6591	1.80212	0	26.08	2.89106	9.01785	13.637	11.8873	12.765	9.98371	3.69361	1.75598	0.911036	3.68876	1.84834	0	15.6494	2.28809	0	19.974	39.2487	19.2436
DDO	ENSBTAG00000033367	200.257	0.175886	0.0796707	2.20766	0.0272678	0.705837	399.695	133.632	152.433	215.057	193.842	146.187	240.512	201.254	158.54	188.553	132.166	230.775	219.594	195.26	162.288	281.688	336.859	111.015	194.243	188.918	195.241	183.816	215.48	180.821	258.461	115.11	333.486	198.617	121.976	122.023	204.996	188.768	312.485	243.458	199.158	260.631	152.226	231.097	148.275	417.638	155.211	188.159
Novel	ENSBTAG00000033642	52.0089	-0.188891	0.0884789	-2.13487	0.0327717	0.705837	36.8258	53.2055	41.9446	55.7555	51.5038	64.6595	49.9175	25.9683	32.2034	8.76992	41.3018	39.3282	47.2091	56.7421	61.044	67.3896	54.9735	85.8515	33.0212	29.8292	63.4533	64.8762	25.4293	67.8079	46.8352	41.9065	18.5959	38.1384	48.2232	102.056	50.7872	51.8014	49.196	82.9971	56.3743	37.7549	31.2987	37.3721	12.6191	70.817	62.4412	63.4325
CDH13	ENSBTAG00000034373	1314.54	-0.154717	0.0724847	-2.13447	0.032804	0.705837	1165.85	981.209	1234.81	1168.99	1161.18	1669.9	962.804	1232.68	1694.4	679.668	1105.71	921.615	1193.82	1346.79	1791.12	857.645	1055.02	1817.68	1046	1039.6	795.607	1142.54	1320.98	1337.03	1289.99	1232.26	965.747	991.598	2035.3	1828.13	1414.65	1099.24	1121.49	1305.82	1404.74	1046.18	1468.19	1168.45	2058.5	918.805	1227.42	1285.04
Novel	ENSBTAG00000035018	12.5386	0.190953	0.0892268	2.14008	0.0323479	0.705837	15.2693	9.8987	8.1843	4.2168	3.74573	4.21692	4.53796	21.9108	7.43156	11.2756	17.7008	8.90449	18.5975	5.00666	20.8443	19.7676	32.7502	17.7624	34.9637	39.7722	13.0161	12.6148	8.0303	6.95466	6.93854	7.95693	37.1918	9.41077	26.9482	2.2186	6.46382	3.51196	13.6655	7.37752	5.08292	6.08951	12.804	20.5928	6.30957	5.44746	3.56807	17.1054
ATXN7L3B	ENSBTAG00000035083	1347.16	0.103318	0.0482844	2.13977	0.0323734	0.705837	1501.78	1664.22	1520.23	1416.85	1666.38	1194.79	1412.82	1433.94	1738.99	1432.63	1134.03	1524.89	1386.23	1273.36	1234.28	1568.83	1439.84	1046.5	1409.23	1354.46	1553.79	1531.8	1448.13	1298.78	1412.57	1086.39	1573.21	1554.76	1107.71	1102.65	970.497	1379.32	1228.08	1267.09	1188.94	1265.4	1378.57	1578.02	1640.49	1432.68	1361.22	1416.18
bta-mir-208b	ENSBTAG00000037339	9.75306	0.191127	0.0866622	2.20543	0.0274241	0.705837	24.2512	9.8987	10.2304	14.5245	23.879	1.40564	15.8829	25.9683	4.95438	1.25285	21.2409	29.6816	5.00702	3.33777	7.44438	6.28969	8.18754	4.44059	12.6258	18.7813	1.62701	1.80212	4.01515	10.432	13.8771	15.9139	11.1575	2.47652	4.25498	4.4372	30.4723	14.9258	4.55518	22.1326	6.93126	7.30741	11.3814	7.62695	0	12.7107	14.2723	11.4036
bta-mir-1842	ENSBTAG00000037500	116.848	0.188734	0.0851144	2.21742	0.0265945	0.705837	100.597	137.344	146.294	144.777	152.638	63.2538	167.904	215.05	126.337	353.302	122.725	138.762	132.328	91.7888	104.221	82.6646	106.438	56.2475	131.114	122.631	133.415	127.95	99.0404	99.1039	129.519	97.0745	157.445	97.0795	90.773	72.1046	101.574	117.651	188.584	103.285	115.521	171.724	113.814	138.811	50.4766	96.2384	103.474	99.0687
Novel	ENSBTAG00000037729	141.935	0.125184	0.0555827	2.25221	0.0243091	0.705837	139.22	175.702	144.248	140.092	128.291	163.054	136.895	136.334	96.6103	155.353	155.767	184.026	154.502	106.809	150.377	159.938	170.769	156.901	175.79	178.975	130.161	144.169	131.162	123.445	154.961	137.39	215.712	134.227	137.578	98.7278	149.591	115.895	161.253	123.573	114.597	146.148	137.999	146.438	179.823	136.186	119.53	123.301
H1F0	ENSBTAG00000038439	992.731	0.128456	0.0585963	2.19221	0.0283641	0.705837	1120.94	1022.04	848.099	991.418	941.583	969.892	1106.51	907.268	997.068	1011.05	866.157	1135.32	1145.89	682.575	1040.72	1071.49	1372	1603.05	996.464	1017.51	836.282	708.232	1034.57	1370.07	597.871	756.439	1395.93	1030.23	873.69	1018.34	801.514	1193.19	928.346	1029.16	1081.28	979.193	768.241	1047.18	757.148	1093.12	774.271	1101.87
CR2	ENSBTAG00000038496	151.599	-0.199884	0.0928773	-2.15213	0.0313871	0.705837	56.586	129.92	136.064	158.833	91.7704	213.657	136.139	144.449	183.312	117.141	194.708	40.0702	158.079	160.213	192.065	56.6072	93.5719	316.762	86.4379	79.5444	86.2314	162.19	108.409	128.661	122.581	256.744	89.2603	99.0607	156.016	247.374	331.502	105.359	128.456	210.259	134.929	8.52531	102.432	43.4736	156.162	103.502	244.413	125.44
Novel	ENSBTAG00000038985	10.4473	-0.209795	0.09263	-2.26487	0.0235208	0.705837	2.69457	1.23734	6.13823	14.5245	9.36432	9.83948	6.05061	14.6072	8.67016	0.626423	8.26035	4.45225	2.14587	15.02	11.911	17.9706	7.01789	19.2426	10.6833	7.73349	9.76204	9.01058	5.35354	8.69333	10.4078	12.7311	14.8767	5.44834	14.1833	17.7488	10.1574	13.1699	2.73311	14.755	6.93126	4.87161	9.95868	9.91504	14.1965	9.0791	1.78403	32.0726
CSRNP3	ENSBTAG00000039091	9.50386	-0.192993	0.090342	-2.13625	0.0326593	0.705837	15.2693	2.47468	1.02304	8.90214	12.6418	9.83948	8.31959	10.5496	1.23859	0.626423	9.44041	7.42041	1.43058	15.02	32.7553	15.7242	11.6965	7.40099	10.6833	4.41913	9.76204	3.60423	4.01515	12.1707	17.3464	6.89601	6.19863	14.8591	7.09164	14.4209	8.31063	6.14593	2.73311	12.9107	6.93126	2.4358	7.11335	9.15234	6.30957	5.44746	16.0563	13.5418
FAM98C	ENSBTAG00000039593	102.824	0.171191	0.08036	2.1303	0.0331465	0.705837	101.496	110.123	116.626	74.9654	84.2789	98.3948	91.5155	137.145	126.337	222.38	120.365	157.313	106.578	58.411	83.3771	69.6359	91.2326	87.3317	134.999	145.831	107.382	99.1164	143.207	93.8879	95.405	102.379	122.733	130.265	120.558	68.7767	60.9446	125.553	110.235	105.13	85.4855	170.506	152.226	92.2861	111.995	67.1853	58.8731	81.2506
PHGDH	ENSBTAG00000039719	35.4416	0.191293	0.0904541	2.11481	0.0344461	0.705837	16.1674	38.3575	34.7833	34.6715	22.4744	21.0846	25.7151	26.7798	55.7367	51.9931	33.0414	22.2612	138.766	20.0266	25.3109	26.5066	25.7323	53.2871	23.3091	32.0387	17.8971	30.636	44.1667	53.8986	21.9721	32.3582	45.8699	29.2229	28.3666	28.8418	48.9404	21.9498	50.107	36.8876	36.5046	21.9222	27.0307	35.8467	58.3635	45.3955	42.8168	24.9454
TMEM92	ENSBTAG00000040316	0.955062	-0.126674	0.0579965	-2.18416	0.0289502	0.705837	0	0	0	0.468534	0	0	0	0	2.47719	0.626423	1.18005	0	4.29173	1.66889	0	1.79706	0	0	0	0	0	3.60423	1.33838	1.73867	0	1.06092	0	0	0	0	2.77021	0	0	0	1.38625	1.2179	4.26801	0.762695	0	0	0	0
SPIRE2	ENSBTAG00000040356	5.27029	-0.197367	0.0928775	-2.12502	0.0335849	0.705837	4.49096	6.18669	1.02304	7.49654	3.74573	2.81128	3.78163	3.24604	4.95438	6.26423	5.90025	6.67837	6.4376	1.66889	8.93326	7.18822	4.67859	4.44059	1.94243	4.41913	4.88102	7.20847	4.01515	1.73867	6.36033	6.89601	3.71918	2.47652	4.25498	3.3279	9.23403	3.51196	7.28829	5.53314	4.62084	3.6537	1.42267	3.81348	6.30957	7.26328	5.3521	7.83997
SNORA26	ENSBTAG00000042391	0.522076	-0.110174	0.0519939	-2.11899	0.0340915	0.705837	0	0	0	0.468534	0	1.40564	1.51265	0.81151	0	0	1.18005	0	0	0	2.97775	0.449264	0	1.4802	0	0	0	1.80212	0	1.73867	1.73464	0.530462	0	0	0	0	0	1.75598	0	0	0.462084	0	0	0.762695	0	1.81582	0	0.712725
SNORD50	ENSBTAG00000043202	9.09179	-0.18887	0.0883903	-2.13677	0.0326169	0.705837	0	12.3734	16.3686	6.09094	9.36432	4.21692	8.31959	8.1151	16.1017	4.38496	17.7008	12.6147	7.86818	6.67555	2.97775	4.49264	7.01789	4.44059	7.7697	6.6287	6.50803	1.80212	9.36869	0	4.04748	14.8529	7.43836	3.46712	5.67331	12.2023	5.54042	3.51196	9.11036	3.68876	15.2488	29.2296	4.26801	9.15234	0	1.81582	1.78403	6.41452
LPP	ENSBTAG00000044001	81.499	-0.207051	0.0916259	-2.25974	0.0238372	0.705837	123.95	45.7815	18.4147	82.462	55.2495	96.9892	56.7245	48.6906	30.9649	17.5398	55.4624	40.0702	35.0492	123.498	116.132	77.2734	76.0271	112.495	69.9273	59.6583	73.2153	133.357	32.1212	133.877	80.9497	61.5336	73.1439	63.3988	133.323	129.788	63.7148	70.2392	54.6622	99.5965	73.9334	23.1401	89.6282	53.3887	102.531	65.3695	146.291	79.1124
Novel	ENSBTAG00000044065	57.4973	-0.185961	0.0833091	-2.23218	0.025603	0.705837	39.5204	51.9682	37.8524	66.0633	49.6309	87.1497	40.8416	35.7064	29.7263	15.6606	60.1826	32.6498	46.4938	96.7954	75.9327	58.8536	57.3128	50.3267	48.5606	55.2392	52.0642	37.8444	26.7677	46.944	51.4609	67.3687	42.1507	54.4834	68.0797	73.2139	79.4127	56.1914	40.9966	62.7089	48.5188	34.1012	38.4121	54.1514	58.3635	58.1062	60.6571	71.2725
bta-mir-2329-1	ENSBTAG00000044225	4.85516	0.182093	0.0826762	2.20248	0.0276313	0.705837	8.98191	3.71201	2.04608	7.49654	9.36432	0	2.26898	1.62302	2.47719	0	3.54015	17.0669	2.14587	1.66889	0	3.59411	7.01789	0	0	3.31435	4.88102	3.60423	1.33838	5.216	7.51675	4.2437	7.43836	8.42016	1.41833	0	10.1574	13.1699	6.37725	9.2219	2.7725	2.4358	2.84534	12.2031	1.57739	12.7107	5.3521	9.97815
SCARNA6	ENSBTAG00000044861	2.19801	-0.18459	0.0828523	-2.22794	0.0258848	0.705837	3.59276	3.71201	2.04608	1.87414	1.40465	1.40564	2.26898	1.62302	1.23859	3.75854	1.18005	3.7102	1.43058	3.33777	0	5.84043	1.16965	2.9604	0	1.10478	3.25401	3.60423	1.33838	0	1.15642	8.48739	0	0.495303	2.83666	4.4372	1.84681	2.63397	2.73311	0	2.31042	2.4358	0	0	1.57739	3.63164	1.78403	4.27635
SCARNA7	ENSBTAG00000045275	2.42586	-0.131246	0.0617948	-2.1239	0.0336782	0.705837	3.59276	1.23734	0	0.937068	0	2.81128	0.756326	0.81151	0	7.51707	2.3601	0.742041	1.43058	1.66889	2.97775	4.9419	3.50894	1.4802	3.88485	0	0	1.80212	2.67677	5.216	0	7.42647	0	0.495303	1.41833	5.54651	0.923403	0.87799	0	3.68876	0.462084	1.2179	0	0.762695	3.15479	0	5.3521	0
MYPOP	ENSBTAG00000045708	92.8654	0.167106	0.0756062	2.21022	0.0270899	0.705837	85.3282	126.208	89.0043	104.015	96.4525	78.7159	98.3224	122.538	96.6103	159.111	82.6035	128.373	70.0983	78.4377	150.377	81.766	90.0629	81.4109	116.546	110.478	117.145	106.325	97.702	69.5466	93.6703	80.0998	119.014	117.387	117.721	61.0116	67.4085	88.677	79.2602	71.9308	78.5543	109.611	88.2055	99.9131	171.936	99.8701	76.7135	62.7198
RAF1	ENSBTAG00000045748	1331.21	0.131367	0.0607844	2.16119	0.0306806	0.705837	1394.89	1674.12	1566.27	1250.99	1354.55	1353.63	1509.63	1713.1	1682.01	2407.34	1135.21	1656.24	1315.42	1128.17	1502.28	1067.9	1350.94	966.569	1444.19	1619.61	1400.85	1261.48	1747.93	937.141	1371.52	1024.32	1589.33	1484.92	1292.1	977.294	1018.51	1291.52	1276.36	1091.87	1284.59	1540.65	1351.54	1219.55	1884.98	1280.15	1163.19	1363.44
Novel	ENSBTAG00000046158	86.6524	-0.191501	0.0903013	-2.12069	0.0339481	0.705837	36.8258	90.3257	30.6911	38.4198	81.0014	25.3015	105.886	39.764	91.656	170.387	53.1023	32.6498	62.9454	68.4243	46.1552	112.316	38.5984	105.094	48.5606	53.0296	30.9131	102.721	42.8283	29.5573	75.7458	112.458	27.274	67.3613	338.98	79.8697	199.455	33.3636	40.0856	44.2651	134.466	58.4593	71.1335	41.1856	42.5896	29.0531	85.6336	146.821
KLF11	ENSBTAG00000046218	1300.22	0.158616	0.0737297	2.15132	0.0314509	0.705837	1416.45	1463.77	1599.01	1407.94	1487.52	1256.64	1584.5	1157.21	1250.98	1951.93	1246.13	1750.47	885.528	1321.76	1186.63	1103.84	1101.81	1166.4	1045.03	1069.43	1389.46	1524.59	1651.57	1210.11	1289.99	1224.31	1707.1	1794.48	897.802	1168.09	1070.22	1893.83	1324.65	1521.61	1266.57	845.224	815.189	2209.53	1649.95	1430.87	877.745	944.36
PKP1	ENSBTAG00000046350	0.9879	-0.134771	0.0609342	-2.21174	0.0269848	0.705837	0	0	1.02304	0	0	1.40564	0	0.81151	2.47719	0	2.3601	0.742041	0.715289	0	2.97775	3.14485	1.16965	0	0	0	1.62701	0	0	0	0	1.06092	0	0.990607	1.41833	1.1093	1.84681	3.51196	2.73311	1.84438	0.462084	3.6537	0	0	0	0	0	0
PHRF1	ENSBTAG00000046359	512.98	0.101808	0.0462163	2.20287	0.027604	0.705837	555.98	639.704	561.648	527.569	568.883	497.597	489.343	618.37	635.399	525.569	539.283	610.7	445.625	710.946	457.085	428.148	474.877	412.975	608.95	554.601	517.388	443.321	550.076	505.952	528.486	523.036	570.274	501.742	426.917	441.502	508.795	508.356	609.483	448.184	517.534	382.421	610.325	455.329	506.343	502.982	449.577	552.362
Novel	ENSBTAG00000046419	4.72749	-0.190909	0.0894826	-2.13348	0.0328856	0.705837	5.38915	1.23734	7.16127	0.937068	4.21395	5.62256	6.05061	6.49208	1.23859	0	1.18005	2.22612	3.57645	5.00666	4.46663	6.73896	3.50894	4.44059	3.88485	6.6287	1.62701	1.80212	6.69192	3.47733	5.78212	4.2437	4.95891	1.98121	7.09164	15.5302	5.54042	1.75598	5.46622	7.37752	1.84834	1.2179	4.26801	2.28809	3.15479	0	8.92017	5.7018
Novel	ENSBTAG00000046794	38.7959	-0.169238	0.079216	-2.13641	0.0326461	0.705837	38.6222	17.3227	27.622	29.0491	22.0062	52.0087	44.6233	35.7064	53.2595	18.1663	35.4015	38.5861	53.6467	38.3844	47.6441	41.7815	45.6163	31.0842	38.8485	23.2005	50.4372	32.4381	36.1364	48.6826	54.3519	25.9926	44.6302	43.0914	48.2232	62.1209	26.7787	43.0215	35.5304	14.755	30.4975	58.4593	51.2161	38.1348	29.9705	36.3164	30.3286	42.7635
Novel	ENSBTAG00000046878	1.53737	0.162899	0.0759378	2.14517	0.0319394	0.705837	1.79638	2.47468	3.06911	1.87414	1.87286	0	0	0.81151	0	2.50569	2.3601	1.48408	2.86116	1.66889	0	1.79706	2.3393	5.92079	0	0	0	1.80212	2.67677	1.73867	0	2.12185	1.23973	3.96243	0	1.1093	2.77021	1.75598	3.64414	0	0.462084	1.2179	1.42267	1.52539	6.30957	0	1.78403	0.712725
Novel	ENSBTAG00000046902	18.677	-0.19635	0.0892892	-2.19903	0.0278755	0.705837	18.862	9.8987	18.4147	20.6155	12.1736	22.4902	19.6645	14.6072	3.71578	3.75854	20.0609	14.8408	14.3058	30.04	20.8443	20.6661	16.3751	28.1238	9.71213	20.9909	30.9131	9.01058	10.7071	50.4213	19.081	21.7489	8.67809	8.91546	18.4383	16.6395	16.6213	9.65789	11.8435	16.5994	19.8696	14.6148	12.804	14.4912	25.2383	25.4215	24.9765	25.6581
NRIP1	ENSBTAG00000047293	567.327	-0.199776	0.0903445	-2.21127	0.0270172	0.705837	379.037	535.767	315.096	491.023	602.126	778.725	368.331	330.284	326.989	90.8313	423.638	405.896	247.49	861.145	530.04	650.085	501.779	602.44	464.24	416.503	593.858	612.72	338.611	617.226	471.821	425.961	374.397	953.459	656.686	693.313	313.034	640.933	247.802	680.576	431.124	265.502	423.955	699.392	848.637	477.561	710.045	563.765
HEPH	ENSBTAG00000047416	37.695	-0.183366	0.0816194	-2.2466	0.0246656	0.705837	35.9276	38.3575	23.5299	28.112	41.203	42.1692	24.9588	26.7798	45.828	35.7061	27.1412	28.1976	37.195	35.0466	32.7553	56.6072	26.9019	38.4851	30.1076	27.6196	27.6591	52.2614	36.1364	33.0346	38.162	40.8456	45.8699	23.2793	21.2749	42.1534	68.3319	34.2416	42.8187	27.6657	37.4288	28.0117	25.608	19.0674	37.8574	41.7638	37.4647	36.349
Novel	ENSBTAG00000047548	1.0069	-0.128235	0.0598712	-2.14184	0.0322063	0.705837	0.898191	1.23734	0	0.468534	1.40465	1.40564	0	0	0	1.87927	0	0	0.715289	0	2.97775	6.28969	0	2.9604	0.971213	0	0	0	0	0	4.6257	6.89601	0	0	2.83666	2.2186	0	0	2.73311	0	0.924168	1.2179	0	2.28809	0	0	0	0.712725
NPY1R	ENSBTAG00000047586	24.7355	0.19513	0.0908538	2.14774	0.0317345	0.705837	41.3168	19.7974	28.6451	13.5875	20.1333	9.83948	12.8575	19.4762	22.2947	28.8154	33.0414	17.0669	32.9033	18.3578	23.822	29.2022	26.9019	29.604	19.4243	15.467	9.76204	34.2402	16.0606	48.6826	21.9721	28.1145	13.637	20.8027	36.8765	16.6395	26.7787	56.1914	38.2635	16.5994	17.0971	4.87161	32.7214	18.3047	14.1965	45.3955	42.8168	22.8072
Novel	ENSBTAG00000047676	15.4657	-0.181596	0.08522	-2.13091	0.0330965	0.705837	3.59276	2.47468	24.5529	15.9301	6.08681	15.462	8.31959	4.05755	34.6806	14.4077	11.8005	7.42041	7.15289	25.0333	4.46663	19.7676	9.35719	7.40099	17.4818	19.8861	3.25401	0	14.7222	22.6026	6.93854	9.54832	21.0754	12.3826	18.4383	2.2186	38.7829	2.63397	1.82207	7.37752	5.54501	17.0506	19.9174	3.05078	17.3513	7.26328	16.0563	62.007
DESI1	ENSBTAG00000047942	183.41	-0.171347	0.0759211	-2.25691	0.0240138	0.705837	242.512	225.195	269.059	185.539	146.083	153.215	282.866	162.302	308.41	197.95	187.628	175.122	161.655	156.875	138.466	213.4	118.134	88.8119	129.171	223.166	213.138	212.65	147.222	102.581	174.62	174.522	178.521	161.964	175.873	210.767	137.587	125.553	142.122	188.127	245.367	308.129	169.298	210.504	228.722	128.923	90.9857	192.436
C6orf132	ENSBTAG00000048230	33.2271	-0.191004	0.0901108	-2.11965	0.0340353	0.705837	31.4367	22.2721	20.4608	16.3987	26.2201	29.5184	18.1518	40.5755	70.5999	19.4191	29.5013	14.0988	23.6045	48.3977	38.7108	40.883	14.0358	26.6436	13.597	28.7244	19.5241	10.8127	21.4141	29.5573	31.2234	38.1933	34.7123	34.1759	24.1116	42.1534	35.0893	40.3876	19.1318	31.3545	63.7676	18.2685	24.1854	25.1689	48.8992	27.2373	28.5445	34.2108
ATP6V0B	ENSBTAG00000018889	374.334	0.161486	0.0764279	2.11292	0.0346073	0.70603	368.258	444.204	570.855	351.4	324.006	224.902	422.03	425.231	455.803	717.254	398.857	528.333	474.237	272.029	220.354	411.076	438.618	179.104	428.305	436.39	294.488	317.172	434.975	285.141	437.706	354.349	463.658	403.177	224.096	185.253	396.14	467.969	451.874	269.28	358.577	529.787	372.739	405.754	225.567	355.901	299.718	367.053
FBXO10	ENSBTAG00000012262	56.5214	0.188036	0.0890219	2.11225	0.034665	0.706363	26.0475	89.0883	96.1656	104.483	95.5161	60.4425	62.7751	61.6747	44.5894	25.6833	77.8833	123.921	40.7715	78.4377	64.0217	44.0279	52.6342	66.6089	71.8698	69.6014	40.6752	54.0635	52.197	48.6826	51.4609	91.2395	49.5891	25.2605	72.3347	49.9186	100.651	46.5335	39.1746	53.487	28.6492	40.1907	62.5974	43.4736	59.9409	94.4226	51.737	77.687
Novel	ENSBTAG00000001604	6796.97	0.148889	0.0705525	2.11033	0.0348301	0.708043	6864.88	10144.9	7042.59	8540.9	10443.6	5522.76	8648.59	10476.6	5213.24	5648.45	5056.52	8619.55	6698.68	7708.59	5824.49	5882.21	5450.56	4863.93	8006.68	7953.34	6122.43	5779.39	7587.3	6806.87	7238.06	5350.77	8106.57	7122.96	5141.44	7057.37	7437.09	7577.06	9220.6	7034.47	6810.66	5061.6	8592.92	6479.1	2995.47	6026.7	6081.77	8202.04
TRH	ENSBTAG00000005306	0.778869	-0.0971161	0.0460826	-2.10743	0.03508	0.708043	0	1.23734	0	0	0.936432	0	0	1.62302	2.47719	1.25285	0	0	0	0	4.46663	0	0	0	0	0	1.62701	0	0	0	0.578212	0.530462	0	0	1.41833	0	0	0	0.911036	0	0.924168	14.6148	2.84534	0	0	0	0	0.712725
PREB	ENSBTAG00000007080	877.22	0.146365	0.0693728	2.10983	0.0348731	0.708043	775.139	884.697	1225.6	1056.54	1184.59	662.057	1039.95	995.722	1389.7	1613.66	817.775	837.764	993.537	730.972	792.082	792.052	876.067	541.752	1049.88	1115.83	764.694	724.451	1064.02	566.805	939.594	686.948	922.357	1215.97	679.379	657.816	738.723	899.94	931.99	724.841	946.81	1044.96	874.942	938.878	684.588	866.146	827.792	932.957
UNC119B	ENSBTAG00000007483	56.8895	-0.16226	0.0769387	-2.10895	0.034949	0.708043	47.6041	49.4935	53.198	60.4409	50.5674	64.6595	42.3543	51.1251	58.2139	22.5512	53.1023	40.0702	38.6256	60.0799	64.0217	61.5491	65.5003	54.7673	58.2728	57.4487	45.5562	41.4487	46.8434	39.9893	54.9301	69.4905	29.7534	37.6431	56.7331	59.9023	86.7999	73.7512	46.4628	62.7089	56.8363	21.9222	62.5974	52.626	59.9409	29.0531	53.521	57.018
TMED1	ENSBTAG00000010968	442.526	0.157893	0.0748923	2.10827	0.0350077	0.708043	358.378	666.925	573.924	449.324	439.187	312.052	645.903	571.303	542.504	939.634	440.159	517.945	783.957	347.128	422.841	385.468	447.975	291.599	472.009	451.856	375.839	346.006	587.551	330.346	418.625	378.75	543	555.731	333.307	296.183	403.527	418.801	548.444	355.965	507.368	557.799	452.409	388.975	250.805	303.242	344.319	478.951
CSRP3	ENSBTAG00000011869	24994.5	-0.194299	0.0921885	-2.10763	0.0350632	0.708043	28113.4	12916.6	32413.9	27694.6	39471.6	12201	24138.9	18658.2	52645.2	17953.3	26862.7	17297	17721.3	25680.8	15950.3	11803.5	6845.95	10152.7	8193.15	8294.72	16989.2	12923	19057.2	24525.6	28895.6	29980.1	15780.5	9535.09	28945.2	29983.3	35267.5	8349.69	17844.5	24349.5	41784.9	61401.7	32365.7	12217.6	56106.3	8981.04	33964.4	35119.5
CREB3L2	ENSBTAG00000015802	200.439	-0.177551	0.084194	-2.10883	0.0349596	0.708043	189.518	190.55	136.064	234.267	162.003	289.562	156.56	192.328	116.428	22.5512	193.528	135.051	133.759	228.637	254.598	209.357	182.465	282.718	184.53	157.984	159.447	192.826	141.869	217.333	170.573	201.045	125.212	171.87	296.431	270.669	183.757	180.866	142.122	230.548	220.876	74.292	207.71	147.963	198.751	163.424	237.276	235.199
SNORA57	ENSBTAG00000042273	0.949897	-0.120623	0.0572207	-2.10802	0.0350291	0.708043	0	0	1.02304	0.937068	0.936432	0	6.05061	0	0	1.87927	2.3601	0.742041	0.715289	1.66889	0	0.898528	0	0	0.971213	1.10478	1.62701	0	4.01515	0	1.15642	3.18277	0	1.48591	0	0	0	0	0.911036	1.84438	0.462084	0	0	0	0	0	0	1.42545
Novel	ENSBTAG00000001055	2449.63	0.0902458	0.0428904	2.1041	0.0353697	0.712723	2502.36	2527.88	2870.64	2546.01	2179.08	2606.06	3024.55	2820.81	2887.16	3305.63	2309.36	2728.48	2426.26	2408.2	2575.76	2141.19	2422.34	2488.21	2598.97	2389.65	2152.53	2036.39	2724.95	2352.41	2526.79	2251.28	2754.67	2740.02	2191.32	2245.23	2120.13	2672.6	2913.49	2362.65	2538.23	2562.46	2088.48	2667.91	1599.48	2509.46	2401.31	2515.92
SLC25A24	ENSBTAG00000003752	150.194	-0.173542	0.0824895	-2.1038	0.0353956	0.712723	125.747	85.3763	107.419	142.903	171.367	130.725	115.718	96.5696	127.575	132.802	96.7642	69.0098	110.155	228.637	116.132	137.025	118.134	186.505	91.294	69.6014	95.9934	135.159	69.596	222.549	109.282	153.304	102.897	150.077	154.598	224.079	183.757	156.282	147.588	193.66	182.985	174.16	112.391	109.828	214.525	118.028	276.525	164.639
FAM213B	ENSBTAG00000001727	440.925	0.182228	0.0867367	2.10094	0.0356465	0.714044	293.709	584.023	595.408	415.589	452.297	282.534	661.029	547.769	714.669	1051.76	502.702	501.62	924.154	203.604	330.531	425.004	252.644	239.792	533.196	500.467	375.839	355.017	521.97	339.04	375.26	399.968	638.459	565.637	269.482	212.986	300.106	489.919	717.897	320.922	405.248	864.71	503.625	424.059	410.122	359.532	342.534	439.038
Novel	ENSBTAG00000005448	357.84	0.164462	0.078283	2.10086	0.0356533	0.714044	373.648	633.517	380.57	309.701	316.514	254.421	379.676	369.237	339.375	362.072	473.2	572.856	497.841	332.108	279.909	387.265	536.869	296.04	439.959	397.722	349.807	385.653	393.485	311.221	349.818	424.9	484.733	429.923	312.032	160.849	382.289	371.39	359.859	309.856	322.535	440.88	413.997	428.635	317.056	526.588	301.502	448.304
TMCC3	ENSBTAG00000014375	25.4625	0.166554	0.0792636	2.10127	0.035617	0.714044	31.4367	22.2721	26.599	22.9582	25.2837	19.679	17.3955	13.7957	18.5789	45.7288	21.2409	35.618	21.4587	25.0333	32.7553	29.6514	24.5626	35.5247	29.1364	29.8292	24.4051	23.4275	33.4596	31.296	19.081	21.2185	21.0754	28.7276	43.9682	32.1697	36.9361	22.8278	17.3097	12.9107	16.1729	28.0117	24.1854	22.8809	31.5479	32.6847	21.4084	24.2326
ABCB11	ENSBTAG00000026885	0.620549	-0.0826228	0.0393223	-2.10117	0.035626	0.714044	0.898191	0	0	0.468534	16.3876	0	0	0	1.23859	0	1.18005	0	0	0	1.48888	0	0	0	0	0	0	0	0	0	0.578212	0	0	0	0	2.2186	0	0	0	0	0.462084	1.2179	0	0	0	3.63164	0	0.712725
FOXL1	ENSBTAG00000040605	0.715566	-0.113177	0.0538769	-2.10066	0.0356708	0.714044	1.79638	0	2.04608	0	0	1.40564	1.51265	0	0	0	1.18005	0	0	1.66889	0	0	0	0	1.94243	0	0	5.40635	0	0	1.73464	1.59139	0	0.495303	0	0	1.84681	0	0.911036	0	0	0	0	0	1.57739	0	1.78403	0.712725
MMP17	ENSBTAG00000002145	18.2138	0.180463	0.0860227	2.09785	0.0359187	0.714064	26.0475	27.2214	19.4377	20.6155	18.2604	18.2733	21.9335	17.0417	12.3859	26.3097	20.0609	17.809	21.4587	6.67555	32.7553	14.8257	22.2233	23.6832	21.3667	25.41	14.6431	16.219	20.0758	26.08	8.09497	19.0966	17.3562	13.8685	21.2749	9.98371	17.5447	19.3158	34.6194	18.4438	16.635	10.9611	17.072	13.7285	6.30957	12.7107	17.8403	17.1054
NUDT1	ENSBTAG00000002480	70.1477	0.175933	0.0837948	2.09957	0.035767	0.714064	61.9752	75.4776	66.4975	57.6297	64.6138	67.4707	73.3637	77.0934	76.7928	245.558	60.1826	80.1404	55.0773	60.0799	52.1107	43.5786	79.5361	44.4059	76.7258	95.0114	66.7073	39.6466	76.2879	48.6826	83.8407	62.0641	90.5	108.967	63.8248	54.3558	39.7063	71.9952	109.324	38.732	71.1609	107.175	68.2881	81.6084	77.2922	59.922	55.305	68.4216
CPA5	ENSBTAG00000013476	57.639	-0.177637	0.0846781	-2.0978	0.0359233	0.714064	49.4005	79.1896	30.6911	42.6366	49.1627	87.1497	38.5726	55.9942	23.5333	47.6081	63.7227	26.7135	48.6397	51.7355	52.1107	44.0279	47.9556	28.1238	73.8122	79.5444	48.8102	36.0423	85.6566	43.4666	66.4944	72.1428	64.4658	41.1102	53.8965	55.4651	50.7872	50.0455	44.6408	57.1758	68.3884	76.7278	88.2055	48.0498	31.5479	45.3955	69.5773	63.4325
SH2D3C	ENSBTAG00000015375	327.353	0.145615	0.0693984	2.09824	0.0358837	0.714064	364.666	324.182	346.81	358.428	367.55	213.657	295.724	328.661	292.308	324.487	350.475	272.329	314.727	437.248	311.175	285.732	294.751	230.911	383.629	341.378	201.749	149.576	495.202	337.301	330.159	366.019	254.144	328.882	270.901	348.321	424.766	339.782	489.226	494.294	383.068	350.756	285.957	361.518	203.484	236.057	330.046	444.027
DSCAML1	ENSBTAG00000016692	0.306715	0.0882597	0.0420274	2.10005	0.0357245	0.714064	0	0	1.02304	0	0.468216	0	0	0	0	0.626423	0	0	0.715289	0	0	0.449264	0	1.4802	0	1.10478	1.62701	0	0	0	0	0	1.23973	0.495303	1.41833	0	0.923403	0.87799	0	1.84438	0	0	0	0	1.57739	0	0	0
FOXO1	ENSBTAG00000044105	470.451	-0.190472	0.0907433	-2.09902	0.0358149	0.714064	165.267	389.761	208.7	391.694	390.024	428.72	212.528	175.286	492.96	217.995	175.828	126.889	145.919	822.761	285.864	833.834	147.376	208.708	315.644	227.585	157.82	173.003	516.616	212.117	367.165	228.629	337.206	837.558	568.75	343.883	159.749	760.34	180.385	287.723	376.598	300.822	428.223	486.6	1225.63	210.635	661.877	582.296
RFX6	ENSBTAG00000000264	1.31027	0.118816	0.056874	2.08911	0.0366976	0.7141	10.7783	2.47468	0	2.34267	13.1101	2.81128	5.29428	0	0	1.87927	0	1.48408	0	0	0	0.449264	1.16965	1.4802	0.971213	0	0	1.80212	1.33838	1.73867	1.15642	2.12185	1.23973	1.98121	2.83666	1.1093	3.69361	0	0.911036	1.84438	0.924168	0	0	0	0	1.81582	3.56807	1.42545
PPP2CA	ENSBTAG00000000469	1562.39	-0.162218	0.0777985	-2.0851	0.0370599	0.7141	1671.53	1111.13	1922.29	1807.6	1958.08	1243.99	1622.32	1353.6	2297.59	2198.12	1076.21	1049.25	1145.89	1877.5	1521.63	1486.16	1231.64	962.129	1053.77	1059.49	1283.71	1212.82	1314.29	1283.13	1507.98	1091.69	1144.27	1372.98	1419.75	1379.97	1541.16	1129.97	1483.17	1267.09	1876.52	2808.48	1236.3	1341.58	1405.46	1093.12	1716.24	1642.12
FBXW2	ENSBTAG00000000712	299.129	0.0700212	0.03345	2.09331	0.0363217	0.7141	301.792	332.844	286.451	283.931	324.006	262.855	338.078	327.85	278.684	378.359	274.952	295.332	316.873	307.075	260.553	285.283	290.073	245.713	314.673	279.51	297.742	282.932	317.197	246.89	310.5	283.797	306.212	302.63	292.176	276.216	319.498	325.734	286.976	359.654	293.885	277.681	305.874	293.638	337.562	317.768	285.445	318.588
FBXL6	ENSBTAG00000000856	55.2447	0.160219	0.0767586	2.08731	0.0368605	0.7141	63.7716	76.7149	71.6127	56.2241	47.2898	46.3861	82.4396	62.4862	58.2139	80.1821	61.3626	87.5608	73.6748	41.7222	20.8443	41.7815	54.9735	44.4059	61.1864	80.6492	42.3022	59.4698	85.6566	53.8986	61.2905	61.5336	59.5069	54.4834	42.5498	36.6069	82.1829	57.0694	54.6622	44.2651	47.5947	48.7161	65.4428	48.0498	23.6609	65.3695	41.0328	54.8798
Novel	ENSBTAG00000001605	0.594613	-0.115879	0.0554317	-2.09048	0.0365749	0.7141	0.898191	0	0	0	0.468216	1.40564	1.51265	0	0	1.25285	0	0.742041	0	0	2.97775	0.898528	0	0	0	1.10478	0	0	0	0	0	0	1.23973	0.990607	0	0	1.84681	0.87799	0	0	0.462084	1.2179	0	0	0	0	0	3.56362
PDPN	ENSBTAG00000001788	80.6553	-0.18138	0.0866637	-2.09292	0.0363565	0.7141	66.4661	63.1042	99.2347	62.315	43.5441	81.5271	53.6992	86.8315	118.905	82.6878	90.8639	47.4906	105.148	85.1132	125.066	79.0704	50.2949	72.5297	24.2803	35.3531	52.0642	124.346	111.086	74.7626	63.6033	94.4222	29.7534	72.3143	69.4981	96.5092	37.8595	64.9713	105.68	55.3314	118.294	81.5994	83.9375	54.9141	86.7566	98.0542	76.7135	73.4106
UBE3B	ENSBTAG00000002698	578.183	-0.137527	0.0660333	-2.0827	0.0372789	0.7141	704.182	801.795	368.294	652.668	665.803	518.681	448.502	615.124	636.637	394.646	467.3	617.378	316.873	679.237	744.438	597.072	593.012	617.242	542.908	487.21	697.986	683.002	501.894	587.669	785.79	507.122	798.384	705.807	500.67	601.241	444.157	502.211	300.642	514.582	533.707	436.009	470.904	528.548	522.117	682.748	693.989	714.15
TMEM55B	ENSBTAG00000002748	173.656	0.134486	0.064511	2.08469	0.0370972	0.7141	166.165	191.787	250.644	193.036	200.865	143.375	213.284	216.673	199.414	194.191	202.969	198.867	206.719	148.531	174.199	159.938	185.974	131.738	202.012	196.651	165.955	118.94	204.773	161.696	161.321	193.088	195.877	156.021	112.048	126.46	221.617	175.598	199.517	153.084	238.435	275.246	140.844	179.233	108.84	212.451	158.779	180.319
SLC35C1	ENSBTAG00000003199	48.518	0.160837	0.077505	2.07518	0.0379697	0.7141	56.586	77.9523	39.8985	56.2241	36.5209	39.3579	45.3796	49.5021	50.7824	57.6309	47.202	71.2359	36.4797	50.0666	61.044	47.622	43.277	51.8069	69.9273	56.344	61.8263	75.6889	61.5657	41.728	49.148	41.376	66.9452	50.0257	65.2431	39.9348	35.0893	31.6077	51.018	51.6426	48.0567	29.2296	41.2574	50.3379	72.5601	70.817	33.8966	42.0508
NOL3	ENSBTAG00000003519	1316.41	0.159756	0.0769383	2.07641	0.0378558	0.7141	1231.42	1832.5	1450.67	1198.51	1051.61	1037.36	1582.23	1374.7	1405.8	3339.46	1335.82	1523.41	1859.04	809.41	1095.81	1273.21	1308.84	870.356	1407.29	1478.2	1018.51	1147.95	1994.19	827.605	1310.81	1148.98	1531.06	1465.6	1509.1	897.425	958.493	1109.78	1927.75	1112.16	1112.7	2551.5	1690.13	1161.59	1304.5	1278.34	1143.57	1171.72
ZMAT1	ENSBTAG00000003601	4.63933	0.189373	0.0910907	2.07895	0.0376222	0.7141	8.98191	4.94935	2.04608	5.62241	3.74573	1.40564	0.756326	7.30359	1.23859	3.13211	2.3601	4.45225	4.29173	3.33777	7.44438	3.14485	12.8661	10.3614	5.82728	6.6287	3.25401	1.80212	4.01515	8.69333	3.46927	5.83508	3.71918	1.48591	4.25498	4.4372	8.31063	4.38995	3.64414	7.37752	4.62084	4.87161	4.26801	1.52539	1.57739	7.26328	7.13614	8.5527
ROBO3	ENSBTAG00000004355	4.06772	-0.183244	0.0880511	-2.08111	0.0374242	0.7141	2.69457	4.94935	3.06911	2.8112	3.27751	2.81128	3.78163	6.49208	0	5.01138	4.7202	0.742041	1.43058	1.66889	5.95551	4.04337	1.16965	4.44059	5.82728	2.20957	6.50803	1.80212	4.01515	3.47733	5.78212	5.83508	4.95891	0.990607	4.25498	5.54651	6.46382	2.63397	4.55518	1.84438	8.7796	6.08951	4.26801	0	1.57739	0	1.78403	5.7018
MTHFD2	ENSBTAG00000004881	21.4619	-0.1787	0.0855177	-2.08962	0.0366515	0.7141	15.2693	12.3734	8.1843	16.8672	15.4511	22.4902	16.6392	18.6647	17.3403	10.0228	28.3212	14.8408	20.7434	15.02	10.4221	24.7095	17.5447	29.604	9.71213	14.3622	14.6431	28.8339	20.0758	24.3413	20.2374	24.4013	13.637	25.7558	19.8566	29.9511	22.1617	27.2177	20.9538	23.9769	24.9525	10.9611	14.2267	25.1689	33.1252	25.4215	41.0328	22.8072
C5orf51	ENSBTAG00000004929	96.9828	-0.15147	0.0731219	-2.07147	0.0383145	0.7141	103.292	86.6136	70.5896	106.357	110.967	102.612	83.9522	73.8474	90.4174	30.6947	95.5841	83.8506	56.5078	91.7888	105.71	102.881	108.777	115.455	88.3804	68.4966	91.1124	106.325	62.904	133.877	98.8742	99.1964	86.7809	91.1358	95.028	94.2906	70.1787	107.115	57.3953	84.8415	114.135	59.6772	125.195	93.8115	82.0244	121.66	180.187	103.345
HSPBAP1	ENSBTAG00000005066	64.8376	0.133133	0.0637436	2.08857	0.036746	0.7141	61.077	61.8669	68.5436	49.6646	54.7813	71.6877	77.9016	82.774	66.8841	102.733	50.7422	63.8155	65.0913	61.7488	49.1329	55.7087	77.1968	66.6089	72.841	79.5444	81.3504	64.8762	69.596	73.0239	58.9776	56.7594	80.5822	69.8378	51.0598	61.0116	62.7914	62.3373	71.9719	60.8646	76.7059	81.5994	72.5561	58.7275	64.6731	78.0802	74.9294	74.8361
SLC41A3	ENSBTAG00000005617	54.221	0.17812	0.0855677	2.08163	0.0373764	0.7141	52.0951	85.3763	51.1519	61.3779	38.8619	32.3297	47.6486	77.0934	45.828	73.2914	41.3018	89.7869	41.4868	56.7421	65.5106	66.4911	66.67	45.8861	62.1576	76.2301	73.2153	43.2508	60.2273	60.8533	58.9776	44.5588	70.6644	76.772	31.2032	26.6232	24.0085	74.6292	91.1036	44.2651	32.3459	59.6772	62.5974	54.1514	25.2383	63.5537	37.4647	36.349
RHEBL1	ENSBTAG00000006557	3.04903	0.187753	0.0895788	2.09595	0.0360867	0.7141	3.59276	1.23734	4.09215	3.74827	4.21395	0	4.53796	0	0	3.75854	0	5.19429	3.57645	5.00666	2.97775	1.79706	8.18754	2.9604	1.94243	4.41913	6.50803	1.80212	1.33838	5.216	2.31285	2.65231	6.19863	2.47652	1.41833	0	5.54042	2.63397	4.55518	5.53314	3.69667	1.2179	2.84534	3.81348	1.57739	3.63164	1.78403	4.27635
SPTBN5	ENSBTAG00000006790	67.163	0.189762	0.0914741	2.07449	0.0380338	0.7141	81.7354	58.1549	50.1289	76.371	119.863	28.1128	69.582	131.465	26.0105	26.3097	73.1631	85.3347	115.162	71.7621	62.5328	47.1727	57.3128	37.0049	99.0637	101.64	48.8102	66.6783	82.9798	83.4559	65.9162	93.8918	83.0617	50.521	39.7132	43.2627	95.1106	87.799	123.901	66.3977	49.9051	82.8173	79.6695	57.9649	3.15479	49.0271	51.737	73.4106
PABPN1	ENSBTAG00000006884	611.207	0.163576	0.0784766	2.08439	0.0371251	0.7141	492.209	778.285	688.505	787.605	740.25	539.766	774.478	800.148	293.547	490.489	699.77	800.662	678.809	482.308	489.84	562.478	788.343	531.391	784.74	753.462	533.658	468.55	604.95	528.554	652.801	684.296	716.562	617.148	295.012	498.076	796.897	721.708	877.328	516.426	579.453	733.177	584.717	830.575	151.43	586.51	460.281	598.689
TREM2	ENSBTAG00000007275	2.62414	-0.15431	0.0741933	-2.07984	0.0375399	0.7141	2.69457	0	2.04608	1.4056	0.468216	5.62256	2.26898	0	6.19297	4.38496	0	0	5.72231	1.66889	1.48888	0	2.3393	2.9604	1.94243	0	1.62701	0	9.36869	1.73867	0.578212	3.18277	0	1.98121	2.83666	11.093	0	0	1.82207	1.84438	4.62084	2.4358	0	0.762695	1.57739	3.63164	5.3521	1.42545
KCNN1	ENSBTAG00000008626	16.5024	-0.193826	0.0928776	-2.0869	0.036897	0.7141	14.3711	17.3227	35.8063	12.1819	30.4341	16.8677	36.3037	21.9108	9.90875	12.5285	16.5207	8.16245	19.3128	30.04	19.3554	26.5066	7.01789	7.40099	8.74092	9.94305	17.8971	3.60423	16.0606	15.648	16.1899	18.0357	3.71918	5.94364	26.9482	11.093	18.4681	5.26794	15.4876	9.2219	12.9384	30.4475	19.9174	14.4912	11.0417	3.63164	28.5445	9.97815
HOOK2	ENSBTAG00000008654	196.942	0.158209	0.076282	2.074	0.038079	0.7141	191.315	288.3	192.331	197.721	168.558	167.271	230.68	241.018	74.3156	175.398	278.492	259.714	185.975	188.584	169.732	159.489	233.93	139.139	241.832	224.271	206.63	120.742	188.712	153.003	225.503	276.901	276.459	218.924	148.924	126.46	246.549	274.811	296.087	188.127	143.246	261.849	290.225	269.994	121.459	179.766	181.971	194.574
POLG	ENSBTAG00000009098	725.429	0.0957083	0.0459719	2.08189	0.0373527	0.7141	738.313	942.851	715.104	685.933	684.064	506.03	716.997	848.028	811.279	841.912	677.349	856.315	685.962	762.681	602.995	778.125	796.531	578.757	713.841	761.196	694.732	893.85	857.904	632.874	697.324	630.719	860.37	852.913	573.005	612.334	683.319	705.026	747.05	706.398	817.427	688.114	722.716	742.865	854.947	731.775	656.524	701.321
ZFAND5	ENSBTAG00000009417	4866.79	0.13997	0.0674851	2.07409	0.0380706	0.7141	6078.96	4554.64	6302.94	4766.86	6386.47	4065.11	4528.88	4071.34	5332.15	6934.5	2793.18	6437.95	3275.31	5540.7	4070.59	5498.54	4902	4612.3	4021.79	4115.32	5744.96	6037.09	6768.21	5907.98	3405.09	2735.06	5509.35	4640.5	4856.36	5191.53	3521.86	4676.18	4422.17	3349.39	5197.52	5060.38	4642.17	4348.89	4325.21	7513.86	5059.52	4649.82
NRROS	ENSBTAG00000009614	82.7023	0.148991	0.0719225	2.07155	0.038307	0.7141	114.07	65.5789	110.488	109.168	74.4464	74.4989	59.7498	82.774	85.463	90.8313	93.224	77.1723	110.155	116.822	55.0884	70.9837	70.1789	65.1287	84.4955	119.317	68.3343	86.5016	93.6869	90.4106	71.1201	99.7269	61.9863	58.9411	76.5897	90.9627	155.132	64.0933	109.324	94.0634	55.9122	91.3426	82.5148	106.777	67.8279	72.6328	62.4412	62.7198
DCST2	ENSBTAG00000010638	81.1233	0.165313	0.0794818	2.07989	0.0375359	0.7141	49.4005	94.0377	130.949	85.7417	94.1115	61.8482	99.0788	97.3812	115.189	156.606	70.803	117.242	79.3971	83.4443	72.955	60.6506	87.7236	60.6881	101.977	92.8018	105.755	68.4804	109.747	45.2053	76.9022	89.1176	106.616	113.424	76.5897	56.5744	45.2468	90.433	118.435	44.2651	71.623	91.3426	86.7828	81.6084	47.3218	52.6588	62.4412	66.9961
PRPF6	ENSBTAG00000011656	915.952	0.0832378	0.0400723	2.07719	0.0377841	0.7141	943.101	1114.84	923.803	961.431	940.646	927.723	967.341	992.476	1013.17	1410.08	893.298	1023.27	879.09	846.125	936.504	902.571	884.254	966.569	986.752	920.285	951.799	798.338	1090.78	728.501	923.404	859.879	1009.14	902.443	877.945	921.829	833.833	917.5	1023.09	824.438	846.538	890.286	852.179	819.135	1135.72	922.436	799.247	937.233
PRDM5	ENSBTAG00000012111	23.1346	-0.184105	0.0879587	-2.09309	0.0363414	0.7141	32.3349	18.5601	13.2995	19.6784	18.7286	22.4902	23.4461	19.4762	8.67016	3.75854	22.421	18.551	17.1669	16.6889	28.2887	35.4918	23.393	35.5247	13.597	22.0957	8.13504	12.6148	17.399	27.8186	22.5503	25.4622	12.3973	20.3074	34.0399	42.1534	15.6979	21.0718	11.8435	20.2882	24.0284	17.0506	18.4947	22.8809	25.2383	23.6057	19.6244	19.9563
MTRF1	ENSBTAG00000012260	130.268	-0.125976	0.0604984	-2.0823	0.0373154	0.7141	149.998	105.174	108.442	105.889	143.742	160.243	126.307	141.203	131.291	156.606	141.606	119.469	92.2723	150.2	141.443	132.084	98.2505	142.099	101.977	110.478	154.566	104.523	111.086	92.1493	148.022	119.354	148.767	129.77	138.996	166.395	77.5659	121.163	91.1036	178.905	109.052	185.121	119.504	149.488	171.936	121.66	137.371	119.025
TMEM8C	ENSBTAG00000013242	16.9464	-0.193288	0.0928472	-2.08179	0.0373617	0.7141	8.98191	17.3227	10.2304	8.90214	11.2372	14.0564	15.8829	12.1726	14.8631	10.6492	14.1606	9.64653	17.1669	16.6889	35.733	26.0573	14.0358	26.6436	10.6833	13.2574	9.76204	1.80212	20.0758	22.6026	8.09497	5.83508	9.91781	15.3544	26.9482	17.7488	2.77021	7.90191	13.6655	3.68876	17.0971	24.358	21.34	19.8301	34.7026	5.44746	17.8403	19.9563
ATP2B4	ENSBTAG00000014059	181.157	-0.175336	0.0846022	-2.07248	0.0382208	0.7141	202.093	133.632	95.1425	163.518	124.077	175.705	101.348	139.58	127.575	27.5626	180.548	152.86	118.023	203.604	190.576	193.633	154.394	248.673	139.855	141.412	206.63	227.067	129.823	206.901	128.941	234.464	119.014	166.422	241.116	199.674	222.54	227.4	109.324	234.236	234.277	60.8951	155.071	152.539	205.061	187.029	240.845	171.054
CLK2	ENSBTAG00000014393	323.705	0.101399	0.0489004	2.07357	0.0381189	0.7141	294.607	340.268	342.718	350.932	344.139	296.59	363.793	381.41	257.628	318.223	355.195	373.247	335.471	307.075	293.309	282.138	300.6	353.767	371.975	384.465	273.337	263.109	317.197	330.346	292.575	347.453	338.445	246.661	331.889	328.353	358.281	376.658	406.322	272.968	335.473	341.012	312.987	315.756	209.793	274.189	262.253	357.075
PBX2	ENSBTAG00000014421	396.2	0.0943719	0.0455449	2.07206	0.0382596	0.7141	424.844	504.834	360.109	402.002	408.285	364.061	436.4	463.372	382.726	389.008	400.037	483.069	339.047	353.804	442.196	304.601	457.332	387.812	488.52	489.419	343.299	367.632	476.465	276.448	447.536	438.692	416.548	377.421	347.49	373.834	423.842	377.536	419.988	372.565	385.84	359.281	493.666	396.602	370.687	383.138	313.99	445.453
PHF23	ENSBTAG00000014881	284.398	0.131211	0.0625931	2.09625	0.0360596	0.7141	296.403	287.062	383.639	286.743	305.277	274.1	272.278	308.374	453.325	567.539	234.83	334.66	294.699	270.36	247.154	246.197	262.001	300.48	220.465	311.549	286.353	300.953	294.444	194.73	238.802	234.995	256.623	271.426	300.686	251.811	276.098	281.835	363.503	265.591	249.987	342.23	273.152	275.333	394.348	250.583	280.093	245.89
HHIP	ENSBTAG00000016071	21.4612	-0.187532	0.0904092	-2.07426	0.0380554	0.7141	11.6765	19.7974	10.2304	20.147	17.7922	12.6508	21.1771	12.1726	11.1473	16.9134	27.1412	17.0669	14.3058	35.0466	17.8665	25.608	9.35719	37.0049	19.4243	22.0957	24.4051	41.4487	17.399	33.0346	26.0195	34.48	18.5959	14.8591	28.3666	19.9674	18.4681	24.5837	23.6869	16.5994	11.09	7.30741	24.1854	13.7285	26.8157	29.0531	33.8966	5.7018
PSRC1	ENSBTAG00000018806	14.6652	0.18657	0.0894391	2.086	0.0369784	0.7141	16.1674	8.66136	12.2765	16.8672	15.4511	9.83948	12.8575	21.9108	2.47719	15.6606	12.9806	21.5192	20.7434	8.34443	13.3999	11.2316	9.35719	8.88119	17.4818	11.0478	8.13504	28.8339	28.1061	17.3867	17.9246	23.8708	16.1164	20.8027	11.3466	9.98371	24.0085	27.2177	16.3987	18.4438	15.7109	21.9222	9.95868	19.0674	9.46436	16.3424	16.0563	14.9672
TMC8	ENSBTAG00000019067	56.7511	-0.193931	0.0927714	-2.09042	0.0365803	0.7141	22.4548	29.6961	32.7372	68.8745	39.3302	40.7636	59.7498	51.1251	76.7928	82.6878	33.0414	21.5192	44.3479	61.7488	44.6663	66.0418	30.4109	11.8416	46.6182	37.5626	37.4212	10.8127	68.2576	24.3413	67.0726	49.333	49.5891	55.9693	48.2232	23.2953	54.4808	50.0455	51.018	51.6426	101.658	71.8562	44.1027	41.9482	34.7026	16.3424	51.737	64.8579
Novel	ENSBTAG00000019163	49.7449	0.184074	0.0878044	2.09641	0.0360457	0.7141	31.4367	69.2909	66.4975	55.7555	50.5674	37.9523	84.7086	73.0359	80.5086	121.526	43.6619	44.5225	77.9665	51.7355	41.6886	46.2742	45.6163	17.7624	40.7909	50.82	39.0482	19.8233	76.2879	38.2506	65.3379	50.3939	55.7877	57.9505	32.6215	24.4046	51.7106	36.8756	69.2388	42.4207	67.0022	105.957	38.4121	56.4395	44.167	63.5537	35.6807	41.338
TYW5	ENSBTAG00000019232	97.8588	-0.131838	0.0633087	-2.08246	0.0373007	0.7141	105.088	80.427	84.9122	99.3292	115.649	102.612	111.936	79.5279	75.5542	41.9703	96.7642	105.37	72.2442	113.484	116.132	108.273	105.268	100.653	99.0637	109.374	133.415	113.533	88.3333	109.536	113.33	93.8918	81.822	126.798	103.538	122.023	67.4085	97.4569	59.2174	105.13	94.7272	71.8562	85.3602	102.964	85.1792	76.2644	119.53	118.312
MED28	ENSBTAG00000019441	211.026	-0.110533	0.0528166	-2.09276	0.0363702	0.7141	215.566	184.363	192.331	198.19	207.42	285.345	254.126	198.82	221.708	256.207	211.229	198.125	248.921	150.2	248.642	234.516	242.117	204.267	219.494	225.376	205.003	245.088	184.697	173.867	215.673	232.342	159.925	218.924	197.148	204.111	123.736	222.132	161.253	199.193	201.931	334.923	207.71	195.25	209.793	197.924	240.845	169.628
LA-DQB	ENSBTAG00000019588	213.5	0.148223	0.0713455	2.07753	0.0377524	0.7141	61.077	68.0536	57.2901	59.9723	99.7301	16.8677	82.4396	17.8532	50.7824	920.841	113.285	187.736	94.4182	26.7022	22.3332	66.4911	30.4109	50.3267	730.352	823.064	128.534	309.964	52.197	119.968	19.6592	99.7269	85.5411	50.521	374.439	28.8418	21.2383	38.6316	850.908	379.942	615.958	47.4982	352.822	318.807	936.971	107.133	146.291	549.511
LETM1	ENSBTAG00000020108	417.329	-0.0986508	0.0475772	-2.07349	0.0381269	0.7141	445.503	425.644	375.455	384.198	387.215	400.607	378.163	386.279	488.006	404.669	375.256	393.282	419.159	467.288	410.93	472.626	408.207	315.282	383.629	401.036	351.434	344.204	380.101	328.608	471.243	367.08	471.096	430.419	477.977	484.765	388.753	390.706	428.187	383.631	360.426	344.666	377.007	416.432	602.564	355.901	444.224	436.9
BACH2	ENSBTAG00000020713	12.0674	-0.193216	0.0925197	-2.08838	0.0367638	0.7141	7.18553	7.42403	8.1843	14.056	5.61859	25.3015	7.56326	12.9842	16.1017	2.50569	5.90025	9.64653	4.29173	18.3578	16.3776	8.53601	14.0358	16.2822	10.6833	6.6287	14.6431	12.6148	6.69192	10.432	6.93854	9.54832	12.3973	7.42955	9.9283	18.8581	8.31063	10.5359	8.19933	14.755	13.4004	1.2179	15.6494	12.2031	4.73218	16.3424	7.13614	12.1163
ARHGEF7	ENSBTAG00000020726	525.147	0.0844921	0.0407032	2.07581	0.0379115	0.7141	540.711	487.511	614.846	625.024	525.339	491.974	483.293	632.978	535.073	452.904	544.003	507.556	491.404	570.759	625.328	535.073	580.146	572.837	630.317	593.269	419.768	475.759	422.929	518.122	457.366	572.899	520.685	554.245	540.383	563.525	592.825	524.16	523.846	616.023	576.681	360.499	483.708	466.007	563.129	553.825	472.769	517.438
ZNF219	ENSBTAG00000021008	468.719	0.139163	0.0669743	2.07785	0.037723	0.7141	376.342	498.647	534.026	387.946	505.674	368.278	571.783	467.43	431.031	880.124	467.3	645.576	398.416	410.546	430.285	419.612	403.529	324.163	514.743	533.61	497.864	425.299	531.338	366.858	522.125	437.631	623.582	667.669	455.283	309.495	349.046	470.603	573.953	348.588	326.693	546.838	478.017	609.394	493.724	506.614	369.295	457.569
Novel	ENSBTAG00000021433	93.7348	-0.175872	0.0846502	-2.07763	0.0377434	0.7141	83.5318	51.9682	109.465	77.3081	64.1456	132.13	82.4396	60.8632	49.5438	18.1663	93.224	76.4302	86.55	96.7954	132.51	109.171	67.8396	108.054	69.9273	91.697	76.4694	102.721	93.6869	86.9333	160.165	76.3865	90.5	130.265	124.813	116.477	78.4893	96.5789	68.3277	116.196	75.7818	38.9728	99.5868	86.9473	72.5601	70.817	126.666	93.3669
ERBB2	ENSBTAG00000021798	1025.23	0.126706	0.0609378	2.07926	0.0375933	0.7141	1189.21	1104.94	1216.39	871.941	913.022	1075.31	1271.38	1491.55	1042.9	1173.92	961.741	1346.8	1172.36	1029.7	1240.23	904.817	1294.8	891.079	1271.32	1204.21	932.275	1068.66	1204.55	780.661	990.477	885.872	1543.46	999.522	1001.34	766.527	963.11	1230.94	1075.93	802.305	760.128	696.64	1017.21	1121.16	963.787	1178.47	874.177	1037.73
ITSN2	ENSBTAG00000023172	251.412	-0.129277	0.061777	-2.09264	0.0363814	0.7141	275.745	199.211	175.963	264.253	211.166	355.627	217.066	249.945	241.526	106.492	227.75	192.931	191.697	282.042	279.909	318.977	243.287	284.198	245.717	252.995	219.646	237.879	247.601	260.8	224.346	239.769	203.315	260.53	252.462	318.369	273.327	289.737	189.496	228.703	262.926	176.596	231.895	247.876	231.877	250.583	264.037	296.493
QRICH2	ENSBTAG00000030173	18.8467	0.189865	0.090891	2.08893	0.0367137	0.7141	22.4548	30.9334	12.2765	21.084	23.879	21.0846	24.9588	23.5338	9.90875	5.6378	28.3212	28.1976	20.7434	20.0266	11.911	20.2169	15.2054	14.802	34.9637	35.3531	17.8971	14.4169	14.7222	17.3867	16.1899	28.1145	7.43836	18.3262	22.6932	7.76511	26.7787	20.1938	10.9324	9.2219	16.1729	13.3969	32.7214	21.3555	4.73218	56.2904	14.2723	15.6799
ZNF484	ENSBTAG00000031682	112.564	-0.146582	0.0702807	-2.08567	0.0370086	0.7141	123.052	65.5789	112.534	88.5529	115.649	78.7159	90.0028	100.627	76.7928	61.3894	122.725	110.564	95.8487	73.431	126.555	104.229	118.134	139.139	103.92	116.002	183.852	122.544	78.9647	123.445	120.846	115.11	117.774	69.8378	141.833	159.739	121.889	129.943	87.4595	110.663	83.6372	129.098	102.432	86.9473	89.9114	136.186	124.882	101.207
AIFM3	ENSBTAG00000038132	3.33001	0.174402	0.0836764	2.08425	0.0371378	0.7141	0	6.18669	2.04608	1.87414	1.87286	0	0.756326	1.62302	0	3.13211	1.18005	6.67837	9.29876	1.66889	2.97775	3.14485	4.67859	5.92079	8.74092	4.41913	3.25401	1.80212	6.69192	6.95466	4.6257	7.95693	7.43836	4.95303	0	1.1093	10.1574	7.90191	2.73311	0	0.924168	3.6537	1.42267	2.28809	1.57739	1.81582	1.78403	2.8509
ZNF613	ENSBTAG00000038487	161.859	-0.131031	0.0632262	-2.07242	0.0382264	0.7141	129.34	123.734	142.202	133.532	178.859	177.111	167.904	158.244	136.245	117.767	221.85	178.832	128.752	165.22	108.688	187.343	113.456	155.421	99.0637	110.478	187.106	133.357	171.313	151.264	133.567	176.113	131.411	125.807	194.311	174.16	202.225	201.06	172.186	178.905	196.386	203.39	196.328	117.455	130.924	167.055	174.835	213.817
SNORA51	ENSBTAG00000043077	0.921932	-0.131934	0.0636135	-2.07399	0.0380802	0.7141	0.898191	1.23734	2.04608	0.468534	0.468216	1.40564	2.26898	2.43453	0	1.25285	1.18005	0	0	1.66889	2.97775	0.449264	0	1.4802	0.971213	0	1.62701	1.80212	0	0	1.73464	2.65231	0	0.495303	0	0	0.923403	0	0	0	0.924168	1.2179	0	1.52539	0	1.81582	0	0.712725
LMBR1L	ENSBTAG00000044048	229.471	0.15234	0.0731432	2.08276	0.0372732	0.7141	247.901	339.031	231.207	203.812	187.755	136.347	279.841	234.526	240.287	360.193	227.75	287.17	175.961	195.26	171.221	184.198	259.662	111.015	316.615	330.33	235.916	243.286	282.399	186.037	254.991	226.507	287.617	282.818	167.363	169.723	161.596	259.885	292.443	195.504	195.924	210.697	230.472	286.011	192.442	292.347	176.619	282.952
bta-mir-2382	ENSBTAG00000044606	170.023	0.171997	0.0827216	2.07922	0.037597	0.7141	111.376	170.753	242.46	197.253	215.379	172.894	287.404	305.939	236.571	459.168	177.008	198.125	175.961	108.478	214.398	115.012	171.938	133.218	169.962	224.271	156.193	178.41	135.177	114.752	192.545	131.024	261.582	163.945	137.578	155.302	167.136	161.55	190.407	130.951	144.632	226.53	159.339	208.216	88.334	152.529	139.155	163.927
Novel	ENSBTAG00000046444	180.258	0.133577	0.064212	2.08025	0.037503	0.7141	246.104	139.819	206.654	147.588	151.702	147.592	163.367	162.302	174.642	223.633	186.448	233.743	152.357	191.922	232.265	134.779	177.787	276.797	229.206	197.756	274.964	126.148	202.096	159.957	181.559	191.497	219.432	151.563	221.259	174.16	144.974	204.572	170.364	197.349	165.888	249.67	237.586	162.454	153.007	228.793	119.53	163.214
Novel	ENSBTAG00000047607	0.253472	-0.0785232	0.0375837	-2.08929	0.0366816	0.7141	0	0	0	0.468534	0	0	0.756326	0	0	0	0	0.742041	0	0	1.48888	0	0	0	0	0	0	3.60423	1.33838	0	0.578212	0	0	0	0	1.1093	0	0	0	0	0	0	0	0	0	0	0	0
FNDC5	ENSBTAG00000002184	39.3295	-0.188607	0.0911275	-2.06971	0.0384799	0.714586	46.7059	42.0695	38.8754	31.3918	48.6945	49.1974	68.0694	43.8215	37.1578	20.6719	25.9611	18.551	18.5975	50.0666	62.5328	66.4911	37.4287	23.6832	35.9349	37.5626	32.5401	7.20847	36.1364	26.08	28.9106	13.2616	26.0343	39.129	56.7331	26.6232	46.1702	12.2919	27.3311	29.5101	30.4975	48.7161	38.4121	38.1348	63.0957	36.3164	26.7605	33.4981
ARG1	ENSBTAG00000012403	0.911528	-0.121047	0.0585062	-2.06896	0.0385503	0.714586	0.898191	0	1.02304	1.4056	0	1.40564	3.02531	0	1.23859	0	1.18005	1.48408	0.715289	1.66889	2.97775	0.898528	1.16965	0	0	0	4.88102	0	0	0	0	0	2.47945	0.495303	0	3.3279	0.923403	0	1.82207	0	0.462084	4.87161	0	0	1.57739	0	1.78403	0
Novel	ENSBTAG00000013529	0.696209	0.116914	0.0565055	2.06908	0.0385387	0.714586	0.898191	1.23734	2.04608	0	0	0	0	0	0	1.87927	0	0.742041	0	0	0	0.449264	1.16965	2.9604	2.91364	0	0	0	1.33838	3.47733	0.578212	0.530462	0	0.990607	0	0	1.84681	0	0	3.68876	0.924168	0	0	1.52539	1.57739	0	3.56807	0.712725
RUNDC3B	ENSBTAG00000021313	6.02552	0.190566	0.0920722	2.06974	0.0384766	0.714586	4.49096	4.94935	2.04608	9.83921	10.769	4.21692	2.26898	8.1151	0	5.6378	3.54015	13.3567	5.72231	8.34443	5.95551	4.9419	7.01789	14.802	3.88485	2.20957	9.76204	3.60423	9.36869	10.432	2.89106	4.2437	7.43836	8.42016	0	2.2186	4.61702	4.38995	9.11036	7.37752	3.69667	7.30741	2.84534	4.57617	9.46436	19.974	5.3521	9.26542
CMKLR1	ENSBTAG00000022039	61.1633	-0.183205	0.0884747	-2.0707	0.0383867	0.714586	26.9457	47.0188	72.6357	87.6158	58.9952	82.9328	87.7339	73.0359	82.9858	25.6833	47.202	23.0033	43.6326	53.4044	119.11	59.3028	39.768	105.094	21.3667	43.0866	35.7942	50.4593	66.9192	33.0346	52.0391	68.4296	61.9863	40.1196	86.518	62.1209	60.0212	43.0215	38.2635	46.1095	61.4572	23.1401	41.2574	45.7617	102.531	43.5797	41.0328	81.2506
TBC1D12	ENSBTAG00000009693	82.2397	-0.149328	0.0721984	-2.0683	0.0386122	0.714955	58.3824	79.1896	79.797	114.322	95.5161	96.9892	90.0028	73.0359	85.463	24.4305	59.0025	59.3633	70.0983	113.484	107.199	84.0123	70.1789	79.9307	67.0137	75.1253	91.1124	111.731	57.5505	57.376	63.6033	100.257	73.1439	82.2204	72.3347	85.4162	99.7276	94.823	56.4842	86.6859	99.8102	69.4204	73.9788	75.5068	55.2087	81.7119	98.1219	84.1015
GNB4	ENSBTAG00000002767	74.1215	-0.180397	0.0872899	-2.06664	0.0387677	0.715619	68.2625	55.6802	38.8754	63.7206	54.7813	82.9328	44.6233	57.6172	34.6806	10.6492	69.623	44.5225	62.2302	111.815	80.3993	105.577	51.4645	106.574	48.5606	65.1822	58.5723	108.127	45.5051	85.1946	56.0866	90.1785	57.0274	56.9599	95.028	79.8697	95.1106	70.2392	46.4628	86.6859	83.6372	38.9728	73.9788	54.1514	97.7983	79.8961	139.155	69.1343
TSC2	ENSBTAG00000020617	635.441	0.0770067	0.0372505	2.06727	0.0387089	0.715619	667.356	783.235	578.017	613.311	633.028	496.191	579.346	735.228	522.687	558.143	673.809	746.493	556.495	725.966	613.417	624.028	667.869	583.198	699.273	654.032	616.636	560.458	631.717	608.533	706.575	680.583	720.281	683.024	601.371	546.885	758.114	721.708	656.857	634.467	596.088	531.005	655.851	682.612	653.041	708.17	540.562	599.401
KLHDC7A	ENSBTAG00000030322	4.72945	-0.18683	0.0904057	-2.06658	0.0387741	0.715619	6.28734	3.71201	7.16127	1.87414	2.8093	12.6508	3.02531	3.24604	4.95438	0.626423	0	0	4.29173	6.67555	13.3999	7.63749	4.67859	4.44059	4.85606	5.52392	11.3891	5.40635	2.67677	5.216	2.31285	3.71323	2.47945	3.46712	2.83666	2.2186	1.84681	7.90191	1.82207	1.84438	3.23459	2.4358	7.11335	3.81348	6.30957	5.44746	14.2723	3.56362
PAGR1	ENSBTAG00000010904	191.238	0.147969	0.0716563	2.06499	0.0389243	0.716838	148.202	273.452	214.838	153.679	145.147	185.545	223.873	235.338	205.607	415.945	198.249	203.319	211.726	151.869	200.998	160.387	198.84	115.455	215.609	272.882	231.035	192.826	178.005	133.877	211.047	191.497	229.349	225.858	205.658	147.537	147.745	219.498	235.958	156.772	141.86	274.028	220.514	189.148	198.751	192.477	132.019	171.054
LINGO2	ENSBTAG00000016070	7.91918	0.120308	0.0582605	2.065	0.038923	0.716838	11.6765	55.6802	8.1843	6.09094	0	7.0282	0.756326	8.1151	0	0.626423	0	15.5829	2.14587	11.6822	8.93326	14.3764	11.6965	34.0445	22.3379	14.3622	0	7.20847	1.33838	13.9093	8.09497	0	1.23973	19.8121	8.50997	2.2186	1.84681	20.1938	0.911036	0	0	1.2179	5.69068	41.9482	0	0	14.2723	5.7018
Novel	ENSBTAG00000030890	3.70793	-0.182991	0.0886911	-2.06324	0.0390903	0.719118	0	4.94935	2.04608	0.937068	1.40465	8.43384	2.26898	4.05755	1.23859	0.626423	1.18005	2.22612	4.29173	10.0133	10.4221	4.04337	3.50894	7.40099	3.88485	3.31435	1.62701	7.20847	2.67677	5.216	2.31285	3.71323	1.23973	2.47652	2.83666	6.65581	3.69361	0.87799	1.82207	3.68876	3.23459	1.2179	0	1.52539	9.46436	0	8.92017	3.56362
Novel	ENSBTAG00000007075	50.2707	0.188903	0.0915988	2.06229	0.0391798	0.719762	29.6403	65.5789	43.9906	35.6086	52.4402	22.4902	29.4967	29.2143	14.8631	15.6606	42.4818	84.5927	59.369	75.0999	23.822	39.5352	38.5984	35.5247	159.279	186.708	29.2861	25.2296	33.4596	55.6373	28.3324	43.4979	16.1164	47.5491	35.4582	22.186	40.6298	63.2153	89.2815	36.8876	182.061	28.0117	35.5667	63.3037	33.1252	10.8949	71.3614	30.6472
WDR27	ENSBTAG00000009620	42.7318	0.190265	0.0922733	2.06198	0.0392098	0.719762	37.724	65.5789	13.2995	32.7974	40.7348	14.0564	47.6486	48.6906	11.1473	13.1549	42.4818	56.3951	35.7645	36.7155	25.3109	27.4051	42.1073	41.4455	69.9273	43.0866	39.0482	25.2296	49.5202	74.7626	65.3379	64.1859	59.5069	47.0538	19.8566	35.4976	71.1021	95.701	57.3953	33.1988	41.1255	30.4475	55.4841	65.5918	3.15479	59.922	35.6807	49.178
PDSS1	ENSBTAG00000006529	75.6662	-0.143988	0.0698806	-2.06049	0.0393515	0.721586	86.2264	65.5789	62.4053	64.6577	58.0588	75.9046	74.8763	56.8057	80.5086	104.613	76.7033	87.5608	82.9735	85.1132	75.9327	93.8961	70.1789	31.0842	49.5319	55.2392	76.4694	79.2931	58.8889	88.6719	90.7793	65.7773	63.2261	83.7063	52.4781	99.8371	98.8042	71.9952	66.5056	86.6859	72.5472	110.829	54.0614	93.8115	63.0957	72.6328	92.7698	52.7416
KLHL13	ENSBTAG00000000501	57.9413	-0.168358	0.0817662	-2.05902	0.0394926	0.722617	52.0951	39.5948	62.4053	56.6926	81.0014	42.1692	75.6326	58.4287	42.1122	48.2345	38.9417	43.7804	76.5359	41.7222	53.5996	59.7521	47.9556	51.8069	32.05	48.6105	63.4533	79.2931	50.8586	57.376	56.0866	67.8991	30.9932	34.1759	66.6614	85.4162	52.634	57.0694	40.0856	66.3977	81.3268	79.1636	22.7627	77.7949	61.5183	49.0271	80.2815	84.8142
Novel	ENSBTAG00000038797	1.86751	-0.155009	0.0752694	-2.05939	0.0394573	0.722617	0.898191	0	0	0	0.468216	0	0	0.81151	1.23859	2.50569	1.18005	0	4.29173	5.00666	4.46663	1.79706	2.3393	0	0.971213	2.20957	3.25401	5.40635	1.33838	0	2.89106	1.59139	0	1.48591	1.41833	0	2.77021	0.87799	3.64414	0	2.7725	4.87161	2.84534	0	1.57739	0	7.13614	0.712725
PXYLP1	ENSBTAG00000014034	28.5374	-0.158761	0.0771579	-2.05762	0.039627	0.722748	17.9638	30.9334	29.6681	43.1051	25.7519	19.679	24.9588	30.0259	30.9649	14.4077	31.8614	21.5192	26.4657	35.0466	25.3109	25.608	22.2233	41.4455	28.1652	28.7244	24.4051	32.4381	17.399	22.6026	27.176	28.6449	22.3151	26.2511	21.2749	36.6069	22.1617	24.5837	24.598	14.755	26.3388	24.358	21.34	28.2197	29.9705	34.5006	23.1924	36.349
SOX8	ENSBTAG00000020737	26.0389	-0.18127	0.0880851	-2.0579	0.0396	0.722748	30.5385	25.9841	18.4147	19.6784	23.4108	25.3015	26.4714	38.9525	24.7719	25.0569	12.9806	14.8408	31.4727	28.3711	49.1329	35.0426	17.5447	38.4851	21.3667	29.8292	16.2701	21.6254	28.1061	24.3413	16.1899	18.5662	17.3562	14.8591	42.5498	25.5139	24.0085	10.5359	17.3097	22.1326	24.4905	26.7938	27.0307	24.4063	36.28	12.7107	19.6244	16.3927
SNORD91	ENSBTAG00000042780	0.796642	-0.122341	0.0594384	-2.05829	0.0395625	0.722748	0	1.23734	0	1.87414	0.468216	4.21692	0	0	0	0	1.18005	0	0	5.00666	1.48888	1.34779	1.16965	1.4802	0	1.10478	0	0	2.67677	0	1.15642	1.59139	0	0.495303	0	4.4372	0	0.87799	0	0	0.924168	0	0	0.762695	0	1.81582	1.78403	1.42545
THAP3	ENSBTAG00000011214	223.345	0.149956	0.0729433	2.05579	0.039803	0.723633	211.075	294.486	257.806	236.141	224.276	199.601	305.556	310.808	191.982	308.826	271.412	326.498	335.471	163.551	235.243	199.922	247.965	165.782	256.4	268.462	229.408	183.816	305.152	161.696	206.422	245.604	321.089	241.708	138.996	156.411	271.481	230.033	288.798	162.305	205.165	325.18	220.514	250.164	127.769	230.609	173.051	228.072
WDR59	ENSBTAG00000016878	133.577	0.130915	0.0636685	2.05619	0.0397639	0.723633	123.052	195.499	128.903	120.413	135.783	94.1779	130.844	175.286	87.9402	116.515	171.107	160.281	122.314	98.4643	145.91	137.924	155.563	122.856	132.085	120.421	110.637	111.731	168.636	139.093	161.899	144.286	174.801	169.394	104.956	135.335	195.762	151.892	94.7478	127.262	117.831	84.0352	142.267	143.387	86.7566	190.661	107.042	146.821
Novel	ENSBTAG00000039932	4.83423	-0.187479	0.0911727	-2.0563	0.0397534	0.723633	2.69457	2.47468	3.06911	2.34267	4.21395	5.62256	4.53796	8.92661	13.6245	3.75854	7.0803	0.742041	6.4376	6.67555	10.4221	7.18822	2.3393	2.9604	3.88485	3.31435	4.88102	1.80212	2.67677	0	4.6257	4.77416	2.47945	3.46712	5.67331	4.4372	11.0808	3.51196	3.64414	5.53314	11.5521	1.2179	5.69068	1.52539	0	3.63164	10.7042	3.56362
NDOR1	ENSBTAG00000047061	224.155	0.156268	0.0760349	2.05522	0.039858	0.723861	233.53	320.47	217.907	239.421	257.987	116.668	243.537	277.536	121.382	228.644	299.733	290.138	253.212	243.657	163.776	194.981	187.144	109.535	295.249	310.444	203.376	171.201	277.045	220.81	261.93	245.073	244.226	267.464	136.159	157.521	268.71	280.957	286.976	221.326	188.068	254.541	234.74	240.249	105.685	226.977	158.779	325.002
GALNT9	ENSBTAG00000005644	0.805682	0.103792	0.0505667	2.05258	0.0401134	0.723869	0	0	0	0.468534	0	0	0	0	0	1.25285	0	1.48408	1.43058	0	0	0	0	1.4802	0	0	0	0	1.33838	1.73867	0	1.06092	0	0.990607	2.83666	0	3.69361	2.63397	3.64414	0	0	6.08951	0	0	1.57739	7.26328	0	0
PFN2	ENSBTAG00000011150	1414.85	-0.160971	0.0784197	-2.05269	0.0401031	0.723869	2029.91	1306.63	1392.35	1601.45	1933.73	1221.5	1167.77	1184.8	1281.94	1344.3	967.642	1241.43	969.217	1632.17	1290.86	1310.05	1133.39	1274.45	1009.09	1030.76	1361.81	1421.87	1298.23	1335.29	1364.58	1011.59	1259.56	1084.71	1378.61	1378.86	1727.69	869.21	977.542	1195.16	1106.23	2558.81	1333.04	944.217	1782.45	1089.49	1737.65	1540.91
DSTYK	ENSBTAG00000016618	336.944	-0.08966	0.0436393	-2.05457	0.0399206	0.723869	392.51	369.964	360.109	376.233	319.792	306.43	361.524	323.792	387.68	250.569	336.314	362.116	318.304	370.493	294.798	359.411	290.073	294.559	358.378	330.33	362.823	418.091	318.535	306.005	308.187	363.366	287.617	361.076	297.849	380.49	285.332	388.072	264.201	348.588	274.016	246.016	298.761	344.738	255.538	335.927	379.999	328.566
ZBTB48	ENSBTAG00000016735	112.394	0.15469	0.0753413	2.05319	0.0400543	0.723869	99.6992	153.43	98.2117	122.756	88.4929	89.961	86.9775	145.26	110.235	150.968	86.1437	87.5608	82.2583	103.471	114.644	145.561	120.474	63.6485	146.653	128.155	94.3664	82.8974	132.5	69.5466	98.296	103.971	109.096	214.962	102.12	86.5255	81.2595	143.112	155.787	95.9078	86.8718	107.175	130.886	109.065	82.0244	94.4226	112.394	182.458
RPS15A	ENSBTAG00000037600	1.7205	-0.113273	0.055178	-2.05287	0.0400849	0.723869	0	1.23734	2.04608	1.87414	0.468216	1.40564	1.51265	1.62302	2.47719	5.01138	0	0	1.43058	0	0	9.43454	1.16965	1.4802	1.94243	1.10478	0	0	0	0	16.7681	13.792	0	1.48591	0	2.2186	0	0	0	0	3.23459	3.6537	0	2.28809	0	0	0	0
Novel	ENSBTAG00000046821	150.475	-0.125057	0.0608993	-2.0535	0.0400242	0.723869	188.62	90.3257	182.101	148.525	167.153	186.95	147.484	104.685	163.494	166.628	160.487	129.115	115.877	165.22	142.932	139.721	135.679	183.545	144.711	121.526	164.328	182.014	127.146	132.139	145.709	172.931	109.096	120.854	185.801	200.784	130.2	123.797	113.88	177.061	202.393	189.993	140.844	119.743	146.698	148.897	212.3	141.119
FOXRED2	ENSBTAG00000000015	9.23975	-0.18957	0.0924945	-2.04953	0.0404104	0.724895	6.28734	8.66136	10.2304	7.49654	5.61859	23.8959	4.53796	6.49208	11.1473	1.25285	7.0803	5.19429	5.72231	8.34443	10.4221	10.3331	8.18754	7.40099	8.74092	8.83827	3.25401	19.8233	4.01515	8.69333	9.25139	6.36554	6.19863	12.3826	4.25498	8.87441	5.54042	8.7799	6.37725	9.2219	9.24168	3.6537	8.53602	5.33887	18.9287	14.5266	14.2723	9.26542
LRRC27	ENSBTAG00000003800	19.0104	0.175285	0.0855515	2.04888	0.0404735	0.724895	9.8801	43.3068	10.2304	11.2448	9.83254	23.8959	10.5886	8.1151	2.47719	25.0569	15.3407	26.7135	15.0211	28.3711	7.44438	8.98528	26.9019	10.3614	7.7697	12.1526	16.2701	10.8127	26.7677	8.69333	13.8771	11.6702	18.5959	33.1853	11.3466	3.3279	15.6979	128.187	30.0642	14.755	6.93126	9.74321	9.95868	70.9307	22.0835	16.3424	8.92017	9.97815
ORAI1	ENSBTAG00000004457	318.524	0.127657	0.0622513	2.05067	0.0402996	0.724895	342.211	382.337	337.603	277.841	294.508	275.505	309.338	362.745	291.07	564.407	291.473	401.444	377.673	305.406	302.242	314.035	360.252	281.238	327.299	319.282	351.434	309.964	343.965	278.186	353.866	289.632	425.226	323.928	333.307	225.188	227.157	314.321	397.212	254.524	284.644	389.728	297.338	350.077	378.574	354.085	230.14	273.686
MINPP1	ENSBTAG00000005928	72.0782	-0.135927	0.0663775	-2.04778	0.0405813	0.724895	68.2625	60.6296	77.7509	89.49	67.4231	78.7159	58.9935	45.4445	48.3052	35.7061	73.1631	56.3951	55.7926	98.4643	64.0217	81.766	81.8754	79.9307	61.1864	55.2392	84.6044	99.1164	52.197	81.7173	60.134	85.9348	40.911	59.4364	107.793	72.1046	60.9446	77.2632	61.9505	71.9308	74.8576	52.3698	78.2468	67.1172	67.8279	87.1593	78.4975	64.1452
Novel	ENSBTAG00000013606	142.833	0.146147	0.0713067	2.04955	0.0404083	0.724895	100.597	152.193	170.847	140.092	126.418	137.753	165.635	150.129	187.028	285.022	126.265	157.313	255.358	130.173	139.954	124.446	155.563	155.421	152.48	151.355	110.637	113.533	168.636	111.275	120.846	138.451	185.959	123.331	124.813	126.46	166.213	125.553	231.403	99.5965	110.438	194.864	169.298	129.658	97.7983	108.949	85.6336	138.269
PICK1	ENSBTAG00000015268	163.774	0.130356	0.0636618	2.04763	0.0405958	0.724895	155.387	241.281	174.94	160.239	140.933	126.508	225.385	194.762	151.108	174.772	193.528	236.711	196.705	175.233	171.221	160.836	183.635	102.134	212.696	204.385	167.582	95.5122	200.758	128.661	156.117	177.705	182.24	175.337	104.956	123.132	180.987	171.208	194.962	175.216	136.777	166.852	159.339	144.912	105.685	190.661	144.507	126.152
HIPK2	ENSBTAG00000017860	192.761	-0.18964	0.0925461	-2.04914	0.0404488	0.724895	191.315	196.737	115.603	197.721	167.621	350.004	192.107	191.516	157.301	36.9589	182.908	135.051	48.6397	168.558	354.353	148.257	148.545	223.51	135.97	111.583	169.209	129.752	111.086	154.741	180.98	213.246	116.534	216.943	429.753	249.593	94.1871	135.211	72.8829	254.524	188.068	69.4204	233.318	160.929	365.955	145.266	156.995	202.414
GATSL3	ENSBTAG00000018084	166.097	0.14095	0.068785	2.04914	0.0404487	0.724895	119.459	197.974	202.562	178.511	176.049	116.668	182.275	126.596	205.607	390.888	162.847	172.153	226.031	146.862	123.577	153.199	155.563	118.416	166.077	156.879	120.399	138.763	206.111	149.525	155.539	173.992	177.281	216.943	177.291	110.93	172.676	183.5	172.186	149.395	151.101	239.927	163.607	167.793	149.852	141.634	137.371	173.905
CRLF2	ENSBTAG00000020242	0.923703	-0.110064	0.0536804	-2.05035	0.0403299	0.724895	0	0	1.02304	0	1.40465	1.40564	3.78163	0	0	1.87927	0	0	0	0	1.48888	0.898528	0	0	0	1.10478	0	0	1.33838	0	0	1.06092	0	0.495303	1.41833	0	1.84681	0	0	0	1.38625	0	0	0	0	0	0	1.42545
C21orf58	ENSBTAG00000021984	0.619868	-0.113675	0.0555062	-2.04796	0.0405635	0.724895	0	0	0	0.468534	0.468216	1.40564	0.756326	0	0	0	2.3601	0.742041	0.715289	1.66889	0	0.898528	0	0	0	2.20957	0	0	0	0	2.89106	0	1.23973	0	0	0	0	0	0.911036	0	0	1.2179	0	0.762695	0	3.63164	1.78403	1.42545
CLK3	ENSBTAG00000007304	492.088	0.107519	0.0525285	2.04687	0.0406705	0.725468	453.587	618.669	533.003	545.842	498.182	421.692	511.277	561.565	495.438	585.079	535.743	567.661	536.467	524.03	543.44	461.843	562.601	451.46	568.16	585.535	538.539	468.55	654.47	373.813	457.944	432.857	508.288	473.51	422.662	470.344	499.561	483.773	572.131	398.386	462.546	646.706	576.181	449.99	272.889	506.614	428.168	543.809
TOMM7	ENSBTAG00000006398	273.578	0.15836	0.0774883	2.04366	0.0409867	0.727255	175.147	209.11	300.773	218.805	279.525	198.195	363.793	310.808	214.277	577.562	296.193	281.234	438.472	181.909	187.598	295.166	258.492	266.436	266.112	355.74	244.051	275.724	388.131	234.72	215.095	194.68	312.411	222.391	188.638	247.374	268.71	365.244	368.059	236.081	213.021	551.709	357.09	279.147	227.145	257.846	210.516	226.646
PDLIM5	ENSBTAG00000012818	9849.45	-0.147771	0.0723669	-2.04197	0.0411549	0.727255	11879.5	7661.6	8813.47	7497.01	11846.8	7407.72	9231.72	10628.3	7837.82	13159.9	6556.36	10079.1	6747.32	10367.1	9171.48	9859.1	9518.6	8984.8	8395.16	7916.88	11364.6	12128.2	7003.76	9658.28	11675.3	6264.76	9207.45	9311.71	9124.1	10586.1	7050.19	8555.14	7499.65	10140.4	6628.13	13103.4	10630.2	9433.02	11324.1	7504.78	11610.5	8818.54
ITGAE	ENSBTAG00000015264	109.981	0.172126	0.0841724	2.04493	0.0408622	0.727255	123.052	98.987	120.718	102.14	66.4867	98.3948	126.307	85.2085	85.463	249.943	128.626	163.249	195.274	108.478	64.0217	115.012	116.965	88.8119	119.459	142.517	174.09	73.8868	169.975	109.536	122.581	93.8918	136.37	163.45	65.2431	65.4488	154.208	115.895	115.702	59.0202	100.272	194.864	115.236	111.354	75.7148	125.292	105.258	90.516
YTHDC1	ENSBTAG00000015572	648.037	-0.0906305	0.0443684	-2.04268	0.0410839	0.727255	705.978	618.669	560.625	598.318	710.284	667.679	526.403	527.481	494.199	468.564	562.884	542.432	590.114	714.283	583.64	761.053	639.798	703.094	587.584	591.059	642.668	603.709	582.197	669.386	659.162	648.755	637.219	705.312	608.463	797.588	647.306	712.928	651.391	656.599	603.482	576.067	614.593	562.869	564.707	510.245	667.229	704.172
SLC39A10	ENSBTAG00000016782	201.103	-0.176794	0.0865691	-2.04223	0.0411283	0.727255	230.835	168.278	146.294	261.91	265.01	188.356	204.964	172.04	126.337	18.7927	221.85	112.79	130.183	243.657	223.332	216.545	153.224	177.624	168.02	183.394	178.971	209.046	132.5	234.72	161.899	283.267	122.733	148.096	241.116	256.249	180.987	171.208	89.2815	271.124	387.226	107.175	223.359	172.369	165.626	134.371	281.877	223.796
AARS	ENSBTAG00000019810	1950.41	0.117327	0.0574097	2.04369	0.0409844	0.727255	1942.79	2169.05	1755.53	1706.87	1956.21	1522.31	1661.65	2161.86	2187.36	2828.92	1503.38	2561.53	1739.58	1795.72	1731.56	1930.94	2129.93	1457.99	1820.05	1920.11	2022.37	1865.19	2679.44	1423.97	1780.31	1337.29	2718.72	2452.74	1893.47	1634	1816.33	2192.34	1828.45	1588.01	1499	1873.13	2192.33	1974.62	2779.37	2095.46	1784.03	1927.92
Novel	ENSBTAG00000020076	0.559922	0.0893254	0.0437404	2.04217	0.0411344	0.727255	3.59276	0	2.04608	7.02801	0	0	0	0	0	1.25285	1.18005	0	0	0	0	8.98528	0	0	0.971213	3.31435	3.25401	0	0	0	0.578212	0.530462	0	0.990607	1.41833	0	1.84681	0.87799	0	0	0.462084	0	1.42267	0	0	0	0	0
MYL12B	ENSBTAG00000026266	145.159	0.126381	0.0618046	2.04486	0.0408691	0.727255	132.932	133.632	183.124	179.448	147.02	118.074	161.098	132.276	214.277	231.776	129.806	143.214	163.086	125.166	128.043	92.9976	128.661	136.178	164.135	141.412	109.009	106.325	188.712	154.741	151.492	136.329	115.295	133.237	185.801	153.084	171.753	123.797	156.698	130.951	187.606	191.211	187.792	142.624	110.417	99.8701	132.019	138.981
Novel	ENSBTAG00000048050	1.28497	-0.1299	0.0635647	-2.04359	0.0409944	0.727255	0	0	1.02304	0	2.8093	0	1.51265	0	0	1.25285	0	0	0	0	4.46663	0.449264	0	4.44059	0.971213	0	0	7.20847	0	3.47733	0	1.59139	0	0.495303	2.83666	4.4372	1.84681	0.87799	0	1.84438	1.38625	2.4358	0	0	1.57739	0	1.78403	0
PDZD8	ENSBTAG00000011401	350.133	-0.150013	0.0735192	-2.04046	0.0413043	0.729139	366.462	321.708	278.266	331.722	332.434	432.937	302.531	364.368	357.954	170.387	265.511	180.316	252.497	405.539	582.151	419.612	274.867	485.505	297.191	281.72	437.665	392.861	235.556	351.21	324.955	276.371	249.185	384.356	439.682	464.797	360.127	291.493	234.136	385.475	367.819	213.133	281.689	330.247	550.51	443.06	394.271	317.162
LRRN4	ENSBTAG00000000066	0.647085	-0.0939527	0.0461504	-2.03579	0.0417713	0.729832	0	2.47468	0	0	0.936432	4.21692	0	0	1.23859	0.626423	1.18005	0	0	0	2.97775	0.898528	0	0	0	0	0	0	0	1.73867	0	1.59139	0	1.48591	0	0	0.923403	0	0	0	0	0	0	0	1.57739	0	0	0.712725
Novel	ENSBTAG00000000160	39.33	-0.169768	0.0852521	-1.99136	0.0464411	0.729832	22.4548	53.2055	34.7833	23.4267	28.093	30.9241	51.4302	45.4445	84.2244	50.1138	35.4015	37.102	38.6256	26.7022	29.7775	42.2308	29.2412	25.1634	40.7909	44.1913	68.3343	39.6466	54.8737	38.2506	54.3519	31.2973	24.7945	30.7088	39.7132	33.279	48.9404	40.3876	34.6194	31.3545	30.4975	19.4864	61.1748	21.3555	28.3931	29.0531	39.2487	70.5597
TRMT10A	ENSBTAG00000000197	41.2302	-0.15612	0.0780948	-1.99911	0.0455969	0.729832	42.215	30.9334	48.0828	46.8534	47.2898	43.5748	62.0188	35.7064	64.4069	33.2004	36.5816	23.0033	30.7574	61.7488	43.1774	43.5786	42.1073	35.5247	30.1076	29.8292	47.1832	54.0635	38.8131	29.5573	26.5977	29.7059	35.9521	49.5303	49.6415	41.0441	24.0085	51.8014	34.6194	25.8213	44.3601	65.7667	29.8761	32.7959	34.7026	39.948	46.3849	29.2217
RAB26	ENSBTAG00000000279	19.7873	0.176014	0.0886767	1.9849	0.0471559	0.729832	17.0656	16.0854	23.5299	19.6784	36.0526	26.7072	18.1518	25.1568	17.3403	34.4532	7.0803	18.551	37.195	20.0266	23.822	19.7676	31.5805	19.2426	35.9349	26.5148	22.7781	19.8233	24.0909	10.432	16.7681	11.6702	21.0754	11.8873	17.0199	9.98371	20.3149	7.02392	22.7759	11.0663	14.7867	38.9728	32.7214	17.542	11.0417	21.7898	12.4882	14.2545
PHEX	ENSBTAG00000000419	0.641234	-0.108634	0.0547049	-1.98582	0.0470531	0.729832	0	1.23734	0	0	0	0	0.756326	0	0	0	1.18005	0.742041	0.715289	0	0	2.24632	1.16965	1.4802	0	0	0	0	0	0	0.578212	2.65231	0	2.47652	0	1.1093	0.923403	0	1.82207	0	0.462084	1.2179	0	0	0	0	3.56807	0
TAOK1	ENSBTAG00000000827	215.924	-0.182489	0.0916138	-1.99194	0.0463776	0.729832	281.134	162.091	71.6127	211.309	208.824	373.9	214.04	177.721	90.4174	22.5512	173.467	144.698	85.1194	270.36	364.775	173.416	230.421	337.485	169.962	173.451	232.662	273.922	92.3485	262.538	215.095	181.418	153.726	220.905	365.929	382.709	146.821	226.522	93.8367	293.256	201.931	63.3309	251.812	211.267	143.543	203.372	280.093	292.93
CEP131	ENSBTAG00000000875	100.028	0.114813	0.0573006	2.00369	0.0451029	0.729832	91.6155	127.446	87.9813	108.7	92.2386	89.961	110.424	137.957	63.1683	85.8199	99.1243	114.274	133.759	78.4377	114.644	94.3454	95.9112	91.7723	112.661	111.583	99.2475	99.1164	133.838	119.968	92.5139	96.5441	102.897	83.7063	95.028	109.821	122.813	86.0431	109.324	105.13	94.2651	73.0741	103.855	107.54	86.7566	123.476	67.7933	139.694
RPS6KC1	ENSBTAG00000001181	537.821	-0.115291	0.0573889	-2.00894	0.0445436	0.729832	592.806	430.594	457.298	439.016	640.52	670.49	558.925	689.783	660.171	485.477	472.02	520.913	409.145	422.228	812.927	513.509	533.36	491.426	412.765	422.027	540.166	596.501	459.066	535.509	522.125	387.768	642.178	541.862	626.901	614.553	459.855	456.555	369.881	538.559	627.048	655.231	426.801	530.836	815.512	484.824	561.971	592.987
SLCO2A1	ENSBTAG00000001324	80.8945	-0.152358	0.0749878	-2.03177	0.0421772	0.729832	75.4481	71.7656	45.0137	74.0283	73.5099	120.885	48.4049	73.8474	101.565	62.6423	63.7227	61.5894	53.6467	100.133	96.777	50.7668	76.0271	97.6931	66.0425	61.8679	52.0642	64.8762	85.6566	69.5466	66.4944	76.3865	50.8288	70.8284	83.6814	89.8534	85.8765	77.2632	70.1498	99.5965	100.734	62.113	58.3294	82.3711	137.233	58.1062	78.4975	83.3888
FAM69A	ENSBTAG00000002028	216.309	0.163045	0.0809652	2.01377	0.0440342	0.729832	277.541	272.214	152.433	161.644	162.471	139.158	157.316	130.653	120.144	268.735	207.689	186.252	226.747	268.691	135.488	168.474	299.43	232.391	341.867	336.959	361.196	387.455	184.697	234.72	194.279	229.69	272.74	199.112	251.044	170.832	178.217	268.665	238.691	295.101	188.068	237.491	203.442	252.452	285.508	303.242	212.3	178.181
FAM196B	ENSBTAG00000002134	4.2976	0.166858	0.082098	2.03242	0.0421109	0.729832	1.79638	2.47468	1.02304	1.87414	2.8093	7.0282	0.756326	3.24604	0	1.87927	3.54015	3.7102	3.57645	1.66889	5.95551	2.69558	9.35719	23.6832	4.85606	4.41913	3.25401	10.8127	5.35354	12.1707	3.46927	3.18277	3.71918	1.98121	11.3466	8.87441	2.77021	2.63397	2.73311	12.9107	5.54501	1.2179	5.69068	2.28809	11.0417	5.44746	0	0.712725
FTSJ2	ENSBTAG00000002477	278.544	0.177391	0.0876867	2.02301	0.0430718	0.729832	169.758	514.733	258.829	329.848	322.601	289.562	392.533	416.304	193.221	320.102	237.19	422.963	276.817	206.942	300.753	213.4	412.886	340.445	255.429	256.31	196.868	227.067	235.556	319.914	198.327	190.436	199.596	215.952	171.618	268.451	204.072	340.66	621.327	171.527	328.542	258.195	341.441	291.35	149.852	341.374	214.084	340.682
HAGHL	ENSBTAG00000002481	177.844	0.152248	0.0767011	1.98495	0.0471495	0.729832	131.136	204.161	235.299	168.672	190.564	122.291	267.74	255.626	137.484	352.049	167.567	100.918	248.921	185.246	166.754	161.735	201.18	78.4505	248.63	248.576	188.733	162.19	198.081	142.571	191.388	135.798	228.11	178.805	137.578	115.367	236.391	174.72	198.606	153.084	164.502	188.775	216.246	190.674	110.417	201.556	162.347	181.032
RNF185	ENSBTAG00000002828	743.071	0.0858475	0.0429577	1.99842	0.0456709	0.729832	804.779	817.88	890.043	729.039	703.261	688.764	813.051	843.159	984.682	974.087	691.51	912.71	693.83	705.939	713.172	746.227	702.959	652.767	791.538	755.672	728.899	706.43	907.424	617.226	762.661	663.078	966.987	787.533	761.642	699.969	602.982	828.823	715.163	704.553	648.766	719.78	692.84	696.341	807.625	709.985	715.398	748.361
PEX16	ENSBTAG00000003126	138.24	0.143223	0.070486	2.03194	0.0421598	0.729832	126.645	184.363	180.055	125.567	167.621	101.206	162.61	136.334	152.347	194.817	149.866	197.383	192.413	126.835	80.3993	128.939	135.679	87.3317	148.596	118.212	113.891	111.731	202.096	97.3652	153.226	141.633	161.164	140.171	123.395	100.946	190.221	177.354	183.118	130.951	152.026	193.646	120.927	129.658	70.9827	119.844	82.0656	142.545
B3GALT1	ENSBTAG00000003164	8.15869	-0.171068	0.0849747	-2.01316	0.044098	0.729832	4.49096	4.94935	4.09215	4.68534	8.89611	15.462	12.1012	11.3611	1.23859	1.25285	4.7202	8.16245	2.86116	11.6822	4.46663	12.5794	11.6965	5.92079	2.91364	4.41913	3.25401	10.8127	12.0455	10.432	9.8296	4.77416	11.1575	11.392	4.25498	14.4209	20.3149	6.14593	0.911036	7.37752	0.924168	6.08951	5.69068	5.33887	3.15479	7.26328	5.3521	4.98907
NTSR2	ENSBTAG00000003691	5.17722	0.149412	0.0754222	1.98101	0.0475899	0.729832	3.59276	19.7974	11.2534	7.49654	3.74573	2.81128	4.53796	4.86906	4.95438	13.1549	2.3601	8.16245	0.715289	6.67555	0	2.24632	5.84824	1.4802	1.94243	3.31435	4.88102	1.80212	4.01515	0	5.20391	5.83508	4.95891	12.8779	1.41833	0	0	44.7775	1.82207	7.37752	2.7725	20.7043	1.42267	1.52539	7.88696	1.81582	7.13614	2.13817
CNOT2	ENSBTAG00000003748	377.301	-0.077144	0.0389654	-1.97981	0.0477252	0.729832	352.989	299.436	357.04	373.89	355.844	434.343	348.666	387.09	390.157	311.332	368.176	373.247	277.532	393.857	401.997	346.382	403.529	439.619	351.579	382.255	421.395	437.914	356.01	347.733	322.064	371.854	319.849	359.59	382.949	449.267	327.808	378.414	315.219	414.986	383.992	467.674	364.203	382.11	372.265	384.954	440.656	323.577
TGM1	ENSBTAG00000003920	21.9703	0.185136	0.0928487	1.99396	0.0461568	0.729832	9.8801	25.9841	29.6681	55.287	19.6651	12.6508	37.06	34.8949	9.90875	23.1776	18.8808	25.9714	11.4446	25.0333	11.911	21.5647	21.0537	17.7624	44.6758	47.5057	22.7781	21.6254	21.4141	10.432	23.1285	25.4622	23.5548	25.2605	15.6016	8.87441	9.23403	29.8517	33.7083	12.9107	12.4763	9.74321	44.1027	41.1856	0	19.974	14.2723	41.338
LRRC45	ENSBTAG00000004111	32.4661	0.166078	0.0838104	1.98159	0.0475251	0.729832	34.1313	34.6455	32.7372	39.3568	25.2837	28.1128	35.5473	51.1251	24.7719	33.8268	51.9222	34.8759	55.7926	30.04	35.733	28.7529	42.1073	25.1634	47.5894	53.0296	19.5241	27.0317	22.7525	38.2506	34.6927	44.0283	50.8288	26.2511	31.2032	18.8581	43.4	38.6316	40.0856	22.1326	37.4288	38.9728	31.2987	25.1689	11.0417	14.5266	26.7605	38.4871
LRRC55	ENSBTAG00000004206	5.60373	-0.173659	0.0853511	-2.03465	0.0418862	0.729832	2.69457	8.66136	5.11519	6.09094	5.15038	2.81128	12.1012	11.3611	3.71578	0	7.0803	3.7102	8.58347	5.00666	13.3999	3.59411	2.3393	17.7624	1.94243	1.10478	0	3.60423	0	0	4.04748	13.792	2.47945	4.45773	2.83666	12.2023	5.54042	2.63397	1.82207	0	8.7796	1.2179	2.84534	6.10156	9.46436	1.81582	1.78403	7.83997
Novel	ENSBTAG00000004354	6.63027	0.172758	0.085692	2.01603	0.0437966	0.729832	1.79638	2.47468	1.02304	13.5875	6.08681	7.0282	3.78163	2.43453	1.23859	0.626423	5.90025	3.7102	30.7574	1.66889	0	7.18822	8.18754	17.7624	7.7697	0	8.13504	5.40635	6.69192	10.432	3.46927	10.6092	6.19863	7.42955	9.9283	14.4209	5.54042	12.2919	2.73311	14.755	6.93126	12.179	15.6494	9.15234	0	12.7107	8.92017	4.27635
Novel	ENSBTAG00000004459	48.0749	-0.166625	0.0833823	-1.99833	0.0456809	0.729832	36.8258	35.8828	34.7833	53.4129	42.1395	44.9805	43.1106	56.8057	75.5542	75.1707	51.9222	25.2294	57.2231	51.7355	53.5996	46.7234	25.7323	72.5297	24.2803	30.9339	43.9292	32.4381	40.1515	43.4666	35.2709	51.4548	47.1096	33.1853	46.8048	64.3395	45.2468	35.1196	35.5304	49.7983	54.988	69.4204	36.9894	28.2197	75.7148	25.4215	73.1454	44.1889
PAX6	ENSBTAG00000004561	0.290128	0.0824181	0.0414616	1.98782	0.046832	0.729832	0.898191	0	0	0.468534	0.936432	0	0.756326	0.81151	0	0	1.18005	0.742041	0	0	1.48888	0.449264	0	0	0.971213	1.10478	0	0	0	1.73867	0	0	0	0	0	0	0	0	0.911036	1.84438	0.462084	0	0	0	0	1.81582	0	0
UCHL1	ENSBTAG00000005078	150.162	0.169599	0.0849084	1.99744	0.0457778	0.729832	176.045	189.313	60.3592	96.0494	168.09	37.9523	165.635	292.955	183.312	476.081	84.9637	316.109	870.507	196.929	244.176	59.7521	203.519	69.5693	76.7258	78.4396	73.2153	14.4169	113.763	97.3652	291.419	123.067	179.76	164.936	161.689	100.946	35.0893	7.90191	359.859	158.617	44.3601	129.098	81.0921	218.894	85.1792	41.7638	92.7698	84.8142
PTAR1	ENSBTAG00000005826	84.0321	-0.154473	0.0777365	-1.98714	0.0469067	0.729832	106.885	75.4776	48.0828	83.399	73.5099	91.3666	70.3384	66.5438	52.021	31.9476	75.5232	60.1053	39.3409	123.498	72.955	90.302	102.929	90.2921	94.2076	80.6492	89.4854	100.919	42.8283	93.8879	92.5139	82.7521	64.4658	87.6687	129.068	103.165	65.5616	66.7273	38.2635	88.5303	95.6514	52.3698	99.5868	86.9473	83.6018	87.1593	98.1219	93.3669
ETNK1	ENSBTAG00000005833	85.4751	-0.168436	0.0848868	-1.98424	0.0472288	0.729832	79.939	89.0883	40.9215	86.6788	76.7875	87.1497	84.7086	47.0676	44.5894	11.2756	68.4429	62.3314	52.9314	111.815	87.8437	115.91	97.0808	74.0099	89.3516	72.9157	104.128	81.0952	48.1818	83.4559	100.609	85.4044	73.1439	122.34	69.4981	114.258	61.868	101.847	47.3739	101.441	92.8789	34.1012	82.5148	100.676	61.5183	108.949	123.098	73.4106
TOPORS	ENSBTAG00000005905	263.371	-0.103162	0.0520402	-1.98236	0.0474387	0.729832	233.53	185.601	224.045	257.694	260.328	327.514	213.284	224.788	265.059	189.806	241.91	201.835	259.65	313.751	278.42	257.428	212.876	341.926	264.17	294.977	242.424	259.505	242.247	259.061	219.721	238.708	214.473	239.232	258.136	329.462	256.706	223.01	277.866	287.723	266.16	260.631	224.782	237.961	235.031	245.136	337.182	313.599
[truncated: 16,043 more rows]
[truncated: 18 more columns]
