# Supplementary material for: Differences in the skeletal muscle transcriptome profile associated with extreme values of fatty acids content
Source: BMC Genomics. 2016 Nov 22;17:961. doi: 10.1186/s12864-016-3306-x (PMC5120530; doi:10.1186/s12864-016-3306-x)
Supplement: Additional file 7: — Normalized gene expression level and statistical results of differentially expressed genes analysis (FDR 10%) between High and Low groups based on docosahexaenoic acid (DHA) content from Longissimus dorsi muscle of Nellore steers. (XLSX 13199 kb) [file 12864_2016_3306_MOESM7_ESM.xlsx]

## Sheet: AdditionalFile_resultsDHA.csv
Additional File 7. Normalized gene expression level and statistical results of differentially expressed genes analysis (FDR 10%) between High and Low groups based on docosahexaenoic acid (DHA) content from Longissimus dorsi muscle of Nellore steers.
Gene_Symbol	Ensembl_id	baseMean	log2FoldChange	lfcSE	stat	pvalue	padj*	L17	L5	L29	L7	L16	L20	L3	L27	H23	L11	L8	H18	H12	L15	L13	L2	L30	L22	L26	L21	H16	H15	L1	L6	H14	H17	L25	L28	L19	L10	L14	H20	L23	L18	L9	H19	H1	H27	H21	L12	H13	H22
Novel	ENSBTAG00000018554	45.2929	-0.376028	0.0719462	-5.22652	1.73e-07	0.00293399	1421.3	4.45203	5.37756	2.2294	2.64911	6.69726	10.5647	3.08724	2.35522	14.863	4.08556	1.58577	11.3123	7.80589	4.83253	13.8657	11.5995	1453.73	3.26995	4.95776	6.21904	301.75	5.0883	4.96387	1.64987	1.01168	3.49134	3.76391	2.0093	8.41734	12.1591	52.6582	3.46952	1.75676	5.48242	3.3891	987	130.726	3450.42	13.6993	906.631	16.9027
Novel	ENSBTAG00000046120	8.33959	0.475086	0.104222	4.55843	5.15e-06	0.0437718	5.12488	16.0273	5.37756	11.5929	7.94734	2.23242	11.7386	15.4362	5.88805	27.9424	12.9376	4.75732	5.65614	11.1513	4.83253	22.1851	26.3626	4.90571	32.6995	6.19721	0	3.44857	11.4487	4.96387	7.6994	5.56425	6.98268	2.82293	12.0558	8.41734	9.45711	4.78711	7.80643	1.75676	17.0564	5.93092	2.28472	1.69774	5.57719	13.6993	1.50603	8.94847
CCBE1	ENSBTAG00000008723	6.50987	-0.456618	0.10452	-4.36873	1.25e-05	0.0587848	4.27073	3.11642	3.58504	3.56704	3.53215	2.23242	1.17386	0.771811	4.71044	1.78356	6.12833	1.58577	11.3123	5.57564	2.89952	2.77314	3.16351	6.54095	2.17996	14.8733	6.21904	8.62142	5.0883	4.96387	4.39966	9.61098	3.49134	3.29342	3.01396	2.40495	9.45711	4.78711	3.46952	10.5405	2.43663	9.32001	6.85416	10.1865	18.5906	8.71773	13.5543	14.9141
MAGIX	ENSBTAG00000013278	269.047	0.354352	0.0815289	4.34633	1.38e-05	0.0587848	368.137	312.533	421.242	180.136	263.145	514.573	389.721	238.49	303.823	474.427	205.64	218.837	212.105	244.213	452.325	296.726	318.46	277.991	357.514	437.523	334.274	129.321	288.761	200.209	240.881	166.422	377.065	255.475	358.661	206.826	385.039	239.355	294.91	196.757	202.849	172.844	189.632	171.472	277	354.936	164.157	185.929
PPARGC1A	ENSBTAG00000017024	338.262	-0.367175	0.0905526	-4.05483	5.02e-05	0.114845	330.555	248.869	392.562	325.493	246.368	36.8349	205.425	266.275	180.174	149.819	243.091	566.121	323.814	325.617	304.449	228.322	210.901	348.306	209.276	230.536	384.026	222.433	291.305	347.471	466.364	251.403	366.591	370.745	262.214	315.049	245.885	258.504	256.745	423.378	197.976	386.357	447.805	434.622	448.034	381.089	698.799	389.756
PLEKHH3	ENSBTAG00000019090	406.422	0.389202	0.0964036	4.03722	5.41e-05	0.114845	492.842	511.093	243.783	413.777	498.916	1998.02	474.239	388.221	356.816	788.334	434.431	367.899	282.807	498.462	558.641	553.703	492.454	372.834	305.195	244.17	455.545	437.968	393.071	319.342	368.471	403.155	560.942	572.114	585.712	548.329	194.546	191.484	616.708	351.351	263.765	209.277	196.486	295.407	366.235	234.133	275.604	390.75
Novel	ENSBTAG00000032432	117.785	0.39227	0.0968818	4.04895	5.14e-05	0.114845	90.5395	94.8282	245.575	78.9208	114.795	180.826	105.647	74.0939	123.649	165.277	170.232	101.489	86.2561	98.1312	190.402	101.682	141.304	57.2333	149.327	498.255	105.724	112.078	138.656	122.442	86.8933	102.18	118.706	105.389	113.526	84.1734	224.268	69.4131	106.688	105.405	82.2363	118.618	54.8333	105.26	109.685	291.421	75.3016	76.5591
TMEM67	ENSBTAG00000044190	22.4519	-0.36023	0.0890499	-4.04526	5.23e-05	0.114845	26.4785	22.7054	7.17008	19.1729	22.959	1.11621	21.1294	9.26173	21.197	12.4849	21.1087	33.3012	21.2105	17.842	21.2631	15.7144	21.0901	14.7171	16.3497	14.8733	20.2119	32.7614	16.537	31.4378	23.6482	30.8563	23.2756	21.6425	17.0791	15.6322	22.9673	14.3613	15.6129	21.0811	21.3205	28.8073	20.5625	32.2571	16.7316	13.6993	25.6025	18.8912
Novel	ENSBTAG00000025258	169.303	0.397811	0.0994228	4.00121	6.3e-05	0.11894	109.331	121.986	66.3233	130.643	82.1225	434.206	169.036	87.9865	268.495	143.874	58.5596	87.2175	76.3578	356.841	208.765	226.473	194.029	88.3029	83.9286	156.17	149.257	15.5186	1447.62	64.5303	138.039	57.6659	162.929	191.959	305.414	526.685	149.963	55.0518	28.6236	45.6756	71.8806	93.2001	77.6805	130.726	65.0672	143.22	10.5422	45.7366
SEPW1	ENSBTAG00000008203	4996.69	0.375531	0.0950776	3.94973	7.82e-05	0.132896	5140.25	4807.75	5368.6	5298.84	6624.55	11284.9	7054.89	6869.89	7801.66	15447.4	6807.9	3234.98	4191.2	6022.8	7756.21	5829.14	6506.29	3913.13	7256.01	3303.11	5594.03	4179.66	6350.19	2270.14	5991.24	3874.24	8734.17	5564.46	4323.02	5781.51	3235.68	3214.54	8201.96	3931.62	4001.56	3526.35	3036.4	3118.76	2556.21	2866.89	1131.03	4980.32
ATP1B1	ENSBTAG00000002688	2132.61	-0.292805	0.0779984	-3.75399	0.000174045	0.230304	1571.63	1967.35	2434.24	2240.99	1872.04	731.118	2382.93	1658.62	2218.62	1625.42	1348.91	2407.2	1853.8	1652.62	1637.26	1533.55	1523.76	1179.01	1667.67	1448.91	1817.52	1243.21	2357.15	1863.11	2816.88	1279.27	2271.7	1868.31	1859.61	1866.24	2173.78	3068.54	1693.13	1955.27	2453.08	2592.66	2992.99	2278.37	2959.63	2956.55	4390.08	2373.33
NTN4	ENSBTAG00000003183	140.123	-0.29844	0.0795666	-3.75082	0.00017626	0.230304	124.705	111.301	102.174	94.5266	109.497	91.5293	77.4746	110.369	108.34	153.981	119.162	201.393	144.231	120.434	91.8181	103.53	109.668	125.913	73.0288	110.31	83.9571	131.046	129.752	140.643	167.737	148.717	118.706	136.912	118.549	116.64	121.591	98.1357	142.251	140.54	171.173	256.724	253.604	146.006	158.02	183.072	189.76	152.124
RNF24	ENSBTAG00000007922	12.4242	-0.378062	0.100637	-3.75669	0.000172172	0.230304	17.0829	17.3629	3.58504	8.47173	8.83038	5.58105	10.5647	10.8054	4.71044	2.37808	4.08556	7.92886	19.7965	7.80589	7.73205	12.9413	5.27252	3.27048	10.8998	14.8733	6.21904	25.8643	5.0883	11.5824	14.2989	16.1869	5.8189	9.88025	10.0465	2.40495	14.8612	7.18066	7.80643	21.0811	15.2289	21.1818	20.5625	20.3729	11.1544	16.1901	24.0965	10.937
C19orf80	ENSBTAG00000009570	8.88957	0.335193	0.090054	3.72213	0.000197547	0.239681	2.56244	7.56845	14.3402	6.24232	10.5965	3.34863	1.17386	7.71811	7.06566	16.052	10.2139	1.58577	5.65614	5.57564	1.93301	6.47066	4.21802	3.27048	21.7996	4.95776	0	3.44857	64.8758	0	1.64987	5.56425	2.32756	41.403	7.03256	3.60743	5.40406	2.39355	53.7776	1.75676	9.13736	3.3891	2.28472	3.39549	5.57719	1.24539	1.50603	0.994274
GRIA3	ENSBTAG00000011833	30.9385	-0.386071	0.104448	-3.69629	0.000218777	0.247743	20.4995	31.1642	39.4354	31.6575	24.7251	6.69726	21.1294	37.0469	35.3283	7.13424	11.5757	44.4016	74.9438	11.1513	24.1627	22.1851	13.7086	35.9752	31.6095	12.3944	24.8762	31.0371	15.2649	31.4378	18.1486	59.1834	19.7843	14.5851	13.0605	22.8471	27.0203	55.0518	15.6129	33.3783	30.4579	117.771	143.937	37.3504	46.4766	19.9262	49.699	23.8626
THBD	ENSBTAG00000002758	430.924	-0.291276	0.0816386	-3.56787	0.000359892	0.254037	301.514	474.141	272.463	296.956	254.315	317.004	299.334	364.295	585.272	517.827	309.821	455.117	511.88	248.673	341.177	335.55	321.624	381.011	355.334	576.34	259.645	368.997	346.004	382.218	383.87	562.495	242.066	278.059	402.865	336.693	428.272	349.459	379.046	409.324	481.234	507.517	463.798	373.504	611.632	567.898	551.207	333.082
NSA2	ENSBTAG00000003066	18.6651	0.354519	0.0971154	3.65049	0.000261738	0.254037	14.5205	20.4793	16.1327	28.0905	27.3742	33.4863	23.4772	23.9261	27.085	43.4	23.8324	9.51464	7.07017	18.9572	15.4641	12.9413	35.8532	16.3524	30.5195	16.1127	7.7738	15.5186	17.809	8.27312	16.4987	12.646	27.9307	13.1737	31.1442	18.0372	12.1591	23.9355	26.0214	15.8108	26.1938	11.8618	9.13889	20.3729	16.7316	18.6808	4.51809	24.8569
NOL3	ENSBTAG00000003519	1294.86	0.279969	0.0794101	3.5256	0.000422521	0.254037	1171.03	1138.83	1113.16	1001.45	1421.69	2666.63	1516.62	1307.45	1336.59	3169.39	1769.73	769.1	1040.73	1247.83	1673.02	1339.43	1410.93	1388.32	1664.4	1002.71	973.28	1098.37	1895.39	787.601	1246.75	1095.65	1630.46	1392.17	1590.36	1370.82	1437.48	1024.44	1835.38	1059.32	1190.29	799.827	639.722	1088.25	1067.1	1151.99	1295.19	1218.98
PRKRIP1	ENSBTAG00000004106	35.5654	0.285779	0.0789247	3.6209	0.000293575	0.254037	35.8741	33.8354	51.9831	29.874	47.6841	68.0888	56.3452	35.5033	54.17	69.5588	35.4082	34.887	25.4526	34.569	47.3588	30.5045	32.6896	31.0695	41.4193	27.2677	45.0881	31.0371	44.5226	28.1286	28.5978	33.3855	43.0599	35.7571	38.1768	34.8718	31.0733	35.9033	35.5626	33.3783	49.3418	33.0437	27.4167	28.8616	42.7584	28.644	34.6387	32.8111
Novel	ENSBTAG00000006354	13.8787	0.30931	0.0856222	3.6125	0.000303265	0.254037	4.27073	3.11642	0	3.56704	41.5028	1.11621	14.0863	6.17449	24.7298	32.1041	7.49019	4.75732	4.2421	3.34538	1.93301	39.7483	45.3437	4.90571	172.217	68.1693	0	5.17285	5.0883	3.30925	1.64987	15.1752	8.14646	4.23439	5.02326	1.20248	8.10609	4.78711	17.3476	5.27027	75.5355	15.2509	13.7083	1.69774	9.29531	4.98156	9.03619	6.95992
GCAT	ENSBTAG00000008434	112.773	0.289787	0.0804374	3.60264	0.000315002	0.254037	93.9561	117.979	114.721	113.699	142.169	292.447	138.515	140.47	142.491	188.463	113.715	106.247	110.295	73.5984	152.708	117.396	129.704	103.02	105.728	107.831	99.5047	112.078	108.126	86.0404	109.991	112.297	134.999	161.848	124.577	126.26	104.028	83.7744	160.466	75.5405	87.7187	74.5601	61.6875	100.167	107.826	93.4042	82.8317	79.5419
SPHK1	ENSBTAG00000008507	15.2602	0.351579	0.0996642	3.52763	0.000419293	0.254037	12.8122	19.5889	17.9252	12.0388	15.0116	20.0918	22.3033	13.1208	20.0194	29.1315	20.4278	12.6862	7.07017	10.0361	13.5311	15.7144	25.3081	16.3524	34.8794	18.5916	10.8833	12.07	27.9856	9.92774	6.04953	23.7745	6.98268	6.58683	19.0884	12.0248	12.1591	4.78711	19.0824	7.02702	18.8839	5.93092	4.56944	15.2797	9.29531	33.6255	9.03619	15.9084
TBRG1	ENSBTAG00000009410	373.969	0.15229	0.0429172	3.54846	0.000387488	0.254037	410.844	341.026	362.089	385.241	392.069	349.374	535.279	434.53	385.078	461.942	372.467	359.97	353.508	418.173	387.569	411.349	380.676	384.281	413.103	378.03	401.128	337.96	385.438	307.76	353.073	285.8	371.246	426.733	417.935	441.309	416.113	416.478	411.139	335.54	431.283	323.659	287.875	349.735	299.309	377.353	245.483	345.013
CIB2	ENSBTAG00000010981	71.0446	0.361018	0.101997	3.53951	0.000400876	0.254037	37.5824	52.534	69.9083	126.184	62.6957	359.42	97.4302	63.2885	69.479	196.192	36.77	34.887	55.1473	47.9505	49.2918	85.0429	84.3604	62.1391	67.5789	81.8031	51.3071	86.2142	52.155	46.3295	45.6465	37.9381	148.964	63.5159	61.2838	92.5907	68.9018	35.9033	76.3295	91.3513	78.5813	34.7382	34.2708	50.9323	63.2081	33.6255	15.0603	45.7366
ZC3HC1	ENSBTAG00000011247	320.024	0.177289	0.049792	3.5606	0.000370003	0.254037	347.638	296.95	259.915	318.804	432.689	394.022	323.985	333.422	322.665	492.263	411.279	280.682	281.393	316.696	421.397	317.986	381.731	300.884	315.005	245.409	270.528	270.713	417.24	322.652	327.775	291.364	304.911	350.043	393.824	375.173	249.938	296.801	354.759	282.838	305.797	279.6	253.604	264.848	288.155	322.556	337.351	308.225
CNOT6	ENSBTAG00000017362	177.739	-0.28977	0.082223	-3.52419	0.000424775	0.254037	199.87	125.547	139.817	192.62	142.169	35.7187	136.168	135.067	130.715	51.1287	126.652	229.937	173.926	211.874	143.043	156.22	161.339	240.38	141.698	193.353	230.105	243.124	108.126	244.884	178.736	186.655	119.869	205.133	142.661	102.211	191.844	203.452	112.76	151.081	193.712	221.139	271.882	252.964	219.369	201.753	192.772	180.958
USF1	ENSBTAG00000017873	366.668	0.199703	0.0567666	3.51797	0.000434864	0.254037	368.137	355.717	351.334	356.704	457.414	542.478	510.628	455.369	433.36	593.331	465.753	269.581	319.572	374.683	472.622	366.054	473.473	336.859	371.684	376.79	300.069	310.371	408.336	330.925	403.119	358.135	384.048	351.925	430.996	360.743	279.66	330.311	416.343	321.486	315.544	321.117	306.153	227.498	343.927	317.574	250.001	335.07
PDZD9	ENSBTAG00000021652	20.1568	-0.38117	0.103822	-3.67137	0.000241252	0.254037	11.958	9.34926	8.9626	25.4152	10.5965	8.92968	8.21701	13.8926	8.24327	20.8082	8.85204	11.1004	14.1403	39.0295	9.66506	20.3363	7.38153	6.54095	9.80984	3.71832	18.6571	36.21	3.81622	21.5101	24.7481	6.07009	15.1291	28.6998	15.0698	15.6322	9.45711	33.5098	9.54119	19.3243	29.2396	57.6146	89.1041	8.48872	7.43625	7.47234	6.02413	57.6679
DOC2G	ENSBTAG00000021777	58.5406	0.376984	0.104407	3.61071	0.000305365	0.254037	42.7073	110.41	64.5307	74.0161	60.0466	270.123	46.9543	84.1274	10.5985	53.5068	146.399	34.887	62.2175	42.3749	57.0239	75.7991	90.6874	47.4219	53.4091	27.2677	94.8404	32.7614	85.229	49.6387	69.2946	77.8995	61.6804	110.094	115.535	86.5783	35.1264	26.3291	96.2793	42.1621	24.9755	53.3783	63.9722	74.7007	68.7853	38.6071	57.2292	30.8225
TMEM65	ENSBTAG00000022114	164.19	-0.261732	0.0745745	-3.50967	0.000448671	0.254037	208.412	137.123	134.439	192.62	132.456	51.3457	90.3871	138.926	89.4983	84.4218	139.59	155.406	154.13	168.384	130.478	132.186	141.304	186.417	115.538	132.62	256.536	203.465	123.391	162.153	174.336	130.507	138.49	199.016	136.633	171.954	133.75	234.568	137.046	228.378	162.036	210.971	228.472	188.45	219.369	161.901	149.097	181.952
CDC34	ENSBTAG00000002098	4239.78	0.299774	0.0860273	3.48464	0.0004928	0.256318	2889.58	3801.14	6252.31	4259.94	5332.67	10225.6	4590.96	5097.81	5970.48	10584.8	3334.49	2321.57	4755.4	4971.24	5793.24	4233.66	4056.68	3496.14	5346.36	4279.79	3725.21	2843.34	4623.99	2591.14	4401.86	3122.05	7271.3	5450.14	3484.13	4713.71	4246.24	2439.03	4512.98	2234.59	4094.76	2689.25	2593.16	3257.97	3887.3	4980.31	2709.35	3915.45
HK3	ENSBTAG00000014898	15.704	0.362244	0.104038	3.48185	0.000497969	0.256318	12.8122	22.7054	21.5102	11.147	22.959	26.7891	10.5647	6.9463	21.197	18.4301	44.9411	22.2008	9.89824	16.7269	19.3301	19.412	26.3626	16.3524	50.1392	21.0705	1.55476	12.07	26.7136	6.61849	12.0991	15.1752	12.8016	6.58683	13.0605	9.61981	16.2122	9.57422	19.9498	5.27027	38.3769	7.62547	22.8472	3.39549	9.29531	6.22695	9.03619	9.94274
METRN	ENSBTAG00000020198	50.0071	0.362577	0.103794	3.49326	0.00047717	0.256318	48.6863	33.8354	73.4933	53.0598	75.9413	166.315	43.4328	67.1476	35.3283	198.57	53.1122	23.7866	43.8351	61.332	75.3875	51.7652	42.1802	27.7991	69.7588	30.986	63.7452	68.9714	64.8758	36.4017	62.1452	15.6811	105.904	55.5176	41.1907	48.0991	45.9345	4.78711	95.4119	24.5946	40.2044	17.7928	9.13889	22.0707	24.1678	29.8893	28.6146	30.8225
PI4KB	ENSBTAG00000007320	714.195	0.173626	0.0502153	3.45764	0.000544934	0.272243	723.462	749.722	734.933	733.473	828.29	1243.46	861.612	737.08	821.971	840.651	630.538	602.594	644.799	705.876	827.329	859.673	883.675	668.812	760.807	669.298	719.854	601.775	793.774	559.263	703.395	648.488	809.991	726.904	811.759	850.151	663.348	655.834	823.145	628.918	727.943	652.401	632.868	640.05	529.833	655.075	506.027	639.318
ATP10B	ENSBTAG00000016841	0.772514	-0.250895	0.0728005	-3.44634	0.000568233	0.273001	0	0	0	0.44588	0.883038	1.11621	0	0	0	0.59452	0.680926	0	1.41403	2.23026	0	0	0	0	0	0	1.55476	3.44857	0	0	1.09991	0.505841	0	0.470488	0	0	0	0	0	1.75676	0.609157	4.23637	2.28472	3.39549	0	0	1.50603	3.9771
PTGER3	ENSBTAG00000019230	12.8328	0.346304	0.100627	3.44145	0.000578597	0.273001	6.83317	8.45886	7.17008	8.02585	6.18127	12.2783	8.21701	3.08724	4.71044	8.32328	12.9376	3.17155	5.65614	12.2664	8.69856	27.7314	18.9811	9.81143	55.5891	39.6621	6.21904	17.2428	20.3532	4.96387	6.04953	27.8213	6.98268	6.11635	2.0093	6.01238	17.5632	2.39355	26.0214	5.27027	10.3557	4.23637	2.28472	23.7684	11.1544	26.1532	21.0844	5.96565
TREX1	ENSBTAG00000008406	41.5606	0.301918	0.0880231	3.42999	0.000603611	0.277107	42.7073	43.6299	53.7756	37.0081	36.2046	118.318	31.6942	49.3959	38.8611	86.2054	41.5365	41.2301	36.7649	36.7992	52.1913	36.9752	54.8342	37.6105	41.4193	47.0988	29.5405	25.8643	45.7947	29.7832	39.5969	47.0432	43.0599	46.1078	61.2838	32.4669	60.7957	21.542	60.7167	43.9189	43.8593	35.5855	31.9861	16.9774	18.5906	23.6624	42.1689	40.7652
GAMT	ENSBTAG00000004112	1029.64	0.287875	0.0847854	3.39534	0.000685432	0.277208	893.437	1055.13	1407.13	1151.71	1329.86	3075.16	1527.19	1059.7	1343.65	2284.74	917.207	830.945	916.294	809.583	1201.37	979.842	1203.19	825.795	886.155	682.932	1065.01	936.286	904.445	881.914	1226.95	967.168	1338.35	1151.76	1322.12	1048.56	976.784	641.473	1524.86	945.134	1097.09	670.194	662.569	853.965	1106.14	865.546	867.474	794.425
RUNX1	ENSBTAG00000004742	24.1641	-0.340284	0.100056	-3.40093	0.000671559	0.277208	10.2498	21.3697	30.4728	9.36349	7.94734	12.2783	28.1726	15.4362	29.4402	2.9726	21.7896	15.8577	16.9684	7.80589	11.5981	7.39503	9.49054	11.4467	34.8794	24.7888	13.9928	15.5186	11.4487	4.96387	8.24936	154.282	12.8016	17.4081	11.0512	9.61981	25.6693	31.1162	7.80643	5.27027	47.5143	148.273	148.507	20.3729	24.1678	14.9447	33.1327	10.937
Novel	ENSBTAG00000033252	99.0106	0.254739	0.0745798	3.41565	0.00063629	0.277208	89.6854	78.8009	118.306	87.8384	126.274	146.224	105.647	110.369	133.07	183.707	182.488	66.6025	101.81	85.8648	115.014	96.1355	125.486	85.0324	101.368	126.423	94.8404	89.6628	117.031	107.551	74.7942	67.7827	123.361	111.035	129.6	88.9833	105.379	83.7744	104.953	61.4864	91.9828	78.7965	68.5416	91.6782	94.8122	94.6496	48.193	99.4274
CKB	ENSBTAG00000035998	98.5686	0.348497	0.102578	3.39739	0.00068032	0.277208	64.061	51.1984	73.4933	70.0032	95.3681	97.1103	51.6498	52.4832	94.2088	198.57	187.255	49.159	65.0456	52.411	56.0574	61.009	63.2703	40.881	273.585	162.367	43.5333	79.3171	217.525	137.334	34.0974	106.732	40.7323	32.4637	33.1535	37.2768	106.73	26.3291	308.788	49.1891	126.096	42.3637	27.4167	81.4917	92.9531	110.84	93.3739	49.7137
NTN3	ENSBTAG00000045625	6.15147	0.357057	0.104702	3.41023	0.000649075	0.277208	4.27073	6.67805	7.17008	3.12116	7.94734	20.0918	7.04315	3.85906	7.06566	17.2411	9.53296	9.51464	5.65614	3.34538	5.79904	8.31941	7.38153	8.17619	4.35993	12.3944	6.21904	3.44857	8.90452	6.61849	3.8497	1.51752	3.49134	4.23439	11.0512	9.61981	8.10609	2.39355	7.80643	3.51351	9.74652	5.08364	6.85416	3.39549	3.71813	7.47234	7.53016	6.95992
PDPN	ENSBTAG00000001788	78.7881	-0.309839	0.0915042	-3.38607	0.000709022	0.28008	63.2068	59.212	62.7382	41.4669	70.643	29.0215	43.4328	82.5838	113.051	78.4766	100.096	80.8744	118.779	47.9505	71.5215	23.1095	33.7441	71.9505	64.3089	127.662	49.7524	118.976	105.582	71.1488	60.4953	90.0397	68.6631	68.6913	65.3024	51.7065	66.1997	88.5615	100.616	52.7027	70.6623	139.8	109.667	73.003	124.557	104.613	102.41	88.4904
UCP1	ENSBTAG00000004647	1.94221	0.199296	0.0592761	3.36217	0.000773325	0.29125	0.854146	0.890406	3.58504	3.12116	2.64911	1.11621	0	0	0	0.59452	1.36185	0	0	1.11513	0	0.924379	0	0	18.5297	1.23944	0	0	1.27207	0	0	0	1.16378	0	0	0	2.70203	2.39355	0.867381	1.75676	6.09157	0	2.28472	0	0	11.2085	0	0
GEMIN7	ENSBTAG00000010668	92.0881	0.248948	0.0741642	3.35672	0.000788737	0.29125	87.1229	91.2666	86.041	108.349	143.935	165.199	140.863	86.4429	129.537	163.493	104.182	80.8744	66.4596	69.1379	141.11	81.3454	110.723	58.8686	122.078	91.7186	77.738	68.9714	113.215	110.86	91.8429	84.4755	133.835	87.9813	84.3908	91.3882	72.9548	86.168	72.86	93.108	114.522	73.7128	79.9653	59.421	66.9263	77.2141	87.3498	65.6221
Novel	ENSBTAG00000010737	606.08	0.167651	0.0498602	3.36242	0.000772636	0.29125	663.672	619.723	591.532	589.008	656.097	982.265	773.573	646.006	589.982	680.131	611.472	469.389	608.035	695.84	625.33	707.15	726.554	600.132	616.93	666.819	648.335	565.565	641.125	499.696	582.955	551.367	706.415	579.171	706.27	701.044	580.936	581.634	670.486	532.297	494.636	576.994	429.528	471.973	485.215	565.407	537.653	545.857
IGFBP2	ENSBTAG00000005596	16.1759	0.320478	0.0957102	3.34842	0.000812751	0.293732	10.2498	6.23284	3.58504	7.57997	11.4795	32.3701	10.5647	8.48992	4.71044	49.9397	19.0659	9.51464	2.82807	22.3026	11.5981	44.3702	41.1257	8.17619	91.5585	13.6339	1.55476	27.5885	110.67	9.92774	4.94962	11.6343	8.14646	9.40976	3.01396	10.8223	21.6162	9.57422	19.9498	0	4.87326	6.77819	0	3.39549	5.57719	46.0794	7.53016	6.95992
Novel	ENSBTAG00000004632	357.12	0.232515	0.0699616	3.32347	0.000889047	0.298133	351.908	299.622	365.674	370.081	370.876	869.528	408.503	388.221	357.993	654.567	385.404	285.439	278.565	294.394	474.555	341.096	353.259	395.728	428.363	277.635	312.507	265.54	508.83	344.162	397.619	358.641	411.978	430.026	382.772	358.338	336.403	332.704	408.537	312.702	283.258	309.255	274.167	283.523	291.873	280.213	311.748	344.019
PANX2	ENSBTAG00000009297	74.28	0.303295	0.0911571	3.32717	0.00087733	0.298133	58.082	97.4995	93.2111	92.7431	120.976	247.799	58.6929	63.2885	71.8342	60.641	77.6256	72.9455	62.2175	56.8715	115.014	67.4797	69.5973	85.0324	71.9388	112.789	93.2857	50.0042	59.7875	81.0766	57.7455	68.7944	81.4646	77.6305	111.516	72.1486	55.3916	43.084	88.4729	86.081	39.5952	43.211	59.4028	54.3278	148.725	88.4226	45.1809	63.6336
TMA16	ENSBTAG00000012658	145.979	0.227927	0.0683426	3.33507	0.000852781	0.298133	124.705	130.444	179.252	122.617	145.701	112.737	118.56	169.027	123.649	266.939	215.854	118.933	159.786	176.19	133.378	116.472	125.486	135.725	134.068	176.001	150.812	179.326	175.546	137.334	166.087	164.398	201.334	168.435	233.079	171.954	166.175	138.826	164.802	158.108	148.634	145.731	111.951	108.656	117.121	210.471	152.109	114.342
Novel	ENSBTAG00000047973	171.631	0.25492	0.0767468	3.32157	0.000895135	0.298133	199.016	152.705	164.912	173.002	181.906	414.114	203.077	170.57	164.865	344.227	170.912	141.134	117.365	132.7	261.923	171.935	182.429	119.372	194.017	141.296	121.271	105.181	274.768	158.844	170.487	156.305	217.627	199.016	186.865	193.599	145.91	117.284	195.161	159.865	145.589	115.229	169.069	156.192	152.443	132.011	176.206	157.095
TMEM30A	ENSBTAG00000005100	433.29	-0.21319	0.0645704	-3.30166	0.00096113	0.309073	444.156	476.367	405.11	394.604	332.022	166.315	382.678	329.563	329.731	218.783	356.124	490.004	442.593	517.419	390.469	403.954	402.821	439.879	284.485	396.621	562.823	541.425	320.563	461.64	440.516	454.245	429.435	443.2	389.805	477.383	428.272	720.46	324.401	458.513	494.636	468.543	571.18	492.346	524.256	387.316	454.821	420.578
EPT1	ENSBTAG00000007837	58.8972	-0.274814	0.0834661	-3.29253	0.000992909	0.309073	51.2488	59.6572	55.5681	46.8174	37.0876	15.6269	43.4328	43.2214	30.6178	17.2411	43.5793	68.1882	55.1473	66.9077	44.4593	61.9334	63.2703	45.7867	46.8692	75.6059	69.9642	63.7985	33.0739	67.8396	65.4449	59.1834	69.8268	63.9864	42.1954	45.6941	56.7426	86.168	28.6236	52.7027	61.5249	59.3092	57.118	96.7714	85.5169	68.4964	75.3016	68.6049
TEX28	ENSBTAG00000020300	0.929902	0.253389	0.0767732	3.30049	0.000965177	0.309073	0.854146	1.33561	0	1.78352	3.53215	1.11621	1.17386	0.771811	0	0.59452	0.680926	0	0	1.11513	1.93301	0.924379	1.0545	0	0	0	0	0	6.36037	0	1.09991	0	0	0.940976	4.01861	1.20248	1.35102	0	0.867381	0	0	0	0	1.69774	0	1.24539	0	0
RGS4	ENSBTAG00000046277	7.65101	-0.330851	0.100553	-3.29031	0.00100077	0.309073	4.27073	4.45203	5.37756	2.67528	3.53215	0	2.34772	11.5772	4.71044	2.9726	7.49019	4.75732	12.7263	2.23026	2.89952	1.84876	4.21802	3.27048	9.80984	9.91553	3.10952	17.2428	2.54415	8.27312	6.59949	5.05841	3.49134	1.41146	1.00465	1.20248	12.1591	4.78711	3.46952	0	14.0106	5.08364	2.28472	8.48872	7.43625	22.417	13.5543	6.95992
RAB26	ENSBTAG00000000279	20.9743	0.325834	0.0992272	3.28372	0.00102447	0.310745	16.2288	18.6985	39.4354	34.3328	33.5554	71.4375	25.8249	23.9261	16.4865	32.6986	35.4082	19.0293	22.6245	30.1084	38.6602	34.202	25.3081	13.0819	16.3497	26.0283	21.7667	18.9671	22.8973	9.92774	15.9488	11.1285	29.0945	11.2917	18.0837	16.8347	16.2122	14.3613	21.6845	10.5405	17.0564	16.0982	11.4236	11.8842	14.8725	13.6993	13.5543	18.8912
ART4	ENSBTAG00000008352	8.64256	-0.340787	0.104725	-3.25412	0.00113744	0.312306	0.854146	3.56162	5.37756	4.4588	0	3.34863	10.5647	13.1208	7.06566	4.16164	12.2567	4.75732	19.7965	10.0361	5.79904	5.54628	9.49054	6.54095	5.44991	11.155	10.8833	18.9671	3.81622	9.92774	7.14945	19.222	5.8189	9.40976	1.00465	8.41734	10.8081	7.18066	8.67381	7.02702	4.87326	11.8618	9.13889	20.3729	0	7.47234	12.0483	10.937
SDSL	ENSBTAG00000008945	3.13092	0.247993	0.0766114	3.23702	0.00120786	0.312306	0.854146	0.890406	0	1.33764	3.53215	2.23242	1.17386	1.54362	0	15.4575	4.76648	0	0	2.23026	0	6.47066	10.545	0	8.71985	9.91553	0	3.44857	12.7207	4.96387	0	8.5993	0	1.88195	0	1.20248	5.40406	0	23.4193	0	1.82747	0	0	3.39549	0	1.24539	4.51809	0
THRSP	ENSBTAG00000011666	114.585	0.309072	0.0950781	3.25072	0.00115113	0.312306	70.04	27.6026	179.252	139.561	152.766	89.2968	132.646	20.0671	182.529	481.561	235.6	61.8451	31.1087	76.9438	21.2631	133.111	158.176	62.1391	893.785	273.916	13.9928	165.531	359.997	79.4219	6.04953	153.776	31.4221	54.5766	17.0791	22.8471	131.048	4.78711	295.777	19.3243	173.001	20.3346	29.7014	115.447	66.9263	198.017	141.567	46.7309
TMEM47	ENSBTAG00000014304	62.3759	-0.243245	0.0744904	-3.26546	0.00109288	0.312306	51.2488	68.1161	46.6055	53.5056	49.4501	51.3457	31.6942	64.8321	51.8148	29.726	63.3261	57.0878	60.8035	49.0656	66.6889	57.3115	39.0167	45.7867	49.0492	68.1693	68.4095	84.4899	53.4271	77.7673	63.795	78.4054	41.8961	59.2815	57.2652	51.7065	54.0406	35.9033	58.9819	63.2432	76.7538	62.6983	68.5416	57.7233	81.7988	58.5333	125.001	57.6679
BSG	ENSBTAG00000016648	3449.14	0.24307	0.0753899	3.22417	0.0012634	0.312306	2737.54	3808.27	4045.72	3545.19	5701.78	6340.08	3472.27	3282.51	5067.25	6914.27	3857.45	3095.43	3092.49	3020.88	3476.52	3024.57	3232.06	2310.59	4024.21	2977.14	2846.77	2581.25	3538.91	2157.63	3378.94	2368.85	3881.21	3898.94	3916.13	4724.53	2560.17	2874.66	4960.55	2600	3628.14	2585.88	2652.56	2836.93	4195.9	3827.08	3557.25	3496.86
ST8SIA2	ENSBTAG00000017896	44.5171	-0.338697	0.104531	-3.24017	0.0011946	0.312306	14.5205	27.6026	44.813	29.874	5.29823	34.6025	72.7792	134.295	16.4865	10.1068	57.1978	38.0585	106.053	23.4177	14.4976	30.5045	32.6896	22.8933	14.1698	29.7466	54.4166	29.3128	35.6181	39.711	46.1964	47.5491	44.2237	58.3405	26.1209	9.61981	41.8815	26.3291	21.6845	28.1081	37.1586	19.4873	9.13889	33.9549	24.1678	39.8525	22.5905	30.8225
PSMB10	ENSBTAG00000018040	261.974	0.284048	0.0878204	3.23441	0.00121893	0.312306	218.661	293.389	186.422	226.953	404.431	586.011	321.637	270.906	316.777	664.079	320.035	220.422	169.684	260.94	292.851	290.255	287.88	192.958	324.815	169.803	166.359	167.256	404.52	188.627	288.178	309.069	238.575	338.281	416.931	281.38	128.346	160.368	375.576	189.73	290.568	250.793	175.924	210.52	178.47	158.164	165.663	228.683
NCR3	ENSBTAG00000018343	11.7524	0.323367	0.100225	3.22641	0.00125352	0.312306	4.27073	8.01365	7.17008	15.1599	9.71342	21.208	12.9124	17.7517	5.88805	17.8356	20.4278	0	9.89824	12.2664	23.1961	24.0339	12.6541	11.4467	23.9796	12.3944	12.4381	1.72428	17.809	6.61849	7.6994	13.6577	12.8016	13.1737	12.0558	20.4421	12.1591	9.57422	9.54119	10.5405	8.5282	5.93092	6.85416	16.9774	1.85906	14.9447	6.02413	12.9256
BCR	ENSBTAG00000020566	173.017	0.272116	0.0832831	3.26737	0.00108554	0.312306	190.475	160.273	164.912	152.045	90.0699	356.071	143.211	159.765	154.267	215.216	205.64	98.3179	151.302	190.687	231.961	249.582	249.918	181.511	166.767	254.085	225.44	184.498	150.105	127.406	144.639	212.453	310.729	273.824	262.214	188.789	195.897	138.826	207.304	154.594	108.43	87.2692	73.1111	134.122	163.598	113.33	99.3981	149.141
UPK3B	ENSBTAG00000021430	15.7278	0.336596	0.104436	3.22298	0.00126864	0.312306	11.1039	37.8423	10.7551	28.9822	16.7777	43.5322	24.651	29.3288	11.7761	20.8082	6.12833	22.2008	7.07017	13.3815	20.2966	23.1095	20.0356	19.6229	14.1698	11.155	7.7738	12.07	17.809	14.8916	35.7472	11.6343	11.6378	14.5851	10.0465	15.6322	12.1591	7.18066	62.4514	14.054	14.0106	10.1673	4.56944	5.09323	1.85906	7.47234	22.5905	7.95419
RORB	ENSBTAG00000021699	0.434953	-0.19651	0.0605123	-3.24744	0.00116449	0.312306	0	0	0	0	0	0	0	0	0	0	0	3.17155	0	0	0.966506	0	0	0	0	0	0	0	0	0	0.549957	1.01168	0	0.470488	0	0	0	0	0.867381	0	0.609157	1.69455	4.56944	1.69774	0	0	0	0.994274
Novel	ENSBTAG00000038913	1.98658	0.253434	0.0783317	3.23539	0.00121475	0.312306	0.854146	0	0	1.33764	5.29823	3.34863	2.34772	10.0335	1.17761	1.78356	1.36185	0	0	0	17.3971	0	0	1.63524	14.1698	0	1.55476	0	1.27207	0	1.64987	1.51752	5.8189	0.470488	4.01861	4.80991	1.35102	0	1.73476	0	1.82747	0.847274	0	0	1.85906	1.24539	1.50603	5.96565
TDRP	ENSBTAG00000043957	4.46272	0.33299	0.1031	3.22979	0.00123882	0.312306	5.97902	2.67122	7.17008	4.01292	3.53215	6.69726	2.34772	4.63087	1.17761	3.56712	8.17111	3.17155	5.65614	4.46051	5.79904	10.1682	9.49054	11.4467	11.9898	6.19721	0	15.5186	3.81622	0	2.19983	4.04673	2.32756	3.29342	5.02326	0	10.8081	2.39355	6.07167	0	3.65494	3.3891	0	3.39549	5.57719	3.73617	3.01206	0.994274
Novel	ENSBTAG00000004994	94.2525	0.329977	0.102789	3.21023	0.00132627	0.317295	57.2278	51.1984	64.5307	59.3021	61.8127	75.9023	59.8668	36.2751	98.9192	327.581	216.534	72.9455	8.4842	61.332	73.4545	131.262	144.467	32.7048	322.635	188.395	37.3143	100.008	146.289	56.2572	24.7481	151.752	41.8961	51.2832	38.1768	25.252	81.0609	28.7227	314.859	45.6756	116.958	36.4328	43.4097	86.5849	66.9263	118.312	75.3016	59.6565
Novel	ENSBTAG00000039520	31.2389	0.314966	0.0980926	3.2109	0.00132319	0.317295	38.4366	26.267	23.3028	24.9693	55.6314	56.9267	38.7373	15.4362	22.3746	30.915	61.9643	17.4435	14.1403	40.1446	34.7942	21.2607	32.6896	31.0695	66.4889	40.9016	35.7595	31.0371	19.0811	31.4378	31.3476	36.9264	36.0772	37.1686	31.1442	44.4916	63.4977	21.542	21.6845	42.1621	37.1586	7.62547	6.85416	30.5594	7.43625	14.9447	18.0724	38.7767
NAB1	ENSBTAG00000000266	354.098	-0.209659	0.0663208	-3.16129	0.00157074	0.319	340.804	438.08	397.94	394.604	239.303	173.013	198.382	284.798	274.383	219.378	290.075	421.816	410.07	350.15	293.818	385.466	334.278	407.174	247.426	458.593	424.45	558.668	208.62	407.037	317.325	442.105	295.6	362.276	245.135	301.822	374.231	447.595	321.798	360.135	320.417	391.441	402.111	478.764	384.826	344.973	362.954	420.578
MPND	ENSBTAG00000006005	91.5347	0.259821	0.0830728	3.12763	0.00176222	0.319	91.3937	95.2735	78.8709	68.2197	103.315	277.936	84.5178	104.966	80.0774	168.249	123.929	77.7029	77.7719	98.1312	121.78	105.379	120.214	93.2086	99.1883	65.6904	69.9642	67.2471	91.5893	92.6589	80.8437	80.9346	100.085	90.3337	135.628	79.3635	63.4977	52.6582	127.505	70.2702	67.0073	94.0474	63.9722	66.212	52.0538	72.2326	72.2895	110.364
PARVG	ENSBTAG00000008057	9.86325	0.329047	0.104108	3.16064	0.0015742	0.319	5.97902	18.6985	19.7177	5.79644	13.2456	11.1621	17.6079	7.71811	11.7761	23.1863	14.9804	11.1004	7.07017	7.80589	11.5981	8.31941	10.545	8.17619	18.5297	21.0705	3.10952	13.7943	10.1766	11.5824	9.89923	9.61098	15.1291	5.64586	6.02791	1.20248	9.45711	4.78711	19.0824	7.02702	16.4473	5.08364	0	18.6752	18.5906	12.4539	10.5422	4.97137
SLC38A3	ENSBTAG00000008509	21.141	0.322598	0.10231	3.15316	0.00161516	0.319	22.2078	44.5203	21.5102	28.5363	27.3742	73.6699	39.9112	25.4698	8.24327	27.3479	19.0659	19.0293	15.5544	16.7269	26.0957	30.5045	22.1446	24.5286	14.1698	12.3944	24.8762	29.3128	38.1622	24.8194	16.4987	18.2103	10.474	25.4064	15.0698	30.0619	14.8612	14.3613	52.0429	3.51351	7.91905	7.62547	20.5625	22.0707	16.7316	14.9447	6.02413	31.8168
Novel	ENSBTAG00000008852	34.9823	0.236306	0.0768884	3.07336	0.00211662	0.319	33.3117	47.6367	43.0205	35.2245	42.3858	43.5322	37.5635	27.7852	37.6835	49.3452	42.2174	25.3724	38.1789	37.9143	33.8277	49.9165	65.3793	24.5286	30.5195	38.4227	26.4309	29.3128	30.5298	57.9118	35.1973	46.0315	44.2237	31.9932	34.1582	43.2892	29.7223	23.9355	46.8386	33.3783	43.8593	31.3491	20.5625	27.1639	35.3222	27.3986	25.6025	28.834
MGAT4B	ENSBTAG00000009738	546.846	0.174248	0.0554711	3.14125	0.00168231	0.319	551.779	568.524	541.341	562.255	620.776	1031.38	680.838	639.06	614.712	881.673	609.429	486.832	472.287	603.284	599.234	593.452	604.231	523.276	599.49	475.945	548.831	448.314	557.168	443.439	586.255	615.103	562.106	578.7	560.596	521.875	470.153	509.827	559.461	493.648	577.481	460.07	424.958	441.413	459.188	368.635	421.689	476.257
GPS2	ENSBTAG00000010513	1065.92	0.220768	0.0702433	3.1429	0.00167281	0.319	1008.75	1247.01	1607.89	1028.2	1264.51	2118.57	1454.41	1153.09	1215.29	1832.91	744.252	894.376	1158.09	1175.34	1398.53	1147.15	1162.06	883.029	1098.7	1455.1	1018.37	1003.53	898.084	688.323	1042.72	947.946	1206.84	1261.38	937.34	1144.76	1128.1	1036.41	1086.83	714.999	1084.3	794.743	699.125	787.753	918.377	1071.03	621.991	899.818
EVPL	ENSBTAG00000010517	3.41398	0.291298	0.0909347	3.20338	0.00135825	0.319	5.97902	0	10.7551	0.891761	1.76608	5.58105	1.17386	1.54362	0	2.9726	6.12833	0	1.41403	1.11513	2.89952	7.39503	6.32703	0	8.71985	7.43665	0	0	6.36037	1.65462	0.549957	4.55257	2.32756	7.9983	3.01396	2.40495	36.4774	0	1.73476	1.75676	1.21831	3.3891	2.28472	0	1.85906	4.98156	0	4.97137
SLC38A2	ENSBTAG00000011105	3351.94	-0.264625	0.0859435	-3.07906	0.00207655	0.319	3189.38	3904.88	3307.2	3940.69	2514.01	405.184	2600.1	2724.49	3585.82	2480.34	3179.92	5117.29	3556.3	2492.31	2303.18	2638.18	2402.16	2220.65	2469.9	3373.76	3448.46	3429.6	2514.89	3499.53	3193.05	3789.26	3513.45	3970.92	2339.83	1931.18	3804.46	4894.82	2945.63	3573.24	4047.85	5046.36	6086.5	3787.67	4234.94	3191.93	4414.18	3325.85
CCDC12	ENSBTAG00000011311	197.547	0.285775	0.0908055	3.14712	0.00164889	0.319	116.164	185.204	213.31	238.546	271.976	580.429	267.64	208.389	328.553	464.32	170.912	139.548	152.716	169.499	208.765	292.104	205.628	163.524	168.947	106.592	124.381	153.461	186.995	178.699	183.136	218.523	231.592	172.669	183.851	311.441	133.75	246.536	204.702	242.432	251.582	146.578	109.667	120.54	187.765	119.557	171.688	120.307
RECQL5	ENSBTAG00000011715	116.671	0.235884	0.0754711	3.12548	0.00177513	0.319	103.352	113.972	123.684	116.821	81.2395	248.915	130.298	95.7046	87.1431	130.2	137.547	104.661	76.3578	126.009	131.445	152.523	153.958	104.655	142.788	79.3242	153.921	105.181	136.112	129.061	127.59	104.709	132.671	150.086	171.795	138.285	83.7629	62.2324	181.283	145.811	79.7996	123.702	70.8264	96.7714	83.6578	99.6311	63.2533	117.324
GIPC2	ENSBTAG00000011733	44.4145	-0.32535	0.104539	-3.11225	0.0018567	0.319	40.999	40.0683	28.6803	29.874	22.959	5.58105	117.386	8.48992	83.6103	14.863	21.1087	39.6443	24.0386	28.9933	34.7942	18.4876	24.2536	27.7991	51.2291	22.3099	34.2047	48.2799	25.4415	36.4017	35.7472	138.6	44.2237	35.2866	20.093	21.6446	14.8612	98.1357	24.2867	43.9189	101.12	203.346	205.625	56.0256	52.0538	32.3801	39.1568	39.771
PCK2	ENSBTAG00000011934	82.0407	0.300682	0.0975068	3.0837	0.00204444	0.319	48.6863	21.8149	78.8709	67.7738	69.76	84.832	64.5622	21.6107	161.332	211.055	122.567	44.4016	25.4526	65.7925	28.0287	63.7822	60.1068	44.1514	321.545	102.874	9.32857	86.2142	240.422	77.7673	10.4492	70.8178	16.2929	31.5227	25.1163	25.252	70.2528	26.3291	227.254	24.5946	126.096	22.8764	20.5625	103.562	39.0403	92.1588	63.2533	28.834
RNPEP	ENSBTAG00000013726	105.654	0.225838	0.0735641	3.06995	0.00214094	0.319	114.456	92.157	82.4559	96.3101	128.924	210.964	80.9962	118.087	68.3013	187.868	141.633	90.389	90.4982	104.822	162.373	158.993	126.541	106.29	130.798	92.9581	113.498	115.527	106.854	74.4581	97.3424	100.157	96.5938	127.502	128.595	113.033	105.379	105.316	145.72	77.2972	77.9722	73.7128	84.5347	95.0737	117.121	78.4595	90.3619	123.29
CCL8	ENSBTAG00000014113	1.87443	0.261113	0.084765	3.08043	0.00206699	0.319	0.854146	1.33561	7.17008	1.78352	12.3625	0	5.86929	1.54362	1.17761	2.9726	6.12833	0	1.41403	0	3.86602	3.69752	4.21802	0	4.35993	1.23944	1.55476	1.72428	0	0	0	3.54089	1.16378	0.470488	1.00465	1.20248	2.70203	2.39355	6.07167	0	1.82747	1.69455	4.56944	1.69774	0	2.49078	0	0
eef1d	ENSBTAG00000014643	3062.14	0.244258	0.0791907	3.08443	0.00203942	0.319	2888.72	2827.48	2366.13	2384.12	4128.2	6322.22	2900.6	2938.29	3607.02	7480.84	4135.26	2153.48	2309.12	2617.2	4242.96	2997.76	3122.39	2621.29	3927.2	2549.53	2884.08	2070.86	3689.02	2189.07	2674.99	2124.03	4154.7	3635.46	3094.33	3138.46	2543.96	2568.28	4749.78	2280.27	3162.14	2239.35	2163.63	2084.83	2803.47	2980.22	1879.53	3457.09
HLA-DMA	ENSBTAG00000015730	101.734	0.272317	0.0851273	3.19894	0.00137935	0.319	87.1229	161.609	75.2859	94.9725	114.795	128.364	127.951	104.195	87.1431	165.277	157.294	79.2886	74.9438	94.7859	169.139	110.001	145.522	88.3029	93.7384	117.747	88.6214	79.3171	113.215	100.932	82.4936	152.258	88.4473	83.2764	239.107	91.3882	74.3058	57.4453	148.322	119.459	131.578	86.4219	86.8194	103.562	102.248	67.251	67.7714	77.5534
NADSYN1	ENSBTAG00000016470	100.709	0.240424	0.0782854	3.07113	0.00213251	0.319	76.019	113.082	107.551	147.14	121.859	253.38	110.343	108.825	63.5909	96.9068	115.077	136.376	91.9122	69.1379	90.8516	112.774	104.396	132.454	112.268	104.113	105.724	118.976	89.0452	104.241	112.741	110.273	111.723	133.619	86.4001	126.26	113.485	50.2646	118.831	96.6215	71.8806	91.5056	77.6805	66.212	96.6713	98.3858	84.3378	109.37
S100G	ENSBTAG00000017020	30.1121	0.29784	0.095687	3.11264	0.00185419	0.319	7.68732	12.4657	23.3028	20.9564	54.7484	0	14.0863	5.40268	51.8148	109.986	46.303	14.272	9.89824	14.4967	26.0957	54.5384	48.5072	11.4467	67.5789	22.3099	6.21904	46.5557	36.8902	14.8916	4.94962	38.9498	10.474	8.46879	9.04187	16.8347	18.9142	11.9678	78.9317	12.2973	83.4546	19.4873	18.2778	28.8616	18.5906	22.417	15.0603	10.937
SBSPON	ENSBTAG00000017249	16.0668	-0.310187	0.100007	-3.10166	0.00192442	0.319	13.6663	13.8013	8.9626	17.3893	7.94734	11.1621	3.52157	6.9463	5.88805	11.8904	10.2139	20.615	11.3123	10.0361	14.4976	7.39503	12.6541	16.3524	10.8998	28.5071	13.9928	32.7614	13.9928	13.237	8.79932	24.2804	8.14646	15.5261	9.04187	20.4421	5.40406	19.1484	28.6236	28.1081	14.0106	23.7237	29.7014	20.3729	14.8725	19.9262	22.5905	25.8511
BMP3	ENSBTAG00000017642	2.11215	-0.2944	0.0955883	-3.07988	0.00207086	0.319	0.854146	1.78081	1.79252	0.44588	0.883038	0	1.17386	0	0	0	2.7237	0	2.82807	3.34538	0.966506	1.84876	1.0545	1.63524	1.08998	1.23944	4.66428	5.17285	0	4.96387	2.19983	2.02336	2.32756	2.82293	0	2.40495	0	2.39355	1.73476	3.51351	2.43663	3.3891	0	1.69774	1.85906	1.24539	4.51809	4.97137
Novel	ENSBTAG00000018320	10067.6	0.246581	0.0802192	3.07384	0.0021132	0.319	7914.52	6556.95	11638.8	7873.8	13213.8	25832.5	10232.5	9907.74	12187.1	19921.8	11530.8	7383.36	10364.9	8723.64	12763.7	10854.1	11717.7	7181.97	11775.1	11725.1	8527.86	5255.62	12601.2	7192.65	8903.81	7646.8	10161	10904.5	11255.1	8476.26	15070.6	10270.7	9832.63	6889.99	11299.3	8367.68	8133.61	6361.45	9031.33	14187.5	5807.26	8846.06
Novel	ENSBTAG00000019163	46.9659	0.28892	0.0935529	3.0883	0.00201305	0.319	29.8951	52.9792	43.0205	48.1551	77.7073	99.3427	56.3452	69.463	76.5446	115.337	74.2209	49.159	39.5929	43.49	44.4593	38.8239	48.5072	16.3524	64.3089	22.3099	37.3143	18.9671	72.5082	36.4017	62.1452	48.0549	54.6977	55.0471	54.2512	45.6941	31.0733	16.7549	65.921	40.4054	54.215	31.3491	41.125	33.9549	31.6041	34.8709	16.5663	31.8168
MDFI	ENSBTAG00000019343	10.6346	0.298918	0.0966699	3.09215	0.00198714	0.319	3.41659	2.67122	5.37756	2.67528	11.4795	7.81347	7.04315	3.08724	15.3089	38.6438	26.5561	9.51464	1.41403	4.46051	5.79904	12.0169	15.8176	1.63524	28.3395	26.0283	1.55476	5.17285	30.5298	1.65462	2.74979	22.257	3.49134	7.52781	3.01396	7.21486	13.5102	2.39355	36.43	3.51351	14.0106	4.23637	4.56944	6.79098	3.71813	11.2085	13.5543	3.9771
TRMT2A	ENSBTAG00000019871	220.993	0.230878	0.0739545	3.12189	0.00179697	0.319	203.287	259.553	193.592	181.027	246.368	544.711	224.207	236.174	290.87	391.194	245.133	204.565	156.958	168.384	259.99	271.768	285.771	184.782	276.855	180.958	226.995	115.527	255.687	223.374	193.585	190.196	253.704	223.482	266.233	177.967	186.44	134.039	284.501	151.081	230.871	192.331	175.924	178.263	237.96	207.98	207.832	182.946
IDO1	ENSBTAG00000020602	89.8287	0.320232	0.101352	3.15959	0.00157993	0.319	78.5815	178.526	139.817	95.8643	273.742	30.1377	318.116	108.054	43.5715	58.8575	40.1746	61.8451	98.9824	65.7925	280.287	72.1016	84.3604	21.2581	51.2291	65.6904	45.0881	105.181	22.8973	57.9118	50.5961	45.0199	47.715	71.9847	787.647	62.5288	99.9751	21.542	124.903	24.5946	44.4685	127.938	79.9653	78.0962	74.3625	54.7971	64.7593	25.8511
42431	ENSBTAG00000021036	446.338	0.22802	0.073292	3.11111	0.00186382	0.319	429.636	390.888	412.28	382.565	475.957	977.8	500.064	469.261	447.492	952.421	763.318	325.083	340.782	379.143	549.942	473.282	440.783	317.236	488.312	345.804	422.895	348.305	493.565	344.162	503.761	305.022	507.408	501.07	582.698	412.45	408.007	339.885	574.206	309.189	372.804	327.048	331.285	376.899	388.544	491.929	403.616	457.366
Novel	ENSBTAG00000021407	131.594	0.31676	0.102423	3.09266	0.00198373	0.319	149.476	77.0201	86.041	86.9467	241.069	436.438	100.952	145.1	34.1507	64.2082	114.396	136.376	86.2561	221.91	343.11	192.271	235.155	161.889	152.597	43.3804	99.5047	132.77	199.716	201.864	179.286	91.5572	132.671	151.497	156.726	228.471	81.0609	35.9033	183.885	133.513	77.363	59.3092	43.4097	79.794	57.6309	70.9872	123.495	169.027
FHOD3	ENSBTAG00000021581	837.043	-0.267441	0.085308	-3.135	0.00171854	0.319	1194.95	638.866	928.526	1005.01	428.273	824.88	799.397	739.395	766.624	401.896	962.829	924.506	820.14	487.311	557.674	464.963	438.674	467.678	682.329	752.341	1013.7	725.923	728.898	1090.4	1111.46	955.534	1020.64	807.358	716.317	512.255	1294.27	1098.64	522.163	808.107	734.035	773.561	875.048	1169.75	1251.15	972.649	1908.14	845.133
SLC27A3	ENSBTAG00000021862	32.6893	0.292445	0.093529	3.12678	0.0017673	0.319	35.8741	43.6299	37.6429	45.0339	36.2046	46.8808	21.1294	40.1342	14.1313	27.9424	55.155	28.5439	19.7965	27.8782	22.2296	40.6727	46.3982	34.34	74.1188	34.7044	18.6571	15.5186	61.0596	26.474	30.7976	33.3855	26.767	24.9359	22.1023	39.6817	28.3713	11.9678	51.1755	47.4324	26.8029	29.6546	29.7014	28.8616	24.1678	11.2085	6.02413	33.8053
Novel	ENSBTAG00000024964	48.5947	0.286512	0.0920221	3.11351	0.00184876	0.319	43.5615	53.4244	77.0784	37.8998	82.1225	33.4863	71.6053	64.8321	85.9655	108.203	71.4972	30.1297	38.1789	46.8354	75.3875	32.3533	64.3248	42.5162	54.4991	38.4227	46.6428	37.9342	69.9641	41.3656	45.6465	45.0199	69.8268	44.2259	65.3024	51.7065	24.3183	74.2002	39.0322	45.6756	59.6974	50.8364	2.28472	32.2571	40.8994	32.3801	28.6146	33.8053
YIPF2	ENSBTAG00000025606	716.588	0.207171	0.064882	3.19304	0.00140783	0.319	729.441	649.106	777.954	687.547	732.922	1486.79	759.486	784.16	856.122	1484.52	820.516	589.907	651.87	699.185	798.334	672.948	813.023	537.993	832.746	767.214	662.328	731.096	772.149	574.154	645.65	550.861	885.637	777.246	757.508	756.358	639.03	502.646	821.41	725.54	617.076	515.143	514.062	679.098	784.524	692.436	670.184	669.147
ABHD8	ENSBTAG00000025809	224.479	0.23927	0.0758194	3.15579	0.00160063	0.319	199.016	234.622	233.028	215.806	318.777	546.943	272.335	233.087	260.252	432.811	243.091	149.063	202.207	197.378	286.086	247.734	257.299	142.266	273.585	210.705	208.338	172.428	260.775	177.045	237.032	191.208	281.635	242.772	262.214	204.421	205.354	105.316	258.48	175.676	212.596	153.357	159.931	183.356	202.638	215.452	170.182	227.689
DUSP22	ENSBTAG00000027375	83.2198	0.226986	0.0712486	3.18583	0.00144339	0.319	95.6644	84.1434	95.0036	84.2714	75.0582	147.34	85.6916	107.282	69.479	104.041	85.1158	85.6317	89.0841	97.0161	96.6506	90.5892	84.3604	88.3029	83.9286	71.8876	63.7452	51.7285	100.494	59.5664	93.4927	72.8411	121.033	100.684	98.4559	109.425	62.1467	59.8389	92.8098	63.2432	71.8806	52.531	36.5555	76.3985	98.5303	70.9872	63.2533	85.5076
Novel	ENSBTAG00000031785	210.514	0.315692	0.0999134	3.15966	0.00157954	0.319	116.164	426.95	957.206	627.354	376.174	1864.07	579.886	302.55	713.631	194.408	73.54	52.3305	326.642	167.269	116.947	134.035	113.886	121.008	97.0084	65.6904	127.49	136.218	47.0667	62.8757	92.3928	190.702	180.386	118.093	128.595	271.76	94.5711	292.014	102.351	145.811	363.058	99.9783	121.09	106.958	59.49	165.637	78.3136	96.4446
PON3	ENSBTAG00000034645	18.1972	-0.31869	0.102898	-3.09714	0.00195395	0.319	9.39561	18.2533	8.9626	17.8352	13.2456	1.11621	194.86	16.208	9.42088	4.16164	13.6185	23.7866	12.7263	7.80589	14.4976	13.8657	8.43604	4.90571	215.816	6.19721	282.967	20.6914	284.945	19.8555	21.4483	25.7979	22.1118	15.9966	12.0558	28.8594	16.2122	7.18066	21.6845	14.054	15.2289	133.869	146.222	25.4662	3.71813	11.2085	4.51809	16.9027
FABP4	ENSBTAG00000037526	663.777	0.279579	0.088044	3.17545	0.00149604	0.319	283.577	71.6777	311.899	262.178	320.543	7.81347	430.806	55.5704	365.059	2890.56	1173.92	310.811	53.7333	362.417	339.244	1007.57	1359.26	170.065	4109.23	1223.33	62.1904	993.187	1466.7	431.857	43.4466	1003.59	178.058	252.652	68.3163	127.463	517.439	35.9033	2014.93	145.811	615.858	171.149	141.653	674.004	202.638	869.282	698.799	238.626
ARRDC2	ENSBTAG00000039335	907.589	0.306604	0.0995897	3.07867	0.00207924	0.319	934.436	1129.93	862.202	885.072	623.425	3561.83	1136.29	747.113	607.646	607.599	565.169	908.648	707.017	810.698	1522.25	1472.54	1486.85	1412.85	1086.71	467.269	845.79	225.881	1515.04	706.524	786.989	842.225	647.062	625.749	1095.07	2294.33	797.099	1223.11	619.31	693.918	926.528	706.626	582.604	726.634	1195.38	547.971	346.387	509.068
Novel	ENSBTAG00000039456	378.063	0.287467	0.0914825	3.14232	0.00167615	0.319	193.037	310.752	392.562	272.879	621.659	657.448	536.453	168.255	587.627	682.509	606.024	260.067	171.098	360.186	465.856	391.937	546.233	279.626	476.322	642.031	298.514	237.951	572.433	231.647	270.029	381.404	459.693	366.51	427.982	378.78	591.745	598.389	413.741	233.648	394.125	298.24	130.229	269.941	403.417	655.075	295.182	361.916
SNORA66	ENSBTAG00000042126	6.99787	-0.32837	0.104152	-3.15278	0.00161721	0.319	5.97902	8.45886	12.5476	6.24232	6.18127	0	4.69543	6.9463	1.17761	0.59452	2.7237	12.6862	5.65614	1.11513	8.69856	5.54628	4.21802	8.17619	5.44991	1.23944	10.8833	6.89714	0	9.92774	10.9991	6.57593	15.1291	1.88195	3.01396	7.21486	4.05305	26.3291	0.867381	5.27027	6.70073	9.32001	6.85416	10.1865	5.57719	3.73617	22.5905	5.96565
SNORA81	ENSBTAG00000044788	2.73147	-0.315374	0.100461	-3.13927	0.00169368	0.319	0	2.22602	3.58504	4.01292	4.41519	0	2.34772	1.54362	1.17761	0.59452	2.7237	0	2.82807	1.11513	2.89952	0.924379	3.16351	1.63524	1.08998	0	4.66428	0	3.81622	4.96387	7.14945	4.04673	1.16378	0.940976	4.01861	2.40495	0	0	0.867381	0	1.82747	4.23637	6.85416	5.09323	0	1.24539	0	3.9771
Novel	ENSBTAG00000046047	2.50711	0.22556	0.0722735	3.12092	0.00180287	0.319	0	0.445203	3.58504	3.56704	0.883038	0	0	3.08724	1.17761	0	0.680926	0	0	18.9572	0	15.7144	12.6541	4.90571	1.08998	2.47888	0	5.17285	5.0883	0	3.29974	1.01168	25.6032	0	0	3.60743	2.70203	0	0.867381	0	7.91905	0	0	1.69774	0	1.24539	1.50603	0
Novel	ENSBTAG00000046416	135.675	0.28106	0.0888051	3.16491	0.0015513	0.319	120.435	160.718	111.136	138.223	156.298	410.765	181.948	176.745	101.274	280.613	166.827	104.661	94.7403	115.973	156.574	170.086	177.157	117.737	168.947	66.9298	136.819	98.2842	183.179	130.715	131.44	138.095	141.981	147.263	130.605	145.5	67.5508	55.0518	205.569	100.135	112.694	121.16	102.812	91.6782	92.9531	54.7971	96.386	131.244
TMTC4	ENSBTAG00000007066	110.136	-0.212925	0.0694857	-3.06429	0.00218184	0.322267	97.3727	109.075	89.626	115.037	86.5377	73.6699	80.9962	138.154	118.939	105.825	104.863	117.347	154.13	104.822	64.7559	90.5892	91.7419	96.4791	89.3785	141.296	87.0666	100.008	66.1479	129.061	113.841	139.612	87.2835	94.5681	78.3628	74.5536	83.7629	93.3486	93.6772	98.3783	158.99	130.48	185.062	117.144	102.248	107.103	109.94	119.313
RXRG	ENSBTAG00000016801	228.761	0.262947	0.0859247	3.06021	0.00221185	0.323441	344.221	152.705	304.728	124.846	249.017	234.404	238.293	233.859	187.24	480.372	261.476	160.163	248.87	350.15	269.655	278.238	277.335	165.159	202.737	316.057	270.528	317.268	211.164	183.663	180.936	167.939	290.945	312.875	204.949	290.999	248.587	179.517	325.268	274.054	143.152	63.5455	132.514	173.17	200.779	260.286	186.748	182.946
RPUSD4	ENSBTAG00000020900	171.197	0.232169	0.0760472	3.05296	0.00226596	0.323441	170.829	161.609	154.157	173.447	207.514	469.925	160.819	171.342	186.062	341.849	180.445	163.335	149.888	220.795	197.167	182.103	187.702	130.819	187.477	187.156	164.805	127.597	194.627	112.514	162.237	155.799	171.076	212.19	152.707	179.169	155.367	136.433	196.896	119.459	154.117	139.8	155.361	125.633	150.584	151.937	100.904	137.21
PRR5L	ENSBTAG00000021029	21.8435	0.317443	0.10397	3.05321	0.00226405	0.323441	13.6663	13.8013	23.3028	16.4976	26.4911	21.208	16.434	16.208	16.4865	46.3726	40.1746	14.272	11.3123	12.2664	24.1627	27.7314	35.8532	16.3524	58.859	38.4227	12.4381	31.0371	34.346	18.2009	3.29974	26.3037	10.474	16.9376	7.03256	14.4297	27.0203	14.3613	39.8995	24.5946	23.7571	9.32001	13.7083	28.8616	13.0134	46.0794	39.1568	9.94274
CNEP1R1	ENSBTAG00000033078	200.586	-0.192958	0.0631066	-3.05765	0.0022308	0.323441	204.995	183.869	206.14	195.296	175.725	51.3457	167.862	152.047	186.062	242.564	171.593	206.15	190.895	200.723	184.603	178.405	181.375	191.323	123.168	173.522	284.521	287.955	159.009	229.993	202.934	215.994	178.058	197.605	169.786	203.219	198.599	203.452	172.609	205.54	224.17	241.473	255.889	202.032	191.483	226.661	176.206	234.649
NPTXR	ENSBTAG00000000109	9.79552	-0.318366	0.104684	-3.04121	0.00235631	0.324501	6.83317	5.78764	3.58504	5.79644	4.41519	22.3242	2.34772	15.4362	7.06566	2.37808	5.44741	15.8577	16.9684	2.23026	10.6316	5.54628	7.38153	6.54095	6.53989	13.6339	7.7738	10.3457	13.9928	8.27312	6.59949	10.6227	5.8189	3.29342	2.0093	7.21486	12.1591	9.57422	5.20429	12.2973	13.4015	7.62547	9.13889	16.9774	14.8725	8.71773	18.0724	12.9256
CDK1	ENSBTAG00000010109	9.3038	-0.316359	0.103792	-3.04802	0.00230355	0.324501	9.39561	6.23284	3.58504	8.91761	4.41519	2.23242	3.52157	4.63087	5.88805	5.9452	12.2567	14.272	2.82807	10.0361	6.76554	9.24379	5.27252	3.27048	7.62987	7.43665	52.8619	12.07	3.81622	11.5824	3.8497	6.57593	3.49134	8.46879	11.0512	1.20248	12.1591	7.18066	5.20429	8.78378	9.13736	48.2946	34.2708	15.2797	3.71813	8.71773	13.5543	5.96565
CINP	ENSBTAG00000010995	472.923	0.201449	0.0661756	3.04415	0.00233335	0.324501	399.741	350.375	552.096	563.147	579.273	820.415	500.064	440.704	538.168	1011.28	537.932	317.155	400.172	418.173	505.483	531.518	545.179	426.797	440.353	479.664	550.385	351.754	464.307	367.326	424.567	338.914	539.994	580.112	536.484	428.082	502.578	438.02	561.196	381.216	501.946	370.259	450.09	405.761	472.202	531.781	358.435	519.011
PITPNA	ENSBTAG00000011480	494.741	0.218641	0.0719308	3.0396	0.0023689	0.324501	588.507	500.408	457.093	420.911	597.817	964.406	609.232	404.429	529.924	828.166	593.768	486.832	418.554	732.639	496.784	551.854	615.831	369.564	365.144	666.819	534.838	612.121	628.405	448.403	359.672	395.062	508.572	522.242	465.154	828.506	372.88	402.117	439.762	481.351	381.942	385.51	379.264	380.295	589.323	510.61	472.894	411.63
CWC25	ENSBTAG00000030591	87.7437	0.158309	0.0520231	3.04305	0.00234194	0.324501	90.5395	88.5954	80.6634	86.0549	100.666	91.5293	103.3	99.5636	108.34	63.6136	94.6487	66.6025	97.5683	104.822	102.45	98.9086	102.287	96.4791	98.0984	104.113	69.9642	53.4528	89.0452	79.4219	74.7942	86.4988	84.956	100.214	97.4512	92.5907	95.9221	112.497	104.953	79.054	81.6271	92.3529	82.25	78.0962	78.0806	88.4226	61.7473	78.5477
Novel	ENSBTAG00000001780	149.342	0.226845	0.0749348	3.02724	0.00246802	0.329663	122.997	174.52	198.97	169.88	211.929	410.765	210.121	189.094	207.259	214.622	158.656	155.406	154.13	141.621	160.44	144.203	123.377	116.102	175.487	106.592	118.162	101.733	186.995	109.205	157.838	146.188	139.654	146.792	148.688	163.537	110.783	119.678	132.709	135.27	145.589	130.48	125.66	108.656	152.443	153.183	140.061	142.181
TKTL2	ENSBTAG00000008947	6.93807	-0.314096	0.103738	-3.02779	0.00246347	0.329663	3.41659	8.01365	0	5.79644	5.29823	2.23242	2.34772	3.08724	4.71044	2.9726	4.08556	7.92886	5.65614	5.57564	4.83253	5.54628	5.27252	4.90571	2.17996	4.95776	7.7738	6.89714	3.81622	9.92774	10.9991	8.5993	6.98268	3.29342	7.03256	14.4297	4.05305	0	12.1433	5.27027	2.43663	3.3891	15.9931	5.09323	0	6.22695	42.1689	8.94847
PEMT	ENSBTAG00000016432	43.6167	0.28087	0.0928109	3.02627	0.00247595	0.329663	31.6034	44.9655	50.1906	49.9386	75.0582	137.294	44.6066	60.2013	41.2163	90.367	61.2833	34.887	48.0772	39.0295	45.4258	39.7483	39.0167	44.1514	57.769	27.2677	32.65	37.9342	52.155	21.5101	42.8967	37.9381	46.5512	57.3996	32.1489	44.4916	32.4244	16.7549	54.645	22.8378	45.0777	28.8073	27.4167	30.5594	42.7584	17.4355	39.1568	41.7595
Novel	ENSBTAG00000038330	299.946	0.265277	0.0876874	3.02526	0.00248422	0.329663	247.702	298.731	270.671	276.446	392.069	870.644	380.33	336.51	352.105	627.813	477.329	202.979	270.08	268.746	419.464	386.391	361.695	250.191	321.545	208.226	270.528	229.33	346.004	198.555	329.974	264.555	410.815	380.625	337.563	276.57	202.652	131.646	390.322	165.135	285.086	180.469	148.507	263.15	247.255	169.373	271.086	245.586
ZFP3	ENSBTAG00000003699	35.5987	-0.258477	0.0856468	-3.01794	0.00254498	0.329992	35.02	32.945	37.6429	31.6575	26.4911	6.69726	31.6942	32.4161	27.085	17.2411	30.6417	44.4016	43.8351	34.569	27.0622	29.5801	33.7441	40.881	25.0696	37.1832	37.3143	36.21	27.9856	56.2572	30.2477	36.4206	12.8016	22.5834	43.2	36.0743	43.2325	78.9873	30.3583	26.3513	29.8487	45.7528	38.8403	40.7459	39.0403	47.3248	45.1809	45.7366
TRPM3	ENSBTAG00000007778	37.1866	-0.296096	0.0980095	-3.02109	0.00251865	0.329992	20.4995	25.3766	44.813	33.8869	45.0349	14.5107	23.4772	33.1879	52.9924	16.052	32.0035	57.0878	24.0386	30.1084	36.7272	39.7483	25.3081	32.7048	27.2495	29.7466	54.4166	13.7943	47.0667	18.2009	19.2485	17.7044	32.5859	23.0539	39.1814	40.8842	31.0733	38.2969	32.9605	12.2973	19.493	45.7528	52.5486	30.5594	50.1947	52.3064	39.1568	37.7824
Novel	ENSBTAG00000031160	9.18092	0.290183	0.096083	3.02013	0.00252669	0.329992	1.70829	4.89723	0	1.78352	1.76608	4.46484	7.04315	11.5772	4.71044	100.474	40.8556	9.51464	4.2421	4.46051	14.4976	12.9413	13.7086	9.81143	4.35993	28.5071	0	8.62142	10.1766	9.92774	3.29974	9.61098	3.49134	6.11635	6.02791	6.01238	6.75508	4.78711	4.33691	8.78378	22.5388	0.847274	2.28472	132.424	13.0134	8.71773	7.53016	4.97137
CA5B	ENSBTAG00000020418	22.1758	-0.300339	0.0995967	-3.01555	0.00256515	0.330089	17.0829	20.4793	12.5476	19.1729	16.7777	3.34863	15.2602	18.5235	12.9537	13.0794	19.7469	22.2008	24.0386	12.2664	15.4641	14.7901	11.5995	29.4343	16.3497	29.7466	29.5405	34.4857	29.2577	24.8194	16.4987	55.1367	11.6378	16.9376	4.01861	4.80991	28.3713	19.1484	19.9498	29.8648	23.7571	31.3491	25.1319	15.2797	26.0269	18.6808	15.0603	13.9198
IL18BP	ENSBTAG00000027676	40.6055	0.269879	0.0896266	3.01115	0.00260262	0.332392	26.4785	41.8491	37.6429	29.874	47.6841	98.2265	53.9975	61.7449	27.085	52.9123	57.1978	41.2301	46.6631	28.9933	34.7942	62.8578	59.0523	35.9752	75.2087	29.7466	40.4238	36.21	43.2505	47.9841	45.0965	41.9848	31.4221	30.1112	41.1907	51.7065	44.5835	21.542	72.86	29.8648	36.5494	39.8219	27.4167	28.8616	13.0134	32.3801	30.1206	39.771
ALDH16A1	ENSBTAG00000000330	205.872	0.24565	0.0823062	2.98458	0.00283966	0.334621	206.703	185.65	197.177	237.654	224.292	596.056	255.901	274.765	246.12	274.668	172.955	142.72	164.028	241.983	218.43	220.002	250.972	147.171	233.256	112.789	174.133	156.91	159.009	216.756	156.188	231.675	297.928	150.086	167.777	342.706	213.46	131.646	254.143	210.811	218.688	200.804	180.493	134.122	146.866	107.103	192.772	174.992
KEAP1	ENSBTAG00000003543	2498.55	0.222484	0.0747401	2.97677	0.002913	0.334621	2229.32	2685.91	2914.64	2746.62	3023.52	6921.62	3279.76	2500.67	3541.07	4330.48	2159.9	1952.09	2385.48	2398.64	3021.3	2913.64	3025.37	2104.55	2540.75	2455.33	2338.36	2046.72	2621.74	1644.7	2353.27	1757.29	2830.31	2678.96	2558.85	2983.34	2295.37	2367.23	2361.88	1740.94	2396.43	1796.22	1985.42	1779.24	2405.63	2127.12	1500.01	2378.3
GIPR	ENSBTAG00000005527	0.503756	0.174283	0.0583304	2.98786	0.00280938	0.334621	0.854146	0.890406	0	1.33764	0.883038	1.11621	0	0	0	1.78356	0.680926	0	0	0	0.966506	0	0	0	3.26995	0	0	0	2.54415	0	0	0	0	0	0	0	0	0	3.46952	0	0.609157	0.847274	0	1.69774	0	0	0	0
SCAND1	ENSBTAG00000005573	128.069	0.252963	0.0846589	2.98803	0.00280786	0.334621	134.101	121.986	148.779	116.375	200.45	330.398	152.602	137.382	164.865	295.476	198.83	107.833	128.677	100.361	145.942	97.0598	132.868	104.655	134.068	147.493	108.833	98.2842	176.818	115.824	121.541	123.931	117.542	85.6288	122.568	159.929	104.028	136.433	127.505	117.703	129.751	106.757	95.9583	67.9098	137.571	108.349	152.109	85.5076
COG1	ENSBTAG00000006087	508.917	0.185347	0.061759	3.00113	0.00268977	0.334621	512.488	507.531	584.362	491.36	532.472	1269.13	548.192	500.134	588.805	820.438	449.411	504.276	472.287	494.002	658.191	480.677	518.816	498.748	501.392	483.382	446.216	389.688	601.691	448.403	463.064	478.526	556.287	494.483	555.573	556.747	470.153	540.943	494.407	437.432	429.456	424.484	402.111	414.25	492.652	485.702	496.99	453.389
Novel	ENSBTAG00000008632	93.8819	0.254479	0.0851296	2.98931	0.00279606	0.334621	87.9771	82.8078	51.9831	74.0161	149.233	222.126	97.4302	118.859	118.939	206.298	130.057	58.6736	90.4982	76.9438	115.014	93.3623	101.232	81.7619	107.908	78.0848	66.8547	70.6956	114.487	64.5303	91.8429	73.347	101.249	101.625	93.4326	79.3635	59.4447	40.6904	134.444	73.7837	95.0286	68.6292	45.6944	67.9098	66.9263	90.9134	69.2774	83.519
RASIP1	ENSBTAG00000011619	787.027	0.210609	0.0706371	2.98157	0.00286776	0.334621	755.92	822.735	627.382	902.908	869.792	1349.5	712.532	1060.47	569.963	1455.98	894.737	754.828	767.82	704.761	646.593	741.352	716.009	691.706	1023.49	798.2	597.028	665.574	875.187	693.287	834.835	861.953	1043.91	946.622	802.717	693.829	512.035	394.937	1278.52	881.891	634.133	831.176	753.958	668.911	632.081	727.307	638.557	784.482
TECR	ENSBTAG00000012632	1473.7	0.216141	0.072314	2.98892	0.00279965	0.334621	1481.09	1340.95	1668.84	1318.47	1497.63	2882.06	1842.96	1162.35	1503.81	3140.85	1409.52	1030.75	1292.43	1320.31	1603.43	1598.25	1623.94	1288.57	1327.6	1743.89	1537.66	1136.3	1258.08	1151.62	1438.69	1328.84	1609.51	1622.71	1370.35	1534.36	2058.95	1531.87	1624.6	1438.78	1907.88	950.641	982.43	1151.07	1635.98	1680.03	823.799	1493.4
GRM4	ENSBTAG00000013632	25.757	0.30806	0.102996	2.99098	0.0027808	0.334621	46.9781	21.8149	17.9252	28.9822	22.076	106.04	46.9543	20.8389	22.3746	24.3753	21.1087	17.4435	19.7965	47.9505	32.8612	40.6727	22.1446	26.1638	26.1596	21.0705	40.4238	51.7285	19.0811	24.8194	17.0487	12.646	26.767	33.4047	25.1163	48.0991	33.7754	11.9678	39.0322	21.0811	13.4015	7.62547	13.7083	18.6752	24.1678	23.6624	1.50603	36.7881
Novel	ENSBTAG00000014328	55.1621	0.313148	0.104566	2.99475	0.00274673	0.334621	92.2478	70.3421	53.7756	121.725	45.0349	36.8349	132.646	89.5301	22.3746	86.2054	80.3493	33.3012	56.5614	91.4405	57.0239	124.791	149.74	45.7867	20.7097	53.296	54.4166	67.2471	33.0739	33.0925	19.2485	69.3002	15.1291	69.1618	65.3024	43.2892	21.6162	21.542	64.1862	131.757	18.8839	25.4182	36.5555	25.4662	111.544	85.9319	16.5663	60.6507
MRPS7	ENSBTAG00000016133	376.81	0.226298	0.0754925	2.99762	0.00272098	0.334621	383.512	394.45	431.997	401.292	509.513	697.632	478.934	375.872	493.418	819.843	458.263	264.824	296.947	412.597	482.287	424.29	398.603	307.425	325.905	159.888	345.157	296.577	325.651	261.431	424.567	345.489	499.262	425.321	424.968	399.222	287.766	406.904	394.658	347.837	377.068	317.728	262.743	331.06	342.068	300.139	233.435	322.145
SLC2A4RG	ENSBTAG00000016664	183.844	0.237134	0.0794385	2.98513	0.00283458	0.334621	160.58	157.602	215.102	125.292	234.888	411.882	137.341	199.127	201.371	319.852	335.016	155.406	186.652	197.378	213.598	220.002	204.574	153.712	167.857	192.113	195.9	151.737	240.422	167.117	221.633	151.752	179.222	223.011	217.005	175.562	171.579	167.549	226.386	110.676	211.987	115.229	109.667	159.588	152.443	186.808	228.917	194.878
SHISA4	ENSBTAG00000030805	3725.72	0.252251	0.0844673	2.98638	0.00282303	0.334621	3297.01	3580.32	4162.23	3333.85	4471.7	10013.5	4100.29	3934.69	4655.09	10199	4116.2	2297.78	3356.92	3443.51	4339.61	4104.24	3835.23	3164.19	3750.63	4132.3	3426.69	2889.9	3967.6	2222.16	3757.31	2594.46	4537.58	4902.96	3769.45	3286.37	3597.75	2900.99	4467.01	2334.73	4473.65	2242.73	2287.01	2836.93	2898.28	2965.27	2007.54	3933.35
FAM98C	ENSBTAG00000039593	100.97	0.266401	0.0894014	2.97983	0.00288409	0.334621	96.5185	71.2325	77.0784	80.2585	104.198	237.753	196.034	130.436	120.116	211.055	101.458	55.502	79.1859	86.98	128.545	128.489	139.195	86.6676	107.908	97.9159	102.614	94.8356	136.112	89.3497	90.743	97.6273	155.947	123.738	99.4605	101.008	114.836	59.8389	104.953	100.135	107.821	55.9201	43.4097	56.0256	74.3625	56.0425	49.699	69.5992
SNORA52	ENSBTAG00000043167	5.30836	0.311708	0.104723	2.9765	0.00291557	0.334621	5.97902	6.23284	1.79252	6.6882	6.18127	16.7432	9.39087	4.63087	3.53283	4.75616	7.49019	4.75732	4.2421	3.34538	6.76554	12.0169	11.5995	1.63524	5.44991	0	4.66428	1.72428	13.9928	4.96387	1.09991	5.56425	5.8189	4.23439	10.0465	6.01238	0	4.78711	13.0107	1.75676	7.91905	4.23637	4.56944	1.69774	0	1.24539	4.51809	5.96565
MRPS26	ENSBTAG00000000825	426.745	0.25106	0.0844542	2.97274	0.00295157	0.336479	376.679	393.559	462.47	423.14	615.478	957.709	460.152	443.791	499.306	1170.02	414.684	274.339	378.961	366.877	580.87	295.801	318.46	361.388	514.471	369.353	370.033	294.853	517.734	309.415	483.412	373.817	506.245	425.792	544.521	446.119	335.052	258.504	694.772	386.486	409.354	262.655	244.465	351.433	371.813	344.973	326.809	396.715
MRPL34	ENSBTAG00000014579	446.267	0.196465	0.0661691	2.96914	0.00298639	0.338179	391.199	396.676	476.81	455.69	678.173	712.142	566.973	460.771	542.878	715.802	564.488	402.786	390.273	525.225	508.382	471.433	516.707	333.589	435.993	391.663	463.319	420.725	422.329	373.945	518.06	307.046	587.709	462.019	601.786	488.206	295.872	325.523	538.644	405.81	423.364	404.997	322.146	353.131	438.739	493.174	430.725	428.532
SNORA79	ENSBTAG00000043589	3.5778	-0.308555	0.104022	-2.96625	0.00301458	0.33911	1.70829	3.11642	0	4.4588	1.76608	0	4.69543	3.08724	1.17761	0.59452	2.04278	1.58577	4.2421	4.46051	4.83253	1.84876	7.38153	1.63524	0	2.47888	7.7738	1.72428	6.36037	3.30925	6.04953	5.05841	1.16378	2.82293	3.01396	9.61981	1.35102	0	3.46952	0	3.04579	5.93092	0	8.48872	5.57719	0	4.51809	5.96565
FAH	ENSBTAG00000012338	59.7153	0.300404	0.10141	2.96228	0.0030537	0.341251	62.3527	30.2738	39.4354	32.5493	79.4734	53.5781	64.5622	42.4496	37.6835	126.633	80.3493	50.7447	25.4526	55.7564	58.9569	69.3285	55.8887	44.1514	118.808	53.296	23.3214	51.7285	123.391	52.948	52.2459	76.8878	39.5685	61.1635	53.2466	76.9585	55.3916	67.0195	117.096	47.4324	45.6868	29.6546	22.8472	50.9323	37.1813	62.2695	67.7714	42.7538
GSTP1	ENSBTAG00000003548	719.298	0.268027	0.0905783	2.95906	0.0030858	0.341362	456.114	797.804	822.767	622.449	546.601	1722.31	672.621	771.811	718.342	1948.24	947.168	472.56	673.08	826.31	1015.8	817.151	877.348	672.083	834.926	965.525	791.373	413.828	656.39	605.592	428.417	516.97	715.725	852.995	871.033	715.474	867.352	622.324	1046.06	377.702	483.671	451.597	475.222	424.436	611.632	764.669	743.979	675.112
GPR20	ENSBTAG00000015985	2.99399	-0.298569	0.100931	-2.95815	0.00309488	0.341362	5.12488	0	1.79252	3.12116	0	7.81347	0	2.31543	2.35522	0	2.04278	6.34309	2.82807	3.34538	1.93301	1.84876	2.10901	6.54095	2.17996	1.23944	3.10952	5.17285	2.54415	1.65462	5.49957	6.57593	0	1.88195	2.0093	2.40495	1.35102	0	4.33691	0	0	6.77819	0	0	7.43625	1.24539	1.50603	6.95992
C5AR2	ENSBTAG00000037735	48.5534	-0.297251	0.100588	-2.95512	0.00312545	0.342509	50.3946	52.0888	60.9457	43.6963	39.7367	56.9267	36.3896	43.9932	101.274	23.7808	24.5133	60.2594	41.007	33.4538	18.3636	25.8826	23.1991	37.6105	35.9694	45.8593	27.9857	34.4857	33.0739	62.8757	34.6473	56.6542	32.5859	17.8786	94.4373	25.252	29.7223	35.9033	19.9498	24.5946	40.8135	54.2255	57.118	79.794	98.5303	54.7971	140.061	61.645
CCDC64	ENSBTAG00000003696	17.6794	0.29218	0.0991575	2.94662	0.00321268	0.34359	8.54146	18.2533	12.5476	29.4281	18.5438	20.0918	31.6942	11.5772	10.5985	8.32328	26.5561	17.4435	9.89824	24.5328	29.9617	24.9582	28.4716	35.9752	18.5297	12.3944	32.65	18.9671	10.1766	23.1647	20.3484	20.2336	23.2756	25.4064	24.1116	10.8223	13.5102	9.57422	18.215	24.5946	18.2747	13.5564	9.13889	20.3729	11.1544	9.96311	15.0603	11.9313
SGCA	ENSBTAG00000003956	2085.07	0.232544	0.079362	2.93017	0.00338776	0.34359	2148.18	1910.37	2283.67	1677.85	2113.11	5357.81	2601.27	2201.21	2455.32	5021.91	1735	1447.81	2075.8	2495.66	2672.39	2046.58	2193.37	1496.24	1715.63	2027.73	2080.27	1808.77	1953.91	1353.48	1762.06	1685.46	2329.89	2339.74	2417.19	2554.06	2223.77	1730.54	2472.04	1617.97	1893.87	1209.06	1322.85	1327.64	1593.22	2188.15	1522.6	1871.22
SRGAP3	ENSBTAG00000004685	13.2533	-0.29925	0.101482	-2.94881	0.00319002	0.34359	11.1039	11.5753	8.9626	13.3764	7.0643	23.4404	8.21701	20.8389	3.53283	3.56712	8.85204	3.17155	28.2807	12.2664	8.69856	9.24379	12.6541	9.81143	13.0798	9.91553	12.4381	15.5186	6.36037	24.8194	9.89923	23.2687	8.14646	14.1146	2.0093	7.21486	6.75508	19.1484	16.4802	10.5405	12.7923	12.7091	20.5625	18.6752	7.43625	11.2085	24.0965	21.874
EDN1	ENSBTAG00000008096	27.5426	-0.297354	0.101513	-2.92921	0.00339827	0.34359	24.7702	18.2533	16.1327	23.1858	21.1929	8.92968	30.5203	16.9798	30.6178	47.5616	19.0659	14.272	26.8666	16.7269	20.2966	19.412	22.1446	31.0695	25.0696	26.0283	13.9928	48.2799	12.7207	6.61849	19.7985	22.7628	6.98268	23.5244	23.107	16.8347	27.0203	31.1162	48.5733	15.8108	18.2747	40.6692	15.9931	28.8616	22.3088	42.3432	66.2654	8.94847
RNF207	ENSBTAG00000009075	156.405	0.213833	0.0729782	2.9301	0.00338855	0.34359	150.33	199.451	182.837	167.205	158.064	223.242	173.731	223.825	182.529	146.846	172.274	142.72	149.888	183.996	194.268	153.447	179.266	255.097	140.608	117.747	253.426	144.84	156.465	142.298	157.838	132.025	182.714	150.556	151.702	215.243	108.081	105.316	157.863	221.351	109.039	132.175	123.375	186.752	111.544	109.594	108.434	180.958
CHCHD1	ENSBTAG00000012654	330.741	0.209514	0.0713098	2.93808	0.00330251	0.34359	288.701	260.444	261.708	356.258	448.583	328.166	397.938	313.355	426.295	784.172	440.559	245.795	254.526	374.683	477.454	315.213	394.385	292.708	377.134	245.409	379.362	310.371	363.813	225.029	325.025	339.419	436.418	330.753	450.084	370.363	330.999	246.536	379.046	302.162	324.681	335.52	326.715	264.848	306.745	301.384	246.989	236.637
TOR3A	ENSBTAG00000014006	91.3415	0.21849	0.0742641	2.94207	0.00326028	0.34359	83.7063	103.287	98.5886	73.1244	102.432	173.013	102.126	101.879	123.649	137.929	118.481	65.0167	120.193	90.3253	151.741	92.4379	83.3059	67.0448	113.358	106.592	83.9571	82.7656	101.766	79.4219	87.4432	80.9346	91.9387	93.1567	125.581	73.3511	118.889	81.3809	59.8493	70.2702	100.511	67.7819	63.9722	74.7007	109.685	89.668	67.7714	63.6336
DOCK5	ENSBTAG00000015513	54.6862	-0.223281	0.0761629	-2.93162	0.00337199	0.34359	53.8112	56.5408	39.4354	56.1809	38.8537	35.7187	43.4328	44.765	35.3283	29.1315	44.9411	50.7447	76.3578	50.1807	39.6268	42.5215	30.5806	81.7619	64.3089	68.1693	51.3071	77.5928	59.7875	54.6026	56.0956	65.7593	41.8961	46.5783	34.1582	56.5164	72.9548	47.8711	43.3691	54.4594	42.641	59.3092	61.6875	42.4436	44.6175	68.4964	99.3981	63.6336
NOC2L	ENSBTAG00000016528	376.204	0.195941	0.0665072	2.94617	0.00321739	0.34359	320.305	389.998	390.769	427.599	419.443	829.344	417.893	454.597	467.511	596.898	465.753	388.514	380.375	327.848	508.382	383.617	437.619	366.293	439.263	344.565	329.609	322.441	428.689	266.394	329.974	369.264	403.832	400.385	376.744	423.272	317.489	359.033	406.802	330.27	355.139	332.131	326.715	247.871	345.786	249.078	219.881	364.899
ZMYND15	ENSBTAG00000018316	13.7375	0.300873	0.10224	2.94282	0.00325239	0.34359	16.2288	19.1437	7.17008	21.4023	13.2456	31.2539	5.86929	13.1208	2.35522	16.052	33.3654	20.615	8.4842	21.1874	12.5646	16.6388	24.2536	11.4467	31.6095	9.91553	10.8833	6.89714	22.8973	16.5462	14.8488	18.7161	5.8189	11.2917	12.0558	15.6322	8.10609	2.39355	26.8888	21.0811	9.74652	14.4037	15.9931	13.582	9.29531	4.98156	13.5543	12.9256
CLDN12	ENSBTAG00000019486	40.1882	-0.244107	0.0831	-2.93751	0.00330864	0.34359	44.4156	42.2943	37.6429	46.8174	34.4385	12.2783	41.085	20.8389	47.1044	18.4301	30.6417	42.8159	53.7333	32.3387	26.0957	26.807	33.7441	53.9629	32.6995	55.7749	23.3214	51.7285	24.1694	47.9841	50.0461	46.0315	24.4394	33.4047	37.1721	38.4793	44.5835	62.2324	21.6845	56.2162	35.9403	31.3491	47.9792	30.5594	55.7719	42.3432	42.1689	37.7824
COL28A1	ENSBTAG00000024420	21.139	-0.307621	0.104554	-2.94222	0.0032587	0.34359	12.8122	14.6917	3.58504	32.5493	5.29823	5.58105	2.34772	20.8389	21.197	20.2137	22.4706	31.7155	18.3824	6.69077	4.83253	8.31941	11.5995	49.0571	22.8896	18.5916	9.32857	50.0042	12.7207	14.8916	30.7976	14.1636	24.4394	16.9376	21.0977	8.41734	4.05305	9.57422	43.3691	15.8108	28.0212	24.5709	31.9861	23.7684	37.1813	22.417	10.5422	18.8912
COASY	ENSBTAG00000046746	179.976	0.203327	0.0693694	2.93108	0.00337782	0.34359	153.746	155.376	152.364	171.218	185.438	429.741	193.687	199.127	170.753	257.427	216.534	187.121	128.677	192.917	225.196	196.893	203.519	166.794	243.066	157.409	144.593	144.84	202.26	138.988	209.534	171.48	212.972	195.723	231.07	206.826	160.771	105.316	202.967	151.081	148.025	146.578	100.528	176.565	115.262	148.201	158.133	195.872
PREB	ENSBTAG00000007080	872.146	0.229198	0.0783297	2.92606	0.0034328	0.344046	737.128	1003.93	815.597	1128.08	938.669	1922.11	1183.25	947.012	1321.28	1531.48	945.806	694.568	752.266	835.231	1014.83	999.254	1065.05	559.251	1007.14	653.185	730.738	693.162	1011.3	539.407	893.681	655.064	1112.57	1155.05	960.447	976.411	647.136	478.711	887.331	690.405	959.423	821.856	833.923	787.753	527.974	759.687	554.22	654.232
Novel	ENSBTAG00000015551	1.31594	0.250114	0.0855591	2.92329	0.00346355	0.344046	1.70829	0.890406	0	0.891761	1.76608	8.92968	4.69543	0.771811	0	2.37808	3.40463	0	0	0	0	0	2.10901	0	1.08998	8.67609	0	0	1.27207	0	0.549957	1.51752	1.16378	0.470488	1.00465	1.20248	2.70203	0	3.46952	0	3.04579	0.847274	0	0	0	0	0	1.98855
LIPE	ENSBTAG00000038321	427.474	0.30563	0.104546	2.92339	0.00346237	0.344046	262.223	313.868	480.395	370.527	282.572	434.206	400.286	203.758	601.758	1041	556.317	410.715	202.207	210.759	225.196	574.04	492.454	210.946	1359.21	775.89	132.155	362.1	747.98	228.338	195.785	661.64	144.309	289.821	210.977	217.648	518.79	335.098	1003.56	258.243	490.981	225.375	196.486	410.854	401.558	559.18	596.388	235.643
ABCA1	ENSBTAG00000020661	358.545	-0.300504	0.102936	-2.91934	0.00350771	0.344405	275.889	238.184	367.467	329.951	423.858	203.15	646.796	710.066	161.332	44.589	97.3724	317.155	704.189	275.437	158.507	254.204	239.373	230.569	203.827	297.466	237.878	437.968	319.291	349.126	307.426	367.746	245.558	296.408	247.144	346.313	283.713	543.337	173.476	282.838	332.6	318.575	326.715	219.009	379.249	361.163	667.172	243.597
GTF2H4	ENSBTAG00000046757	114.637	0.168272	0.0576377	2.91947	0.00350628	0.344405	134.101	113.972	105.759	105.228	133.339	168.548	126.777	101.879	131.892	181.923	115.757	95.1464	107.467	117.088	147.875	134.035	131.813	101.385	126.438	111.55	121.271	113.803	127.207	107.551	113.841	111.285	130.343	115.27	147.684	138.285	93.22	138.826	106.688	112.432	96.856	116.077	73.1111	95.0737	87.3759	107.103	79.8197	98.4332
ILKAP	ENSBTAG00000010176	431.919	0.173136	0.0593447	2.91746	0.00352893	0.344496	390.345	392.669	331.616	421.803	483.905	747.861	523.541	498.59	389.789	671.808	552.231	380.585	434.108	385.834	537.377	511.182	562.051	431.703	530.821	337.128	360.705	368.997	531.727	380.563	426.767	426.424	430.599	369.804	452.093	489.408	366.125	313.556	559.461	346.081	383.769	432.11	413.535	365.015	297.45	382.335	403.616	441.458
RBP4	ENSBTAG00000000442	353.944	0.292879	0.100635	2.9103	0.00361081	0.34468	176.808	128.218	258.123	115.037	187.204	170.78	233.598	112.684	379.19	1227.09	773.532	177.607	144.231	194.032	168.172	477.904	481.909	116.102	1642.6	850.257	80.8476	372.445	554.624	292.868	78.6439	524.051	147.8	141.617	96.4466	101.008	480.961	184.304	895.137	93.108	285.086	160.982	155.361	446.507	394.121	610.241	433.737	138.204
RAP1GAP	ENSBTAG00000008952	4.47861	0.299754	0.103165	2.90558	0.00366572	0.34468	1.70829	5.34244	7.17008	5.79644	7.0643	18.9756	4.69543	5.40268	1.17761	2.37808	1.36185	3.17155	4.2421	8.92102	8.69856	6.47066	2.10901	16.3524	6.53989	2.47888	1.55476	8.62142	3.81622	1.65462	2.74979	7.08178	4.65512	3.76391	2.0093	10.8223	2.70203	4.78711	4.33691	7.02702	3.04579	2.54182	6.85416	3.39549	3.71813	6.22695	3.01206	8.94847
PIGL	ENSBTAG00000013273	64.1222	0.235636	0.0808967	2.9128	0.00358201	0.34468	68.3317	47.6367	69.9083	53.9515	74.1752	114.97	73.9531	40.906	58.8805	132.578	100.777	49.159	45.2491	76.9438	91.8181	54.5384	76.9788	78.4914	70.8488	35.9438	54.4166	56.9014	82.6848	64.5303	50.0461	72.3353	66.3355	59.752	75.3489	61.3263	55.3916	45.4775	74.5948	56.2162	52.3875	50.8364	38.8403	44.1413	42.7584	53.5517	72.2895	54.6851
SLC16A1	ENSBTAG00000015107	756.808	-0.268224	0.0920033	-2.91538	0.0035526	0.34468	764.461	964.755	842.485	904.691	531.589	165.199	780.616	733.992	819.616	582.035	497.757	960.978	929.02	456.087	485.186	515.804	487.181	654.095	526.461	699.045	687.204	708.681	460.491	562.572	868.933	669.734	726.199	589.051	586.717	450.929	656.593	1663.52	542.981	816.891	879.623	950.641	1055.54	831.895	857.028	1285.24	2298.2	790.448
KIAA1468	ENSBTAG00000016666	428.968	-0.220106	0.0757198	-2.90685	0.00365086	0.34468	381.803	346.813	378.222	402.63	289.636	213.196	420.241	379.731	373.302	348.389	285.989	482.075	387.445	361.301	329.579	415.046	395.439	428.432	376.044	332.17	396.464	484.524	457.947	431.857	444.366	353.077	345.643	533.534	441.042	346.313	433.676	466.743	276.695	446.216	375.241	398.219	406.68	490.648	349.504	480.72	396.086	373.847
POLR2L	ENSBTAG00000031061	501.196	0.237463	0.0817435	2.90497	0.00367285	0.34468	401.449	463.902	491.151	465.053	633.138	1207.74	603.363	602.013	651.218	1302.59	685.693	372.657	463.803	383.604	688.152	495.467	584.195	475.854	598.4	370.593	362.259	341.408	592.787	345.816	521.36	390.509	538.83	508.598	566.624	453.334	441.782	339.885	532.572	370.675	551.897	399.066	340.424	307.292	513.101	369.881	447.291	374.841
MYPOP	ENSBTAG00000045708	91.8439	0.231607	0.0796051	2.90945	0.00362062	0.34468	81.1439	98.8351	138.024	91.8513	82.1225	223.242	97.4302	116.543	91.8535	151.008	66.7308	74.5313	142.817	85.8648	104.383	110.926	105.45	85.0324	79.5687	164.846	111.943	101.733	92.8614	66.1849	89.0931	76.382	103.576	111.506	90.4187	91.3882	112.134	57.4453	75.4622	68.5134	96.2469	66.0874	50.2639	73.003	89.235	73.478	63.2533	71.5877
GNPDA2	ENSBTAG00000000287	88.5174	-0.239707	0.0825724	-2.90299	0.00369622	0.344761	103.352	98.3899	100.381	102.998	70.643	11.1621	72.7792	60.2013	87.1431	64.8027	72.1782	91.9748	87.6701	103.707	73.4545	75.7991	79.0878	119.372	77.3887	59.4932	102.614	112.078	58.5154	95.9682	74.2442	111.791	48.8788	72.4552	51.2372	72.1486	90.518	155.581	71.1253	101.892	127.314	133.022	111.951	96.7714	100.389	75.9687	117.47	85.5076
RNF145	ENSBTAG00000025099	314.207	-0.215648	0.0743241	-2.90146	0.00371431	0.344761	193.891	393.114	274.256	309.441	256.081	127.248	404.981	324.933	516.971	305.583	317.992	313.983	325.228	216.335	210.698	241.263	242.536	232.204	263.776	267.719	216.112	300.025	343.46	324.306	297.527	345.995	251.377	217.366	286.326	292.202	308.031	416.478	272.358	316.216	293.005	456.681	562.042	381.992	273.282	320.065	436.749	275.414
SRP68	ENSBTAG00000009228	856.812	0.128155	0.0441986	2.89953	0.00373728	0.345008	875.5	824.961	912.393	847.173	915.71	1268.02	969.607	789.563	1033.94	1287.14	817.792	796.058	944.575	821.849	859.224	895.724	872.075	753.845	959.184	1048.57	879.995	725.923	940.063	830.621	870.032	742.575	924.042	798.889	904.187	839.329	936.253	978.964	806.664	823.918	849.165	751.532	811.076	847.174	847.733	968.913	750.004	695.992
MIB2	ENSBTAG00000010720	1514.22	0.237107	0.0819262	2.89415	0.00380183	0.348568	1475.11	1422.87	1618.65	1710.4	1817.29	4697.01	1676.27	1877.82	1205.87	2387	1506.89	1133.83	1587.96	1721.76	1879.85	1604.72	1515.32	1322.91	1675.3	927.102	1396.18	1232.86	1560.83	1065.58	1740.61	1281.8	1956.32	1796.32	1958.07	1657.01	1241.58	816.202	1930.79	1249.05	843.683	1067.57	923.028	1086.56	910.941	1205.54	1439.77	1712.14
THOP1	ENSBTAG00000020446	534.696	0.196894	0.0681383	2.88962	0.00385703	0.348568	497.967	577.874	523.416	457.919	613.711	1135.19	612.754	550.301	612.357	898.32	525.675	447.188	407.242	516.304	696.851	587.905	651.684	346.671	624.56	544.115	467.983	429.347	672.927	354.089	523.559	414.284	506.245	612.576	673.117	557.949	497.174	521.795	543.848	404.054	435.548	444.819	424.958	458.391	535.41	542.99	487.954	423.561
SBNO2	ENSBTAG00000020780	268.535	0.16899	0.0584763	2.88989	0.00385376	0.348568	244.286	276.026	267.086	293.389	301.999	647.402	285.248	265.503	297.935	268.129	245.814	296.54	255.94	241.983	284.153	305.97	288.934	279.626	289.935	250.367	222.331	208.638	286.217	273.013	259.03	290.353	246.721	291.232	274.27	256.128	244.534	196.271	267.153	277.567	289.959	268.586	194.201	213.916	206.356	242.851	243.977	264.477
Novel	ENSBTAG00000046547	21.9158	0.295921	0.102411	2.88955	0.00385793	0.348568	15.3746	12.9109	25.0953	21.4023	22.959	23.4404	23.4772	24.698	21.197	38.6438	31.3226	7.92886	31.1087	17.842	33.8277	15.7144	12.6541	17.9876	23.9796	26.0283	21.7667	17.2428	30.5298	16.5462	18.1486	24.2804	17.4567	23.0539	19.0884	33.6693	24.3183	26.3291	32.0931	14.054	18.2747	6.77819	4.56944	13.582	14.8725	21.1716	22.5905	20.8798
COMMD8	ENSBTAG00000001348	204.786	-0.251505	0.0872659	-2.88205	0.00395097	0.349537	261.369	196.335	184.63	209.564	115.678	25.6728	147.906	128.121	104.807	108.797	135.504	202.979	176.754	231.947	158.507	176.556	160.285	235.474	115.538	216.902	335.828	305.198	115.759	314.378	259.03	213.971	145.473	258.768	173.805	199.611	178.334	268.078	151.792	317.973	172.392	198.262	205.625	239.382	260.269	189.299	167.169	213.769
HDAC11	ENSBTAG00000007208	353.065	0.242036	0.0839381	2.88351	0.00393274	0.349537	266.494	357.943	512.661	352.691	310.829	967.755	335.723	473.892	410.986	558.849	436.474	218.837	453.905	324.502	446.526	268.994	312.133	335.224	340.074	462.312	320.281	382.791	297.665	322.652	257.38	271.637	499.262	540.591	418.94	378.78	398.549	368.607	230.723	346.081	380.723	278.753	292.444	183.356	408.994	315.083	403.616	365.893
CLK3	ENSBTAG00000007304	467.71	0.156092	0.0541539	2.88238	0.00394685	0.349537	431.344	518.662	453.508	474.417	540.419	725.537	451.935	534.093	471.044	555.282	510.695	497.933	516.122	536.376	598.267	540.762	558.887	451.326	524.281	425.128	514.626	448.314	622.044	355.744	435.566	412.766	495.771	449.787	539.498	472.573	402.602	363.82	544.715	379.459	409.354	473.626	438.667	407.459	299.309	359.918	337.351	420.578
PAX3	ENSBTAG00000009950	0.688874	0.175168	0.0607716	2.88239	0.00394665	0.349537	1.70829	1.33561	1.79252	0.44588	0.883038	11.1621	0	0	0	1.18904	0	0	0	1.11513	0	0	1.0545	0	2.17996	1.23944	0	0	0	1.65462	0	0	1.16378	0.470488	0	0	4.05305	2.39355	0	0	2.43663	1.69455	0	0	0	0	25.6025	0
CAPN2	ENSBTAG00000012778	1561.6	-0.168844	0.0588188	-2.87058	0.00409725	0.360601	1552.84	1218.52	1391	1618.55	1587.7	1266.9	1655.14	1582.98	2259.83	1511.27	1442.88	1465.25	1562.51	1012.54	1280.62	1155.47	1227.44	1170.83	1690.56	1531.95	1543.88	1551.86	1348.4	1378.3	1502.48	1497.8	1455.89	1127.76	1628.54	903.06	1922.49	1680.28	1437.25	1712.84	2057.12	1680.99	1985.42	1830.17	2230.88	1782.15	1670.19	1637.57
CDH22	ENSBTAG00000005672	7.20437	-0.249472	0.0871684	-2.86196	0.00421036	0.361555	0	2.67122	5.37756	6.24232	15.0116	2.23242	1.17386	8.48992	0	1.18904	6.80926	4.75732	5.65614	2.23026	1.93301	0	6.32703	1.63524	4.35993	3.71832	4.66428	6.89714	1.27207	9.92774	13.199	1.51752	3.49134	2.35244	16.0744	7.21486	12.1591	11.9678	0.867381	5.27027	0	19.4873	29.7014	8.48872	1.85906	6.22695	0	22.8683
TADA1	ENSBTAG00000010456	144.671	-0.171012	0.0597365	-2.86278	0.00419948	0.361555	158.017	146.917	152.364	156.504	123.625	65.8564	136.168	111.913	150.734	181.923	124.609	141.134	124.435	156.118	124.679	152.523	124.432	121.008	151.507	79.3242	116.607	181.05	123.391	147.261	143.539	147.2	117.542	141.617	118.549	182.776	135.102	124.465	133.577	130	145.589	177.928	182.778	168.077	104.108	120.803	158.133	134.227
KLHL9	ENSBTAG00000012375	146.31	-0.230869	0.0806772	-2.86164	0.00421452	0.361555	137.518	158.937	155.949	141.344	120.976	14.5107	130.298	123.49	98.9192	51.7232	134.142	191.879	154.13	129.355	107.282	134.959	103.341	176.606	130.798	120.226	164.805	167.256	120.847	155.535	146.839	157.822	102.413	151.027	117.544	153.917	160.771	186.697	117.096	184.459	150.462	193.178	169.069	198.636	152.443	135.747	171.688	159.084
Novel	ENSBTAG00000015741	37.2112	-0.259532	0.0906001	-2.86459	0.00417553	0.361555	31.6034	29.3834	41.228	33.441	32.6724	1.11621	32.868	25.4698	16.4865	24.3753	31.3226	66.6025	39.5929	28.9933	28.0287	38.8239	30.5806	32.7048	20.7097	29.7466	46.6428	43.1071	30.5298	49.6387	36.2972	24.7862	30.2583	35.2866	25.1163	37.2768	31.0733	64.626	25.1541	56.2162	37.1586	40.6692	75.3958	62.8165	33.4631	33.6255	22.5905	42.7538
MED29	ENSBTAG00000020429	214.783	0.215434	0.0752605	2.86251	0.00420301	0.361555	177.662	236.848	193.592	243.005	289.636	373.931	264.118	325.704	249.653	430.432	319.354	172.849	197.965	212.989	248.392	192.271	245.7	168.43	252.876	156.17	188.126	182.774	307.842	170.426	248.581	205.877	242.066	259.239	209.972	199.611	160.771	124.465	238.53	130	208.332	170.302	141.653	159.588	165.457	154.428	147.591	201.838
GPKOW	ENSBTAG00000002568	293.408	0.196777	0.069018	2.85109	0.00435697	0.364138	303.222	288.937	299.351	274.662	288.753	639.589	323.985	279.396	336.796	472.049	343.868	283.853	255.94	256.479	390.469	357.735	357.477	233.839	300.835	224.339	279.857	287.955	359.997	191.936	375.621	273.154	360.772	262.532	348.614	381.185	244.534	351.853	315.727	279.324	260.719	288.073	171.354	242.777	250.973	295.157	200.302	247.574
MST1	ENSBTAG00000011585	29.2525	0.290561	0.101801	2.8542	0.00431458	0.364138	28.1868	22.2602	51.9831	29.4281	30.0233	37.9512	42.2589	17.7517	12.9537	36.8602	48.3458	20.615	11.3123	30.1084	23.1961	29.5801	31.6351	19.6229	56.6791	14.8733	20.2119	22.4157	64.8758	29.7832	31.3476	36.4206	18.6205	16.9376	21.0977	32.4669	25.6693	4.78711	65.0536	24.5946	31.6762	33.891	15.9931	18.6752	13.0134	18.6808	45.1809	20.8798
GYPC	ENSBTAG00000014863	1686.83	0.261103	0.0914866	2.854	0.00431725	0.364138	1332.47	1277.73	1910.83	1205.21	1796.1	4889	1756.09	1503.49	1881.82	4590.88	2183.05	1162.37	1326.36	1892.37	2934.31	1873.72	1878.07	1216.62	1159.74	1624.91	1831.51	1131.13	1371.3	1105.29	1652.07	1056.7	1586.23	2167.07	2565.88	1861.43	1180.79	1148.91	2840.67	936.35	1610.61	1017.58	929.882	1198.61	1645.27	1587.87	1004.52	1711.15
TUSC5	ENSBTAG00000019379	398.989	0.27309	0.0956133	2.85619	0.0042876	0.364138	282.722	106.404	353.127	184.594	248.134	190.872	219.511	82.5838	615.89	1177.74	697.949	282.268	82.014	187.341	235.828	481.602	540.961	188.052	2176.69	925.863	18.6571	525.907	959.144	273.013	19.7985	647.477	112.887	180.667	71.3303	103.413	475.557	62.2324	1224.74	112.432	352.702	104.215	141.653	504.23	167.316	494.42	415.665	163.061
DSC2	ENSBTAG00000040584	6.70942	-0.298454	0.104724	-2.8499	0.00437326	0.364138	3.41659	6.23284	5.37756	1.33764	1.76608	0	4.69543	6.9463	3.53283	4.16164	11.5757	1.58577	7.07017	10.0361	1.93301	1.84876	2.10901	6.54095	7.62987	8.67609	9.32857	15.5186	7.63244	8.27312	4.39966	5.56425	5.8189	3.29342	2.0093	1.20248	9.45711	7.18066	0.867381	10.5405	7.30989	8.47274	2.28472	6.79098	13.0134	14.9447	7.53016	8.94847
DNAAF5	ENSBTAG00000048140	350.704	0.204703	0.0717701	2.85221	0.00434167	0.364138	350.2	384.21	354.919	406.197	374.408	1002.36	420.241	395.167	332.086	363.252	432.388	348.87	309.673	338.999	459.09	411.349	392.276	281.261	359.694	273.916	348.266	289.68	427.417	287.904	370.121	337.396	457.366	378.743	368.707	376.375	263.448	184.304	313.125	300.405	272.903	260.96	251.319	285.221	291.873	270.249	305.724	323.139
THAP3	ENSBTAG00000011214	207.872	0.238346	0.0838149	2.84372	0.00445903	0.369469	200.724	224.382	173.874	213.577	286.987	515.689	238.293	295.604	182.529	293.098	319.354	155.406	223.417	236.407	304.449	244.036	256.245	197.864	255.056	107.831	219.221	175.877	290.033	153.88	196.335	234.204	196.679	229.598	230.065	246.508	132.399	110.104	274.96	154.594	149.853	142.342	137.083	164.681	126.416	123.294	132.531	203.826
PTOV1	ENSBTAG00000030578	568.209	0.232379	0.0818251	2.83995	0.00451205	0.372047	509.925	628.182	464.263	588.562	593.402	1799.33	785.311	663.758	823.149	991.065	616.919	513.79	456.733	582.097	699.75	685.889	683.319	521.641	704.128	329.691	569.043	491.421	711.089	430.202	541.708	564.519	690.122	526.947	554.568	507.445	439.08	335.098	745.08	395.27	536.059	478.71	466.083	511.021	407.135	333.764	444.279	436.486
ARL6IP6	ENSBTAG00000001435	121.884	-0.175364	0.0618321	-2.83613	0.00456643	0.372911	140.934	128.664	129.061	126.63	101.549	75.9023	78.6485	102.651	64.7685	108.797	93.2869	130.033	111.709	112.628	88.9186	119.245	102.287	134.09	94.8284	111.55	161.695	146.564	94.1335	115.824	131.44	128.484	101.249	131.266	94.4373	120.248	118.889	160.368	117.964	130	151.071	132.175	132.514	144.308	128.275	105.858	137.049	128.261
BCAP31	ENSBTAG00000020547	1037.31	0.241101	0.0849713	2.83744	0.00454763	0.372911	1116.37	979.002	1032.49	673.279	1216.83	2010.3	1510.76	1272.72	1534.43	2923.85	1201.83	854.732	1002.55	1107.32	1377.27	951.186	1006	788.185	1524.88	939.496	897.097	972.496	1105.43	670.123	1084.52	861.953	1245.25	707.144	1154.35	1066.6	797.099	744.395	1421.64	613.107	1020.95	978.601	849.916	857.361	578.168	617.713	810.245	711.9
TEX35	ENSBTAG00000004941	0.501399	0.15135	0.0533996	2.83429	0.00459272	0.373263	1.70829	0	0	0	0	0	0	0	0	1.18904	1.36185	0	0	0	0	0.924379	0	0	3.26995	1.23944	0	0	3.81622	3.30925	0	0	0	0	0	0	0	0	0.867381	0	0.609157	0	0	0	0	1.24539	0	0
B3GAT3	ENSBTAG00000016950	839.042	0.229073	0.0809366	2.83027	0.00465081	0.376184	760.19	851.673	889.09	784.303	1212.41	2134.19	1035.34	994.865	1171.72	1744.92	1076.54	623.209	764.992	777.244	1022.56	883.707	908.983	467.678	940.654	723.834	774.271	558.668	775.965	605.592	838.685	694.52	977.576	1101.88	991.591	782.812	618.765	591.208	995.754	527.027	927.138	515.99	518.632	602.699	717.598	723.571	534.641	799.397
KLHDC8B	ENSBTAG00000000981	95.2495	0.27758	0.0992533	2.79669	0.00516297	0.377309	98.2268	72.1229	78.8709	103.89	101.549	298.028	117.386	139.698	75.367	112.364	163.422	63.4309	72.1157	172.845	161.407	139.581	147.631	127.549	104.638	33.4649	108.833	77.5928	119.575	127.406	90.743	77.8995	67.4993	81.8649	80.3722	137.082	51.3386	23.9355	131.842	66.7567	61.5249	77.1019	47.9792	93.3759	16.7316	27.3986	72.2895	69.5992
DGAT2	ENSBTAG00000001154	744.279	0.291914	0.10334	2.82478	0.00473125	0.377309	604.736	325.443	1018.15	601.938	739.103	638.472	565.8	207.617	710.098	2116.49	841.625	398.029	265.838	423.749	316.048	679.419	662.229	300.884	2942.95	1523.27	222.331	762.133	1265.71	294.523	234.832	1523.09	509.736	509.539	226.047	526.685	617.414	737.215	1476.28	281.081	872.923	257.571	294.729	1033.93	520.538	965.177	1427.72	303.254
ARL6IP4	ENSBTAG00000001594	132.059	0.236977	0.084002	2.82108	0.00478621	0.377309	97.3727	161.164	116.514	134.21	166.894	334.863	190.165	182.147	117.761	219.378	194.064	80.8744	80.5999	115.973	181.703	109.077	169.775	96.4791	138.428	70.6481	111.943	86.2142	183.179	102.587	139.139	127.472	122.197	137.853	158.735	150.31	81.0609	78.9873	171.741	110.676	141.325	114.382	102.812	86.5849	135.712	67.251	105.422	153.118
TWSG1	ENSBTAG00000001805	381.43	-0.195377	0.0695819	-2.80788	0.00498693	0.377309	379.241	434.518	414.072	339.761	323.192	103.808	265.292	321.845	323.843	328.175	426.26	417.058	394.515	415.943	252.258	321.684	321.624	376.105	286.665	417.692	410.457	501.767	314.202	491.423	355.822	364.711	238.575	348.632	264.223	306.632	455.292	476.317	334.809	390	397.78	439.735	434.097	500.834	472.202	433.395	421.689	306.236
ATF5	ENSBTAG00000003457	148.137	0.293549	0.104305	2.81434	0.00488776	0.377309	81.9981	66.7805	198.97	108.349	171.309	199.802	122.081	91.8455	267.317	159.331	272.37	84.046	131.505	122.664	95.6841	172.859	151.849	124.278	286.665	442.48	80.8476	198.293	277.312	167.117	54.9957	166.928	38.4048	97.8615	76.3535	64.9337	271.554	105.316	412.873	70.2702	209.55	60.1565	68.5416	220.707	87.3759	133.257	228.917	91.4732
DPM3	ENSBTAG00000003535	91.4499	0.234803	0.0834712	2.81299	0.00490838	0.377309	68.3317	87.705	77.0784	70.895	113.912	218.777	117.386	95.7046	117.761	238.997	113.034	57.0878	86.2561	78.0589	123.713	100.757	107.559	75.221	102.458	57.0143	62.1904	65.5228	117.031	62.8757	88.5431	72.8411	100.085	95.5091	68.3163	90.1858	74.3058	83.7744	128.372	87.8378	101.12	78.7965	47.9792	83.1895	74.3625	74.7234	75.3016	82.5248
LRRC55	ENSBTAG00000004206	5.27457	-0.283969	0.101515	-2.79732	0.00515292	0.377309	2.56244	5.78764	7.17008	4.90468	3.53215	14.5107	4.69543	10.8054	3.53283	0	8.17111	4.75732	12.7263	2.23026	1.93301	1.84876	1.0545	8.17619	3.26995	3.71832	0	3.44857	0	0	3.8497	13.1519	4.65512	4.23439	1.00465	2.40495	2.70203	4.78711	1.73476	0	6.09157	8.47274	15.9931	1.69774	5.57719	2.49078	12.0483	5.96565
PPT2	ENSBTAG00000004436	238.186	0.180872	0.0641327	2.82028	0.00479818	0.377309	259.661	229.28	179.252	242.113	289.636	258.961	250.032	295.604	222.568	404.868	347.272	185.535	197.965	283.242	327.646	260.675	255.19	168.43	282.305	162.367	211.447	208.638	306.57	215.101	274.429	232.181	261.851	224.423	208.968	346.313	186.44	220.207	295.777	223.108	204.677	171.997	166.785	212.218	195.202	195.526	167.169	235.643
NDUFA1	ENSBTAG00000006033	758.768	0.234019	0.0832981	2.80941	0.00496322	0.377309	532.133	505.751	743.896	782.52	1212.41	1703.34	923.826	949.328	952.686	1928.03	974.405	580.393	797.515	744.905	1081.52	724.713	823.568	660.636	780.427	697.805	738.511	582.808	873.915	617.175	719.344	500.277	825.12	644.569	897.154	851.354	628.222	658.228	716.457	563.918	857.694	576.994	356.417	585.722	751.061	721.08	393.074	747.694
MOB1A	ENSBTAG00000006259	201.988	-0.250983	0.0894219	-2.80673	0.00500478	0.377309	263.077	234.177	195.385	190.391	135.105	35.7187	113.864	113.456	126.004	55.2904	119.843	280.682	205.035	178.42	144.009	203.363	176.102	246.921	112.268	229.297	276.747	286.231	111.943	286.25	196.335	220.547	152.455	193.841	122.568	170.752	206.705	239.355	163.068	256.486	244.881	237.237	290.16	247.871	271.423	229.152	260.543	198.855
CIDEC	ENSBTAG00000007969	342.865	0.260263	0.0931049	2.79538	0.00518395	0.377309	203.287	54.76	216.895	131.089	167.777	99.3427	122.081	33.9597	229.634	1124.24	855.924	209.322	60.8035	180.651	150.775	376.222	404.93	142.266	1381.01	971.722	20.2119	322.441	726.354	251.503	25.848	652.029	65.1717	180.667	48.2233	64.9337	535.002	62.2324	1223.01	61.4864	289.35	62.6983	63.9722	365.015	178.47	813.239	307.23	193.883
RBM38	ENSBTAG00000008105	826.482	0.249246	0.0891912	2.79451	0.00519783	0.377309	802.043	739.927	950.036	805.26	704.664	3039.44	946.13	825.838	1327.17	1163.48	409.917	810.33	979.926	776.129	1163.67	863.37	792.987	866.676	999.513	1295.22	732.292	529.355	936.247	438.475	658.299	676.815	1005.51	1159.75	640.968	797.242	926.796	646.26	781.51	514.729	848.556	540.561	591.743	589.117	1029.92	757.197	579.822	641.307
MGST1	ENSBTAG00000008541	175.762	0.293641	0.104347	2.81409	0.00489154	0.377309	97.3727	100.171	236.613	83.3796	160.713	16.7432	107.995	103.423	180.174	568.956	297.565	99.9037	137.161	122.664	129.512	106.304	122.323	80.1267	368.414	671.777	57.5262	198.293	256.959	145.607	65.4449	183.62	83.7922	89.8632	68.3163	98.6031	154.016	100.529	449.303	135.27	249.145	116.077	98.243	186.752	124.557	311.347	227.411	114.342
YPEL3	ENSBTAG00000009047	1221.29	0.225763	0.0805728	2.80198	0.00507904	0.377309	1637.4	871.262	1134.67	1020.62	1126.76	2536.03	1190.29	1222.55	1244.73	2459.53	1212.05	872.175	1059.11	1509.88	2199.77	1409.68	1398.27	1703.92	1299.26	1260.51	1312.22	1210.45	1591.36	953.063	1135.66	903.938	1251.06	1149.4	1145.3	1634.17	1140.26	1297.31	1340.97	906.486	935.666	609.19	680.847	813.219	1253.01	1017.48	721.389	1033.05
MAMSTR	ENSBTAG00000011617	246.168	0.26787	0.0947331	2.82763	0.00468939	0.377309	201.579	259.553	198.97	180.582	482.139	423.044	219.511	480.067	93.0311	318.068	459.625	229.937	366.235	291.048	210.698	219.078	240.427	235.474	203.827	273.916	228.55	172.428	221.341	226.683	261.23	224.088	168.748	361.335	458.121	202.016	168.877	143.613	569.002	402.297	149.853	205.04	130.229	161.286	258.41	251.569	250.001	261.494
E2F4	ENSBTAG00000012063	523.58	0.162808	0.0579726	2.80836	0.00497941	0.377309	535.55	550.271	584.362	478.43	562.495	851.669	638.579	527.919	781.933	900.698	448.73	478.903	518.95	491.771	625.33	547.233	521.98	502.018	588.59	560.227	439.997	403.482	526.639	392.146	512.01	478.02	642.407	605.518	457.117	571.176	490.418	593.602	489.203	502.432	663.372	458.375	459.229	471.973	513.101	463.285	378.014	456.372
SLC25A28	ENSBTAG00000012107	285.955	0.195983	0.0700709	2.79693	0.00515909	0.377309	312.618	283.149	197.177	256.381	369.11	516.805	314.594	343.456	269.673	458.969	362.253	210.908	237.558	302.2	321.847	337.398	357.477	215.851	311.735	204.508	231.659	250.021	343.46	234.957	293.677	276.189	300.255	256.416	445.061	336.693	229.673	222.601	385.117	224.865	247.927	261.808	159.931	191.845	178.47	196.772	242.471	290.328
DHRS13	ENSBTAG00000013501	15.2392	0.280076	0.09922	2.82278	0.00476095	0.377309	19.6454	16.0273	8.9626	15.1599	19.4268	36.8349	15.2602	16.208	17.6641	36.2657	25.1943	9.51464	16.9684	17.842	22.2296	15.7144	9.49054	16.3524	16.3497	12.3944	6.21904	6.89714	16.537	1.65462	19.2485	10.6227	12.8016	18.8195	23.107	18.0372	9.45711	4.78711	17.3476	10.5405	23.7571	7.62547	15.9931	6.79098	22.3088	11.2085	15.0603	11.9313
DAXX	ENSBTAG00000016830	382.425	0.126474	0.0451133	2.80347	0.00505554	0.377309	411.699	378.868	408.695	362.501	399.133	497.83	436.675	399.798	515.793	527.934	408.556	386.929	347.852	340.114	402.067	396.559	441.837	412.08	450.162	382.987	373.143	379.342	395.615	322.652	386.62	312.104	450.383	340.633	457.117	408.842	389.092	394.937	358.228	337.297	377.678	360.939	326.715	337.851	410.853	447.095	329.821	372.853
SLC25A39	ENSBTAG00000019463	779.445	0.200579	0.0713747	2.81023	0.00495061	0.377309	796.919	757.736	855.032	604.614	1100.27	1549.3	906.218	728.59	979.771	1684.28	784.427	602.594	688.635	728.178	876.621	837.488	819.35	654.095	949.374	845.299	766.497	660.401	812.855	550.99	871.682	743.586	1045.07	844.056	719.331	744.333	837.629	605.569	827.482	570.945	812.616	485.488	559.757	614.583	879.337	694.927	483.436	712.895
RPS15A	ENSBTAG00000037600	1.73039	-0.205229	0.073437	-2.79462	0.00519603	0.377309	0	1.78081	0	0.44588	0	0	1.17386	1.54362	2.35522	4.75616	1.36185	0	0	1.11513	2.89952	1.84876	1.0545	1.63524	2.17996	1.23944	0	0	0	0	15.9488	13.1519	0	1.41146	1.00465	0	0	0	0	0	0.609157	2.54182	0	0	0	0	0	0.994274
SRSF3	ENSBTAG00000040006	270.043	-0.245443	0.0876435	-2.80047	0.00510284	0.377309	256.244	299.176	188.215	300.077	177.491	39.0674	159.645	186.006	235.522	418.542	215.854	306.054	172.512	250.904	208.765	268.07	168.721	210.946	204.917	131.381	265.864	289.68	176.818	273.013	294.227	306.034	235.084	312.875	202.94	200.814	175.632	232.175	376.443	289.865	366.713	441.43	340.424	314.083	200.779	190.545	257.531	355.95
Novel	ENSBTAG00000044871	82.1159	-0.285651	0.101993	-2.8007	0.00509915	0.377309	70.04	134.897	161.327	103.444	14.1286	3.34863	24.651	51.7113	2.35522	7.72876	26.5561	131.619	108.881	136.046	39.6268	63.7822	25.3081	125.913	16.3497	43.3804	200.564	75.8685	7.63244	170.426	53.8958	104.203	23.2756	59.752	6.02791	30.0619	85.1139	74.2002	72.86	137.027	41.4227	204.193	175.924	106.958	89.235	53.5517	149.097	97.4389
AMIGO3	ENSBTAG00000045547	80.9706	0.267747	0.0951316	2.81449	0.0048855	0.377309	80.2898	130.89	102.174	106.565	115.678	205.383	157.297	121.174	35.3283	39.2383	74.9019	55.502	76.3578	54.6413	83.1195	85.9673	89.6329	70.3152	83.9286	54.5354	34.2047	36.21	97.9497	57.9118	121.541	92.5689	62.8441	90.3337	98.4559	153.917	59.4447	50.2646	78.0643	89.5945	70.0531	120.313	95.9583	56.0256	33.4631	48.5702	60.2413	64.6278
HIST1H1D	ENSBTAG00000039163	187.784	0.27104	0.0970612	2.79247	0.00523076	0.378084	241.723	174.52	240.198	289.376	211.929	825.996	126.777	223.825	189.595	219.972	113.034	74.5313	213.519	337.884	202	164.54	181.375	217.487	147.148	110.31	259.645	193.12	139.928	208.483	153.438	70.8178	205.989	198.076	242.121	247.71	97.2731	86.168	162.2	200.27	168.127	160.135	153.076	196.938	135.712	146.956	164.157	122.296
IGSF8	ENSBTAG00000009982	332.964	0.232844	0.083476	2.78935	0.00528134	0.378518	333.117	421.607	322.654	322.371	445.934	721.072	468.369	527.919	330.908	483.939	544.741	256.895	386.031	278.782	438.794	347.567	358.532	398.998	401.113	264.001	379.362	331.062	326.923	311.069	346.473	315.645	309.566	332.635	266.233	299.417	290.468	112.497	384.25	321.486	396.561	288.073	246.75	275.035	250.973	176.845	176.206	296.294
PPOX	ENSBTAG00000021894	142.14	0.210169	0.0753444	2.78945	0.00527976	0.378518	135.809	141.575	107.551	139.115	143.935	272.355	174.905	163.624	142.491	198.57	162.06	117.347	98.9824	128.24	183.636	173.783	205.628	119.372	170.037	78.0848	160.14	165.531	180.635	152.225	161.687	123.425	178.058	143.499	147.684	218.851	102.677	71.8066	187.354	151.081	107.212	129.633	102.812	96.7714	94.8122	84.6865	87.3498	143.175
LY6E	ENSBTAG00000017040	84.1758	0.254044	0.0912491	2.78407	0.0053681	0.38312	74.3107	77.4653	64.5307	93.6349	98.9003	221.01	79.8224	63.2885	89.4983	114.148	165.465	68.1882	46.6631	76.9438	73.4545	106.304	106.505	86.6676	66.4889	73.127	105.724	74.1442	133.568	82.7312	59.9453	60.1951	67.4993	100.684	117.544	117.843	52.6896	129.252	116.229	57.9729	71.8806	43.211	79.9653	62.8165	117.121	95.895	115.964	67.6107
CEP170B	ENSBTAG00000004802	39.0314	0.251066	0.0908182	2.76449	0.00570125	0.385314	49.5405	36.0614	73.4933	23.6317	30.9063	93.7617	55.1713	59.4295	62.4133	43.9945	44.9411	44.4016	43.8351	40.1446	78.287	37.8996	44.2892	60.5038	51.2291	38.4227	32.65	36.21	39.4343	18.2009	31.3476	44.0082	26.767	43.2849	30.1396	24.0495	47.2855	11.9678	28.6236	43.9189	37.1586	28.8073	13.7083	25.4662	20.4497	27.3986	37.6508	38.7767
INO80E	ENSBTAG00000005030	153.852	0.148923	0.053594	2.77873	0.00545722	0.385314	165.704	144.691	173.874	142.682	179.257	252.264	160.819	153.59	177.819	200.948	164.784	136.376	171.098	132.7	184.603	164.54	172.939	158.618	167.857	145.015	150.812	143.116	156.465	135.679	154.538	151.246	132.671	155.732	158.735	177.967	191.844	153.187	156.996	140.54	144.37	100.826	148.507	127.331	141.289	181.827	138.555	133.233
LMCD1	ENSBTAG00000005431	2612.62	-0.279805	0.101061	-2.76867	0.0056286	0.385314	3455.02	2170.36	1643.74	2600.37	1855.26	2498.08	3365.45	1933.39	6900.79	2276.42	2486.06	2039.3	1602.1	1512.11	2407.57	1067.66	999.67	1829.83	5458.63	971.722	1514.34	1331.15	2471.64	1980.58	3011.57	6142.43	3087.51	1953.47	2422.22	1384.05	1482.06	4626.74	2044.42	2141.48	3162.14	7725.44	6753.64	3298.72	2753.27	1888.01	4751.53	2627.87
TOMM7	ENSBTAG00000006398	249.515	0.230971	0.0835674	2.76389	0.00571171	0.385314	166.559	207.91	225.858	266.191	394.718	154.037	380.33	295.604	203.726	548.147	417.408	172.849	178.168	246.443	274.488	253.28	339.55	225.663	244.156	184.677	233.214	263.815	368.902	223.374	204.584	185.644	371.246	211.249	356.651	298.214	179.685	220.207	350.422	224.865	214.423	236.389	127.944	200.334	217.51	163.146	134.037	245.586
MRPL54	ENSBTAG00000008396	301.248	0.228507	0.0824082	2.77287	0.00555646	0.385314	291.264	272.019	304.728	363.838	511.279	737.815	363.896	398.255	482.82	552.309	445.326	282.268	241.8	238.637	400.134	232.944	292.098	261.638	395.663	188.395	254.981	248.297	400.703	236.611	270.579	238.757	332.841	297.349	328.521	322.264	163.473	306.375	307.92	267.027	375.241	247.404	173.639	251.266	269.564	209.225	281.628	273.425
MRE11A	ENSBTAG00000008925	90.6543	-0.240412	0.0867402	-2.77164	0.00557747	0.385314	98.2268	89.4858	77.0784	101.215	68.877	3.34863	61.0406	84.8992	60.0581	23.7808	78.9874	103.075	89.0841	101.477	62.8229	94.2867	80.1423	86.6676	65.3989	73.127	107.279	143.116	87.7731	105.896	80.2938	103.192	69.8268	88.4518	78.3628	80.5659	118.889	78.9873	57.2472	98.3783	87.1095	113.535	107.382	117.144	76.2216	93.4042	114.458	101.416
UBE2S	ENSBTAG00000009211	245.954	0.228283	0.0824105	2.77007	0.00560442	0.385314	210.12	227.944	245.575	271.987	235.771	619.497	321.637	244.664	368.592	602.249	299.607	231.523	182.41	218.565	300.583	236.641	324.787	179.876	291.025	189.634	233.214	165.531	284.945	157.189	244.181	222.57	313.057	270.531	241.116	238.09	181.036	234.568	254.143	212.567	305.797	206.735	143.937	149.401	299.309	179.336	150.603	181.952
TMED1	ENSBTAG00000010968	422.886	0.220326	0.0794842	2.77195	0.00557218	0.385314	340.804	426.95	336.994	418.236	442.402	982.265	534.105	543.355	515.793	891.78	746.295	329.841	401.586	427.094	520.947	449.248	431.292	287.802	471.962	275.156	359.15	331.062	558.441	314.378	398.169	361.171	467.84	527.888	506.345	378.78	317.489	292.014	522.163	339.054	336.255	355.855	338.139	327.665	345.786	249.078	230.423	372.853
HHIP	ENSBTAG00000016071	20.1096	-0.281907	0.10198	-2.76434	0.00570387	0.385314	11.1039	19.1437	8.9626	16.9435	7.0643	6.69726	9.39087	11.5772	10.5985	16.052	13.6185	33.3012	16.9684	8.92102	4.83253	18.4876	21.0901	27.7991	17.4397	29.7466	23.3214	39.6585	16.537	31.4378	24.7481	32.8797	22.1118	14.1146	6.02791	13.2272	27.0203	33.5098	22.5519	15.8108	19.493	18.64	36.5555	32.2571	31.6041	42.3432	22.5905	21.874
FAM207A	ENSBTAG00000017010	116.2	0.259085	0.0934884	2.77131	0.00558312	0.385314	111.893	127.328	100.381	100.769	169.543	219.893	144.385	121.174	199.016	244.942	111.672	87.2175	84.842	124.894	188.469	149.749	156.067	103.02	163.497	48.3382	65.3	96.5599	147.561	36.4017	107.792	128.484	118.706	142.558	156.726	103.413	90.518	124.465	200.365	86.081	129.751	109.298	100.528	88.2827	126.416	72.2326	75.3016	78.5477
CCL22	ENSBTAG00000017718	9.67704	0.287244	0.103938	2.76362	0.00571642	0.385314	14.5205	17.8081	0	4.4588	7.94734	1.11621	4.69543	5.40268	14.1313	15.4575	21.1087	6.34309	4.2421	7.80589	13.5311	23.1095	20.0356	13.0819	11.9898	27.2677	13.9928	6.89714	13.9928	13.237	7.14945	10.1168	4.65512	5.64586	4.01861	9.61981	25.6693	4.78711	21.6845	15.8108	17.0564	4.23637	9.13889	8.48872	3.71813	7.47234	9.03619	3.9771
SORD	ENSBTAG00000025496	95.4301	0.213877	0.0770205	2.77689	0.00548822	0.385314	75.1649	76.5749	100.381	95.4184	81.2395	98.2265	90.3871	90.3019	64.7685	123.66	123.248	82.4602	55.1473	102.592	113.081	106.304	127.595	68.68	101.368	95.437	101.059	86.2142	138.656	109.205	87.4432	92.0631	72.1544	112.447	137.637	97.4006	85.1139	81.3809	113.627	87.8378	96.856	61.851	116.521	108.656	70.6444	100.877	55.7232	91.4732
SPAG6	ENSBTAG00000033291	3.59939	-0.196625	0.0710621	-2.76694	0.00565845	0.385314	0	0	0	3.12116	0.883038	0	0	3.08724	0	5.9452	2.04278	0	1.41403	0	0	1.84876	0	3.27048	0	2.47888	3.10952	0	0	1.65462	1.09991	7.08178	3.49134	3.76391	1.00465	1.20248	9.45711	7.18066	4.33691	1.75676	0	6.77819	6.85416	0	0	2.49078	0	16.9027
bta-mir-2382	ENSBTAG00000044606	166.277	0.255019	0.0922706	2.76381	0.00571304	0.385314	105.914	187.43	173.874	205.105	196.917	542.478	217.164	290.973	224.923	435.783	167.508	103.075	203.621	163.924	185.569	161.766	214.064	127.549	152.597	148.733	149.257	170.704	128.479	109.205	183.136	124.943	201.334	155.732	203.944	170.752	131.048	143.613	181.283	124.73	109.648	116.077	98.243	132.424	113.403	133.257	82.8317	152.124
AURKAIP1	ENSBTAG00000004874	346.256	0.205545	0.0747061	2.75138	0.0059345	0.385761	298.097	270.238	336.994	369.189	411.496	637.356	388.547	357.349	419.229	850.164	406.513	264.824	277.151	323.387	453.291	396.559	376.458	227.298	389.123	241.691	273.638	277.61	370.174	261.431	388.27	321.209	422.452	350.043	356.651	352.326	259.395	239.355	515.224	284.594	354.53	315.186	278.736	300.501	338.349	318.82	237.953	370.864
ETNK1	ENSBTAG00000005833	81.0427	-0.254553	0.0925894	-2.74927	0.00597287	0.385761	76.019	82.3626	86.041	73.1244	52.0992	33.4863	59.8668	44.765	42.3939	10.7014	50.3885	106.247	83.428	92.5556	61.8564	85.0429	69.5973	107.926	52.3191	44.6199	99.5047	77.5928	45.7947	79.4219	95.6926	81.4404	67.4993	116.211	49.2279	74.5536	66.1997	83.7744	45.1038	96.6215	112.694	114.382	157.646	117.144	89.235	87.1773	129.519	91.4732
AP1S1	ENSBTAG00000014468	70.6989	0.210365	0.0764732	2.75083	0.00594437	0.385761	52.9571	58.7668	59.1532	57.0727	79.4734	80.3672	86.8655	79.4966	94.2088	148.035	96.6915	47.5732	72.1157	61.332	80.22	85.0429	71.7063	57.2333	114.448	79.3242	48.1976	53.4528	89.0452	69.4942	59.3954	65.2535	67.4993	73.3962	67.3117	61.3263	78.3589	35.9033	103.218	59.7297	73.0989	71.171	84.5347	50.9323	48.3356	58.5333	52.7111	88.4904
MFNG	ENSBTAG00000015043	317.217	0.258114	0.0938572	2.75007	0.00595818	0.385761	231.474	333.457	320.861	276.446	238.42	388.441	261.77	261.644	297.935	487.506	396.299	288.611	219.175	255.364	221.33	388.239	407.039	317.236	653.989	438.762	203.674	279.334	358.725	296.178	258.48	383.428	203.662	240.419	223.033	204.421	295.872	342.278	453.64	242.432	219.906	249.946	281.021	283.523	351.363	363.654	292.17	226.695
COMMD7	ENSBTAG00000016427	469.638	0.16925	0.0614936	2.75232	0.00591751	0.385761	495.405	397.566	415.865	477.984	598.7	426.392	588.103	501.677	495.774	847.785	542.017	399.615	398.758	529.686	702.65	457.568	472.418	410.445	551.531	329.691	497.524	505.215	520.278	398.764	469.664	345.489	549.304	528.358	597.768	572.379	401.251	394.937	521.296	418.108	423.974	349.924	354.132	390.481	325.336	458.303	319.279	484.212
SLC39A9	ENSBTAG00000017811	198.561	-0.178438	0.0646718	-2.75913	0.00579557	0.385761	189.621	210.136	211.517	194.85	171.309	90.4131	187.817	158.993	195.483	110.581	138.909	239.452	180.996	153.888	119.847	187.649	152.903	215.851	221.266	247.888	214.557	201.741	160.281	223.374	196.885	181.091	159.438	185.843	162.754	167.144	233.726	318.343	162.2	216.081	218.688	204.193	267.312	244.475	241.678	226.661	281.628	189.906
KIAA2013	ENSBTAG00000019388	621.503	0.227465	0.0824805	2.7578	0.00581913	0.385761	517.613	706.537	656.062	562.255	627.84	1422.05	694.924	750.972	918.535	1727.08	523.632	547.092	682.978	548.643	658.191	613.788	681.21	484.031	625.65	635.833	511.516	510.388	633.493	354.089	531.809	466.385	963.61	561.763	595.759	906.667	576.883	595.995	595.023	374.189	670.682	438.041	429.528	485.555	641.377	594.051	441.267	556.794
MAN1A1	ENSBTAG00000024381	106.084	-0.240163	0.0869554	-2.76191	0.0057465	0.385761	93.102	105.958	111.136	70.4491	85.6547	51.3457	78.6485	91.0737	90.6759	43.9945	104.182	84.046	142.817	74.7136	86.9856	67.4797	78.0333	96.4791	126.438	189.634	91.7309	132.77	83.9569	119.133	72.5944	146.188	81.4646	85.6288	64.2977	55.3139	129.697	102.923	83.2686	84.3242	129.751	135.564	141.653	166.379	152.443	135.747	162.651	84.5133
RAB24	ENSBTAG00000025425	284.197	0.204537	0.0742107	2.75617	0.00584827	0.385761	275.889	297.841	297.558	314.791	344.385	549.176	362.722	402.114	229.634	312.123	451.454	210.908	254.526	308.89	360.507	287.482	291.043	261.638	384.764	169.803	321.836	298.301	306.57	231.647	278.828	297.94	293.273	283.704	301.396	354.731	186.44	153.187	392.924	296.892	216.86	238.084	198.771	235.986	156.161	173.109	248.495	297.288
C11orf94	ENSBTAG00000027562	1.5811	0.248297	0.090031	2.75791	0.00581731	0.385761	0	2.67122	1.79252	2.2294	5.29823	3.34863	1.17386	0	1.17761	2.37808	1.36185	1.58577	0	5.57564	0.966506	5.54628	4.21802	1.63524	3.26995	0	0	0	3.81622	1.65462	1.09991	0	5.8189	1.88195	1.00465	0	0	0	0.867381	0	2.43663	1.69455	2.28472	1.69774	0	0	0	1.98855
AP5B1	ENSBTAG00000046875	180.733	0.230966	0.0839869	2.75002	0.00595913	0.385761	185.35	228.389	166.704	173.893	152.766	463.227	212.468	172.114	168.398	401.896	190.659	166.506	117.365	178.42	253.225	259.751	255.19	163.524	197.287	164.846	195.9	163.807	221.341	152.225	159.488	183.114	175.731	220.188	211.982	146.702	109.432	112.497	224.652	144.054	124.268	101.673	123.375	108.656	180.329	82.1957	114.458	169.027
SFRP4	ENSBTAG00000015366	130.492	-0.286746	0.104385	-2.74701	0.0060142	0.386959	51.2488	54.3148	66.3233	61.9774	131.573	49.1133	36.3896	221.51	122.471	183.707	151.166	57.0878	234.73	70.253	57.0239	39.7483	45.3437	86.6676	142.788	180.958	45.0881	84.4899	143.744	158.844	94.0427	117.355	67.4993	64.4569	95.4419	39.6817	152.665	78.9873	87.6055	68.5134	107.212	118.618	63.9722	101.865	148.725	201.753	320.785	196.866
Novel	ENSBTAG00000007540	1209.3	-0.119395	0.0434875	-2.7455	0.00604191	0.387028	1247.05	988.796	1319.29	1388.92	1250.38	1156.39	1090.51	1222.55	1291.84	1053.49	1039.77	1171.89	1357.47	1095.06	1052.53	941.943	857.312	1226.43	1082.35	1339.84	1145.86	1091.47	1017.66	1222.77	1399.09	1074.41	1161.45	1152.23	1226.68	1029.32	1179.44	1704.21	1132.8	1257.84	1318.83	1157.38	1213.19	1415.92	1518.85	1425.97	1518.08	1323.38
NMRAL1	ENSBTAG00000010015	213.33	0.274545	0.100081	2.74324	0.00608362	0.387028	119.58	240.855	270.671	120.834	319.66	680.888	375.635	147.416	204.904	278.83	161.379	145.891	166.856	276.552	266.756	291.179	241.482	132.454	247.426	257.804	194.345	160.358	277.312	142.298	210.634	119.378	268.833	199.957	165.768	251.318	202.652	124.465	369.504	165.135	258.892	22.0291	13.7083	135.82	193.343	250.323	153.615	248.569
CARD11	ENSBTAG00000014698	61.2646	0.275354	0.100346	2.74405	0.00606867	0.387028	34.1659	53.8696	71.7008	58.8562	46.801	72.5537	50.4759	44.765	69.479	96.9068	98.7343	61.8451	46.6631	42.3749	53.1578	63.7822	75.9243	31.0695	170.037	112.789	26.4309	50.0042	80.1407	69.4942	32.9974	109.768	41.8961	40.9325	45.2093	32.4669	60.7957	28.7227	125.77	35.1351	63.9615	36.4328	20.5625	81.4917	29.745	77.2141	76.8076	37.7824
TXN2	ENSBTAG00000000014	762.261	0.177006	0.0657452	2.69231	0.007096	0.3955	686.734	807.153	770.784	710.287	1170.03	1252.39	1028.3	1098.29	823.149	1291.89	911.079	719.941	835.694	715.912	827.329	614.712	645.357	605.038	719.388	677.974	799.147	601.775	871.371	582.427	819.986	541.25	815.81	689.736	1025.75	829.709	564.724	734.821	961.058	674.594	672.51	603.259	635.153	660.422	712.021	881.736	682.232	737.752
AQP1	ENSBTAG00000000745	655.246	-0.251713	0.0930992	-2.70371	0.00685701	0.3955	435.615	542.257	308.314	432.058	540.419	442.019	383.852	767.952	979.771	904.859	687.054	423.401	489.256	233.062	428.162	599.922	625.321	415.351	628.919	1007.67	328.055	387.964	577.522	488.114	602.753	1016.23	519.046	497.306	515.386	458.144	652.54	449.988	779.776	407.567	656.672	1031.13	900.18	604.397	578.168	790.822	1331.33	964.446
HINT3	ENSBTAG00000001956	200.401	-0.203671	0.0747191	-2.72582	0.00641412	0.3955	222.932	177.191	168.497	289.822	181.023	138.41	125.603	217.651	115.406	278.235	138.909	182.364	260.182	239.752	168.172	209.834	167.666	217.487	120.988	189.634	304.733	251.745	117.031	208.483	241.981	154.787	178.058	235.715	142.661	167.144	113.485	169.942	196.028	226.621	185.184	237.237	260.458	252.964	195.202	165.637	143.073	171.015
TMEM208	ENSBTAG00000002327	124.078	0.196898	0.0729488	2.69912	0.00695223	0.3955	105.06	126.883	139.817	132.426	143.935	148.456	145.558	144.329	197.838	285.964	164.784	106.247	101.81	121.549	145.942	114.623	110.723	96.4791	129.708	97.9159	93.2857	67.2471	175.546	100.932	113.291	119.884	128.016	130.796	120.558	127.463	109.432	143.613	146.587	114.189	146.198	117.771	102.812	123.935	133.853	100.877	61.7473	85.5076
ASCC2	ENSBTAG00000002452	948.679	0.166961	0.0614795	2.71571	0.00661339	0.3955	995.935	865.475	1105.99	1023.3	879.506	1944.44	914.435	1123.76	947.976	1174.77	796.684	957.807	1124.16	1010.31	1303.82	1000.18	1065.05	899.381	952.644	821.749	878.44	706.956	1034.2	809.111	851.334	698.567	1164.94	877.46	760.522	978.816	1201.05	835.351	1016.57	722.026	933.838	674.43	655.715	933.759	998.317	1193.08	811.751	922.687
SLC35B4	ENSBTAG00000003372	13.6014	-0.260908	0.0957252	-2.7256	0.00641853	0.3955	8.54146	19.5889	14.3402	10.7011	13.2456	3.34863	12.9124	14.6644	15.3089	5.9452	6.80926	28.5439	14.1403	12.2664	12.5646	13.8657	12.6541	9.81143	11.9898	14.8733	17.1024	15.5186	3.81622	9.92774	15.3988	16.1869	8.14646	22.5834	11.0512	8.41734	14.8612	4.78711	11.276	7.02702	10.3557	16.9455	20.5625	20.3729	14.8725	14.9447	22.5905	14.9141
FBXW4	ENSBTAG00000003579	373.537	0.21369	0.0784111	2.72526	0.00642514	0.3955	383.512	382.875	428.412	348.233	473.308	658.564	421.415	412.147	453.38	939.342	245.814	329.841	390.273	352.38	508.382	353.113	361.695	286.167	382.584	422.649	382.471	308.647	409.608	264.74	327.225	274.672	630.769	388.623	348.614	467.763	326.946	361.427	470.988	288.108	363.667	217.749	276.451	327.665	327.195	351.2	283.134	389.756
FLYWCH1	ENSBTAG00000006117	105.064	0.227857	0.0846754	2.69095	0.00712486	0.3955	134.101	80.5818	82.4559	95.4184	118.327	274.588	93.9087	108.054	65.9461	57.0739	119.162	103.075	77.7719	143.851	115.014	114.623	123.377	155.348	103.548	86.7609	115.052	101.733	151.377	110.86	125.94	89.028	96.5938	104.919	143.665	162.334	89.167	64.626	118.831	107.162	53.6059	66.0874	77.6805	71.3053	68.7853	107.103	93.3739	107.382
NTHL1	ENSBTAG00000006272	72.6527	0.247736	0.0910365	2.72129	0.00650285	0.3955	65.7693	91.2666	60.9457	71.3408	79.4734	189.756	88.0394	101.107	51.8148	114.148	100.777	58.6736	66.4596	72.4833	78.287	115.547	100.178	65.4095	76.2987	29.7466	65.3	50.0042	91.5893	76.1127	70.3945	108.25	60.5166	85.1584	78.3628	85.3758	56.7426	23.9355	119.699	63.2432	47.5143	83.8801	29.7014	54.3278	33.4631	52.3064	55.7232	73.5763
RBM7	ENSBTAG00000008219	192.701	-0.224895	0.0826355	-2.72153	0.00649798	0.3955	231.474	206.129	163.119	206.443	156.298	12.2783	123.255	150.503	158.977	268.723	147.761	191.879	190.895	182.881	138.21	191.347	145.522	192.958	124.258	173.522	247.207	239.675	124.663	205.173	215.583	191.208	140.817	211.249	146.679	140.69	136.453	256.11	200.365	235.405	216.86	244.862	242.18	208.823	195.202	219.189	233.435	203.826
NR1H3	ENSBTAG00000010681	445.965	0.188209	0.0689171	2.73095	0.00631515	0.3955	392.053	432.292	419.45	420.465	469.776	792.509	449.588	471.577	562.897	1019.6	450.773	345.698	472.287	398.101	504.516	496.392	538.852	420.256	501.392	529.241	485.085	325.89	531.727	251.503	384.97	338.408	473.659	488.837	417.935	462.954	452.59	430.84	580.278	361.892	430.674	391.441	354.132	446.507	429.443	402.261	262.049	416.601
HID1	ENSBTAG00000010809	196.575	0.21044	0.0772239	2.72507	0.00642888	0.3955	194.745	217.259	200.762	268.866	195.151	411.882	227.728	248.523	130.715	221.756	219.258	210.908	175.34	208.529	202	230.17	210.901	258.368	237.616	205.747	180.352	205.19	169.186	193.591	190.835	270.625	151.291	205.603	239.107	189.991	152.665	134.039	264.551	260	81.0179	200.804	134.799	193.543	189.624	174.355	114.458	193.883
NHLRC3	ENSBTAG00000010951	56.4534	-0.187126	0.0690797	-2.70884	0.00675187	0.3955	60.6444	52.534	46.6055	51.7221	50.3332	37.9512	52.8236	61.7449	64.7685	21.4027	55.155	76.1171	65.0456	52.411	42.5263	51.7652	65.3793	58.8686	55.5891	64.4509	71.519	55.1771	54.6992	67.8396	58.2955	57.16	48.8788	52.6947	47.2186	51.7065	40.5305	47.8711	37.2974	72.027	50.5601	55.0728	63.9722	57.7233	70.6444	73.478	76.8076	43.7481
TLX1	ENSBTAG00000011080	6.06022	0.264419	0.097752	2.70499	0.00683057	0.3955	1.70829	12.9109	5.37756	22.7399	1.76608	17.8594	7.04315	5.40268	18.8418	14.2685	3.40463	1.58577	5.65614	3.34538	10.6316	3.69752	2.10901	8.17619	9.80984	13.6339	3.10952	5.17285	11.4487	1.65462	4.94962	1.51752	15.1291	5.17537	6.02791	3.60743	17.5632	7.18066	10.4086	1.75676	10.3557	1.69455	2.28472	1.69774	1.85906	2.49078	0	5.96565
FAR2	ENSBTAG00000011095	60.0707	-0.267029	0.0990138	-2.69689	0.00699911	0.3955	30.7493	54.76	30.4728	45.4798	87.4208	2.23242	31.6942	59.4295	55.3476	32.1041	58.5596	52.3305	66.4596	47.9505	28.0287	49.9165	57.9977	40.881	77.3887	114.029	41.9785	48.2799	35.6181	52.948	54.9957	82.4521	26.767	27.7588	65.3024	45.6941	77.0079	78.9873	39.8995	70.2702	68.2256	103.367	95.9583	106.958	91.0941	75.9687	88.8559	39.771
UBL3	ENSBTAG00000012170	718.491	-0.180567	0.0664962	-2.71545	0.00661855	0.3955	923.332	786.674	767.199	939.916	485.671	400.72	523.541	606.644	624.133	888.213	433.069	935.606	716.915	814.043	483.253	704.377	563.105	807.808	454.522	749.862	987.273	953.529	469.395	724.725	820.536	612.068	594.692	751.37	562.605	579.594	612.01	868.86	649.668	853.783	760.228	765.088	1021.27	831.895	799.397	708.627	676.208	652.244
ARG1	ENSBTAG00000012403	0.773858	-0.190685	0.0703654	-2.70992	0.00672989	0.3955	0.854146	1.33561	0	0	0	0	1.17386	0	1.17761	0	0.680926	1.58577	2.82807	1.11513	0	0	0	0	0	0	4.66428	0	0	0	0	0	1.16378	0.470488	0	1.20248	0	2.39355	1.73476	0	0	1.69455	2.28472	1.69774	0	0	6.02413	0.994274
THYN1	ENSBTAG00000012936	601.321	0.172632	0.0638499	2.70371	0.00685696	0.3955	601.319	499.073	595.117	482.442	663.162	1012.4	603.363	608.959	600.581	1251.46	653.689	440.845	513.294	543.067	872.755	655.385	662.229	484.031	694.318	638.312	612.576	446.59	615.684	455.021	611.553	513.429	782.061	655.861	653.024	606.048	559.32	584.027	746.815	497.162	515.347	533.783	488.93	466.88	537.269	612.732	469.882	567.731
ATP13A3	ENSBTAG00000013204	349.896	-0.258316	0.0959586	-2.69195	0.00710356	0.3955	333.971	388.217	349.541	286.255	258.73	36.8349	291.117	233.859	216.68	47.5616	219.939	450.359	322.4	267.631	217.464	280.087	250.972	313.966	329.174	323.494	348.266	444.865	213.708	355.744	297.527	324.75	274.652	323.696	318.475	230.876	409.358	308.769	193.426	388.243	526.312	527.852	584.889	519.51	388.544	408.488	560.244	330.099
PGD	ENSBTAG00000013527	235.758	0.200097	0.0739368	2.70633	0.00680319	0.3955	223.786	214.588	215.102	199.754	319.66	305.842	217.164	242.349	327.375	389.411	320.716	179.192	205.035	204.068	223.263	227.397	229.882	233.839	377.134	356.959	175.688	253.47	338.372	206.828	176.536	268.096	178.058	194.312	208.968	174.359	272.905	229.781	263.684	207.297	254.019	219.444	189.632	195.241	200.779	242.851	251.507	183.941
NTNG1	ENSBTAG00000014530	6.26998	-0.283086	0.104716	-2.70336	0.00686414	0.3955	0.854146	3.11642	3.58504	3.12116	7.0643	1.11621	5.86929	2.31543	4.71044	6.53972	6.12833	4.75732	5.65614	7.80589	0.966506	4.6219	3.16351	9.81143	3.26995	2.47888	6.21904	20.6914	6.36037	11.5824	3.8497	7.08178	5.8189	4.23439	2.0093	1.20248	10.8081	4.78711	9.54119	3.51351	8.5282	7.62547	9.13889	11.8842	7.43625	4.98156	4.51809	0.994274
PICK1	ENSBTAG00000015268	156.736	0.205299	0.076124	2.6969	0.00699879	0.3955	147.767	152.259	173.874	134.21	183.672	417.463	186.643	185.235	143.668	165.871	187.255	166.506	162.614	175.075	181.703	202.439	195.083	156.983	166.767	83.0426	160.14	91.387	190.811	122.442	148.488	169.457	165.257	166.553	175.814	179.169	99.9751	129.252	185.62	166.892	129.751	127.938	100.528	137.517	118.98	90.9134	186.748	165.05
PKN1	ENSBTAG00000017037	2425.78	0.157827	0.0586223	2.69226	0.00709689	0.3955	2465.92	2444.61	2561.51	2311.89	2582	4501.68	2871.26	2824.06	2583.68	4282.92	2383.92	1944.16	2395.37	2098.67	2707.18	2460.7	2605.68	1983.54	2975.65	2196.29	2140.91	1912.23	2615.38	1950.8	2429.16	2111.89	2994.41	2395.26	2672.37	2224.58	2125.15	2077.61	2598.67	2190.67	2770.45	2120.73	2040.26	1894.68	2217.86	1975.19	1912.66	2723.32
VSNL1	ENSBTAG00000017158	7.30272	0.281789	0.103942	2.71101	0.00670779	0.3955	5.12488	8.90406	19.7177	7.13408	13.2456	2.23242	9.39087	10.8054	0	16.6466	23.8324	4.75732	14.1403	10.0361	3.86602	10.1682	6.32703	3.27048	3.26995	6.19721	15.5476	13.7943	2.54415	8.27312	7.14945	4.04673	9.31024	15.0556	9.04187	12.0248	14.8612	2.39355	6.93905	5.27027	4.2641	6.77819	0	3.39549	3.71813	7.47234	3.01206	4.97137
ZBTB33	ENSBTAG00000017184	178.931	-0.226545	0.0841033	-2.69365	0.0070674	0.3955	206.703	189.211	157.742	201.984	110.38	17.8594	134.994	146.644	113.051	130.794	110.31	236.28	193.723	175.075	139.177	150.674	140.249	210.946	135.158	193.353	203.674	293.128	110.67	201.864	170.487	191.208	125.688	183.02	110.512	143.095	222.917	246.536	130.975	258.243	211.987	188.942	258.174	246.173	193.343	190.545	221.387	177.975
BUD31	ENSBTAG00000020439	388.188	0.164804	0.0604881	2.72458	0.00643841	0.3955	418.532	355.272	487.566	365.622	472.425	543.595	490.673	366.61	519.326	756.824	500.481	348.87	336.54	372.453	438.794	360.508	424.965	232.204	396.753	441.241	435.333	381.067	415.968	301.141	359.122	321.715	357.281	367.451	460.131	365.553	378.284	260.897	435.425	388.243	394.125	353.313	301.583	356.526	457.329	422.187	356.929	353.962
Novel	ENSBTAG00000021064	39.7484	-0.238669	0.0875938	-2.72472	0.00643554	0.3955	43.5615	38.2875	53.7756	32.5493	19.4268	18.9756	31.6942	41.6778	20.0194	6.53972	36.0891	42.8159	42.421	42.3749	28.9952	38.8239	34.7986	27.7991	31.6095	44.6199	32.65	51.7285	21.6253	41.3656	35.7472	50.0783	39.5685	45.1669	36.1675	42.0867	33.7754	40.6904	28.6236	42.1621	39.5952	53.3783	54.8333	49.2346	35.3222	49.8156	28.6146	46.7309
C12orf45	ENSBTAG00000021196	54.7864	-0.236114	0.08772	-2.69168	0.00710932	0.3955	40.999	46.7463	48.398	43.6963	47.6841	13.3945	48.1282	45.5369	52.9924	51.1287	32.6845	65.0167	52.3193	53.5261	38.6602	42.5215	46.3982	32.7048	29.4295	86.7609	45.0881	108.63	36.8902	62.8757	69.8446	56.6542	33.7496	55.9881	79.3675	46.8966	51.3386	114.891	44.2364	61.4864	67.6165	48.2946	66.2569	52.6301	40.8994	51.061	61.7473	51.7023
IFNAR1	ENSBTAG00000021819	158.164	-0.221521	0.0819026	-2.70468	0.00683695	0.3955	176.808	186.54	146.987	149.816	136.871	34.6025	115.038	131.98	127.182	64.2082	116.438	207.736	165.442	168.384	115.981	150.674	152.903	174.97	128.618	189.634	141.483	182.774	82.6848	180.354	147.389	187.667	154.783	142.558	133.619	96.1981	133.75	155.581	111.892	200.27	160.818	245.709	283.305	193.543	176.611	205.489	210.844	145.164
C15orf59	ENSBTAG00000025803	561.118	0.233305	0.0855459	2.72724	0.00638658	0.3955	546.654	510.203	819.182	641.176	605.764	1224.48	733.661	629.798	929.134	1483.33	504.566	336.184	554.301	497.347	553.808	433.534	482.963	474.219	588.59	660.622	497.524	494.869	713.634	312.724	519.16	370.782	979.903	568.35	698.233	566.367	530.949	521.795	497.009	479.594	546.414	382.121	367.84	465.182	492.652	485.702	515.063	602.53
DPYD	ENSBTAG00000031358	276.58	-0.180142	0.0668515	-2.69467	0.0070459	0.3955	291.264	230.615	247.368	279.567	231.356	91.5293	180.774	243.892	264.962	183.112	226.067	340.941	309.673	245.328	239.694	260.675	254.136	349.941	255.056	344.565	278.302	332.787	244.238	299.487	268.929	320.197	179.222	277.118	246.14	223.661	333.701	373.395	270.623	319.729	211.378	316.88	402.111	342.944	347.645	357.427	301.206	279.391
Novel	ENSBTAG00000031468	4.22105	0.237414	0.0874985	2.71335	0.00666068	0.3955	1.70829	24.4862	3.58504	3.56704	3.53215	5.58105	14.0863	0	7.06566	7.72876	0.680926	7.92886	2.82807	0	2.89952	13.8657	17.9266	0	3.26995	0	3.10952	1.72428	3.81622	13.237	2.19983	3.03505	8.14646	1.88195	2.0093	18.0372	0	2.39355	0	10.5405	4.87326	0	0	10.1865	0	1.24539	0	0
GOLPH3	ENSBTAG00000032848	388.715	-0.132723	0.0492503	-2.69487	0.00704154	0.3955	400.595	358.834	408.695	453.46	275.508	232.172	343.94	340.369	507.55	423.298	307.779	439.259	393.101	354.611	327.646	405.803	378.567	345.035	329.174	490.819	422.895	444.865	351.092	354.089	365.722	357.124	350.298	405.09	331.535	355.933	383.688	457.169	340.013	375.946	382.551	426.179	443.236	436.32	464.766	442.113	402.11	355.95
Novel	ENSBTAG00000033298	132.333	0.246719	0.0908783	2.71483	0.00663095	0.3955	157.163	159.383	91.4185	69.1114	203.982	284.634	138.515	130.436	146.024	174.194	136.185	68.1882	113.123	211.874	170.105	154.371	130.759	163.524	99.1883	125.184	127.49	139.667	152.649	170.426	133.64	56.6542	179.222	161.848	234.084	147.905	56.7426	69.4131	150.057	122.973	160.208	133.869	102.812	79.794	100.389	159.41	120.483	129.256
HTR1B	ENSBTAG00000037429	4.32011	-0.275003	0.10117	-2.71824	0.00656304	0.3955	3.41659	2.22602	1.79252	1.78352	2.64911	0	4.69543	3.08724	4.71044	1.18904	4.08556	6.34309	0	1.11513	0	0.924379	2.10901	6.54095	0	4.95776	4.66428	12.07	5.0883	4.96387	2.74979	7.08178	3.49134	1.88195	1.00465	2.40495	6.75508	0	4.33691	5.27027	2.43663	5.93092	2.28472	3.39549	3.71813	8.71773	6.02413	5.96565
THAP7	ENSBTAG00000044198	158.03	0.218485	0.0810071	2.69711	0.00699443	0.3955	138.372	165.17	148.779	124.401	181.906	397.371	174.905	162.852	168.398	344.822	186.574	104.661	159.786	107.052	162.373	185.8	194.029	158.618	172.217	117.747	141.483	89.6628	181.907	94.3135	175.436	136.577	238.575	188.195	160.744	175.562	147.261	138.826	197.763	121.216	171.782	104.215	127.944	93.3759	182.188	108.349	195.784	121.301
SCAMP4	ENSBTAG00000045762	202.308	0.186755	0.0693834	2.69163	0.0071103	0.3955	174.246	237.293	172.082	218.481	220.76	450.949	254.727	195.268	322.665	382.276	223.344	156.992	159.786	148.312	229.062	217.229	203.519	256.732	238.706	172.282	169.469	141.391	197.171	210.137	178.186	187.667	196.679	206.074	176.819	210.433	164.824	157.975	189.956	217.838	203.459	167.76	178.208	174.868	165.457	156.919	182.23	176.981
Novel	ENSBTAG00000046223	527.197	0.211723	0.0774517	2.73362	0.00626431	0.3955	530.425	571.641	415.865	496.711	575.741	1399.73	622.145	618.221	465.156	836.49	617.6	510.619	422.796	512.959	648.526	616.561	700.191	394.092	606.03	311.1	466.428	394.861	628.405	400.419	548.857	515.958	598.183	634.218	604.8	614.466	343.158	330.311	614.973	430.405	479.407	414.317	420.389	439.716	340.208	271.495	385.544	512.051
C19orf24	ENSBTAG00000046542	63.6602	0.251325	0.0923372	2.72182	0.00649234	0.3955	52.1029	64.5544	62.7382	54.3974	86.5377	118.318	112.69	60.2013	118.939	207.487	68.0926	50.7447	50.9052	60.2169	110.182	49.9165	70.6518	44.1514	76.2987	60.7326	40.4238	53.4528	52.155	31.4378	60.4953	57.16	84.956	80.4535	48.2233	54.1115	45.9345	33.5098	65.921	61.4864	80.4088	57.6146	38.8403	56.0256	35.3222	54.7971	43.6749	54.6851
PHOSPHO1	ENSBTAG00000000033	438.03	0.208294	0.0781187	2.66637	0.00766742	0.39659	402.303	425.169	613.042	500.278	567.793	1045.89	401.459	496.275	392.144	783.577	470.52	302.883	452.491	479.505	499.684	469.585	477.691	304.154	385.854	436.283	614.131	377.618	464.307	248.194	399.269	294.905	534.175	617.751	400.856	500.23	509.333	382.969	346.952	325	441.03	250.793	278.736	344.642	448.034	422.187	271.086	434.498
SIRT7	ENSBTAG00000000039	90.4752	0.146007	0.0564298	2.5874	0.00967026	0.39659	91.3937	89.0406	64.5307	86.5008	102.432	132.829	104.473	94.161	110.695	114.742	108.267	85.6317	79.1859	93.6707	92.7846	113.699	87.5239	107.926	103.548	79.3242	62.1904	96.5599	117.031	87.695	75.8941	102.686	86.1198	82.8059	84.3908	109.425	81.0609	55.0518	109.29	93.108	99.9018	89.811	86.8194	78.0962	85.5169	84.6865	88.8559	94.4561
PMP2	ENSBTAG00000000071	9.33353	-0.247762	0.0972624	-2.54736	0.0108541	0.39659	0.854146	2.22602	3.58504	12.9305	2.64911	0	0	9.26173	3.53283	11.2959	8.85204	3.17155	11.3123	4.46051	7.73205	3.69752	4.21802	19.6229	1.08998	4.95776	7.7738	6.89714	6.36037	9.92774	1.64987	11.1285	12.8016	7.52781	3.01396	7.21486	2.70203	7.18066	23.4193	7.02702	12.7923	9.32001	20.5625	20.3729	1.85906	13.6993	18.0724	23.8626
FLAD1	ENSBTAG00000000186	142.646	0.187128	0.071851	2.60438	0.00920397	0.39659	148.621	110.856	148.779	134.656	230.473	245.566	156.123	154.362	160.155	249.104	185.212	85.6317	137.161	140.506	198.134	138.657	147.631	93.2086	173.307	138.817	138.374	106.906	151.377	142.298	159.488	141.636	159.438	148.674	141.656	129.867	113.485	62.2324	134.444	135.27	138.279	114.382	82.25	101.865	137.571	133.257	102.41	144.17
RFX6	ENSBTAG00000000264	1.24054	0.170844	0.0667423	2.55976	0.0104745	0.39659	10.2498	2.22602	3.58504	12.4846	0	0	7.04315	0	0	1.78356	0	0	0	1.11513	1.93301	0.924379	0	1.63524	0	0	0	1.72428	1.27207	1.65462	1.09991	2.02336	0	1.88195	1.00465	1.20248	2.70203	0	0.867381	1.75676	0.609157	0	0	3.39549	0	0	0	0
PTPRT	ENSBTAG00000000309	7.18768	0.26524	0.103656	2.55886	0.0105017	0.39659	15.3746	5.78764	23.3028	22.294	5.29823	7.81347	8.21701	6.9463	5.88805	1.78356	7.49019	4.75732	12.7263	7.80589	2.89952	6.47066	6.32703	13.0819	3.26995	6.19721	10.8833	8.62142	8.90452	11.5824	11.5491	3.54089	4.65512	1.88195	3.01396	4.80991	12.1591	16.7549	8.67381	12.2973	3.04579	7.62547	2.28472	5.09323	9.29531	13.6993	6.02413	1.98855
TARBP2	ENSBTAG00000000435	197.651	0.221954	0.0840528	2.64065	0.00827461	0.39659	203.287	198.561	163.119	224.724	347.034	466.576	242.989	243.121	156.622	190.841	247.176	196.636	144.231	250.904	213.598	227.397	278.389	178.241	198.377	76.8454	178.798	132.77	290.033	195.246	239.231	192.22	232.756	203.251	195.907	228.471	106.73	90.9551	264.551	224.865	171.173	172.844	159.931	169.774	81.7988	125.784	195.784	202.832
FFAR4	ENSBTAG00000000437	3.60489	0.219529	0.0842717	2.60501	0.00918712	0.39659	0.854146	2.22602	1.79252	3.12116	2.64911	1.11621	2.34772	0	1.17761	2.9726	6.12833	1.58577	0	1.11513	0	2.77314	3.16351	1.63524	23.9796	6.19721	0	5.17285	10.1766	4.96387	0	6.57593	0	3.29342	0	1.20248	2.70203	0	8.67381	0	4.2641	1.69455	0	3.39549	5.57719	4.98156	6.02413	0.994274
HSPB2	ENSBTAG00000000440	1170.09	0.198243	0.0775044	2.55783	0.0105328	0.39659	1178.72	983.008	1235.05	1269.42	1109.1	2697.88	1413.33	1351.44	1517.94	2384.03	1616.52	661.267	1069.01	1006.96	1583.14	1111.1	1184.21	747.304	1371.2	1282.82	1124.09	950.08	1590.09	961.336	1251.15	1141.68	1130.03	1217.15	1284.95	1067.8	1068.65	639.079	1268.98	820.405	1325.53	946.405	838.493	786.055	1108	838.147	1144.58	850.105
ABHD16A	ENSBTAG00000000578	384.956	0.144671	0.0558225	2.59162	0.00955249	0.39659	371.554	399.792	356.712	384.349	475.957	698.748	579.886	445.335	409.808	475.021	373.828	359.97	393.101	405.907	401.1	475.131	447.11	403.904	372.774	272.677	349.821	318.993	399.431	307.76	424.017	393.544	384.048	350.043	478.214	392.007	322.893	351.853	474.457	296.892	353.92	338.91	283.305	310.687	284.437	354.936	338.857	366.887
GIPC1	ENSBTAG00000000764	123.462	0.194389	0.075224	2.58414	0.00976225	0.39659	111.893	156.266	157.742	122.617	128.924	223.242	181.948	111.141	203.726	173.005	196.107	106.247	87.6701	128.24	151.741	125.716	149.74	85.0324	158.047	115.268	99.5047	72.4199	143.744	115.824	113.841	160.857	124.525	114.799	115.535	122.653	89.167	110.104	145.72	82.5675	109.039	121.16	111.951	122.238	100.389	108.349	103.916	97.4389
HCAR1	ENSBTAG00000000908	3.50284	0.238281	0.0900507	2.64607	0.0081432	0.39659	4.27073	0	1.79252	0.891761	3.53215	1.11621	3.52157	1.54362	0	1.18904	7.49019	3.17155	0	3.34538	2.89952	7.39503	7.38153	1.63524	11.9898	4.95776	1.55476	1.72428	6.36037	4.96387	0	6.07009	2.32756	1.41146	0	1.20248	4.05305	0	6.07167	1.75676	2.43663	0.847274	6.85416	1.69774	3.71813	8.71773	3.01206	2.98282
GMCL1	ENSBTAG00000001108	99.3284	-0.197279	0.075354	-2.61803	0.00884387	0.39659	128.122	89.4858	55.5681	97.2019	81.2395	22.3242	55.1713	79.4966	60.0581	84.4218	102.139	114.176	97.5683	107.052	76.354	97.9842	72.7608	132.454	75.2087	109.071	116.607	165.531	86.501	105.896	117.141	104.203	69.8268	112.917	86.4001	86.5783	105.379	93.3486	106.688	114.189	87.7187	128.786	114.236	122.238	85.5169	94.6496	94.88	104.399
ANKRD13B	ENSBTAG00000001119	117.292	0.218517	0.0822844	2.65563	0.00791607	0.39659	99.081	145.136	197.177	110.578	120.976	188.64	126.777	148.188	148.379	183.112	140.952	90.389	151.302	89.2102	165.273	92.4379	94.9054	101.385	99.1883	180.958	147.702	75.8685	118.303	114.169	113.841	98.639	187.369	166.553	102.474	111.83	135.102	86.168	112.76	80.8107	95.0286	67.7819	84.5347	57.7233	98.5303	92.1588	37.6508	112.353
UFSP1	ENSBTAG00000001138	72.7064	0.199541	0.0780989	2.55498	0.0106195	0.39659	72.6024	82.8078	55.5681	76.6914	105.965	125.016	83.3439	79.4966	83.6103	118.904	92.6059	58.6736	55.1473	86.98	99.5501	70.2528	83.3059	94.8438	86.1086	43.3804	88.6214	48.2799	75.0524	67.8396	79.7438	54.6308	72.1544	57.87	94.4373	64.9337	52.6896	81.3809	84.136	56.2162	85.8912	50.8364	29.7014	39.0481	66.9263	72.2326	52.7111	77.5534
Novel	ENSBTAG00000001219	13.9628	0.259507	0.100948	2.5707	0.0101494	0.39659	10.2498	68.1161	1.79252	11.147	8.83038	12.2783	7.04315	16.9798	11.7761	17.8356	27.918	12.6862	14.1403	3.34538	9.66506	7.39503	16.8721	9.81143	13.0798	18.5916	37.3143	6.89714	8.90452	21.5101	3.29974	10.6227	12.8016	5.17537	7.03256	3.60743	31.0733	0	13.0107	5.27027	120.004	3.3891	9.13889	15.2797	13.0134	4.98156	7.53016	4.97137
SLC44A5	ENSBTAG00000001326	0.324657	-0.141135	0.0546054	-2.58463	0.00974847	0.39659	0	0	0	0	0	0	0	0	0	0	0	0	0	0	0	0	1.0545	0	1.08998	0	0	0	0	0	1.09991	1.01168	0	0.470488	1.00465	0	0	0	0	0	0	0.847274	0	0	0	0	0	0.994274
PMPCA	ENSBTAG00000001353	1117.5	0.187734	0.0721732	2.60116	0.00929088	0.39659	976.289	1050.68	1075.51	1231.08	1231.84	3084.09	1364.02	1272.72	1262.4	1670.01	1054.75	987.936	936.09	1151.93	1276.75	1063.96	1071.38	1082.53	1210.97	902.313	1005.93	989.739	1280.98	870.332	1251.7	904.95	1302.27	1133.88	1389.43	1309.5	821.417	1175.24	1458.94	974.999	882.06	933.696	838.493	826.801	923.954	864.3	807.233	1090.72
GPATCH2	ENSBTAG00000001574	69.7561	-0.163539	0.0636789	-2.56818	0.0102235	0.39659	76.8732	74.3489	78.8709	65.0985	55.6314	43.5322	46.9543	61.7449	55.3476	64.2082	60.6024	96.7321	76.3578	72.4833	60.8899	72.1016	66.4338	68.68	64.3089	70.6481	101.059	70.6956	36.8902	59.5664	69.8446	81.9463	53.5339	70.1027	52.2419	57.7189	71.6038	59.8389	57.2472	108.919	72.4897	77.1019	82.25	52.6301	76.2216	68.4964	72.2895	72.582
INSIG1	ENSBTAG00000001592	136.915	0.238144	0.0919463	2.59003	0.00959674	0.39659	142.642	172.739	118.306	106.565	124.508	335.979	107.995	209.933	189.595	219.378	173.636	87.2175	137.161	112.628	124.679	110.926	108.614	75.221	231.076	151.212	113.498	117.251	118.303	190.282	73.1443	86.4988	160.602	209.838	95.4419	88.9833	74.3058	114.891	115.362	147.567	254.019	113.535	114.236	125.633	165.457	118.312	115.964	169.027
FAM213B	ENSBTAG00000001727	428.077	0.236407	0.092704	2.55012	0.0107685	0.39659	279.306	394.895	467.848	430.72	474.191	1164.21	548.192	520.973	679.481	998.199	879.756	193.464	313.916	240.868	444.593	507.484	477.691	260.003	446.893	252.846	359.15	339.684	496.109	322.652	356.922	381.404	472.495	537.298	519.405	412.45	256.693	256.11	683.496	305.675	446.512	400.761	306.153	325.967	366.235	229.152	231.929	401.687
C7orf49	ENSBTAG00000001773	393.731	0.177558	0.0668165	2.6574	0.00787468	0.39659	345.929	536.024	453.508	513.208	511.279	771.301	589.277	493.187	581.739	527.339	315.95	371.071	493.498	347.92	366.306	371.601	378.567	392.457	356.424	323.494	343.602	412.104	379.078	319.342	344.273	311.598	385.211	398.503	458.121	443.714	457.994	438.02	374.709	310.946	470.879	349.924	406.68	307.292	388.544	397.279	349.399	323.139
NIPA1	ENSBTAG00000002316	13.7901	-0.257821	0.100899	-2.55524	0.0106115	0.39659	19.6454	12.4657	10.7551	6.6882	9.71342	13.3945	5.86929	13.1208	5.88805	2.37808	14.2994	12.6862	15.5544	17.842	12.5646	15.7144	22.1446	17.9876	10.8998	9.91553	17.1024	22.4157	13.9928	19.8555	23.0982	13.6577	13.9654	14.1146	7.03256	12.0248	17.5632	16.7549	1.73476	10.5405	8.5282	9.32001	0	20.3729	14.8725	6.22695	12.0483	15.9084
CCDC78	ENSBTAG00000002470	33.6072	0.24031	0.0914097	2.62893	0.0085654	0.39659	36.7283	41.8491	35.8504	28.9822	37.9706	87.0644	52.8236	37.0469	17.6641	39.8328	44.9411	22.2008	32.5228	44.6051	49.2918	44.3702	43.2347	34.34	42.5093	21.0705	27.9857	24.14	36.8902	29.7832	43.9966	38.4439	47.715	44.2259	37.1721	46.8966	14.8612	11.9678	28.6236	26.3513	23.148	23.7237	15.9931	23.7684	13.0134	12.4539	33.1327	33.8053
FTSJ2	ENSBTAG00000002477	250.036	0.246714	0.0964004	2.55926	0.0104894	0.39659	161.434	313.423	256.33	307.212	373.525	196.453	466.022	395.939	183.707	303.8	263.518	196.636	285.635	393.64	404.966	243.112	244.645	196.229	190.747	136.339	188.126	217.26	223.885	304.451	188.635	181.597	373.574	205.133	253.172	412.45	163.473	59.8389	591.554	163.378	261.938	176.233	116.521	203.729	113.403	198.017	228.917	184.935
SF3B2	ENSBTAG00000002778	1093.21	0.110793	0.0430539	2.57335	0.010072	0.39659	1098.43	1065.82	1123.91	953.738	1087.9	1562.69	1179.73	1142.28	1177.61	1577.26	1141.23	994.28	1088.81	1004.73	1260.32	1169.34	1244.32	1026.93	1111.78	1386.93	1120.98	1067.33	1011.3	954.718	1023.47	1065.3	1098.61	999.317	1092.06	1077.42	1175.38	1230.29	1189.18	1092.7	1041.05	892.179	932.166	952.434	1033.64	1298.94	900.607	1034.05
SULT1C3	ENSBTAG00000002803	2.7922	0.225072	0.0859898	2.61742	0.00885965	0.39659	0.854146	3.11642	0	1.78352	1.76608	3.34863	1.17386	2.31543	2.35522	7.13424	2.7237	0	1.41403	1.11513	4.83253	0.924379	0	8.17619	0	0	1.55476	0	2.54415	3.30925	3.29974	1.01168	5.8189	3.29342	2.0093	2.40495	1.35102	2.39355	17.3476	8.78378	3.04579	0	0	8.48872	0	22.417	1.50603	0
PPFIA3	ENSBTAG00000002844	15.2916	0.243511	0.0936056	2.60145	0.00928299	0.39659	23.9161	16.9177	21.5102	8.47173	15.8947	21.208	11.7386	21.6107	12.9537	14.2685	23.1515	11.1004	11.3123	26.7631	21.2631	12.0169	16.8721	17.9876	19.6197	16.1127	12.4381	17.2428	24.1694	18.2009	14.2989	14.6694	11.6378	15.0556	17.0791	26.4545	10.8081	7.18066	20.8171	21.0811	7.30989	5.08364	18.2778	3.39549	1.85906	16.1901	18.0724	13.9198
KCNMB1	ENSBTAG00000002985	20.4227	-0.251592	0.0967117	-2.60147	0.0092826	0.39659	29.041	18.2533	7.17008	12.9305	12.3625	13.3945	5.86929	15.4362	18.8418	14.863	21.1087	14.272	14.1403	18.9572	21.2631	15.7144	20.0356	32.7048	14.1698	26.0283	13.9928	41.3828	13.9928	46.3295	17.0487	22.7628	9.31024	14.5851	11.0512	14.4297	17.5632	19.1484	20.8171	17.5676	14.6198	22.8764	15.9931	10.1865	31.6041	23.6624	40.6628	19.8855
ZNF385B	ENSBTAG00000003120	58.7969	-0.266927	0.101668	-2.62547	0.00865293	0.39659	58.082	48.0819	59.1532	72.2326	57.3975	21.208	64.5622	40.906	56.5253	4.16164	40.8556	58.6736	22.6245	12.2664	46.3923	8.31941	14.7631	53.9629	73.0288	12.3944	24.8762	20.6914	44.5226	59.5664	44.5465	63.2301	64.0079	34.3456	31.1442	14.4297	64.8487	86.168	20.8171	19.3243	35.3311	171.149	189.632	59.421	40.8994	99.6311	382.532	27.8397
Novel	ENSBTAG00000003408	8.22899	0.247118	0.0962048	2.56867	0.010209	0.39659	4.27073	28.493	3.58504	7.57997	8.83038	1.11621	0	5.40268	9.42088	20.8082	19.7469	14.272	1.41403	1.11513	10.6316	9.24379	9.49054	9.81143	8.71985	4.95776	15.5476	3.44857	10.1766	8.27312	7.6994	5.56425	16.2929	1.88195	6.02791	4.80991	13.5102	7.18066	16.4802	3.51351	67.6165	3.3891	2.28472	3.39549	7.43625	2.49078	12.0483	2.98282
FAM20C	ENSBTAG00000003607	208.416	0.182849	0.0707027	2.58617	0.00970504	0.39659	221.224	216.369	209.725	199.754	205.748	449.833	193.687	189.866	305.001	314.501	265.561	188.707	205.035	166.154	286.086	173.783	209.846	243.65	217.996	332.17	167.914	182.774	195.899	148.916	173.237	156.811	211.808	199.487	252.168	159.929	205.354	143.613	244.601	159.865	208.941	161.829	166.785	168.077	195.202	227.906	277.11	209.792
FAM89B	ENSBTAG00000003712	285.864	0.20166	0.0755768	2.66828	0.00762416	0.39659	272.473	275.581	254.538	286.701	320.543	708.794	316.942	372.785	383.901	598.087	338.42	215.665	257.354	257.595	362.44	276.389	329.005	250.191	265.956	244.17	293.85	265.54	310.386	210.137	278.828	238.251	358.444	301.583	300.391	303.024	224.268	205.846	333.942	216.081	243.054	166.913	196.486	195.241	250.973	198.017	218.375	292.317
TKT	ENSBTAG00000003758	479.954	0.258545	0.0974427	2.6533	0.00797092	0.39659	362.158	354.827	483.98	339.315	537.77	600.521	397.938	341.141	572.318	949.448	656.413	404.372	354.923	320.042	375.004	424.29	441.837	323.777	866.535	1060.96	236.324	456.935	702.185	397.11	241.431	585.764	275.816	323.225	334.549	234.483	613.361	327.917	1010.5	312.702	593.929	358.397	297.014	527.998	408.994	693.682	500.002	397.71
PCNXL3	ENSBTAG00000003759	358.899	0.176995	0.0681241	2.59813	0.00937335	0.39659	339.096	446.984	388.977	375.431	399.133	882.923	392.069	404.429	334.441	291.315	318.673	345.698	352.094	369.107	383.703	496.392	456.6	361.388	425.093	342.086	239.433	320.717	335.828	319.342	333.274	478.02	400.341	353.807	289.34	358.338	348.562	215.42	387.719	404.054	305.188	305.866	269.597	249.568	288.155	256.55	344.881	330.099
TARS2	ENSBTAG00000003799	380.626	0.161522	0.0634034	2.54754	0.0108487	0.39659	468.926	375.751	283.218	388.362	465.361	468.808	448.414	450.738	196.661	306.772	454.178	385.343	298.361	430.439	385.636	361.432	378.567	416.986	398.933	260.283	320.281	262.091	527.911	380.563	360.772	388.992	437.581	402.738	522.419	520.672	316.138	277.652	498.744	388.243	275.339	364.328	354.132	329.362	226.806	302.63	337.351	471.286
PMM1	ENSBTAG00000004009	68.9273	0.203108	0.0788109	2.57716	0.00996171	0.39659	65.7693	67.6709	46.6055	61.5315	64.4618	139.526	53.9975	74.0939	61.2357	116.526	102.139	50.7447	66.4596	61.332	89.8851	80.421	78.0333	45.7867	89.3785	73.127	63.7452	72.4199	80.1407	61.2211	96.2425	76.8878	66.3355	78.101	84.3908	76.9585	62.1467	26.3291	103.218	66.7567	59.0883	48.2946	54.8333	35.6526	65.0672	57.2879	30.1206	70.5935
WARS	ENSBTAG00000004679	911.555	0.194397	0.0740685	2.62455	0.00867626	0.39659	850.73	1012.84	878.335	891.761	1319.26	1096.12	1142.16	917.683	894.983	1150.4	996.195	811.916	1044.97	789.51	1125.01	910.514	942.727	833.972	798.957	1054.76	834.907	844.899	868.827	833.93	782.039	894.833	799.517	826.177	2795.95	797.242	1079.46	1069.92	824.012	839.729	808.352	928.612	939.021	853.965	1087.55	961.441	831.329	780.505
DHCR24	ENSBTAG00000004688	92.4195	0.251379	0.0984605	2.55309	0.0106771	0.39659	81.1439	101.506	95.0036	78.0291	134.222	122.783	84.5178	86.4429	138.958	65.9917	87.1585	60.2594	89.0841	68.0228	85.0525	53.614	54.8342	86.6676	182.027	126.423	59.0809	93.1113	110.67	102.587	54.9957	87.5105	73.3182	69.6323	69.321	60.1238	116.187	74.2002	98.8814	121.216	179.701	61.851	59.4028	100.167	117.121	114.576	121.989	62.6393
CDK9	ENSBTAG00000004695	747.143	0.134365	0.0509609	2.63662	0.00837366	0.39659	768.732	663.798	738.518	702.261	766.477	1227.83	757.138	852.08	832.57	1195.58	820.516	738.97	777.719	769.438	845.693	865.219	821.459	690.071	786.967	674.256	752.504	615.569	881.547	635.375	719.894	719.306	813.483	801.712	851.945	690.222	726.846	593.602	909.015	592.026	604.284	654.096	717.403	624.77	615.35	703.645	674.702	714.883
C5orf51	ENSBTAG00000004929	92.6046	-0.219325	0.0823778	-2.66243	0.0077578	0.39659	98.2268	101.061	100.381	105.674	81.2395	27.9053	83.3439	70.2348	85.9655	29.1315	53.7932	87.2175	100.396	103.707	80.22	84.1185	65.3793	160.253	59.949	78.0848	87.0666	101.733	59.7875	127.406	94.0427	94.5923	94.2662	86.5698	81.3768	84.1734	90.518	100.529	54.645	80.8107	82.8454	111.84	153.076	171.472	79.9397	82.1957	140.061	112.353
GNPNAT1	ENSBTAG00000005344	70.7282	-0.194493	0.074852	-2.59836	0.00936692	0.39659	73.4566	68.5613	59.1532	64.2068	68.877	6.69726	79.8224	44.765	57.7029	58.263	82.3921	71.3598	60.8035	69.1379	57.9904	73.026	59.0523	73.5857	58.859	58.2537	96.3952	82.7656	81.4127	77.7673	79.1939	82.4521	75.6457	73.8666	71.3303	60.1238	62.1467	52.6582	71.9926	47.4324	70.6623	87.2692	54.8333	93.3759	76.2216	58.5333	67.7714	78.5477
GPN3	ENSBTAG00000005347	127.011	-0.175088	0.0686956	-2.54875	0.0108111	0.39659	133.247	115.308	84.2485	127.522	109.497	40.1836	109.169	95.7046	114.228	175.978	105.544	118.933	94.7403	133.815	125.646	134.959	137.086	98.1143	101.368	101.634	149.257	168.98	119.575	143.952	165.537	141.13	131.507	135.971	113.526	123.855	93.22	86.168	119.699	159.865	130.36	159.288	159.931	146.006	109.685	68.4964	103.916	133.233
P4HTM	ENSBTAG00000005490	71.8591	0.223165	0.0831477	2.68396	0.00727564	0.39659	55.5195	73.0133	64.5307	61.9774	61.8127	121.667	55.1713	88.7583	61.2357	162.304	96.0106	45.9874	62.2175	83.6346	90.8516	51.7652	82.2514	62.1391	80.6586	74.3665	68.4095	37.9342	99.2218	82.7312	63.2451	65.2535	94.2662	76.6896	67.3117	86.5783	72.9548	45.4775	86.7381	54.4594	58.4791	35.5855	31.9861	32.2571	65.0672	73.478	90.3619	67.6107
RANBP3	ENSBTAG00000006070	874.177	0.143403	0.0542573	2.64301	0.00821724	0.39659	920.77	896.639	966.168	922.526	913.061	1952.25	1044.73	902.247	1119.91	1083.81	742.209	842.045	890.841	888.757	922.047	917.909	841.495	919.004	815.306	888.679	833.352	834.553	826.848	742.926	851.334	750.162	961.283	874.638	855.963	888.63	918.69	813.809	889.933	702.702	973.434	690.528	797.368	772.474	840.296	858.073	777.112	792.437
C11orf58	ENSBTAG00000006755	1012.44	-0.17468	0.065238	-2.67757	0.00741574	0.39659	1133.45	1100.1	989.471	1239.99	759.413	353.839	907.392	785.704	949.153	1447.66	793.279	1124.31	897.912	1052.68	820.564	960.43	760.298	994.225	685.599	956.849	1156.74	1163.89	769.605	1174.78	1009.17	1030.4	783.224	1012.49	732.391	943.944	890.319	1735.33	910.75	1024.19	1267.05	1181.1	1183.49	1179.93	1161.91	1011.26	950.306	884.904
ARRDC3	ENSBTAG00000007116	466.818	-0.258932	0.0990178	-2.61501	0.00892251	0.39659	263.077	282.259	516.246	352.691	335.554	46.8808	158.471	483.154	254.364	156.953	296.884	620.037	646.214	508.498	404	232.944	283.662	305.79	422.913	442.48	558.159	224.157	474.484	423.584	389.37	441.599	365.427	620.574	524.428	398.02	598.5	684.557	368.637	260	834.546	840.496	1025.84	641.747	951.84	623.94	664.16	385.778
CPSF6	ENSBTAG00000007323	328.452	-0.157203	0.0593843	-2.64721	0.00811585	0.39659	360.45	388.662	415.865	369.635	258.73	311.423	362.722	265.503	231.989	219.972	225.387	315.569	315.33	352.38	292.851	326.306	275.226	385.916	258.326	259.043	318.726	363.824	217.525	309.415	341.523	360.159	242.066	349.102	269.247	325.871	352.615	385.362	238.53	358.378	339.91	409.233	477.507	349.735	347.645	278.967	436.749	418.589
CEMIP	ENSBTAG00000007431	1.62372	-0.241204	0.0929897	-2.59388	0.00948993	0.39659	2.56244	0.890406	0	1.78352	1.76608	2.23242	0	1.54362	2.35522	0.59452	2.7237	0	1.41403	0	0	2.77314	3.16351	0	3.26995	0	1.55476	1.72428	1.27207	1.65462	2.19983	3.03505	0	0.940976	2.0093	1.20248	0	0	1.73476	0	1.21831	0	4.56944	0	1.85906	0	1.50603	3.9771
STRC	ENSBTAG00000007503	1.56309	0.220152	0.0834499	2.63814	0.00833624	0.39659	3.41659	3.56162	0	4.01292	1.76608	0	1.17386	0.771811	0	1.78356	3.40463	0	1.41403	2.23026	1.93301	6.47066	6.32703	0	1.08998	2.47888	0	3.44857	1.27207	1.65462	0.549957	1.51752	2.32756	3.29342	0	9.61981	0	0	0.867381	1.75676	0	0	0	5.09323	0	1.24539	0	0.994274
POLM	ENSBTAG00000007796	26.7184	0.252711	0.097838	2.58295	0.00979588	0.39659	20.4995	10.2397	8.9626	25.8611	24.7251	40.1836	11.7386	18.5235	11.7761	62.4246	25.8752	15.8577	19.7965	41.2597	30.9282	36.9752	31.6351	35.9752	34.8794	19.8311	13.9928	13.7943	44.5226	44.6748	36.2972	24.2804	39.5685	31.0522	39.1814	22.8471	35.1264	14.3613	35.5626	33.3783	29.8487	16.0982	9.13889	22.0707	26.0269	24.9078	10.5422	17.8969
LMAN2	ENSBTAG00000008034	770.517	0.17552	0.0663147	2.64678	0.00812631	0.39659	739.691	728.797	638.137	650.985	823.874	1526.98	838.135	705.435	1045.72	1688.44	1040.46	784.958	668.838	677.998	773.205	685.889	822.514	549.44	902.505	752.341	590.809	562.117	835.753	590.701	714.945	725.882	741.328	728.316	935.331	684.209	744.409	648.653	901.209	690.405	871.704	723.572	696.84	679.098	754.779	742.252	617.473	612.473
CCR5	ENSBTAG00000008099	7.75549	-0.274366	0.104285	-2.63092	0.0085154	0.39659	1.70829	8.01365	10.7551	6.24232	11.4795	2.23242	4.69543	10.0335	16.4865	1.78356	11.5757	7.92886	9.89824	0	6.76554	2.77314	5.27252	6.54095	8.71985	7.43665	4.66428	3.44857	5.0883	6.61849	10.4492	13.1519	4.65512	4.23439	10.0465	4.80991	6.75508	2.39355	3.46952	5.27027	17.0564	11.0146	9.13889	8.48872	9.29531	6.22695	9.03619	4.97137
PRICKLE1	ENSBTAG00000008596	145.245	-0.188947	0.0705943	-2.67652	0.00743919	0.39659	134.955	120.205	163.119	135.102	87.4208	98.2265	98.6041	147.416	129.537	107.014	136.185	199.807	121.607	166.154	98.5836	138.657	115.995	135.725	120.988	147.493	115.052	137.943	115.759	160.498	127.59	155.799	114.05	116.211	138.642	113.033	154.016	141.22	121.433	147.567	156.553	190.637	175.924	186.752	100.389	136.993	171.688	184.935
ELF3	ENSBTAG00000008756	5.43444	0.273982	0.10472	2.61634	0.00888785	0.39659	4.27073	4.89723	5.37756	7.57997	8.83038	11.1621	3.52157	7.71811	7.06566	5.35068	10.8948	3.17155	2.82807	3.34538	6.76554	11.0926	12.6541	4.90571	7.62987	2.47888	6.21904	6.89714	3.81622	9.92774	7.14945	4.04673	4.65512	8.46879	3.01396	10.8223	2.70203	0	13.8781	0	3.65494	2.54182	0	3.39549	0	1.24539	3.01206	4.97137
Novel	ENSBTAG00000008902	27.3654	-0.239157	0.093104	-2.56871	0.0102079	0.39659	25.6244	32.0546	17.9252	27.1987	17.6608	1.11621	26.9987	26.2416	9.42088	12.4849	30.6417	44.4016	43.8351	16.7269	26.0957	25.8826	33.7441	40.881	29.4295	22.3099	27.9857	39.6585	11.4487	43.0202	21.9983	35.4089	12.8016	18.349	28.1303	15.6322	31.0733	40.6904	19.9498	36.8919	23.7571	23.7237	31.9861	25.4662	18.5906	19.9262	39.1568	35.7939
ATXN7L2	ENSBTAG00000009042	121.391	0.206593	0.0804561	2.56777	0.0102356	0.39659	141.788	127.328	132.647	121.725	138.637	348.258	130.298	148.188	113.051	109.392	149.804	96.7321	130.091	133.815	131.445	155.296	151.849	98.1143	114.448	83.0426	108.833	106.906	156.465	97.6228	140.789	123.425	112.887	130.796	84.3908	149.107	139.155	81.3809	152.659	119.459	95.6377	104.215	59.4028	108.656	48.3356	67.251	138.555	156.101
ADPRH	ENSBTAG00000009391	102.931	-0.173315	0.0679246	-2.55158	0.0107235	0.39659	150.33	101.506	91.4185	90.9596	80.3565	102.691	88.0394	92.6173	55.3476	48.7506	69.4545	133.205	62.2175	112.628	103.416	114.623	106.505	109.561	90.4685	75.6059	110.388	112.078	103.038	109.205	129.79	115.838	82.6284	87.5108	89.414	105.818	91.869	110.104	85.0034	128.243	84.0637	114.382	109.667	103.562	118.98	90.9134	105.422	117.324
TMEM179B	ENSBTAG00000009486	85.312	0.192247	0.0724639	2.653	0.00797804	0.39659	97.3727	98.3899	66.3233	92.2972	92.719	91.5293	109.169	87.2147	81.2551	190.841	86.4776	79.2886	56.5614	86.98	113.081	93.3623	106.505	93.2086	137.338	64.4509	76.1833	77.5928	114.487	74.4581	89.0931	95.604	75.6457	79.5125	64.2977	96.1981	70.2528	83.7744	111.025	79.054	91.3736	66.0874	47.9792	81.4917	70.6444	51.061	70.7835	70.5935
ARFGAP2	ENSBTAG00000009574	1660.97	0.199262	0.0781116	2.55099	0.0107419	0.39659	1660.46	1757.22	1367.69	1795.11	1955.93	4712.64	1962.69	1809.9	1996.05	2593.89	1798.33	1660.3	1173.65	1620.28	2096.35	1603.8	1619.72	1463.54	1588.1	877.524	1284.23	1120.78	2022.6	1293.92	1737.87	1585.81	1916.75	1911.59	2002.27	2297.93	1024.07	1474.43	1841.45	1266.62	1588.07	1410.71	1389.11	1349.71	1338.53	1033.67	1081.33	1528.2
PDRG1	ENSBTAG00000009743	683.809	0.168327	0.0657602	2.5597	0.0104761	0.39659	673.922	792.907	763.614	814.177	1017.26	1226.72	935.565	768.724	846.701	957.177	540.655	578.807	678.736	817.389	719.081	721.94	779.279	515.1	675.789	558.988	654.554	646.606	707.273	478.186	719.344	504.829	867.017	769.248	842.903	836.924	471.504	658.228	525.633	549.864	590.274	624.441	646.576	541.58	533.551	564.161	433.737	580.656
RNFT1	ENSBTAG00000009747	429.024	-0.167186	0.0643563	-2.59781	0.00938198	0.39659	447.573	425.169	446.338	435.625	402.665	157.386	329.854	397.483	335.619	359.685	474.605	494.761	460.975	519.65	317.014	394.71	351.15	418.621	272.495	371.832	595.473	524.182	307.842	365.672	477.913	421.871	366.591	524.124	380.763	419.664	483.663	564.879	411.139	607.837	450.777	450.75	582.604	533.092	418.289	391.052	368.978	464.326
FRS3	ENSBTAG00000009861	58.5814	0.214567	0.0801501	2.67707	0.00742696	0.39659	67.4776	64.5544	48.398	76.6914	70.643	159.618	79.8224	78.7247	60.0581	65.3972	49.7076	57.0878	57.9754	54.6413	68.6219	61.009	85.4149	63.7743	63.2189	47.0988	62.1904	56.9014	59.7875	57.9118	50.0461	55.1367	50.0426	40.9325	64.2977	70.9461	52.6896	38.2969	64.1862	54.4594	66.3982	40.6692	45.6944	47.5368	26.0269	44.834	31.6267	69.5992
HES6	ENSBTAG00000009870	24.8055	0.277043	0.104539	2.65013	0.00804613	0.39659	11.1039	23.5958	26.8878	23.1858	15.0116	145.107	35.2157	27.0134	23.5522	53.5068	22.4706	44.4016	9.89824	22.3026	22.2296	13.8657	17.9266	6.54095	18.5297	11.155	7.7738	8.62142	55.9713	6.61849	9.34927	13.1519	20.948	60.2225	17.0791	20.4421	21.6162	9.57422	30.3583	14.054	31.6762	32.1964	15.9931	16.9774	13.0134	9.96311	7.53016	27.8397
KCNK17	ENSBTAG00000010328	1.03369	0.205909	0.0771313	2.6696	0.00759426	0.39659	0.854146	0.445203	0	0.44588	1.76608	0	1.17386	0	1.17761	0.59452	2.04278	0	1.41403	1.11513	0.966506	1.84876	1.0545	1.63524	5.44991	3.71832	0	0	1.27207	0	0.549957	2.02336	0	1.88195	0	0	2.70203	0	10.4086	0	0.609157	0.847274	2.28472	1.69774	0	1.24539	0	0
ESRRG	ENSBTAG00000010392	26.0016	-0.274381	0.103703	-2.64583	0.00814896	0.39659	45.2698	26.267	30.4728	25.4152	22.076	13.3945	26.9987	28.557	18.8418	1.78356	5.44741	34.887	60.8035	13.3815	20.2966	8.31941	8.43604	16.3524	19.6197	17.3522	15.5476	15.5186	6.36037	14.8916	20.8984	20.2336	32.5859	13.6442	15.0698	13.2272	35.1264	86.168	9.54119	29.8648	26.1938	27.1128	34.2708	33.9549	33.4631	54.7971	197.29	49.7137
AKAP8L	ENSBTAG00000010439	624.767	0.176388	0.0688335	2.56253	0.0103912	0.39659	621.819	776.434	767.199	785.195	724.091	1095	861.612	792.65	581.739	574.306	670.712	569.292	769.234	692.494	664.956	871.69	734.99	629.567	675.789	371.832	601.693	556.944	590.242	504.66	697.346	642.924	606.33	573.525	656.038	735.916	480.961	306.375	794.521	484.864	537.277	589.703	596.312	544.976	317.9	480.72	647.593	673.124
SERTAD3	ENSBTAG00000010502	535.92	0.206556	0.0773808	2.66935	0.00759988	0.39659	503.946	616.606	582.569	449.893	555.431	1113.98	666.751	594.295	980.949	1080.24	731.315	526.477	497.74	500.692	754.841	609.166	645.357	428.432	572.24	457.354	450.881	448.314	642.397	325.961	387.72	456.269	695.941	515.655	497.303	548.329	456.643	500.253	689.568	340.81	525.703	466.848	415.819	381.992	407.135	356.181	326.809	603.524
SERTAD4	ENSBTAG00000010850	23.566	-0.271109	0.101065	-2.68252	0.00730704	0.39659	20.4995	13.3561	37.6429	21.8481	17.6608	1.11621	4.69543	20.8389	10.5985	16.052	42.2174	28.5439	29.6947	21.1874	6.76554	19.412	18.9811	19.6229	15.2597	19.8311	27.9857	22.4157	22.8973	31.4378	19.7985	37.9381	12.8016	15.9966	16.0744	18.0372	33.7754	23.9355	32.9605	12.2973	16.4473	22.0291	20.5625	22.0707	16.7316	28.644	28.6146	25.8511
ABCC11	ENSBTAG00000010858	0.668898	0.18378	0.0697829	2.63359	0.00844869	0.39659	2.56244	0.890406	0	1.33764	0	0	1.17386	0	0	2.9726	2.04278	0	0	2.23026	0.966506	0.924379	0	1.63524	1.08998	0	0	0	0	1.65462	0	0.505841	0	0.470488	0	0	1.35102	0	2.60214	0	0	0	0	1.69774	0	1.24539	0	0
ARPP19	ENSBTAG00000011022	2102.81	-0.233394	0.0870973	-2.67969	0.00736907	0.39659	3168.03	2146.77	1980.73	3302.19	1362.53	251.147	1798.35	1958.86	1729.91	1523.16	2472.44	1986.97	2174.78	2221.33	1784.17	1774.81	1507.94	2470.84	2058.98	1746.37	2164.23	3133.02	1503.59	1964.04	2324.12	3259.64	1883	2012.28	1634.57	1620.94	1769.83	2381.59	1794.61	1802.43	1493.65	4197.4	3774.36	2341.19	1740.08	2350.05	2118.99	2184.42
NR2F6	ENSBTAG00000011136	298.261	0.181278	0.0696596	2.60234	0.00925902	0.39659	279.306	291.608	297.558	294.727	305.531	688.702	280.552	330.335	256.719	485.723	368.381	266.41	260.182	263.17	366.306	305.97	357.477	286.167	288.845	273.916	357.595	237.951	330.739	220.065	380.57	275.683	421.289	296.878	322.493	318.656	233.726	191.484	418.945	279.324	241.226	227.917	223.903	222.404	286.296	236.624	305.724	334.076
PFN2	ENSBTAG00000011150	1381.09	-0.235983	0.0883351	-2.67145	0.00755236	0.39659	1930.37	1521.7	1269.1	1841.49	922.775	347.141	1218.46	1126.84	1218.83	1275.84	922.655	1550.89	1225.97	1080.56	1404.33	960.43	983.853	1548.57	1164.1	1041.13	1301.33	1360.46	1233.91	1270.75	1297.9	964.639	1659.55	1030.37	1117.17	1272.22	1313.19	2515.63	930.7	1138.38	1231.72	2228.33	2478.92	1653.6	1059.67	1678.78	4036.16	1203.07
PDZD8	ENSBTAG00000011401	338.908	-0.204596	0.0790107	-2.58947	0.00961236	0.39659	348.492	315.204	390.769	316.575	289.636	128.364	254.727	346.543	340.329	161.709	240.367	385.343	552.887	262.055	263.856	282.86	268.899	356.482	301.925	406.537	418.231	375.894	223.885	334.234	309.076	263.543	385.211	365.099	368.707	304.227	418.815	483.498	222.917	367.162	294.223	481.252	639.722	375.201	507.524	474.493	561.75	405.664
ADORA1	ENSBTAG00000011461	30.5199	0.270409	0.104017	2.59965	0.00933178	0.39659	26.4785	60.9928	51.9831	39.6833	31.7894	34.6025	70.4315	23.1543	88.3207	39.2383	27.918	31.7155	19.7965	34.569	10.6316	29.5801	35.8532	4.90571	74.1188	37.1832	13.9928	12.07	27.9856	16.5462	10.9991	34.3972	25.6032	34.8161	30.1396	7.21486	40.5305	31.1162	43.3691	19.3243	36.5494	25.4182	15.9931	32.2571	16.7316	27.3986	16.5663	26.8454
BATF2	ENSBTAG00000011467	11.1975	0.28046	0.104713	2.67836	0.00739839	0.39659	9.39561	13.8013	8.9626	9.80937	21.1929	12.2783	26.9987	12.349	10.5985	3.56712	14.2994	6.34309	8.4842	4.46051	24.1627	14.7901	24.2536	24.5286	6.53989	13.6339	9.32857	10.3457	8.90452	8.27312	4.94962	18.2103	5.8189	7.9983	55.2559	12.0248	8.10609	9.57422	8.67381	8.78378	9.74652	9.32001	13.7083	13.582	9.29531	8.71773	15.0603	7.95419
PRPF6	ENSBTAG00000011656	896.386	0.144485	0.0545068	2.65078	0.00803072	0.39659	896.854	913.557	853.24	895.774	920.126	1936.63	955.521	943.925	963.285	1338.26	836.858	803.987	889.427	843.037	1011.93	939.169	878.402	1017.12	824.026	772.172	909.535	763.858	1036.74	693.287	878.282	819.968	924.042	857.229	925.284	1078.62	836.278	876.041	974.069	785.269	803.479	811.688	836.208	760.589	825.424	891.699	793.679	793.431
RDH5	ENSBTAG00000011927	28.7807	0.277023	0.104167	2.65942	0.00782754	0.39659	28.1868	42.2943	41.228	41.4669	40.6197	72.5537	78.6485	54.0268	10.5985	16.052	37.4509	14.272	24.0386	22.3026	37.6937	38.8239	31.6351	16.3524	47.9592	6.19721	9.32857	13.7943	57.2433	23.1647	27.4979	44.0082	23.2756	20.7015	24.1116	50.504	12.1591	4.78711	58.9819	29.8648	23.7571	30.5019	11.4236	5.09323	9.29531	6.22695	16.5663	17.8969
ASGR1	ENSBTAG00000012071	13.578	0.231654	0.0905046	2.55958	0.0104799	0.39659	10.2498	7.12325	7.17008	7.13408	10.5965	6.69726	18.7817	1.54362	3.53283	38.6438	56.5169	14.272	1.41403	8.92102	12.5646	20.3363	21.0901	3.27048	33.7894	24.7888	0	5.17285	15.2649	11.5824	2.19983	28.8329	4.65512	2.35244	1.00465	2.40495	16.2122	2.39355	85.0034	7.02702	7.30989	2.54182	0	6.79098	1.85906	16.1901	9.03619	10.937
RNF220	ENSBTAG00000012355	899.428	0.15009	0.0571179	2.62772	0.00859595	0.39659	867.813	782.667	1068.34	860.103	1035.8	1722.31	1105.77	1004.13	952.686	1396.53	1044.54	761.171	1009.62	941.168	940.411	941.943	946.945	783.279	771.707	945.694	939.076	779.376	974.409	747.89	836.485	886.234	979.903	975.322	1027.76	999.258	836.278	825.776	898.607	716.756	788.859	665.11	758.528	648.538	890.491	838.147	662.654	921.692
ALOX12B	ENSBTAG00000012475	0.495526	-0.152145	0.0587629	-2.58913	0.00962183	0.39659	0	0	0	0	0	0	0	0	1.17761	0	0.680926	0	0	0	0.966506	0.924379	0	0	0	0	0	0	0	0	0.549957	1.01168	0	0.940976	0	1.20248	0	2.39355	0	0	0	6.77819	0	3.39549	0	0	0	0
GPR137	ENSBTAG00000012512	196.425	0.161908	0.0621229	2.60625	0.00915404	0.39659	191.329	186.095	175.667	217.59	187.204	427.509	221.859	244.664	180.174	295.476	231.515	201.393	186.652	181.766	216.497	248.658	213.01	174.97	225.626	203.268	213.002	163.807	223.885	157.189	214.483	179.574	176.895	195.723	206.958	185.181	171.579	119.678	212.508	144.054	155.335	181.317	203.34	169.774	141.289	193.035	185.242	203.826
XK	ENSBTAG00000012718	168.674	-0.214845	0.0831732	-2.5831	0.00979169	0.39659	210.12	183.869	195.385	161.855	144.818	110.505	159.645	177.517	155.444	48.7506	70.8163	156.992	248.87	162.809	133.378	134.959	139.195	209.31	155.867	221.86	160.14	291.404	115.759	135.679	175.986	153.27	153.619	150.086	154.716	155.119	195.897	251.323	79.7991	138.784	212.596	171.149	203.34	203.729	182.188	207.98	245.483	158.09
PDLIM5	ENSBTAG00000012818	9377.29	-0.219019	0.0839373	-2.60932	0.00907223	0.39659	11296.9	7123.69	9344.41	11281.7	7378.67	1629.67	7369.48	10108.4	7451.91	12489.7	6423.18	9850.82	8710.45	9074.91	7559.05	7990.34	7556.58	11042.8	6724.1	7828.31	10860	11604.4	6656.76	9191.43	11104.7	5973.98	9843.26	8845.18	8924.32	9706.39	8691.08	11410.1	7140.28	9658.64	6921.25	8705.74	9472.46	11048.9	6951.03	10443.8	21156.7	10875.4
PLN	ENSBTAG00000012931	3927.51	-0.270109	0.104709	-2.57961	0.00989118	0.39659	6841.71	3029.16	3739.2	6750.18	2077.79	156.269	2212.72	2521.51	2363.46	2043.37	1694.14	5001.53	3891.42	4301.05	1938.81	2418.18	1815.86	7201.59	1899.84	2528.46	3658.35	3739.97	1211.01	4570.07	4263.27	1970.25	2763.98	2818.22	2185.12	3311.62	3262.7	13999.9	2715.77	4390.13	2939.79	4897.24	5533.6	5142.47	4145.71	7098.72	18576.9	3562.48
PRUNE2	ENSBTAG00000012991	765.807	-0.265629	0.102437	-2.5931	0.00951163	0.39659	1109.54	667.359	629.175	1000.11	421.209	146.224	596.32	744.026	355.638	108.797	1309.42	1113.21	869.631	324.502	429.129	309.667	307.915	1002.4	492.672	589.974	802.257	755.236	263.319	1120.18	658.299	1233.24	903.094	616.34	392.819	448.524	745.76	849.712	503.081	1054.05	604.893	818.467	911.604	891.316	423.866	1032.43	2781.64	1232.9
NAPA	ENSBTAG00000013084	865.121	0.176079	0.0663066	2.65553	0.00791841	0.39659	858.417	727.907	794.087	776.278	926.307	2172.15	961.39	811.945	892.628	1683.68	924.698	769.1	735.298	841.921	962.64	913.287	943.782	891.205	903.595	910.989	995.047	769.031	936.247	767.745	845.284	744.092	818.138	747.606	883.089	844.139	870.054	830.563	948.915	725.54	745	705.779	651.146	728.332	791.961	871.773	712.353	731.786
PLAUR	ENSBTAG00000013125	21.9238	0.266195	0.102436	2.59865	0.00935914	0.39659	12.8122	17.3629	17.9252	16.0517	45.0349	29.0215	21.1294	23.1543	38.8611	35.0767	34.0463	31.7155	12.7263	13.3815	16.4306	24.0339	14.7631	6.54095	55.5891	26.0283	10.8833	6.89714	30.5298	18.2009	13.7489	24.7862	19.7843	18.349	20.093	10.8223	32.4244	21.542	36.43	19.3243	51.7784	47.4473	31.9861	28.8616	11.1544	31.1347	18.0724	18.8912
ORMDL3	ENSBTAG00000013855	826.424	0.198903	0.0747893	2.65951	0.00782533	0.39659	925.041	487.052	686.535	661.686	674.641	1401.96	585.755	833.556	693.612	1360.26	1037.05	646.995	712.673	1044.87	1204.27	965.976	969.09	758.751	1215.33	881.243	982.609	994.912	1099.07	564.227	788.639	702.613	729.69	994.142	827.833	771.99	768.728	775.512	1157.09	646.486	618.904	532.088	562.042	796.242	816.128	724.817	712.353	718.86
SIPA1	ENSBTAG00000013884	348.97	0.163408	0.0625954	2.61055	0.00903975	0.39659	281.014	385.546	385.392	326.83	400.899	812.601	325.159	429.899	346.217	516.043	367.019	377.414	363.407	332.308	333.445	404.878	375.404	318.871	338.984	369.353	222.331	239.675	334.556	309.415	344.823	397.591	337.496	362.276	309.433	300.619	333.701	313.556	448.436	349.594	333.818	338.062	315.292	307.292	353.222	285.194	316.267	304.248
FKRP	ENSBTAG00000013985	79.5871	-0.208785	0.0819608	-2.54737	0.0108537	0.39659	70.8942	89.0406	64.5307	81.5961	85.6547	173.013	63.3883	77.1811	87.1431	54.6958	54.4741	107.833	80.5999	49.0656	67.6554	64.7066	56.9432	49.0571	70.8488	88.0003	76.1833	39.6585	78.8686	81.0766	63.2451	76.8878	61.6804	67.2798	74.3442	43.2892	51.3386	64.626	70.2579	73.7837	70.0531	101.673	84.5347	76.3985	145.007	80.9503	191.266	75.5648
HPS1	ENSBTAG00000014314	192.941	0.175572	0.0673921	2.60523	0.00918117	0.39659	195.6	209.245	211.517	169.435	219.876	356.071	174.905	214.564	146.024	234.835	233.558	236.28	147.06	228.601	177.837	193.195	192.974	171.7	233.256	123.944	175.688	158.634	228.973	268.049	241.981	201.325	230.429	186.313	246.14	275.367	124.293	134.039	203.835	237.162	142.543	171.149	139.368	144.308	197.061	134.502	165.663	183.941
NFKBIL1	ENSBTAG00000014492	335.115	0.214623	0.0809618	2.65092	0.0080274	0.39659	298.097	312.087	362.089	296.065	415.911	700.98	341.593	385.134	395.677	848.38	359.529	195.05	281.393	313.351	390.469	327.23	319.515	192.958	370.594	301.184	321.836	274.161	379.078	244.884	326.675	270.625	466.676	366.04	398.847	384.793	321.542	275.259	361.698	263.513	334.427	241.473	285.59	217.311	297.45	331.274	135.543	370.864
UGDH	ENSBTAG00000014521	145.043	-0.213901	0.0833558	-2.56612	0.0102842	0.39659	105.914	138.903	111.136	99.8772	143.935	15.6269	95.0825	117.315	147.201	147.441	113.034	149.063	128.677	122.664	94.7176	113.699	108.614	111.196	128.618	169.803	155.476	163.807	150.105	178.699	131.99	172.998	102.413	130.796	129.6	103.413	179.685	191.484	132.709	131.757	207.114	173.691	148.507	195.241	185.906	176.845	201.808	135.221
CLPP	ENSBTAG00000014712	691.05	0.20808	0.0778032	2.67444	0.00748547	0.39659	712.358	606.812	656.062	630.921	826.524	1678.78	811.136	743.254	838.458	1689.63	678.883	507.447	626.417	643.429	842.793	664.629	691.755	508.559	774.977	632.115	643.671	508.664	814.127	380.563	695.696	588.799	836.758	790.42	677.135	731.106	639.03	555.305	837.023	551.621	690.175	495.655	534.625	448.204	745.484	645.112	411.147	716.872
HMMR	ENSBTAG00000014773	69.9952	-0.224485	0.0879171	-2.55337	0.0106686	0.39659	78.5815	44.9655	34.0579	54.3974	47.6841	3.34863	46.9543	54.0268	43.5715	41.0219	61.2833	66.6025	59.3894	66.9077	64.7559	77.6479	93.8509	68.68	53.4091	83.0426	82.4023	115.527	54.6992	102.587	83.5935	68.7944	44.2237	60.693	84.3908	78.161	91.869	69.4131	59.8493	75.5405	44.4685	60.1565	79.9653	96.7714	85.5169	72.2326	109.94	70.5935
GUK1	ENSBTAG00000014775	302.744	0.17688	0.0670201	2.63921	0.00830986	0.39659	293.826	286.711	292.181	232.304	344.385	544.711	321.637	323.389	283.804	510.098	413.322	250.552	226.245	286.588	341.177	328.155	371.186	250.191	382.584	216.902	296.959	231.054	324.379	236.611	338.224	304.011	307.238	310.993	332.54	278.975	266.15	165.155	398.995	293.378	317.371	274.517	223.903	247.871	198.92	237.869	293.676	305.242
Novel	ENSBTAG00000014857	47.7734	0.276934	0.103257	2.68198	0.00731881	0.39659	32.4576	86.8146	44.813	38.3457	135.988	6.69726	144.385	33.9597	22.3746	12.4849	51.0695	28.5439	53.7333	26.7631	119.847	36.0508	25.3081	29.4343	39.2393	37.1832	20.2119	24.14	24.1694	28.1286	27.4979	47.5491	66.3355	30.1112	400.856	42.0867	43.2325	52.6582	62.4514	17.5676	53.6059	38.9746	38.8403	16.9774	37.1813	31.1347	24.0965	48.7194
JSRP1	ENSBTAG00000014956	3287.58	0.211085	0.0791191	2.66793	0.00763195	0.39659	2852.85	3249.98	3649.57	2935.23	3912.74	7224.11	4520.53	3497.08	4815.24	8110.44	2883.72	2587.98	3072.7	2953.97	4212.03	3272.3	3995.52	2544.43	3344.06	3165.53	2966.48	2431.24	3214.53	2031.88	2970.87	2737.61	4154.7	3182.85	3377.64	3718.06	3588.3	3556.82	4154.76	2447.16	3562.35	2279.17	1857.48	2381.93	3846.4	2747.33	2251.52	3285.08
DDX41	ENSBTAG00000015187	352.102	0.154077	0.0587565	2.6223	0.00873385	0.39659	330.555	316.539	313.691	343.328	418.56	664.145	336.897	372.013	325.02	508.909	480.053	288.611	289.877	354.611	435.894	406.727	397.548	343.4	358.604	283.832	286.076	298.301	398.159	325.961	402.569	351.56	394.522	359.453	407.889	371.565	264.799	236.962	384.25	295.135	292.396	323.659	278.736	246.173	312.323	286.44	323.797	338.053
BMP7	ENSBTAG00000015362	24.4291	-0.275277	0.103346	-2.66363	0.00773023	0.39659	9.39561	27.1574	12.5476	16.0517	14.1286	18.9756	19.9556	20.0671	11.7761	38.6438	8.85204	22.2008	35.3508	17.842	15.4641	19.412	5.27252	14.7171	27.2495	21.0705	15.5476	20.6914	19.0811	9.92774	19.2485	37.4322	30.2583	21.6425	18.0837	13.2272	39.1794	23.9355	10.4086	19.3243	20.1022	12.7091	25.1319	35.6526	22.3088	32.3801	36.1448	29.8282
IMPAD1	ENSBTAG00000015637	368.615	-0.199152	0.075799	-2.62736	0.00860494	0.39659	458.677	363.286	462.47	440.53	264.028	263.426	372.113	285.57	293.225	154.575	284.627	382.171	404.414	341.229	266.756	291.179	210.901	498.748	274.675	387.945	394.909	398.31	202.26	334.234	417.418	369.77	302.583	369.804	269.247	304.227	413.411	607.963	210.774	407.567	443.467	394.83	509.493	451.6	490.793	449.586	567.774	361.916
UCKL1	ENSBTAG00000015798	1339.1	0.19957	0.0766786	2.60269	0.00924967	0.39659	1358.09	1367.66	1421.47	1252.03	1434.05	3232.55	1638.71	1403.15	1355.43	2866.18	1069.05	897.547	1288.18	1417.33	1627.6	1489.18	1445.73	1285.3	1350.49	1124.17	1365.08	1207	1423.45	868.677	1474.99	1179.12	1530.37	1533.32	1524.06	1436.96	1230.77	974.177	1503.17	948.648	1302.99	915.903	856.771	865.849	1143.32	1107.15	638.557	1353.21
SIKE1	ENSBTAG00000015977	205.896	-0.215191	0.0812861	-2.64734	0.00811289	0.39659	228.057	205.239	233.028	195.296	155.415	79.2509	159.645	198.355	109.518	79.6657	110.991	236.28	247.456	236.407	203.933	268.07	244.645	242.015	119.898	177.24	250.317	263.815	83.9569	193.591	296.977	218.523	218.791	257.828	115.535	189.991	222.917	191.484	124.036	205.54	207.723	230.459	267.312	232.591	198.92	200.508	207.832	242.603
AXIN1	ENSBTAG00000016577	703.938	0.199531	0.0752425	2.65183	0.00800561	0.39659	765.315	644.654	1000.23	732.135	772.658	1688.83	799.397	870.603	960.929	1159.91	588.32	719.941	830.038	719.257	861.157	830.093	814.077	459.502	779.337	837.862	967.061	591.429	681.832	570.845	512.01	568.06	864.689	849.231	649.005	639.718	637.679	445.201	687.833	600.81	627.432	488.877	516.347	466.88	868.182	616.468	581.328	736.757
ACP6	ENSBTAG00000017051	113.774	0.194089	0.0760125	2.55338	0.0106684	0.39659	102.498	96.1639	93.2111	129.305	142.169	189.756	125.603	111.913	88.3207	144.468	125.29	93.5606	89.0841	138.276	97.6171	151.598	139.195	125.913	155.867	83.0426	129.045	125.873	169.186	107.551	125.39	104.203	144.309	100.684	141.656	152.715	68.9018	50.2646	112.76	140.54	65.789	83.8801	79.9653	105.26	102.248	114.576	112.952	100.422
DDX51	ENSBTAG00000017219	87.9326	0.181752	0.0707124	2.5703	0.0101612	0.39659	90.5395	84.1434	82.4559	81.5961	105.965	189.756	104.473	84.8992	82.4327	123.066	106.905	87.2175	70.7017	82.5195	87.9521	82.2698	89.6329	85.0324	116.628	57.0143	73.0738	68.9714	109.398	89.3497	73.6943	78.4054	103.576	82.3354	135.628	75.756	60.7957	45.4775	87.6055	82.5675	90.1553	88.9638	73.1111	96.7714	63.2081	97.1404	57.2292	73.5763
Novel	ENSBTAG00000017670	44.1798	0.268694	0.104461	2.57219	0.0101057	0.39659	25.6244	82.8078	28.6803	29.4281	102.432	0	154.949	30.8724	24.7298	24.3753	57.8787	28.5439	36.7649	23.4177	107.282	45.2946	47.4527	37.6105	25.0696	48.3382	31.0952	37.9342	29.2577	26.474	23.0982	38.9498	38.4048	30.5817	287.33	25.252	54.0406	21.542	57.2472	28.1081	33.5037	55.0728	52.5486	33.9549	35.3222	38.6071	39.1568	18.8912
EGLN2	ENSBTAG00000017996	720.376	0.19133	0.0732559	2.6118	0.00900668	0.39659	708.087	706.982	715.216	819.528	784.138	1715.62	988.389	772.583	814.906	1183.69	843.667	585.15	599.55	657.925	954.908	727.487	832.004	580.51	760.807	544.115	822.469	641.434	709.817	527.825	813.387	663.158	938.007	791.361	788.652	805.659	485.014	361.427	803.195	676.351	714.542	646.47	546.048	584.024	606.054	440.868	451.809	701.958
Novel	ENSBTAG00000018098	11.2587	0.230818	0.0904908	2.55073	0.0107498	0.39659	13.6663	15.5821	26.8878	12.0388	45.918	24.5566	8.21701	19.2953	14.1313	24.9698	6.80926	9.51464	11.3123	8.92102	8.69856	1.84876	1.0545	29.4343	2.17996	3.71832	1.55476	3.44857	108.126	4.96387	7.6994	1.51752	40.7323	3.29342	4.01861	1.20248	4.05305	7.18066	1.73476	1.75676	0.609157	2.54182	4.56944	1.69774	9.29531	18.6808	15.0603	3.9771
GPRC5C	ENSBTAG00000018663	767.28	0.228606	0.0885297	2.58225	0.00981589	0.39659	815.71	767.53	738.518	804.368	783.255	2941.21	701.967	1048.89	613.535	1260.98	714.291	702.497	899.326	894.332	955.875	767.235	890.002	1092.34	665.979	530.481	931.302	908.698	669.111	751.199	557.657	647.477	927.533	653.508	869.024	842.936	672.805	533.763	923.761	599.053	624.996	503.281	525.486	468.577	912.8	641.375	789.16	866.013
LIG3	ENSBTAG00000018689	376.06	0.162943	0.0623292	2.61423	0.00894288	0.39659	485.155	459.004	326.239	350.016	451.232	607.219	407.329	356.577	310.889	451.241	315.269	436.088	316.744	434.9	481.32	369.752	402.821	333.589	268.136	345.804	348.266	370.721	324.379	491.423	398.719	252.921	548.141	416.853	525.433	423.272	278.309	351.853	353.024	404.054	310.67	337.215	424.958	351.433	384.826	402.261	378.014	266.466
ADCY3	ENSBTAG00000018705	86.5226	-0.236408	0.0911524	-2.59354	0.00949927	0.39659	58.9361	60.5476	64.5307	79.3667	150.116	87.0644	42.2589	118.087	134.247	49.3452	98.7343	125.276	84.842	68.0228	47.3588	62.8578	54.8342	83.3972	103.548	91.7186	54.4166	68.9714	97.9497	64.5303	85.7933	79.4171	45.3874	70.5732	53.2466	61.3263	62.1467	122.071	109.29	86.081	123.659	86.4219	63.9722	103.562	105.967	77.2141	167.169	92.4675
NELFCD	ENSBTAG00000018783	848.751	0.131357	0.0512254	2.56429	0.0103386	0.39659	993.372	725.236	844.277	1053.62	975.757	1119.56	1064.69	956.274	754.848	1071.33	800.088	777.029	815.898	857.533	968.439	965.052	846.767	1038.38	777.157	702.763	796.038	920.768	889.18	845.513	1086.72	762.808	967.102	807.358	998.624	1096.66	753.866	804.234	899.474	830.945	619.513	625.288	614.59	679.098	747.343	728.553	792.172	818.288
RING1	ENSBTAG00000018884	614.39	0.153237	0.0578912	2.64698	0.00812137	0.39659	542.383	601.469	645.307	601.047	669.343	1163.09	674.968	612.046	723.052	1101.05	675.479	472.56	576.926	564.255	785.77	649.839	720.227	565.792	647.449	537.917	586.145	491.421	706.001	488.114	612.103	584.752	686.631	629.043	642.977	621.68	547.161	543.337	665.281	511.216	622.559	516.837	443.236	478.764	611.632	494.42	500.002	583.639
WDR24	ENSBTAG00000019006	196.847	0.173099	0.066464	2.6044	0.00920356	0.39659	191.329	200.787	238.405	193.512	177.491	493.365	215.99	206.845	239.055	329.364	183.85	187.121	182.41	197.378	210.698	225.549	194.029	210.946	207.097	229.297	181.907	218.984	188.267	191.936	195.785	168.445	214.136	203.251	188.875	181.574	189.142	134.039	182.15	172.162	159.599	157.593	201.056	147.704	165.457	188.054	144.579	167.038
ZC3H18	ENSBTAG00000019520	310.091	0.162493	0.0626185	2.59497	0.00945984	0.39659	292.118	297.396	380.014	265.745	311.712	820.415	314.594	290.201	369.769	318.663	290.075	310.811	305.431	267.631	323.78	340.172	333.223	323.777	333.534	345.804	321.836	244.848	368.902	286.25	275.529	275.178	320.04	301.112	308.428	363.148	316.138	287.227	300.114	289.865	286.304	277.059	326.715	271.639	338.349	337.5	344.881	246.58
MAPK12	ENSBTAG00000019574	969.333	0.236098	0.0910982	2.59169	0.00955063	0.39659	752.503	987.015	761.821	1136.99	1109.1	3114.23	1246.64	1033.46	1229.42	2271.66	833.454	889.619	627.831	1057.14	1494.22	1333.88	1327.62	595.227	917.765	457.354	673.212	593.154	1013.84	537.753	1004.22	802.264	1265.03	1023.78	1139.28	1145.96	640.381	581.634	1088.56	630.675	871.095	929.46	763.097	765.683	665.544	643.866	829.823	1033.05
SNX16	ENSBTAG00000019639	120.422	-0.23441	0.088259	-2.65593	0.00790892	0.39659	135.809	129.109	121.891	162.3	62.6957	5.58105	120.907	78.7247	89.4983	109.986	87.1585	136.376	117.365	117.088	101.483	122.942	86.4694	127.549	65.3989	127.662	177.243	225.881	69.9641	124.097	110.541	141.636	87.2835	109.153	107.498	101.008	124.293	143.613	108.423	156.351	115.131	169.455	178.208	186.752	89.235	122.048	137.049	133.233
IL1RN	ENSBTAG00000019665	4.18704	0.261912	0.102069	2.56603	0.0102871	0.39659	2.56244	3.56162	1.79252	2.2294	8.83038	2.23242	2.34772	2.31543	5.88805	4.16164	3.40463	0	1.41403	2.23026	5.79904	3.69752	1.0545	1.63524	8.71985	16.1127	1.55476	1.72428	8.90452	0	1.64987	2.02336	5.8189	1.88195	6.02791	2.40495	5.40406	2.39355	9.54119	7.02702	17.0564	2.54182	4.56944	3.39549	3.71813	3.73617	3.01206	2.98282
PCSK1	ENSBTAG00000020843	0.80273	0.176604	0.0685049	2.57798	0.00993798	0.39659	0.854146	1.33561	5.37756	0.891761	0.883038	4.46484	3.52157	4.63087	1.17761	0	0	0	0	0	0	0	0	1.63524	0	1.23944	1.55476	1.72428	0	3.30925	0	1.01168	0	0.940976	1.00465	0	1.35102	0	0.867381	0	1.82747	0	0	0	0	2.49078	0	0.994274
ADM	ENSBTAG00000021048	257.79	0.262171	0.100561	2.6071	0.00913123	0.39659	201.579	166.951	299.351	317.913	258.73	568.151	193.687	216.107	208.437	232.457	502.523	285.439	195.137	266.516	254.191	292.104	338.496	206.04	736.828	162.367	202.119	329.338	408.336	268.049	161.687	272.143	176.895	188.666	212.986	139.487	147.261	83.7744	654.005	140.54	207.723	254.182	235.326	252.964	79.9397	183.072	209.338	199.849
TNK2	ENSBTAG00000021364	758.642	0.234441	0.0919923	2.54849	0.0108191	0.39659	744.816	665.579	552.096	553.337	762.062	2308.32	712.532	886.039	389.789	929.829	737.443	914.991	673.08	824.079	847.626	1012.2	990.18	614.85	637.639	646.988	727.628	584.532	1336.95	539.407	669.298	658.605	638.916	1198.33	836.875	949.957	556.618	351.853	1106.78	511.216	382.551	422.79	468.368	507.625	713.88	408.488	359.941	752.666
Novel	ENSBTAG00000021433	89.8356	-0.248741	0.0959979	-2.5911	0.00956689	0.39659	79.4356	73.4585	100.381	61.0856	83.8886	2.23242	56.3452	57.8858	47.1044	17.2411	82.3921	91.9748	125.849	64.6774	66.6889	66.5553	87.5239	89.9381	70.8488	105.352	73.0738	98.2842	89.0452	82.7312	152.338	72.8411	65.1717	123.738	83.3861	93.7932	118.889	114.891	65.0536	110.676	99.2927	85.5747	98.243	120.54	111.544	94.6496	182.23	124.284
MYO1E	ENSBTAG00000021538	220.371	-0.181683	0.0710505	-2.55709	0.0105552	0.39659	207.558	187.876	216.895	183.257	213.695	165.199	184.296	260.1	247.298	111.175	166.146	301.297	278.565	143.851	167.206	179.33	182.429	202.77	215.816	313.579	163.25	187.947	153.921	254.812	195.785	255.45	236.247	225.834	197.916	143.095	245.885	153.187	190.824	196.757	249.145	309.255	319.861	230.893	223.088	280.213	245.483	253.54
IGHMBP2	ENSBTAG00000022185	205.056	0.184416	0.0706253	2.6112	0.00902264	0.39659	183.641	209.245	238.405	221.157	206.631	541.362	232.424	211.476	211.97	270.507	175.679	174.435	178.168	189.572	230.995	263.448	266.79	186.417	208.187	182.198	175.688	203.465	242.966	167.117	222.733	175.021	244.394	235.244	203.944	222.458	197.248	150.794	210.774	184.459	142.543	141.495	130.229	198.636	200.779	158.164	183.736	191.895
CISH	ENSBTAG00000022622	282.064	0.271273	0.103764	2.61434	0.00894005	0.39659	181.933	402.464	121.891	342.436	656.98	1598.41	381.504	236.946	249.653	249.104	200.873	271.167	291.291	330.078	153.674	576.813	540.961	103.02	124.258	145.015	115.052	105.181	143.744	311.069	133.64	153.27	331.677	94.5681	543.517	371.565	649.838	114.891	127.505	223.108	105.993	207.582	271.882	302.198	200.779	530.536	790.666	215.758
FAM19A5	ENSBTAG00000022986	8.77129	0.273516	0.104589	2.61516	0.0089185	0.39659	0.854146	12.0205	8.9626	15.1599	10.5965	34.6025	12.9124	12.349	5.88805	11.2959	3.40463	3.17155	9.89824	7.80589	15.4641	11.0926	14.7631	8.17619	7.62987	21.0705	9.32857	8.62142	3.81622	3.30925	6.04953	5.56425	11.6378	13.6442	7.03256	3.60743	1.35102	7.18066	14.7455	3.51351	3.04579	2.54182	13.7083	6.79098	3.71813	17.4355	3.01206	4.97137
GMFB	ENSBTAG00000025311	199.985	-0.251634	0.0948182	-2.65386	0.00795761	0.39659	231.474	201.232	190.007	240.329	123.625	7.81347	98.6041	136.611	129.537	104.041	177.722	245.795	180.996	173.96	135.311	186.725	113.886	255.097	117.718	211.944	213.002	244.848	118.303	254.812	154.538	248.874	119.869	188.195	116.54	102.211	231.024	277.652	191.691	296.892	260.11	318.575	356.417	319.176	210.074	244.096	236.447	218.74
MRPS34	ENSBTAG00000026415	740.598	0.216702	0.0823402	2.63179	0.00849354	0.39659	627.798	621.503	684.743	679.076	974.874	1637.48	854.569	773.355	781.933	1902.46	880.437	610.523	622.175	641.198	1163.67	725.638	856.258	377.74	934.114	649.467	777.38	520.734	805.223	579.118	757.841	659.111	931.024	812.063	887.108	719.081	535.002	430.84	901.209	574.459	676.165	490.572	493.5	468.577	825.424	615.222	474.4	703.946
EIF4EBP1	ENSBTAG00000027654	534.832	0.241441	0.0922102	2.61838	0.00883487	0.39659	615.84	454.998	351.334	428.491	549.25	1668.73	354.505	375.872	752.492	1453.01	507.29	520.133	367.649	611.09	678.487	684.965	671.719	588.686	609.3	561.467	351.376	572.462	690.736	504.66	479.013	306.54	559.778	470.018	569.638	757.56	453.941	655.834	647.066	342.567	329.554	377.037	294.729	414.25	494.511	647.602	525.605	421.572
SLC35A4	ENSBTAG00000030584	492.487	0.142292	0.0538551	2.64213	0.00823867	0.39659	503.092	487.052	550.304	520.342	555.431	872.877	566.973	483.154	633.554	746.123	563.126	445.602	476.529	459.433	476.488	517.652	535.688	430.068	424.003	583.777	449.326	443.141	557.168	405.383	522.459	425.918	556.287	473.311	550.549	448.524	420.166	500.253	480.529	416.351	489.763	377.884	422.674	390.481	470.343	562.916	421.689	484.212
SLC6A20	ENSBTAG00000031340	2.74306	0.253216	0.0990548	2.55632	0.0105786	0.39659	1.70829	5.34244	3.58504	6.24232	1.76608	7.81347	12.9124	0.771811	1.17761	0.59452	4.08556	1.58577	1.41403	2.23026	2.89952	3.69752	5.27252	4.90571	2.17996	0	0	0	6.36037	4.96387	4.39966	2.02336	2.32756	1.41146	1.00465	4.80991	2.70203	0	4.33691	0	6.70073	2.54182	0	1.69774	0	0	1.50603	3.9771
Novel	ENSBTAG00000031800	2218.75	0.204749	0.0792152	2.58472	0.00974586	0.39659	2119.14	1852.49	2602.74	1969.9	2584.65	5303.12	1725.57	2234.39	2736.76	4567.7	2851.04	1633.35	2207.31	1765.25	2826.06	2009.6	2168.06	1641.78	2553.83	3053.98	1923.24	1419.09	2494.54	1639.73	1947.4	1955.58	2590.58	2389.14	2279.56	1828.97	2352.12	2209.25	2408.72	1551.21	2331.25	1539.5	1144.65	1517.78	2366.59	2957.8	2028.62	2258
BANF1	ENSBTAG00000031875	2399.81	0.179809	0.0702568	2.55932	0.0104879	0.39659	2136.22	2305.71	2099.04	2493.36	3107.41	4394.52	3217.55	2372.55	3052.36	5520.71	2656.97	1796.68	1643.11	2561.45	2853.13	2679.78	2757.53	2204.3	2485.16	1995.5	2425.43	2003.62	2638.28	1843.25	2502.31	2271.23	2801.22	2499.23	2645.25	2273.88	1869.8	2080	2874.5	1784.86	2314.8	2051.25	1775.23	1852.24	1998.49	1701.2	1718.38	2034.29
Novel	ENSBTAG00000032233	7.8065	-0.275882	0.103963	-2.65367	0.00796226	0.39659	4.27073	8.90406	14.3402	5.35056	2.64911	1.11621	10.5647	5.40268	3.53283	1.18904	4.08556	7.92886	5.65614	10.0361	7.73205	4.6219	3.16351	13.0819	1.08998	7.43665	13.9928	1.72428	6.36037	13.237	11.5491	12.1402	5.8189	11.2917	5.02326	6.01238	5.40406	7.18066	8.67381	5.27027	8.5282	5.93092	11.4236	6.79098	22.3088	2.49078	6.02413	5.96565
FHOD1	ENSBTAG00000032427	3034.59	0.170486	0.0650904	2.61922	0.00881302	0.39659	2980.97	3372.41	3031.15	3557.23	3033.24	6910.46	4175.41	3809.66	3174.84	3667	2511.94	3039.93	3081.18	3055.45	3071.56	3567.18	3702.37	3121.67	3398.56	2441.7	2681.96	2467.45	3298.49	2640.78	3488.93	2547.92	3690.35	2875.62	2983.82	3663.95	2654.74	2199.68	3217.98	2166.08	2850.25	2374.91	2483.49	2475.31	2532.04	2584.18	2703.33	2473.75
CHMP1A	ENSBTAG00000033331	511.23	0.167527	0.0652433	2.56772	0.0102369	0.39659	521.883	464.347	365.674	437.854	523.642	1003.47	530.584	612.046	525.214	789.523	678.883	428.159	477.943	562.024	776.104	557.401	626.376	495.477	537.361	401.579	457.1	467.281	624.588	359.053	572.506	507.864	481.805	471.9	600.782	556.747	397.198	392.543	628.851	418.108	539.104	425.332	386.118	383.69	418.289	410.978	346.387	490.177
CDK10	ENSBTAG00000033333	129.297	0.211526	0.0797425	2.65262	0.00798705	0.39659	122.143	120.65	116.514	127.522	158.064	293.563	142.037	149.731	103.63	139.712	216.534	98.3179	91.9122	152.773	164.306	162.691	155.012	119.372	148.238	64.4509	99.5047	101.733	192.083	94.3135	162.787	153.776	124.525	134.56	161.749	139.487	81.0609	81.3809	190.824	84.3242	115.74	91.5056	86.8194	103.562	78.0806	92.1588	91.8679	106.387
CCSMST1	ENSBTAG00000033395	366.609	0.190923	0.0747119	2.55545	0.010605	0.39659	316.888	324.553	258.123	400.846	434.455	598.289	389.721	460.771	380.368	748.501	567.211	285.439	270.08	386.949	477.454	358.659	426.02	333.589	362.964	228.057	342.047	348.305	485.932	276.322	454.815	322.727	480.641	400.856	400.856	413.652	206.705	227.388	482.264	310.946	342.346	319.422	313.007	271.639	241.678	312.593	239.459	327.116
METTL22	ENSBTAG00000035782	445.132	0.226523	0.0866328	2.61475	0.00892921	0.39659	327.138	450.545	471.433	348.233	590.752	1290.34	542.322	489.328	500.484	1060.62	487.543	421.816	377.547	453.857	555.741	435.383	474.527	403.904	506.842	328.452	516.181	339.684	558.441	299.487	503.211	335.373	526.029	493.542	466.158	363.148	305.329	299.194	404.2	321.486	571.999	279.6	255.889	361.619	278.859	348.709	293.676	426.544
CCBL1	ENSBTAG00000036101	79.214	0.234647	0.0902504	2.59996	0.00932354	0.39659	60.6444	80.5818	64.5307	85.609	80.3565	170.78	100.952	146.644	56.5253	71.9369	81.7111	91.9748	98.9824	94.7859	123.713	101.682	102.287	91.5733	75.2087	50.8171	107.279	101.733	80.1407	94.3135	93.4927	76.8878	118.706	81.8649	72.3349	111.83	29.7223	26.3291	104.953	87.8378	67.6165	85.5747	52.5486	56.0256	42.7584	57.2879	63.2533	86.5019
bta-mir-1842	ENSBTAG00000037500	117.449	0.249691	0.0971254	2.57081	0.0101462	0.39659	95.6644	137.568	103.966	145.357	112.146	494.481	139.689	204.53	120.116	335.309	125.971	87.2175	98.9824	101.477	112.115	124.791	117.05	68.68	95.9184	83.0426	127.49	122.424	94.1335	94.3135	123.19	92.5689	126.852	92.2157	116.54	121.45	86.465	69.4131	179.548	98.3783	86.5004	73.7128	63.9722	98.4692	100.389	78.4595	49.699	123.29
DLK1	ENSBTAG00000037899	479.979	0.264475	0.103827	2.54727	0.0108568	0.39659	448.427	249.314	227.65	79.3667	725.857	1587.25	457.805	506.308	949.153	1082.03	1220.22	353.627	465.217	517.419	627.263	459.417	439.728	377.74	635.459	1078.31	432.224	203.465	618.228	598.974	397.619	264.049	278.144	239.949	388.8	222.458	644.434	62.2324	893.403	347.837	570.781	446.513	427.243	463.484	630.222	668.774	317.773	270.443
FUT4	ENSBTAG00000038062	31.0989	-0.211203	0.0809699	-2.60841	0.0090963	0.39659	23.9161	31.6094	30.4728	20.5105	30.0233	59.1592	21.1294	28.557	34.1507	17.8356	32.6845	39.6443	32.5228	17.842	17.3971	23.1095	21.0901	29.4343	31.6095	23.5494	27.9857	31.0371	17.809	38.0563	31.8975	32.3738	38.4048	24.9359	27.1256	19.2396	32.4244	35.9033	37.2974	19.3243	39.5952	38.1273	18.2778	45.8391	44.6175	29.8893	49.699	34.7996
Novel	ENSBTAG00000038368	30.2922	0.26055	0.0973142	2.67741	0.0074193	0.39659	26.4785	27.1574	50.1906	28.5363	48.5671	1.11621	48.1282	36.2751	52.9924	63.0191	49.0267	17.4435	39.5929	33.4538	58.9569	19.412	40.0712	16.3524	40.3293	43.3804	31.0952	37.9342	45.7947	26.474	25.848	25.2921	46.5512	22.5834	29.1349	42.0867	22.9673	26.3291	26.0214	31.6216	39.5952	37.2801	27.4167	33.9549	29.745	14.9447	24.0965	15.9084
MRPL41	ENSBTAG00000039138	321.026	0.227337	0.0889655	2.55534	0.0106084	0.39659	237.453	276.471	258.123	297.848	392.069	834.925	353.331	314.899	448.669	807.358	477.329	231.523	210.691	270.976	447.492	321.684	370.131	225.663	422.913	138.817	275.193	258.643	417.24	208.483	301.377	247.862	372.41	359.923	326.512	424.474	205.354	251.323	451.038	251.216	333.209	230.459	221.618	190.147	230.524	190.545	201.808	263.483
Novel	ENSBTAG00000039890	25.4254	0.250498	0.0948017	2.64233	0.00823368	0.39659	13.6663	19.1437	60.9457	16.9435	34.4385	60.2754	38.7373	31.6443	23.5522	26.7534	36.0891	17.4435	26.8666	32.3387	26.0957	28.6558	33.7441	9.81143	34.8794	26.0283	17.1024	12.07	40.7064	14.8916	23.0982	22.7628	20.948	23.5244	35.1628	24.0495	32.4244	31.1162	25.1541	29.8648	16.4473	16.0982	6.85416	10.1865	48.3356	22.417	48.193	16.9027
SNORD113	ENSBTAG00000042679	5.39613	-0.258022	0.0973507	-2.65044	0.0080388	0.39659	9.39561	8.01365	1.79252	1.33764	1.76608	0	3.52157	10.0335	2.35522	0.59452	2.7237	12.6862	2.82807	4.46051	0.966506	0	0	1.63524	4.35993	0	3.10952	13.7943	1.27207	9.92774	8.24936	10.1168	2.32756	5.17537	1.00465	2.40495	2.70203	0	6.93905	10.5405	9.74652	15.2509	20.5625	11.8842	0	0	7.53016	8.94847
SNORD45	ENSBTAG00000042950	3.83772	-0.260153	0.0996803	-2.60987	0.00905757	0.39659	5.12488	2.67122	5.37756	2.67528	4.41519	0	2.34772	4.63087	1.17761	2.37808	2.04278	1.58577	2.82807	2.23026	2.89952	1.84876	1.0545	3.27048	3.26995	1.23944	7.7738	3.44857	0	13.237	8.79932	6.07009	2.32756	2.82293	2.0093	1.20248	2.70203	0	4.33691	1.75676	4.2641	2.54182	6.85416	6.79098	3.71813	1.24539	3.01206	3.9771
IQCK	ENSBTAG00000044092	5.59876	-0.267985	0.103464	-2.59012	0.00959428	0.39659	5.97902	1.78081	3.58504	11.5929	5.29823	0	2.34772	3.08724	14.1313	2.9726	5.44741	12.6862	7.07017	3.34538	0	0.924379	1.0545	14.7171	2.17996	3.71832	7.7738	5.17285	7.63244	9.92774	6.04953	8.5993	1.16378	1.88195	4.01861	2.40495	1.35102	4.78711	3.46952	10.5405	2.43663	3.3891	4.56944	10.1865	9.29531	7.47234	3.01206	2.98282
LRRC41	ENSBTAG00000045664	396.59	0.166388	0.064904	2.56359	0.0103595	0.39659	465.51	477.258	362.089	389.699	479.49	717.723	399.112	372.785	494.596	715.208	400.385	375.828	304.017	409.252	432.995	420.593	428.129	403.904	452.342	251.607	324.945	420.725	470.667	327.615	360.772	418.331	512.063	377.332	450.084	500.23	285.064	356.64	457.977	328.513	386.815	375.342	374.694	331.06	282.578	259.041	283.134	410.635
UBE2A	ENSBTAG00000045779	222.154	0.158363	0.0612928	2.58371	0.00977446	0.39659	185.35	182.978	256.33	234.087	301.116	324.817	269.987	248.523	312.066	334.715	241.048	168.092	234.73	210.759	277.387	204.288	252.027	196.229	220.176	193.353	194.345	201.741	268.408	172.081	175.436	194.243	285.126	233.833	229.061	244.103	249.938	248.93	226.386	198.513	218.078	165.218	102.812	171.472	243.537	196.772	168.676	210.786
C19orf52	ENSBTAG00000045893	78.2972	0.21115	0.0805218	2.62227	0.00873454	0.39659	73.4566	85.479	59.1532	80.7043	83.0056	243.334	98.6041	103.423	80.0774	92.1506	94.6487	66.6025	62.2175	78.0589	106.316	74.8747	94.9054	88.3029	78.4787	69.4087	77.738	58.6256	92.8614	49.6387	77.544	62.2185	80.3009	74.8076	107.498	103.413	54.0406	64.626	73.7274	54.4594	54.8242	49.9892	38.8403	57.7233	63.2081	62.2695	67.7714	69.5992
RPL38	ENSBTAG00000046620	76.5183	0.249861	0.0950779	2.62796	0.00858992	0.39659	105.914	32.0546	34.0579	45.4798	132.456	54.6943	102.126	74.0939	138.958	115.931	120.524	36.4728	79.1859	68.0228	145.942	66.5553	92.7964	81.7619	111.178	88.0003	49.7524	50.0042	124.663	56.2572	52.7959	47.0432	109.395	55.0471	117.544	68.5412	113.485	62.2324	85.8707	45.6756	71.2714	44.0582	139.368	52.6301	61.3491	117.067	69.2774	92.4675
STYX	ENSBTAG00000046956	128.782	-0.201426	0.0761589	-2.64481	0.00817357	0.39659	155.455	114.862	152.364	111.916	72.4091	72.5537	123.255	118.087	80.0774	42.8054	99.4152	179.192	148.474	114.858	97.6171	114.623	122.323	161.889	112.268	142.536	194.345	158.634	76.3244	163.808	162.237	106.227	130.343	149.145	107.498	139.487	132.399	117.284	75.4622	138.784	141.325	144.884	201.056	161.286	152.443	105.858	144.579	129.256
Novel	ENSBTAG00000047411	3.28078	0.265755	0.103003	2.58007	0.00987801	0.39659	4.27073	4.89723	1.79252	4.01292	4.41519	4.46484	3.52157	3.85906	0	2.37808	7.49019	3.17155	4.2421	5.57564	2.89952	1.84876	4.21802	4.90571	3.26995	4.95776	4.66428	1.72428	3.81622	6.61849	2.19983	3.03505	1.16378	5.17537	2.0093	6.01238	4.05305	0	10.4086	3.51351	0	2.54182	2.28472	5.09323	0	1.24539	0	4.97137
TSSC4	ENSBTAG00000047793	257.431	0.199954	0.0768322	2.60248	0.00925525	0.39659	227.203	243.971	238.405	267.974	280.806	531.316	333.376	267.047	336.796	572.523	375.871	250.552	175.34	210.759	368.239	268.994	288.934	220.757	317.185	152.451	225.44	153.461	323.107	196.9	271.679	228.134	244.394	263.003	264.223	281.38	151.314	241.749	324.401	219.594	263.765	211.818	201.056	157.89	265.846	202.998	243.977	252.546
Novel	ENSBTAG00000047957	299.989	0.270177	0.104725	2.57987	0.00988389	0.39659	245.14	159.828	491.151	236.317	172.192	467.692	262.944	337.281	216.68	66.5862	196.107	158.577	510.466	238.637	137.244	220.927	197.192	156.983	902.505	733.749	254.981	358.651	330.739	254.812	180.386	171.986	204.825	362.746	242.121	194.801	314.787	196.271	163.935	310.946	346.611	112.687	148.507	370.108	423.866	368.635	334.339	173.998
Novel	ENSBTAG00000000011	1.0777	0.196565	0.077352	2.54117	0.0110481	0.396612	0.854146	0.445203	0	1.33764	2.64911	0	1.17386	0	0	2.37808	0	1.58577	1.41403	1.11513	0	0.924379	0	0	1.08998	1.23944	0	0	2.54415	0	0.549957	1.01168	2.32756	1.41146	1.00465	1.20248	1.35102	0	5.20429	0	2.43663	0.847274	0	1.69774	0	1.24539	0	0
SELO	ENSBTAG00000000647	648.614	0.222184	0.0873929	2.54236	0.0110107	0.396612	636.339	472.36	643.515	516.775	571.326	1654.22	489.499	489.328	611.179	1929.81	529.08	597.836	626.417	573.176	1066.06	817.151	808.805	495.477	616.93	627.157	654.554	420.725	642.397	478.186	472.963	478.02	721.544	874.167	705.266	755.155	575.532	540.943	640.127	534.054	457.477	412.622	392.972	453.298	857.028	784.595	439.761	599.547
SPTY2D1	ENSBTAG00000001660	154.207	-0.180233	0.0713821	-2.52491	0.0115728	0.396612	138.372	178.081	130.854	121.279	139.52	99.3427	104.473	125.033	141.313	54.1013	113.034	182.364	192.309	140.506	126.612	158.069	143.413	143.901	147.148	214.423	160.14	167.256	118.303	165.462	146.289	148.211	133.835	165.612	119.554	110.628	217.513	282.439	100.616	168.648	148.634	174.538	178.208	171.472	184.047	211.716	158.133	177.975
GNG3	ENSBTAG00000002508	11.6898	0.246817	0.0970231	2.5439	0.0109624	0.396612	12.8122	10.6849	12.5476	11.147	15.0116	23.4404	8.21701	18.5235	10.5985	10.7014	12.2567	7.92886	5.65614	7.80589	9.66506	18.4876	23.1991	17.9876	13.0798	8.67609	10.8833	6.89714	17.809	21.5101	14.2989	14.6694	10.474	14.1146	13.0605	15.6322	13.5102	14.3613	7.80643	7.02702	10.9648	3.3891	6.85416	5.09323	11.1544	16.1901	19.5784	6.95992
RUFY2	ENSBTAG00000002614	103.199	-0.232628	0.091898	-2.53137	0.0113617	0.396612	98.2268	90.3762	107.551	93.6349	92.719	4.46484	78.6485	84.1274	36.5059	24.3753	66.7308	101.489	115.951	147.197	78.287	115.547	113.886	101.385	76.2987	81.8031	138.374	146.564	87.7731	137.334	124.84	105.215	81.4646	99.7435	93.4326	128.665	117.538	138.826	56.3798	112.432	83.4546	108.451	107.382	132.424	92.9531	113.33	140.061	130.25
SLC25A24	ENSBTAG00000003752	142.288	-0.233401	0.091992	-2.53718	0.0111748	0.396612	119.58	135.787	109.344	163.192	105.082	42.416	96.2564	91.8455	121.294	126.038	104.863	217.251	110.295	112.628	83.1195	86.8917	66.4338	145.536	135.158	161.127	91.7309	129.321	66.1479	211.792	103.942	146.188	114.05	142.558	89.414	70.9461	147.261	227.388	140.516	184.459	249.755	230.459	265.028	263.15	172.893	150.692	207.832	144.17
MXD3	ENSBTAG00000005010	14.2159	0.26419	0.104445	2.52947	0.0114234	0.396612	27.3327	6.23284	7.17008	8.02585	16.7777	49.1133	5.86929	23.1543	8.24327	23.7808	23.1515	12.6862	31.1087	33.4538	31.8947	25.8826	13.7086	32.7048	22.8896	11.155	15.5476	18.9671	7.63244	9.92774	11.5491	6.57593	9.31024	13.1737	9.04187	13.2272	27.0203	2.39355	26.0214	5.27027	7.30989	11.0146	0	11.8842	1.85906	4.98156	10.5422	10.937
HYI	ENSBTAG00000005583	73.3188	0.223637	0.088509	2.52672	0.0115133	0.396612	52.1029	77.4653	57.3607	80.7043	98.9003	125.016	82.1701	93.3892	100.097	194.408	121.205	58.6736	55.1473	69.1379	87.9521	54.5384	73.8153	73.5857	86.1086	52.0565	77.738	55.1771	105.582	74.4581	55.5457	65.2535	79.1371	67.7503	58.2698	85.3758	52.6896	40.6904	111.025	70.2702	45.0777	41.5164	54.8333	66.212	79.9397	61.0241	72.2895	53.6908
ASB2	ENSBTAG00000007109	10383.9	0.241679	0.0951937	2.53882	0.0111228	0.396612	9510.92	10184.9	13859.8	10203.1	10031.3	51967.4	13716.5	11531.6	10901.1	19690.5	6232.52	10110.9	12063.1	9361.5	11269.5	10662.7	10697.9	13557.8	8374.33	11571.4	9518.25	10047.4	8748.05	6800.5	7942.48	5516.2	10742.9	9461.99	11547.5	11549.8	7869.66	8372.65	10406.8	6607.16	5662.73	5523.38	6212.16	7008.29	9458.91	10917.1	7677.75	9002.16
Novel	ENSBTAG00000008325	48.8221	0.247784	0.0980906	2.52607	0.0115346	0.396612	67.4776	35.171	62.7382	43.2504	82.1225	158.502	75.1269	78.7247	77.7222	39.2383	41.5365	44.4016	48.0772	28.9933	79.2535	58.2359	46.3982	21.2581	61.039	42.141	55.9714	12.07	44.5226	51.2933	43.4466	29.8446	73.3182	30.5817	58.2698	69.7436	31.0733	23.9355	39.0322	50.9459	45.6868	26.2655	50.2639	15.2797	72.5034	29.8893	45.1809	39.771
Novel	ENSBTAG00000008789	134.647	0.17698	0.0700796	2.52542	0.0115559	0.396612	107.622	126.883	134.439	108.349	142.169	232.172	111.517	160.537	161.332	233.646	153.889	95.1464	121.607	124.894	139.177	153.447	142.358	104.655	178.757	189.634	113.498	89.6628	143.744	158.844	135.839	152.258	103.576	147.263	108.502	87.7808	164.824	114.891	207.304	108.919	137.67	120.313	93.6736	89.9804	117.121	149.447	96.386	130.25
FDX1L	ENSBTAG00000010318	128.313	0.211468	0.0834881	2.53291	0.0113119	0.396612	101.643	96.6091	132.647	103.89	141.286	325.933	161.992	129.664	181.352	292.504	162.06	95.1464	107.467	108.167	165.273	124.791	136.031	130.819	131.888	96.6764	108.833	125.873	148.833	86.0404	130.89	110.273	132.671	146.792	160.744	114.235	110.783	86.168	201.232	93.108	136.451	77.1019	47.9792	86.5849	104.108	90.9134	100.904	133.233
BLVRB	ENSBTAG00000010508	437.968	0.219484	0.0861944	2.54638	0.0108846	0.396612	394.616	290.718	423.035	457.027	724.091	932.036	373.287	547.214	403.92	1038.03	593.087	294.954	414.312	296.624	506.449	408.576	431.292	286.167	594.04	316.057	351.376	296.577	604.235	339.198	438.316	264.555	573.744	580.582	709.284	358.338	318.84	382.969	446.701	323.243	428.847	342.299	226.187	339.549	513.101	412.224	507.533	524.977
MAP3K8	ENSBTAG00000011600	28.1305	-0.21991	0.0865399	-2.54114	0.011049	0.396612	20.4995	28.9382	8.9626	28.5363	23.842	16.7432	17.6079	19.2953	21.197	21.9972	29.2798	33.3012	32.5228	35.6841	24.1627	27.7314	32.6896	31.0695	20.7097	19.8311	26.4309	20.6914	19.0811	19.8555	28.5978	50.5841	20.948	17.4081	37.1721	42.0867	35.1264	14.3613	32.9605	28.1081	24.9755	59.3092	52.5486	35.6526	29.745	22.417	39.1568	24.8569
RRAS2	ENSBTAG00000011905	243.44	-0.210703	0.0828264	-2.54391	0.0109621	0.396612	277.598	210.136	193.592	273.325	227.824	35.7187	218.338	182.147	293.225	271.101	204.278	269.581	272.909	176.19	305.416	170.086	166.612	256.732	257.236	312.339	242.543	282.783	173.002	173.735	229.882	336.384	179.222	207.015	162.754	216.446	259.395	394.937	203.835	251.216	334.427	411.775	479.792	219.009	273.282	273.986	289.158	195.872
GIT1	ENSBTAG00000012040	410.536	0.153154	0.0605976	2.5274	0.0114912	0.396612	457.822	426.059	440.96	357.596	446.817	976.684	397.938	441.476	491.063	357.901	382	413.887	466.631	436.015	445.559	423.366	429.183	431.703	445.803	498.255	345.157	274.161	403.248	332.579	432.266	404.673	421.289	445.082	369.712	394.412	470.153	335.098	394.658	400.54	484.28	341.451	358.701	292.012	412.712	371.126	349.399	419.584
NT5C2	ENSBTAG00000012858	627.843	-0.237642	0.0939411	-2.52969	0.0114162	0.396612	718.337	642.428	586.154	773.156	384.122	87.0644	652.665	730.905	459.268	299.044	624.409	691.397	653.284	453.857	586.669	474.207	510.38	744.033	539.541	376.79	530.173	429.347	516.462	731.344	636.851	534.674	704.087	466.254	576.67	472.573	576.883	959.815	483.999	541.081	445.903	1070.95	1174.35	835.29	381.108	734.78	2016.58	735.763
PPP4C	ENSBTAG00000012928	743.876	0.174765	0.0692232	2.52465	0.0115813	0.396612	663.672	722.565	734.933	812.394	780.606	1346.15	971.955	882.952	905.582	1322.81	820.516	700.912	625.003	699.185	992.602	740.428	837.277	591.956	866.535	495.776	682.54	553.495	947.695	488.114	716.044	735.493	872.835	840.292	694.214	798.445	630.924	574.453	974.936	581.486	798.605	699.848	683.132	534.789	695.289	404.752	490.966	623.41
SYT3	ENSBTAG00000013105	10.0328	0.265548	0.104703	2.53621	0.0112061	0.396612	5.12488	8.01365	10.7551	8.02585	7.0643	10.0459	5.86929	20.8389	18.8418	30.3205	6.80926	6.34309	7.07017	14.4967	14.4976	28.6558	34.7986	9.81143	10.8998	19.8311	15.5476	8.62142	8.90452	8.27312	8.79932	6.57593	9.31024	16.4671	8.03722	12.0248	9.45711	0	7.80643	5.27027	6.70073	3.3891	0	8.48872	5.57719	6.22695	1.50603	2.98282
TSR3	ENSBTAG00000014101	251.563	0.192753	0.0760409	2.53485	0.0112494	0.396612	209.266	194.554	218.687	279.121	302.882	538.013	252.379	320.302	333.263	507.126	316.631	179.192	209.277	289.933	388.535	220.927	249.918	171.7	240.886	167.325	188.126	184.498	267.136	205.173	243.631	240.78	251.377	300.642	328.521	307.834	232.375	222.601	305.318	173.919	217.469	201.651	219.333	185.054	256.551	230.397	225.905	259.506
ADAMTS13	ENSBTAG00000015093	0.446297	-0.151916	0.06014	-2.52605	0.0115354	0.396612	0	0	1.79252	0	0	0	0	0.771811	0	0	0	0	2.82807	0	0.966506	0	0	0	0	0	0	0	1.27207	0	0	0.505841	0	0.470488	0	0	0	0	0	0	0.609157	1.69455	2.28472	0	0	0	1.50603	0
RAD23A	ENSBTAG00000015116	2455.5	0.166932	0.0659709	2.53039	0.0113937	0.396612	2331.82	2155.23	2911.05	2006.91	3019.11	4922.49	2840.74	2428.89	3090.05	4425.01	2221.18	2280.34	2545.26	2351.8	2826.06	2477.34	2597.24	2129.08	2469.9	2996.97	2703.73	2169.15	2778.21	1876.34	2117.34	1997.06	2950.18	2392.9	2513.64	2777.72	2677.71	3188.21	2450.35	2018.51	2587.7	1874.17	2287.01	2118.78	2870.39	2607.85	1813.26	2222.2
PQBP1	ENSBTAG00000018498	308.431	0.161593	0.0636293	2.5396	0.0110981	0.396612	272.473	303.183	299.351	274.216	381.472	577.081	359.201	306.409	369.769	577.279	341.144	299.711	298.361	340.114	374.038	396.559	308.97	246.921	301.925	297.466	268.974	234.503	363.813	215.101	317.875	269.613	278.144	290.762	286.326	342.706	249.938	256.11	386.852	260	265.593	271.975	258.174	200.334	232.383	318.82	256.025	307.231
EPC2	ENSBTAG00000018581	263.316	-0.178877	0.0707901	-2.52687	0.0115085	0.396612	221.224	275.581	286.803	300.523	196.034	61.3916	240.641	228.456	296.758	198.57	173.636	253.724	333.712	249.789	167.206	230.17	204.574	302.519	195.107	292.508	240.988	300.025	223.885	276.322	245.281	266.072	264.178	239.008	216	230.876	282.362	428.446	233.326	281.081	281.431	323.659	351.847	275.035	310.463	343.727	346.387	278.397
MICU3	ENSBTAG00000020468	132.97	-0.233279	0.0923604	-2.52575	0.0115453	0.396612	180.225	158.492	130.854	217.144	94.4851	39.0674	118.56	81.0402	71.8342	23.1863	68.0926	177.607	141.403	127.125	106.316	111.85	97.0144	174.97	70.8488	63.2115	166.359	205.19	96.6776	167.117	167.737	138.6	115.214	132.678	110.512	129.867	89.167	179.517	98.8814	163.378	142.543	194.873	210.194	157.89	96.6713	130.766	161.145	161.072
ADAMTS14	ENSBTAG00000021177	2.1729	-0.24752	0.0977266	-2.53278	0.0113163	0.396612	1.70829	2.67122	1.79252	0.891761	4.41519	3.34863	0	2.31543	3.53283	0	2.04278	3.17155	0	1.11513	0.966506	0	2.10901	3.27048	3.26995	0	0	3.44857	1.27207	0	0.549957	3.03505	0	1.41146	1.00465	2.40495	2.70203	0	1.73476	0	4.2641	3.3891	0	0	0	1.24539	4.51809	4.97137
HMCES	ENSBTAG00000030930	112.512	0.188925	0.0747409	2.52773	0.0114802	0.396612	111.893	94.383	73.4933	122.617	141.286	212.08	56.3452	111.141	78.8998	145.657	159.337	72.9455	91.9122	99.2464	120.813	156.22	136.031	116.102	164.587	106.592	65.3	65.5228	122.119	124.097	109.442	94.0864	107.068	114.799	110.512	104.615	87.816	86.168	163.935	87.8378	127.923	105.909	107.382	83.1895	104.108	85.9319	161.145	88.4904
RSBN1	ENSBTAG00000031940	128.448	-0.209079	0.0827173	-2.52764	0.0114832	0.396612	117.872	174.52	150.572	130.197	89.1868	64.7402	145.558	101.107	236.699	30.915	91.2441	150.648	134.333	119.319	101.483	144.203	101.232	150.442	104.638	94.1975	138.374	132.77	99.2218	104.241	101.742	99.1449	161.765	97.3911	109.507	115.438	122.942	169.942	76.3295	80.8107	183.356	165.218	171.354	157.89	133.853	118.312	200.302	128.261
CYHR1	ENSBTAG00000035254	912.357	0.188541	0.0743821	2.53476	0.0112524	0.396612	876.354	847.667	1118.53	793.221	973.991	2081.73	1002.47	1008.76	1018.63	2013.04	932.188	761.171	1057.7	919.98	1072.82	1018.67	859.421	874.852	867.625	906.031	912.645	622.466	849.746	670.123	829.336	682.38	1034.6	969.206	917.247	874.201	929.498	780.299	1025.24	651.756	814.443	535.477	504.923	638.352	762.216	1089.72	727.413	989.303
SH3D21	ENSBTAG00000038617	23.4189	0.265267	0.104651	2.53478	0.0112518	0.396612	17.9371	16.9177	32.2654	36.1163	16.7777	30.1377	26.9987	4.63087	22.3746	17.2411	61.9643	15.8577	8.4842	20.0723	17.3971	32.3533	29.5261	3.27048	58.859	22.3099	7.7738	20.6914	33.0739	24.8194	13.7489	42.9965	13.9654	17.4081	11.0512	10.8223	37.8284	2.39355	67.6557	14.054	24.3663	16.9455	11.4236	15.2797	11.1544	12.4539	22.5905	17.8969
Novel	ENSBTAG00000048253	25.0544	0.221046	0.0871671	2.53589	0.0112162	0.396612	21.3537	32.4998	32.2654	27.6446	30.9063	51.3457	25.8249	20.8389	34.1507	48.1561	24.5133	12.6862	32.5228	25.6479	21.2631	24.0339	25.3081	17.9876	27.2495	35.9438	31.0952	22.4157	33.0739	18.2009	19.7985	21.7512	24.4394	17.4081	18.0837	25.252	17.5632	33.5098	21.6845	29.8648	48.7326	17.7928	4.56944	20.3729	18.5906	26.1532	22.5905	14.9141
RASGRF2	ENSBTAG00000030259	142.431	-0.227258	0.0900789	-2.52288	0.0116398	0.397813	142.642	206.574	179.252	130.197	83.0056	62.5078	131.472	97.2482	116.583	26.7534	70.1354	239.452	199.379	95.901	73.4545	124.791	127.595	189.688	122.078	163.606	143.038	134.494	76.3244	115.824	138.589	151.246	118.706	178.786	126.586	84.1734	172.93	157.975	92.8098	145.811	130.36	207.582	239.896	169.774	161.738	195.526	176.206	163.061
D2HGDH	ENSBTAG00000002847	333.382	0.20733	0.0823268	2.51838	0.0117895	0.400475	327.992	311.642	258.123	355.367	333.788	1012.4	331.028	381.275	170.753	541.608	383.361	326.669	236.144	370.222	463.923	322.608	342.714	268.179	366.234	182.198	300.069	258.643	417.24	309.415	433.366	308.563	392.194	374.979	455.107	408.842	168.877	246.536	366.035	295.135	286.304	273.669	255.889	266.546	314.182	207.98	287.652	346.007
TRDMT1	ENSBTAG00000020546	82.6747	-0.211085	0.0837999	-2.51891	0.0117717	0.400475	87.1229	89.931	69.9083	93.6349	45.0349	13.3945	57.519	50.9395	61.2357	54.1013	83.073	72.9455	74.9438	80.2892	64.7559	62.8578	48.5072	107.926	62.129	81.8031	135.264	113.803	64.8758	120.788	74.7942	85.993	64.0079	76.2191	78.3628	75.756	75.6568	88.5615	73.7274	128.243	91.3736	122.855	134.799	91.6782	65.0672	80.9503	125.001	71.5877
CSK	ENSBTAG00000021424	206.005	0.163297	0.0648791	2.51695	0.0118377	0.400475	205.849	226.608	188.215	185.932	240.186	385.093	261.77	211.476	289.692	359.685	241.048	201.393	172.512	216.335	249.359	183.027	202.465	197.864	236.526	167.325	164.805	168.98	218.797	186.972	193.035	203.348	205.989	218.777	170.791	216.446	171.579	160.368	300.114	195	206.504	221.986	164.5	174.868	176.611	150.692	188.254	199.849
NKAPL	ENSBTAG00000031871	40.8336	-0.225331	0.0894332	-2.51954	0.0117509	0.400475	37.5824	41.4039	46.6055	37.0081	47.6841	4.46484	43.4328	41.6778	31.7955	11.2959	24.5133	33.3012	56.5614	28.9933	32.8612	42.5215	49.5617	44.1514	22.8896	40.9016	45.0881	51.7285	44.5226	33.0925	54.4458	39.4556	25.6032	30.5817	48.2233	42.0867	45.9345	35.9033	23.4193	52.7027	29.2396	31.3491	38.8403	54.3278	27.8859	53.5517	46.687	39.771
PUF60	ENSBTAG00000037493	939.321	0.158275	0.0628997	2.51631	0.0118591	0.400475	890.021	933.591	828.144	957.305	1079.96	2126.38	1172.68	970.167	1137.57	1675.95	993.471	867.418	781.961	812.928	1116.31	865.219	875.239	775.103	973.354	873.806	859.783	708.681	1041.83	751.199	963.525	897.868	1062.53	910.865	1067.94	1025.71	791.695	813.809	1095.5	776.486	924.701	860.83	836.208	726.634	996.458	840.638	938.258	863.03
Novel	ENSBTAG00000048135	11.2376	0.221363	0.0879351	2.51734	0.0118245	0.400475	1.70829	11.5753	1.79252	4.4588	10.5965	13.3945	4.69543	3.08724	3.53283	137.929	29.9607	11.1004	4.2421	1.11513	11.5981	23.1095	16.8721	21.2581	5.44991	24.7888	4.66428	5.17285	7.63244	11.5824	7.14945	14.1636	1.16378	7.52781	1.00465	9.61981	9.45711	2.39355	7.80643	12.2973	27.4121	0	2.28472	208.823	20.4497	23.6624	21.0844	10.937
TMEM11	ENSBTAG00000010566	468.675	0.192654	0.0766611	2.51306	0.011969	0.401481	439.885	412.258	448.13	453.46	568.676	1213.32	576.364	451.51	591.16	910.805	590.363	336.184	360.579	472.814	583.77	475.131	481.909	300.884	476.322	385.466	472.647	336.235	522.822	276.322	412.468	363.7	530.684	478.016	533.47	406.437	447.186	390.149	592.421	354.865	502.555	378.731	335.854	315.78	542.846	494.42	493.978	462.338
Novel	ENSBTAG00000012069	13.3957	0.255993	0.101967	2.51055	0.0120544	0.401481	9.39561	16.0273	3.58504	12.0388	17.6608	23.4404	11.7386	14.6644	12.9537	35.6712	31.3226	6.34309	7.07017	6.69077	10.6316	20.3363	24.2536	4.90571	21.7996	12.3944	10.8833	8.62142	21.6253	6.61849	12.0991	12.1402	12.8016	17.8786	20.093	8.41734	2.70203	9.57422	21.6845	10.5405	14.6198	11.8618	15.9931	10.1865	5.57719	9.96311	16.5663	6.95992
OVOL1	ENSBTAG00000012656	0.565585	0.162055	0.0645045	2.5123	0.0119947	0.401481	0	0	0	0.44588	0	1.11621	2.34772	1.54362	0	1.78356	2.04278	0	0	2.23026	2.89952	0.924379	0	0	0	0	0	0	1.27207	0	0	0.505841	0	0	3.01396	0	1.35102	0	0	3.51351	0	0	0	0	0	1.24539	0	0.994274
PKD2	ENSBTAG00000020031	293.532	-0.201222	0.0801427	-2.51079	0.0120461	0.401481	294.681	292.498	281.426	268.42	217.227	63.624	193.687	268.59	195.483	180.14	279.861	326.669	299.775	238.637	207.799	274.541	219.337	253.462	291.025	318.536	289.186	305.198	270.952	350.78	230.432	349.536	215.299	246.065	204.949	187.586	418.815	215.42	294.042	289.865	255.237	371.953	351.847	324.269	269.564	405.997	420.183	297.288
AUP1	ENSBTAG00000020123	780.325	0.155994	0.0621199	2.51118	0.0120329	0.401481	703.817	758.626	799.464	839.593	932.488	1493.49	1030.65	818.892	1013.92	1420.9	759.233	616.866	705.603	686.919	896.918	945.64	861.53	699.882	741.188	598.65	708.971	606.948	661.479	587.391	702.296	730.435	770.423	801.712	682.159	897.048	641.732	785.086	938.506	674.594	830.891	654.943	632.868	621.374	559.578	707.381	641.569	777.522
PSMC3	ENSBTAG00000021744	2745.12	0.177299	0.07054	2.51345	0.0119556	0.401481	2604.29	2350.23	2443.21	2633.81	3157.74	5065.36	2817.26	2848.76	3113.6	5847.1	2471.08	2307.3	2361.44	2707.53	3852.49	3188.18	3277.4	2254.99	2941.86	2152.91	2798.57	2039.83	3402.8	1987.2	2545.75	2216.09	2861.74	2591.92	3093.32	3240.67	2774.98	3240.87	3194.56	2097.57	2765.57	2007.19	2147.64	2183.3	2452.1	2381.18	1400.61	2193.37
ZNF768	ENSBTAG00000043974	441.04	0.167972	0.0668207	2.51378	0.0119447	0.401481	389.491	428.285	469.64	399.063	452.115	899.666	385.025	520.973	376.835	599.871	505.928	436.088	499.154	508.498	527.712	469.585	488.236	372.834	378.224	523.044	570.597	384.515	478.3	400.419	496.062	332.843	505.081	488.367	550.549	549.532	394.496	327.917	526.5	388.243	312.498	277.059	251.319	424.436	373.672	509.364	362.954	473.275
MTFR2	ENSBTAG00000007799	2.69931	0.25506	0.10167	2.5087	0.0121177	0.40252	3.41659	2.67122	3.58504	4.01292	5.29823	1.11621	2.34772	4.63087	1.17761	2.9726	6.80926	1.58577	1.41403	3.34538	4.83253	1.84876	4.21802	1.63524	7.62987	1.23944	6.21904	0	7.63244	1.65462	1.64987	1.01168	3.49134	3.29342	1.00465	1.20248	4.05305	2.39355	2.60214	0	1.21831	0.847274	0	0	1.85906	6.22695	1.50603	2.98282
FEM1C	ENSBTAG00000008699	428.059	-0.209067	0.0833516	-2.50825	0.012133	0.40252	416.823	335.683	439.167	526.139	295.818	56.9267	274.683	336.51	310.889	342.444	356.805	490.004	424.21	410.367	285.119	487.148	494.563	297.613	340.074	294.987	660.773	491.421	324.379	534.443	321.175	308.563	489.952	470.018	349.619	467.763	424.219	500.253	372.107	586.756	426.41	457.528	470.653	475.368	490.793	452.076	468.376	627.387
OR51E1	ENSBTAG00000000233	40.4234	-0.258512	0.103181	-2.50543	0.0122304	0.40339	11.1039	34.7258	12.5476	41.9127	12.3625	13.3945	9.39087	48.6241	11.7761	3.56712	27.237	93.5606	60.8035	15.6118	8.69856	97.0598	104.396	6.54095	20.7097	86.7609	23.3214	46.5557	21.6253	34.7471	59.9453	14.6694	4.65512	27.7588	17.0791	28.8594	39.1794	69.4131	20.8171	33.3783	44.4685	63.5455	89.1041	35.6526	26.0269	42.3432	13.5543	33.8053
CACNG4	ENSBTAG00000000589	26.4497	0.25356	0.101187	2.50585	0.0122157	0.40339	30.7493	29.8286	23.3028	41.4669	22.959	54.6943	36.3896	38.5906	12.9537	21.9972	53.1122	14.272	14.1403	34.569	21.2631	36.0508	27.4171	24.5286	13.0798	7.43665	41.9785	6.89714	29.2577	16.5462	39.5969	34.3972	57.0252	22.5834	28.1303	56.5164	21.6162	21.542	26.0214	33.3783	19.493	12.7091	13.7083	32.2571	11.1544	16.1901	12.0483	24.8569
ZNF511	ENSBTAG00000012416	175.787	0.180465	0.0720043	2.5063	0.0122001	0.40339	181.079	141.129	179.252	190.391	203.099	373.931	224.207	200.671	156.622	274.074	243.772	126.862	152.716	178.42	180.737	194.12	219.337	134.09	175.487	138.817	234.769	172.428	199.716	140.643	174.886	124.437	223.446	223.011	221.023	134.677	162.122	141.22	153.526	147.567	190.057	133.022	132.514	105.26	167.316	124.539	141.567	167.038
NOCT	ENSBTAG00000005998	177.947	-0.162595	0.064915	-2.50473	0.0122545	0.4034	186.204	173.184	132.647	189.945	161.596	222.126	139.689	156.678	184.885	162.898	130.738	180.778	161.2	146.082	130.478	146.052	140.249	104.655	178.757	149.972	169.469	98.2842	198.444	147.261	184.236	199.301	188.532	170.317	166.772	152.715	166.175	222.601	186.487	156.351	196.149	241.473	253.604	162.983	206.356	193.035	265.062	208.798
ASPN	ENSBTAG00000011847	211.854	-0.259173	0.103628	-2.501	0.0123845	0.403517	194.745	153.15	292.181	197.971	117.444	4.46484	100.952	230	300.29	172.411	389.49	198.222	267.252	179.536	107.282	60.0847	53.7797	109.561	174.397	194.592	197.455	148.288	267.136	205.173	200.184	167.939	75.6457	150.086	146.679	85.3758	221.566	146.007	228.989	170.405	190.057	350.771	290.16	307.292	252.833	399.77	195.784	159.084
MRTO4	ENSBTAG00000011951	237.694	0.170268	0.0680461	2.50224	0.0123409	0.403517	197.308	219.485	277.841	234.533	293.169	404.068	295.812	233.859	400.387	412.002	313.907	183.95	224.831	199.608	281.253	213.532	275.226	174.97	286.665	208.226	233.214	179.326	241.694	160.498	205.684	210.43	261.851	231.01	270.251	268.152	185.089	191.484	248.938	216.081	239.399	277.059	294.729	168.077	211.933	249.078	284.64	189.906
SEMA4A	ENSBTAG00000012228	22.7278	0.244498	0.0977423	2.50146	0.0123684	0.403517	13.6663	30.719	25.0953	24.0775	26.4911	37.9512	26.9987	21.6107	14.1313	21.4027	45.622	31.7155	11.3123	25.6479	25.1292	30.5045	16.8721	22.8933	41.4193	19.8311	40.4238	15.5186	24.1694	36.4017	12.649	35.4089	25.6032	16.4671	24.1116	24.0495	10.8081	11.9678	39.8995	22.8378	40.2044	20.3346	13.7083	20.3729	11.1544	13.6993	22.5905	22.8683
HCN2	ENSBTAG00000015050	180.33	0.183886	0.0735388	2.50054	0.0124005	0.403517	120.435	155.376	206.14	214.023	215.461	455.414	174.905	182.147	167.221	214.622	247.857	187.121	195.137	221.91	244.526	177.481	168.721	152.077	168.947	204.508	200.564	184.498	179.362	185.318	182.586	175.021	224.61	182.549	142.661	144.297	178.334	213.026	154.394	140.54	182.747	125.397	137.083	157.89	226.806	212.962	90.3619	185.929
ING4	ENSBTAG00000017064	411.092	0.157418	0.0629343	2.50131	0.0123735	0.403517	456.114	363.286	317.276	430.72	503.332	498.946	558.756	527.919	388.611	617.706	582.873	374.242	336.54	468.354	510.315	435.383	495.617	407.174	409.833	270.198	418.231	410.38	460.491	327.615	439.416	411.755	430.599	407.913	506.345	471.371	262.097	292.014	493.54	393.513	350.875	360.939	303.868	344.642	291.873	321.31	268.074	391.744
CHI3L1	ENSBTAG00000018223	91.357	0.253354	0.101224	2.5029	0.0123182	0.403517	64.061	115.753	105.759	136.439	146.584	75.9023	194.86	82.5838	138.958	115.931	164.784	33.3012	59.3894	41.2597	57.0239	89.6648	84.3604	67.0448	250.696	130.141	57.5262	74.1442	165.37	77.7673	69.2946	75.3703	55.8615	73.3962	53.2466	44.4916	79.7099	55.0518	91.075	89.5945	230.262	165.218	116.521	98.4692	48.3356	53.5517	64.7593	61.645
C20orf27	ENSBTAG00000018735	435.47	0.165262	0.066131	2.499	0.0124543	0.404491	446.719	427.395	439.167	430.274	510.396	831.577	478.934	490.872	521.681	837.084	541.336	313.983	434.108	386.949	452.325	479.753	405.984	274.72	482.862	415.213	370.033	303.474	487.204	364.017	479.563	373.311	544.649	470.018	491.275	408.842	368.827	394.937	465.784	344.324	461.741	332.979	292.444	314.083	390.403	405.997	375.002	429.526
SART1	ENSBTAG00000003094	728.338	0.155669	0.0623561	2.49646	0.0125441	0.405211	648.297	741.708	788.709	679.522	694.068	1880.81	849.873	766.408	694.79	1000.58	711.568	591.493	728.227	638.968	764.506	845.807	810.914	690.071	749.907	736.228	777.38	682.816	747.98	645.303	640.15	677.321	787.879	677.973	742.438	854.961	726.846	720.46	779.776	621.891	621.341	548.186	603.167	623.072	685.994	625.185	640.063	709.912
C3orf17	ENSBTAG00000005723	59.8563	-0.20976	0.0840494	-2.49567	0.0125719	0.405211	60.6444	91.2666	46.6055	53.5056	48.5671	7.81347	55.1713	56.3422	50.6372	55.2904	44.2602	77.7029	60.8035	51.2959	47.3588	56.3871	52.7252	60.5038	34.8794	29.7466	65.3	74.1442	25.4415	95.9682	69.8446	76.382	47.715	67.7503	51.2372	62.5288	59.4447	74.2002	45.1038	84.3242	46.9051	90.6583	82.25	78.0962	55.7719	51.061	78.3136	67.6107
TSPAN5	ENSBTAG00000012343	22.2311	-0.232087	0.0929248	-2.49758	0.0125044	0.405211	18.7912	22.7054	14.3402	16.9435	26.4911	16.7432	19.9556	16.9798	23.5522	27.3479	24.5133	23.7866	29.6947	10.0361	20.2966	22.1851	20.0356	22.8933	28.3395	27.2677	10.8833	31.0371	19.0811	13.237	13.199	35.4089	19.7843	13.6442	15.0698	18.0372	17.5632	19.1484	23.4193	12.2973	21.3205	21.1818	15.9931	22.0707	26.0269	17.4355	25.6025	21.874
TNNC2	ENSBTAG00000046725	106464	0.226621	0.0907917	2.49605	0.0125584	0.405211	77653.9	82394.2	107969	96152.7	156835	292890	162055	118032	146000	249167	99249.1	71087	103626	91203	158143	114155	134715	96461.1	104718	91030.8	85260	69930.1	150316	59356.3	107139	72704.5	120955	89833.6	122303	127131	89956	97247.7	132795	56072.1	106133	78486.4	62359.2	62247.8	108404	78615.2	28465.5	102068
TCF12	ENSBTAG00000002586	702.927	-0.18	0.0721808	-2.49374	0.0126404	0.406591	761.044	824.961	749.274	836.471	599.583	147.34	657.361	588.892	606.469	478.589	466.434	805.573	822.968	679.113	632.095	604.544	558.887	675.353	518.831	836.623	635.897	865.59	624.588	689.978	576.905	745.61	668.01	641.746	592.745	622.883	810.609	1050.77	493.54	748.378	712.105	890.485	996.139	889.618	738.048	790.822	938.258	586.622
DR1	ENSBTAG00000008737	491.252	-0.209813	0.0841569	-2.49312	0.0126626	0.406591	664.526	491.059	494.736	571.173	294.935	78.1347	334.55	323.389	305.001	568.361	354.762	521.719	499.154	521.88	325.713	475.131	389.112	593.591	261.596	599.89	688.759	687.989	244.238	612.211	556.007	459.304	322.367	523.183	338.568	395.615	545.81	753.97	470.121	653.513	495.854	518.532	715.118	565.349	658.108	534.272	567.774	454.383
CCDC180	ENSBTAG00000015378	0.991533	-0.171036	0.0686678	-2.49077	0.0127465	0.406608	0	0.445203	0	0	0	0	0	1.54362	0	0.59452	0	0	4.2421	0	0.966506	0.924379	0	1.63524	0	0	4.66428	3.44857	0	1.65462	0	2.52921	0	0	0	1.20248	0	0	0	1.75676	0	0	0	3.39549	0	1.24539	1.50603	4.97137
PPP1R27	ENSBTAG00000024929	11565.5	0.236048	0.0947626	2.49094	0.0127406	0.406608	10930.5	12784	13850.8	12571.6	17119.5	41982.9	12822.1	13230.4	19594.2	25767.1	6791.56	10196.5	12802.7	11716.6	16749.6	10326.2	10364.7	7636.56	9349.86	6090.61	8453.24	7362.69	15175.8	5071.42	7419.47	9493.12	13478.9	16396.5	13599	9254.26	10412.3	8157.23	16211.4	6466.62	8524.55	8831.98	8579.13	9121.98	7092.32	9615.65	6935.27	11756.3
Novel	ENSBTAG00000039886	101.61	0.233433	0.0936583	2.49239	0.0126887	0.406608	88.8312	92.157	89.626	80.2585	114.795	107.156	107.995	83.3556	111.873	256.833	143.675	58.6736	57.9754	187.341	182.67	171.935	186.647	60.5038	105.728	63.2115	171.024	127.597	103.038	54.6026	125.94	65.2535	130.343	116.681	105.488	143.095	89.167	55.0518	98.8814	86.081	99.9018	44.0582	52.5486	118.842	61.3491	74.7234	37.6508	85.5076
Novel	ENSBTAG00000047248	45.9678	0.24751	0.0993846	2.49043	0.0127589	0.406608	27.3327	41.4039	46.6055	40.1292	65.3448	8.92968	45.7805	57.8858	71.8342	129.011	57.8787	28.5439	42.421	40.1446	78.287	45.2946	84.3604	60.5038	38.1494	37.1832	40.4238	96.5599	45.7947	44.6748	31.8975	18.2103	66.3355	46.1078	54.2512	88.9833	47.2855	55.0518	32.0931	52.7027	38.9861	32.1964	4.56944	50.9323	68.7853	57.2879	49.699	35.7939
NAGA	ENSBTAG00000009506	162.725	0.181439	0.072888	2.48929	0.0128	0.407155	112.747	169.622	134.439	131.089	156.298	299.144	143.211	218.423	204.904	232.457	204.278	141.134	149.888	138.276	145.942	153.447	165.557	206.04	196.197	168.564	102.614	167.256	185.723	178.699	124.29	155.293	164.093	131.737	162.754	145.5	132.399	107.71	243.734	93.108	196.149	184.706	130.229	210.52	111.544	161.901	158.133	119.313
TMEM177	ENSBTAG00000009058	24.3705	0.237129	0.0953006	2.48822	0.0128383	0.40761	27.3327	27.6026	28.6803	20.5105	46.801	63.624	36.3896	25.4698	23.5522	47.5616	21.7896	25.3724	21.2105	27.8782	30.9282	15.7144	25.3081	17.9876	23.9796	18.5916	7.7738	15.5186	27.9856	9.92774	21.9983	30.3505	34.9134	34.3456	30.1396	28.8594	24.3183	2.39355	25.1541	22.8378	22.5388	17.7928	13.7083	10.1865	16.7316	16.1901	49.699	17.8969
ATG101	ENSBTAG00000000510	590.429	0.253434	0.102021	2.48413	0.0129867	0.407749	303.222	841.434	623.797	347.787	455.648	983.381	377.982	893.757	866.721	1936.35	556.317	642.238	600.964	655.695	666.889	793.117	834.113	349.941	549.351	363.156	360.705	332.787	880.275	337.543	326.125	306.034	1381.41	1324.89	638.959	373.97	486.365	512.221	960.191	270.54	495.245	570.215	445.521	300.501	360.658	216.698	307.23	867.007
THAP11	ENSBTAG00000006411	824.661	0.151749	0.0610791	2.48447	0.0129744	0.407749	834.501	898.42	878.335	934.565	845.067	1387.45	1013.04	905.335	1112.84	1498.19	778.979	677.125	844.178	853.073	984.87	822.698	861.53	861.771	825.116	832.904	844.235	732.821	823.032	637.03	865.633	756.232	972.921	733.491	867.015	909.072	775.483	698.918	847.431	586.756	871.095	614.274	658	634.956	918.377	830.675	664.16	801.385
FOXS1	ENSBTAG00000009206	120.367	0.237195	0.0954095	2.48607	0.0129163	0.407749	101.643	134.006	87.8335	90.5137	119.21	262.309	129.124	128.892	89.4983	212.244	93.9678	93.5606	107.467	161.694	137.244	180.254	177.157	116.102	105.728	85.5214	85.5119	150.013	123.391	62.8757	180.386	92.5689	114.05	193.371	283.312	156.322	105.379	59.8389	176.078	57.9729	67.0073	96.5892	61.6875	56.0256	78.0806	89.668	134.037	75.5648
PTRHD1	ENSBTAG00000015012	31.1642	0.228119	0.0918208	2.48439	0.0129772	0.407749	19.6454	28.493	43.0205	29.874	37.0876	45.7646	44.6066	43.9932	51.8148	51.7232	46.9839	22.2008	43.8351	26.7631	28.9952	19.412	20.0356	35.9752	25.0696	58.2537	35.7595	22.4157	30.5298	33.0925	26.9479	30.8563	23.2756	31.5227	28.1303	33.6693	27.0203	19.1484	48.5733	24.5946	38.3769	18.64	13.7083	27.1639	22.3088	49.8156	13.5543	27.8397
STX7	ENSBTAG00000017139	494.476	-0.178692	0.0718794	-2.486	0.0129189	0.407749	508.217	458.559	512.661	519.451	327.607	100.459	454.283	396.711	478.109	539.23	469.158	494.761	486.428	459.433	453.291	389.164	361.695	531.452	394.573	580.058	555.05	679.368	393.071	539.407	538.958	595.375	363.1	462.019	357.656	441.309	566.075	734.821	458.845	493.648	667.027	665.11	696.84	502.532	567.014	580.351	647.593	415.607
SNX3	ENSBTAG00000018801	2188.65	-0.166186	0.0668634	-2.48545	0.0129387	0.407749	2612.83	2149.44	2161.78	2296.73	1898.53	765.72	2825.48	1803.72	2581.32	2880.45	1883.44	2137.62	1764.71	1805.39	2040.29	1881.11	1770.51	1820.02	2324.93	1940.96	2357.02	2101.9	1719.84	2281.73	2420.91	2516.56	2023.81	1757.74	1941.99	1516.32	2647.99	2422.28	1990.64	2201.21	3132.29	2771.43	2874.18	2743.55	3006.1	1754.75	1941.27	2377.31
ZNHIT1	ENSBTAG00000000343	203.08	0.208732	0.0845001	2.4702	0.0135038	0.40861	163.996	148.698	161.327	148.032	269.327	434.206	232.424	231.543	235.522	505.937	265.561	133.205	151.302	182.881	282.22	255.129	213.01	121.008	223.446	199.55	183.462	136.218	274.768	115.824	185.886	189.185	263.014	204.662	276.279	183.979	174.281	136.433	286.236	151.081	186.402	144.884	114.236	113.749	161.738	151.937	144.579	197.861
SSRP1	ENSBTAG00000000375	1050.31	0.103238	0.0416523	2.47856	0.0131914	0.40861	1024.12	1026.64	1023.53	844.943	1112.63	1591.72	1191.47	1052.75	1137.57	1375.72	996.195	929.263	1074.67	1010.31	1253.56	1126.82	1094.58	1022.02	1152.11	1213.41	1099.22	929.389	1116.88	928.244	1004.77	974.25	1098.61	1049.66	1009.68	1119.51	1075.41	1328.42	1050.4	985.54	1116.59	833.718	849.916	920.177	1106.14	1036.16	998.499	1042.99
MTMR3	ENSBTAG00000001030	1248.36	0.152486	0.0616071	2.47513	0.0133186	0.40861	1466.57	1236.33	1294.2	1288.15	1202.7	2690.07	1507.23	1335.23	1255.33	1011.87	955.339	1311.43	1356.06	1657.08	1292.22	1497.49	1447.83	1442.28	1106.33	1151.44	1190.95	1467.37	1445.08	1422.98	1189.56	944.405	1299.94	1432.64	1340.21	1468.22	1301.03	1189.6	969.732	1076.89	1019.73	1079.43	975.576	954.132	1371.99	1235.43	1442.78	1104.64
GNB4	ENSBTAG00000002767	67.8666	-0.243905	0.0983505	-2.47996	0.0131398	0.40861	64.9151	60.5476	69.9083	52.168	57.3975	1.11621	44.6066	54.7986	32.9731	10.1068	59.2406	106.247	76.3578	49.0656	41.5598	46.219	62.2158	57.2333	75.2087	68.1693	55.9714	103.457	43.2505	81.0766	53.3459	85.993	44.2237	54.1061	56.2605	60.1238	90.518	52.6582	44.2364	82.5675	92.5919	96.5892	109.667	132.424	100.389	58.5333	102.41	64.6278
MAFB	ENSBTAG00000003396	145.776	-0.255329	0.103286	-2.47205	0.013434	0.40861	124.705	76.1297	168.497	50.3845	128.924	99.3427	35.2157	79.4966	25.9074	76.6931	166.827	123.69	118.779	136.046	117.914	194.12	172.939	109.561	116.628	154.93	332.719	137.943	166.642	170.426	201.284	160.857	138.49	138.794	103.479	88.9833	244.534	100.529	131.842	184.459	79.7996	61.851	54.8333	96.7714	384.826	133.257	188.254	145.164
SPTBN2	ENSBTAG00000005929	111.805	0.240776	0.0971489	2.47842	0.0131966	0.40861	104.206	142.02	164.912	85.1631	75.0582	279.053	153.775	100.335	77.7222	115.931	117.119	111.004	76.3578	151.657	256.124	187.649	194.029	107.926	87.1985	120.226	161.695	134.494	132.296	104.241	75.3442	105.721	70.9906	179.726	68.3163	143.095	87.816	138.826	131.842	63.2432	57.2608	67.7819	57.118	56.0256	68.7853	54.7971	37.6508	116.33
PSMD4	ENSBTAG00000006101	1507.22	0.169736	0.0683699	2.48262	0.0130421	0.40861	1441.8	1285.75	1376.66	1676.96	1747.53	2653.23	1916.91	1637.01	1880.64	2681.88	1495.99	1192.5	1209	1461.93	1960.07	1390.27	1544.85	1525.68	1793.02	1044.85	1310.66	1215.62	2205.78	1039.1	1562.98	1373.86	1802.7	1422.76	1925.92	1820.55	1299.68	1919.63	1722.62	1112.03	1494.87	1385.29	1199.48	1303.87	1217.69	1061.07	853.92	1238.87
MCAM	ENSBTAG00000006835	983.192	0.244692	0.0987312	2.47836	0.0131987	0.40861	803.752	587.223	663.233	745.958	739.986	1294.8	584.581	713.925	929.134	1751.46	1496.68	899.133	675.908	898.793	721.98	1137.91	1109.34	881.393	2502.6	1443.95	432.224	1008.71	1307.69	893.497	504.861	1302.03	475.986	740.078	506.345	501.433	1056.49	888.009	2122.48	683.378	858.912	797.285	829.354	938.852	728.753	1407.29	1088.86	836.185
PLRG1	ENSBTAG00000007234	469.773	-0.150562	0.0608038	-2.47619	0.0132793	0.40861	512.488	471.47	417.657	487.347	378.823	146.224	409.676	380.503	414.519	295.476	378.595	501.104	424.21	454.972	458.124	439.08	447.11	529.817	383.674	456.114	523.954	563.841	382.894	542.717	562.606	457.28	469.004	503.893	511.368	536.305	467.451	526.582	348.687	569.189	475.752	479.557	509.493	609.49	507.524	438.377	405.122	441.458
CHMP2B	ENSBTAG00000007939	232.965	-0.191366	0.0773047	-2.47547	0.013306	0.40861	246.848	219.485	270.671	263.961	192.502	65.8564	150.254	152.047	164.865	291.909	189.297	248.966	243.214	211.874	148.842	176.556	150.794	261.638	142.788	304.903	276.747	313.82	147.561	269.704	248.031	233.699	152.455	246.536	176.819	179.169	240.481	318.343	215.978	325	233.307	249.946	329	317.478	288.155	332.519	233.435	217.746
GRPEL1	ENSBTAG00000010181	557.233	0.158497	0.0640623	2.47411	0.0133569	0.40861	562.882	520.888	582.569	600.601	733.805	804.788	761.834	577.315	829.037	1045.76	705.439	486.832	510.466	485.081	694.918	477.904	572.596	482.395	594.04	470.988	483.531	462.108	665.295	350.78	615.402	411.249	665.682	571.173	709.284	609.656	432.325	545.73	586.35	476.081	528.749	562.59	548.333	499.137	643.236	513.1	448.797	508.074
PODXL	ENSBTAG00000010452	590.344	-0.231507	0.0935611	-2.47439	0.0133464	0.40861	459.531	595.236	458.885	397.725	368.227	406.301	429.632	460.771	647.685	112.959	263.518	937.192	670.252	462.778	281.253	442.778	448.164	704.788	377.134	863.89	342.047	436.244	321.835	600.628	657.199	534.674	370.082	569.761	589.731	465.358	544.459	866.467	342.616	869.594	909.472	867.609	861.34	728.332	648.813	805.767	689.762	490.177
KRT4	ENSBTAG00000012034	13.0283	-0.225107	0.0910983	-2.47104	0.0134721	0.40861	3.41659	12.0205	10.7551	0.891761	5.29823	3.34863	1.17386	0.771811	3.53283	11.8904	14.9804	45.9874	1.41403	25.6479	11.5981	1.84876	5.27252	1.63524	2.17996	9.91553	27.9857	6.89714	19.0811	18.2009	14.2989	2.02336	11.6378	17.4081	4.01861	3.60743	9.45711	0	18.215	17.5676	4.87326	2.54182	0	27.1639	48.3356	6.22695	0	14.9141
LEP	ENSBTAG00000014911	37.8278	0.229742	0.0929846	2.47076	0.0134827	0.40861	15.3746	15.1369	34.0579	23.6317	16.7777	7.81347	26.9987	6.17449	69.479	104.636	33.3654	19.0293	16.9684	32.3387	12.5646	53.614	52.7252	9.81143	299.745	96.6764	3.10952	55.1771	59.7875	9.92774	2.74979	76.382	18.6205	16.4671	8.03722	9.61981	47.2855	7.18066	59.8493	8.78378	28.0212	8.47274	29.7014	78.0962	14.8725	47.3248	54.2171	12.9256
PPTC7	ENSBTAG00000018332	437.334	-0.212552	0.0860258	-2.4708	0.0134813	0.40861	347.638	499.518	616.627	521.234	412.379	229.939	404.981	378.959	423.939	65.3972	264.88	488.418	496.326	357.956	334.411	366.979	373.295	518.371	350.974	498.255	520.845	360.375	354.909	334.234	607.703	318.174	465.512	463.901	385.786	489.408	389.092	663.015	213.376	491.891	417.273	401.608	511.778	558.558	626.504	535.517	524.099	532.931
HMOX2	ENSBTAG00000018937	360.743	0.239548	0.096707	2.47705	0.0132474	0.40861	264.785	541.367	399.732	490.468	437.987	953.244	956.694	287.886	1105.78	453.619	357.486	293.368	264.424	281.012	322.813	301.348	329.005	251.827	469.782	290.029	226.995	215.535	485.932	234.957	310.726	324.244	403.832	277.118	306.419	329.479	249.938	335.098	339.146	217.838	946.021	390.593	422.674	275.035	280.718	326.292	325.303	250.557
CDH2	ENSBTAG00000021190	13.472	-0.258337	0.104397	-2.47457	0.0133398	0.40861	5.12488	8.45886	1.79252	18.727	6.18127	3.34863	4.69543	14.6644	14.1313	5.9452	38.8128	12.6862	14.1403	6.69077	5.79904	7.39503	12.6541	11.4467	15.2597	9.91553	9.32857	15.5186	5.0883	6.61849	9.34927	24.2804	3.49134	4.23439	10.0465	9.61981	8.10609	19.1484	13.0107	10.5405	33.5037	36.4328	43.4097	15.2797	11.1544	16.1901	30.1206	12.9256
MRPL38	ENSBTAG00000022009	405.407	0.191908	0.0776718	2.47075	0.013483	0.40861	398.886	425.169	448.13	427.153	406.197	1042.54	643.274	453.825	652.396	774.065	377.233	390.1	411.484	312.236	540.277	375.298	363.804	277.991	442.533	307.381	345.157	239.675	370.174	234.957	407.518	369.264	455.038	414.03	455.107	369.16	382.337	303.981	449.303	316.216	441.03	391.441	326.715	269.941	395.98	440.868	329.821	441.458
C9orf116	ENSBTAG00000023776	69.1472	0.227303	0.0920335	2.46979	0.0135193	0.40861	70.04	89.0406	66.3233	72.6785	55.6314	103.808	145.558	84.1274	100.097	98.0958	96.6915	60.2594	72.1157	92.5556	63.7894	98.9086	92.7964	75.221	105.728	79.3242	83.9571	98.2842	82.6848	59.5664	53.3459	45.5257	105.904	81.3945	24.1116	67.3387	66.1997	23.9355	68.5231	68.5134	46.296	23.7237	18.2778	54.3278	46.4766	48.5702	42.1689	69.5992
POP7	ENSBTAG00000026248	194.88	0.186709	0.0753296	2.47857	0.0131912	0.40861	182.787	160.718	163.119	172.556	215.461	359.42	214.816	196.04	227.279	441.134	274.413	141.134	135.747	199.608	292.851	226.473	240.427	153.712	194.017	182.198	230.105	153.461	267.136	173.735	220.533	159.846	180.386	199.487	216	192.396	143.208	138.826	236.795	154.594	179.092	138.106	150.792	169.774	198.92	143.22	118.976	192.889
NRIP1	ENSBTAG00000047293	567.688	-0.243225	0.0983458	-2.47316	0.0133924	0.40861	360.45	466.573	863.995	573.402	415.028	183.059	677.316	314.127	310.889	86.2054	235.6	818.259	503.396	478.39	321.847	441.853	397.548	436.609	366.234	570.143	567.488	586.256	321.835	587.391	448.765	406.19	729.69	905.69	593.749	442.511	625.52	715.673	235.928	648.243	453.822	434.652	591.743	675.702	758.498	581.597	442.773	553.811
LIN7C	ENSBTAG00000001460	356.446	-0.2239	0.0907183	-2.46808	0.0135838	0.409105	460.385	358.388	333.409	374.094	208.397	17.8594	204.251	249.295	197.838	275.263	260.795	444.016	353.508	417.058	235.828	361.432	250.972	431.703	189.657	397.861	477.312	550.047	228.973	473.222	398.719	378.875	236.247	380.625	238.103	294.607	416.113	507.434	297.512	474.324	382.551	431.262	456.944	463.484	427.584	454.567	441.267	359.927
Novel	ENSBTAG00000019672	155.751	-0.176955	0.0716829	-2.46858	0.0135649	0.409105	195.6	150.033	168.497	165.422	113.912	75.9023	127.951	161.309	101.274	65.3972	115.757	152.234	173.926	205.184	117.914	173.783	124.432	183.147	132.978	183.437	209.893	265.54	151.377	177.045	162.787	140.118	118.706	160.907	142.661	164.739	163.473	124.465	125.77	149.324	132.187	149.12	175.924	147.704	165.457	134.502	253.013	152.124
Novel	ENSBTAG00000006446	2.68282	0.224598	0.0910853	2.4658	0.0136709	0.410389	2.56244	2.22602	8.9626	3.12116	0.883038	2.23242	5.86929	0	3.53283	2.9726	2.04278	1.58577	2.82807	8.92102	0.966506	0.924379	1.0545	1.63524	1.08998	4.95776	0	1.72428	5.0883	3.30925	1.09991	1.51752	3.49134	0.940976	0	4.80991	17.5632	9.57422	6.07167	0	3.65494	0	0	1.69774	1.85906	2.49078	1.50603	0
TPGS1	ENSBTAG00000010772	278.244	0.219359	0.0889889	2.46502	0.0137005	0.410389	173.392	216.814	268.878	264.853	311.712	771.301	291.117	318.758	276.738	624.841	315.95	212.494	217.761	312.236	376.937	400.256	382.785	186.417	283.395	206.987	265.864	203.465	380.35	216.756	267.829	245.333	353.789	319.932	259.2	258.532	251.289	105.316	415.476	137.027	242.445	164.371	169.069	188.45	245.396	198.017	171.688	263.483
SPATA22	ENSBTAG00000015763	0.95929	0.166991	0.0677676	2.46417	0.0137332	0.410389	0.854146	2.22602	8.9626	0	1.76608	0	3.52157	0.771811	1.17761	1.18904	0.680926	1.58577	0	0	0	3.69752	5.27252	3.27048	5.44991	0	0	0	1.27207	0	0	0	0	0.940976	1.00465	0	0	0	0	0	0	0	0	0	0	0	3.01206	0
NFKBIA	ENSBTAG00000016683	1081.76	0.206718	0.0838576	2.46511	0.0136973	0.410389	921.624	1322.7	923.148	1196.3	845.067	1896.44	957.868	750.2	1118.73	1523.75	1282.86	1416.1	805.999	1229.99	1013.87	1340.35	1463.65	1093.97	1455.13	944.454	914.199	512.112	1494.69	766.091	1028.42	882.693	926.369	767.837	1335.18	1966.05	1134.85	1340.39	1064.28	985.54	1518.02	1461.55	1457.65	1217.28	1490.97	1107.15	1168.68	764.597
G6PD	ENSBTAG00000019512	202.332	0.236532	0.0960031	2.4638	0.0137473	0.410389	180.225	159.828	277.841	186.824	230.473	426.392	248.858	169.027	339.152	304.394	200.192	218.837	183.824	121.549	122.746	174.708	148.685	176.606	337.894	394.142	99.5047	174.153	328.195	172.081	132.54	236.734	104.74	116.211	97.4512	122.653	241.832	201.059	277.562	144.054	262.547	174.538	146.222	198.636	189.624	215.452	213.856	148.147
PPP2CA	ENSBTAG00000000469	1527.16	-0.202612	0.0831584	-2.43645	0.0148321	0.410447	1589.57	1717.59	1559.49	1864.67	1441.12	586.011	1607.01	1287.38	2184.47	2086.17	1090.84	1783.99	1445.14	1174.23	1051.56	1002.95	1011.27	1036.74	1137.94	1098.14	1226.71	1160.44	1249.18	1221.11	1434.29	1041.02	1869.03	1304.19	1351.26	1123.11	1352.37	1929.2	1412.1	1206.89	2146.06	2208	2371.54	1633.23	1355.26	2018.78	3400.62	1605.75
AKR1A1	ENSBTAG00000000497	180.328	0.177606	0.0721385	2.46201	0.0138159	0.410447	141.788	157.157	136.232	138.669	233.122	215.429	187.817	245.436	208.437	354.928	291.436	112.59	142.817	171.73	240.66	174.708	177.157	166.794	217.996	177.24	147.702	148.288	262.047	183.663	186.436	188.173	169.912	154.32	216	161.132	143.208	172.336	256.745	121.216	173.61	177.08	134.799	156.192	148.725	173.109	173.194	163.061
CEP131	ENSBTAG00000000875	96.4908	0.183527	0.0751145	2.44329	0.014554	0.410447	87.1229	103.287	91.4185	87.8384	95.3681	248.915	78.6485	131.208	60.0581	81.4492	127.333	74.5313	108.881	91.4405	111.148	107.228	106.505	111.196	102.458	127.662	94.8404	94.8356	127.207	114.169	87.9932	92.0631	72.1544	79.5125	101.47	108.223	90.518	83.7744	104.086	100.135	60.3066	70.3237	59.4028	64.5143	79.9397	78.4595	106.928	107.382
CCL17	ENSBTAG00000001191	3.02932	0.23704	0.096523	2.45579	0.0140577	0.410447	3.41659	4.45203	3.58504	0.44588	0.883038	4.46484	2.34772	3.08724	1.17761	11.8904	5.44741	1.58577	1.41403	0	5.79904	8.31941	5.27252	0	3.26995	2.47888	1.55476	0	2.54415	3.30925	0	4.55257	6.98268	4.23439	1.00465	1.20248	12.1591	0	10.4086	0	2.43663	5.08364	0	1.69774	3.71813	0	1.50603	1.98855
Novel	ENSBTAG00000001604	6471.99	0.208743	0.0856765	2.43641	0.0148338	0.410447	6528.24	8115.61	6304.29	9945.36	6656.34	20665.5	9193.66	9964.08	4956.56	5360.79	6376.87	7324.68	5531.7	5196.5	5261.66	7620.58	7591.38	5446.98	7375.91	3423.34	5850.57	5529.78	7211.39	6477.85	6884.37	5102.42	7679.79	6766.09	7108.92	5906.57	4897.43	3276.78	8778.76	6700.26	4800.16	5550.49	5188.6	5787.61	3943.07	4124.73	8504.56	8166.97
FBN1	ENSBTAG00000002278	3786.19	-0.232781	0.0950331	-2.44948	0.0143065	0.410447	2921.18	3808.27	4069.02	2634.71	3610.74	1570.51	3070.81	3849.79	2648.44	1659.9	2582.75	4073.85	5096.18	2817.93	2917.88	2511.54	2292.49	3080.79	4546.31	5457.26	2546.7	3658.93	3035.17	4346.7	2704.69	5719.55	2590.58	2878.92	2306.68	1843.4	6260.6	3628.63	2154.57	3943.91	3820.03	3553.47	3719.53	4621.26	5350.38	4063.71	5841.9	2804.85
FAM173A	ENSBTAG00000002467	149.952	0.2425	0.0989685	2.45028	0.0142746	0.410447	128.122	175.41	96.7961	155.166	198.684	427.509	211.294	205.302	182.529	356.712	216.534	80.8744	107.467	166.154	215.531	172.859	148.685	94.8438	209.276	68.1693	113.498	112.078	192.083	105.896	185.886	166.928	203.662	215.013	152.707	149.107	49.9876	28.7227	213.376	96.6215	117.567	98.2838	57.118	127.331	91.0941	63.5149	117.47	122.296
NUDT1	ENSBTAG00000002480	69.2638	0.221238	0.0905214	2.44404	0.0145238	0.410447	58.9361	54.76	64.5307	61.5315	78.5904	148.456	69.2576	73.3221	73.0118	233.052	52.4313	57.0878	49.4912	75.8287	83.1195	73.026	90.6874	50.6924	87.1985	44.6199	63.7452	37.9342	72.5082	46.3295	79.7438	59.1834	102.413	103.507	84.3908	69.7436	60.7957	67.0195	104.086	36.8919	59.0883	40.6692	43.4097	52.6301	59.49	39.8525	54.2171	59.6565
PSMB7	ENSBTAG00000003067	1115.12	0.172909	0.071007	2.4351	0.0148878	0.410447	1185.56	1027.97	980.509	1133.43	1645.1	562.57	1538.93	1018.02	1475.54	2244.31	1318.27	757.999	827.21	1157.5	1546.41	991.859	1006	1169.2	995.153	773.411	1072.79	1167.34	1626.98	774.364	1156.01	984.367	1446.58	1069.42	1387.42	1563.22	926.796	1203.96	1334.03	888.918	1118.41	1054.01	1034.98	1008.46	925.813	1001.29	915.667	855.076
NR1H2	ENSBTAG00000003264	716.22	0.164835	0.0673339	2.44802	0.0143643	0.410447	667.943	691.846	717.008	655.444	820.342	1829.47	866.307	744.798	871.431	1235.41	713.611	645.41	606.621	652.35	825.396	767.235	783.497	673.718	699.768	612.284	743.176	550.047	792.502	594.01	773.24	685.921	790.207	746.665	721.34	708.259	572.83	584.027	791.919	685.134	606.721	603.259	550.618	522.905	656.249	539.254	582.834	642.301
FAM83G	ENSBTAG00000003705	11.7629	-0.247744	0.10183	-2.43292	0.0149776	0.410447	7.68732	10.2397	7.17008	8.02585	5.29823	13.3945	7.04315	10.8054	11.7761	17.2411	10.8948	7.92886	12.7263	4.46051	2.89952	9.24379	10.545	6.54095	7.62987	8.67609	6.21904	5.17285	15.2649	11.5824	9.89923	14.6694	5.8189	14.1146	9.04187	8.41734	14.8612	19.1484	11.276	8.78378	15.8381	9.32001	2.28472	6.79098	5.57719	8.71773	18.0724	14.9141
RHOT2	ENSBTAG00000004551	186.141	0.177214	0.0724276	2.44677	0.0144143	0.410447	178.517	193.663	177.46	169.88	188.97	375.047	203.077	209.161	173.109	244.348	232.196	174.435	162.614	176.19	224.229	249.582	262.572	176.606	222.356	95.437	130.6	100.008	206.076	185.318	202.384	207.395	204.825	215.013	218.009	208.028	136.453	107.71	242.867	142.297	142.543	205.04	130.229	164.681	117.121	118.312	149.097	215.758
Novel	ENSBTAG00000005448	333.231	0.209798	0.0855041	2.45366	0.0141411	0.410447	355.325	294.279	331.616	301.415	311.712	876.225	477.76	351.174	322.665	343.633	473.925	315.569	265.838	511.844	425.263	418.744	379.622	364.658	238.706	209.466	334.274	368.997	373.99	296.178	332.724	405.179	295.6	408.384	429.991	393.21	297.223	191.484	342.616	295.135	332.6	222.833	191.917	286.919	358.799	217.943	265.062	286.351
PPP1R1B	ENSBTAG00000006035	79.5095	0.250268	0.102562	2.44016	0.0146809	0.410447	59.7902	28.0478	64.5307	38.3457	41.5028	37.9512	38.7373	43.2214	57.7029	220.567	194.745	57.0878	38.1789	65.7925	51.2248	121.094	121.268	29.4343	246.336	143.775	32.65	96.5599	148.833	67.8396	24.1981	85.993	26.767	36.2276	20.093	50.504	98.6241	14.3613	233.326	38.6486	60.3066	22.8764	25.1319	103.562	57.6309	75.9687	85.8438	66.6164
FGG	ENSBTAG00000006745	6.75378	0.205396	0.0836644	2.45499	0.0140887	0.410447	2.56244	1.78081	3.58504	4.90468	4.41519	0	1.17386	0	3.53283	23.7808	14.9804	4.75732	2.82807	10.0361	7.73205	5.54628	1.0545	3.27048	50.1392	28.5071	0	0	24.1694	8.27312	2.74979	13.6577	0	1.41146	3.01396	0	8.10609	2.39355	10.4086	0	2.43663	3.3891	0	5.09323	1.85906	17.4355	4.51809	0.994274
RASGRP3	ENSBTAG00000008006	84.315	-0.214054	0.0880254	-2.43173	0.015027	0.410447	89.6854	77.0201	84.2485	71.7867	66.2279	43.5322	70.4315	68.6912	63.5909	27.3479	59.9215	131.619	114.537	69.1379	48.3253	74.8747	84.3604	104.655	59.949	126.423	57.5262	115.527	39.4343	102.587	86.8933	74.3586	88.4473	77.1601	65.3024	44.4916	75.6568	98.1357	104.086	117.703	63.3524	108.451	111.951	103.562	96.6713	113.33	173.194	130.25
CCM2	ENSBTAG00000008090	620.071	0.162721	0.0663299	2.45321	0.0141587	0.410447	612.423	586.778	668.61	529.706	679.939	1281.41	684.359	643.691	642.975	1226.49	678.883	485.246	630.659	534.146	681.387	647.066	595.795	446.42	635.459	655.664	548.831	439.692	669.111	443.439	629.701	478.02	721.544	672.328	634.94	555.544	632.275	684.557	662.679	505.945	660.327	515.143	427.243	448.204	641.377	737.27	534.641	665.169
ITGA11	ENSBTAG00000008380	111.696	-0.248314	0.10122	-2.45321	0.0141587	0.410447	92.2478	94.8282	121.891	56.6268	97.1342	94.8779	68.0838	148.96	90.6759	49.3452	83.073	142.72	154.13	81.4043	94.7176	85.0429	59.0523	89.9381	102.458	142.536	66.8547	84.4899	103.038	104.241	68.7447	119.378	80.3009	83.2764	61.2838	27.657	154.016	62.2324	60.7167	91.3513	104.775	88.9638	36.5555	101.865	159.879	127.03	209.338	95.4503
Novel	ENSBTAG00000008633	192.727	0.163117	0.066843	2.4403	0.0146752	0.410447	164.85	166.061	172.082	165.867	196.034	335.979	207.773	214.564	226.101	379.304	258.752	185.535	155.544	180.651	248.392	213.532	220.391	197.864	210.366	162.367	175.688	175.877	265.863	143.952	187.535	175.021	197.843	211.72	185.861	188.789	162.122	114.891	255.877	161.621	163.863	160.982	198.771	154.495	197.061	124.539	192.772	155.107
SORT1	ENSBTAG00000008849	734.998	-0.241391	0.0983442	-2.45455	0.0141062	0.410447	818.272	733.695	632.76	785.641	507.747	129.48	829.918	618.221	1069.27	216.405	307.098	808.744	739.54	650.119	770.305	616.561	653.793	639.378	841.466	651.946	539.502	681.092	873.915	663.504	1011.37	454.751	830.939	776.776	744.447	530.292	645.785	2175.74	305.318	758.918	573.826	682.056	897.896	1042.41	1061.52	805.767	915.667	448.418
PPP6R3	ENSBTAG00000009584	1084.17	-0.134307	0.0546532	-2.45745	0.0139928	0.410447	1091.6	970.097	1082.68	1282.8	825.641	811.485	878.046	975.569	724.23	602.843	815.069	1156.03	1080.32	1304.7	965.54	1056.57	1003.89	1236.24	783.697	955.609	1267.13	1207	968.048	1240.97	1092.22	940.359	1042.75	1204.45	1040.82	1076.22	1079.46	1069.92	923.761	1124.32	850.384	1126.87	1101.24	1122.21	1186.08	1293.96	1338.86	1176.23
SF3B5	ENSBTAG00000009795	362.84	0.202942	0.0825419	2.45865	0.0139459	0.410447	292.972	292.944	277.841	309.441	492.735	767.953	420.241	368.154	467.511	1020.79	460.306	218.837	328.056	354.611	478.421	384.542	389.112	264.909	388.034	313.579	278.302	270.713	426.145	306.105	355.272	270.119	372.41	390.505	437.024	337.896	302.627	229.781	413.741	258.243	315.544	255.877	226.187	241.08	343.927	298.893	204.82	379.813
Novel	ENSBTAG00000009850	6.41447	0.254051	0.104185	2.43847	0.0147497	0.410447	1.70829	16.4725	8.9626	6.6882	4.41519	1.11621	7.04315	5.40268	2.35522	6.53972	17.7041	3.17155	5.65614	13.3815	10.6316	7.39503	7.38153	3.27048	9.80984	4.95776	1.55476	6.89714	10.1766	4.96387	3.8497	6.57593	2.32756	3.76391	8.03722	6.01238	8.10609	0	12.1433	10.5405	14.0106	4.23637	11.4236	3.39549	1.85906	8.71773	3.01206	3.9771
PKD2L1	ENSBTAG00000010742	1.23109	0.17256	0.0704092	2.45082	0.0142531	0.410447	0	0	1.79252	7.13408	1.76608	1.11621	5.86929	0	1.17761	0.59452	0.680926	0	0	0	0	1.84876	1.0545	0	4.35993	1.23944	1.55476	1.72428	2.54415	0	0	1.01168	1.16378	0	0	2.40495	0	0	0	3.51351	1.82747	1.69455	0	0	0	0	1.50603	0
IPMK	ENSBTAG00000011197	45.6976	-0.244519	0.100292	-2.43806	0.0147661	0.410447	63.2068	49.8627	51.9831	42.3586	20.3099	10.0459	32.868	22.3825	31.7955	8.9178	17.0232	58.6736	38.1789	49.0656	25.1292	36.9752	33.7441	65.4095	30.5195	47.0988	57.5262	77.5928	16.537	54.6026	42.8967	83.4638	36.0772	47.5193	38.1768	28.8594	63.4977	81.3809	24.2867	73.7837	62.1341	92.3529	111.951	64.5143	85.5169	44.834	43.6749	41.7595
B4GALT2	ENSBTAG00000011879	422.348	0.16772	0.0688325	2.43664	0.0148246	0.410447	420.24	350.82	491.151	389.699	520.109	678.656	473.065	500.134	546.411	768.714	575.383	312.397	441.179	421.518	494.851	422.441	405.984	320.507	462.152	454.875	421.34	346.581	513.918	337.543	422.367	363.7	516.719	444.141	511.368	334.289	479.61	390.149	396.393	342.567	445.903	270.28	265.028	271.639	455.47	351.2	314.761	423.561
CNKSR3	ENSBTAG00000012674	91.2027	-0.184754	0.0759155	-2.43368	0.0149463	0.410447	83.7063	72.1229	103.966	88.2843	106.848	59.1592	61.0406	84.8992	103.63	115.337	123.929	98.3179	70.7017	61.332	71.5215	49.9165	61.1613	94.8438	75.2087	102.874	74.6285	101.733	95.4056	89.3497	80.2938	88.0164	76.8095	106.801	75.3489	54.1115	71.6038	126.858	83.2686	75.5405	96.856	110.146	125.66	62.8165	92.9531	88.4226	141.567	105.393
BTBD6	ENSBTAG00000012751	622.442	0.180341	0.0740813	2.43436	0.0149181	0.410447	683.317	634.414	777.954	514.992	840.652	1327.17	671.447	739.395	697.145	1121.86	623.728	478.903	664.596	556.449	665.923	660.007	671.719	487.301	635.459	690.369	587.7	441.417	493.565	493.078	613.202	443.117	856.542	811.592	746.456	426.879	667.401	495.466	581.145	439.189	622.559	346.535	491.215	560.256	773.37	653.829	460.846	741.729
YIPF5	ENSBTAG00000012758	227.504	-0.170745	0.0699129	-2.44226	0.0145956	0.410447	200.724	212.362	225.858	223.386	218.11	43.5322	179.6	187.55	219.035	270.507	235.6	267.996	243.214	224.141	159.474	196.893	197.192	256.732	158.047	250.367	244.097	262.091	202.26	228.338	223.833	235.722	161.765	179.256	180.837	210.433	243.183	344.672	248.938	261.756	274.121	259.266	310.722	269.941	312.323	229.152	197.29	207.803
ZMYND12	ENSBTAG00000012979	3.87323	-0.247084	0.100753	-2.45236	0.0141922	0.410447	5.97902	3.56162	0	2.2294	6.18127	3.34863	1.17386	0	0	2.37808	0.680926	11.1004	0	4.46051	0.966506	1.84876	3.16351	3.27048	4.35993	6.19721	4.66428	1.72428	3.81622	0	5.49957	8.5993	4.65512	1.88195	4.01861	3.60743	5.40406	4.78711	1.73476	0	1.21831	0	0	6.79098	1.85906	4.98156	4.51809	3.9771
TMOD2	ENSBTAG00000014011	85.8878	-0.246665	0.100485	-2.45474	0.0140986	0.410447	100.789	98.3899	84.2485	80.2585	38.8537	20.0918	45.7805	57.8858	21.197	11.8904	40.1746	123.69	111.709	102.592	42.5263	74.8747	68.5428	119.372	50.1392	130.141	65.3	86.2142	41.9784	92.6589	87.4432	92.5689	36.0772	94.5681	42.1954	58.9214	158.069	172.336	52.0429	147.567	65.1798	94.8947	127.944	149.401	124.557	115.821	144.579	104.399
FOXRED1	ENSBTAG00000014122	240.305	0.182056	0.0748428	2.43251	0.0149948	0.410447	195.6	237.293	231.235	286.701	289.636	481.087	288.769	329.563	214.325	318.663	260.795	188.707	190.895	250.904	278.354	268.994	297.37	225.663	296.475	141.296	250.317	131.046	305.298	198.555	305.776	208.407	253.704	225.834	310.437	306.632	154.016	129.252	325.268	200.27	195.54	173.691	212.479	193.543	172.893	200.508	203.314	303.254
Novel	ENSBTAG00000015272	175.045	0.177369	0.0725717	2.44406	0.0145231	0.410447	164.85	137.568	202.555	154.275	199.567	346.025	136.168	208.389	242.588	344.227	219.939	177.607	205.035	177.305	176.871	162.691	163.448	207.675	174.397	273.916	185.017	174.153	199.716	168.772	194.135	149.223	143.145	138.324	229.061	149.107	185.089	196.271	189.956	151.081	140.715	114.382	100.528	169.774	200.779	169.373	144.579	128.261
WNT10B	ENSBTAG00000015347	2.05754	-0.235446	0.0967233	-2.43422	0.014924	0.410447	1.70829	1.33561	1.79252	0.891761	1.76608	1.11621	1.17386	2.31543	2.35522	1.78356	2.04278	1.58577	2.82807	0	0.966506	2.77314	2.10901	3.27048	1.08998	0	1.55476	5.17285	1.27207	1.65462	1.09991	3.03505	2.32756	0.470488	1.00465	0	0	4.78711	0.867381	1.75676	1.82747	0.847274	2.28472	5.09323	3.71813	1.24539	3.01206	4.97137
VPS51	ENSBTAG00000015499	510.217	0.183647	0.0748613	2.45317	0.0141604	0.410447	428.782	426.505	518.038	516.329	461.829	1088.31	583.407	690.771	564.075	1065.38	492.31	340.941	541.575	470.584	484.22	628.578	610.558	431.703	537.361	591.213	530.173	406.931	530.455	354.089	530.709	473.467	579.563	580.582	633.935	434.094	472.855	347.065	587.217	423.378	437.984	330.437	356.417	458.391	464.766	488.193	242.471	414.612
PABPC4	ENSBTAG00000017125	3691.92	0.143212	0.058844	2.43375	0.0149432	0.410447	3666	3444.54	4434.7	3667.37	4620.94	4972.72	4905.55	3797.31	3806.03	6178.25	2984.5	3404.65	3257.93	3446.86	4526.15	3653.15	4070.39	2438.14	3601.3	2770.15	4280.26	3307.18	3678.84	3353.92	3256.3	2654.65	4155.86	4633.84	4512.9	4212.28	3965.23	4164.78	3268.29	3355.4	2970.86	2917.16	3155.2	2977.84	3058.16	3808.4	2721.4	4091.44
PAOX	ENSBTAG00000018321	159.377	0.203737	0.0829312	2.4567	0.0140221	0.410447	136.663	164.28	155.949	154.275	172.192	383.976	131.472	244.664	118.939	231.268	165.465	122.105	121.607	180.651	216.497	175.632	173.993	161.889	192.927	114.029	135.264	103.457	213.708	135.679	219.433	179.574	147.8	175.022	139.647	197.206	78.3589	90.9551	219.447	133.513	113.912	141.495	86.8194	134.122	87.3759	89.668	111.446	198.855
PPP1R37	ENSBTAG00000018834	388.577	0.160938	0.0656566	2.45121	0.0142377	0.410447	392.907	381.984	354.919	456.581	403.548	1001.24	489.499	424.496	449.847	494.641	403.789	401.201	313.916	342.344	434.928	368.827	388.058	416.986	471.962	301.184	334.274	279.334	422.329	347.471	422.367	374.322	493.443	332.165	398.847	352.326	329.648	277.652	412.873	342.567	413.618	374.495	354.132	381.992	382.967	292.666	287.652	392.738
BIN1	ENSBTAG00000019177	17954.7	0.17653	0.0725362	2.43368	0.0149462	0.410447	17112	16150.6	20040.4	18332.8	18119.1	41348.9	25863.6	21889.3	24384.8	34271.7	16678.6	15629.4	18267.9	17162.9	20794.4	16842.2	18084.8	15194.6	19772.3	16348.2	18553	16706.6	22406.3	13708.6	15641.9	13931.4	23163.9	17849.9	20975.1	16679.6	13987.1	17283.9	14593.7	14900.8	19342	11831.3	13128	14351	17205.6	14176.3	10421.7	16151
MAGOHB	ENSBTAG00000019235	34.1872	-0.187531	0.0770436	-2.43408	0.0149295	0.410447	33.3117	25.8218	34.0579	38.3457	37.9706	11.1621	23.4772	23.9261	35.3283	43.4	38.1319	38.0585	32.5228	34.569	28.0287	32.3533	20.0356	26.1638	23.9796	22.3099	43.5333	55.1771	40.7064	44.6748	25.848	42.4907	29.0945	33.8751	22.1023	30.0619	29.7223	31.1162	38.1648	35.1351	37.7678	38.1273	36.5555	59.421	35.3222	32.3801	22.5905	30.8225
SNX17	ENSBTAG00000019515	539.691	0.141727	0.0576918	2.45662	0.0140251	0.410447	512.488	531.127	460.678	501.169	648.15	836.042	584.581	539.496	648.863	1054.68	663.222	450.359	408.656	529.686	597.301	542.611	620.049	420.256	585.32	472.227	500.633	506.939	574.978	546.026	563.706	539.732	640.079	554.235	551.554	590.416	429.623	495.466	516.092	546.351	556.161	401.608	493.5	460.089	464.766	468.266	438.255	519.011
POLR2E	ENSBTAG00000020776	1187.77	0.188241	0.076948	2.44634	0.0144315	0.410447	1052.31	1015.95	1021.74	1156.61	1525.01	2889.87	1375.76	1387.72	1348.36	2498.17	1483.74	892.79	1061.94	1390.56	1506.78	1229.42	1340.28	824.16	1142.3	929.581	1029.25	919.043	1347.13	714.797	1316.05	920.125	1430.29	1310.78	1402.49	1286.65	893.021	952.635	1275.05	908.242	1023.38	817.619	765.382	870.943	929.531	978.876	917.173	1141.43
PELI1	ENSBTAG00000020865	187.441	-0.204634	0.084163	-2.4314	0.0150405	0.410447	190.475	210.136	161.327	198.863	155.415	39.0674	104.473	187.55	201.371	184.896	157.975	202.979	182.41	159.463	165.273	171.935	120.214	188.052	190.747	178.48	150.812	218.984	125.935	155.535	127.59	203.854	171.076	195.253	140.651	99.8056	197.248	251.323	218.58	214.324	243.663	309.255	290.16	212.218	239.819	211.716	435.243	194.878
DDX23	ENSBTAG00000021810	863.444	0.119685	0.0491513	2.43503	0.0148907	0.410447	892.583	834.756	883.713	874.371	928.956	1187.65	1058.82	862.113	1055.14	972.04	1036.37	754.828	848.42	905.484	1051.56	883.707	985.962	835.607	869.805	1068.4	935.966	755.236	913.349	721.416	898.63	848.296	998.524	817.238	1007.67	1054.57	871.405	916.731	838.758	751.891	664.591	798.979	820.215	833.592	836.578	860.564	652.112	706.929
CXXC1	ENSBTAG00000021884	362.853	0.193346	0.0792252	2.44046	0.0146685	0.410447	349.346	438.08	367.467	393.266	435.338	890.736	481.282	437.617	249.653	364.441	436.474	285.439	330.884	371.338	416.564	454.795	468.2	268.179	410.923	210.705	326.5	224.157	432.505	324.306	435.016	433	368.918	365.569	350.624	392.007	276.958	126.858	458.845	326.756	322.853	340.604	260.458	273.337	219.369	239.115	259.037	409.641
R3HCC1	ENSBTAG00000025830	297.611	0.184569	0.0749867	2.46135	0.0138414	0.410447	233.182	337.019	274.256	295.619	325.841	583.778	278.204	366.61	406.275	615.328	259.433	269.581	289.877	335.653	326.679	346.642	345.877	163.524	386.944	298.705	206.783	210.363	347.276	221.72	313.476	267.59	294.436	303.465	320.484	336.693	259.395	311.162	328.737	233.648	248.536	205.04	178.208	205.427	273.282	306.366	260.543	356.944
FAM84B	ENSBTAG00000026172	36.3705	-0.215528	0.0884964	-2.43545	0.0148734	0.410447	31.6034	47.1915	34.0579	29.874	24.7251	14.5107	26.9987	32.4161	32.9731	25.5644	34.7272	42.8159	49.4912	24.5328	24.1627	38.8239	23.1991	42.5162	22.8896	68.1693	32.65	62.0742	25.4415	34.7471	31.3476	42.9965	13.9654	26.8178	37.1721	19.2396	44.5835	52.6582	30.3583	49.1891	25.5846	43.211	41.125	30.5594	37.1813	49.8156	51.2051	35.7939
MPST	ENSBTAG00000030648	275.403	0.201502	0.0818725	2.46116	0.0138487	0.410447	231.474	262.225	252.745	282.242	354.981	594.94	308.725	379.731	414.519	722.936	371.786	260.067	248.87	249.789	399.167	205.212	227.773	255.097	275.765	228.057	242.543	227.605	321.835	195.246	221.083	199.807	318.876	257.357	378.754	252.52	237.779	189.091	231.591	187.973	212.596	246.557	182.778	207.125	228.665	300.139	356.929	245.586
SLC22A4	ENSBTAG00000031209	136.034	-0.254044	0.104499	-2.43108	0.0150541	0.410447	65.7693	83.6982	55.5681	214.914	260.496	82.5996	43.4328	249.295	126.004	92.7451	73.54	171.263	206.449	57.9866	175.904	68.4041	93.8509	62.1391	199.467	38.4227	62.1904	48.2799	83.9569	110.86	443.266	291.87	41.8961	233.833	73.3396	144.297	54.0406	138.826	229.856	179.189	47.5143	92.3529	93.6736	278.43	109.685	70.9872	120.483	113.347
Novel	ENSBTAG00000031758	0.528224	0.115111	0.0469003	2.45438	0.0141127	0.410447	0	1.78081	0	0	0.883038	0	0	1.54362	0	4.75616	0	0	0	0	0	2.77314	6.32703	0	0	0	0	0	0	0	0	0.505841	2.32756	0	0	3.60743	0	0	0	0	0	0	0	0	0	3.73617	0	0
COL9A1	ENSBTAG00000035054	0.65849	0.170131	0.0696447	2.44285	0.0145719	0.410447	0	1.33561	1.79252	1.33764	0	5.58105	1.17386	0	0	2.9726	0.680926	0	0	0	1.93301	0	0	1.63524	2.17996	0	0	1.72428	0	1.65462	1.09991	0.505841	0	0.940976	2.0093	1.20248	1.35102	0	0	0	0	0.847274	0	0	0	1.24539	0	0
ZBTB6	ENSBTAG00000039815	73.5079	-0.229845	0.0938718	-2.4485	0.0143452	0.410447	84.5605	83.6982	75.2859	85.1631	47.6841	4.46484	63.3883	55.5704	34.1507	13.0794	44.2602	82.4602	63.6315	80.2892	62.8229	77.6479	66.4338	116.102	55.5891	71.8876	66.8547	136.218	38.1622	92.6589	90.743	82.9579	51.2063	76.2191	53.2466	67.3387	62.1467	100.529	46.8386	121.216	62.7432	80.491	91.3889	100.167	57.6309	84.6865	91.8679	90.479
Novel	ENSBTAG00000040381	67.3496	-0.207624	0.0846388	-2.45306	0.0141647	0.410447	52.1029	86.8146	77.0784	72.2326	37.0876	26.7891	66.9099	57.114	48.282	30.3205	40.8556	71.3598	55.1473	56.8715	56.0574	67.4797	63.2703	81.7619	42.5093	49.5776	91.7309	100.008	27.9856	76.1127	73.1443	57.6659	45.3874	68.6913	44.2047	99.8056	68.9018	69.4131	38.1648	94.8648	68.2256	88.9638	118.806	74.7007	55.7719	70.9872	90.3619	57.6679
Novel	ENSBTAG00000047150	115.584	0.218982	0.0900147	2.43274	0.014985	0.410447	91.3937	148.253	112.929	152.045	165.128	309.19	178.426	171.342	71.8342	86.7999	132.781	104.661	83.428	140.506	143.043	153.447	153.958	109.561	116.628	47.0988	108.833	70.6956	147.561	86.0404	152.888	148.717	112.887	116.211	125.581	147.905	66.1997	52.6582	151.792	105.405	91.3736	116.077	57.118	113.749	44.6175	58.5333	102.41	128.261
AIFM2	ENSBTAG00000001165	150.168	0.171632	0.0707585	2.4256	0.0152832	0.413662	146.059	146.027	138.024	150.708	196.917	317.004	132.646	158.993	110.695	195.003	165.465	118.933	169.684	123.779	165.273	140.506	133.922	188.052	196.197	179.719	119.717	151.737	190.811	114.169	140.239	157.822	123.361	123.738	157.73	150.31	187.791	124.465	185.62	128.243	143.152	134.717	121.09	139.215	120.839	159.41	126.507	165.05
C3orf14	ENSBTAG00000001889	6.51112	0.253582	0.104639	2.4234	0.0153761	0.413662	6.83317	2.22602	1.79252	4.90468	7.0643	3.34863	7.04315	3.08724	8.24327	6.53972	26.5561	7.92886	0	7.80589	5.79904	6.47066	5.27252	8.17619	7.62987	7.43665	0	1.72428	10.1766	6.61849	5.49957	7.58762	5.8189	4.70488	5.02326	6.01238	10.8081	2.39355	11.276	14.054	9.13736	4.23637	11.4236	3.39549	7.43625	11.2085	9.03619	0.994274
MYOZ2	ENSBTAG00000002574	5592.26	-0.249014	0.102724	-2.42411	0.0153461	0.413662	6506.89	4246.79	5719.93	5467.83	7317.74	178.594	4640.26	6221.57	8258.57	5820.35	3510.17	6266.97	6627.58	5451.86	3174.97	2607.67	2792.33	5126.47	7648.4	4981.31	4216.51	4003.79	3703.01	5260.05	6204.07	2979.91	6001.62	3979.86	4882.61	2694.75	5702.63	14110	2973.38	4643.1	5261.9	9137.85	8880.71	6094.9	5329.93	10286.9	21078.4	5663.39
VEZF1	ENSBTAG00000004193	1000.18	-0.135029	0.055731	-2.42287	0.0153985	0.413662	1219.72	1107.67	1057.59	1159.29	827.407	760.139	955.521	945.469	714.809	501.775	744.933	1141.76	1153.85	1096.17	782.87	1154.55	948	1000.77	774.977	992.792	1206.49	993.187	670.383	1163.2	1126.31	1169.5	898.439	846.879	851.945	1059.38	1118.64	1026.83	912.485	1011.89	1087.96	1017.58	1153.78	967.714	1083.83	1062.32	1344.89	1152.36
SGPP1	ENSBTAG00000004430	68.7677	-0.213321	0.0880158	-2.42366	0.0153649	0.413662	90.5395	81.9174	66.3233	58.4103	35.3215	27.9053	35.2157	60.2013	48.282	79.6657	51.0695	76.1171	73.5298	41.2597	45.4258	65.6309	62.2158	76.8562	40.3293	80.5637	102.614	122.424	33.0739	99.2774	70.3945	62.7243	27.9307	55.0471	44.2047	39.6817	104.028	119.678	79.7991	80.8107	80.4088	72.8656	100.528	88.2827	91.0941	84.6865	94.88	53.6908
TSACC	ENSBTAG00000006373	5.24492	0.253874	0.104699	2.42479	0.0153173	0.413662	5.97902	3.56162	1.79252	5.79644	8.83038	1.11621	4.69543	3.85906	4.71044	13.674	7.49019	3.17155	7.07017	12.2664	8.69856	8.31941	5.27252	0	7.62987	8.67609	4.66428	3.44857	8.90452	4.96387	7.14945	2.02336	9.31024	6.58683	3.01396	3.60743	10.8081	4.78711	10.4086	8.78378	3.65494	4.23637	0	0	5.57719	4.98156	1.50603	6.95992
SMPD1	ENSBTAG00000015628	189.023	0.15855	0.0653602	2.42578	0.0152754	0.413662	228.911	173.629	157.742	145.803	210.163	398.487	187.817	203.758	211.97	325.202	228.11	202.979	147.06	199.608	212.631	159.918	164.503	166.794	194.017	185.916	192.79	168.98	200.988	198.555	163.887	178.056	181.55	170.787	217.005	193.599	195.897	98.1357	202.1	173.919	144.37	128.786	162.215	191.845	184.047	185.563	161.145	186.924
GATSL3	ENSBTAG00000018084	159.517	0.17773	0.0732359	2.42682	0.015232	0.413662	113.601	169.622	139.817	167.651	148.35	305.842	140.863	120.403	195.483	370.98	215.173	139.548	117.365	148.312	177.837	158.069	149.74	150.442	214.726	184.677	115.052	132.77	195.899	142.298	147.939	165.916	147.8	206.074	133.619	129.867	168.877	160.368	163.935	142.297	162.036	122.007	102.812	130.726	152.443	127.03	125.001	127.267
Novel	ENSBTAG00000026247	9.1922	-0.249246	0.10275	-2.42575	0.015277	0.413662	4.27073	8.90406	17.9252	7.13408	4.41519	1.11621	10.5647	1.54362	0	0.59452	2.04278	12.6862	11.3123	8.92102	3.86602	5.54628	2.10901	6.54095	3.26995	8.67609	4.66428	17.2428	1.27207	6.61849	12.649	15.1752	11.6378	13.1737	3.01396	9.61981	6.75508	2.39355	6.93905	7.02702	7.30989	9.32001	0	25.4662	3.71813	9.96311	22.5905	12.9256
SURF1	ENSBTAG00000030384	828.591	0.146708	0.0605615	2.42247	0.0154155	0.413662	829.376	856.571	890.883	708.058	1095.85	1667.62	1082.3	842.818	1064.56	1325.78	870.904	683.468	731.056	725.948	923.013	803.286	860.476	708.058	809.856	673.017	680.985	655.228	838.297	603.938	752.342	720.824	716.889	827.589	898.159	800.849	775.483	878.435	945.445	713.243	1013.64	749.837	710.548	748.705	896.068	772.141	743.979	746.7
C3orf70	ENSBTAG00000005212	32.0727	-0.227256	0.0938479	-2.42154	0.015455	0.414067	31.6034	31.6094	35.8504	23.1858	19.4268	26.7891	18.7817	18.5235	22.3746	2.9726	17.0232	38.0585	31.1087	33.4538	29.9617	22.1851	26.3626	39.2457	22.8896	42.141	27.9857	36.21	16.537	34.7471	21.4483	40.9731	17.4567	32.9342	20.093	33.6693	33.7754	64.626	24.2867	38.6486	46.296	44.0582	47.9792	50.9323	37.1813	43.5886	57.2292	29.8282
KCNS3	ENSBTAG00000019212	69.0519	0.240242	0.099277	2.41992	0.0155239	0.41526	57.2278	56.986	60.9457	70.0032	49.4501	161.851	65.7361	80.2684	30.6178	67.1808	111.672	85.6317	73.5298	160.578	56.0574	73.9503	68.5428	47.4219	71.9388	94.1975	40.4238	44.8314	61.0596	57.9118	97.8924	52.6075	37.241	54.5766	47.2186	199.611	86.465	55.0518	98.0141	63.2432	79.1905	42.3637	34.2708	76.3985	42.7584	82.1957	58.7352	36.7881
Novel	ENSBTAG00000003280	17.1123	0.236794	0.0978945	2.41887	0.0155686	0.415422	21.3537	12.9109	16.1327	15.1599	17.6608	5.58105	18.7817	14.6644	21.197	42.2109	11.5757	12.6862	8.4842	17.842	16.4306	16.6388	23.1991	26.1638	20.7097	18.5916	18.6571	10.3457	26.7136	29.7832	17.0487	13.1519	23.2756	12.7032	20.093	20.4421	0	9.57422	15.6129	35.1351	31.067	9.32001	22.8472	8.48872	26.0269	18.6808	18.0724	10.937
PPP2R5B	ENSBTAG00000007061	270.504	0.15587	0.0644757	2.41749	0.0156279	0.415422	219.516	327.224	285.011	292.943	321.426	513.457	260.597	316.443	354.46	332.337	300.288	260.067	258.768	240.868	315.081	281.936	295.261	264.909	318.275	188.395	216.112	258.643	295.121	221.72	259.58	245.839	401.504	274.765	281.303	220.053	266.15	165.155	350.422	226.621	221.124	242.32	262.743	259.755	156.161	255.305	256.025	336.065
PYROXD2	ENSBTAG00000014313	71.5727	0.218604	0.0904026	2.41811	0.0156013	0.415422	75.1649	60.5476	95.0036	57.5186	73.2922	213.196	43.4328	69.463	82.4327	129.605	90.5632	55.502	87.6701	88.0951	75.3875	72.1016	48.5072	42.5162	51.2291	71.8876	59.0809	62.0742	83.9569	41.3656	73.6943	53.1133	75.6457	106.801	127.591	66.1362	81.0609	57.4453	83.2686	73.7837	51.1692	70.3237	34.2708	66.212	40.8994	83.4411	52.7111	52.6965
QARS	ENSBTAG00000018928	887.244	0.105694	0.0437143	2.41784	0.0156128	0.415422	811.439	781.331	908.808	841.376	1027.86	1380.75	801.745	947.012	849.056	1273.46	838.901	759.585	988.41	877.606	940.411	939.169	879.457	869.947	907.955	953.13	803.811	670.746	997.306	868.677	849.684	827.05	843.741	900.985	902.177	830.911	957.87	849.712	974.069	720.27	842.465	753.227	749.389	706.262	1024.34	951.477	876.51	826.242
IFRD2	ENSBTAG00000000480	672.778	0.19909	0.0836536	2.37993	0.017316	0.416297	575.695	600.579	539.549	595.696	708.196	2031.5	781.79	605.872	594.693	1391.18	533.165	726.284	468.045	683.573	792.535	723.789	771.897	611.579	729.198	428.847	783.6	482.799	896.812	483.15	718.794	578.176	785.552	1031.31	576.67	727.498	567.426	540.943	801.46	430.405	711.496	500.739	516.347	565.349	602.336	417.205	331.327	650.255
Novel	ENSBTAG00000001055	2306.57	0.0993772	0.0416111	2.38824	0.0169295	0.416297	2379.65	2419.23	2507.74	2075.13	2611.14	1656.46	2868.91	2682.82	2745.01	3137.28	2309.7	2288.27	2446.28	2309.43	2233.6	2473.64	2280.89	1980.27	2179.96	2387.16	2056.95	1948.44	2589.94	2238.71	2403.31	2146.79	2659.24	2602.74	2120.82	2321.98	2087.32	2060.85	2773.88	2250.4	2383.63	2202.91	2334.99	2285.16	2348	2178.19	1986.46	2120.79
Novel	ENSBTAG00000001143	34.3355	0.243028	0.102974	2.3601	0.0182701	0.416297	19.6454	68.5613	51.9831	37.4539	99.7833	7.81347	107.995	47.8523	23.5522	23.7808	30.6417	20.615	50.9052	18.9572	84.086	35.1264	33.7441	22.8933	27.2495	45.8593	23.3214	60.3499	26.7136	24.8194	23.6482	44.0082	36.0772	24.4654	547.535	31.2644	64.8487	28.7227	26.8888	35.1351	38.9861	52.531	41.125	27.1639	27.8859	18.6808	13.5543	13.9198
APLP1	ENSBTAG00000001151	150.412	0.186214	0.0777216	2.3959	0.0165795	0.416297	177.662	143.355	170.289	166.313	133.339	286.866	177.253	218.423	241.41	230.079	195.426	125.276	172.512	143.851	176.871	176.556	163.448	163.524	153.687	140.057	141.483	181.05	157.737	120.788	111.091	106.732	178.058	160.436	155.721	159.929	176.983	177.123	176.078	84.3242	129.751	97.4365	82.25	110.353	111.544	110.84	128.013	152.124
CYP7B1	ENSBTAG00000001299	13.792	-0.241445	0.101449	-2.37996	0.0173145	0.416297	10.2498	8.45886	7.17008	16.9435	9.71342	4.46484	4.69543	15.4362	5.88805	1.78356	10.2139	12.6862	26.8666	14.4967	8.69856	8.31941	12.6541	14.7171	13.0798	17.3522	13.9928	20.6914	8.90452	26.474	17.0487	17.1986	3.49134	9.88025	15.0698	12.0248	14.8612	9.57422	11.276	19.3243	14.0106	12.7091	20.5625	30.5594	9.29531	19.9262	21.0844	11.9313
WNT5B	ENSBTAG00000001341	8.00516	0.250311	0.104682	2.39116	0.0167953	0.416297	4.27073	16.9177	10.7551	7.57997	11.4795	39.0674	16.434	6.9463	9.42088	9.51232	13.6185	1.58577	9.89824	4.46051	11.5981	11.0926	8.43604	6.54095	5.44991	7.43665	3.10952	8.62142	10.1766	11.5824	6.59949	8.09346	3.49134	7.05732	8.03722	2.40495	6.75508	4.78711	8.67381	3.51351	6.70073	11.8618	13.7083	8.48872	5.57719	6.22695	3.01206	7.95419
WBSCR27	ENSBTAG00000001374	7.18091	0.251772	0.104696	2.40479	0.0161816	0.416297	11.1039	7.12325	7.17008	7.13408	12.3625	21.208	15.2602	5.40268	5.88805	17.8356	12.9376	7.92886	4.2421	10.0361	1.93301	10.1682	6.32703	4.90571	8.71985	11.155	7.7738	5.17285	6.36037	6.61849	7.6994	10.6227	9.31024	5.64586	6.02791	2.40495	1.35102	2.39355	12.1433	5.27027	7.91905	4.23637	4.56944	8.48872	5.57719	2.49078	15.0603	2.98282
OGFOD2	ENSBTAG00000001593	79.7628	0.188887	0.07972	2.36938	0.017818	0.416297	79.4356	56.986	78.8709	71.3408	82.1225	165.199	53.9975	92.6173	71.8342	127.227	114.396	65.0167	59.3894	83.6346	115.981	73.9503	113.886	107.926	80.6586	50.8171	77.738	60.3499	132.296	77.7673	80.8437	71.3236	66.3355	90.8042	112.521	97.4006	54.0406	83.7744	84.136	86.081	49.9509	58.4619	38.8403	66.212	55.7719	59.7787	61.7473	64.6278
NR2C2AP	ENSBTAG00000001763	67.8006	0.19309	0.0818061	2.36034	0.0182582	0.416297	47.8322	68.1161	53.7756	75.3538	85.6547	109.389	119.734	84.8992	94.2088	112.959	95.3296	44.4016	41.007	55.7564	73.4545	80.421	93.8509	57.2333	91.5585	22.3099	71.519	46.5557	80.1407	49.6387	69.2946	73.347	80.3009	67.7503	75.3489	78.161	36.4774	45.4775	72.86	57.9729	74.9264	65.2401	41.125	67.9098	53.9128	58.5333	66.2654	61.645
SIRT2	ENSBTAG00000001776	1638.74	0.140601	0.0594761	2.364	0.018079	0.416297	1640.82	1486.09	1817.62	1414.33	1744.88	2949.03	1719.7	1727.31	1751.11	2877.48	1423.14	1454.15	1630.38	1528.84	1953.31	1657.41	1787.39	1450.46	1607.72	1795.95	1741.33	1388.05	1746.56	1295.57	1472.79	1419.39	1825.97	1807.15	1649.64	1752.01	1844.14	1395.44	1679.25	1307.03	1665.44	1148.06	1183.49	1417.62	1686.17	1660.1	992.475	1590.84
LONP1	ENSBTAG00000001795	953.459	0.169119	0.0711298	2.37761	0.0174252	0.416297	887.458	840.098	867.58	1037.56	880.389	2570.63	954.347	1192.45	1103.42	1612.34	853.2	881.69	873.873	977.967	1148.21	928.077	880.511	958.25	971.174	917.186	875.33	791.446	1060.91	747.89	1030.62	817.945	1226.62	1007.32	1095.07	998.056	733.601	933.486	1032.18	785.269	753.528	696.459	705.979	748.705	1028.06	829.429	677.714	891.864
ARHGEF5	ENSBTAG00000001815	0.426289	0.144285	0.060038	2.40323	0.0162509	0.416297	0	0.445203	1.79252	0.891761	0.883038	1.11621	0	2.31543	0	1.18904	0	0	0	0	0	0	1.0545	0	0	0	0	0	0	0	0	0	1.16378	0.470488	0	0	2.70203	0	0	0	0.609157	0	0	0	1.85906	1.24539	0	0
PNKP	ENSBTAG00000001834	201.372	0.186815	0.0780782	2.39267	0.0167264	0.416297	235.744	240.41	179.252	185.04	246.368	549.176	260.597	234.631	168.398	177.761	232.196	231.523	168.27	182.881	268.689	250.507	216.173	199.499	249.606	90.4792	171.024	120.7	245.51	180.354	230.432	207.395	189.696	181.608	205.954	234.483	159.42	110.104	228.989	210.811	171.782	228.764	175.924	162.983	122.698	117.067	180.724	190.901
TMTC2	ENSBTAG00000002888	54.7182	-0.212033	0.0879397	-2.41112	0.0159037	0.416297	68.3317	57.4312	35.8504	52.6139	33.5554	25.6728	36.3896	58.6576	34.1507	6.53972	34.7272	69.774	55.1473	59.1018	37.6937	48.9921	45.3437	44.1514	55.5891	74.3665	38.869	56.9014	44.5226	72.8034	47.2963	71.3236	33.7496	56.4586	54.2512	46.8966	67.5508	64.626	46.8386	66.7567	48.7326	92.3529	93.6736	57.7233	66.9263	62.2695	61.7473	55.6794
ICT1	ENSBTAG00000003303	416.267	0.168627	0.0708755	2.3792	0.0173504	0.416297	373.262	322.772	353.127	357.596	433.572	698.748	478.934	419.093	459.268	994.632	483.458	299.711	378.961	388.064	635.961	388.239	414.42	405.539	450.162	324.734	413.566	324.165	440.138	377.254	474.063	360.159	460.857	446.023	557.582	424.474	287.766	421.266	461.447	393.513	410.572	313.491	340.424	344.642	537.269	327.537	341.869	371.859
NUDT18	ENSBTAG00000003483	50.6632	0.195852	0.0823909	2.37711	0.0174488	0.416297	51.2488	48.5271	34.0579	44.1421	60.9296	112.737	63.3883	66.3758	57.7029	79.0712	64.0071	55.502	25.4526	41.2597	57.0239	56.3871	53.7797	49.0571	44.6893	34.7044	38.869	29.3128	82.6848	47.9841	49.4962	46.5374	45.3874	50.3422	65.3024	78.161	37.8284	50.2646	53.7776	45.6756	43.2502	28.8073	36.5555	33.9549	42.7584	56.0425	39.1568	56.6736
NTSR2	ENSBTAG00000003691	4.65412	0.242706	0.10183	2.38344	0.0171518	0.416297	3.41659	7.12325	7.17008	3.56704	5.29823	5.58105	16.434	4.63087	4.71044	12.4849	0.680926	6.34309	0	5.57564	1.93301	1.84876	3.16351	1.63524	7.62987	6.19721	4.66428	1.72428	3.81622	0	4.94962	5.56425	8.14646	12.2327	4.01861	6.01238	1.35102	4.78711	1.73476	7.02702	10.3557	2.54182	4.56944	6.79098	5.57719	2.49078	3.01206	2.98282
SSSCA1	ENSBTAG00000003713	219.734	0.182382	0.0767629	2.37591	0.0175057	0.416297	213.537	210.136	195.385	205.105	296.701	590.475	282.9	249.295	246.12	324.013	255.347	172.849	192.309	176.19	275.454	207.061	238.318	206.04	244.156	183.437	268.974	186.223	246.782	160.498	228.782	218.523	282.799	236.656	280.298	257.33	156.718	186.697	227.254	175.676	190.057	162.677	100.528	122.238	200.779	158.164	161.145	200.843
GNB5	ENSBTAG00000003762	65.2066	-0.16173	0.0679987	-2.37843	0.0173864	0.416297	49.5405	70.3421	50.1906	52.168	52.9823	63.624	53.9975	71.0066	87.1431	52.3178	68.0926	72.9455	63.6315	56.8715	56.0574	69.3285	44.2892	68.68	61.039	58.2537	57.5262	50.0042	57.2433	74.4581	59.9453	96.6156	53.5339	41.403	53.2466	45.6941	64.8487	67.0195	72.86	63.2432	96.2469	72.0183	66.2569	64.5143	72.5034	73.478	58.7352	77.5534
MCU	ENSBTAG00000003876	423.887	-0.183151	0.077598	-2.36026	0.0182622	0.416297	493.697	312.978	412.28	437.854	385.888	118.318	430.806	412.919	392.144	161.709	387.447	359.97	417.14	446.051	365.339	360.508	335.332	425.162	469.782	441.241	447.771	412.104	282.4	503.006	515.86	319.692	428.271	386.271	440.038	345.111	576.883	562.485	264.551	488.378	331.991	477.863	594.028	507.625	583.746	515.591	680.726	506.086
VPS36	ENSBTAG00000004307	765.111	-0.161802	0.0679428	-2.38145	0.0172447	0.416297	942.124	629.962	849.655	794.559	672.875	218.777	773.573	739.395	630.021	538.635	584.235	767.514	781.961	848.612	640.794	674.797	666.447	740.763	659.439	810.595	853.564	863.866	652.574	794.219	839.785	846.272	666.846	755.604	710.289	749.143	755.217	1187.2	462.314	957.431	895.461	633.761	669.423	779.265	903.504	855.582	1030.13	694.998
CCDC124	ENSBTAG00000004604	492.735	0.185404	0.0777913	2.38336	0.0171555	0.416297	392.907	385.991	453.508	399.509	505.098	1178.72	615.102	460.771	611.179	1222.33	563.807	379	397.344	423.749	626.296	492.694	527.252	452.961	470.872	478.424	506.852	377.618	538.087	433.511	444.915	452.222	462.021	507.186	494.289	538.71	471.504	533.763	627.117	393.513	486.717	332.131	360.986	329.362	585.605	382.335	296.688	500.12
LRR1	ENSBTAG00000004926	14.0134	-0.221386	0.0938524	-2.35887	0.0183305	0.416297	9.39561	14.6917	8.9626	12.4846	6.18127	2.23242	8.21701	7.71811	12.9537	14.863	12.2567	15.8577	15.5544	4.46051	10.6316	22.1851	18.9811	14.7171	11.9898	17.3522	15.5476	27.5885	16.537	18.2009	12.0991	16.1869	5.8189	14.1146	18.0837	10.8223	10.8081	23.9355	13.8781	17.5676	12.1831	17.7928	20.5625	15.2797	14.8725	13.6993	19.5784	19.8855
DIP2B	ENSBTAG00000005246	460.859	-0.147645	0.0613519	-2.40652	0.0161051	0.416297	478.322	575.648	559.266	481.551	377.057	246.683	483.63	388.221	413.341	220.567	354.082	478.903	482.186	390.295	399.167	430.761	392.276	452.961	369.504	468.509	458.654	491.421	370.174	506.315	448.765	522.534	506.245	450.257	334.549	441.309	486.365	538.55	376.443	565.675	543.368	567.674	708.264	563.651	490.793	417.205	501.508	503.103
POLR3H	ENSBTAG00000005311	53.1868	0.199526	0.0828354	2.4087	0.0160095	0.416297	42.7073	52.534	50.1906	75.7997	52.0992	82.5996	62.2145	32.4161	78.8998	103.446	49.0267	60.2594	41.007	47.9505	56.0574	59.1603	54.8342	47.4219	76.2987	58.2537	49.7524	48.2799	63.6037	49.6387	48.9462	59.6892	46.5512	66.8093	40.1861	62.5288	25.6693	33.5098	85.0034	50.9459	60.9157	37.2801	18.2778	74.7007	50.1947	32.3801	58.7352	47.7252
SUSD5	ENSBTAG00000005327	3.909	-0.244249	0.103546	-2.35884	0.0183322	0.416297	4.27073	1.78081	1.79252	1.78352	2.64911	0	0	0.771811	3.53283	3.56712	5.44741	4.75732	7.07017	3.34538	2.89952	6.47066	4.21802	3.27048	1.08998	6.19721	7.7738	3.44857	0	6.61849	1.09991	1.51752	3.49134	2.35244	5.02326	2.40495	0	0	10.4086	5.27027	1.21831	4.23637	0	5.09323	5.57719	1.24539	7.53016	2.98282
GALNT9	ENSBTAG00000005644	0.530527	0.150143	0.0636429	2.35914	0.0183171	0.416297	0	0.445203	0	0	0	0	1.17386	0	0	1.18904	1.36185	0	0	0	0	0	0	0	3.26995	0	0	0	1.27207	1.65462	0	1.01168	0	0.940976	0	1.20248	2.70203	0	3.46952	0	1.21831	0	0	0	0	1.24539	1.50603	0
PPM1K	ENSBTAG00000005754	244.131	-0.246425	0.104431	-2.35969	0.0182903	0.416297	392.053	145.581	272.463	290.268	218.993	40.1836	90.3871	343.456	175.464	57.0739	288.032	307.64	376.133	241.983	255.158	130.337	98.0689	398.998	102.458	188.395	251.871	387.964	194.627	244.884	329.424	171.48	144.309	128.914	174.809	79.3635	480.961	107.71	157.863	251.216	251.582	410.081	568.896	468.577	306.745	256.55	1031.63	207.803
PPM1J	ENSBTAG00000006081	324.994	0.227196	0.0947572	2.39767	0.0164999	0.416297	372.408	365.067	304.728	462.378	440.636	827.112	488.325	513.254	239.055	311.528	366.338	204.565	305.431	382.489	357.607	321.684	311.079	246.921	447.982	107.831	326.5	318.993	381.622	282.941	365.172	291.364	493.443	329.812	516.391	436.499	145.91	71.8066	464.916	333.783	202.849	262.655	178.208	315.78	145.007	168.128	206.326	302.259
MYO1G	ENSBTAG00000006377	21.0595	0.235576	0.0985112	2.39136	0.0167861	0.416297	14.5205	27.1574	19.7177	21.8481	22.959	32.3701	24.651	18.5235	14.1313	23.1863	39.4937	31.7155	16.9684	23.4177	27.0622	25.8826	20.0356	19.6229	40.3293	29.7466	24.8762	13.7943	17.809	31.4378	10.9991	32.8797	15.1291	13.1737	8.03722	13.2272	21.6162	9.57422	40.7669	33.3783	37.1586	21.1818	9.13889	27.1639	20.4497	9.96311	18.0724	19.8855
RICTOR	ENSBTAG00000006697	529.649	-0.228702	0.0956497	-2.39104	0.0168009	0.416297	714.921	512.429	546.719	625.124	203.982	24.5566	336.897	382.047	301.468	262.183	303.012	746.899	608.035	478.39	376.937	439.08	378.567	763.656	365.144	531.72	586.145	736.269	316.746	597.319	492.762	468.409	572.58	606.93	348.614	429.284	726.846	634.292	325.268	707.972	512.911	690.528	920.743	672.307	448.034	514.346	896.089	536.908
C2orf73	ENSBTAG00000006861	1.48231	-0.214408	0.0898451	-2.38642	0.0170134	0.416297	2.56244	0.890406	0	1.33764	0.883038	0	0	0	1.17761	0.59452	2.7237	0	4.2421	1.11513	0	0.924379	0	1.63524	1.08998	2.47888	1.55476	1.72428	0	0	1.09991	1.51752	0	0.470488	0	1.20248	2.70203	7.18066	1.73476	3.51351	0	3.3891	2.28472	1.69774	1.85906	1.24539	6.02413	1.98855
THTPA	ENSBTAG00000007097	199.661	0.18051	0.0757797	2.38204	0.017217	0.416297	198.162	174.965	224.065	216.252	210.163	370.582	279.378	207.617	146.024	214.622	224.706	122.105	196.551	206.299	259.99	254.204	237.264	220.757	233.256	178.48	217.667	225.881	199.716	221.72	188.085	207.395	233.92	159.966	176.819	304.227	174.281	143.613	234.193	193.243	135.842	133.869	146.222	127.331	148.725	141.974	138.555	176.981
CHSY1	ENSBTAG00000007357	119.655	-0.178159	0.0738051	-2.41391	0.0157824	0.416297	111.039	133.116	118.306	101.661	100.666	41.2998	80.9962	84.1274	122.471	118.904	91.2441	136.376	111.709	94.7859	91.8181	94.2867	99.1234	101.385	110.088	159.888	127.49	144.84	128.479	115.824	101.192	135.565	80.3009	100.214	86.4001	80.5659	176.983	184.304	131.842	142.297	151.071	154.204	221.618	137.517	130.134	156.919	153.615	110.364
ZGPAT	ENSBTAG00000007498	252.997	0.171189	0.0723947	2.36466	0.0180467	0.416297	224.641	236.848	206.14	243.005	290.52	588.243	304.029	246.208	277.916	458.969	314.588	244.209	183.824	228.601	307.349	275.465	271.008	207.675	283.395	159.888	236.324	251.745	290.033	180.354	278.828	231.169	288.618	271.001	300.391	251.318	204.003	160.368	348.687	240.675	210.768	241.473	246.75	205.427	208.215	191.79	168.676	278.397
SLC38A6	ENSBTAG00000007931	21.1034	-0.221345	0.0929096	-2.38237	0.0172016	0.416297	23.062	21.3697	17.9252	23.6317	8.83038	4.46484	15.2602	23.9261	4.71044	21.4027	29.2798	15.8577	29.6947	22.3026	18.3636	25.8826	10.545	24.5286	19.6197	14.8733	21.7667	20.6914	11.4487	39.711	17.0487	26.3037	11.6378	17.4081	18.0837	18.0372	14.8612	19.1484	12.1433	14.054	24.9755	28.8073	34.2708	25.4662	13.0134	14.9447	24.0965	15.9084
42618	ENSBTAG00000008320	70.0393	0.203044	0.0849212	2.39097	0.0168039	0.416297	64.9151	53.4244	75.2859	45.4798	83.0056	74.7861	57.519	67.9194	102.452	117.12	151.166	60.2594	63.6315	46.8354	65.7224	79.4966	68.5428	68.68	83.9286	104.113	52.8619	60.3499	103.038	67.8396	58.8454	64.7477	93.1024	74.3371	46.214	58.9214	114.836	45.4775	60.7167	49.1891	92.5919	66.9346	27.4167	49.2346	40.8994	78.4595	79.8197	55.6794
PLCB1	ENSBTAG00000008338	77.1521	-0.243776	0.101253	-2.40758	0.0160586	0.416297	76.019	48.9723	46.6055	93.189	30.9063	15.6269	88.0394	50.9395	29.4402	17.2411	36.77	80.8744	89.0841	70.253	33.8277	60.0847	68.5428	78.4914	61.039	105.352	87.0666	201.741	30.5298	91.0043	126.49	64.2418	88.4473	57.87	81.3768	104.615	108.081	172.336	58.1145	89.5945	48.7326	62.6983	45.6944	74.7007	74.3625	99.6311	64.7593	98.4332
ENHO	ENSBTAG00000008539	148.063	0.23454	0.0985712	2.3794	0.017341	0.416297	163.142	73.4585	98.5886	74.0161	70.643	231.056	323.985	246.98	146.024	275.857	257.39	123.69	173.926	202.953	153.674	167.313	190.865	45.7867	65.3989	223.099	96.3952	167.256	96.6776	110.86	90.193	122.919	188.532	221.129	110.512	198.409	190.493	143.613	215.111	207.297	216.251	80.491	77.6805	61.1188	91.0941	105.858	60.2413	133.233
ATF6B	ENSBTAG00000008794	401.109	0.158858	0.0659868	2.40742	0.0160658	0.416297	399.741	470.134	414.072	458.811	525.408	798.091	496.542	476.979	354.46	317.474	507.971	374.242	342.196	428.209	452.325	485.299	432.347	304.154	475.232	264.001	370.033	355.202	479.572	405.383	400.919	483.078	389.866	382.036	414.921	437.702	306.68	193.878	475.325	397.027	372.804	445.666	374.694	376.899	277	265.268	409.641	373.847
LPIN3	ENSBTAG00000009165	114.787	0.158788	0.0662563	2.39657	0.0165491	0.416297	128.976	99.2803	130.854	124.401	107.731	206.499	85.6916	115.772	62.4133	92.7451	137.547	120.519	93.3262	132.7	105.349	134.959	103.341	114.467	138.428	96.6764	107.279	124.148	145.016	188.627	127.59	124.943	103.576	122.327	117.544	105.818	117.538	57.4453	134.444	107.162	115.131	101.673	75.3958	98.4692	105.967	104.613	117.47	118.319
RPS6KB2	ENSBTAG00000009175	339.234	0.15329	0.064197	2.38781	0.0169491	0.416297	289.556	337.464	356.712	287.593	482.139	682.005	370.939	409.06	299.113	457.78	356.805	333.012	323.814	333.423	413.665	383.617	395.439	295.978	341.164	219.381	388.69	303.474	358.725	277.977	364.072	364.206	313.057	403.679	368.707	411.247	294.521	303.981	439.762	319.729	258.892	285.531	255.889	286.919	288.155	277.722	254.519	355.95
EHBP1L1	ENSBTAG00000009554	2765.17	0.150155	0.0633417	2.37055	0.0177616	0.416297	2872.49	2787.86	2577.64	2912.94	2469.86	5293.07	3380.71	3539.53	3101.82	3122.42	3718.54	2071.02	2753.12	2863.65	3196.24	2839.69	2873.52	2629.46	2877.55	2644.97	2681.96	2701.95	2579.77	2460.43	2800.38	2783.14	3480.87	3055.35	3248.04	2568.49	2726.35	1720.97	3168.54	2889.86	2692.48	2179.19	2095.09	2190.09	2717.95	1873.07	1811.76	2771.04
PACSIN3	ENSBTAG00000009576	4533.76	0.211236	0.0891217	2.3702	0.0177787	0.416297	3793.26	4547.3	5115.85	5845.49	4901.74	12264.9	8896.67	5056.13	7418.94	7551.59	4890.41	3055.78	3761.33	3938.63	6245.56	4046.93	4012.39	3344.06	5432.47	2724.29	3846.48	2726.09	4964.91	2617.61	5313.14	4188.87	4984.47	4490.81	4599.3	4404.67	3782.84	3001.52	4461.81	3344.86	8519.68	3407.74	3077.52	3461.7	2939.18	2646.45	2149.11	3922.41
RAB32	ENSBTAG00000009784	57.4534	-0.220512	0.091412	-2.41228	0.015853	0.416297	31.6034	52.0888	39.4354	50.8304	57.3975	29.0215	38.7373	37.8187	96.564	134.362	74.2209	69.774	49.4912	22.3026	33.8277	59.1603	48.5072	42.5162	58.859	49.5776	62.1904	55.1771	58.5154	44.6748	59.3954	72.3353	36.0772	48.9308	52.2419	37.2768	37.8284	50.2646	54.645	45.6756	59.0883	54.2255	66.2569	52.6301	50.1947	52.3064	66.2654	65.6221
MLST8	ENSBTAG00000009928	347.195	0.191165	0.0803894	2.37799	0.0174074	0.416297	350.2	347.704	428.412	405.305	515.694	963.29	515.324	318.758	473.399	510.693	352.72	253.724	288.463	286.588	407.866	328.155	305.806	246.921	320.455	235.494	279.857	198.293	428.689	193.591	417.968	312.104	321.203	317.109	385.786	413.652	290.468	459.562	327.87	291.621	480.016	316.033	299.299	234.289	371.813	378.598	316.267	346.007
CANT1	ENSBTAG00000009991	105.497	0.152194	0.0642368	2.36927	0.0178231	0.416297	109.331	119.314	109.344	108.795	118.327	210.964	139.689	109.597	130.715	117.715	87.1585	99.9037	123.021	85.8648	112.115	99.833	111.777	109.561	110.088	115.268	80.8476	91.387	97.9497	82.7312	89.0931	94.0864	95.43	119.034	117.544	107.02	125.644	83.7744	98.0141	93.108	97.4652	87.2692	93.6736	61.1188	92.9531	104.613	126.507	84.5133
DCST2	ENSBTAG00000010638	81.0157	0.191568	0.0794435	2.41137	0.0158927	0.416297	46.9781	81.4722	78.8709	89.6219	75.0582	149.572	89.2132	92.6173	109.518	148.63	75.5828	79.2886	69.2877	83.6346	117.914	97.0598	88.5784	80.1267	81.7486	80.5637	101.059	65.5228	104.31	43.0202	73.1443	84.9813	118.706	107.742	72.3349	86.5783	72.9548	76.5937	112.76	42.1621	92.5919	57.6146	50.2639	59.421	66.9263	52.3064	49.699	74.5706
Novel	ENSBTAG00000010952	7.546	0.238201	0.0993901	2.39663	0.0165466	0.416297	22.2078	6.67805	3.58504	11.5929	7.94734	32.3701	2.34772	3.85906	1.17761	5.35068	24.5133	1.58577	0	15.6118	16.4306	9.24379	7.38153	1.63524	14.1698	12.3944	3.10952	3.44857	7.63244	8.27312	10.9991	4.04673	20.948	3.76391	2.0093	4.80991	4.05305	14.3613	1.73476	0	12.7923	2.54182	4.56944	5.09323	3.71813	11.2085	6.02413	0.994274
INPP5K	ENSBTAG00000011479	424.519	0.116533	0.0484244	2.40649	0.0161065	0.416297	525.3	405.58	417.657	420.019	396.484	718.84	441.371	477.751	434.538	511.287	390.852	383.757	374.719	413.712	430.095	435.383	430.238	439.879	434.903	448.678	390.245	475.902	473.212	441.784	406.968	439.576	396.849	391.446	495.293	407.64	485.014	519.401	471.855	379.459	363.058	401.608	406.68	353.131	455.47	396.034	355.423	338.053
HIST1H1C	ENSBTAG00000011677	63.5266	0.249048	0.104676	2.37924	0.0173484	0.416297	82.8522	43.6299	123.684	122.171	23.842	398.487	59.8668	107.282	130.715	51.7232	33.3654	28.5439	107.467	140.506	51.2248	25.8826	29.5261	68.68	50.1392	37.1832	57.5262	27.5885	48.3388	39.711	36.8471	33.3855	54.6977	68.6913	63.2931	129.867	25.6693	76.5937	40.7669	35.1351	130.969	84.7274	68.5416	73.003	79.9397	32.3801	24.0965	31.8168
LAMTOR2	ENSBTAG00000011754	393.333	0.190389	0.0802154	2.37347	0.0176217	0.416297	338.242	352.601	336.994	362.501	475.074	577.081	461.326	429.127	507.55	998.794	569.935	256.895	299.775	347.92	544.143	375.298	432.347	263.273	514.471	259.043	359.15	313.82	531.727	284.595	405.319	314.127	496.934	398.503	538.493	441.309	298.574	253.717	493.54	274.054	360.012	332.979	274.167	317.478	325.336	293.912	215.362	326.122
CXorf38	ENSBTAG00000011788	50.5768	0.203272	0.0854017	2.38018	0.017304	0.416297	58.9361	58.7668	51.9831	43.2504	45.918	27.9053	52.8236	67.1476	55.3476	105.23	40.1746	30.1297	73.5298	50.1807	55.0909	47.1433	76.9788	55.5981	49.0492	57.0143	51.3071	56.9014	67.4199	47.9841	30.7976	41.9848	32.5859	63.9864	55.2559	62.5288	78.3589	45.4775	69.3905	68.5134	44.4685	36.4328	102.812	54.3278	55.7719	18.6808	42.1689	48.7194
QPCTL	ENSBTAG00000012176	34.9609	0.211112	0.0891347	2.36846	0.0178624	0.416297	24.7702	47.6367	37.6429	32.5493	37.0876	63.624	37.5635	28.557	71.8342	68.9643	44.9411	19.0293	38.1789	21.1874	38.6602	40.6727	34.7986	27.7991	42.5093	58.2537	29.5405	31.0371	41.9784	38.0563	24.7481	39.9614	23.2756	23.5244	29.1349	22.8471	41.8815	28.7227	40.7669	26.3513	35.3311	33.0437	22.8472	28.8616	22.3088	36.1163	45.1809	16.9027
MAF1	ENSBTAG00000012242	2827.96	0.166119	0.0703027	2.36291	0.0181319	0.416297	2830.64	2296.36	2701.33	2810.38	3176.29	6465.09	3124.81	3152.08	3364.43	5356.03	3171.75	2469.05	2340.23	2672.96	3515.18	2705.66	3043.3	2712.86	2812.15	2440.46	2602.67	2107.07	3288.31	2076.55	3227.15	2107.33	3122.42	3120.28	3212.88	3112.01	1860.35	2556.32	2800.77	2492.84	2632.78	2210.54	2015.12	2200.28	2883.41	2431	1807.24	3081.26
FAM212A	ENSBTAG00000012322	83.9482	0.228473	0.0950005	2.40496	0.0161741	0.416297	64.9151	64.9996	51.9831	53.5056	87.4208	170.78	102.126	143.557	51.8148	159.331	106.224	60.2594	91.9122	134.93	115.014	124.791	143.413	81.7619	73.0288	69.4087	68.4095	65.5228	52.155	87.695	76.994	93.0748	91.9387	116.211	88.4094	107.02	83.7629	52.6582	134.444	73.7837	50.5601	47.4473	20.5625	52.6301	61.3491	51.061	19.5784	110.364
UBTD1	ENSBTAG00000012719	253.865	0.207961	0.0873565	2.3806	0.0172843	0.416297	200.724	211.917	270.671	257.273	262.262	434.206	294.638	285.57	495.774	455.402	505.247	182.364	261.596	238.637	328.612	302.272	342.714	230.569	397.843	241.691	247.207	212.087	349.82	150.571	207.884	133.542	289.781	392.387	168.782	222.458	186.44	186.697	264.551	142.297	336.864	170.302	150.792	183.356	223.088	199.262	228.917	235.643
KLC4	ENSBTAG00000012755	205.988	0.200727	0.0847296	2.36903	0.0178347	0.416297	177.662	237.293	186.422	223.386	222.526	515.689	250.032	289.429	120.116	168.249	230.153	156.992	175.34	288.818	220.363	261.599	244.645	250.191	232.166	69.4087	158.586	153.461	197.171	233.302	223.283	222.064	250.213	198.076	219.014	281.38	120.24	95.7422	328.737	217.838	135.233	187.248	198.771	168.077	135.712	114.576	204.82	275.414
CHMP7	ENSBTAG00000013528	900.311	0.117626	0.0491311	2.39412	0.0166603	0.416297	925.895	771.092	890.883	924.31	945.734	1303.73	1119.86	1043.49	1043.36	1112.94	931.507	827.773	817.312	1041.53	1037.06	929.926	1001.78	817.619	905.775	902.313	981.054	881.109	1031.65	718.107	986.073	749.151	1092.79	1020.96	1039.81	970.399	721.442	763.544	989.682	827.432	729.771	652.401	769.951	775.869	933.249	736.025	638.557	915.727
APTX	ENSBTAG00000013947	54.3378	0.15419	0.0648139	2.37897	0.0173609	0.416297	58.082	45.4107	73.4933	58.8562	62.6957	52.4619	52.8236	49.3959	61.2357	77.8821	59.9215	26.9581	38.1789	54.6413	72.488	45.2946	55.8887	63.7743	61.039	38.4227	76.1833	48.2799	54.6992	49.6387	57.1956	48.5607	44.2237	48.4603	73.3396	79.3635	43.2325	59.8389	54.645	61.4864	62.1341	55.0728	38.8403	52.6301	63.2081	47.3248	57.2292	53.6908
CDK5RAP3	ENSBTAG00000014202	266.171	0.154854	0.0655767	2.36142	0.0182049	0.416297	226.349	184.314	286.803	223.386	301.116	294.68	305.203	311.04	200.194	368.008	373.147	188.707	220.589	255.364	345.043	317.062	293.152	250.191	300.835	187.156	239.433	212.087	389.255	261.431	274.429	262.026	295.6	266.767	351.628	262.14	225.62	136.433	320.931	277.567	194.93	224.528	255.889	222.404	193.343	234.133	263.555	245.586
SPTLC3	ENSBTAG00000014252	49.6121	-0.218339	0.0921392	-2.36967	0.0178041	0.416297	72.6024	50.3079	55.5681	63.315	33.5554	15.6269	29.3465	39.3624	37.6835	21.4027	47.6648	69.774	63.6315	35.6841	26.0957	36.0508	24.2536	67.0448	55.5891	49.5776	46.6428	51.7285	26.7136	64.5303	48.3962	62.7243	39.5685	31.9932	51.2372	24.0495	48.6365	62.2324	42.5017	73.7837	38.3769	66.0874	84.5347	54.3278	107.826	85.9319	51.2051	59.6565
GLIS3	ENSBTAG00000014467	5.79304	-0.249457	0.104245	-2.39299	0.0167117	0.416297	1.70829	6.67805	0	14.2682	8.83038	4.46484	8.21701	2.31543	2.35522	1.78356	0.680926	9.51464	9.89824	5.57564	1.93301	2.77314	4.21802	6.54095	2.17996	7.43665	1.55476	8.62142	2.54415	4.96387	4.94962	5.56425	3.49134	3.29342	3.01396	9.61981	4.05305	16.7549	3.46952	5.27027	4.87326	13.5564	6.85416	11.8842	5.57719	2.49078	19.5784	7.95419
COL4A5	ENSBTAG00000014575	84.001	-0.217013	0.091142	-2.38104	0.0172639	0.416297	104.206	47.6367	39.4354	70.4491	36.2046	39.0674	36.3896	66.3758	54.17	42.8054	79.6684	134.791	72.1157	95.901	62.8229	110.001	90.6874	104.655	86.1086	73.127	130.6	144.84	77.5965	180.354	91.2929	112.803	44.2237	69.6323	70.3256	72.1486	78.3589	35.9033	110.157	57.9729	49.9509	85.5747	77.6805	78.0962	105.967	89.668	63.2533	80.5362
CALM1	ENSBTAG00000014583	14309.6	0.19873	0.0834674	2.38093	0.0172692	0.416297	14605.9	12615.7	16788.7	15494.3	15429.3	40190.3	20841.9	16569.2	17720.7	24878.9	9401.55	10975.1	15837.2	17805.2	16997	15845.7	15640.4	12552.1	12228.5	14720.8	16999.8	16189.3	16633.6	9462.79	13412.4	9853.28	17801.2	15927.4	16483.3	14895.1	12752.2	12379.5	12646.4	9549.72	12920.8	7847.45	9447.32	9470.02	13628.8	11991.9	5317.8	12003.9
CFL2	ENSBTAG00000015053	4860.46	-0.212888	0.0883063	-2.41079	0.015918	0.416297	5800.51	4292.65	5348.88	6490.68	4819.62	426.392	3826.78	3543.39	4670.4	3606.36	4096.45	5087.16	4616.82	3901.83	3792.57	3830.63	3951.23	4840.31	4505.98	5503.12	4953.47	5033.18	3687.74	5073.08	5452.28	4001.71	4536.42	4381.66	3598.66	4449.16	5820.17	8746.05	3193.7	6064.32	5832.68	6435.89	8126.75	6213.74	6766.99	5584.33	9488	4391.71
SGTA	ENSBTAG00000015090	1031.84	0.122358	0.0515054	2.37564	0.0175186	0.416297	1014.73	1000.37	1129.29	1013.93	1079.96	1896.44	1209.07	1116.81	1185.85	1562.4	996.195	929.263	986.996	880.951	1131.78	989.086	1017.6	914.098	999.513	1121.69	982.609	870.763	1121.97	809.111	1009.72	940.864	1156.8	1031.31	1126.21	1084.63	1010.56	1175.24	1095.5	901.215	933.838	855.747	939.021	952.434	1050.37	1153.23	932.233	991.291
SLC26A11	ENSBTAG00000015276	134.147	0.158598	0.0669106	2.37029	0.0177741	0.416297	145.205	154.485	121.891	156.504	97.1342	235.52	124.429	171.342	162.51	167.655	153.889	99.9037	110.295	167.269	172.038	159.918	182.429	137.36	132.978	120.226	149.257	191.396	124.663	148.916	98.9923	132.53	126.852	141.146	125.581	131.07	126.995	50.2646	139.648	144.054	111.476	122.855	111.951	127.331	104.108	95.895	75.3016	114.342
Novel	ENSBTAG00000015428	118.65	-0.17664	0.0746088	-2.36755	0.0179061	0.416297	137.518	126.438	132.647	128.414	98.9003	45.7646	80.9962	92.6173	63.5909	76.6931	95.3296	115.761	127.263	112.628	98.5836	142.354	84.3604	130.819	94.8284	85.5214	188.126	158.634	82.6848	155.535	122.64	121.908	86.1198	108.683	102.474	101.008	101.326	90.9551	104.086	158.108	126.705	140.647	121.09	164.681	126.416	134.502	143.073	109.37
RPL18A	ENSBTAG00000015831	2563.58	0.190826	0.0808146	2.36129	0.0182116	0.416297	1997.85	1992.28	2703.12	2290.49	2973.19	6020.84	2752.7	2283.79	2920.47	6518.32	2913.68	1791.92	2022.07	2279.32	2547.71	3176.17	2692.15	1542.03	2732.58	2740.4	2350.8	1660.49	2600.12	1839.94	2324.12	2229.75	2191.4	2585.8	2183.11	1935.99	3262.7	2429.46	3639.53	1874.46	3118.89	2053.79	2058.53	1735.09	1814.45	3032.52	1640.07	2831.69
CLCN7	ENSBTAG00000015889	388.506	0.168221	0.0710815	2.36659	0.0179528	0.416297	385.22	420.272	331.616	395.496	428.273	1005.71	428.458	426.04	406.275	487.506	515.461	356.799	326.642	437.13	437.827	424.29	441.837	338.494	394.573	236.733	314.062	329.338	438.866	347.471	393.219	398.603	337.496	368.863	412.912	447.321	285.064	217.813	442.364	368.919	321.026	293.157	235.326	280.128	290.014	278.967	337.351	423.561
Novel	ENSBTAG00000016264	1920.36	0.186168	0.0775832	2.39958	0.0164137	0.416297	1522.94	1579.14	1831.96	1646.64	2057.48	4785.19	1934.52	2042.98	2296.34	4749.62	1996.48	1476.35	1653.01	1804.28	2297.39	2121.45	2028.87	1509.32	1958.7	1787.27	1881.26	1550.13	2229.95	1487.51	1910.55	1636.4	2233.29	2118.61	1936.97	1836.18	1599.6	1608.47	2131.16	1387.84	2094.28	1188.73	1224.61	1364.99	1840.47	1719.88	1129.52	2026.33
GPD1	ENSBTAG00000016296	8204.01	0.199867	0.0833563	2.39774	0.0164966	0.416297	5751.82	8077.76	9242.23	7917.05	10967.3	20822.9	11081.2	8548.58	8471.72	17176.3	5534.57	7708.44	8188.67	8669	9915.39	10468.6	10787.6	6135.41	6171.48	5882.39	8728.43	8593.83	8066.22	6856.76	6927.26	6823.8	9672.18	8663.57	10583	11172.2	5278.42	9550.28	10263.7	6059.05	6273.71	5473.39	5307.41	5448.06	7796.91	7124.87	4106.95	7914.42
SLCO4A1	ENSBTAG00000016388	10.8871	0.244285	0.102772	2.37696	0.0174562	0.416297	5.12488	5.34244	7.17008	8.02585	7.94734	11.1621	9.39087	7.71811	12.9537	14.863	6.12833	12.6862	8.4842	8.92102	7.73205	4.6219	3.16351	8.17619	22.8896	9.91553	4.66428	3.44857	38.1622	1.65462	6.59949	4.04673	8.14646	32.9342	6.02791	16.8347	8.10609	4.78711	16.4802	1.75676	40.2044	29.6546	22.8472	11.8842	7.43625	3.73617	7.53016	4.97137
NME4	ENSBTAG00000016590	276.518	0.195629	0.0809853	2.41561	0.0157088	0.416297	301.514	278.697	252.745	182.811	335.554	530.2	338.071	162.852	283.804	557.66	263.518	264.824	182.41	346.805	371.138	242.187	223.555	217.487	271.405	356.959	338.938	151.737	306.57	258.121	310.176	291.364	288.618	310.522	317.47	292.202	240.481	311.162	333.942	202.027	243.054	133.022	153.076	205.427	319.759	298.893	168.676	377.824
RNF44	ENSBTAG00000017748	216.195	0.142877	0.0595143	2.40072	0.016363	0.416297	213.537	247.088	220.48	214.023	214.578	421.928	228.902	234.631	211.97	139.712	238.324	233.109	216.347	204.068	233.895	294.877	253.081	199.499	203.827	230.536	228.55	222.433	220.069	236.611	213.383	227.123	194.351	217.366	231.07	199.611	241.832	131.646	254.143	231.892	197.367	160.135	123.375	186.752	167.316	188.054	209.338	211.78
NUMA1	ENSBTAG00000018449	2905.86	0.180409	0.0746923	2.41536	0.0157195	0.416297	2891.29	3135.12	3230.12	2728.34	2370.07	9146.23	3117.77	3825.87	2010.18	1815.07	2613.39	3227.05	3587.4	3403.37	3288.05	3856.51	3674.95	3131.48	2841.58	3169.25	2756.59	2664.02	2714.61	2430.64	2642.54	2736.09	2500.96	3317.88	2960.71	2871.51	3365.38	2010.59	2921.34	2496.35	2074.18	2435.91	2380.68	2286.86	2509.73	2459.64	3081.34	2832.69
NPRL2	ENSBTAG00000019161	344.423	0.14054	0.0594419	2.36433	0.0180627	0.416297	300.66	332.567	281.426	317.467	367.344	467.692	359.201	372.013	264.962	558.849	393.575	290.196	337.954	373.568	443.626	409.5	473.473	284.531	364.054	276.395	354.486	350.03	432.505	263.085	359.672	334.867	371.246	406.502	379.758	443.714	326.946	272.865	408.537	302.162	271.684	255.029	271.882	305.594	306.745	301.384	257.531	322.145
CNIH1	ENSBTAG00000019500	305.754	-0.188483	0.0799029	-2.3589	0.0183291	0.416297	374.116	284.93	265.293	292.052	242.835	47.9971	220.685	213.02	197.838	505.937	282.584	325.083	224.831	282.127	210.698	285.633	221.446	309.06	191.837	299.945	385.581	431.071	249.327	344.162	306.876	291.364	205.989	331.224	258.196	257.33	282.362	284.833	347.82	375.946	325.29	349.077	406.68	431.227	351.363	327.537	308.736	298.282
TMCO2	ENSBTAG00000019698	2.43843	0.236542	0.0989334	2.39092	0.0168061	0.416297	4.27073	1.33561	0	3.12116	1.76608	0	2.34772	0.771811	1.17761	7.72876	2.7237	3.17155	4.2421	4.46051	4.83253	1.84876	4.21802	8.17619	6.53989	0	1.55476	3.44857	0	4.96387	1.64987	1.51752	5.8189	1.88195	3.01396	4.80991	0	2.39355	0.867381	3.51351	3.65494	0.847274	0	0	5.57719	1.24539	0	0.994274
ANKEF1	ENSBTAG00000019726	7.57449	0.236944	0.100304	2.36226	0.0181641	0.416297	9.39561	3.56162	10.7551	7.57997	6.18127	2.23242	8.21701	1.54362	2.35522	9.51232	11.5757	3.17155	4.2421	4.46051	2.89952	10.1682	6.32703	9.81143	21.7996	17.3522	9.32857	17.2428	21.6253	1.65462	5.49957	11.1285	0	3.29342	4.01861	3.60743	12.1591	0	14.7455	7.02702	7.30989	5.93092	4.56944	8.48872	7.43625	12.4539	6.02413	2.98282
HEG1	ENSBTAG00000021396	611.299	-0.216242	0.0913368	-2.36752	0.0179078	0.416297	572.278	719.893	600.494	511.425	344.385	636.24	485.977	408.288	515.793	101.068	271.009	656.51	697.119	504.038	285.119	483.45	394.385	623.026	473.052	712.679	443.107	453.487	344.732	527.825	630.801	505.841	407.323	637.982	485.247	434.094	932.2	744.395	361.698	709.729	883.887	826.939	907.034	747.007	855.169	845.619	1006.03	569.719
Novel	ENSBTAG00000021931	128.192	0.169701	0.0712173	2.38286	0.0171789	0.416297	111.039	106.404	93.2111	90.5137	159.83	250.031	131.472	145.1	131.892	277.046	151.166	85.6317	93.3262	142.736	102.45	130.337	151.849	93.2086	141.698	118.986	118.162	94.8356	148.833	147.261	126.49	114.826	107.068	144.91	142.661	123.855	98.6241	119.678	163.068	103.649	135.842	107.604	123.375	127.331	139.43	122.048	132.531	120.307
TTPA	ENSBTAG00000022471	2.10242	0.201397	0.0834265	2.41406	0.0157759	0.416297	0	1.33561	0	4.90468	0	0	0	0	0	2.37808	4.76648	0	1.41403	2.23026	0.966506	2.77314	4.21802	6.54095	2.17996	8.67609	0	1.72428	3.81622	4.96387	0	4.04673	0	2.35244	2.0093	0	0	0	7.80643	0	2.43663	0	2.28472	8.48872	0	2.49078	0	0
Novel	ENSBTAG00000022562	15.9141	0.250519	0.104719	2.3923	0.0167433	0.416297	27.3327	14.6917	12.5476	8.47173	14.1286	71.4375	25.8249	14.6644	12.9537	7.13424	11.5757	12.6862	7.07017	20.0723	19.3301	26.807	26.3626	24.5286	15.2597	3.71832	23.3214	0	24.1694	3.30925	7.14945	8.5993	9.31024	5.64586	23.107	50.504	14.8612	21.542	11.276	8.78378	10.3557	6.77819	13.7083	13.582	27.8859	22.417	9.03619	8.94847
Novel	ENSBTAG00000024233	0.40338	-0.12328	0.051681	-2.38539	0.0170609	0.416297	0	0	0	0	0	0	1.17386	0	0	0	0	0	0	0	0	0	0	0	0	1.23944	0	0	0	0	0	0	0	0	1.00465	0	1.35102	2.39355	0	0	0	0.847274	0	0	0	0	0	0
CABIN1	ENSBTAG00000024708	539.983	0.157308	0.065964	2.38476	0.0170905	0.416297	586.799	606.367	577.192	527.476	476.841	1480.1	530.584	590.436	498.129	535.663	420.131	621.623	485.014	535.261	597.301	623.032	520.925	636.108	493.762	428.847	547.276	455.211	614.412	514.588	541.708	566.542	573.744	634.689	509.359	575.986	456.643	411.691	601.095	577.972	482.453	468.543	445.521	432.925	568.873	422.187	615.967	495.149
Novel	ENSBTAG00000025621	0.922346	0.182937	0.0771271	2.3719	0.0176971	0.416297	1.70829	0.890406	0	0.891761	1.76608	0	1.17386	1.54362	0	2.37808	2.7237	0	0	0	1.93301	2.77314	0	4.90571	1.08998	0	0	0	0	4.96387	0.549957	0	1.16378	0.940976	1.00465	2.40495	0	0	0.867381	0	0	0.847274	0	0	7.43625	1.24539	0	0
EMC9	ENSBTAG00000025778	408.788	0.17887	0.0742805	2.40804	0.0160385	0.416297	363.012	345.478	401.525	389.699	526.291	673.075	558.756	539.496	452.202	918.533	460.306	293.368	411.484	418.173	441.693	411.349	446.055	361.388	424.003	250.367	446.216	356.927	498.653	282.941	470.214	360.159	441.073	516.596	499.312	351.123	376.933	394.937	491.805	286.351	371.586	329.59	271.882	298.803	403.417	322.556	349.399	320.156
C7orf50	ENSBTAG00000026192	144.38	0.187802	0.0793973	2.36535	0.0180131	0.416297	158.017	140.684	138.024	139.561	163.362	333.747	193.687	168.255	113.051	214.027	189.978	152.234	97.5683	134.93	170.105	160.842	165.557	93.2086	147.148	70.6481	127.49	100.008	200.988	117.478	191.935	154.787	172.24	187.254	146.679	167.144	95.9221	55.0518	175.211	108.919	151.68	114.382	102.812	112.051	92.9531	102.122	115.964	161.072
VPS28	ENSBTAG00000026320	437.859	0.170324	0.0719015	2.36885	0.0178434	0.416297	398.032	361.06	403.317	391.037	445.051	884.039	490.673	476.979	495.774	1021.39	599.896	383.757	419.968	376.913	528.679	400.256	459.764	461.137	462.152	347.044	453.99	346.581	502.469	385.527	447.115	379.381	508.572	456.374	502.326	468.966	422.868	315.949	407.669	368.919	406.917	299.088	262.743	349.735	522.397	368.635	405.122	406.658
Novel	ENSBTAG00000026327	2389.22	0.189717	0.0796369	2.38227	0.0172062	0.416297	1765.52	1975.81	1993.28	1884.74	3168.34	5644.68	2481.54	2155.67	3385.63	5491.58	3013.78	1530.27	1867.94	1797.59	2538.05	2518.93	2622.55	1421.02	3142.42	2281.81	1986.98	1525.99	2871.07	1697.64	2182.78	2112.9	2608.03	2192.95	2822.07	2146.42	2491.27	1938.78	3261.35	1686.48	2656.54	1916.53	2067.67	1660.39	2149.08	2453.42	1864.47	2583.12
UBALD1	ENSBTAG00000026394	656.973	0.208417	0.0878915	2.3713	0.0177256	0.416297	723.462	665.133	749.274	584.995	798.266	2356.32	694.924	597.382	706.566	1300.81	450.773	556.606	595.308	453.857	708.449	623.956	623.212	546.17	597.31	1065.92	789.819	570.738	627.133	592.355	524.109	478.02	635.424	535.416	634.94	705.854	622.818	703.705	703.446	681.621	553.115	371.953	463.798	407.459	1052.23	741.007	658.136	550.828
PDXP	ENSBTAG00000030255	121.772	0.176512	0.0737256	2.39417	0.0166581	0.416297	107.622	151.369	152.364	146.695	156.298	200.918	161.992	130.436	215.503	160.52	135.504	101.489	108.881	98.1312	144.009	154.371	138.14	142.266	137.338	115.268	90.1761	110.354	147.561	114.169	117.691	130.001	93.1024	100.684	116.54	123.855	108.081	107.71	136.179	91.3513	166.909	88.9638	102.812	140.913	105.967	92.1588	153.615	111.359
EGFL7	ENSBTAG00000030278	145.594	0.209717	0.0875669	2.39494	0.0166231	0.416297	131.539	154.931	118.306	207.334	113.912	283.517	104.473	209.161	130.715	313.907	166.146	144.305	193.723	107.052	103.416	183.027	158.176	156.983	172.217	159.888	93.2857	103.457	159.009	127.406	128.69	210.936	125.688	135.03	163.758	126.26	90.518	78.9873	325.268	138.784	168.127	188.942	91.3889	123.935	128.275	92.1588	140.061	151.13
LMBR1	ENSBTAG00000030817	83.119	-0.193363	0.0802952	-2.40816	0.0160333	0.416297	75.1649	77.0201	62.7382	88.7302	56.5144	29.0215	57.519	53.255	123.649	45.1835	89.8822	74.5313	72.1157	81.4043	94.7176	51.7652	69.5973	60.5038	76.2987	66.9298	82.4023	93.1113	77.5965	86.0404	61.5952	77.8995	104.74	111.035	94.4373	64.9337	67.5508	88.5615	55.5124	112.432	106.603	66.9346	84.5347	122.238	70.6444	98.3858	93.3739	93.4618
ZNF484	ENSBTAG00000031682	102.468	-0.220125	0.0928505	-2.37075	0.0177521	0.416297	117.018	84.1434	68.1158	110.132	92.719	0	90.3871	95.7046	73.0118	58.263	91.2441	69.774	120.193	112.628	72.488	98.9086	110.723	130.819	78.4787	127.662	175.688	117.251	75.0524	117.478	114.941	109.768	65.1717	66.3388	100.465	56.5164	135.102	67.0195	83.2686	105.405	90.7645	139.8	178.208	118.842	76.2216	123.294	118.976	147.153
TERF1	ENSBTAG00000032982	248.934	-0.149949	0.0627065	-2.39129	0.0167895	0.416297	299.805	218.595	240.198	235.871	218.993	90.4131	212.468	186.006	143.668	224.134	228.11	222.008	231.902	214.105	205.866	232.019	220.391	318.871	186.387	195.832	324.945	329.338	264.591	322.652	268.929	261.52	221.118	244.183	243.126	240.495	267.501	234.568	238.53	293.378	244.272	315.186	331.285	290.314	193.343	235.379	295.182	273.425
SIL1	ENSBTAG00000033747	108.246	0.179657	0.0749059	2.39843	0.0164655	0.416297	117.018	96.6091	100.381	80.7043	116.561	142.875	66.9099	90.3019	113.051	263.967	143.675	71.3598	101.81	85.8648	138.21	105.379	100.178	114.467	119.898	126.423	97.9499	91.387	169.186	107.551	96.7925	86.4988	116.378	95.0386	142.661	126.26	108.081	81.3809	138.781	79.054	71.2714	111.84	100.528	96.7714	72.5034	97.1404	91.8679	84.5133
Novel	ENSBTAG00000037510	6.67165	0.246765	0.104426	2.36306	0.0181246	0.416297	2.56244	14.6917	8.9626	7.57997	7.0643	15.6269	2.34772	3.85906	3.53283	24.3753	9.53296	7.92886	2.82807	1.11513	4.83253	6.47066	5.27252	6.54095	8.71985	4.95776	3.10952	0	7.63244	14.8916	4.94962	9.10514	5.8189	8.46879	5.02326	3.60743	1.35102	0	14.7455	10.5405	14.6198	2.54182	0	5.09323	7.43625	7.47234	10.5422	2.98282
MFSD6L	ENSBTAG00000039012	3.78013	0.250124	0.104031	2.40432	0.0162028	0.416297	3.41659	5.78764	1.79252	7.57997	2.64911	12.2783	1.17386	6.17449	1.17761	8.9178	5.44741	1.58577	1.41403	8.92102	1.93301	3.69752	9.49054	4.90571	7.62987	2.47888	3.10952	3.44857	3.81622	3.30925	3.8497	4.04673	3.49134	3.29342	2.0093	2.40495	1.35102	2.39355	3.46952	8.78378	5.48242	4.23637	0	1.69774	3.71813	1.24539	0	3.9771
Novel	ENSBTAG00000039129	14.9552	-0.237775	0.100433	-2.36749	0.0179092	0.416297	11.958	12.9109	16.1327	12.9305	19.4268	26.7891	10.5647	12.349	29.4402	8.32328	12.9376	26.9581	18.3824	10.0361	9.66506	14.7901	15.8176	19.6229	17.4397	8.67609	12.4381	1.72428	21.6253	4.96387	17.5986	14.6694	2.32756	12.2327	2.0093	7.21486	12.1591	21.542	21.6845	10.5405	14.0106	16.9455	4.56944	15.2797	33.4631	7.47234	16.5663	23.8626
Novel	ENSBTAG00000039728	7088.02	0.191026	0.0807142	2.36669	0.0179479	0.416297	6474.43	4838.91	5483.32	6143.78	9364.62	16999.9	7437.57	7630.13	8112.55	18285.1	8554.47	5991.05	4885.49	5881.18	8886.06	7984.79	8547.81	4840.31	8692.6	4778.05	7105.26	5419.42	8722.61	6178.36	6748.53	5711.96	7548.28	7563.1	7517.81	5260.84	6365.98	4294.04	8637.38	5085.81	8072.55	6042.76	7251.71	6050.76	6298.5	6301.67	4938.28	6163.51
Novel	ENSBTAG00000040242	1.17913	-0.206994	0.0873868	-2.36871	0.0178502	0.416297	0	2.22602	1.79252	0.891761	0.883038	0	1.17386	1.54362	0	0	2.04278	0	0	3.34538	0	0	0	0	0	1.23944	1.55476	1.72428	0	1.65462	2.19983	2.02336	0	0.940976	0	0	1.35102	0	0.867381	1.75676	0.609157	5.93092	0	1.69774	0	1.24539	3.01206	2.98282
LRRC30	ENSBTAG00000046046	739.488	0.194062	0.0821062	2.36355	0.0181009	0.416297	682.463	1002.15	817.389	974.248	932.488	1876.35	1083.47	848.992	988.014	741.961	556.998	594.665	787.617	729.294	861.157	913.287	914.255	583.78	546.081	880.003	752.504	705.232	913.349	562.572	579.655	420.86	677.32	718.435	949.396	925.907	741.707	634.292	546.45	685.134	547.023	418.553	463.798	762.287	873.759	630.167	268.074	775.534
EPN1	ENSBTAG00000046996	3104.94	0.175809	0.0731332	2.40396	0.0162184	0.416297	2994.64	2747.79	3319.75	2825.54	3564.82	7120.31	3158.85	3262.45	3598.77	6402.39	3314.75	2632.38	2832.31	2756.6	3627.3	3134.57	3375.47	1905.05	3404.01	3393.59	3474.89	2045	3677.57	2347.91	3191.95	2531.23	4003.41	3672.16	3540.39	3053.09	2493.97	2709.5	3030.63	2396.21	3164.57	2080.06	2165.92	2186.69	3608.44	2812.09	2918.69	2842.63
TBC1D17	ENSBTAG00000047035	360.362	0.165259	0.0696554	2.37252	0.0176671	0.416297	356.179	377.087	340.579	376.323	348.8	1000.12	321.637	395.939	463.978	552.904	346.591	317.155	330.884	301.084	427.196	365.13	344.823	358.117	377.134	312.339	290.74	310.371	471.94	362.363	305.226	353.583	352.626	318.52	380.763	381.185	310.733	325.523	389.454	298.648	313.107	297.393	269.597	276.732	329.054	292.666	335.845	349.985
CMTR2	ENSBTAG00000047367	51.9532	-0.206952	0.0865013	-2.39247	0.0167355	0.416297	51.2488	54.3148	37.6429	47.7092	43.2689	2.23242	65.7361	37.8187	50.6372	21.4027	44.2602	60.2594	39.5929	60.2169	61.8564	51.7652	48.5072	63.7743	52.3191	44.6199	65.3	84.4899	27.9856	59.5664	48.9462	54.6308	38.4048	52.6947	67.3117	57.7189	36.4774	55.0518	29.491	79.054	33.5037	44.9055	84.5347	67.9098	42.7584	59.7787	57.2292	35.7939
G0S2	ENSBTAG00000047766	46.3946	0.242987	0.102512	2.37033	0.0177722	0.416297	20.4995	20.0341	48.398	26.3069	27.3742	43.5322	34.0419	23.9261	37.6835	234.835	104.863	17.4435	24.0386	12.2664	17.3971	59.1603	78.0333	16.3524	99.1883	49.5776	23.3214	48.2799	69.9641	24.8194	17.5986	90.5456	16.2929	37.6391	18.0837	20.4421	27.0203	26.3291	96.2793	10.5405	72.4897	21.1818	13.7083	42.4436	40.8994	39.8525	58.7352	30.8225
LRCH4	ENSBTAG00000003160	273.746	0.138959	0.0589679	2.35652	0.0184468	0.416673	251.119	302.293	290.388	239.438	286.987	635.124	315.768	299.463	297.935	362.657	271.009	293.368	260.182	269.861	346.976	259.751	269.953	256.732	289.935	286.311	284.521	194.844	310.386	206.828	255.18	247.356	239.739	281.822	288.335	256.128	258.044	239.355	285.368	221.351	269.248	213.513	221.618	271.639	219.369	244.096	234.941	279.391
MED25	ENSBTAG00000008518	261.164	0.175321	0.074384	2.35697	0.018425	0.416673	326.284	231.951	274.256	299.632	258.73	763.488	302.855	337.281	259.074	238.403	206.321	258.481	288.463	311.121	308.315	341.096	363.804	230.569	309.555	210.705	222.331	213.811	227.701	208.483	243.631	238.251	289.781	231.01	234.084	202.016	239.13	157.975	246.336	187.973	262.547	238.084	212.479	154.495	184.047	242.851	302.712	278.397
HECTD2	ENSBTAG00000011651	35.0048	-0.233219	0.0989505	-2.35692	0.0184271	0.416673	35.02	28.493	26.8878	44.588	20.3099	4.46484	26.9987	35.5033	12.9537	7.72876	38.8128	63.4309	33.9368	43.49	22.2296	30.5045	25.3081	31.0695	15.2597	18.5916	38.869	34.4857	20.3532	81.0766	40.1469	48.5607	16.2929	31.9932	30.1396	22.8471	33.7754	19.1484	37.2974	33.3783	37.7678	45.7528	57.118	40.7459	22.3088	19.9262	57.2292	40.7652
GPR62	ENSBTAG00000013442	2.91159	0.243447	0.103296	2.3568	0.0184333	0.416673	3.41659	4.00683	7.17008	2.2294	2.64911	5.58105	4.69543	5.40268	2.35522	1.78356	2.04278	1.58577	7.07017	5.57564	2.89952	3.69752	2.10901	3.27048	6.53989	2.47888	0	3.44857	1.27207	3.30925	4.39966	2.02336	2.32756	6.11635	5.02326	3.60743	1.35102	0	5.20429	1.75676	3.65494	1.69455	0	0	0	2.49078	0	1.98855
YIPF6	ENSBTAG00000001977	243.607	-0.209125	0.088808	-2.35479	0.018533	0.416956	237.453	247.533	236.613	249.247	194.268	13.3945	171.383	192.953	151.912	110.581	148.442	258.481	226.245	277.667	188.469	251.431	216.173	286.167	172.217	215.663	304.733	365.548	173.002	256.467	246.931	298.952	178.058	281.352	151.702	209.231	248.587	327.917	187.354	317.973	318.589	281.295	356.417	325.967	262.128	242.851	216.869	239.62
PDE4B	ENSBTAG00000008636	856.981	-0.212564	0.0902577	-2.35508	0.0185187	0.416956	760.19	1077.84	890.883	659.903	702.898	216.545	829.918	660.67	398.032	836.49	471.882	735.799	794.687	780.589	606.966	987.237	954.327	534.723	465.422	632.115	1021.48	508.664	763.244	345.816	1369.39	1095.15	799.517	634.689	1028.76	875.403	906.531	1230.29	624.514	1171.76	1205.52	1375.13	1619.87	690.982	743.625	881.736	561.75	898.824
Novel	ENSBTAG00000023365	6.52607	-0.244148	0.103677	-2.35489	0.0185281	0.416956	1.70829	4.00683	3.58504	4.90468	3.53215	11.1621	4.69543	3.85906	10.5985	10.7014	3.40463	7.92886	4.2421	4.46051	8.69856	6.47066	4.21802	6.54095	5.44991	2.47888	10.8833	5.17285	2.54415	11.5824	8.79932	3.03505	2.32756	7.05732	5.02326	7.21486	5.40406	7.18066	6.07167	7.02702	6.09157	5.08364	4.56944	10.1865	16.7316	2.49078	13.5543	6.95992
Novel	ENSBTAG00000008399	88.3516	0.161978	0.0688356	2.35312	0.0186167	0.417058	80.2898	100.616	82.4559	78.9208	104.198	166.315	78.6485	99.5636	93.0311	139.118	74.9019	80.8744	101.81	60.2169	104.383	73.026	119.159	78.4914	94.8284	92.9581	77.738	70.6956	85.229	109.205	89.0931	87.0047	112.887	78.101	88.4094	86.5783	122.942	83.7744	62.4514	66.7567	98.6835	83.0328	84.5347	83.1895	70.6444	113.33	123.495	78.5477
SH3GLB2	ENSBTAG00000010626	230.665	0.180286	0.0766281	2.35274	0.0186357	0.417058	209.266	277.807	261.708	242.113	258.73	678.656	240.641	298.691	236.699	324.608	249.219	195.05	230.488	230.831	266.756	250.507	261.517	188.052	257.236	203.268	240.988	227.605	227.701	254.812	245.281	277.707	265.342	198.076	230.065	187.586	199.95	196.271	284.501	177.432	160.208	171.997	228.472	200.334	165.457	132.011	186.748	257.517
XRCC4	ENSBTAG00000024275	70.2404	-0.176649	0.0750363	-2.35418	0.0185637	0.417058	76.8732	60.1024	51.9831	62.4232	64.4618	0	53.9975	58.6576	58.8805	61.2356	68.7735	66.6025	66.4596	66.9077	67.6554	60.0847	61.1613	76.8562	65.3989	83.0426	69.9642	96.5599	78.8686	89.3497	85.7933	68.7944	66.3355	64.4569	73.3396	60.1238	62.1467	76.5937	57.2472	61.4864	74.3172	90.6583	105.097	78.0962	66.9263	72.2326	76.8076	61.645
ALG10	ENSBTAG00000030632	206.455	-0.186024	0.0790406	-2.35352	0.0185964	0.417058	245.14	207.465	172.082	178.352	140.403	54.6943	99.7779	124.262	84.7879	211.649	140.271	241.037	206.449	199.608	170.105	208.91	172.939	237.11	146.058	189.634	261.2	305.198	156.465	277.977	245.831	218.018	158.274	225.834	175.814	214.041	218.864	220.207	179.548	302.162	215.642	203.346	242.18	247.871	262.128	225.415	197.29	232.66
UQCR10	ENSBTAG00000000913	2146.7	0.185888	0.0791503	2.34854	0.0188471	0.417585	1963.68	1997.63	2134.89	2073.34	3188.65	6072.19	2162.25	2350.17	2557.77	4639.63	2209.61	1671.4	1952.78	2312.77	2748.74	1785.9	1872.8	1977	2336.92	1471.22	2144.02	1619.1	1875.04	1523.91	2400.01	1562.04	2398.55	2124.72	2213.25	2206.54	1764.43	2221.22	2556.17	1802.43	2151.54	1709.8	1656.42	1928.64	2323.83	2219.28	1561.75	1991.53
CST7	ENSBTAG00000004273	27.3571	0.236455	0.100699	2.34814	0.0188674	0.417585	19.6454	40.5135	12.5476	32.9951	21.1929	80.3672	37.5635	22.3825	24.7298	19.0246	68.0926	31.7155	11.3123	16.7269	37.6937	39.7483	50.6162	17.9876	33.7894	22.3099	48.1976	41.3828	49.6109	28.1286	25.848	24.7862	18.6205	26.3473	20.093	36.0743	24.3183	9.57422	41.6343	29.8648	20.1022	29.6546	27.4167	23.7684	5.57719	18.6808	25.6025	42.7538
FXYD2	ENSBTAG00000009828	0.656508	0.153722	0.0653696	2.35159	0.0186934	0.417585	1.70829	0	0	0.44588	0.883038	1.11621	0	2.31543	1.17761	0	0.680926	0	0	1.11513	0	0.924379	2.10901	4.90571	1.08998	0	0	1.72428	1.27207	0	0	0	0	0	0	6.01238	0	0	2.60214	0	0	0	0	1.69774	0	1.24539	0	0.994274
PAGR1	ENSBTAG00000010904	184.941	0.181848	0.0774873	2.34681	0.0189351	0.417585	140.934	146.027	179.252	138.223	196.917	406.301	254.727	223.825	195.483	394.761	201.554	144.305	190.895	189.572	252.258	205.212	260.463	158.618	176.577	157.409	220.776	184.498	169.186	127.406	200.734	182.609	199.006	214.543	214.996	169.549	195.897	119.678	224.652	149.324	157.772	142.342	139.368	125.633	167.316	141.974	100.904	170.021
Novel	ENSBTAG00000011998	223.717	0.173019	0.0737014	2.34757	0.0188963	0.417585	186.204	229.28	247.368	221.157	236.654	253.38	285.248	271.678	260.252	431.027	262.837	164.92	188.067	264.285	322.813	211.683	233.045	127.549	214.726	163.606	216.112	137.943	300.209	193.591	257.38	160.352	246.721	265.355	256.186	242.9	163.473	165.155	296.644	216.081	284.477	222.833	189.632	161.286	159.879	181.827	111.446	189.906
TUBA1B	ENSBTAG00000012244	1081.3	0.203014	0.0864216	2.34911	0.0188182	0.417585	939.561	1175.34	657.855	584.995	1947.1	1205.51	1044.73	787.247	1761.7	2167.03	1744.53	914.991	756.508	589.903	1249.69	1098.16	1273.84	776.738	1343.95	1854.2	1071.23	675.919	1586.28	832.276	916.779	1279.27	1185.89	962.148	1124.21	655.35	930.849	871.254	1094.63	1068.11	1652.64	1147.21	941.305	1059.39	1238.14	1601.57	733.437	1088.73
FHL1	ENSBTAG00000018513	89071.4	-0.166221	0.0707555	-2.34923	0.0188123	0.417585	111158	67423.3	55526.9	94488.3	81915.9	56328.4	53358.9	94600.1	75714.4	58964.5	88914.6	88628.8	94925.5	73465.7	79688.4	84179.5	87864.5	110442	82835.3	94605.3	93405.4	76601.3	90716.7	104134	120419	59590.6	90485.1	66151.1	90330.3	71817.9	107870	102380	72970.2	103772	68345.6	87551.4	89472	107875	105323	118998	157257	101851
TEK	ENSBTAG00000020148	528.565	-0.17157	0.0731197	-2.34643	0.0189543	0.417585	450.989	686.503	492.943	494.035	362.929	243.334	420.241	523.288	480.465	356.712	397.661	658.096	568.442	443.821	352.775	454.795	534.634	588.686	388.034	671.777	415.121	531.079	356.181	550.99	502.111	533.662	401.504	454.021	496.298	379.983	551.214	538.55	458.845	736.08	470.879	760.852	749.389	638.352	557.719	610.241	484.942	478.246
CIB1	ENSBTAG00000021275	90.9897	0.190159	0.0809342	2.34955	0.0187961	0.417585	106.768	91.2666	62.7382	59.748	86.5377	104.924	98.6041	103.423	146.024	154.575	189.297	69.774	76.3578	118.204	128.545	85.9673	84.3604	78.4914	125.348	69.4087	57.5262	70.6956	124.663	66.1849	98.4424	103.192	109.395	104.919	92.428	78.161	64.8487	55.0518	128.372	87.8378	115.74	94.0474	82.25	57.7233	48.3356	56.0425	49.699	86.5019
HIP1R	ENSBTAG00000021595	182.018	0.196346	0.0835939	2.34881	0.0188335	0.417585	193.891	230.615	209.725	257.273	158.947	581.546	192.513	276.308	151.912	136.145	247.176	191.879	227.659	214.105	157.541	177.481	184.538	192.958	158.047	192.113	153.921	165.531	184.451	150.571	163.337	244.321	134.999	146.792	168.782	161.132	158.069	167.549	268.021	166.892	169.346	178.775	178.208	125.633	159.879	98.3858	126.507	145.164
Novel	ENSBTAG00000024561	668.923	-0.201975	0.085912	-2.35095	0.0187254	0.417585	702.963	541.812	358.504	832.904	462.712	265.658	415.546	525.603	482.82	1482.14	653.008	724.698	332.298	780.589	411.732	761.689	480.854	696.611	419.643	400.339	920.419	872.488	450.314	928.244	723.744	630.784	441.073	584.346	443.051	541.115	447.186	457.169	1022.64	739.594	741.345	758.31	685.416	782.66	676.699	443.359	637.051	917.715
Novel	ENSBTAG00000027629	3140.55	0.199346	0.0849251	2.34732	0.0189091	0.417585	2692.27	3120.43	3289.27	3723.99	3598.38	9926.46	5123.89	2714.46	3135.97	3029.08	2883.72	2462.71	2681.01	4050.14	2194.94	3850.96	3873.2	2546.07	2129.82	3049.03	3362.95	3596.86	2801.11	2197.34	3171.6	2866.6	4288.53	3733.32	3502.22	4624.73	2715.54	3207.36	3487.74	2759.86	2709.53	1643.71	1731.82	2926.91	2862.96	2401.11	2034.65	2778
DOHH	ENSBTAG00000005272	240.505	0.208228	0.0888102	2.34464	0.0190453	0.418033	201.579	226.608	236.613	144.019	294.052	644.053	329.854	144.329	173.109	606.41	267.604	182.364	115.951	196.262	326.679	232.019	253.081	222.392	246.336	161.127	217.667	174.153	287.489	215.101	266.729	225.099	297.928	280.881	293.358	272.962	114.836	155.581	279.297	212.567	249.755	195.72	217.049	76.3985	243.537	163.146	215.362	206.809
TBC1D12	ENSBTAG00000009693	76.5865	-0.185186	0.0790171	-2.34362	0.0190977	0.418033	55.5195	108.63	87.8335	90.9596	66.2279	61.3916	69.2576	69.463	81.2551	23.1863	66.7308	107.833	101.81	66.9077	50.2583	63.7822	71.7063	88.3029	62.129	43.3804	87.0666	106.906	54.6992	54.6026	60.4953	95.604	74.482	78.101	63.2931	55.3139	68.9018	74.2002	53.7776	82.5675	109.648	101.673	73.1111	93.3759	63.2081	83.4411	85.8438	73.5763
Novel	ENSBTAG00000012587	349.414	0.156451	0.0667365	2.3443	0.0190627	0.418033	325.43	296.06	360.297	293.389	437.104	504.527	381.504	381.275	356.816	770.498	429.664	247.381	320.986	316.696	436.861	337.398	405.984	398.998	404.383	356.959	346.712	275.885	412.152	297.832	402.019	284.283	386.375	368.863	410.903	286.189	281.011	332.704	382.515	242.432	281.431	244.862	221.618	308.989	381.108	337.5	271.086	343.025
SMAD5	ENSBTAG00000021772	572.599	-0.207066	0.0883506	-2.34369	0.0190942	0.418033	605.59	690.51	625.59	626.016	338.204	46.8808	449.588	391.308	347.395	295.476	347.272	734.213	596.722	567.6	404.966	565.72	504.053	708.058	336.804	663.101	663.883	736.269	343.46	757.818	545.008	548.332	456.202	523.653	403.87	479.788	689.018	809.021	435.425	787.026	660.936	659.179	884.187	743.612	762.216	651.339	691.268	540.885
Novel	ENSBTAG00000043706	72.9693	-0.234815	0.100134	-2.34501	0.0190264	0.418033	119.58	84.5886	55.5681	94.9725	29.1403	1.11621	42.2589	39.3624	50.6372	52.9123	29.9607	114.176	72.1157	95.901	33.8277	63.7822	46.3982	116.102	26.1596	81.8031	127.49	139.667	39.4343	107.551	74.7942	59.1834	53.5339	115.27	49.2279	73.3511	45.9345	98.1357	53.7776	101.892	57.87	88.1165	91.3889	110.353	109.685	41.0978	66.2654	72.582
RFXANK	ENSBTAG00000001762	304.24	0.234886	0.100268	2.34258	0.0191509	0.418658	379.241	320.546	295.766	295.619	407.964	803.672	359.201	598.154	120.116	277.641	313.907	222.008	272.909	307.775	461.99	452.946	476.636	215.851	426.183	117.747	301.624	244.848	321.835	200.209	298.077	246.345	359.608	386.741	411.907	329.479	197.248	57.4453	456.242	154.594	145.589	241.473	210.194	220.707	66.9263	140.729	140.061	321.151
RNF167	ENSBTAG00000004913	229.546	0.134214	0.0573313	2.34102	0.019231	0.419869	235.744	291.608	220.48	261.286	301.116	216.545	281.726	272.449	270.85	344.822	271.69	202.979	190.895	269.861	211.665	239.414	234.1	235.474	226.716	153.691	181.907	222.433	268.408	223.374	235.932	238.757	257.196	198.076	259.2	251.318	149.963	179.517	272.358	210.811	246.709	215.208	182.778	217.311	146.866	180.581	210.844	251.551
RAF1	ENSBTAG00000045748	1320.02	0.157796	0.0674195	2.34051	0.0192574	0.419905	1326.49	1188.69	1346.18	1289.93	1388.14	2772.67	1626.97	1629.29	1599.19	2284.74	1252.22	1071.98	1426.76	1287.97	1487.45	1374.55	1545.9	1224.79	1272.01	1296.46	1338.65	1207	1661.33	891.842	1304.5	976.779	1497.79	1410.52	1280.93	1683.47	1230.77	1756.87	1215.2	1040	1338.32	1029.44	1101.24	1106.93	1451.93	1132.06	876.51	1206.05
ERF	ENSBTAG00000000332	193.911	0.197688	0.0848018	2.33117	0.0197442	0.423401	135.809	188.321	184.63	161.409	191.619	468.808	134.994	277.852	199.016	230.674	187.255	271.167	240.386	168.384	263.856	217.229	177.157	153.712	223.446	171.043	158.586	113.803	292.577	124.097	162.787	179.068	313.057	255.946	131.609	159.929	164.824	107.71	290.573	128.243	247.318	211.818	194.201	140.913	184.047	160.655	228.917	246.58
GADD45G	ENSBTAG00000003033	319.34	0.239324	0.102591	2.33279	0.0196591	0.423401	217.807	222.156	227.65	227.399	259.613	571.5	372.113	169.798	473.399	553.498	303.693	226.766	149.888	345.69	251.292	269.919	266.79	397.363	279.035	247.888	166.359	139.667	998.578	208.483	474.613	197.784	199.006	254.064	443.051	1097.86	247.236	246.536	221.182	168.648	702.968	617.663	504.923	207.125	435.021	200.508	341.869	142.181
HMBS	ENSBTAG00000005364	668.98	0.199704	0.0855921	2.33321	0.0196373	0.423401	538.966	660.681	837.107	871.696	1003.13	1188.76	1052.95	1027.28	642.975	1034.46	991.428	407.544	854.076	769.438	979.071	753.369	778.224	533.088	573.33	526.762	539.502	506.939	539.359	455.021	755.641	477.008	745.983	886.87	703.256	535.102	424.219	782.692	502.214	423.378	512.911	332.979	358.701	568.744	721.316	722.326	340.363	658.21
PRPF31	ENSBTAG00000007757	304.976	0.143732	0.0615706	2.33442	0.0195739	0.423401	260.515	281.368	274.256	259.502	354.098	645.17	350.984	294.832	326.198	458.969	332.292	255.309	257.354	281.012	373.071	318.911	357.477	260.003	325.905	262.762	268.974	234.503	346.004	226.683	323.375	278.213	340.988	334.988	370.717	360.743	255.342	284.833	344.35	265.27	255.846	260.96	283.305	244.475	290.014	292.666	246.989	306.236
ENAM	ENSBTAG00000010346	9.5876	-0.230051	0.0985853	-2.33352	0.0196207	0.423401	14.5205	17.3629	5.37756	21.8481	7.0643	0	19.9556	4.63087	20.0194	0.59452	3.40463	3.17155	11.3123	3.34538	3.86602	1.84876	2.10901	6.54095	7.62987	4.95776	4.66428	3.44857	3.81622	1.65462	9.34927	11.1285	5.8189	12.7032	3.01396	1.20248	8.10609	28.7227	3.46952	15.8108	15.8381	32.1964	45.6944	16.9774	5.57719	2.49078	10.5422	9.94274
DDIT4L	ENSBTAG00000010610	2807.53	0.219685	0.0942732	2.3303	0.0197901	0.423401	4905.36	2566.15	3708.72	4368.29	5533.12	4076.4	3201.11	3601.27	2052.57	4209.2	2921.85	2410.37	3526.6	4514.04	2643.39	1919.01	2096.35	3803.56	1532.51	1871.56	3372.28	3624.44	2317.72	3756	2222.93	1442.15	2904.8	2688.84	3449.97	4701.68	1475.31	5366.35	2854.55	2559.59	2309.93	1369.19	1631.29	2258	2933.6	4053.74	1915.67	2332.57
RFNG	ENSBTAG00000011575	897.324	0.158747	0.0681024	2.33101	0.0197531	0.423401	818.272	872.153	786.916	897.557	1130.29	2001.37	1097.56	1050.44	892.628	1399.5	1165.06	685.054	786.203	826.31	942.344	983.54	1038.69	778.373	1011.5	630.876	827.133	784.549	966.776	731.344	1025.12	740.046	1113.74	1035.07	1076.99	919.895	661.997	787.479	939.374	660.54	861.349	687.986	610.021	643.445	723.175	647.602	775.606	915.727
MYH3	ENSBTAG00000011803	139.369	-0.235847	0.101152	-2.33161	0.0197213	0.423401	175.954	110.41	34.0579	74.0161	156.298	32.3701	25.8249	98.7918	15.3089	38.6438	261.476	144.305	43.8351	220.795	56.0574	176.556	28.4716	124.278	38.1494	32.2255	141.483	22.4157	71.2362	81.0766	85.7933	53.6192	200.17	53.6357	268.242	36.0743	77.0079	26.3291	242.867	93.108	70.0531	77.1019	452.375	28.8616	232.383	128.275	138.555	341.036
GBP5	ENSBTAG00000015060	38.2275	0.24316	0.104349	2.33027	0.0197919	0.423401	11.958	64.1092	37.6429	46.3716	132.456	3.34863	92.7348	46.3087	15.3089	28.537	47.6648	30.1297	48.0772	30.1084	88.9186	41.5971	33.7441	65.4095	16.3497	18.5916	21.7667	65.5228	20.3532	31.4378	29.6977	80.4287	41.8961	19.7605	178.828	16.8347	67.5508	11.9678	43.3691	22.8378	19.493	25.4182	15.9931	32.2571	59.49	38.6071	46.687	38.7767
TNIP2	ENSBTAG00000015126	31.9202	0.204813	0.0877041	2.33527	0.0195294	0.423401	27.3327	35.171	19.7177	29.874	29.1403	83.7158	31.6942	34.7315	28.2626	52.9123	44.2602	17.4435	26.8666	24.5328	36.7272	33.2777	37.9622	21.2581	42.5093	23.5494	20.2119	25.8643	45.7947	23.1647	23.6482	29.8446	32.5859	22.5834	31.1442	39.6817	20.2652	26.3291	52.0429	36.8919	45.6868	37.2801	36.5555	18.6752	22.3088	12.4539	34.6387	30.8225
EID2B	ENSBTAG00000015644	28.1865	0.211404	0.0906423	2.33229	0.0196856	0.423401	22.2078	25.8218	30.4728	50.3845	35.3215	39.0674	25.8249	26.2416	31.7955	43.9945	42.8983	25.3724	32.5228	35.6841	28.0287	17.5632	14.7631	14.7171	17.4397	24.7888	29.5405	17.2428	44.5226	28.1286	40.6968	20.7395	19.7843	24.4654	30.1396	21.6446	27.0203	16.7549	26.8888	35.1351	57.2608	26.2655	31.9861	11.8842	20.4497	46.0794	25.6025	21.874
MED11	ENSBTAG00000018314	56.8328	0.192543	0.0824913	2.3341	0.0195905	0.423401	40.1449	55.2052	57.3607	57.5186	78.5904	109.389	84.5178	53.255	81.2551	117.715	74.9019	52.3305	53.7333	68.0228	53.1578	60.0847	60.1068	35.9752	51.2291	47.0988	35.7595	53.4528	92.8614	46.3295	51.696	57.6659	36.0772	56.4586	58.2698	88.9833	45.9345	62.2324	85.0034	36.8919	57.2608	67.7819	59.4028	47.5368	35.3222	38.6071	37.6508	46.7309
MON1A	ENSBTAG00000020047	278.869	0.17514	0.0751132	2.33168	0.0197176	0.423401	272.473	299.622	279.633	255.935	334.671	630.659	352.157	298.691	387.434	554.093	211.087	250.552	236.144	227.486	303.483	297.65	292.098	204.405	336.804	334.649	287.631	208.638	253.143	172.081	293.127	206.383	371.246	332.635	341.582	275.367	255.342	186.697	261.082	223.108	262.547	249.099	249.035	234.289	265.846	247.832	194.278	317.173
MS4A2	ENSBTAG00000020096	5.38377	-0.243003	0.104302	-2.3298	0.0198166	0.423401	2.56244	7.56845	0	5.35056	1.76608	0	12.9124	3.85906	0	0	2.7237	3.17155	7.07017	4.46051	3.86602	7.39503	4.21802	3.27048	1.08998	2.47888	6.21904	8.62142	1.27207	8.27312	4.39966	9.10514	3.49134	4.70488	5.02326	4.80991	5.40406	7.18066	3.46952	5.27027	4.2641	5.93092	15.9931	5.09323	11.1544	4.98156	6.02413	4.97137
CMKLR1	ENSBTAG00000022039	57.7836	-0.222643	0.0953096	-2.336	0.0194911	0.423401	25.6244	83.253	84.2485	56.1809	39.7367	92.6455	32.868	69.463	78.8998	24.3753	41.5365	50.7447	113.123	37.9143	37.6937	20.3363	41.1257	58.8686	39.2393	61.9721	34.2047	48.2799	63.6037	31.4378	49.4962	65.2535	30.2583	38.1095	47.2186	31.2644	82.4119	88.5615	36.43	43.9189	81.0179	92.3529	111.951	39.0481	79.9397	56.0425	52.7111	45.7366
SNX29	ENSBTAG00000026371	29.678	-0.209366	0.0896244	-2.33604	0.0194894	0.423401	30.7493	30.2738	19.7177	20.9564	22.076	58.0429	21.1294	27.0134	31.7955	7.13424	10.8948	45.9874	36.7649	44.6051	26.0957	21.2607	26.3626	35.9752	30.5195	27.2677	23.3214	43.1071	25.4415	28.1286	36.2972	40.4673	23.2756	26.3473	25.1163	24.0495	33.7754	50.2646	17.3476	29.8648	32.2853	26.2655	20.5625	23.7684	37.1813	21.1716	39.1568	49.7137
YTHDC1	ENSBTAG00000015572	609.685	-0.15607	0.0670088	-2.32909	0.0198543	0.42342	671.359	568.524	561.059	676.4	483.022	122.783	468.369	501.677	469.866	444.701	561.764	678.711	554.301	609.975	484.22	559.25	564.16	627.931	534.091	518.086	614.131	577.635	553.352	637.03	626.951	618.644	585.382	669.975	683.163	613.263	579.585	593.602	620.178	625.405	586.009	750.685	863.625	634.956	567.014	604.014	689.762	658.21
TPD52L2	ENSBTAG00000021232	1081.87	0.147742	0.0634398	2.32885	0.0198673	0.42342	1123.2	1103.66	1041.45	1160.18	1291.88	1825	1250.16	1166.21	1236.49	1338.26	1508.25	899.133	814.484	1172	1450.73	1115.73	1154.68	971.332	1067.09	706.481	1256.25	944.908	1445.08	814.075	1065.27	1118.92	1161.45	1227.5	1242.75	1156.78	771.43	813.809	1162.29	943.377	1215.27	1081.97	1044.12	887.92	645.095	757.197	623.497	993.28
IQUB	ENSBTAG00000004405	1.41214	-0.199619	0.0857772	-2.32718	0.0199555	0.423613	1.70829	0.445203	3.58504	0	1.76608	0	0	0	0	0.59452	0	9.51464	2.82807	1.11513	2.89952	0.924379	1.0545	0	1.08998	0	0	0	0	0	1.64987	4.55257	0	0	1.00465	0	1.35102	0	2.60214	3.51351	1.82747	1.69455	2.28472	0	1.85906	2.49078	1.50603	3.9771
WDR83OS	ENSBTAG00000006244	653.987	0.177605	0.0763454	2.32633	0.020001	0.423613	629.506	489.278	609.457	595.25	737.337	1187.65	747.748	727.046	821.971	1548.72	759.233	472.56	576.926	565.37	1008.07	740.428	714.954	492.207	703.038	513.129	677.876	436.244	782.326	527.825	651.699	507.359	707.579	692.559	636.949	749.143	568.777	646.26	792.786	465.54	568.344	515.143	349.562	466.88	561.437	531.781	411.147	521
FAM3B	ENSBTAG00000030921	0.93886	0.153456	0.0659531	2.32674	0.019979	0.423613	0	0.445203	0	0.891761	2.64911	3.34863	1.17386	0	0	0	0	1.58577	0	2.23026	0.966506	2.77314	0	3.27048	0	0	0	0	1.27207	1.65462	0.549957	1.01168	0	0.470488	15.0698	0	4.05305	0	0	0	0.609157	0	0	1.69774	0	0	0	2.98282
NHS	ENSBTAG00000039195	12.7228	-0.224523	0.096514	-2.32633	0.0200011	0.423613	10.2498	16.0273	12.5476	9.80937	6.18127	8.92968	14.0863	10.0335	10.5985	0.59452	10.2139	7.92886	15.5544	12.2664	8.69856	9.24379	9.49054	16.3524	13.0798	13.6339	10.8833	22.4157	8.90452	19.8555	13.199	22.7628	10.474	11.2917	4.01861	10.8223	14.8612	9.57422	11.276	14.054	14.6198	16.9455	18.2778	6.79098	5.57719	14.9447	15.0603	21.874
Novel	ENSBTAG00000048306	19.2778	-0.218699	0.0940012	-2.32656	0.0199888	0.423613	27.3327	20.9245	8.9626	16.4976	10.5965	0	19.9556	10.0335	9.42088	4.75616	20.4278	15.8577	22.6245	18.9572	17.3971	19.412	15.8176	24.5286	7.62987	17.3522	13.9928	27.5885	20.3532	21.5101	23.0982	20.7395	19.7843	23.5244	18.0837	22.8471	27.0203	21.542	10.4086	22.8378	20.1022	28.8073	31.9861	25.4662	33.4631	14.9447	19.5784	16.9027
PLIN1	ENSBTAG00000015350	425.28	0.225667	0.0970332	2.32567	0.0200362	0.423829	269.056	101.061	399.732	226.061	204.865	204.267	190.165	71.0066	286.159	558.254	726.548	279.096	87.6701	291.048	262.89	647.99	597.904	217.487	1527.06	1049.81	73.0738	563.841	821.76	317.688	46.7464	813.392	93.1024	246.536	81.3768	116.64	676.859	35.9033	987.08	147.567	381.333	104.215	109.667	519.51	349.504	731.044	697.293	224.706
SURF2	ENSBTAG00000000046	108.592	0.178737	0.0773188	2.31169	0.0207949	0.423908	101.643	111.301	107.551	84.7173	123.625	246.683	133.82	110.369	134.247	235.43	104.863	90.389	106.053	75.8287	134.344	112.774	103.341	71.9505	131.888	99.1553	146.148	96.5599	134.84	91.0043	116.041	93.5806	128.016	110.094	105.488	103.413	79.7099	100.529	120.566	91.3513	144.37	68.6292	68.5416	91.6782	94.8122	123.294	97.892	108.376
MEGF10	ENSBTAG00000000329	138.369	-0.19929	0.08629	-2.30954	0.0209134	0.423908	156.309	101.951	116.514	134.21	121.859	128.364	93.9087	168.255	73.0118	102.257	136.866	190.293	200.793	182.881	111.148	112.774	92.7964	153.712	55.5891	123.944	136.819	134.494	113.215	193.591	75.3442	77.3937	75.6457	123.738	127.591	123.855	145.91	112.497	106.688	114.189	173.001	160.135	155.361	129.029	215.651	134.502	123.495	183.941
TSEN54	ENSBTAG00000000824	137.562	0.166999	0.0720813	2.31681	0.020514	0.423908	136.663	124.212	130.854	112.808	134.222	266.774	157.297	152.047	184.885	216.405	182.488	117.347	90.4982	155.003	181.703	147.901	158.176	147.171	153.687	65.6904	102.614	129.321	155.193	95.9682	140.789	156.305	167.584	156.673	161.749	152.715	112.134	129.252	166.537	119.459	124.268	95.742	93.6736	101.865	94.8122	88.4226	143.073	162.067
TMEM161A	ENSBTAG00000001817	763.521	0.203449	0.0876843	2.32025	0.0203276	0.423908	855.001	729.243	636.345	1008.14	868.909	2750.34	650.317	964.764	638.264	1030.3	807.578	945.121	753.68	531.916	1056.39	923.455	934.291	524.911	647.449	633.354	657.664	774.203	638.581	546.026	833.735	728.917	906.585	1001.67	748.466	856.163	672.805	512.221	1072.95	505.945	646.316	447.361	406.68	614.583	550.283	485.702	409.641	824.253
WBP1	ENSBTAG00000001843	196.494	0.178016	0.0766179	2.32343	0.020156	0.423908	155.455	185.204	177.46	203.321	286.104	430.857	217.164	238.49	189.595	297.26	287.351	183.95	179.582	194.032	172.038	192.271	208.792	140.63	248.516	157.409	149.257	141.391	267.136	196.9	195.785	211.442	195.515	194.782	244.13	222.458	124.293	105.316	254.143	166.892	185.793	173.691	173.639	157.89	143.148	156.919	215.362	225.7
NME7	ENSBTAG00000002689	290.047	-0.216972	0.0934338	-2.3222	0.0202221	0.423908	264.785	275.135	220.48	340.207	207.514	5.58105	190.165	205.302	243.765	637.325	235.6	364.728	192.309	220.795	234.861	247.734	223.555	204.405	190.747	179.719	309.397	217.26	256.959	277.977	388.82	215.994	260.687	270.06	265.228	284.987	251.289	325.523	371.239	346.081	327.727	342.299	438.667	373.504	297.45	290.176	356.929	366.887
ATRN	ENSBTAG00000003848	232.678	-0.18667	0.0804458	-2.32045	0.0203168	0.423908	219.516	261.334	267.086	201.092	134.222	133.945	193.687	200.671	135.425	38.0493	147.08	248.966	274.323	246.443	171.072	249.582	225.664	250.191	212.546	254.085	287.631	220.708	166.642	258.121	255.73	254.438	193.188	296.878	193.898	192.396	248.587	277.652	153.526	254.729	221.124	240.626	274.167	269.941	249.114	264.023	283.134	237.632
LRRC45	ENSBTAG00000004111	31.2446	0.217029	0.0939323	2.31048	0.0208615	0.423908	32.4576	37.3971	23.3028	24.0775	33.5554	81.4834	35.2157	48.6241	23.5522	32.1041	53.1122	28.5439	33.9368	40.1446	43.4928	45.2946	50.6162	32.7048	37.0594	33.4649	18.6571	25.8643	21.6253	36.4017	32.9974	41.9848	22.1118	24.9359	24.1116	40.8842	29.7223	4.78711	38.1648	21.0811	21.3205	24.5709	11.4236	25.4662	22.3088	19.9262	15.0603	28.834
DHRS7C	ENSBTAG00000005048	4370.21	0.210519	0.0905713	2.32435	0.0201068	0.423908	4837.89	2900.05	5669.74	4214.46	6251.91	3864.32	6369.35	6175.26	5435.85	12950.4	2877.59	2240.7	5181.02	3935.29	4445.93	4545.17	4929.81	3012.11	4265.1	2838.32	3788.95	3089.92	2985.56	2549.77	3995.44	3826.69	6307.69	6424.99	3970.38	4965.03	3549.12	3750.7	6559.14	3799.86	6550.27	2253.75	2334.99	3196.85	3989.55	4387.51	2051.21	4931.6
TNFRSF11A	ENSBTAG00000007569	4.75693	-0.243053	0.104719	-2.32099	0.0202875	0.423908	3.41659	8.01365	0	2.67528	2.64911	6.69726	4.69543	4.63087	2.35522	1.18904	2.04278	6.34309	7.07017	3.34538	5.79904	2.77314	6.32703	4.90571	5.44991	6.19721	4.66428	5.17285	2.54415	0	7.14945	13.6577	4.65512	2.82293	1.00465	3.60743	5.40406	0	6.07167	7.02702	6.70073	5.08364	4.56944	6.79098	5.57719	3.73617	7.53016	8.94847
PPARA	ENSBTAG00000008063	384.101	-0.214359	0.0926125	-2.31458	0.0206358	0.423908	457.822	437.635	523.416	496.265	324.075	444.252	389.721	402.885	400.387	53.5068	171.593	396.443	567.028	383.604	250.325	284.709	233.045	403.904	265.956	415.213	384.026	360.375	226.429	330.925	477.913	248.368	398.013	398.033	294.363	301.822	433.676	528.976	178.681	339.054	389.861	414.317	511.778	511.021	488.933	447.095	935.245	387.767
Novel	ENSBTAG00000008550	20.8143	0.238299	0.103152	2.31017	0.0208788	0.423908	9.39561	32.0546	21.5102	23.6317	36.2046	17.8594	15.2602	19.2953	3.53283	11.8904	77.6256	28.5439	15.5544	22.3026	34.7942	21.2607	30.5806	13.0819	33.7894	12.3944	12.4381	27.5885	24.1694	24.8194	24.7481	14.1636	22.1118	14.5851	19.0884	6.01238	10.8081	4.78711	39.0322	21.0811	45.0777	20.3346	20.5625	28.8616	13.0134	17.4355	9.03619	22.8683
PLEKHF1	ENSBTAG00000008625	141.396	0.229521	0.0988256	2.32248	0.0202069	0.423908	92.2478	63.664	127.269	123.509	255.198	414.114	69.2576	107.282	150.734	228.89	173.636	85.6317	107.467	159.463	208.765	205.212	224.609	124.278	128.618	99.1553	88.6214	115.527	223.885	147.261	111.091	122.414	171.076	149.615	157.73	215.243	210.758	102.923	82.4012	103.649	38.3769	83.8801	105.097	115.447	191.483	186.808	289.158	121.301
ATP8A1	ENSBTAG00000011156	323.432	-0.222979	0.0963389	-2.31452	0.020639	0.423908	438.177	202.567	285.011	240.775	180.14	33.4863	187.817	248.523	85.9655	48.7506	238.324	333.012	350.68	379.143	265.789	304.121	317.406	426.797	221.266	281.353	430.669	491.421	319.291	403.728	378.371	283.777	380.556	350.043	282.307	333.086	451.239	378.182	171.741	351.351	222.342	244.015	326.715	470.275	427.584	373.617	542.171	334.076
TMUB1	ENSBTAG00000011229	134.109	0.182111	0.0787901	2.31135	0.0208138	0.423908	137.518	106.404	138.024	98.9854	181.906	319.236	150.254	132.752	181.352	297.26	137.547	126.862	124.435	114.858	190.402	171.935	169.775	104.655	142.788	163.606	119.717	115.527	118.303	84.3858	154.538	106.732	129.18	135.501	146.679	122.653	128.346	86.168	124.036	100.135	145.589	92.3529	105.097	118.842	141.289	113.33	132.531	123.29
FAM133A	ENSBTAG00000011277	0.907345	0.183549	0.0791634	2.31861	0.0204159	0.423908	2.56244	0.445203	1.79252	0.891761	1.76608	0	0	3.08724	1.17761	0	0.680926	0	0	4.46051	1.93301	0.924379	1.0545	0	2.17996	2.47888	0	0	1.27207	0	1.09991	0.505841	1.16378	0.470488	1.00465	0	1.35102	0	2.60214	0	0.609157	2.54182	2.28472	1.69774	0	1.24539	0	0.994274
KHK	ENSBTAG00000011325	89.5968	0.214111	0.0926928	2.3099	0.0208939	0.423908	92.2478	87.705	91.4185	61.5315	94.4851	185.291	84.5178	89.5301	73.0118	269.912	147.761	55.502	79.1859	64.6774	160.44	110.001	88.5784	96.4791	106.818	58.2537	115.052	89.6628	132.296	51.2933	98.9923	75.8762	115.214	85.6288	84.3908	74.5536	56.7426	59.8389	112.76	61.4864	90.7645	69.4765	54.8333	79.794	53.9128	48.5702	55.7232	106.387
RPL13	ENSBTAG00000012044	3224.32	0.188851	0.081602	2.31429	0.0206517	0.423908	2474.46	2771.83	3108.23	2798.79	3949.83	6750.84	3629.57	2914.36	4314.76	8210.92	4120.28	2561.02	2497.18	2280.44	3449.46	3220.54	3786.73	1090.7	3797.5	3524.97	3006.91	1998.44	3877.28	2677.18	3211.75	3241.94	3310.96	3726.27	3334.44	2711.58	3203.26	2745.41	3956.13	2628.11	3803.58	2950.21	2284.72	2409.1	2597.11	3372.51	1989.47	3017.62
UBA7	ENSBTAG00000012335	234.881	0.23911	0.103507	2.31008	0.020884	0.423908	206.703	199.006	148.779	252.368	430.923	339.328	449.588	225.369	116.583	187.274	239.005	182.364	171.098	207.414	426.229	271.768	255.19	228.933	160.227	220.621	111.943	143.116	180.635	203.519	173.787	262.026	185.041	139.735	1464.78	174.359	195.897	143.613	280.164	191.486	130.969	442.277	431.812	151.099	241.678	148.201	134.037	171.015
CNNM2	ENSBTAG00000012857	42.7669	-0.202545	0.0874645	-2.31574	0.0205723	0.423908	35.8741	46.3011	55.5681	20.9564	24.7251	39.0674	29.3465	36.2751	32.9731	25.5644	21.7896	26.9581	48.0772	47.9505	21.2631	33.2777	41.1257	35.9752	40.3293	34.7044	29.5405	44.8314	27.9856	39.711	39.047	50.0783	31.4221	49.8717	43.2	22.8471	52.6896	59.8389	32.9605	42.1621	62.7432	64.3928	34.2708	54.3278	42.7584	51.061	63.2533	55.6794
CCDC126	ENSBTAG00000013010	41.9953	-0.201562	0.0869851	-2.3172	0.0204929	0.423908	37.5824	40.5135	30.4728	37.8998	23.842	10.0459	23.4772	18.5235	24.7298	41.0219	36.0891	68.1882	49.4912	35.6841	41.5598	32.3533	33.7441	57.2333	22.8896	55.7749	68.4095	68.9714	33.0739	44.6748	34.6473	38.9498	22.1118	51.2832	35.1628	49.3015	41.8815	45.4775	47.706	52.7027	31.067	60.1565	54.8333	40.7459	26.0269	44.834	37.6508	45.7366
MAD2L2	ENSBTAG00000013275	61.9282	0.180569	0.0780475	2.31358	0.0206906	0.423908	65.7693	64.1092	62.7382	44.1421	75.0582	88.1806	70.4315	50.1677	73.0118	123.66	61.9643	38.0585	28.2807	47.9505	107.282	80.421	86.4694	53.9629	57.769	54.5354	68.4095	43.1071	61.0596	52.948	67.6448	59.6892	72.1544	62.1044	104.484	45.6941	54.0406	33.5098	65.0536	47.4324	49.3418	55.0728	61.6875	44.1413	61.3491	72.2326	60.2413	62.6393
CPA5	ENSBTAG00000013476	52.9665	-0.215145	0.0930897	-2.31115	0.0208243	0.423908	46.9781	40.5135	30.4728	46.8174	98.0172	35.7187	37.5635	53.255	22.3746	45.1835	46.303	49.159	49.4912	45.7202	49.2918	70.2528	75.9243	52.3276	45.7792	33.4649	46.6428	34.4857	81.4127	41.3656	63.2451	68.7944	18.6205	39.0505	47.2186	32.4669	51.3386	11.9678	42.5017	54.4594	38.3769	66.0874	45.6944	66.212	26.0269	46.0794	73.7955	90.479
JTB	ENSBTAG00000014694	560.512	0.17235	0.0745089	2.31314	0.0207149	0.423908	511.634	495.511	435.582	558.242	768.243	757.907	838.135	729.362	641.797	892.374	909.036	413.887	451.077	622.241	693.951	594.376	682.264	533.088	646.359	282.593	565.933	450.038	697.097	412.001	623.652	451.716	700.596	612.105	582.698	691.424	358.019	359.033	647.066	391.756	573.826	471.932	411.25	456.693	403.417	322.556	430.725	509.068
CD2	ENSBTAG00000017256	9.82175	0.241787	0.103991	2.32507	0.0200681	0.423908	3.41659	12.0205	17.9252	8.02585	11.4795	4.46484	7.04315	7.71811	4.71044	16.052	23.8324	9.51464	15.5544	13.3815	8.69856	10.1682	12.6541	19.6229	6.53989	22.3099	9.32857	13.7943	3.81622	14.8916	4.94962	12.646	10.474	6.58683	6.02791	7.21486	9.45711	2.39355	13.0107	3.51351	21.9297	10.1673	11.4236	13.582	11.1544	16.1901	15.0603	0.994274
MAMDC2	ENSBTAG00000017369	35.098	-0.233858	0.101104	-2.31305	0.02072	0.423908	34.1659	30.719	17.9252	35.6704	15.8947	7.81347	28.1726	37.0469	56.5253	38.0493	36.0891	17.4435	42.421	20.0723	19.3301	16.6388	26.3626	31.0695	43.5993	45.8593	17.1024	36.21	34.346	46.3295	20.8984	62.2185	18.6205	23.5244	13.0605	8.41734	43.2325	38.2969	30.3583	28.1081	28.0212	40.6692	25.1319	54.3278	44.6175	68.4964	46.687	22.8683
PELP1	ENSBTAG00000018315	236.369	0.138621	0.0597475	2.32011	0.0203349	0.423908	222.932	217.259	224.065	211.793	248.134	562.57	242.989	269.362	187.24	312.718	252.624	209.322	227.659	212.989	244.526	245.885	229.882	219.122	229.986	225.578	230.105	187.947	283.673	231.647	234.832	214.982	235.084	239.478	282.307	226.066	226.971	224.994	292.307	226.621	203.459	194.873	203.34	230.893	208.215	195.526	254.519	239.62
AGO3	ENSBTAG00000018324	47.022	-0.219746	0.0951211	-2.31017	0.020879	0.423908	52.9571	41.8491	57.3607	33.8869	30.0233	14.5107	42.2589	44.765	17.6641	8.9178	19.0659	68.1882	60.8035	56.8715	38.6602	43.4458	29.5261	58.8686	34.8794	44.6199	51.3071	53.4528	25.4415	44.6748	59.9453	51.09	39.5685	51.7537	31.1442	50.504	70.2528	57.4453	19.0824	63.2432	47.5143	47.4473	47.9792	66.212	61.3491	46.0794	123.495	65.6221
SLC31A1	ENSBTAG00000021678	328.981	-0.168728	0.0730453	-2.30991	0.0208932	0.423908	282.722	319.656	315.484	328.614	338.204	53.5781	287.595	288.657	418.051	266.939	305.055	375.828	323.814	252.019	329.579	291.179	273.117	340.13	277.945	363.156	357.595	341.408	284.945	256.467	362.422	236.734	322.367	320.873	271.256	318.656	297.223	359.033	275.827	379.459	386.815	415.164	415.819	358.224	381.108	401.015	442.773	355.95
TNNT3	ENSBTAG00000022158	151995	0.184239	0.0797578	2.30998	0.020889	0.423908	111868	119956	150383	133733	221757	350889	193256	173619	165794	290666	137774	115555	160453	123105	188098	144183	166175	168253	144815	149489	162900	100771	169061	117382	145059	108482	188656	129797	177442	178947	134257	151782	191839	109037	149044	99026	109470	116236	176700	134491	50087.6	162624
Novel	ENSBTAG00000027204	14.2316	0.240905	0.104281	2.31015	0.0208797	0.423908	5.12488	17.8081	14.3402	12.4846	19.4268	32.3701	12.9124	15.4362	16.4865	43.9945	47.6648	19.0293	4.2421	14.4967	18.3636	14.7901	11.5995	8.17619	19.6197	22.3099	3.10952	20.6914	15.2649	9.92774	6.04953	14.1636	12.8016	7.9983	11.0512	12.0248	12.1591	11.9678	19.0824	5.27027	22.5388	13.5564	11.4236	18.6752	1.85906	7.47234	13.5543	9.94274
PNPLA6	ENSBTAG00000032137	286.995	0.156217	0.067354	2.31934	0.0203767	0.423908	253.681	349.039	297.558	261.286	311.712	716.607	348.636	329.563	237.877	350.172	253.304	274.339	279.979	285.473	323.78	304.121	299.479	273.085	294.295	245.409	242.543	239.675	268.408	254.812	277.178	320.703	313.057	347.691	327.517	270.557	225.62	122.071	327.003	258.243	235.744	240.626	274.167	264.848	195.202	224.17	218.375	286.351
SCARNA6	ENSBTAG00000044631	4.30794	0.240457	0.104038	2.31126	0.0208187	0.423908	2.56244	4.00683	3.58504	8.02585	6.18127	6.69726	3.52157	8.48992	0	0	4.08556	3.17155	1.41403	6.69077	4.83253	4.6219	11.5995	1.63524	8.71985	1.23944	3.10952	8.62142	2.54415	8.27312	3.29974	7.08178	6.98268	4.70488	5.02326	3.60743	2.70203	0	4.33691	14.054	6.70073	5.93092	4.56944	6.79098	0	2.49078	1.50603	2.98282
MRFAP1	ENSBTAG00000046936	3789.04	0.10613	0.0457318	2.32071	0.0203024	0.423908	3662.58	3392.45	4368.37	3903.68	4851.41	3906.74	4590.96	3777.24	4691.6	5756.74	4272.13	3163.62	3622.75	3813.74	4348.31	3534.83	3767.74	3113.49	3587.13	4122.38	4059.48	3362.35	3909.08	3233.13	3844.75	3307.69	4228.01	3914.93	4572.17	3972.98	3309.99	4420.9	4006.43	3587.29	3438.08	3098.48	3598.44	3432.84	3944.93	4021.36	3019.59	3702.68
Novel	ENSBTAG00000047396	0.469157	0.131984	0.0568593	2.32124	0.0202737	0.423908	0.854146	0.445203	0	0.44588	0	1.11621	0	0.771811	0	0.59452	0	1.58577	0	3.34538	0	0	0	1.63524	1.08998	2.47888	0	0	0	1.65462	0.549957	0	0	0	0	0	0	0	3.46952	1.75676	0	1.69455	0	0	0	0	0	0
MCOLN1	ENSBTAG00000005592	370.513	0.141659	0.0613681	2.30835	0.0209797	0.424746	336.534	306.745	414.072	268.866	422.975	636.24	406.155	295.604	349.75	582.035	320.716	279.096	345.024	356.841	418.497	390.088	377.513	320.507	380.404	427.607	390.245	322.441	474.484	345.816	405.869	384.945	332.841	369.804	357.656	472.573	429.623	454.775	349.555	309.189	484.28	284.684	338.139	237.684	416.43	392.298	301.206	382.796
KDELR1	ENSBTAG00000004463	385.005	0.152045	0.0658996	2.30722	0.0210427	0.425513	425.365	320.546	440.96	287.593	408.847	606.102	366.244	370.469	441.604	858.487	400.385	356.799	393.101	347.92	402.067	338.323	346.932	395.728	435.993	556.509	458.654	310.371	407.064	337.543	304.126	326.268	410.815	343.456	326.512	385.995	441.782	438.02	315.727	390	387.424	267.739	324.43	275.035	390.403	414.715	280.122	351.973
CRK	ENSBTAG00000005665	588.887	-0.134454	0.058306	-2.30602	0.0211098	0.426363	591.069	614.38	528.794	572.51	520.992	214.312	485.977	567.281	604.114	567.767	542.698	808.744	526.021	528.571	506.449	571.266	537.797	477.49	517.741	451.157	618.795	544.874	529.183	698.251	485.062	639.889	570.252	578.23	554.568	493.015	602.553	548.124	640.995	597.297	657.89	727.808	769.951	621.374	598.618	547.971	638.557	654.232
ZACN	ENSBTAG00000007906	30.7236	0.23511	0.102022	2.3045	0.0211945	0.427564	29.8951	28.493	44.813	19.1729	21.1929	87.0644	24.651	44.765	14.1313	54.6958	24.5133	39.6443	11.3123	32.3387	22.2296	61.9334	50.6162	24.5286	47.9592	21.0705	27.9857	48.2799	26.7136	19.8555	24.7481	45.5257	27.9307	55.9881	51.2372	40.8842	35.1264	7.18066	18.215	19.3243	18.8839	38.9746	25.1319	16.9774	27.8859	7.47234	10.5422	41.7595
RNF166	ENSBTAG00000020942	275.204	0.161639	0.0701578	2.30394	0.0212262	0.427697	240.015	256.882	297.558	243.897	273.742	647.402	295.812	252.382	303.823	497.613	228.791	283.853	294.119	304.43	325.713	307.818	338.496	295.978	259.416	347.044	293.85	277.61	239.15	206.828	261.78	228.64	303.747	298.76	278.289	274.165	247.236	191.484	291.44	212.567	280.212	196.568	164.5	217.311	249.114	295.157	236.447	308.225
H1F0	ENSBTAG00000038439	945.985	0.15489	0.0672434	2.30342	0.0212554	0.427778	1065.97	942.05	786.916	896.665	1093.2	1857.37	659.708	862.885	947.976	959.555	1090.84	648.581	988.41	1308.04	1094.09	948.413	971.199	1352.34	706.308	946.933	799.147	677.644	983.313	1303.84	568.656	721.329	645.898	978.615	1095.07	1076.22	832.225	1060.34	883.861	980.269	755.355	886.249	897.896	736.821	1121.01	1144.51	804.221	1022.11
GNRH1	ENSBTAG00000000164	0.835232	-0.172467	0.0750476	-2.29811	0.0215557	0.427956	0.854146	0.890406	0	1.33764	0	0	0	0	0	0	0.680926	3.17155	0	1.11513	0	0	0	1.63524	1.08998	0	3.10952	0	0	0	0.549957	1.01168	0	0	0	1.20248	0	0	0.867381	3.51351	1.21831	0.847274	2.28472	0	0	1.24539	1.50603	2.98282
SERGEF	ENSBTAG00000005340	81.407	0.178053	0.0773513	2.30187	0.0213426	0.427956	69.1859	66.7805	84.2485	60.6397	86.5377	83.7158	59.8668	91.8455	67.1237	187.274	137.547	84.046	79.1859	76.9438	90.8516	84.1185	97.0144	76.8562	102.458	64.4509	83.9571	51.7285	119.575	67.8396	78.6439	71.3236	75.6457	66.3388	101.47	67.3387	85.1139	43.084	135.311	64.9999	77.9722	61.851	91.3889	66.212	63.2081	85.9319	73.7955	97.4389
SLC7A2	ENSBTAG00000010085	204.934	-0.219658	0.0954924	-2.30027	0.0214329	0.427956	168.267	171.848	265.293	178.798	145.701	106.04	180.774	118.859	96.564	22.5918	87.8395	317.155	173.926	190.687	144.976	203.363	186.647	155.348	159.137	127.662	180.352	208.638	137.384	211.792	257.93	162.881	372.41	276.177	169.786	226.066	164.824	220.207	136.179	142.297	233.916	272.822	310.722	254.662	182.188	237.869	388.556	217.746
LIMK2	ENSBTAG00000010662	334.197	0.15392	0.0669271	2.29982	0.0214586	0.427956	403.157	316.539	299.351	325.493	373.525	680.888	393.242	348.087	241.41	387.627	380.638	280.682	296.947	344.574	355.674	366.054	330.06	340.13	361.874	230.536	340.493	301.75	532.999	294.523	326.675	365.723	325.859	406.502	293.358	402.83	433.676	347.065	331.34	272.297	297.269	260.113	242.18	273.337	338.349	235.379	256.025	350.979
ZFYVE1	ENSBTAG00000011041	455.063	0.123923	0.0538793	2.30001	0.0214474	0.427956	497.967	449.21	440.96	472.633	471.542	820.415	434.328	588.892	491.063	532.69	503.204	421.816	506.224	479.505	474.555	459.417	421.802	567.428	474.142	428.847	408.902	443.141	484.66	360.708	436.116	456.269	465.512	455.903	476.205	592.821	410.709	416.478	514.357	374.189	316.762	383.815	365.555	373.504	435.021	374.862	322.291	480.234
CAMSAP3	ENSBTAG00000011356	10.2697	0.238379	0.103596	2.30105	0.0213889	0.427956	5.12488	25.3766	10.7551	8.02585	15.0116	22.3242	8.21701	9.26173	11.7761	13.0794	6.80926	12.6862	11.3123	10.0361	7.73205	9.24379	18.9811	13.0819	10.8998	19.8311	15.5476	5.17285	13.9928	13.237	4.39966	3.03505	17.4567	9.40976	14.0651	10.8223	14.8612	16.7549	7.80643	7.02702	4.87326	10.1673	9.13889	8.48872	5.57719	8.71773	9.03619	8.94847
SEC11C	ENSBTAG00000011954	206.278	0.159628	0.0694663	2.29791	0.0215666	0.427956	222.078	190.547	195.385	180.136	253.432	174.129	211.294	225.369	256.719	467.293	311.183	174.435	224.831	215.22	316.048	158.993	188.756	170.065	270.315	178.48	202.119	182.774	256.959	145.607	171.587	174.515	188.532	191.489	272.261	239.293	181.036	162.762	230.723	165.135	197.976	212.666	191.917	202.032	172.893	190.545	177.712	169.027
THAP2	ENSBTAG00000012271	188.401	-0.216156	0.0940295	-2.29881	0.021516	0.427956	275.889	189.656	206.14	219.373	119.21	11.1621	119.734	117.315	97.7416	107.014	111.672	220.422	161.2	192.917	121.78	169.161	126.541	243.65	87.1985	223.099	304.733	300.025	85.229	206.828	214.483	169.963	133.835	201.839	163.758	167.144	218.864	136.433	144.853	270.54	179.092	203.346	303.868	320.874	184.047	290.176	225.905	210.786
CHORDC1	ENSBTAG00000013615	662.318	-0.191571	0.0833602	-2.29811	0.0215553	0.427956	858.417	614.38	846.07	760.226	392.952	118.318	736.009	553.389	549.944	369.197	446.007	764.342	757.922	557.564	509.349	579.586	575.759	730.951	631.099	690.369	645.226	782.825	319.291	617.175	648.4	665.181	633.097	631.395	457.117	602.441	1009.21	684.557	626.249	630.675	813.225	882.859	1094.38	872.64	652.531	731.044	873.498	687.044
ELP5	ENSBTAG00000019446	612.716	0.142181	0.0618118	2.30022	0.021436	0.427956	567.153	550.271	475.018	523.463	699.366	890.736	609.232	634.429	684.191	1241.95	714.291	601.008	565.614	731.524	750.975	728.411	697.027	493.842	699.768	495.776	607.912	467.281	706.001	440.13	573.056	524.557	727.363	688.324	614.847	679.399	562.022	497.859	771.102	465.54	604.284	542.255	534.625	500.834	500.088	521.818	441.267	570.713
PLPP7	ENSBTAG00000021205	2138.65	0.205689	0.0895034	2.29811	0.0215553	0.427956	2380.51	2473.1	2335.65	1806.26	2233.2	7093.52	3137.72	2325.47	3369.14	3761.53	1246.78	1899.76	2242.66	2461.09	2660.79	2901.63	3034.86	2205.94	1902.02	1981.87	2338.36	2288.12	2041.68	1260.82	1759.86	1149.78	2512.6	1858.43	2081.64	2248.63	1391.55	1196.78	2328.05	1500.27	1928.59	1235.33	1336.56	1477.04	2227.16	1514.39	1058.74	2218.23
NT5M	ENSBTAG00000030820	342.527	0.188902	0.0821238	2.30021	0.0214363	0.427956	313.472	362.84	331.616	367.851	458.297	698.748	400.286	446.107	501.662	784.172	447.368	275.924	240.386	328.963	342.143	331.852	321.624	235.474	451.252	213.184	318.726	222.433	395.615	231.647	424.567	262.026	463.185	412.148	384.782	337.896	199.95	268.078	356.494	244.189	411.79	269.433	278.736	222.404	314.182	275.231	304.218	320.156
SH2D4A	ENSBTAG00000001186	2.75593	-0.217308	0.0947388	-2.29376	0.0218043	0.429335	3.41659	2.22602	0	0.891761	3.53215	5.58105	0	5.40268	4.71044	0	0.680926	1.58577	2.82807	2.23026	1.93301	6.47066	2.10901	0	4.35993	0	1.55476	0	1.27207	4.96387	1.09991	2.52921	1.16378	0.940976	5.02326	1.20248	1.35102	11.9678	1.73476	1.75676	1.82747	3.3891	6.85416	1.69774	3.71813	0	4.51809	3.9771
AP3S2	ENSBTAG00000001407	528.618	0.130805	0.0570847	2.29141	0.0219394	0.429335	520.175	502.634	462.47	601.047	662.279	858.366	562.278	513.254	686.546	872.755	548.145	475.732	378.961	515.189	630.162	562.947	531.47	448.055	597.31	430.086	446.216	624.191	698.369	461.64	501.561	484.09	522.537	604.107	619.87	533.9	429.623	466.743	495.275	458.513	473.315	386.357	427.243	473.671	464.766	470.757	421.689	440.464
PHF1	ENSBTAG00000001634	474.297	0.153289	0.0667792	2.29547	0.0217064	0.429335	507.363	476.367	435.582	483.78	479.49	821.531	578.712	605.1	453.38	521.394	558.359	429.744	403	520.765	537.377	665.553	635.866	479.125	536.271	276.395	438.443	431.071	560.985	426.893	524.659	559.966	550.468	503.893	444.056	525.482	326.946	268.078	589.819	439.189	408.135	515.143	479.792	370.108	260.269	247.832	412.653	470.292
MRI1	ENSBTAG00000002524	83.3087	0.194235	0.0847597	2.29159	0.0219293	0.429335	81.9981	81.027	46.6055	102.998	86.5377	177.477	55.1713	65.6039	103.63	208.677	72.1782	79.2886	63.6315	92.5556	60.8899	108.152	101.232	85.0324	100.278	91.7186	41.9785	77.5928	64.8758	64.5303	99.5423	87.5105	82.6284	104.919	108.502	90.1858	78.3589	52.6582	117.096	101.892	75.5355	49.9892	50.2639	69.6075	53.9128	66.0056	91.8679	91.4732
DGKG	ENSBTAG00000005091	4.65615	-0.236168	0.102994	-2.29303	0.0218464	0.429335	4.27073	6.67805	3.58504	4.4588	0	1.11621	4.69543	3.08724	1.17761	1.18904	2.04278	9.51464	8.4842	5.57564	1.93301	2.77314	3.16351	11.4467	3.26995	4.95776	3.10952	1.72428	2.54415	9.92774	7.14945	7.58762	2.32756	3.76391	2.0093	1.20248	0	0	1.73476	5.27027	6.09157	6.77819	2.28472	5.09323	3.71813	4.98156	6.02413	0.994274
BOP1	ENSBTAG00000009811	283.82	0.172472	0.0752055	2.29334	0.0218283	0.429335	283.577	307.635	306.521	259.502	288.753	765.72	346.288	301.006	335.619	564.199	261.476	256.895	285.635	237.522	358.574	301.348	277.335	163.524	292.115	219.381	301.624	208.638	314.202	226.683	226.582	291.87	321.203	303.465	232.075	282.582	270.203	234.568	313.992	265.27	302.142	254.182	207.91	249.568	263.987	224.17	207.832	231.666
ZDHHC16	ENSBTAG00000012702	119.471	0.148482	0.064696	2.29507	0.0217289	0.429335	116.164	134.006	112.929	120.834	143.935	151.805	163.166	145.872	133.07	180.14	164.784	111.004	94.7403	114.858	142.076	144.203	149.74	112.831	122.078	95.437	115.052	94.8356	134.84	84.3858	127.59	125.449	137.326	102.566	139.647	137.082	87.816	78.9873	112.76	72.027	138.888	77.9492	77.6805	108.656	57.6309	117.067	93.3739	120.307
Novel	ENSBTAG00000017955	2.3506	0.209862	0.0915651	2.29194	0.0219088	0.429335	1.70829	2.67122	5.37756	3.56704	4.41519	6.69726	2.34772	0	0	1.18904	1.36185	3.17155	0	0	0.966506	3.69752	5.27252	8.17619	1.08998	1.23944	0	0	2.54415	0	0	1.51752	2.32756	6.58683	1.00465	7.21486	5.40406	0	0	7.02702	7.30989	3.3891	2.28472	1.69774	1.85906	1.24539	0	0.994274
Novel	ENSBTAG00000018151	18.8033	-0.213782	0.0932803	-2.29183	0.0219156	0.429335	17.9371	20.9245	12.5476	24.0775	13.2456	3.34863	15.2602	16.9798	4.71044	4.75616	17.7041	28.5439	32.5228	16.7269	18.3636	22.1851	17.9266	21.2581	17.4397	17.3522	20.2119	34.4857	6.36037	18.2009	18.6985	17.7044	10.474	18.349	25.1163	13.2272	22.9673	19.1484	13.0107	29.8648	15.2289	27.96	15.9931	20.3729	18.5906	18.6808	18.0724	19.8855
NUP160	ENSBTAG00000021125	191.647	-0.136568	0.0595697	-2.29257	0.0218727	0.429335	164.85	210.136	164.912	152.045	174.842	92.6455	181.948	165.168	176.641	95.7177	135.504	226.766	175.34	197.378	173.005	194.12	195.083	176.606	184.207	171.043	225.44	198.293	208.62	216.756	181.486	224.593	201.334	196.664	191.889	205.624	181.036	189.091	160.466	177.432	207.114	249.946	228.472	222.404	217.51	185.563	189.76	221.723
MLC1	ENSBTAG00000021626	0.5713	0.153373	0.0668802	2.29325	0.0218335	0.429335	0	0.890406	0	0.891761	0.883038	0	0	0	0	0.59452	0.680926	0	0	1.11513	1.93301	0.924379	2.10901	1.63524	0	0	0	0	1.27207	1.65462	0.549957	0	0	1.41146	2.0093	1.20248	0	0	2.60214	0	0	0.847274	0	0	0	2.49078	0	0
ST6GALNAC4	ENSBTAG00000046548	346.826	0.180308	0.0786631	2.29215	0.0218969	0.429335	298.097	325.889	408.695	335.748	425.624	1053.7	362.722	450.738	295.58	448.863	424.217	236.28	412.898	349.035	370.172	405.803	352.205	323.777	262.686	339.607	366.924	263.815	248.054	253.157	317.875	297.435	459.693	391.917	321.489	266.95	422.868	332.704	455.375	189.73	285.695	294.851	310.722	334.456	418.289	397.279	316.267	352.967
Novel	ENSBTAG00000005296	7779.45	0.180834	0.0790108	2.28872	0.0220954	0.429419	6270.29	5598.43	6221.84	6418.89	10426	16156	9795.85	6954.79	9934.31	19187.5	10198.9	6580.96	5117.39	6046.22	9722.09	9136.57	10347.9	4478.92	8755.82	6090.61	7534.37	5855.67	9824.23	6512.6	7095.55	6877.92	7792.67	8212.37	8394.87	6595.58	6359.23	7386.51	9448.38	6088.91	8985.68	6748.54	6650.82	6161.11	6590.38	6955.5	4162.67	7623.1
ZBTB5	ENSBTAG00000007761	76.1951	-0.14813	0.0646964	-2.28962	0.0220431	0.429419	72.6024	71.6777	78.8709	61.5315	63.5787	92.6455	62.2145	54.0268	73.0118	33.8876	70.1354	88.8033	82.014	74.7136	72.488	70.2528	71.7063	58.8686	67.5789	90.4792	54.4166	72.4199	62.3316	84.3858	60.4953	74.8645	79.1371	78.101	71.3303	76.9585	91.869	100.529	71.9926	77.2972	71.8806	78.7965	111.951	86.5849	100.389	72.2326	87.3498	88.4904
NSL1	ENSBTAG00000011340	65.2539	-0.178218	0.0778607	-2.28894	0.0220831	0.429419	71.7483	65.4448	60.9457	62.8691	51.2162	20.0918	36.3896	43.9932	47.1044	85.6109	41.5365	76.1171	43.8351	90.3253	51.2248	48.0677	45.3437	78.4914	45.7792	73.127	77.738	110.354	59.7875	69.4942	68.1947	68.7944	46.5512	46.1078	47.2186	61.3263	75.6568	78.9873	56.3798	89.5945	65.789	60.1565	66.2569	73.003	74.3625	62.2695	73.7955	62.6393
PVRL2	ENSBTAG00000015318	149.839	0.162328	0.070924	2.28876	0.0220932	0.429419	136.663	127.773	121.891	133.318	151.883	321.469	105.647	147.416	210.792	212.244	147.08	144.305	152.716	132.7	188.469	155.296	181.375	132.454	148.238	176.001	116.607	96.5599	183.179	137.334	140.789	132.025	164.093	159.495	183.851	140.69	117.538	124.465	208.171	115.946	150.462	153.357	134.799	137.517	193.343	180.581	228.917	145.164
WDR6	ENSBTAG00000018910	246.407	0.189448	0.0827328	2.28988	0.0220285	0.429419	240.869	294.279	204.347	270.649	252.549	506.76	260.597	329.563	196.661	326.986	288.713	218.837	217.761	269.861	319.914	350.34	327.951	209.31	279.035	107.831	240.988	272.437	293.849	228.338	241.981	350.548	307.238	208.426	159.74	370.363	181.036	112.497	322.666	252.973	132.796	197.415	159.931	164.681	152.443	160.655	174.7	297.288
TMEM144	ENSBTAG00000019229	1.46056	-0.20873	0.0911591	-2.28973	0.0220368	0.429419	0.854146	2.22602	0	1.33764	2.64911	3.34863	0	0.771811	2.35522	0.59452	0.680926	1.58577	1.41403	1.11513	0	0.924379	1.0545	3.27048	1.08998	2.47888	1.55476	1.72428	2.54415	1.65462	0.549957	3.54089	0	0	0	0	0	0	0.867381	3.51351	2.43663	0	0	0	1.85906	0	1.50603	6.95992
MTBP	ENSBTAG00000006770	44.3521	-0.181304	0.0792819	-2.28683	0.0222057	0.430086	41.8532	49.4175	53.7756	47.2633	32.6724	21.208	35.2157	57.8858	17.6641	47.5616	23.8324	60.2594	42.421	40.1446	33.8277	54.5384	50.6162	55.5981	40.3293	33.4649	54.4166	79.3171	33.0739	57.9118	44.5465	62.7243	32.5859	37.6391	28.1303	37.2768	48.6365	31.1162	42.5017	52.7027	38.9861	55.0728	45.6944	56.0256	27.8859	21.1716	43.6749	48.7194
AP1G2	ENSBTAG00000007099	143.259	0.161256	0.0705108	2.28697	0.0221978	0.430086	145.205	126.883	130.854	175.677	170.426	180.826	185.47	182.147	102.452	151.008	184.531	134.791	139.989	155.003	134.344	156.22	178.211	184.782	211.456	97.9159	124.381	131.046	147.561	177.045	152.888	185.644	138.49	134.089	133.619	143.095	108.081	57.4453	194.293	186.216	123.05	148.273	143.937	123.935	102.248	80.9503	105.422	132.238
RASSF7	ENSBTAG00000045834	10.8873	0.238617	0.104327	2.28721	0.0221834	0.430086	18.7912	8.45886	12.5476	11.5929	15.8947	30.1377	14.0863	7.71811	35.3283	22.5918	21.7896	6.34309	12.7263	14.4967	23.1961	6.47066	12.6541	24.5286	10.8998	9.91553	6.21904	8.62142	10.1766	4.96387	9.89923	10.1168	5.8189	5.17537	8.03722	10.8223	13.5102	4.78711	13.0107	3.51351	13.4015	5.93092	9.13889	6.79098	9.29531	8.71773	13.5543	11.9313
STK32A	ENSBTAG00000000626	0.829313	-0.163998	0.0717412	-2.28596	0.0222565	0.43058	0	0	0	1.78352	0	0	1.17386	0.771811	0	0.59452	0	0	4.2421	0	0	0	0	0	0	2.47888	0	0	1.27207	1.65462	0	0.505841	0	0.470488	0	1.20248	1.35102	0	0.867381	0	0	0	2.28472	0	1.85906	1.24539	1.50603	0.994274
WDR54	ENSBTAG00000000489	18.6241	0.224302	0.0982063	2.28399	0.0223723	0.430857	16.2288	22.7054	8.9626	15.1599	33.5554	29.0215	19.9556	17.7517	11.7761	27.3479	27.237	12.6862	5.65614	22.3026	28.9952	25.8826	22.1446	22.8933	18.5297	1.23944	13.9928	15.5186	17.809	34.7471	14.2989	28.3271	25.6032	9.40976	21.0977	31.2644	10.8081	7.18066	24.2867	15.8108	14.6198	15.2509	9.13889	10.1865	9.29531	13.6993	16.5663	18.8912
ADRM1	ENSBTAG00000003058	950.33	0.149711	0.0655416	2.28422	0.0223586	0.430857	925.895	854.345	982.301	926.985	1004.9	1819.42	1037.69	875.234	1189.39	1835.88	793.96	894.376	879.529	791.741	1307.68	881.858	930.073	995.86	941.744	876.285	774.271	717.302	1246.63	678.396	973.974	786.583	1141.67	979.556	1049.86	1069	991.645	1232.68	1039.12	718.513	896.68	736.281	731.111	828.499	1063.38	823.202	897.595	775.534
LYRM7	ENSBTAG00000010961	45.1493	-0.200712	0.0878354	-2.28509	0.0223075	0.430857	42.7073	26.267	51.9831	41.9127	46.801	5.58105	32.868	31.6443	32.9731	23.7808	33.3654	45.9874	55.1473	63.5623	37.6937	42.5215	45.3437	35.9752	23.9796	53.296	48.1976	68.9714	22.8973	64.5303	64.895	35.4089	41.8961	51.2832	45.2093	51.7065	36.4774	28.7227	38.1648	66.7567	42.641	56.7674	63.9722	50.9323	52.0538	68.4964	73.7955	47.7252
Novel	ENSBTAG00000018082	15.6087	0.239255	0.104724	2.28464	0.0223341	0.430857	12.8122	9.79447	25.0953	15.6058	17.6608	36.8349	10.5647	13.8926	16.4865	24.9698	32.6845	14.272	14.1403	14.4967	10.6316	11.0926	14.7631	17.9876	26.1596	12.3944	9.32857	20.6914	26.7136	23.1647	10.4492	21.7512	9.31024	7.52781	5.02326	6.01238	13.5102	2.39355	34.6952	17.5676	24.3663	11.8618	11.4236	5.09323	7.43625	2.49078	7.53016	10.937
CCDC73	ENSBTAG00000032151	20.0682	-0.239052	0.104722	-2.28273	0.0224464	0.431794	29.8951	24.9314	44.813	16.9435	2.64911	0	12.9124	13.1208	21.197	24.9698	14.2994	20.615	29.6947	27.8782	5.79904	11.0926	13.7086	8.17619	11.9898	21.0705	21.7667	32.7614	10.1766	23.1647	24.1981	9.10514	4.65512	23.0539	7.03256	10.8223	22.9673	57.4453	15.6129	19.3243	26.1938	16.9455	25.1319	42.4436	46.4766	16.1901	21.0844	18.8912
ZBTB10	ENSBTAG00000003339	137.326	-0.183528	0.0804823	-2.28036	0.0225865	0.431827	124.705	131.335	172.082	128.859	97.1342	69.2051	99.7779	115.772	108.34	33.2931	95.3296	201.393	175.34	133.815	116.947	111.85	120.214	176.606	135.158	142.536	135.264	129.321	114.487	168.772	114.391	116.849	133.835	145.381	112.521	132.272	151.314	201.059	98.0141	133.513	146.198	183.858	191.917	188.45	249.114	146.956	197.29	130.25
RBMS1	ENSBTAG00000005180	257.361	-0.158212	0.0693878	-2.28012	0.0226006	0.431827	319.451	222.602	261.708	228.737	208.397	98.2265	174.905	263.188	167.221	125.444	241.048	287.025	271.495	233.062	206.832	169.161	183.484	289.437	216.906	291.269	307.843	362.1	248.054	281.286	261.78	247.862	268.833	275.236	224.037	199.611	306.68	339.885	206.437	319.729	238.79	265.197	306.153	264.848	301.168	352.445	337.351	280.385
STK11	ENSBTAG00000011639	676.752	0.162507	0.0712603	2.28047	0.0225801	0.431827	635.485	738.592	729.556	730.352	717.91	1745.75	746.574	862.885	898.516	988.687	645.518	578.807	786.203	712.567	725.846	672.948	693.864	641.013	651.809	593.692	690.314	551.771	658.934	537.753	712.195	499.265	879.818	705.262	756.503	676.994	552.565	466.743	773.704	586.756	572.608	468.543	388.403	585.722	581.887	622.695	551.207	764.597
ARPC5L	ENSBTAG00000015278	470.682	0.143474	0.0629208	2.28024	0.0225937	0.431827	462.947	433.183	480.395	479.767	689.653	577.081	524.715	551.845	564.075	816.87	470.52	356.799	410.07	512.959	670.755	457.568	512.489	462.772	554.801	329.691	494.414	400.034	526.639	314.378	508.161	427.942	615.64	461.549	535.479	622.883	366.125	378.182	497.877	391.756	454.431	427.026	454.66	356.526	435.021	342.482	365.966	452.395
SUZ12	ENSBTAG00000018752	144.933	-0.186093	0.0816066	-2.28037	0.0225858	0.431827	143.497	152.259	143.402	145.357	96.2511	23.4404	106.821	103.423	126.004	41.0219	109.629	171.263	175.34	136.046	133.378	132.186	158.176	155.348	108.998	151.212	217.667	165.531	145.016	182.009	158.938	144.165	131.507	158.084	111.516	127.463	145.91	213.026	115.362	209.054	137.67	155.898	217.049	198.636	161.738	163.146	153.615	148.147
KLF12	ENSBTAG00000044007	56.4271	-0.228505	0.10017	-2.28117	0.0225385	0.431827	53.8112	48.0819	60.9457	46.3716	30.0233	33.4863	28.1726	41.6778	23.5522	5.35068	20.4278	55.502	83.428	66.9077	36.7272	40.6727	35.8532	68.68	45.7792	112.789	59.0809	84.4899	27.9856	69.4942	64.345	50.5841	51.2063	50.3422	31.1442	62.5288	109.432	38.2969	28.6236	63.2432	37.1586	72.8656	77.6805	89.9804	100.389	82.1957	120.483	82.5248
DPYSL3	ENSBTAG00000010661	562.709	-0.200915	0.0881477	-2.27931	0.0226489	0.432235	641.464	342.361	625.59	534.61	482.139	527.968	332.202	587.348	500.484	234.835	474.605	605.765	658.94	449.396	372.105	339.247	311.079	704.788	701.948	567.664	426.005	417.277	474.484	766.091	549.957	505.335	616.804	413.559	706.27	268.152	784.94	519.401	412.006	460.27	378.896	558.354	596.312	590.815	639.518	911.625	1527.12	737.752
SH2D3C	ENSBTAG00000015375	317.211	0.189051	0.0829645	2.2787	0.022685	0.432235	346.783	340.58	222.273	350.016	348.8	753.442	275.857	312.584	277.916	307.961	299.607	415.472	295.533	281.012	198.134	365.13	325.842	287.802	336.804	281.353	192.79	143.116	470.667	320.997	314.026	349.03	272.325	312.404	261.209	331.884	258.044	224.994	465.784	470.81	411.181	543.103	488.93	314.083	250.973	260.286	316.267	308.225
TMEM246	ENSBTAG00000020844	97.3454	-0.165667	0.0727094	-2.27847	0.0226983	0.432235	77.7273	105.513	136.232	109.687	118.327	106.04	95.0825	91.8455	96.564	84.4218	60.6024	107.833	144.231	61.332	57.0239	88.7404	104.396	71.9505	89.3785	118.986	96.3952	103.457	78.8686	76.1127	106.692	99.6507	86.1198	88.4518	84.3908	74.5536	121.591	117.284	74.5948	108.919	69.4439	91.5056	116.521	83.1895	100.389	118.312	158.133	117.324
LYRM4	ENSBTAG00000031432	115.323	0.17814	0.078216	2.27753	0.0227543	0.432817	104.206	86.8146	116.514	90.0678	129.807	229.939	97.4302	138.154	137.78	272.29	139.59	111.004	115.951	101.477	131.445	134.959	139.195	65.4095	101.368	136.339	141.483	106.906	132.296	109.205	103.392	96.1098	115.214	119.034	129.6	91.3882	121.591	74.2002	141.383	98.3783	110.257	79.6438	59.4028	88.2827	165.457	135.747	97.892	106.387
Novel	ENSBTAG00000008137	554.012	0.195718	0.086024	2.27515	0.0228969	0.433104	354.471	465.237	528.794	692.006	580.156	1519.16	656.187	691.543	469.866	898.914	555.636	574.05	530.263	517.419	865.99	526.896	482.963	416.986	788.057	617.242	607.912	362.1	380.35	304.451	394.869	444.128	822.793	494.483	495.293	586.809	697.124	569.666	656.608	428.648	498.291	437.193	507.208	431.227	526.115	621.449	474.4	613.467
PSMB9	ENSBTAG00000008954	58.925	0.209941	0.0922721	2.27524	0.0228916	0.433104	58.082	79.6913	35.8504	57.9644	89.1868	106.04	103.3	47.8523	62.4133	121.877	106.224	44.4016	49.4912	51.2959	95.6841	59.1603	71.7063	50.6924	38.1494	40.9016	38.869	34.4857	58.5154	69.4942	54.4458	81.4404	34.9134	40.462	104.484	37.2768	41.8815	62.2324	104.953	22.8378	75.5355	60.1565	41.125	62.8165	37.1813	39.8525	42.1689	49.7137
Novel	ENSBTAG00000019645	259.695	0.141711	0.0622817	2.27532	0.0228865	0.433104	214.391	270.683	279.633	287.147	329.373	446.484	262.944	303.322	219.035	288.937	288.032	174.435	233.316	258.71	285.119	305.045	285.771	253.462	275.765	172.282	321.836	206.914	306.57	249.848	251.88	222.57	302.583	312.404	331.535	218.851	224.268	201.059	248.071	254.729	255.237	216.055	155.361	224.102	141.289	211.716	237.953	256.523
ABHD17A	ENSBTAG00000025277	1097.52	0.167635	0.073626	2.27685	0.0227954	0.433104	981.414	1047.12	1147.21	1084.38	1244.2	2649.88	1217.29	1220.23	1196.45	2253.83	988.705	727.87	1025.17	1017	1187.84	1065.81	1121.99	904.287	1106.33	1013.86	1127.2	631.088	1149.96	787.601	1170.86	871.058	1356.97	1210.57	1161.38	1000.46	1006.51	943.06	1195.25	878.378	1193.95	754.921	747.104	675.702	1085.69	1103.41	933.739	1207.05
Novel	ENSBTAG00000046180	22.9	-0.19448	0.0854601	-2.27569	0.0228648	0.433104	17.9371	24.4862	35.8504	20.0646	16.7777	8.92968	16.434	20.0671	21.197	15.4575	19.0659	20.615	16.9684	26.7631	17.3971	25.8826	22.1446	13.0819	21.7996	14.8733	41.9785	37.9342	21.6253	8.27312	18.1486	29.8446	20.948	20.231	20.093	24.0495	21.6162	11.9678	18.215	22.8378	24.9755	18.64	36.5555	28.8616	7.43625	26.1532	21.0844	25.8511
PDSS1	ENSBTAG00000006529	73.744	-0.177228	0.0779492	-2.27364	0.0229877	0.433271	81.9981	61.438	75.2859	55.2892	82.1225	15.6269	72.7792	54.0268	76.5446	99.2848	78.9874	80.8744	72.1157	66.9077	66.6889	47.1433	52.7252	50.6924	51.2291	69.4087	73.0738	75.8685	55.9713	84.3858	86.3433	62.7243	59.3528	79.5125	70.3256	69.7436	49.9876	62.2324	63.3188	82.5675	93.2011	113.535	123.375	88.2827	92.9531	97.1404	117.47	90.479
Novel	ENSBTAG00000013251	555.051	0.129978	0.057176	2.27331	0.0230078	0.433271	570.57	492.395	580.777	446.326	492.735	1068.21	539.975	633.657	467.511	698.561	608.748	528.062	524.607	586.557	737.444	710.848	718.118	484.031	582.05	461.072	492.859	515.561	681.832	577.464	507.061	516.97	567.925	530.24	569.638	580.796	474.206	488.285	697.374	451.486	446.512	470.237	452.375	456.693	568.873	430.905	614.461	626.393
Novel	ENSBTAG00000024781	305.713	0.155393	0.0683308	2.27412	0.0229585	0.433271	238.307	246.642	306.521	280.013	350.566	452.065	380.33	273.221	435.715	739.583	320.035	218.837	251.698	346.805	370.172	297.65	286.825	284.531	348.794	255.325	225.44	268.988	343.46	251.503	276.629	255.45	310.729	290.762	276.279	382.388	301.276	356.64	338.279	335.54	314.325	317.728	260.458	320.874	271.423	246.587	289.158	301.265
SMIM4	ENSBTAG00000044079	137.295	0.185492	0.0815723	2.27396	0.0229683	0.433271	126.414	95.2735	159.534	114.145	214.578	289.099	174.905	138.926	133.07	304.394	198.149	95.1464	125.849	99.2464	189.435	127.564	138.14	76.8562	136.248	111.55	101.059	105.181	155.193	104.241	146.839	105.721	162.929	145.381	160.744	122.653	118.889	122.071	158.731	135.27	140.106	77.9492	89.1041	117.144	156.161	146.956	106.928	133.233
PRTG	ENSBTAG00000005848	6.13056	-0.236466	0.10408	-2.27197	0.0230884	0.433461	5.97902	6.67805	3.58504	6.24232	1.76608	1.11621	10.5647	3.85906	2.35522	0	4.76648	12.6862	4.2421	1.11513	1.93301	6.47066	7.38153	14.7171	2.17996	4.95776	4.66428	3.44857	5.0883	9.92774	1.64987	9.10514	1.16378	3.29342	1.00465	7.21486	8.10609	9.57422	0	5.27027	4.2641	5.93092	2.28472	8.48872	5.57719	3.73617	9.03619	8.94847
CTNNBIP1	ENSBTAG00000005933	80.3267	0.194547	0.0856079	2.27253	0.0230544	0.433461	70.04	61.438	75.2859	77.1373	96.2511	219.893	104.473	68.6912	94.2088	167.06	102.82	120.519	48.0772	89.2102	56.0574	81.3454	66.4338	65.4095	59.949	61.9721	65.3	67.2471	49.6109	84.3858	78.6439	55.1367	88.4473	77.6305	108.502	135.88	56.7426	69.4131	104.086	98.3783	88.937	68.6292	89.1041	76.3985	81.7988	72.2326	67.7714	74.5706
ATP6V0E2	ENSBTAG00000006022	42.4877	0.198489	0.0874008	2.27102	0.0231455	0.433461	17.0829	40.0683	34.0579	64.2068	48.5671	87.0644	55.1713	53.255	51.8148	68.3698	46.303	34.887	33.9368	51.2959	52.1913	39.7483	56.9432	32.7048	33.7894	26.0283	31.0952	37.9342	86.501	44.6748	39.047	33.8914	55.8615	31.5227	54.2512	55.3139	32.4244	33.5098	54.645	42.1621	28.6304	27.1128	29.7014	42.4436	26.0269	33.6255	63.2533	45.7366
Novel	ENSBTAG00000015899	79.2489	-0.182919	0.0805186	-2.27176	0.0231012	0.433461	78.5815	83.6982	60.9457	70.0032	67.9939	3.34863	56.3452	55.5704	68.3013	37.4548	66.0498	114.176	80.5999	75.8287	73.4545	82.2698	90.6874	71.9505	65.3989	71.8876	82.4023	100.008	87.7731	86.0404	80.2938	75.3703	70.9906	72.4552	69.321	87.7808	91.869	102.923	78.9317	119.459	71.2714	90.6583	66.2569	106.958	92.9531	69.7418	108.434	72.582
ZFAND2B	ENSBTAG00000020606	175.108	0.154064	0.0678371	2.27109	0.0231416	0.433461	132.393	175.855	166.704	179.244	204.865	310.307	188.991	231.543	201.371	300.827	221.301	168.092	192.309	130.47	197.167	194.12	176.102	150.442	223.446	164.846	157.031	127.597	185.723	122.442	190.835	193.737	186.205	178.315	173.805	123.855	166.175	114.891	247.204	122.973	193.712	164.371	146.222	168.077	117.121	143.22	164.157	181.952
LTB	ENSBTAG00000020674	13.2382	0.232366	0.102388	2.26948	0.0232394	0.434262	12.8122	13.8013	12.5476	14.714	16.7777	26.7891	15.2602	18.5235	8.24327	23.1863	38.8128	11.1004	7.07017	7.80589	12.5646	18.4876	9.49054	26.1638	18.5297	9.91553	17.1024	8.62142	8.90452	14.8916	10.4492	25.7979	5.8189	14.1146	7.03256	19.2396	8.10609	11.9678	25.1541	14.054	15.2289	10.1673	15.9931	10.1865	11.1544	3.73617	4.51809	11.9313
ALDH4A1	ENSBTAG00000030335	451.455	0.21045	0.0927281	2.26953	0.0232359	0.434262	304.93	484.826	485.773	552.446	717.027	1656.46	483.63	754.831	731.295	631.975	789.193	442.431	527.435	401.446	571.205	399.332	472.418	472.584	454.522	387.945	373.143	356.927	451.586	332.579	407.518	345.995	402.668	598.931	409.898	371.565	281.011	452.382	348.687	282.838	309.452	242.32	246.75	354.829	444.316	273.986	349.399	370.864
CD151	ENSBTAG00000019569	1613.35	0.169495	0.0747114	2.26866	0.023289	0.434711	1568.21	1591.16	1315.71	1432.61	1581.52	2876.47	1828.87	1417.05	2470.62	3428.6	2852.4	1373.28	1209	1301.35	1707.82	1457.75	1452.05	1062.9	2397.96	1487.33	1130.31	1215.62	1834.33	1159.89	1580.58	1625.77	1403.52	1612.83	1271.89	1435.76	1800.9	1749.69	1913.44	1616.21	1764.73	1392.07	1199.48	1288.59	1760.53	1340.04	1353.92	1595.81
MRPS12	ENSBTAG00000001782	171.292	0.179981	0.079908	2.25235	0.0243003	0.434864	122.143	150.924	168.497	169.88	223.409	366.117	206.599	189.094	156.622	346.605	185.893	168.092	106.053	216.335	217.464	170.086	208.792	103.02	167.857	151.212	174.133	155.186	268.408	104.241	207.334	130.507	193.188	198.076	205.954	156.322	145.91	119.678	185.62	151.081	135.233	120.313	100.528	127.331	139.43	119.557	88.8559	177.975
AMIGO2	ENSBTAG00000002025	34.1106	-0.232162	0.10247	-2.26565	0.023473	0.434864	40.1449	41.4039	21.5102	45.4798	22.076	10.0459	30.5203	33.9597	64.7685	11.8904	45.622	44.4016	25.4526	16.7269	26.0957	24.0339	16.8721	31.0695	18.5297	33.4649	21.7667	22.4157	25.4415	56.2572	26.9479	49.0666	18.6205	31.9932	25.1163	3.60743	24.3183	71.8066	43.3691	26.3513	31.6762	22.8764	29.7014	18.6752	24.1678	51.061	99.3981	57.6679
MYO1H	ENSBTAG00000002695	0.994123	0.176811	0.0782431	2.25976	0.023836	0.434864	1.70829	2.67122	1.79252	2.2294	0.883038	0	10.5647	2.31543	0	0.59452	0.680926	0	0	0	0	1.84876	1.0545	1.63524	0	1.23944	0	0	0	3.30925	0.549957	0.505841	1.16378	0.470488	0	2.40495	1.35102	0	0	1.75676	1.21831	3.3891	0	0	0	1.24539	0	0
PEX16	ENSBTAG00000003126	127.383	0.164903	0.0731763	2.2535	0.0242277	0.434864	120.435	119.314	123.684	159.625	126.274	241.101	137.341	129.664	144.846	184.896	183.169	120.519	76.3578	129.355	141.11	141.43	112.832	98.1143	148.238	58.2537	108.833	106.906	192.083	92.6589	145.739	135.06	123.361	133.148	126.586	158.727	117.538	98.1357	174.344	124.73	112.694	126.244	86.8194	78.0962	100.389	93.4042	88.8559	143.175
SNCG	ENSBTAG00000003515	4.54415	0.212679	0.0941108	2.25988	0.0238286	0.434864	4.27073	0.890406	3.58504	1.78352	1.76608	4.46484	2.34772	2.31543	4.71044	10.1068	1.36185	0	1.41403	1.11513	0.966506	6.47066	3.16351	3.27048	34.8794	4.95776	0	6.89714	13.9928	1.65462	0.549957	7.58762	6.98268	0.940976	6.02791	1.20248	4.05305	0	10.4086	0	6.09157	0.847274	2.28472	1.69774	1.85906	6.22695	1.50603	3.9771
RDX	ENSBTAG00000004672	1732.38	-0.182412	0.0810462	-2.25072	0.0244034	0.434864	2226.76	1770.13	1710.06	2143.79	1173.56	169.664	1474.37	1517.38	1493.21	1153.37	1359.13	1899.76	1695.43	1691.65	1450.73	1411.53	1237.99	2003.17	1407.17	1958.32	2221.75	2086.38	1205.93	1916.05	1866.01	1632.35	1345.33	1846.2	1450.72	1564.42	1775.23	1989.04	1398.22	2275	1865.24	1955.51	2380.68	2178.21	1959.45	1925.37	1742.48	1726.06
GLP2R	ENSBTAG00000005052	0.647939	0.158047	0.0699252	2.26022	0.0238075	0.434864	0	1.78081	1.79252	0	0.883038	0	1.17386	2.31543	0	0	1.36185	0	0	1.11513	2.89952	0.924379	1.0545	1.63524	1.08998	0	0	0	0	0	1.09991	1.01168	0	0.470488	1.00465	1.20248	2.70203	0	0	0	0.609157	0	0	0	1.85906	3.73617	0	0
FAM151B	ENSBTAG00000007632	87.3596	-0.196901	0.0869977	-2.26329	0.0236181	0.434864	109.331	65.4448	66.3233	71.7867	66.2279	22.3242	41.085	71.7784	50.6372	158.142	87.8395	68.1882	79.1859	56.8715	92.7846	69.3285	70.6518	55.5981	82.8386	95.437	150.812	137.943	115.759	102.587	101.192	107.238	72.1544	80.924	100.465	67.3387	81.0609	124.465	76.3295	93.108	57.87	63.5455	73.1111	84.8872	98.5303	92.1588	40.6628	92.4675
ZNF414	ENSBTAG00000007660	49.7189	0.187411	0.0832939	2.24999	0.0244493	0.434864	47.8322	46.3011	53.7756	47.2633	79.4734	91.5293	71.6053	58.6576	34.1507	33.2931	55.8359	36.4728	56.5614	56.8715	43.4928	60.0847	64.3248	65.4095	58.859	53.296	31.0952	31.0371	62.3316	64.5303	55.5457	75.8762	47.715	33.4047	45.2093	50.504	36.4774	40.6904	68.5231	43.9189	42.641	43.211	31.9861	35.6526	39.0403	37.3617	61.7473	60.6507
CAMK1	ENSBTAG00000007780	54.2322	0.200274	0.0884329	2.2647	0.0235308	0.434864	48.6863	46.7463	34.0579	49.0468	66.2279	68.0888	38.7373	50.9395	54.17	105.23	64.688	47.5732	53.7333	55.7564	39.6268	74.8747	70.6518	44.1514	110.088	37.1832	52.8619	46.5557	81.4127	46.3295	41.7968	65.2535	36.0772	48.4603	43.2	39.6817	35.1264	28.7227	96.2793	49.1891	55.4333	66.0874	41.125	52.6301	50.1947	51.061	57.2292	40.7652
GRIPAP1	ENSBTAG00000007788	499.054	0.162202	0.0718804	2.25655	0.0240359	0.434864	444.156	507.531	496.528	563.147	512.162	1009.05	604.537	656.039	352.105	368.008	543.379	466.217	501.982	607.745	598.267	604.544	607.395	467.678	549.351	342.086	418.231	413.828	576.25	368.981	553.807	557.943	562.106	486.955	514.382	604.846	416.113	251.323	658.342	451.486	392.907	529.546	443.236	361.619	256.551	357.427	340.363	513.046
CALCRL	ENSBTAG00000008483	310.913	-0.224761	0.0992475	-2.26465	0.0235343	0.434864	329.701	332.121	279.633	296.51	202.216	8.92968	139.689	190.637	181.352	209.271	172.274	480.489	304.017	286.588	185.569	243.112	194.029	413.715	190.747	435.044	320.281	343.132	131.024	471.568	322.275	387.98	205.989	319.461	154.716	165.942	443.133	447.595	340.881	476.081	335.037	495.655	552.903	407.459	477.779	346.218	338.857	340.042
DPH1	ENSBTAG00000009376	203.606	0.187352	0.0826772	2.26607	0.0234472	0.434864	147.767	253.321	188.215	221.157	242.835	481.087	231.25	232.315	270.85	300.827	198.149	225.18	155.544	194.032	305.416	195.044	234.1	111.196	219.086	164.846	195.9	210.363	248.054	132.37	216.133	201.831	245.558	301.112	216	230.876	162.122	110.104	202.1	133.513	208.332	174.538	102.812	161.286	137.571	154.428	76.8076	158.09
UBXN11	ENSBTAG00000009581	23.4227	0.217882	0.096664	2.25402	0.0241951	0.434864	29.8951	13.3561	17.9252	16.9435	38.8537	37.9512	21.1294	21.6107	8.24327	40.4274	40.8556	14.272	21.2105	25.6479	51.2248	21.2607	31.6351	16.3524	34.8794	17.3522	13.9928	20.6914	39.4343	14.8916	22.5483	25.7979	32.5859	17.8786	26.1209	24.0495	5.40406	11.9678	26.8888	19.3243	24.3663	16.9455	9.13889	23.7684	13.0134	14.9447	18.0724	22.8683
ARL6	ENSBTAG00000010091	62.4011	-0.197184	0.0875911	-2.25119	0.0243736	0.434864	48.6863	66.7805	69.9083	77.1373	32.6724	17.8594	38.7373	52.4832	34.1507	70.1534	38.1319	84.046	76.3578	68.0228	39.6268	68.4041	42.1802	76.8562	32.6995	74.3665	91.7309	141.391	21.6253	71.1488	72.0444	50.0783	47.715	85.6288	53.2466	54.1115	58.0936	43.084	71.9926	77.2972	41.4227	49.9892	59.4028	83.1895	65.0672	72.2326	75.3016	79.5419
UBXN1	ENSBTAG00000010481	1461.54	0.16294	0.0719668	2.2641	0.0235683	0.434864	1215.45	1322.7	1466.28	1384.46	1611.54	2928.94	1641.05	1416.27	1702.82	3068.91	1420.41	1241.66	1316.47	1415.1	1622.76	1659.26	1789.49	1313.1	1384.28	1472.46	1411.72	1044.92	1677.87	972.919	1288	1236.28	1593.22	1541.79	1450.72	1613.72	1496.92	2132.66	1929.92	1062.84	1408.37	1089.59	1204.05	1044.11	1862.78	1520.62	1000	1298.52
ELOVL6	ENSBTAG00000010564	92.2514	0.230899	0.101858	2.26687	0.0233982	0.434864	56.3737	36.5067	184.63	64.6526	103.315	11.1621	58.6929	43.9932	85.9655	84.4218	115.077	30.1297	48.0772	73.5984	41.5598	77.6479	87.5239	73.5857	275.765	179.719	26.4309	137.943	133.568	76.1127	14.2989	141.636	46.5512	57.87	23.107	30.0619	171.579	43.084	83.2686	40.4054	222.342	55.0728	57.118	122.238	76.2216	130.766	144.579	47.7252
PROSC	ENSBTAG00000011075	451.044	0.134056	0.0594089	2.2565	0.0240394	0.434864	542.383	388.217	435.582	460.148	504.215	492.249	392.069	544.127	569.963	664.673	451.454	317.155	517.536	489.541	390.469	508.409	480.854	431.703	626.74	470.988	481.976	455.211	426.145	395.455	501.011	375.84	432.926	455.903	686.177	412.45	406.656	452.382	388.587	405.81	408.745	315.186	331.285	380.295	483.356	584.088	326.809	513.046
ISCU	ENSBTAG00000011787	1816.95	0.172556	0.0765407	2.25444	0.0241686	0.434864	1833.85	1737.63	1333.64	1765.69	2224.37	2763.74	1965.04	2042.98	1958.36	4654.5	1775.86	1470.01	1365.96	2058.53	2626	1840.44	1930.8	953.344	1862.78	1300.17	1971.44	1598.41	2062.03	1293.92	1710.37	1429.51	2193.73	1610.48	2256.45	2348.44	1444.24	1263.8	2270.8	1235	1694.68	1646.25	1823.21	1434.59	1396.16	1501.94	1515.07	1868.24
GMDS	ENSBTAG00000012058	111.815	0.169937	0.0752697	2.2577	0.0239641	0.434864	87.9771	85.0338	96.7961	89.1761	151.883	177.477	133.82	110.369	171.931	262.183	130.738	74.5313	96.1543	101.477	114.048	122.018	107.559	121.008	136.248	115.268	115.052	112.078	155.193	81.0766	102.292	113.308	114.05	106.801	105.488	101.008	101.326	131.646	137.046	79.054	107.212	85.5747	47.9792	88.2827	130.134	128.275	109.94	110.364
ORMDL1	ENSBTAG00000012561	170.487	-0.171598	0.0761279	-2.25408	0.0241911	0.434864	231.474	171.403	143.402	175.231	105.082	35.7187	139.689	131.98	144.846	164.088	189.978	185.535	176.754	177.305	170.105	155.296	153.958	179.876	126.438	138.817	225.44	224.157	106.854	130.715	174.336	178.562	190.86	186.313	105.488	185.181	206.705	220.207	143.118	200.27	199.194	195.72	214.764	213.916	141.289	153.183	260.543	136.216
DTNBP1	ENSBTAG00000012939	360.466	0.164122	0.0726864	2.25795	0.0239487	0.434864	358.741	298.286	381.807	285.809	378.823	520.154	480.108	301.006	323.843	805.575	481.415	307.64	267.252	411.482	422.363	360.508	409.148	251.827	323.725	312.339	460.209	348.305	343.46	359.053	305.226	247.862	387.539	397.563	261.209	416.057	426.921	406.904	463.182	288.108	385.597	327.048	349.562	273.337	384.826	448.34	218.375	266.466
RGR	ENSBTAG00000015681	5.94838	0.15702	0.0694763	2.26005	0.0238184	0.434864	0.854146	4.89723	3.58504	0.44588	12.3625	6.69726	0	10.0335	0	20.2137	2.04278	0	8.4842	16.7269	5.79904	7.39503	6.32703	0	28.3395	12.3944	0	0	17.809	16.5462	19.7985	7.08178	11.6378	2.35244	0	30.0619	0	2.39355	0.867381	15.8108	1.82747	0	0	0	0	21.1716	1.50603	6.95992
DNASE1L3	ENSBTAG00000018294	11.6626	0.235376	0.104015	2.2629	0.0236417	0.434864	9.39561	14.2465	7.17008	10.2552	18.5438	7.81347	7.04315	3.85906	16.4865	25.5644	25.8752	11.1004	4.2421	5.57564	7.73205	18.4876	10.545	4.90571	11.9898	18.5916	10.8833	6.89714	25.4415	13.237	4.94962	12.646	10.474	6.11635	13.0605	19.2396	5.40406	7.18066	21.6845	28.1081	20.7114	6.77819	6.85416	23.7684	1.85906	12.4539	7.53016	7.95419
C16orf5	ENSBTAG00000018938	460.355	0.163645	0.0723851	2.26076	0.0237744	0.434864	545.8	359.724	385.392	454.798	543.951	1109.51	394.416	524.832	495.774	848.975	495.714	450.359	477.943	492.886	415.598	572.191	531.47	415.351	427.273	462.312	413.566	412.104	449.042	459.985	462.514	448.681	528.356	503.893	575.666	505.04	351.264	349.459	512.622	363.648	294.223	325.353	376.979	368.41	572.591	433.395	432.231	408.647
MRPL40	ENSBTAG00000019891	687.786	0.18283	0.081226	2.25088	0.0243931	0.434864	575.695	570.75	570.021	581.428	822.991	1657.57	781.79	791.878	844.346	1770.48	800.088	499.518	540.161	657.925	799.301	794.966	739.208	428.432	771.707	593.692	573.707	525.907	667.839	488.114	648.4	586.776	787.879	752.311	765.545	537.507	535.002	519.401	927.23	509.459	723.07	524.463	479.792	451.6	633.94	623.94	527.111	748.689
PPP2R2C	ENSBTAG00000020598	21.6877	0.236143	0.104155	2.26724	0.0233756	0.434864	26.4785	38.2875	35.8504	32.9951	12.3625	43.5322	19.9556	37.8187	14.1313	7.13424	7.49019	22.2008	45.2491	18.9572	45.4258	12.0169	13.7086	37.6105	16.3497	19.8311	24.8762	25.8643	15.2649	24.8194	28.0478	19.222	38.4048	25.8768	23.107	34.8718	37.8284	2.39355	9.54119	33.3783	8.5282	8.47274	4.56944	15.2797	11.1544	22.417	42.1689	10.937
RUVBL1	ENSBTAG00000020998	522.901	0.151715	0.067035	2.26322	0.0236219	0.434864	380.095	515.545	518.038	536.394	594.285	997.892	624.493	517.885	754.848	879.295	493.671	377.414	509.052	463.893	661.09	560.174	548.342	464.408	652.899	518.086	466.428	386.24	571.161	416.965	402.019	522.028	517.882	548.119	602.791	446.119	528.247	557.698	618.443	391.756	584.182	389.746	365.555	383.69	501.947	407.242	375.002	501.114
Novel	ENSBTAG00000021093	715.093	0.180754	0.0803025	2.25091	0.0243912	0.434864	562.882	532.018	546.719	612.64	784.138	1416.47	639.753	649.865	784.288	1872.74	847.072	555.02	511.88	592.133	799.301	917.909	714.954	457.867	772.797	796.961	766.497	425.898	692.008	547.68	676.448	660.123	622.623	709.026	711.294	543.519	1036.23	674.982	1063.41	530.54	788.859	562.59	648.861	454.995	658.108	1095.94	487.954	775.534
SMYD1	ENSBTAG00000021120	3014.66	-0.1694	0.0748479	-2.26326	0.0236196	0.434864	4197.28	3155.6	3296.44	2981.6	2968.77	1870.77	2499.14	2863.42	1608.61	1793.07	1927.02	3341.22	3301.77	2970.7	2613.43	2637.25	2663.68	2910.72	2484.07	3381.2	3751.64	3715.83	1660.06	4475.76	3001.12	3066.91	3381.95	3256.72	3199.82	2701.97	3010.06	2226.01	2188.4	3866.62	2104.03	2310.52	2887.89	3841.99	4340.91	2645.21	3688.27	3745.43
SPR	ENSBTAG00000021961	156.439	0.217325	0.0964307	2.25369	0.0242154	0.434864	98.2268	82.8078	78.8709	136.885	77.7073	102.691	104.473	100.335	199.016	344.822	197.469	91.9748	77.7719	204.068	336.344	166.388	182.429	225.663	137.338	200.789	97.9499	158.634	306.57	152.225	169.937	127.978	143.145	249.359	200.93	141.892	182.387	129.252	180.415	154.594	149.853	120.313	102.812	123.935	139.43	269.004	115.964	113.347
RUVBL2	ENSBTAG00000023417	216.03	0.153764	0.068	2.26123	0.0237449	0.434864	199.87	242.636	220.48	243.005	249.017	416.347	275.857	223.053	320.31	374.548	212.449	241.037	190.895	204.068	229.062	240.339	247.809	176.606	244.156	152.451	180.352	160.358	203.532	152.225	210.084	205.877	246.721	204.662	228.056	229.673	172.93	148.4	292.307	138.784	236.353	211.818	139.368	188.45	193.343	188.054	171.688	188.912
TAF6	ENSBTAG00000030966	394.47	0.129441	0.0574671	2.25244	0.0242944	0.434864	409.99	361.06	392.562	350.462	376.174	808.136	388.547	447.65	337.974	473.832	396.98	348.87	343.61	384.719	446.526	470.509	427.074	300.884	417.463	468.509	394.909	360.375	435.049	357.399	387.72	420.354	421.289	440.847	377.749	349.921	375.582	215.42	428.486	381.216	296.051	332.979	360.986	370.108	303.027	387.316	359.941	451.401
PHLDA2	ENSBTAG00000031194	7.69525	-0.222246	0.0985729	-2.25463	0.0241563	0.434864	1.70829	3.56162	0	4.90468	1.76608	3.34863	4.69543	3.85906	5.88805	13.674	8.17111	11.1004	8.4842	1.11513	19.3301	5.54628	2.10901	6.54095	4.35993	11.155	1.55476	1.72428	10.1766	0	1.64987	24.7862	4.65512	2.82293	4.01861	0	9.45711	4.78711	1.73476	0	2.43663	4.23637	4.56944	3.39549	1.85906	8.71773	10.5422	1.98855
DYX1C1	ENSBTAG00000031388	10.8203	-0.228991	0.101759	-2.25033	0.0244283	0.434864	10.2498	8.90406	0	7.13408	11.4795	1.11621	2.34772	10.8054	15.3089	9.51232	12.9376	1.58577	18.3824	11.1513	8.69856	4.6219	5.27252	6.54095	7.62987	7.43665	15.5476	20.6914	19.0811	9.92774	19.2485	6.07009	13.9654	14.1146	8.03722	15.6322	8.10609	16.7549	10.4086	7.02702	8.5282	9.32001	11.4236	15.2797	5.57719	13.6993	12.0483	11.9313
Novel	ENSBTAG00000032304	190.722	0.154847	0.0686151	2.25675	0.0240239	0.434864	156.309	181.198	170.289	189.053	247.251	387.325	212.468	238.49	182.529	257.427	279.861	172.849	202.207	182.881	213.598	206.137	197.192	176.606	261.596	173.522	143.038	129.321	239.15	148.916	199.635	199.807	158.274	172.199	210.977	165.942	139.155	136.433	270.623	144.054	157.163	194.873	100.528	151.099	184.047	174.355	192.772	204.82
PIGW	ENSBTAG00000034396	66.5241	-0.182235	0.0808568	-2.25379	0.0242091	0.434864	66.6234	69.4517	48.398	65.9903	62.6957	2.23242	56.3452	56.3422	67.1237	56.4794	83.073	58.6736	56.5614	47.9505	41.5598	72.1016	70.6518	60.5038	55.5891	83.0426	68.4095	68.9714	49.6109	87.695	84.1435	82.4521	54.6977	45.6374	62.2884	70.9461	52.6896	76.5937	52.9102	61.4864	83.4546	89.811	61.6875	84.8872	81.7988	79.7049	103.916	61.645
CD302	ENSBTAG00000038195	278.903	-0.220994	0.097555	-2.26532	0.0234928	0.434864	283.577	320.546	356.712	329.951	151	6.69726	131.472	152.819	252.008	252.671	228.11	329.841	335.126	247.558	147.875	234.792	185.593	286.167	170.037	359.438	284.521	446.59	153.921	372.29	212.284	321.209	178.058	233.833	143.665	176.764	379.635	315.949	249.806	337.297	359.403	350.771	440.951	497.439	435.021	359.918	382.532	241.609
Novel	ENSBTAG00000039588	2.90877	0.230724	0.102218	2.25717	0.0239975	0.434864	1.70829	1.78081	7.17008	3.56704	5.29823	1.11621	4.69543	2.31543	0	4.75616	5.44741	0	1.41403	5.57564	4.83253	4.6219	2.10901	4.90571	9.80984	2.47888	4.66428	3.44857	5.0883	3.30925	3.29974	3.54089	2.32756	1.88195	1.00465	2.40495	0	2.39355	3.46952	1.75676	6.09157	3.3891	0	1.69774	3.71813	3.73617	1.50603	1.98855
PTPRH	ENSBTAG00000040559	7.22667	0.235212	0.104185	2.25763	0.0239685	0.434864	9.39561	10.2397	12.5476	17.8352	2.64911	25.6728	16.434	7.71811	2.35522	4.75616	17.0232	4.75732	5.65614	7.80589	2.89952	13.8657	5.27252	3.27048	7.62987	3.71832	6.21904	1.72428	11.4487	1.65462	6.59949	4.55257	5.8189	7.9983	4.01861	6.01238	8.10609	4.78711	15.6129	5.27027	4.2641	5.08364	2.28472	5.09323	0	3.73617	1.50603	8.94847
SNORD33	ENSBTAG00000042377	3.73432	0.229995	0.102123	2.25214	0.0243132	0.434864	0.854146	4.45203	1.79252	4.4588	1.76608	15.6269	7.04315	2.31543	5.88805	4.16164	4.08556	4.75732	2.82807	5.57564	13.5311	5.54628	5.27252	3.27048	5.44991	2.47888	1.55476	1.72428	2.54415	1.65462	1.64987	5.56425	5.8189	4.23439	4.01861	6.01238	2.70203	0	8.67381	1.75676	3.04579	2.54182	0	0	0	1.24539	1.50603	6.95992
bta-mir-2469	ENSBTAG00000044633	43.3711	0.210141	0.0930332	2.25878	0.0238972	0.434864	44.4156	36.0614	46.6055	33.8869	61.8127	73.6699	64.5622	43.2214	54.17	93.3396	87.8395	30.1297	25.4526	42.3749	56.0574	36.0508	53.7797	78.4914	43.5993	39.6621	21.7667	12.07	55.9713	28.1286	52.2459	37.9381	47.715	40.462	36.1675	28.8594	36.4774	33.5098	39.0322	33.3783	55.4333	35.5855	29.7014	16.9774	42.7584	24.9078	46.687	33.8053
bta-mir-2358	ENSBTAG00000045172	14.2293	0.215115	0.0953282	2.25657	0.0240349	0.434864	8.54146	17.8081	12.5476	13.3764	13.2456	42.416	25.8249	11.5772	25.9074	23.7808	15.6613	14.272	16.9684	11.1513	9.66506	14.7901	16.8721	19.6229	13.0798	16.1127	10.8833	15.5186	11.4487	13.237	10.9991	13.6577	13.9654	9.88025	11.0512	16.8347	13.5102	7.18066	17.3476	10.5405	16.4473	13.5564	11.4236	18.6752	5.57719	21.1716	16.5663	16.9027
Novel	ENSBTAG00000046314	16.4744	-0.223948	0.0993874	-2.25328	0.0242412	0.434864	15.3746	15.5821	17.9252	10.2552	15.0116	1.11621	23.4772	10.8054	10.5985	4.16164	12.9376	33.3012	25.4526	12.2664	11.5981	11.0926	20.0356	8.17619	8.71985	17.3522	32.65	18.9671	8.90452	16.5462	18.1486	16.1869	10.474	22.5834	17.0791	15.6322	21.6162	4.78711	10.4086	29.8648	20.1022	20.3346	45.6944	23.7684	18.5906	9.96311	12.0483	19.8855
DEXI	ENSBTAG00000046840	287.747	0.164072	0.0727903	2.25404	0.0241937	0.434864	265.64	268.012	259.915	348.678	305.531	666.378	397.938	321.845	325.02	523.772	393.575	190.293	255.94	265.4	270.622	300.423	326.896	266.544	310.645	294.987	290.74	329.338	311.658	279.631	349.773	205.877	257.196	265.826	276.279	227.268	308.031	193.878	281.031	224.865	301.533	201.651	185.062	235.986	269.564	210.471	277.11	289.334
ID3	ENSBTAG00000030425	377.076	0.195018	0.0866973	2.24941	0.0244864	0.435068	343.367	411.813	236.613	396.388	515.694	837.158	254.727	554.16	401.565	687.86	644.156	491.59	476.529	270.976	302.516	355.886	397.548	305.79	376.044	386.706	242.543	229.33	401.975	461.64	313.476	467.397	411.978	355.219	429.991	315.049	302.627	294.407	705.181	354.865	278.994	337.215	274.167	249.568	395.98	359.918	307.23	478.246
KCNK7	ENSBTAG00000010802	4.45308	0.230651	0.102658	2.24678	0.0246538	0.436709	4.27073	8.01365	7.17008	4.90468	8.83038	6.69726	2.34772	4.63087	3.53283	6.53972	5.44741	1.58577	1.41403	7.80589	2.89952	7.39503	8.43604	3.27048	9.80984	6.19721	0	0	0	4.96387	2.19983	7.58762	2.32756	5.17537	3.01396	4.80991	4.05305	0	17.3476	3.51351	5.48242	0.847274	0	5.09323	0	2.49078	1.50603	3.9771
FASN	ENSBTAG00000015980	1255.27	0.234489	0.104387	2.24635	0.0246816	0.436709	919.062	788.9	2773.03	1733.58	1104.68	2289.35	1257.2	848.992	1939.52	973.824	979.172	799.229	964.371	884.296	423.33	749.672	730.772	762.021	2990.91	1888.91	457.1	1553.58	2092.56	946.445	559.857	1994.53	475.986	610.694	454.103	533.9	1118.64	694.131	1530.06	866.08	2579.78	738.823	699.125	1748.68	1174.93	810.748	1658.14	780.505
NR2F2	ENSBTAG00000018007	376.277	-0.156138	0.0695056	-2.24641	0.0246777	0.436709	338.242	326.334	397.94	456.136	280.806	340.444	255.901	353.49	325.02	310.934	341.825	469.389	469.459	305.545	223.263	309.667	265.735	356.482	259.416	601.129	338.938	469.005	199.716	410.347	336.024	386.463	299.092	317.58	285.321	297.012	490.418	505.04	476.192	409.324	414.227	469.39	511.778	370.108	416.43	479.475	358.435	363.904
NSMF	ENSBTAG00000030247	158.451	0.19749	0.087904	2.24665	0.0246624	0.436709	101.643	151.814	186.422	178.352	187.204	325.933	172.557	175.973	88.3207	93.3396	202.916	161.749	142.817	152.773	160.44	209.834	215.119	143.901	252.876	90.4792	119.717	186.223	173.002	170.426	123.19	158.328	146.636	173.14	97.4512	145.5	128.346	76.5937	261.949	119.459	140.106	141.495	86.8194	132.424	63.2081	80.9503	182.23	170.021
CCDC9	ENSBTAG00000014117	183.973	0.176971	0.0788108	2.24552	0.0247349	0.437075	167.413	203.903	231.235	212.239	140.403	575.965	267.64	223.053	188.418	166.466	164.784	199.807	220.589	140.506	192.335	165.464	181.375	194.593	222.356	173.522	124.381	148.288	245.51	129.061	168.287	156.811	221.118	188.195	190.884	189.991	116.187	153.187	159.598	195	163.863	171.149	153.076	134.122	174.752	124.539	203.314	143.175
TMEM167B	ENSBTAG00000038979	192.045	-0.155628	0.0693153	-2.24522	0.0247537	0.437075	219.516	160.273	139.817	218.927	164.245	51.3457	179.6	159.765	173.109	155.764	199.511	164.92	155.544	201.838	173.971	180.254	163.448	150.442	141.698	231.775	208.338	312.095	153.921	249.848	217.783	209.924	114.05	233.833	198.921	192.396	166.175	234.568	160.466	249.459	182.747	212.666	159.931	252.964	226.806	204.244	167.169	184.935
TUBB3	ENSBTAG00000023730	95.1323	0.203099	0.0905751	2.24232	0.0249404	0.439914	61.4985	81.4722	91.4185	78.9208	93.602	254.496	110.343	87.2147	116.583	216.405	106.905	60.2594	138.575	75.8287	110.182	89.6648	95.9599	86.6676	162.407	130.141	102.614	89.6628	92.8614	57.9118	93.4927	93.0748	115.214	87.5108	111.516	60.1238	163.473	78.9873	109.29	57.9729	99.9018	62.6983	54.8333	56.0256	85.5169	89.668	91.8679	69.5992
VARS	ENSBTAG00000005631	945.133	0.170309	0.075988	2.24126	0.0250093	0.440321	1009.6	1009.72	1039.66	1032.66	996.067	2212.33	984.867	806.543	1157.59	2149.78	938.316	748.485	790.445	859.763	1215.86	788.496	811.968	654.095	1123.77	875.045	895.542	839.726	974.409	698.251	729.243	827.05	1163.78	1230.8	1132.24	883.82	807.907	868.86	705.181	785.269	933.229	662.568	719.687	808.126	970.431	823.202	649.1	741.729
SAFB	ENSBTAG00000007875	854.375	0.154703	0.0690277	2.24117	0.0250153	0.440321	789.231	974.104	779.746	965.777	1055.23	1886.4	1025.95	1035.77	728.94	902.481	929.464	876.932	781.961	790.626	836.994	1068.58	1022.87	714.599	875.255	540.396	682.54	637.985	975.681	598.974	749.042	777.984	884.473	768.778	943.368	893.44	714.687	528.976	1117.19	664.053	794.95	950.641	911.604	611.188	576.309	728.553	893.077	974.389
RAB40C	ENSBTAG00000007880	154.112	0.162764	0.0726501	2.24039	0.0250659	0.440755	161.434	158.937	141.609	140.898	158.947	418.579	154.949	166.711	219.035	256.833	192.021	144.305	149.888	127.125	158.507	162.691	171.884	145.536	136.248	131.381	107.279	125.873	179.362	114.169	137.489	150.741	154.783	138.324	197.916	168.347	114.836	117.284	199.498	124.73	138.888	119.466	123.375	112.051	150.584	133.257	167.169	148.147
PNCK	ENSBTAG00000017430	78.7235	0.203285	0.0907577	2.23987	0.0250996	0.440891	59.7902	82.8078	75.2859	73.5702	72.4091	217.661	110.343	64.0603	84.7879	173.6	85.7967	55.502	42.421	66.9077	83.1195	95.2111	94.9054	91.5733	46.8692	80.5637	111.943	77.5928	91.5893	84.3858	86.3433	63.2301	94.2662	98.332	79.3675	78.161	75.6568	114.891	78.9317	72.027	95.6377	51.6837	36.5555	57.7233	74.3625	43.5886	33.1327	63.6336
CSPG4	ENSBTAG00000012219	394.43	-0.174333	0.077859	-2.23908	0.0251505	0.441047	355.325	434.073	329.824	375.431	300.233	777.999	309.899	439.161	360.348	311.528	481.415	310.811	397.344	277.667	268.689	256.053	258.354	379.375	300.835	294.987	310.952	260.367	393.071	375.6	370.121	431.482	266.506	385.33	453.098	375.173	412.06	394.937	386.852	298.648	395.952	469.39	422.674	373.504	364.376	275.231	501.508	422.567
INSL3	ENSBTAG00000025775	3.40527	0.23332	0.104211	2.23893	0.0251604	0.441047	3.41659	5.34244	7.17008	4.01292	3.53215	8.92968	4.69543	5.40268	2.35522	2.9726	3.40463	3.17155	0	3.34538	2.89952	9.24379	2.10901	1.63524	4.35993	1.23944	4.66428	0	5.0883	8.27312	3.29974	3.03505	4.65512	1.88195	4.01861	3.60743	2.70203	7.18066	4.33691	0	1.82747	5.93092	0	0	1.85906	3.73617	4.51809	1.98855
Novel	ENSBTAG00000014215	241.469	0.203704	0.091002	2.23846	0.0251911	0.44113	163.142	316.539	347.749	295.619	249.9	808.136	552.887	240.033	380.368	344.822	233.558	195.05	237.558	228.601	266.756	155.296	190.865	240.38	228.896	245.409	214.557	201.741	179.362	206.828	226.032	237.745	321.203	201.369	183.851	224.863	183.738	232.175	221.182	114.189	422.146	256.724	265.028	212.218	245.396	195.526	115.964	181.952
Novel	ENSBTAG00000000103	61.8966	0.189487	0.0848742	2.23256	0.0255776	0.441208	59.7902	42.7395	43.0205	44.588	63.5787	131.713	65.7361	77.9529	41.2163	152.197	81.7111	58.6736	46.6631	51.2959	81.1865	73.9503	79.0878	57.2333	67.5789	33.4649	55.9714	46.5557	72.5082	67.8396	67.6448	56.1484	51.2063	56.9291	60.2791	64.9337	60.7957	45.4775	79.7991	47.4324	64.5707	49.1419	36.5555	44.1413	76.2216	37.3617	46.687	89.4847
Novel	ENSBTAG00000001777	1867.9	0.177056	0.0793215	2.23214	0.025606	0.441208	1452.9	1580.03	1600.72	1650.65	2455.73	4169.05	2115.29	1606.91	2684.95	4293.03	2697.15	1520.76	1319.29	1291.32	2338.95	1811.78	2153.3	1653.23	2407.77	1673.25	1596.74	1320.8	2484.36	1461.03	1853.36	1829.63	1787.57	1936.53	1710.92	1718.34	1314.54	1898.09	2061.76	1438.78	2276.42	1813.17	1377.69	1421.01	2030.1	1337.55	1481.93	1637.57
NUDC	ENSBTAG00000004416	745.419	0.13826	0.0619139	2.2331	0.0255421	0.441208	664.526	651.777	745.688	614.423	874.208	1281.41	811.136	681.509	872.609	1428.63	868.181	631.138	583.996	649.004	932.678	800.513	770.843	655.731	768.437	696.566	677.876	589.705	909.533	597.319	682.497	642.924	862.361	697.734	849.936	765.978	579.585	715.673	937.639	607.837	706.013	656.637	669.423	563.651	708.303	643.866	531.629	785.477
NSFL1C	ENSBTAG00000006533	912.84	0.127461	0.0569925	2.23646	0.0253218	0.441208	973.727	779.996	874.75	814.623	993.418	1593.95	984.867	801.912	976.238	1576.67	819.835	681.882	749.438	892.102	1179.14	839.336	846.767	727.681	905.775	842.82	786.709	822.483	1162.68	780.982	949.226	826.544	969.429	925.921	1077.99	1093.05	879.511	1012.47	1028.71	822.161	892.416	793.048	845.347	738.519	831.001	799.54	716.871	787.465
CDPF1	ENSBTAG00000008065	65.29	0.171055	0.0766063	2.23291	0.0255551	0.441208	55.5195	57.8764	66.3233	69.5573	105.082	133.945	68.0838	73.3221	45.9268	85.6109	88.5204	45.9874	48.0772	68.0228	77.3205	61.009	87.5239	65.4095	76.2987	45.8593	74.6285	32.7614	76.3244	52.948	58.2955	71.3236	62.8441	68.2208	77.3582	57.7189	51.3386	38.2969	82.4012	72.027	57.2608	46.6001	34.2708	50.9323	76.2216	46.0794	78.3136	76.5591
TJAP1	ENSBTAG00000011189	332.722	0.196192	0.0877555	2.23566	0.0253739	0.441208	334.825	563.182	394.354	520.342	374.408	952.128	669.099	386.677	474.577	299.044	319.354	309.226	243.214	315.581	331.512	378.996	393.33	237.11	355.334	153.691	334.274	265.54	302.754	236.611	355.272	392.533	378.229	312.404	267.237	361.945	267.501	241.749	365.167	288.108	464.178	371.106	308.437	269.941	158.02	163.146	250.001	284.362
DCK	ENSBTAG00000012397	39.6342	-0.203254	0.0910584	-2.23212	0.0256068	0.441208	59.7902	28.0478	35.8504	42.3586	24.7251	7.81347	21.1294	15.4362	15.3089	35.0767	23.8324	36.4728	35.3508	37.9143	25.1292	44.3702	17.9266	34.34	19.6197	48.3382	45.0881	65.5228	31.8019	57.9118	48.9462	37.4322	34.9134	40.462	36.1675	30.0619	47.2855	47.8711	35.5626	68.5134	43.2502	38.9746	41.125	30.5594	46.4766	52.3064	39.1568	53.6908
SNAPC2	ENSBTAG00000014926	76.582	0.193642	0.0866002	2.23605	0.0253486	0.441208	70.04	87.2598	69.9083	84.2714	96.2511	145.107	103.3	106.51	124.827	162.898	96.0106	44.4016	63.6315	75.8287	120.813	77.6479	93.8509	62.1391	87.1985	45.8593	79.2928	68.9714	72.5082	57.9118	74.7942	77.8995	107.068	82.3354	64.2977	84.1734	31.0733	52.6582	96.2793	70.2702	82.8454	83.0328	84.5347	66.212	68.7853	38.6071	25.6025	64.6278
TMEM151A	ENSBTAG00000020203	1.2919	0.181582	0.0812627	2.23451	0.0254497	0.441208	0.854146	0	3.58504	0.44588	2.64911	2.23242	0	0.771811	4.71044	3.56712	0	0	0	3.34538	0.966506	2.77314	1.0545	1.63524	2.17996	4.95776	0	3.44857	0	0	0.549957	0	0	0	2.0093	1.20248	2.70203	0	2.60214	1.75676	1.21831	0.847274	0	0	0	0	1.50603	0
MBD3	ENSBTAG00000038409	548.135	0.18121	0.0811851	2.23206	0.0256112	0.441208	508.217	540.477	675.78	539.515	659.629	1429.87	666.751	658.355	774.867	961.933	498.438	374.242	578.34	506.268	694.918	505.636	544.124	331.953	634.369	668.059	567.488	472.454	493.565	378.909	534.009	434.012	797.19	650.685	642.977	511.053	480.961	318.343	470.988	416.351	504.382	354.161	301.583	429.529	609.773	425.923	426.207	587.616
TMEM145	ENSBTAG00000039015	133.746	0.164997	0.0738932	2.23291	0.0255549	0.441208	136.663	141.575	152.364	127.522	132.456	215.429	158.471	133.523	98.9192	208.082	123.248	114.176	117.365	147.197	169.139	143.279	131.813	165.159	119.898	94.1975	118.162	163.807	162.825	127.406	167.737	180.585	147.8	167.023	102.474	169.549	117.538	143.613	158.731	161.621	124.877	100.826	107.382	78.0962	124.557	73.478	55.7232	101.416
Novel	ENSBTAG00000039470	2.09653	0.214875	0.0961698	2.23433	0.0254616	0.441208	0.854146	3.11642	0	3.12116	2.64911	2.23242	7.04315	0.771811	1.17761	4.16164	6.80926	4.75732	0	1.11513	2.89952	0	3.16351	0	2.17996	2.47888	3.10952	1.72428	3.81622	3.30925	3.29974	5.56425	3.49134	2.82293	1.00465	0	1.35102	0	4.33691	3.51351	4.87326	0	0	0	0	2.49078	3.01206	2.98282
[truncated: 16,005 more rows]
[truncated: 18 more columns]
