# Supplementary material for: Differences in the skeletal muscle transcriptome profile associated with extreme values of fatty acids content
Source: BMC Genomics. 2016 Nov 22;17:961. doi: 10.1186/s12864-016-3306-x (PMC5120530; doi:10.1186/s12864-016-3306-x)
Supplement: Additional file 8: — Normalized gene expression level and statistical results of differentially expressed genes analysis (FDR 10%) between High and Low groups based on palmitic acid (PA) content from Longissimus dorsi muscle of Nellore steers. (XLSX 15040 kb) [file 12864_2016_3306_MOESM8_ESM.xlsx]

## Sheet: diffexpr-results_palmitic.csv
Additional File 8. Normalized gene expression level and statistical results of differentially expressed genes analysis (FDR 10%) between High and Low groups based on palmitic acid (PA) content from Longissimus dorsi muscle of Nellore steers.
Gene_Symbol	Ensembl_id	baseMean	log2FoldChange	lfcSE	stat	pvalue	padj*	H11	H29	H13	H30	L24	H21	H26	H10	H12	H14	H8	H7	H9	H25	H22	H3	H6	L5	H15	H23	H28	L11	H1	H24	L15	H4	L29	L14	H5	L21	H16	L12	L19	L10	L3	L26	L6	H20	L20	L4	H19	L30
PRICKLE1	ENSBTAG00000008596	155.557	0.2903	0.0589534	4.92422	8.46987e-07	0.0116529	140.296	119.907	133.591	124.687	169.67	153.757	140.109	103.236	102.353	157.396	103.623	134.279	122.39	167.713	125.933	141.509	120.889	158.237	194.042	120.471	167.055	143.595	132.114	159.797	147.342	128.559	173.423	148.996	126.284	194.48	198.381	178.646	175.301	148.551	191.812	131.744	179.058	176.187	196.692	203.193	180.208	207.464
GEMIN7	ENSBTAG00000010668	92.1694	-0.325896	0.0692459	-4.70636	2.5218e-06	0.0173474	90.5711	106.808	85.582	94.67	89.4963	114.905	112.364	173.624	146.219	114.555	108.208	134.279	92.0838	77.1775	86.3956	108.255	106.086	77.6256	89.0312	117.824	115.389	81.9799	95.0991	75.6933	89.9038	92.7463	69.3692	92.6895	75.7707	66.9523	76.7072	68.3058	52.3469	70.5987	68.0621	101.004	69.1814	103.745	67.7135	86.3409	90.444	79.8794
HMOX2	ENSBTAG00000018937	368.364	-0.430232	0.0953079	-4.51412	6.35797e-06	0.0238969	275.265	545.122	336.762	561.555	415.785	425.726	508.646	1001.86	993.07	435.866	364.057	1146.26	329.87	443.77	280.42	371.462	333.062	343.344	246.548	505.715	244.555	345.151	321.743	259.319	349.626	338.845	350.497	267.673	352.695	221.58	406.46	365.173	267.821	208.854	259.874	314.429	358.115	323.755	292.35	283.042	299.893	245.185
Novel	ENSBTAG00000031785	291.693	-0.453595	0.100905	-4.49528	6.94778e-06	0.0238969	120.761	1284.71	705.529	442.871	995.647	501.778	650.604	1959.14	601.934	769.286	1085.75	739.756	169.014	1071.58	121.54	76.4151	66.6124	125.395	105.011	48.9828	65.4443	71.5366	95.6686	98.1209	304.674	51.4237	44.7249	93.5558	106.44	105.211	104.04	155.002	79.129	95.6024	100.031	109.787	56.9729	149.357	126.828	111.659	139.406	84.3171
SEPW1	ENSBTAG00000008203	5118.63	-0.415997	0.0939772	-4.42657	9.57436e-06	0.0263448	5343.69	7311.29	5442.46	4987.03	5584.2	8856.76	5495.22	11860.4	7323.13	6904.94	6035.82	8087.27	5564.66	3449.24	9887.17	7074.06	6146.84	3129.9	3495.04	6608.71	2362.89	5761.05	6203.65	3357.14	3353.91	7314.1	4799.25	5887.95	8529.61	3727.01	3669.6	2787.4	3288.11	2082.66	5165.5	4291.35	1976.96	4207.02	3093.32	3330.29	3873.45	4568.66
KLHL40	ENSBTAG00000006563	5496.81	-0.477909	0.10959	-4.3609	1.2953e-05	0.0297013	3588.21	12776.6	6066.58	9601.84	6768.16	6638.85	8636.81	18547.3	21966.9	7238.36	6188.97	31522.6	5622.94	5003.18	2938.91	3036.79	5105.72	3720.06	3337.53	3397.03	1841.05	3495.37	3957.72	2747.38	7024.98	3082.67	3018.47	2848.25	3344.73	2120.16	8145.07	9055.77	1936.83	3216.65	2529.64	2878.17	5960.99	3611.39	4208.98	4704.6	3174.38	2533.95
HSPB8	ENSBTAG00000001303	15322.1	-0.406935	0.0974217	-4.17705	2.95317e-05	0.0370341	12547.6	25093.7	18587.3	16587.6	22428.2	19102.3	18225.2	26250.1	40081	19571.1	14134	64639.6	14587.7	17182.4	12232.3	16580	19054.8	13549.6	13439.1	17485.6	9444.65	13658.8	10188.1	16131.1	14904.1	12376.6	6481.46	13524	11400.8	10470.1	13578.9	20113.4	6724.75	13266.7	10786.8	11284.3	13462.7	14614.6	12062.7	12824.5	12101.1	10205.7
C7orf49	ENSBTAG00000001773	411.368	-0.296124	0.0696309	-4.25277	2.11146e-05	0.0370341	359.62	592.48	448.784	556.013	471.72	456.312	532.228	810.638	611.682	480.571	535.54	603.036	403.304	526.885	419.531	328.302	397.207	419.974	447.439	394.51	332.388	325.831	356.479	475.185	457.011	469.241	287.517	363.828	389.678	350.702	364.139	433.479	298.256	279.453	335.155	414.555	265.331	337.17	343.942	310.308	316.214	330.612
C16orf87	ENSBTAG00000003503	46.8829	0.304403	0.0732336	4.1566	3.23018e-05	0.0370341	46.1735	43.3276	36.8768	30.4791	54.0707	37.1994	33.7556	4.69255	37.7732	44.7042	52.2701	28.0766	47.7903	32.652	43.1978	33.9623	38.2404	43.7888	54.7884	39.7158	58.5555	44.9062	37.0146	44.8553	47.4492	50.5054	52.9396	51.9754	39.6894	70.1405	38.7944	68.3058	52.3469	67.6571	58.7809	56.2108	39.881	58.1328	61.2646	55.1803	52.3623	53.2529
THADA	ENSBTAG00000003555	244.173	0.228687	0.0547673	4.17561	2.97185e-05	0.0370341	287.696	228.73	196.908	260.92	180.857	195.09	224.729	173.624	235.169	214.208	224.67	174.563	229.627	234.501	226.971	205.896	208.472	310.502	292.205	251.534	251.444	256.383	253.408	235.49	222.262	215.796	216.322	261.61	202.055	310.85	183.392	365.173	267.821	210.325	308.342	313.551	189.638	261.15	216.038	260.97	201.289	257.389
RPL3L	ENSBTAG00000009533	4015.43	-0.312184	0.0736752	-4.2373	2.26222e-05	0.0370341	5029.36	3678.82	3955.56	4916.83	3587.31	4428.38	5457.77	7719.24	4631.48	3423.6	4222.88	6610.2	5065.77	3039.6	5773.86	2436.79	4845.43	2487	3974.44	5770.71	3342.83	2911.07	4360.32	4114.07	4719.95	3384.78	4219.65	3365.41	3673.98	3204.14	4048.73	2889.86	3465.85	3457.87	3331.95	2582.19	3393.96	3565.77	2983.69	3010.25	4036.66	2772.48
RRAD	ENSBTAG00000013929	4326.73	-0.455044	0.107957	-4.21504	2.49735e-05	0.0370341	4122.76	7006.98	3483.81	6522.07	2822.86	8641	3890.68	24112.7	8771.91	5992.23	4234.8	14397.2	4078.49	4344.2	3681.33	3550.47	4646.83	4022.6	2424.39	2999.87	2566.11	2542.94	1955.51	3633.28	5436.68	1936.65	4287.2	1945.61	3899.48	1850.75	6569.48	6000.4	1739.62	2017.95	2547.17	2483.82	2587.38	3186.57	2084.07	4048.28	1689.2	2518.42
Novel	ENSBTAG00000021503	31.5162	-0.343899	0.0843935	-4.07495	4.60247e-05	0.0458685	39.0699	29.221	27.1357	25.8611	26.1031	28.9328	38.842	44.5792	54.8321	39.1162	21.0915	52.4909	31.4717	20.7785	52.716	53.7736	30.8391	21.8944	47.9399	18.534	43.0555	31.8521	34.7368	35.0432	32.4653	43.1592	31.0336	25.9877	27.061	22.3174	43.2029	42.0343	17.0432	10.2956	22.6874	29.862	33.3698	33.091	29.0201	30.5114	30.6014	22.1887
SBK1	ENSBTAG00000032140	48.6696	-0.414619	0.10183	-4.07168	4.66754e-05	0.0458685	68.3723	74.5638	43.8347	105.291	50.3417	73.5721	61.0375	160.72	68.2355	51.2236	76.1127	67.1396	71.1026	50.4622	36.6083	35.3774	69.0795	4.976	41.0913	29.1249	24.1111	43.3397	55.2372	50.4622	62.4332	64.2796	43.8121	30.319	62.2402	44.6349	62.6001	44.6615	25.5648	33.8285	46.406	40.4015	26.8586	19.6757	34.3942	27.9147	36.7216	43.268
NDUFA1	ENSBTAG00000006033	762.766	-0.301111	0.0749179	-4.01921	5.83934e-05	0.0535585	553.194	847.408	687.439	524.61	773.77	1118.46	811.521	1790.21	958.952	772.08	1049.07	987.562	896.36	687.176	980.37	1012.5	991.785	645.885	561.581	909.492	642.388	644.352	744.848	651.803	686.765	1026.64	705.558	826.409	745.078	521.271	600.432	617.379	545.381	572.144	775.496	663.99	447.644	999.884	650.264	539.468	687.511	566.922
UBA52	ENSBTAG00000007737	6583.97	-0.275399	0.0695368	-3.96048	7.47991e-05	0.0571715	7047.67	8592.98	5305.39	5411.89	6742.06	8379.78	6398.3	16696.1	7321.91	6441.14	5576.4	7777.21	7448.29	7392.71	8408.2	7136.32	7015.27	5179.02	5351	7974.94	5857.27	5693.69	6883.01	7038.07	8458.45	6567.54	5316.78	6159.96	6871.68	4903.46	6129.52	5782.35	5626.68	4821.3	5803.84	6633.76	4906.99	6206.79	6770.27	5178.5	6592.89	4250.25
RIOK1	ENSBTAG00000013821	72.7694	0.314023	0.0789515	3.97742	6.9667e-05	0.0571715	56.8289	51.3886	59.142	73.4269	76.4448	57.039	47.6277	42.2329	74.3279	55.8803	57.7723	45.1666	72.2683	60.8515	41.7335	49.5283	72.7802	79.616	59.3541	60.8976	84.3888	63.182	60.3623	77.095	52.4439	53.2603	69.3692	85.7595	67.6524	81.2992	97.8678	70.933	91.3027	117.664	83.5308	83.438	106.621	67.9706	96.7336	122.046	78.2035	83.2077
PITX3	ENSBTAG00000015702	212.61	-0.427452	0.107829	-3.96418	7.36476e-05	0.0571715	143.848	286.164	249.788	339.888	298.321	215.756	278.83	502.103	415.505	239.354	232.923	993.666	149.199	206.301	164.005	116.038	442.849	159.232	237.417	292.573	70.611	110.177	203.865	194.84	352.123	221.306	186.202	130.805	112.754	74.9228	357.967	210.172	43.8253	151.493	128.906	68.507	209.986	151.145	108.557	323.941	160.487	61.019
PPP6R3	ENSBTAG00000009584	1132.27	0.188345	0.0485575	3.8788	0.000104973	0.0735251	1134.8	983.436	1042.29	1006.27	1126.16	870.465	1330.34	852.871	911.431	935.995	1228.81	750.743	924.334	1473.79	1048.46	846.934	868.428	1266.89	1175.67	1007.46	1291.66	1183.23	1130.94	1119.98	1116.31	1040.41	979.383	1356.56	960.664	1415.56	1172.65	1095.52	1367.11	1332.55	1219.96	1329.74	1340.49	1202.01	1117.81	1115.94	1065.61	1262.54
PRRC1	ENSBTAG00000021977	118.353	0.258784	0.0667932	3.87441	0.000106883	0.0735251	118.098	71.541	109.935	110.371	121.193	97.545	98.0299	63.3494	79.2019	119.211	111.876	93.9954	109.568	102.409	88.5921	87.0283	127.057	102.506	141.537	115.176	137.778	130.019	98.5159	144.378	82.4118	88.1549	104.054	108.282	74.8687	137.093	139.307	165.51	164.345	145.61	122.718	127.353	139.177	94.8011	165.522	156.452	124.446	140.898
CRYAB	ENSBTAG00000000434	39695.3	-0.383951	0.100833	-3.8078	0.00014021	0.0759244	29644.3	57351.7	39621.7	49967.3	44940.2	31402.1	59640.1	38237.2	85291.9	35755	35535.4	119983	43408.7	50249.9	24425.8	40746.2	72418.8	20767.8	50845.9	42560.8	30020	35216.4	40299.8	48704.4	40511.6	27007.5	31303.8	20467.1	21856.2	22679.3	73614.2	57671.1	19431.7	43116.7	27087.7	21405.8	60969.1	38764.7	28692.2	58383.3	31245.3	20311.5
TMEM140	ENSBTAG00000001576	632.064	-0.334314	0.0926852	-3.60698	0.00030978	0.0759244	756.535	1176.9	736.84	685.318	587.32	791.107	846.664	2159.75	866.347	803.745	988.547	876.477	345.023	706.471	668.468	388.443	574.84	670.765	602.673	808.879	397.833	454.284	507.955	479.391	943.99	1116.63	526.658	614.176	440.192	535.618	587.207	580.599	384.689	380.939	359.904	434.756	406.135	733.367	508.389	526.485	413.458	514.778
GAMT	ENSBTAG00000004112	1048.98	-0.326609	0.0903813	-3.61368	0.000301878	0.0759244	928.798	1262.55	761.888	1094.48	1463.64	1325.12	1194.39	3231.99	1585.26	1281.52	1072	1392.84	1250.71	1037.44	1391.85	953.066	983.15	702.611	693.987	941.265	917.943	949.296	1270.46	1013.45	669.284	1219.48	661.746	1206.7	1585.77	841.686	697.418	609.498	920.331	801.589	823.964	1113.68	454.155	992.729	864.153	542.065	860.238	876.454
NFKB2	ENSBTAG00000006017	1014.46	-0.308688	0.0857403	-3.60027	0.000317886	0.0759244	1074.42	1171.86	631.776	1184.53	1144.81	735.721	1182.83	2380.3	1547.48	1683.86	1094.92	1844.51	1500.15	973.623	908.618	827.123	900.501	674.746	837.806	839.328	1066.05	1168.08	1168.52	1128.39	1038.89	1052.35	755.759	783.097	1092.36	569.094	1753.68	1205.86	847.289	1057.51	879.652	673.652	1199.69	664.502	807.188	689.429	678.67	1000.71
SAAL1	ENSBTAG00000008804	57.7655	0.287463	0.0796362	3.6097	0.000306553	0.0759244	70.1482	43.3276	48.7052	59.5728	63.3932	42.9859	77.6841	10.5582	47.5211	43.7729	53.1872	28.0766	34.9685	72.7249	54.1803	38.2076	38.2404	52.7456	68.4855	50.3067	63.7221	56.3938	75.7376	46.257	94.8985	42.2409	61.1544	86.6257	35.1792	84.4874	46.7297	60.4244	82.7811	72.0695	57.7497	92.2209	59.4146	49.1893	55.8905	56.4786	57.1225	51.034
GRPEL1	ENSBTAG00000010181	575.587	-0.207772	0.0560735	-3.70535	0.000211096	0.0759244	585.16	789.973	514.883	540.312	605.965	639.003	622.86	845.832	790.8	606.301	606.15	859.387	555.999	575.863	631.859	733.019	600.745	601.101	461.136	692.379	365.111	535.741	637.221	448.553	569.391	666.671	590.551	518.022	609.774	475.042	585.443	443.988	556.338	448.596	526.966	577.918	505.431	615.313	495.491	485.586	486.222	507.012
SERTAD3	ENSBTAG00000010502	542.567	-0.280569	0.0750708	-3.73739	0.000185939	0.0759244	523.892	792.996	603.944	639.6	605.965	619.989	466.567	1170.79	692.103	624.928	601.565	1016.86	503.547	452.675	634.788	759.906	673.525	464.758	415.479	668.55	339.277	492.924	401.466	473.784	521.941	530.766	407.088	474.709	717.115	438.378	485.812	546.447	405.384	360.347	625.965	536.638	365.44	511.568	432.077	536.871	478.741	448.212
IL17RA	ENSBTAG00000011067	231.529	-0.292841	0.0814797	-3.59404	0.000325595	0.0759244	197.125	386.926	363.202	321.878	274.082	252.956	281.142	590.088	265.631	266.363	268.687	434.576	184.168	198.88	246.74	204.481	291.121	258.752	178.062	247.562	146.389	195.29	206.713	269.132	194.792	228.652	195.329	188.844	187.623	148.251	166.64	296.868	165.562	158.847	187.687	162.484	142.432	195.863	263.33	225.265	182.928	198.589
FAM58A	ENSBTAG00000011350	308.355	-0.26583	0.0732796	-3.62762	0.000286046	0.0759244	327.654	409.093	283.186	302.944	367.308	300.075	289.003	642.879	422.816	391.162	342.048	480.964	328.704	317.615	308.242	315.566	272.617	247.805	269.376	332.289	235.944	336.274	379.258	322.397	314.663	297.523	177.074	275.47	328.34	170.569	298.012	223.307	191.127	276.512	342.373	279.298	252.308	291.558	278.378	237.6	301.933	234.091
LYPLA2	ENSBTAG00000011625	85.6918	-0.252702	0.0678493	-3.72447	0.000195728	0.0759244	94.1229	102.777	78.6241	100.212	80.1738	101.678	86.9322	190.048	118.194	94.0652	80.6978	129.396	103.74	75.6933	85.6634	90.5661	85.1158	94.544	79.8998	111.204	60.2777	80.4134	79.1544	72.8898	87.4065	79.8904	83.0605	47.6441	98.3215	55.7936	107.566	91.9501	75.4769	73.5403	84.5621	62.3589	73.2509	103.745	66.6387	87.6392	77.5234	85.4265
CHAF1B	ENSBTAG00000011880	11.3594	0.351433	0.0972519	3.61364	0.000301934	0.0759244	7.10361	11.0838	10.4368	13.8541	7.45803	10.7465	7.86089	10.5582	6.09245	10.2447	8.25318	10.9865	5.82809	4.45255	1.46433	8.49057	9.8685	13.9328	9.1314	10.5909	8.6111	13.0541	5.1251	9.81209	14.984	11.9376	9.12752	10.3951	11.7264	22.3174	15.8705	18.39	17.0432	13.2373	10.3124	9.66124	12.2085	6.26045	18.2719	18.177	11.5605	13.3132
CYP4B1	ENSBTAG00000011976	169.747	0.391556	0.106053	3.69207	0.000222435	0.0759244	95.0108	96.7314	51.4883	77.1214	80.1738	81.8386	44.8533	44.5792	68.2355	147.151	55.0212	63.4774	128.218	26.7153	82.0026	386.321	111.021	838.954	75.3341	197.255	58.5555	303.378	80.2933	75.6933	42.4546	146.007	113.181	583.857	85.693	94.052	47.6114	241.698	107.129	83.8359	379.498	448.808	142.432	130.575	178.42	105.167	102.685	473.729
TNFRSF12A	ENSBTAG00000012082	282.208	-0.392135	0.109056	-3.59573	0.000323486	0.0759244	235.307	395.994	412.603	476.121	270.353	348.847	491.999	712.094	838.321	362.291	194.408	1231.71	298.398	123.187	166.202	291.51	435.448	115.443	173.497	254.181	248	258.472	178.809	176.618	274.706	78.9721	149.691	130.805	196.643	63.7641	639.226	388.818	53.5643	145.61	229.968	115.057	529.034	227.165	239.684	403.14	223.73	252.951
SLC23A3	ENSBTAG00000012618	5.04356	0.404287	0.108627	3.7218	0.000197807	0.0759244	2.66386	5.0381	10.4368	1.38541	1.86451	6.61322	0.924811	4.69255	2.43698	0	2.75106	1.22072	3.49685	0	8.05383	4.95283	1.23356	4.976	0	2.64772	0	3.13299	2.27782	1.40173	0	2.75484	14.604	7.79632	3.60813	7.97051	6.17184	5.25429	4.86948	0	6.18747	6.14806	16.278	11.6266	6.4489	4.54426	4.76021	5.54718
CHCHD1	ENSBTAG00000012654	330.806	-0.218468	0.0598202	-3.65208	0.000260126	0.0759244	300.128	405.063	322.846	270.156	272.218	399.273	369.462	344.902	413.068	399.544	364.974	441.901	459.253	304.257	435.639	457.783	314.559	327.421	210.022	378.624	234.222	315.388	336.548	343.423	257.225	385.678	298.47	329.178	394.188	314.038	349.15	231.189	359.124	272.099	245.436	423.338	227.078	346.114	283.752	272.655	308.054	308.423
Novel	ENSBTAG00000012765	50.4346	-0.256932	0.0704813	-3.64539	0.000266989	0.0759244	51.5012	63.48	56.3589	56.3402	54.0707	64.4789	36.9924	71.5614	65.7985	45.6356	50.4361	67.1396	62.9433	48.978	53.4481	61.5566	69.0795	51.7504	43.3742	51.6306	49.9444	34.9851	63.2096	46.257	42.4546	44.9957	42.8994	35.5165	74.8687	30.2879	50.2564	13.1357	36.5211	39.7118	52.5935	70.2635	41.5088	60.8158	52.6661	50.636	41.4818	44.3774
TANGO6	ENSBTAG00000013941	133.563	0.252068	0.0698264	3.60992	0.000306288	0.0759244	104.778	98.7467	124.546	88.2047	126.786	81.012	100.342	111.448	136.471	108.967	115.545	85.4504	153.861	92.0193	141.308	106.132	117.188	175.155	118.708	178.721	125.722	113.832	112.752	175.216	97.3958	138.66	120.483	149.863	89.3012	202.451	132.254	162.883	142.432	132.373	115.499	185.32	179.872	113.582	132.203	112.957	153.007	124.257
FAM20B	ENSBTAG00000013999	166.331	0.25147	0.0692626	3.63068	0.000282674	0.0759244	188.246	102.777	161.423	113.604	178.993	157.891	157.68	80.9465	118.194	123.868	136.636	109.865	195.824	169.197	140.576	135.849	189.969	187.098	230.568	123.119	153.278	172.837	180.518	189.233	277.203	134.069	138.738	209.634	93.8113	221.58	168.403	202.29	186.258	204.442	184.593	233.626	143.246	123.42	174.12	167.488	184.288	157.54
ATP2B4	ENSBTAG00000014059	179.746	0.29586	0.0807602	3.66344	0.000248852	0.0759244	199.789	93.7086	179.513	161.17	164.077	161.197	122.537	175.971	112.101	182.542	155.893	125.734	178.339	182.554	150.826	116.745	139.393	171.174	166.648	128.414	204.944	148.817	126.989	238.294	139.85	115.703	219.973	224.361	108.244	156.222	184.274	288.986	244.691	223.563	182.53	184.442	259.634	132.364	248.283	259.672	204.689	281.797
Novel	ENSBTAG00000014215	251.171	-0.345634	0.0908599	-3.80404	0.000142358	0.0759244	169.599	469.551	247.005	328.343	361.714	358.767	306.575	849.351	573.909	314.792	313.621	394.292	263.429	292.384	280.42	242.689	189.969	207.002	178.062	186.664	215.277	189.546	234.046	190.635	242.241	215.796	168.859	179.315	230.018	153.034	267.153	239.07	205.735	227.975	188.718	254.705	264.517	164.56	190.243	179.174	250.251	230.763
ISG15	ENSBTAG00000014707	39.7296	-0.380679	0.103744	-3.66941	0.000243108	0.0759244	14.2072	105.8	35.4852	24.9375	13.0515	33.8928	35.6052	41.0598	129.16	48.4296	26.5936	1.22072	65.2746	13.3576	41.7335	43.8679	161.597	7.9616	6.84855	13.2386	82.6665	24.0196	13.0975	15.419	4.99466	46.8323	28.2953	19.0577	35.1792	12.7528	137.544	2.62715	27.9995	10.2956	22.6874	22.8357	39.881	8.9435	23.646	51.9344	193.809	61.019
MYLK3	ENSBTAG00000014818	86.6748	0.385716	0.106513	3.62131	0.00029312	0.0759244	58.6048	55.4191	43.8347	14.3159	57.7997	120.691	118.838	38.7135	18.2774	29.8028	73.3616	9.76576	57.1152	31.1678	65.1628	104.009	38.2404	365.238	125.557	164.159	43.0555	94.5119	153.184	30.838	17.4813	35.8129	214.497	68.4343	17.1386	87.6756	29.9775	44.6615	86.4332	126.489	40.2185	70.2635	34.1837	82.2802	58.0401	20.1246	42.8419	41.0491
AMPD3	ENSBTAG00000015821	337.288	-0.404015	0.108458	-3.72509	0.000195243	0.0759244	315.223	507.84	316.584	572.176	421.379	356.287	797.649	1110.96	850.506	393.956	469.514	1229.26	388.151	507.59	182.309	191.745	275.085	342.349	303.619	244.914	241.111	163.96	216.963	440.142	729.22	191.921	175.248	209.634	90.2032	140.281	717.697	486.022	96.1722	266.216	189.749	146.675	517.639	166.349	238.609	272.006	170.008	228.544
SCNM1	ENSBTAG00000018070	197.646	-0.247656	0.0667085	-3.71252	0.000205209	0.0759244	205.117	285.156	207.345	213.354	225.605	286.848	204.846	215.857	263.194	236.56	262.268	234.378	198.155	290.9	243.811	213.679	180.1	154.256	182.628	178.721	137.778	167.093	201.587	147.181	199.786	202.022	176.161	184.513	232.724	111.587	147.243	126.103	186.258	179.438	184.593	206.399	168.477	197.651	181.644	181.77	167.287	173.072
VPS72	ENSBTAG00000018074	251.842	-0.250554	0.0654301	-3.82933	0.000128492	0.0759244	237.971	387.933	253.267	263.69	281.541	290.982	235.364	445.792	313.152	251.461	329.21	491.95	282.079	247.858	237.222	303.538	278.785	275.67	228.285	221.085	180.833	199.989	219.241	256.516	292.187	235.08	212.671	184.513	275.12	207.233	236.293	223.307	146.084	219.15	224.811	266.123	214.055	286.192	210.664	293.429	265.892	237.419
Novel	ENSBTAG00000019163	47.0137	-0.323531	0.0897241	-3.60584	0.000311145	0.0759244	31.0783	65.4953	77.2325	54.9548	44.7482	57.039	49.9398	104.409	58.4875	45.6356	56.8552	79.3468	43.1278	35.6204	43.93	77.1227	48.109	49.76	20.5457	75.4601	37.8888	32.3742	64.3485	32.2397	17.4813	50.5054	51.1141	36.3828	68.5544	27.0997	32.6226	47.2886	32.869	20.5913	32.9998	52.6977	39.0671	58.1328	62.3394	43.495	46.9221	49.9246
PAFAH1B3	ENSBTAG00000019787	84.3008	-0.32298	0.0887974	-3.63727	0.000275539	0.0759244	79.9157	72.5486	67.4915	95.5936	87.6318	74.3987	59.1879	168.932	155.967	119.211	94.453	183.108	138.708	74.2091	104.7	94.1038	78.948	52.7456	43.3742	99.2895	98.1665	85.6351	142.933	74.2915	92.4011	83.5635	40.1611	84.027	64.9463	54.1995	97.8678	76.1873	76.6943	67.6571	70.1246	57.9674	47.2061	67.9706	50.5164	57.1278	68.6831	66.5661
BUD31	ENSBTAG00000020439	389.685	-0.1958	0.0516178	-3.79326	0.000148679	0.0759244	435.096	440.33	385.467	368.52	507.146	454.659	379.172	571.318	509.329	410.72	402.572	538.337	383.488	387.371	411.477	520.047	398.441	345.334	438.307	432.902	313.444	390.057	371.855	392.484	272.209	424.245	307.598	367.293	452.82	419.249	367.665	341.529	303.125	398.588	367.123	357.466	288.934	403.352	343.942	321.344	372.657	316.189
ABCA1	ENSBTAG00000020661	427.888	0.405933	0.10805	3.75689	0.000172037	0.0759244	286.808	276.088	460.612	247.066	382.224	771.267	342.18	213.511	671.388	222.59	339.297	167.239	342.691	415.571	417.335	101.179	325.661	561.293	381.236	332.289	363.388	232.363	318.326	294.363	566.893	322.316	520.269	629.769	180.406	526.054	331.516	388.818	618.424	1125.17	252.655	1424.59	257.192	244.158	310.622	294.078	301.933	1230.36
DOC2G	ENSBTAG00000021777	64.5885	-0.407375	0.108619	-3.7505	0.000176482	0.0759244	44.3976	108.823	64.0125	114.528	67.1222	54.5591	76.7593	283.899	48.7396	104.31	146.723	10.9865	92.0838	72.7249	127.397	152.123	56.7439	30.8512	36.5256	88.6987	51.6666	68.9258	71.7515	36.4449	27.4706	73.4624	65.7182	112.613	100.126	55.7936	55.5466	107.713	41.3906	47.0658	31.9686	69.3852	25.2308	64.3932	20.4215	20.1246	34.6815	39.9397
Novel	ENSBTAG00000022562	15.3862	-0.410439	0.109172	-3.75955	0.000170222	0.0759244	28.4145	26.1981	7.65367	15.2396	13.0515	7.43987	8.7857	75.0808	26.8068	13.9701	31.1787	13.4279	10.4906	29.6836	18.3042	12.0283	18.5034	8.9568	11.4143	25.1534	3.44444	8.87681	7.40293	15.419	22.4759	30.3032	5.47651	12.9939	11.7264	12.7528	7.05353	2.62715	8.52159	8.82484	9.2812	15.8093	17.0919	21.4644	18.2719	6.49179	10.2005	5.54718
Novel	ENSBTAG00000024021	5.64428	0.395061	0.109563	3.60578	0.000311215	0.0759244	3.55181	3.02286	4.87052	3.23263	7.45803	13.2264	4.16165	2.34627	1.21849	6.51937	1.83404	1.22072	2.33123	4.45255	2.1965	1.41509	3.70069	4.976	15.98	3.97158	1.72222	5.22165	3.41674	11.2138	0	2.75484	13.6913	4.33129	4.51016	4.78231	3.52677	13.1357	6.08685	1.47081	4.12498	7.02635	10.5807	1.7887	18.2719	4.54426	5.44024	13.3132
FAU	ENSBTAG00000031786	1439.06	-0.275977	0.0757791	-3.64186	0.000270671	0.0759244	1180.98	1804.65	1273.99	1137.43	1183.96	1889.73	1241.56	3464.27	1527.99	1539.5	1277.41	2177.76	1571.25	1130.95	1759.4	1991.75	1708.48	1089.74	1376.56	2132.74	1160.78	1405.67	1453.25	1148.01	1663.22	1596.89	1595.49	1294.19	1691.31	1291.22	1471.54	1176.96	1167.46	779.527	1213.77	1282.31	1202.94	1373.72	1305.9	1148.4	1269.62	1214.83
ZNF628	ENSBTAG00000038034	158.226	-0.377846	0.100867	-3.74599	0.000179686	0.0759244	170.487	273.065	150.986	244.295	264.76	237.249	175.252	690.978	246.135	218.865	212.749	373.54	135.212	178.102	158.148	82.0755	107.32	141.318	111.86	164.159	92.9999	114.876	124.711	187.831	137.353	112.03	79.4095	119.544	165.072	79.7051	108.448	147.12	88.868	107.369	122.718	123.839	91.9705	95.6955	77.3868	122.695	172.728	116.491
ARRDC2	ENSBTAG00000039335	913.61	-0.384243	0.102214	-3.75919	0.000170462	0.0759244	971.419	1579.95	426.518	1172.06	896.828	970.49	917.874	3743.48	1179.5	736.689	1990.85	629.891	775.135	918.709	1084.34	587.264	1028.79	888.714	525.056	1576.72	735.388	773.326	814.891	827.019	1276.13	1909.1	557.692	1233.55	644.051	730.099	735.331	488.649	608.685	629.505	527.997	739.524	658.444	665.397	928.642	735.52	501.182	287.344
WIPI1	ENSBTAG00000039556	893.163	-0.272561	0.0717377	-3.79941	0.00014504	0.0759244	1031.8	1163.8	1067.34	870.04	908.015	1106.06	1188.38	1994.33	1166.1	831.685	1069.25	1484.4	812.435	832.626	960.602	846.227	1201.49	654.842	700.835	955.827	635.499	872.016	895.754	909.721	1136.28	1033.07	795.92	704.267	825.359	529.242	908.142	669.922	685.379	808.943	943.589	746.55	842.385	879.146	639.516	923.782	568.505	646.801
HIST1H2AC	ENSBTAG00000039657	408.26	-0.421443	0.109349	-3.8541	0.000116154	0.0759244	305.455	1347.19	1061.77	450.26	935.982	610.896	804.123	2004.89	773.741	367.879	881.256	706.797	277.417	586.252	221.846	123.113	189.969	263.728	292.205	377.3	248	278.314	224.366	297.166	107.385	225.897	83.0605	232.157	169.582	140.281	257.454	204.917	210.605	107.369	322.78	223.965	242.542	456.119	666.387	144.118	334.575	116.491
NPDC1	ENSBTAG00000046140	213.219	-0.289701	0.0788698	-3.67316	0.000239571	0.0759244	147.4	306.316	252.571	284.01	206.96	294.288	225.191	376.577	241.261	274.745	240.259	286.869	272.754	148.418	207.203	275.236	238.078	173.165	180.345	320.374	234.222	241.762	257.964	200.447	167.321	191.921	196.242	96.1546	201.153	133.905	167.521	246.952	135.128	170.614	108.281	160.728	179.058	253.996	214.963	197.351	267.932	100.959
Novel	ENSBTAG00000047148	181.062	-0.301524	0.0832342	-3.6226	0.000291655	0.0759244	178.478	224.699	231.698	250.298	231.199	235.596	333.857	397.694	203.488	159.259	267.77	184.329	226.13	169.197	153.755	186.085	239.311	136.342	118.708	255.505	141.222	187.979	154.323	156.993	139.85	233.243	251.92	111.747	198.447	157.816	161.35	123.476	120.52	182.38	158.812	155.458	166.849	264.728	156.923	141.521	153.007	130.913
SUPT4H1	ENSBTAG00000003386	304.023	-0.257242	0.0718322	-3.58115	0.000342084	0.0784398	205.117	339.568	267.879	334.808	199.502	302.555	389.345	409.425	473.993	370.673	318.206	502.937	312.385	255.279	365.351	300	418.178	315.478	251.114	348.175	242.833	271.004	317.756	207.456	324.653	370.985	264.698	239.953	243.549	207.233	493.747	212.799	236.17	229.446	271.217	368.005	318.234	313.917	266.555	327.836	272.692	210.793
PSMA7	ENSBTAG00000005127	2049.85	-0.209924	0.0587085	-3.5757	0.000349291	0.0787795	2258.95	2364.88	1825.05	1818.13	1655.68	2528.73	2013.77	2953.96	2423.58	1965.12	2095.39	3060.34	2037.5	1764.69	2094	1793.63	2689.17	1725.68	1997.49	2739.07	1469.05	2064.64	2154.25	2363.31	2607.21	1929.31	1643.87	1807.88	2067.46	1514.4	2223.63	1873.16	1561.88	1807.62	2092.4	1841.78	2160.9	1885.29	2024.96	1759.93	1935.37	1492.19
ACOT8	ENSBTAG00000020371	191.932	-0.262959	0.0738275	-3.5618	0.000368327	0.0791788	171.375	230.745	214.999	232.288	214.418	184.344	220.567	358.98	270.505	246.805	244.844	354.009	184.168	189.975	190.363	287.264	225.742	146.294	187.194	187.988	103.333	194.768	192.476	185.028	129.861	177.228	184.376	148.996	204.761	113.181	167.521	173.392	98.6069	123.548	188.718	180.929	210.8	159.194	138.651	136.328	197.209	191.932
LMBR1	ENSBTAG00000030817	85.6727	0.264113	0.0740771	3.56538	0.000363323	0.0791788	78.1398	87.6629	70.9704	79.8922	65.2577	66.1322	92.0186	30.5016	59.706	70.7817	64.1914	128.176	78.0963	96.4718	73.2166	93.3962	65.3788	77.6256	100.445	80.7555	89.5554	92.9454	63.7791	70.0864	92.4011	65.1979	123.222	115.212	57.73	97.2402	69.6536	133.984	83.9985	54.4198	96.937	98.369	76.5064	60.8158	91.3595	84.3933	77.5234	105.396
Novel	ENSBTAG00000038500	16.5262	0.36138	0.101271	3.56843	0.000359126	0.0791788	12.4313	13.0991	20.8737	16.1632	13.0515	9.91983	9.71051	4.69255	14.6219	14.9014	7.33616	7.32432	16.3186	23.7469	22.6971	15.566	19.737	8.9568	15.98	14.5625	13.7778	14.6206	6.83347	15.419	24.9733	12.8559	22.8188	19.9239	11.7264	19.1292	12.3437	13.1357	42.6079	47.0658	5.15622	18.4442	13.0224	11.6266	12.8978	23.3705	8.84039	34.3925
MEGF10	ENSBTAG00000000329	143.707	0.290438	0.0816921	3.55528	0.000377583	0.0799198	162.495	76.5791	143.332	105.753	121.193	126.478	139.184	134.911	97.4792	165.778	98.1211	75.6846	104.906	181.07	90.0564	142.217	88.8165	142.314	148.385	117.824	201.5	181.191	78.0155	151.387	117.374	109.275	76.6712	90.957	110.95	197.669	166.64	173.392	169.214	197.088	190.78	134.379	151.385	130.575	153.699	144.767	159.127	165.306
ZNF449	ENSBTAG00000018090	32.8694	0.300235	0.0846505	3.54676	0.00039	0.0812974	27.5265	22.1676	24.3526	39.7152	26.1031	18.1864	34.6804	9.3851	23.1513	31.6655	30.2617	21.973	34.9685	53.4306	24.1615	27.5943	29.6055	27.8656	47.9399	25.1534	44.7777	26.1083	26.195	26.6328	49.9466	31.2215	43.8121	32.0515	21.6488	44.6349	29.9775	31.5258	54.7816	44.1242	38.1561	32.4969	44.7644	31.3023	59.115	37.0032	33.3215	38.8302
Novel	ENSBTAG00000009923	2486.82	-0.344401	0.097285	-3.54012	0.000399938	0.0821246	2402.8	4790.22	3433.02	4132.69	3190.17	2059.19	4817.34	3812.7	5982.79	3088.32	2373.25	7685.65	1874.31	3432.91	1648.11	1604.01	1988.5	2528.8	3257.63	2516.66	1661.94	1938.8	2732.25	2266.59	2637.18	1572.1	979.383	2310.31	1375.6	1932.05	2532.22	3202.49	1470.58	2668.04	2059.4	1472.9	1950.1	1727.88	2032.48	2320.17	1657.23	1518.82
CYP7B1	ENSBTAG00000001299	14.6986	0.345818	0.097898	3.53243	0.000411752	0.082737	10.6554	8.06095	16.6989	8.77429	7.45803	9.91983	17.5714	4.69255	4.87396	12.1074	13.7553	6.1036	12.8218	23.7469	6.58949	10.6132	11.1021	16.9184	11.4143	9.26702	27.5555	19.8423	17.6531	15.419	9.98931	14.6925	16.4295	20.7902	11.7264	30.2879	13.2254	18.39	12.1737	25.0037	12.3749	19.3225	19.5336	8.9435	7.52372	13.6328	10.2005	17.751
CEP89	ENSBTAG00000004864	57.5764	0.247556	0.0704262	3.51512	0.000439556	0.082737	49.7253	44.3352	59.142	58.1874	52.2062	50.4258	49.015	48.0986	45.0841	52.155	51.3531	30.518	46.6247	46.0096	39.537	46.6981	49.3425	42.7936	54.7884	48.9828	41.3333	55.8717	55.2372	81.3002	49.9466	64.2796	66.6309	60.638	47.8077	62.17	55.5466	60.4244	70.6074	94.1316	77.3433	57.9674	71.6231	51.8723	74.1624	75.3048	57.8026	49.9246
ETNK1	ENSBTAG00000005833	82.3494	0.28537	0.0812293	3.51314	0.000442847	0.082737	79.0277	40.3048	77.9283	85.4339	89.4963	61.1723	75.8345	35.1941	62.143	64.2624	67.8595	43.9459	67.6058	87.5667	61.502	52.3585	67.846	101.51	118.708	47.659	82.6665	120.098	99.0853	68.6846	87.4065	58.7699	61.1544	100.486	46.9057	125.934	119.028	112.967	114.433	79.4235	94.8745	66.7504	84.6454	84.0689	97.8084	90.2359	93.1641	88.7548
SLC30A3	ENSBTAG00000011381	14.4544	-0.384771	0.109564	-3.51184	0.000445016	0.082737	5.32771	27.2057	18.7863	32.7881	9.32253	5.78657	16.6466	30.5016	56.0506	16.7641	15.5893	39.063	10.4906	14.8418	9.51816	16.9811	16.0363	19.904	6.84855	42.3635	10.3333	6.78815	9.68075	8.41036	7.49198	10.1011	13.6913	10.3951	6.31422	1.5941	22.924	15.7629	10.9563	13.2373	1.03124	7.02635	11.3946	19.6757	11.823	22.0721	6.12027	2.21887
TMCO3	ENSBTAG00000015704	1372.83	-0.356359	0.101	-3.5283	0.000418241	0.082737	1943.73	2074.69	1977.43	2035.64	1342.44	1840.96	2735.13	5154.77	2908.54	1799.35	1751.51	2941.93	852.066	1035.96	1159.75	1147.64	995.485	1066.85	1009.02	1213.98	642.388	1061.04	838.239	1269.96	1133.79	995.416	989.424	919.965	1097.77	693.434	2131.93	1387.13	585.555	786.881	1275.65	610.415	1274.56	1469.42	774.943	1575.56	1156.05	1425.62
FKBPL	ENSBTAG00000037781	40.1543	-0.317019	0.090174	-3.51563	0.000438706	0.082737	44.3976	67.5105	50.0968	44.3333	72.7158	67.7855	44.3909	69.2151	63.3615	54.0176	44.934	95.2161	26.8092	66.7882	30.751	45.283	41.9411	33.8368	22.8285	34.4204	29.2777	29.2412	34.1674	37.8466	62.4332	34.8947	31.0336	24.2552	38.7874	41.4466	41.4395	36.7801	27.9995	22.0621	36.0936	31.6186	32.5559	38.4571	35.469	30.5114	30.6014	35.5019
NRIP1	ENSBTAG00000047293	551.74	0.334259	0.0948084	3.52563	0.000422475	0.082737	374.716	310.347	364.593	483.971	898.692	203.357	594.653	192.395	703.069	452.63	656.586	322.27	418.457	593.673	400.495	244.811	331.828	898.666	732.795	334.937	611.388	502.323	464.676	649	746.701	399.452	309.423	632.368	245.353	688.652	452.308	709.33	895.984	1008.97	574.403	800.126	581.123	491.893	612.646	688.779	772.514	642.363
YKT6	ENSBTAG00000000274	373.81	-0.157083	0.0452376	-3.4724	0.000515825	0.0831543	356.069	432.269	365.985	391.61	318.831	442.259	419.864	316.747	510.548	403.27	371.393	518.806	433.61	388.856	418.067	442.217	446.55	395.094	326.448	418.34	390.944	368.126	419.12	311.183	382.091	420.572	326.765	348.235	331.948	322.009	369.429	415.089	283.647	285.336	367.123	380.301	391.485	364.001	335.343	344.065	354.296	315.08
IFNLR1	ENSBTAG00000001101	17.0839	-0.378912	0.10959	-3.45753	0.000545148	0.0831543	10.6554	18.1371	36.181	31.8645	27.9676	25.6262	25.8947	32.8478	38.9917	22.3521	14.6723	108.644	12.8218	40.0729	10.2503	13.4434	13.5692	8.9568	20.5457	10.5909	22.3889	18.7979	7.97238	11.2138	34.9626	12.8559	17.3423	4.33129	4.51016	4.78231	25.5691	13.1357	6.08685	8.82484	13.4062	10.5395	11.3946	4.47175	3.22445	16.2295	10.8805	9.98492
MAATS1	ENSBTAG00000001293	17.2711	0.335735	0.0959439	3.49928	0.000466514	0.0831543	16.8711	13.0991	8.34946	9.6979	16.7806	12.3998	12.0225	16.4239	9.74792	15.8328	11.0042	4.88288	22.1467	16.326	9.51816	16.9811	12.3356	19.904	15.98	15.8863	12.0555	20.8866	15.9448	15.419	9.98931	22.0387	18.255	19.0577	8.11829	15.941	17.6338	21.0172	23.13	13.2373	29.9061	13.1744	29.3003	13.4153	35.469	15.5803	14.2806	7.76605
THOC6	ENSBTAG00000001415	76.5225	-0.320578	0.0929065	-3.45055	0.000559451	0.0831543	63.9325	118.899	112.022	87.2811	87.6318	94.2384	86.9322	187.702	152.311	100.585	89.8679	228.275	71.1026	71.2407	83.4669	62.9717	85.1158	59.712	47.9399	71.4885	61.9999	69.448	55.2372	39.2484	104.888	54.1785	61.1544	45.9116	82.0849	44.6349	80.2339	89.323	46.26	32.3577	67.0309	64.9938	78.9481	70.6537	68.7883	67.5147	67.323	52.1435
WDR48	ENSBTAG00000003745	323.96	0.166743	0.0485181	3.43671	0.000588822	0.0831543	301.904	297.248	334.674	327.881	322.56	307.515	294.552	133.738	253.446	290.578	283.359	286.869	294.901	335.425	317.028	304.245	282.486	304.531	351.559	297.869	328.944	351.939	296.117	351.833	312.166	308.542	314.9	320.515	355.401	387.367	301.539	349.411	393.21	370.643	345.467	323.212	391.485	339.853	396.608	327.836	344.775	392.74
INO80E	ENSBTAG00000005030	152.423	-0.191443	0.0553484	-3.45887	0.000542443	0.0831543	172.263	182.379	128.025	150.087	180.857	159.544	147.97	265.129	166.933	154.602	169.649	184.329	160.855	169.197	147.165	171.226	172.699	176.15	141.537	162.835	141.222	158.738	160.017	199.045	159.829	136.824	128.698	149.863	163.268	111.587	104.921	120.849	125.389	114.723	138.187	159.85	132.665	178.87	137.577	135.029	146.887	136.461
SCAND1	ENSBTAG00000005573	134.669	-0.28988	0.0834123	-3.47527	0.000510335	0.0831543	139.408	184.394	121.067	126.534	154.754	184.344	120.688	347.249	158.404	182.542	209.998	170.901	109.568	109.829	174.988	206.604	148.028	141.318	66.2027	184.017	120.555	130.541	125.85	107.933	142.348	179.983	152.43	62.3705	132.599	66.9523	111.093	144.493	143.65	113.252	88.687	88.7077	120.457	98.3785	120.38	114.905	130.566	125.366
Novel	ENSBTAG00000006067	25.9149	0.317228	0.0907826	3.49437	0.000475175	0.0831543	28.4145	19.1448	18.7863	16.1632	22.3741	26.4529	23.1203	17.5971	13.4034	27.9402	24.7595	10.9865	11.6562	13.3576	24.1615	22.6415	28.3719	16.9184	31.9599	33.0965	43.0555	29.7634	23.9172	11.2138	17.4813	23.8753	34.6846	31.1853	33.3752	19.1292	18.5155	42.0343	31.6516	25.0037	17.5312	35.1318	42.3227	25.9362	44.0675	26.6164	13.6006	34.3925
ZNF713	ENSBTAG00000008175	22.4114	0.322274	0.0938427	3.43419	0.000594319	0.0831543	20.4229	14.1067	21.5694	15.7014	13.0515	20.6663	18.0338	3.51941	7.31094	27.0088	20.1744	3.66216	16.3186	25.2311	27.0901	14.8585	18.5034	16.9184	11.4143	25.1534	22.3889	29.2412	25.0561	16.8207	22.4759	18.3656	36.5101	36.3828	20.7467	51.0113	20.2789	21.0172	35.3037	35.2993	27.8436	24.5922	31.742	18.7814	23.646	22.7213	25.8411	15.5321
Novel	ENSBTAG00000008325	49.8603	-0.337198	0.0983519	-3.42848	0.00060696	0.0831543	70.1482	69.5257	32.0063	36.4826	65.2577	101.678	44.8533	166.586	77.9834	49.3609	38.5148	80.5675	60.6121	40.0729	76.8774	43.1604	64.1453	37.8176	25.1114	46.3351	53.3888	44.9062	44.987	32.2397	24.9733	61.5248	45.6376	32.0515	40.5914	23.9115	27.3324	31.5258	40.1732	35.2993	41.2498	33.3752	29.3003	65.2876	60.1898	27.9147	50.3222	31.0642
FEM1C	ENSBTAG00000008699	452.154	0.301827	0.0866387	3.48374	0.000494456	0.0831543	433.32	345.613	450.175	348.201	456.804	288.502	545.638	59.83	285.127	539.245	518.116	322.27	299.564	491.264	241.615	370.755	361.434	308.512	595.824	337.584	556.277	500.756	332.562	440.142	521.941	338.845	518.443	398.478	386.972	490.983	476.114	465.005	597.728	560.377	650.715	449.687	739.02	488.315	323.52	453.776	409.378	515.887
Novel	ENSBTAG00000009002	74.1206	-0.332751	0.0950781	-3.49976	0.000465672	0.0831543	182.918	85.6476	31.3105	34.1735	106.277	85.9719	52.2518	165.412	85.2943	65.1937	58.6893	97.6576	71.1026	84.5984	105.432	107.547	120.889	55.7312	134.688	101.937	70.611	73.6253	62.6402	98.1209	82.4118	77.1355	67.5437	39.8478	56.828	79.7051	47.6114	76.1873	64.5206	60.303	71.1559	68.507	48.02	81.3859	67.7135	33.1082	87.0439	36.6114
SLC8A1	ENSBTAG00000013861	46.816	0.284297	0.0828463	3.43162	0.000599987	0.0831543	52.3892	26.1981	44.5305	52.6457	37.2901	28.1062	31.906	34.021	25.5883	47.4983	29.3446	39.063	53.6184	66.7882	34.4118	27.5943	25.9048	59.712	63.9198	33.0965	55.111	53.2608	46.1259	40.6501	34.9626	41.3226	66.6309	61.5043	26.1589	57.3877	59.0733	49.9158	37.7385	51.4782	43.3123	48.3062	48.02	33.091	64.489	55.8294	53.7224	44.3774
MRPL52	ENSBTAG00000014822	270.682	-0.223649	0.065117	-3.43457	0.000593492	0.0831543	270.825	311.354	234.481	246.142	192.044	357.114	216.868	387.135	299.749	257.049	223.753	371.099	338.029	188.491	317.028	355.189	360.2	231.882	239.699	365.386	241.111	243.329	260.241	199.045	229.754	306.706	252.832	246.017	361.715	189.698	310.355	244.325	266.604	183.851	228.936	300.377	260.447	316.6	278.378	218.124	288.333	262.936
PHF23	ENSBTAG00000014881	275.261	-0.228681	0.0667723	-3.42479	0.000615279	0.0831543	293.024	377.857	244.918	282.624	246.115	257.916	301.488	561.933	315.589	291.509	223.753	446.783	231.958	319.099	330.207	291.51	281.252	307.517	317.316	291.249	192.889	244.373	235.185	297.166	374.599	252.527	272.913	278.069	359.911	266.215	235.412	283.732	189.91	200.03	240.28	209.034	259.634	265.622	195.617	284.341	229.17	241.857
LAMTOR4	ENSBTAG00000015009	488.594	-0.309401	0.0891416	-3.47089	0.000518734	0.0831543	326.766	501.794	413.994	460.881	449.346	630.736	469.341	1439.44	661.64	411.652	646.499	686.045	536.184	325.036	631.859	888.679	611.847	525.466	340.145	663.254	409.888	384.836	419.12	304.175	239.743	468.323	396.135	338.707	738.764	320.414	442.609	367.801	413.906	258.862	446.529	427.729	480.2	557.18	534.184	299.921	547.424	558.046
Novel	ENSBTAG00000016473	42.4424	0.276842	0.0801233	3.4552	0.000549892	0.0831543	43.5096	41.3124	31.3105	41.5624	42.8837	27.2795	38.842	8.21196	25.5883	40.9789	46.768	30.518	36.1341	32.652	35.144	51.651	44.4083	43.7888	27.3942	29.1249	58.5555	56.3938	45.5565	44.8553	22.4759	37.6495	45.6376	43.3129	47.8077	63.7641	29.0958	26.2715	65.7379	51.4782	42.281	46.5496	54.5312	37.5627	37.6186	38.9508	46.9221	54.3623
NRBP1	ENSBTAG00000018153	1412.6	-0.136341	0.0394657	-3.45468	0.00055095	0.0831543	1541.48	1548.71	1374.88	1276.89	1510.25	1468.14	1363.63	1580.22	1854.54	1447.3	1368.19	1778.59	1418.56	1481.21	1806.25	1570.76	1597.46	1326.6	1230.46	1567.45	1191.78	1441.7	1587.64	1305.01	1615.77	1460.07	1148.24	1508.15	1464.9	1201.95	1417.76	1395.01	1292.85	1111.93	1212.74	1456.21	1260.73	1351.36	1311.28	1225	1294.1	1353.51
TRIM54	ENSBTAG00000018267	5343.41	-0.329922	0.0947284	-3.48282	0.000496169	0.0831543	5050.67	9295.29	5578.83	7375.02	6501.53	6461.94	8330.69	14923.5	10775.1	6477.46	6352.2	13844.2	3981.75	5161.98	4718.81	3418.87	5296.92	4739.14	4115.98	5114.07	3211.94	4359.56	4733.89	4324.33	7586.88	4260.82	4000.59	3387.93	5100.09	2494.77	5857.08	4618.52	3014.21	4641.86	4313.7	3408.66	6898.6	4711.44	4442.22	5362.87	2779.96	4089.38
AQP4	ENSBTAG00000019037	137.024	0.373658	0.108346	3.44876	0.000563167	0.0831543	193.573	61.4648	50.0968	52.6457	178.993	83.4919	111.44	22.2896	18.2774	96.8592	124.715	20.7522	192.327	47.4938	108.361	87.0283	223.275	104.496	93.5969	38.392	239.389	229.753	129.267	134.566	102.39	89.9915	281.128	70.1668	183.112	186.51	149.888	99.8316	132.693	311.811	295.967	101.882	197.777	82.2802	61.2646	107.764	95.8843	112.053
AVPI1	ENSBTAG00000023947	381.873	-0.332103	0.0967629	-3.43213	0.000598867	0.0831543	287.696	474.589	275.532	384.683	378.495	342.234	513.27	1169.62	722.565	483.365	438.336	1031.51	320.545	335.425	188.167	445.755	450.25	419.974	385.802	362.738	179.111	269.437	427.661	445.749	467	237.835	350.497	280.667	406.816	210.421	484.049	441.361	217.909	263.274	322.78	272.271	564.845	428.394	381.56	381.068	310.774	322.846
PDE5A	ENSBTAG00000024888	115.127	0.305397	0.0889067	3.43503	0.000592488	0.0831543	86.1313	60.4572	119.676	92.3609	160.348	77.7054	66.124	19.9433	68.2355	95.9279	80.6978	75.6846	101.409	192.944	73.2166	87.7359	92.5172	127.386	125.557	95.318	155	105.477	84.8489	164.002	164.824	79.8904	144.215	123.009	112.754	122.746	132.254	176.019	125.389	145.61	112.406	154.58	114.76	93.9068	130.053	163.593	127.846	125.366
Novel	ENSBTAG00000026247	10.0048	0.375251	0.109586	3.42425	0.000616495	0.0831543	4.43976	3.02286	10.4368	9.23609	18.6451	4.95992	7.39848	1.17314	10.9664	11.1761	9.1702	0	9.32494	14.8418	4.393	2.12264	3.70069	15.9232	11.4143	1.32386	6.88888	16.1871	13.0975	7.00864	2.49733	6.42796	5.47651	19.9239	7.21626	22.3174	9.69861	44.6615	7.30422	20.5913	13.4062	15.8093	7.32509	1.7887	5.37409	5.19344	10.2005	6.65661
Novel	ENSBTAG00000030164	758.663	-0.259654	0.0757073	-3.42971	0.00060422	0.0831543	535.435	856.476	667.261	560.169	710.377	1053.98	652.916	1501.62	887.061	857.763	640.997	1209.73	941.819	617.42	743.149	1081.84	926.406	575.226	607.238	1041.88	606.221	741.474	776.168	733.103	611.845	799.822	843.383	726.79	880.383	573.877	722.987	577.972	628.163	432.417	692.996	679.8	599.843	846.055	792.14	621.914	787.475	621.284
POLR2L	ENSBTAG00000031061	498.075	-0.270192	0.0775539	-3.48392	0.000494126	0.0831543	417.337	580.389	550.369	481.201	510.875	587.75	482.289	1269.33	626.304	496.403	513.531	675.058	491.89	382.919	552.053	712.5	662.423	423.955	324.165	616.919	359.944	508.589	539.844	458.365	354.621	650.142	388.833	492.9	553.848	310.85	415.277	378.309	365.211	301.515	388.779	512.046	347.535	504.414	493.341	459.619	454.26	436.008
PSMD8	ENSBTAG00000031641	892.263	-0.211097	0.060225	-3.50513	0.000456381	0.0831543	830.235	1024.75	818.247	816.009	831.57	978.757	842.502	1112.13	1323.28	882.909	913.352	1654.08	1051.39	707.955	1055.05	1006.13	1117.61	913.594	748.775	1244.43	618.277	938.331	973.77	737.308	806.637	907.261	831.517	748.446	862.343	639.235	918.723	822.297	661.032	666.275	796.121	970.515	861.918	929.23	879.201	871.199	813.316	698.944
PLAC8	ENSBTAG00000031750	94.3012	-0.352137	0.102624	-3.43134	0.000600601	0.0831543	125.201	260.973	131.504	217.51	29.8321	137.224	46.7029	24.6359	180.337	97.7905	101.789	67.1396	83.9244	63.8198	74.6809	58.0189	228.209	91.5584	73.0512	39.7158	74.0554	53.783	129.836	89.7105	84.9091	97.3377	65.7182	57.173	140.717	125.934	123.437	107.713	65.7379	76.4819	43.3123	66.7504	54.5312	94.8011	56.9653	63.6196	109.485	46.5963
Novel	ENSBTAG00000046814	100.164	-0.347849	0.100547	-3.45956	0.000541054	0.0831543	125.201	229.737	88.3651	100.212	126.786	97.545	171.09	132.565	179.118	120.143	187.072	169.68	75.7651	66.7882	75.4131	72.8774	139.393	131.366	232.851	86.0509	36.1666	51.6943	111.044	46.257	119.872	178.146	67.5437	58.0392	93.8113	89.2697	93.4593	102.459	38.9558	63.2447	78.3746	73.7767	66.7397	110.899	52.6661	108.413	61.8828	100.959
TJAP1	ENSBTAG00000011189	347.146	-0.287327	0.084546	-3.39847	0.00067765	0.0887916	348.077	416.147	356.244	584.183	410.191	420.766	539.627	1000.69	694.54	511.305	472.265	491.95	338.029	235.985	345.582	331.84	313.325	277.661	257.962	315.079	246.277	245.418	367.869	277.542	252.23	309.46	292.081	310.12	379.755	232.739	386.181	336.275	199.649	239.741	294.936	325.847	372.765	287.086	243.984	395.999	297.853	384.974
SLC23A2	ENSBTAG00000032366	53.0821	0.258203	0.0758655	3.40342	0.000665467	0.0887916	54.1651	38.2895	60.5336	48.9513	42.8837	42.1593	39.3044	53.9643	28.0253	60.537	57.7723	40.2838	47.7903	59.3673	35.8761	29.717	34.5398	52.7456	68.4855	39.7158	68.8888	56.3938	45.5565	53.2656	52.4439	47.7506	72.1074	60.638	38.7874	60.5759	67.0086	68.3058	85.2159	67.6571	52.5935	57.9674	61.8563	38.4571	65.5639	61.0229	59.8427	64.3473
Novel	ENSBTAG00000039456	385.776	-0.296682	0.0872715	-3.39953	0.000675011	0.0887916	200.677	203.539	330.5	322.34	408.327	592.71	282.992	690.978	556.85	516.893	355.804	609.139	484.897	632.262	474.444	629.717	486.024	310.502	312.751	595.737	241.111	282.491	279.603	613.956	624.332	470.16	358.712	296.26	430.269	197.669	310.355	254.833	424.862	510.37	375.373	357.466	355.674	399.775	320.296	339.521	369.256	259.608
MCRS1	ENSBTAG00000019281	250.002	-0.239887	0.0707601	-3.39015	0.000698542	0.0906654	221.988	288.179	276.924	251.684	218.147	310.821	273.282	559.587	315.589	296.166	276.023	494.392	292.57	235.985	322.153	249.764	238.078	235.862	207.739	283.306	201.5	197.378	246.574	178.019	327.15	257.118	260.134	215.698	237.234	183.322	211.606	239.07	192.344	180.909	199.03	228.357	227.892	194.968	234.31	212.931	233.93	259.608
PPARGC1A	ENSBTAG00000017024	372.957	0.31849	0.0940331	3.387	0.00070661	0.0908555	343.637	255.935	198.3	258.149	408.327	199.223	337.556	38.7135	213.236	196.512	324.625	186.77	361.341	365.109	295.063	252.594	410.776	517.504	620.935	303.164	361.666	355.072	482.899	255.114	269.711	415.063	607.893	355.165	267.001	577.065	402.051	388.818	640.336	457.421	404.248	418.946	400.438	375.627	384.785	432.354	439.3	226.325
SYS1	ENSBTAG00000005181	748.821	-0.309316	0.0916773	-3.37396	0.000740954	0.0918383	492.813	1133.57	885.739	824.321	805.467	862.199	1010.82	1828.92	1518.24	868.939	966.539	1821.31	732.008	403.697	541.803	704.01	1070.73	611.053	620.935	906.845	539.055	710.144	816.03	472.382	674.278	587.699	498.363	522.353	441.996	374.614	872.875	908.993	411.471	482.424	692.996	618.319	731.695	609.947	662.087	772.524	668.47	473.729
CACNG7	ENSBTAG00000007506	19.0688	-0.361817	0.107148	-3.37681	0.00073331	0.0918383	23.9747	11.0838	6.95788	28.1701	54.0707	10.7465	19.8834	114.967	41.4287	30.7342	92.619	10.9865	6.9937	5.93673	38.0726	38.2076	3.70069	0.9952	18.2628	3.97158	12.0555	22.9753	7.97238	26.6328	12.4866	11.0194	6.38927	3.46503	18.0406	17.5351	18.5155	10.5086	13.3911	7.35403	12.3749	13.1744	15.4641	40.2458	16.1223	11.0361	21.0809	6.65661
MVD	ENSBTAG00000012059	323.945	-0.274514	0.0813452	-3.37467	0.00073903	0.0918383	371.164	417.154	272.749	361.593	303.915	298.422	336.631	825.889	408.194	341.801	265.019	559.09	293.736	259.732	338.993	398.349	515.629	235.862	305.902	268.744	246.277	369.693	388.938	243.901	247.235	314.97	280.215	291.062	340.066	178.539	364.139	422.971	238.604	147.081	319.686	360.101	270.214	288.875	280.527	299.272	297.173	251.842
MAPKAPK3	ENSBTAG00000016532	1167.07	-0.248525	0.0735264	-3.38008	0.000724646	0.0918383	1120.6	1473.14	1047.86	1114.8	1014.29	1050.68	1436.69	2258.29	1859.42	1221.92	1157.28	2479.28	1361.44	1052.29	1010.39	1365.57	1465.47	1181.3	1182.52	1159.7	707.832	1027.62	1419.08	1084.94	1358.55	999.089	864.377	1156.45	975.097	805.021	1436.28	911.62	811.985	1179.59	1086.93	1171.64	1103.65	830.851	953.363	931.573	847.318	862.031
PAPPA	ENSBTAG00000004010	20.1446	0.366684	0.109035	3.363	0.00077101	0.0936616	14.2072	9.06857	22.961	17.5486	16.7806	9.09318	6.01127	41.0598	13.4034	7.45071	12.8383	18.3108	5.82809	13.3576	11.7147	8.49057	16.0363	53.7408	20.5457	9.26702	20.6666	20.8866	10.8197	21.0259	27.4706	12.8559	13.6913	13.8601	8.11829	30.2879	34.386	55.1701	30.4342	30.8869	34.0311	8.78294	34.1837	11.6266	34.3942	46.0917	30.6014	16.6415
IER3	ENSBTAG00000011358	162.065	-0.322626	0.0959858	-3.36118	0.000776088	0.0936616	212.22	158.196	142.637	120.069	115.599	173.597	156.293	314.401	135.252	218.865	157.727	364.995	203.983	132.092	170.595	211.557	249.18	107.482	98.1626	141.653	229.055	200.511	149.197	201.849	172.316	179.065	111.356	64.9693	297.671	89.2697	93.4593	123.476	136.345	91.19	186.655	122.961	245.797	152.934	157.998	95.4294	199.929	177.51
HSPA12A	ENSBTAG00000013779	87.6183	0.296341	0.0881336	3.36241	0.00077266	0.0936616	84.3554	74.5638	66.0999	86.3575	117.464	66.1322	66.5864	92.6779	74.3279	66.125	96.2871	62.2567	103.74	111.314	64.4306	58.7264	76.4809	112.458	95.8797	72.8123	82.6665	69.448	72.8904	120.549	79.9145	67.0345	165.208	126.474	73.9666	70.1405	52.0198	73.5601	70.6074	83.8359	83.5308	67.6287	137.549	61.7102	164.447	97.3769	79.5635	171.962
RASGRP3	ENSBTAG00000008006	88.9534	0.263756	0.0785314	3.3586	0.000783375	0.0937189	93.2349	77.5867	72.362	79.8922	87.6318	54.5591	74.4472	45.7524	73.1094	96.8592	60.5233	65.9189	62.9433	123.187	72.4844	62.2642	78.948	55.7312	82.1826	41.0397	106.778	100.778	89.974	78.4967	102.39	98.256	133.262	80.5619	108.244	98.8343	112.857	112.967	147.302	101.486	135.093	103.639	104.179	100.167	65.5639	112.957	71.4032	80.9888
PDXP	ENSBTAG00000030255	125.021	-0.256342	0.0763796	-3.35616	0.000790327	0.0937355	111.882	176.333	169.772	157.014	158.483	157.891	152.131	211.165	168.152	162.984	110.042	223.392	127.052	115.766	131.058	140.802	159.13	68.6688	79.8998	153.568	118.833	137.852	121.864	112.138	112.38	142.333	151.517	99.6196	141.619	92.4579	92.5776	123.476	103.476	92.6608	115.499	115.935	153.827	74.2311	118.23	77.2524	125.806	114.272
YBX2	ENSBTAG00000009126	111.071	-0.345479	0.103053	-3.35245	0.000801009	0.0941905	90.5711	201.524	121.067	176.409	147.296	85.1452	191.898	96.1973	282.69	74.5071	110.959	339.36	181.836	86.0826	59.3055	77.8302	186.268	75.6352	130.123	125.767	103.333	97.1227	138.947	141.574	29.9679	68.871	125.047	60.638	67.6524	62.17	184.274	94.5773	64.5206	73.5403	134.062	90.4643	197.777	58.1328	117.155	144.118	114.925	73.2227
Novel	ENSBTAG00000005296	7847.51	-0.239453	0.0718723	-3.33165	0.000863332	0.098241	6518.45	10374.4	6850.73	5807.19	6471.7	10009.1	6656.79	16980	10168.3	8788.11	7201.36	10298	8955.44	6183.1	8400.14	10597.6	9429.35	6502.64	5700.28	10224.2	6778.66	6979.78	7347.12	6597.93	7706.75	8174.53	6939.66	7150.95	9825.83	5890.21	7022.67	6904.14	6408.23	4684.52	7906.55	7347.81	6152.26	8592.92	8093.37	6265.88	7758.46	6292.72
Novel	ENSBTAG00000008399	87.166	-0.239417	0.071777	-3.33557	0.000851261	0.098241	83.4675	74.5638	75.8409	104.368	85.7673	70.2655	81.8457	174.797	81.6389	95.9279	95.3701	96.4369	102.574	120.219	78.3418	77.8302	78.948	74.64	100.445	88.6987	113.666	92.9454	92.2519	127.557	87.4065	112.948	50.2014	56.3067	64.9463	66.9523	86.4058	165.51	83.9985	80.8943	81.4683	79.9248	83.8315	106.428	85.9854	74.6556	85.6838	80.9888
RNASEH2A	ENSBTAG00000009661	118.988	-0.30799	0.0925564	-3.32759	0.000875999	0.098241	90.5711	118.899	162.814	114.989	76.4448	191.783	130.861	286.246	102.353	184.405	159.561	128.176	169.014	78.6616	164.005	147.17	170.232	95.5392	63.9198	150.92	70.611	92.4232	136.1	119.147	54.9412	145.088	104.967	45.9116	161.464	124.34	59.0733	126.103	49.9121	42.6534	118.593	107.152	108.248	134.153	150.474	107.115	115.605	95.4115
DCK	ENSBTAG00000012397	43.2803	0.300591	0.0903527	3.32686	0.000878299	0.098241	62.1566	30.2286	32.7021	29.0937	37.2901	25.6262	43.9285	8.21196	21.9328	30.7342	33.9297	15.8694	26.8092	38.5887	27.8223	24.7642	37.0069	40.8032	50.2227	33.0965	60.2777	63.7041	50.6816	49.0604	49.9466	24.7936	24.6443	59.7718	36.9833	55.7936	40.5578	31.5258	54.7816	57.3614	55.6872	36.8884	50.4617	41.1401	51.5912	34.4065	53.0424	49.9246
RAD54L	ENSBTAG00000019901	32.2369	-0.351499	0.105377	-3.33564	0.000851024	0.098241	15.0952	24.1829	21.5694	76.1978	27.9676	57.039	29.5939	52.7912	48.7396	54.0176	126.549	25.6351	57.1152	16.326	76.1453	21.2264	14.8028	28.8608	20.5457	17.2102	36.1666	39.6845	22.2088	26.6328	7.49198	33.0581	15.5168	17.3251	33.3752	19.1292	29.9775	18.39	42.6079	32.3577	20.6249	33.3752	26.8586	34.8797	23.646	30.5114	31.9614	32.1736
TRIM55	ENSBTAG00000021009	376.197	-0.290897	0.0874153	-3.32775	0.00087549	0.098241	603.807	573.335	336.066	525.996	538.842	284.369	561.36	418.81	742.061	574.636	443.838	369.878	561.827	561.021	278.955	408.255	469.987	201.03	342.428	235.647	325.499	335.23	471.51	399.492	289.69	295.686	329.504	272.005	309.397	188.104	600.432	538.565	326.255	411.826	265.03	254.705	568.101	239.686	405.206	279.796	267.932	286.234
USF1	ENSBTAG00000017873	382.228	-0.155305	0.0467647	-3.32099	0.000896985	0.0995219	382.707	439.322	382.684	368.982	365.443	393.487	369.924	570.145	530.043	411.652	384.231	449.225	451.094	341.362	476.64	483.962	393.507	388.128	321.882	424.959	344.444	348.284	417.411	290.157	344.631	408.635	415.302	329.178	432.975	310.85	334.161	331.02	314.081	320.636	347.529	370.64	379.277	355.951	395.533	303.816	361.776	399.397
ARPC5L	ENSBTAG00000015278	477.205	-0.177172	0.0534421	-3.31521	0.000915735	0.100789	481.27	620.693	468.266	449.336	499.688	566.257	497.548	606.512	544.665	477.777	574.054	584.725	543.178	384.403	674.325	488.915	553.87	455.802	381.236	548.078	327.222	511.2	526.177	379.868	394.578	533.521	447.249	518.888	517.766	357.079	444.373	401.953	401.732	351.523	469.216	499.749	346.721	476.689	397.682	448.583	505.262	400.506
GNB4	ENSBTAG00000002767	74.3672	0.329866	0.0998252	3.30444	0.000951678	0.103845	67.4843	38.2895	86.9736	62.8054	72.7158	50.4258	54.1014	1.17314	46.3026	73.5757	47.685	34.1802	68.7714	72.7249	43.93	61.5566	80.1816	55.7312	116.425	45.0113	84.3888	72.0588	55.2372	93.9157	54.9412	51.4237	94.0135	69.3006	46.0036	84.4874	100.513	165.51	101.042	94.1316	67.0309	65.8721	121.271	46.5062	107.482	94.7802	97.9244	106.506
ZNF593	ENSBTAG00000009562	73.2636	-0.280265	0.0851465	-3.29156	0.000996329	0.103845	79.9157	77.5867	61.9252	73.4269	59.6642	119.038	87.857	161.893	79.2019	68.919	88.9509	119.631	90.9181	29.6836	69.5558	90.5661	94.9843	60.7072	54.7884	129.738	51.6666	65.7928	70.0431	54.6674	67.4278	68.871	80.3222	51.9754	86.5951	41.4466	85.5241	44.6615	41.3906	39.7118	61.8747	53.576	83.0176	99.2729	76.312	64.2688	57.1225	47.7057
LAMTOR2	ENSBTAG00000011754	404.427	-0.218959	0.0664597	-3.29461	0.000985594	0.103845	351.629	537.061	460.612	365.749	350.527	558.817	375.935	606.512	478.867	397.682	419.995	526.13	434.775	264.184	501.534	592.217	400.908	400.07	328.731	553.374	296.222	383.269	419.689	309.782	264.717	479.342	395.222	407.141	513.256	337.95	346.505	262.715	303.125	242.683	338.248	432.121	350.79	492.787	357.914	362.891	390.337	365.004
ETV6	ENSBTAG00000014605	80.2189	0.239816	0.0727007	3.29868	0.000971404	0.103845	96.7867	62.4724	71.6662	66.4999	52.2062	45.4659	51.327	77.4271	52.3951	76.3698	85.2829	56.1531	72.2683	100.924	65.8949	62.2642	62.9117	79.616	77.6169	88.6987	80.9443	98.6892	63.7791	114.942	97.3958	67.0345	87.6242	86.6257	56.828	81.2992	74.0621	99.8316	137.563	119.135	80.4371	94.8558	87.901	78.7028	106.407	57.1278	85.6838	102.068
MED29	ENSBTAG00000020429	220.157	-0.233958	0.0710246	-3.29405	0.000987551	0.103845	184.694	310.347	299.189	245.68	201.367	267.009	252.011	393.001	274.16	220.727	257.683	258.793	229.627	164.744	260.651	331.84	239.311	227.901	136.971	320.374	177.389	234.452	257.394	166.806	129.861	211.204	205.369	267.673	248.059	159.41	177.22	133.984	180.171	154.435	209.343	218.695	166.849	234.32	226.786	210.334	216.93	181.947
FRMD6	ENSBTAG00000031707	328.67	0.251687	0.0764194	3.29349	0.000989501	0.103845	326.766	243.844	318.671	287.243	303.915	241.383	205.308	123.179	174.244	299.891	210.915	180.667	263.429	359.172	184.506	308.491	302.223	342.349	465.702	275.363	459.833	397.89	304.089	424.723	299.679	280.994	343.195	421.867	297.671	439.972	298.012	451.869	501.556	333.873	282.561	329.36	383.346	320.177	372.962	401.842	413.458	356.129
HHATL	ENSBTAG00000033422	1412.9	-0.25588	0.077532	-3.30032	0.000965757	0.103845	1358.57	1727.06	1406.19	1591.84	1478.55	1783.09	1880.6	3054.85	2438.2	1549.75	1383.78	2490.27	1561.93	1154.69	1701.55	1400.94	1714.65	1131.54	1545.49	1280.17	957.554	1276.17	1190.73	1048.49	1813.06	1164.38	1055.14	1213.63	1473.92	900.668	1355.16	1247.89	824.159	956.024	1192.12	1396.49	1360.84	982.891	1069.44	1331.47	1163.53	1187.1
UTP11L	ENSBTAG00000002306	591.381	-0.167945	0.0512375	-3.27777	0.0010463	0.104103	616.239	749.669	611.598	574.485	628.339	698.522	679.736	405.906	662.859	646.349	664.839	816.662	581.643	688.66	741.684	673.585	615.548	532.432	479.399	650.016	547.666	640.697	604.762	601.341	604.353	718.095	652.618	654.024	669.308	569.094	709.762	577.972	613.554	508.899	502.216	549.812	660.072	550.92	432.077	476.498	489.622	461.525
COPA	ENSBTAG00000004333	1668.03	0.130659	0.0398767	3.27658	0.00105072	0.104103	1601.87	1511.43	1651.11	1614.01	1761.96	1468.14	1552.76	861.083	1565.76	1746.26	1619.46	1466.08	1631.86	1827.03	1636.39	1405.9	1471.64	1971.49	1691.59	1546.27	1520.72	1710.09	1558.6	1731.13	1633.25	1770.44	1749.75	1664.08	1533.45	1877.85	1704.31	1930.95	1638.58	1695.84	1571.62	1732.87	1810.92	1704.63	1865.88	1962.47	1736.12	1786.19
ITGA11	ENSBTAG00000008380	126.613	0.34654	0.105658	3.27982	0.00103875	0.104103	95.8988	59.4495	133.591	98.3644	126.786	61.1723	58.7255	99.7167	70.6724	139.701	66.9425	93.9954	93.2494	138.029	66.6271	86.3208	128.291	102.506	118.708	107.233	108.5	79.3691	71.182	159.797	64.9305	125.804	129.611	86.6257	63.1422	86.0815	92.5776	155.002	116.867	111.781	98.9995	255.584	288.934	107.322	161.223	138.924	223.05	220.778
PROSER3	ENSBTAG00000018599	80.6943	-0.287587	0.0877495	-3.27737	0.0010478	0.104103	127.865	115.876	93.2356	103.444	128.651	83.4919	67.9736	224.069	74.3279	106.173	100.872	113.527	85.0901	112.798	94.4494	63.6793	104.853	52.7456	77.6169	84.7271	46.4999	69.9701	92.2519	93.9157	69.9252	74.3807	52.9396	84.8932	59.5341	81.2992	44.0846	57.7972	48.6948	91.19	70.1246	80.8031	43.1366	77.8085	42.9927	74.6556	61.8828	59.9095
MGAT5	ENSBTAG00000018744	56.3981	0.27594	0.0841403	3.27953	0.00103981	0.104103	45.2855	39.2972	69.5788	62.8054	52.2062	47.9459	55.0262	52.7912	36.5547	54.949	60.5233	21.973	45.4591	77.1775	41.7335	29.0094	46.8754	62.6976	70.7684	19.8579	74.0554	61.6155	44.987	63.0777	67.4278	40.4043	71.1947	55.4405	55.024	58.9818	63.4818	76.1873	74.2595	61.7739	52.5935	72.0201	81.3898	45.6119	60.1898	78.5507	51.6823	56.5812
TSSK3	ENSBTAG00000020652	10.1095	-0.358936	0.109581	-3.27552	0.00105469	0.104103	6.21566	23.1752	6.2621	22.6284	11.187	10.7465	23.5827	31.6747	21.9328	9.31338	10.0872	48.8288	9.32494	8.90509	8.78599	4.24528	13.5692	6.9664	6.84855	1.32386	5.16666	4.17732	9.68075	14.0173	14.984	3.67312	7.30202	6.93006	3.60813	3.1882	20.2789	2.62715	8.52159	10.2956	4.12498	8.78294	13.0224	5.3661	8.59854	16.8787	10.2005	11.0944
Novel	ENSBTAG00000039728	7082.74	-0.255406	0.0779093	-3.27825	0.00104455	0.104103	6730.67	9596.57	6810.38	5019.36	5703.53	9039.45	6371.48	17866.9	7720.36	7304.49	7438.87	8409.54	7409.83	5671.06	7118.12	8888.92	7842.99	5920.44	5467.43	9077.71	6430.77	6747.42	6987.79	6604.94	4480.21	7381.14	5935.63	6100.18	8982.43	6298.3	6288.23	6964.57	5315.03	3063.69	6392.69	8107.53	5308.25	8168.1	6693.96	5762.12	7914.19	5837.85
UCK2	ENSBTAG00000044150	91.8798	-0.340781	0.104078	-3.27427	0.00105935	0.104103	61.2687	60.4572	87.6693	111.295	87.6318	104.158	134.56	65.6957	318.026	115.486	85.2829	189.212	149.199	84.5984	68.8236	172.642	77.7145	129.376	100.445	55.6021	46.4999	78.8469	60.3623	130.361	59.9359	42.2409	32.8591	57.173	60.4361	54.1995	250.4	107.713	51.1295	127.96	75.2809	69.3852	148.943	96.5898	52.6661	69.4622	114.245	69.8944
Novel	ENSBTAG00000004110	16.3174	0.313509	0.095903	3.26902	0.00107919	0.105302	17.759	10.0762	11.1326	12.9305	9.32253	9.09318	14.3346	1.17314	13.4034	15.8328	13.7553	7.32432	29.1404	14.8418	11.7147	12.7359	18.5034	14.928	13.6971	11.9147	22.3889	16.1871	24.4866	21.0259	12.4866	16.529	21.9061	19.9239	10.8244	19.1292	14.1071	7.88144	21.9126	25.0037	18.5624	22.8357	24.417	14.3096	33.3193	18.177	12.2405	14.4227
TMEM220	ENSBTAG00000003958	27.8985	0.302018	0.0925803	3.26222	0.00110542	0.107101	31.0783	26.1981	21.5694	23.0902	31.6966	20.6663	22.6579	1.17314	10.9664	29.8028	21.0915	10.9865	26.8092	20.7785	21.965	21.2264	16.0363	26.8704	36.5256	27.8011	41.3333	38.6402	32.459	37.8466	17.4813	24.7936	25.5571	23.3889	20.7467	44.6349	29.0958	28.8986	42.6079	32.3577	23.7186	17.5659	36.6254	18.7814	53.7409	37.0032	28.5613	22.1887
PHF6	ENSBTAG00000015196	63.7858	0.241196	0.073993	3.25971	0.00111526	0.107299	69.2602	44.3352	66.7957	51.2603	85.7673	57.039	53.639	29.3284	58.4875	60.537	61.4403	46.3874	44.2935	78.6616	57.8411	45.9906	66.6124	78.6208	66.2027	51.6306	91.2776	74.6696	61.5012	75.6933	52.4439	56.9334	61.1544	79.6957	28.865	84.4874	69.6536	91.9501	92.5201	92.6608	76.3121	57.0891	59.4146	41.1401	66.6387	68.1638	58.4826	61.019
TRIM63	ENSBTAG00000005085	2912.22	-0.317933	0.0980423	-3.24282	0.00118355	0.111529	1974.8	4268.28	2386.55	2731.57	2468.61	2718.03	3253.95	5354.2	4234.25	2577.94	2938.13	6916.6	1781.06	2693.79	2484.97	1916.75	3495.92	4265.43	2077.39	6837.74	2247.5	2201.97	2238.53	2371.72	4340.36	4975.24	1418.42	3721.44	2490.51	1262.53	4440.2	3318.09	1902.75	2022.36	2020.21	2153.58	2169.85	3696.35	2206.6	4354.05	1934.01	1736.27
TRAFD1	ENSBTAG00000008761	320.716	-0.282796	0.0871384	-3.24536	0.001173	0.111529	256.618	432.269	285.969	362.517	371.037	281.062	307.5	357.807	841.977	411.652	249.429	665.292	518.7	233.017	284.813	335.377	363.901	238.848	216.871	295.221	287.611	289.279	276.756	287.354	337.139	264.465	276.564	230.424	241.745	199.263	722.987	288.986	237.387	267.687	234.093	282.811	437.063	277.249	446.049	314.852	367.896	305.095
TICAM1	ENSBTAG00000019966	74.5612	-0.281887	0.0869041	-3.24365	0.00118008	0.111529	78.1398	86.6553	77.2325	108.062	82.0383	82.6653	85.0826	221.723	96.2607	96.8592	83.4488	137.941	81.5932	121.703	68.0914	66.5095	59.211	51.7504	47.9399	70.1646	39.611	62.1376	58.654	92.514	109.882	67.0345	66.6309	61.5043	70.3585	41.4466	80.2339	73.5601	64.5206	83.8359	74.2496	58.8457	71.6231	44.7175	77.3868	61.672	53.0424	65.4567
HSPB2	ENSBTAG00000000440	1164.57	-0.259748	0.0808842	-3.21136	0.0013211	0.113581	1225.37	1412.68	1226.67	1019.66	1284.65	1247.42	1316.47	2835.47	1467.06	1195.84	1367.28	1573.51	1199.42	817.784	1212.47	1679.72	1258.23	893.69	915.423	1654.83	1000.61	1559.71	1295.51	1108.77	666.786	1163.46	842.471	1015.25	1319.67	640.829	984.85	1048.23	785.203	922.195	881.714	1223.46	848.082	1161.76	1184.45	860.812	1111.85	869.797
UQCR10	ENSBTAG00000000913	2215.59	-0.254692	0.080264	-3.17317	0.00150782	0.113581	2041.4	3086.34	1930.12	2072.12	2220.63	3252.88	2150.18	6381.87	2244.46	2047.08	2487.87	2651.4	2269.46	2002.16	2444.7	2295.99	2909.97	1823.21	1926.73	1951.37	1586.16	1965.95	2485.11	1830.66	2317.52	2437.12	2118.5	1943.02	2658.29	1898.58	1779.25	1408.15	1875.97	1489.93	2065.58	1899.75	1233.06	2479.14	1820.74	1904.69	1954.41	1714.08
ANXA4	ENSBTAG00000001105	458.923	0.219171	0.0684531	3.20176	0.00136589	0.113581	346.301	447.383	509.317	354.204	391.546	416.633	281.142	260.437	339.959	469.395	309.953	379.644	300.729	442.286	306.045	561.085	400.908	467.744	531.904	512.334	454.666	475.692	583.692	342.021	554.407	366.394	495.625	484.238	487.999	463.884	482.285	499.158	394.428	330.931	466.123	461.983	634.027	410.507	628.768	560.891	556.945	571.359
SLC25A42	ENSBTAG00000001816	226.963	-0.287731	0.0906204	-3.17512	0.00149774	0.113581	255.73	301.278	221.261	344.968	210.689	155.411	352.353	707.402	298.53	258.912	295.28	280.766	252.939	212.238	213.06	170.519	283.719	119.424	123.274	222.409	160.166	233.93	350.785	151.387	192.294	236.916	306.685	201.838	153.345	121.152	301.539	273.223	163.128	201.5	206.249	208.156	231.961	109.111	155.849	164.892	182.928	189.713
COX17	ENSBTAG00000002182	1595.14	-0.243594	0.0769281	-3.16651	0.00154278	0.113581	1360.34	1541.66	2022.66	1147.12	1321.94	2188.98	1376.58	2619.62	1749.75	1424.95	1946.83	2161.89	1997.87	984.013	2167.94	1900.47	1993.44	1574.41	1262.42	2033.45	1184.89	1508.01	1454.39	1317.62	1143.78	1770.44	1269.64	1286.39	2816.14	1417.16	1569.41	1074.5	1196.67	900.133	1534.49	1875.16	1102.02	1822.69	1409.09	1145.8	1640.23	1481.1
WDR82	ENSBTAG00000002960	3317.74	-0.195939	0.0613507	-3.19376	0.00140432	0.113581	3148.68	4423.45	2788.72	3732.77	2945.92	4178.73	3891.14	6207.07	3693.24	3359.34	3646.99	5078.19	3025.94	2955.01	3512.2	2844.34	4312.54	2850.25	3047.61	3626.05	2924.33	3417.05	2900.24	2862.33	3438.82	3455.49	3564.3	2357.09	3281.59	2722.73	3607.88	2937.15	2752.47	2593.03	3330.92	2964.24	3169.32	3554.15	2917.05	3832.11	2606.56	3172.99
RNF125	ENSBTAG00000003113	21.2451	0.320087	0.0993687	3.2212	0.00127654	0.113581	23.0867	30.2286	24.3526	28.1701	24.2386	23.9729	13.8722	8.21196	9.74792	15.8328	28.4276	13.4279	19.8155	10.3893	13.179	11.3208	11.1021	38.8128	29.6771	13.2386	17.2222	16.7093	8.54184	11.2138	19.9786	17.4473	31.0336	22.5227	16.2366	22.3174	29.9775	26.2715	14.6084	22.0621	19.5936	20.2008	34.1837	20.5701	50.5164	29.2131	14.9607	42.1585
TMBIM1	ENSBTAG00000003935	1365.28	-0.242803	0.0760384	-3.19316	0.00140724	0.113581	1489.98	1837.9	1313.65	1229.79	1221.25	1865.76	1220.75	1878.19	1454.88	1608.42	2104.56	3604.79	1383.59	1352.09	1191.23	1773.82	1276.74	1067.85	1118.6	1408.59	838.721	1352.41	1210.09	1363.88	2102.75	1407.72	1260.51	1062.9	1515.41	913.42	1534.14	1563.15	1130.94	1057.51	1145.71	1207.65	1403.16	1000.78	1294.08	1121.78	998.284	1341.31
DIABLO	ENSBTAG00000004199	460.998	-0.161785	0.0509396	-3.17601	0.00149314	0.113581	462.623	603.564	423.039	395.305	425.108	546.417	467.029	511.488	522.732	475.914	482.352	585.945	497.719	489.78	558.643	523.585	409.543	433.907	465.702	522.925	359.944	408.333	551.803	388.278	659.295	534.439	473.719	446.989	494.314	424.031	481.404	407.208	422.427	377.997	444.466	493.601	406.949	468.64	420.254	388.858	425.019	358.348
RBMS1	ENSBTAG00000005180	276.044	0.202337	0.0635357	3.18462	0.00144945	0.113581	332.094	182.379	275.532	230.902	272.218	229.809	237.214	103.236	181.555	255.187	214.583	173.342	258.767	293.868	248.204	250.472	267.683	284.627	381.236	258.153	292.777	258.472	271.061	318.192	354.621	278.239	296.645	313.585	214.684	329.979	275.969	304.749	331.124	329.461	290.811	296.863	348.349	298.713	309.547	258.373	286.973	326.174
DAAM1	ENSBTAG00000005984	251.782	0.24761	0.0769	3.21989	0.0012824	0.113581	336.534	188.425	179.513	232.288	205.096	180.21	202.071	53.9643	193.74	212.345	174.234	133.058	237.786	274.574	199.149	186.085	230.676	252.781	324.165	206.522	354.777	263.171	267.075	335.013	347.129	197.43	314.9	270.272	228.214	347.514	304.184	299.495	309.212	347.11	272.249	221.33	264.517	221.799	315.996	284.99	240.731	261.827
VTI1A	ENSBTAG00000006714	31.6554	-0.249337	0.0783051	-3.18418	0.00145165	0.113581	26.6386	29.221	34.0936	40.6388	37.2901	30.5861	29.1315	37.5404	42.6472	30.7342	39.4319	69.581	34.9685	29.6836	22.6971	31.8396	34.5398	32.8416	38.8085	41.0397	34.4444	27.6747	31.8895	30.838	42.4546	31.2215	26.4698	15.5926	20.7467	28.6938	39.6761	31.5258	37.7385	38.241	16.4999	29.862	22.7892	30.4079	36.5438	31.1606	32.6415	22.1887
ANTXR1	ENSBTAG00000007808	158.741	0.293264	0.0923376	3.176	0.00149322	0.113581	162.495	74.5638	158.64	118.222	162.212	105.812	96.1803	79.7733	101.135	184.405	120.13	75.6846	148.033	207.785	153.755	106.132	114.721	122.41	205.457	103.261	234.222	151.95	111.613	273.337	179.808	112.03	152.43	114.346	96.5174	199.263	109.33	155.002	228.865	230.917	172.218	158.971	257.192	100.167	214.963	153.206	233.93	216.34
MRPL54	ENSBTAG00000008396	310.076	-0.25332	0.0796302	-3.1812	0.00146665	0.113581	302.792	325.461	366.68	282.163	316.966	481.939	377.323	775.444	377.732	349.252	316.372	500.495	340.36	179.586	373.405	462.736	403.375	250.79	248.831	417.016	246.277	284.58	280.172	169.609	319.658	383.841	294.819	245.151	320.221	212.016	257.454	244.325	198.431	264.745	283.592	255.584	276.725	285.298	236.46	240.196	312.134	247.404
MX2	ENSBTAG00000008471	10.1988	-0.31726	0.0989034	-3.20778	0.00133765	0.113581	1.7759	5.0381	24.3526	2.77083	7.45803	13.2264	4.62405	1.17314	47.5211	5.58803	7.33616	1.22072	12.8218	13.3576	1.46433	16.2736	19.737	4.976	4.5657	5.29544	6.88888	3.65516	3.98619	5.60691	2.49733	8.26452	2.73826	0.866257	1.80406	4.78231	25.5691	7.88144	13.3911	11.7664	6.18747	3.51318	8.95288	0.89435	2.14963	12.3344	40.8018	3.32831
CCBE1	ENSBTAG00000008723	7.23684	0.346349	0.108318	3.19753	0.00138608	0.113581	4.43976	1.00762	2.78315	3.23263	3.72901	4.13326	3.69924	2.34627	1.21849	3.72535	1.83404	4.88288	11.6562	7.42091	0.732166	6.36793	4.93425	1.9904	6.84855	5.29544	5.16666	6.26598	4.55565	9.81209	4.99466	4.5914	2.73826	0.866257	3.60813	6.37641	9.69861	10.5086	12.1737	1.47081	15.4687	14.0527	13.0224	7.1548	8.59854	12.9836	8.16036	13.3132
PACSIN3	ENSBTAG00000009576	4461.9	-0.277958	0.0865084	-3.21307	0.00131324	0.113581	3943.39	5480.44	4316.67	4716.87	5321.3	5012.82	6062.13	12890.4	9234.94	4439.69	4777.67	7690.53	4253.34	3026.25	4844.74	5081.61	5755.8	4024.59	2805.62	5167.03	2724.55	4555.89	5501.51	3924.84	3131.65	3779.64	2435.22	3853.98	4640.05	2136.1	3546.16	3404.78	2537	4313.87	4068.26	3895.24	4493.53	3415.52	4274.55	3094.64	3743.57	3597.9
NTRK2	ENSBTAG00000010647	98.305	0.321464	0.101065	3.18076	0.00146887	0.113581	83.4675	78.5943	91.1483	62.3436	87.6318	108.291	41.1541	44.5792	63.3615	148.083	87.1169	50.0495	86.2557	120.219	70.2879	58.7264	44.4083	84.592	93.5969	96.6418	163.611	90.3346	54.0983	144.378	99.8931	55.0968	141.477	149.863	84.791	102.023	66.1269	70.933	138.78	82.3651	80.4371	113.3	160.338	34.8797	222.487	77.9015	141.446	257.389
MTA2	ENSBTAG00000011865	446.518	-0.134792	0.0423634	-3.1818	0.00146363	0.113581	420.889	495.749	424.431	505.214	419.514	482.765	485.988	659.303	522.732	451.699	390.65	554.207	511.706	455.644	450.282	429.481	468.754	428.931	385.802	436.874	444.333	404.156	416.842	463.972	511.952	467.405	502.927	389.816	533.101	355.485	534.305	514.921	484.513	428.005	428.998	362.736	399.624	465.957	356.839	469.357	411.418	472.62
PSMB5	ENSBTAG00000012726	1519.11	-0.183408	0.0576703	-3.18028	0.00147134	0.113581	1420.72	1777.44	1562.05	1349.86	1310.75	1912.87	1702.58	2199.63	1911.81	1403.53	1530.51	2104.52	1532.79	1086.42	1902.17	1763.92	1751.66	1505.74	1251	1971.23	1176.28	1480.86	1613.84	1208.29	1560.83	1796.16	1296.11	1567.06	1626.36	1291.22	1271.4	1229.5	1056.68	1000.15	1340.62	1573.9	1397.46	1590.15	1557.41	1267.2	1493.35	1276.96
CNNM2	ENSBTAG00000012857	44.0989	0.287126	0.0901013	3.1867	0.00143908	0.113581	37.294	13.0991	36.8768	48.0277	57.7997	21.493	21.733	41.0598	30.4623	27.0088	30.2617	34.1802	34.9685	40.0729	27.0901	22.6415	40.7076	50.7552	77.6169	29.1249	41.3333	45.9505	40.4314	54.6674	62.4332	47.7506	41.0739	61.5043	34.2772	28.6938	67.0086	91.9501	46.26	64.7155	57.7497	38.6449	36.6254	39.3514	72.0128	68.813	57.8026	41.0491
NAA38	ENSBTAG00000014695	318.138	-0.26597	0.0839495	-3.16821	0.00153379	0.113581	259.282	415.139	368.072	289.09	208.825	363.727	346.804	931.471	415.505	344.595	432.833	452.887	290.239	264.184	307.51	368.632	370.069	330.406	180.345	399.806	211.833	287.191	349.077	210.259	209.776	367.312	240.967	340.439	460.036	237.521	273.324	207.545	187.475	233.858	353.717	298.62	243.356	330.91	284.827	292.131	310.094	310.642
JSRP1	ENSBTAG00000014956	3197.45	-0.245785	0.0770014	-3.19196	0.00141312	0.113581	2965.76	3436.99	2879.87	3371.17	3796.14	3777.8	3044.01	7592.55	4692.41	3304.39	3363.63	4991.52	3447.9	3329.02	3991.04	2996.46	3440.41	2881.1	2431.24	3345.4	2114.89	2940.83	3076.2	3722.99	3711.03	3260.81	2074.69	2943.54	4320.73	2046.83	2371.75	2170.02	2104.83	2060.6	3407.23	2896.61	2157.64	2669.64	2436.61	2205.91	2966.97	2616.05
SLC25A36	ENSBTAG00000015310	401.04	0.240656	0.0759206	3.16983	0.00152527	0.113581	495.477	324.453	419.56	360.669	397.14	477.805	397.206	192.395	300.967	356.703	442.921	173.342	352.016	271.605	431.246	278.774	415.711	434.902	433.742	373.329	442.61	490.835	413.425	361.646	357.118	366.394	608.806	550.073	260.687	516.489	418.804	465.005	416.34	458.891	459.935	413.677	357.301	389.937	503.015	354.452	399.178	449.321
RPS7	ENSBTAG00000016224	6363.92	-0.208595	0.0658174	-3.16931	0.00152803	0.113581	5428.94	7835.25	5231.63	4681.78	5308.25	7792.85	5363.9	14024.9	7386.49	6904.01	5648.84	8145.86	6934.26	5745.27	6363.26	8332.79	7549.4	5245.7	5277.95	7654.56	5726.38	5374.12	6354.56	6373.65	5966.12	6719.06	5885.43	5194.94	8019.06	5109.1	6053.7	5737.69	5396.6	4468.31	6896.96	5993.48	5194.3	6828.37	6199.55	5096.71	6079.47	5430.69
TTC26	ENSBTAG00000016373	18.9199	0.272603	0.0855895	3.18501	0.0014475	0.113581	23.0867	25.1905	16.6989	13.8541	18.6451	18.1864	17.109	7.03882	10.9664	21.4208	17.4234	9.76576	17.4843	14.8418	16.8398	18.3962	22.2041	23.8848	18.2628	7.94316	29.2777	25.0639	15.9448	15.419	17.4813	19.2839	20.0806	22.5227	12.6284	23.9115	13.2254	23.6443	21.9126	19.1205	23.7186	30.7403	21.1614	12.5209	22.5712	12.3344	14.9607	18.8604
ZC2HC1A	ENSBTAG00000018902	29.0374	0.273058	0.0846972	3.22393	0.00126443	0.113581	23.9747	22.1676	24.3526	20.7812	35.4256	19.013	20.3458	7.03882	18.2774	30.7342	26.5936	21.973	26.8092	38.5887	24.1615	20.5189	28.3719	18.9088	41.0913	27.8011	37.8888	27.6747	35.3063	36.4449	29.9679	27.5484	39.2484	33.784	20.7467	35.0702	21.1606	28.8986	40.1732	47.0658	35.0623	30.7403	35.8115	21.4644	48.3668	34.4065	34.6815	23.2981
ACVR1C	ENSBTAG00000019337	5.86484	0.333508	0.103527	3.22147	0.00127533	0.113581	4.43976	3.02286	5.56631	2.77083	9.32253	9.09318	3.69924	0	6.09245	5.58803	1.83404	0	5.82809	10.3893	4.393	4.95283	1.23356	5.9712	0	2.64772	6.88888	2.61083	0.569456	7.00864	0	0.91828	15.5168	10.3951	8.11829	3.1882	3.52677	2.62715	4.86948	4.41242	4.12498	3.51318	12.2085	0	11.823	3.89508	7.48033	48.8152
PCDH9	ENSBTAG00000019340	16.7639	0.340721	0.106068	3.2123	0.00131679	0.113581	13.3193	3.02286	8.34946	12.9305	13.0515	15.7064	7.86089	1.17314	8.52943	14.9014	20.1744	8.54504	20.9811	32.652	8.78599	9.90566	12.3356	10.9472	20.5457	10.5909	20.6666	13.5763	9.1113	40.6501	17.4813	13.7742	22.8188	21.6564	10.8244	31.882	13.2254	23.6443	34.0863	25.0037	19.5936	22.8357	17.0919	6.26045	24.7208	14.9311	21.0809	34.3925
CNKSR1	ENSBTAG00000019399	152.489	-0.25791	0.0809343	-3.18665	0.00143929	0.113581	143.848	190.44	194.125	215.663	193.909	168.637	292.703	336.69	191.303	132.25	183.404	150.149	189.996	127.64	158.88	118.868	230.676	124.4	107.294	139.005	120.555	147.251	153.753	154.19	109.882	189.166	235.49	104.817	139.815	130.716	156.941	120.849	109.563	154.435	125.812	123.839	143.246	196.757	131.128	103.869	103.365	132.023
SVEP1	ENSBTAG00000020243	602.394	0.229638	0.0721485	3.18285	0.00145831	0.113581	475.942	425.215	789.024	529.228	850.215	619.989	511.883	354.288	476.43	536.451	547.461	599.373	507.043	799.974	378.53	518.632	652.555	747.395	543.319	467.323	733.665	733.642	421.967	695.257	561.899	501.381	624.323	437.46	414.935	766.763	471.705	859.077	618.424	763.348	534.185	623.589	501.361	575.067	616.945	1040.63	649.429	708.929
DAPK3	ENSBTAG00000020417	827.371	-0.269728	0.0850792	-3.17032	0.00152274	0.113581	607.359	1121.48	712.487	1094.48	831.57	789.453	1017.29	1862.94	1219.71	963.935	720.778	2066.68	819.429	880.12	633.324	1091.75	937.508	746.4	792.149	724.152	642.388	821.366	617.29	773.753	998.931	614.33	881.719	824.677	931.799	468.666	1286.39	922.129	557.555	607.443	723.934	581.431	1143.53	564.335	844.806	887.428	576.666	751.088
EBNA1BP2	ENSBTAG00000021544	276.721	-0.17747	0.056047	-3.16645	0.00154314	0.113581	259.282	296.24	254.659	246.142	247.979	288.502	254.785	308.535	346.051	284.99	250.346	427.252	327.538	261.216	274.562	341.038	298.522	264.723	246.548	369.357	265.222	251.684	268.783	262.123	369.604	286.503	231.839	209.634	286.846	202.451	284.786	307.376	202.083	263.274	272.249	261.732	324.745	287.086	268.704	235.652	280.172	237.419
MYL12B	ENSBTAG00000026266	143.994	-0.202387	0.0637792	-3.17324	0.00150749	0.113581	131.417	180.364	192.733	176.871	152.89	159.544	145.195	65.6957	182.774	192.787	136.636	211.185	128.218	130.608	141.308	161.321	202.304	136.342	155.234	186.664	153.278	117.487	149.197	183.626	119.872	132.232	169.772	122.142	155.15	117.964	137.544	155.002	122.954	132.373	125.812	116.813	150.571	182.447	105.332	149.311	142.806	161.978
RASSF9	ENSBTAG00000026966	15.3319	0.33556	0.105944	3.16734	0.00153838	0.113581	17.759	15.1143	9.04525	14.3159	26.1031	6.61322	7.39848	0	4.87396	13.0387	7.33616	15.8694	17.4843	16.326	8.78599	9.19812	16.0363	10.9472	11.4143	2.64772	18.9444	11.4876	9.68075	26.6328	42.4546	14.6925	27.3826	15.5926	19.8447	22.3174	12.3437	15.7629	14.6084	22.0621	21.6561	8.78294	20.3475	14.3096	10.7482	20.7737	27.8812	13.3132
MALT1	ENSBTAG00000027916	137.797	0.228569	0.0721606	3.1675	0.00153755	0.113581	145.624	83.6324	146.811	134.385	126.786	119.865	120.688	59.83	124.286	108.035	102.706	64.6981	115.396	109.829	140.576	115.33	118.422	129.376	146.102	113.852	111.944	131.063	158.309	144.378	99.8931	124.886	143.302	187.112	112.754	191.292	165.758	157.629	170.432	175.026	138.187	144.919	135.107	172.61	147.25	210.334	155.047	140.898
Novel	ENSBTAG00000035129	12.1886	0.351858	0.109517	3.21283	0.00131433	0.113581	5.32771	13.0991	7.65367	5.54166	5.59352	5.78657	6.93608	0	0	3.72535	6.41914	25.6351	9.32494	14.8418	4.393	9.90566	6.16781	14.928	11.4143	13.2386	12.0555	5.74382	11.9586	22.4276	2.49733	11.9376	6.38927	10.3951	14.4325	9.56461	5.29015	10.5086	4.86948	1.47081	17.5312	32.4969	30.1142	8.9435	16.1223	11.0361	5.44024	17.751
bta-mir-2469	ENSBTAG00000044633	45.2237	-0.270612	0.0845336	-3.20124	0.00136837	0.113581	46.1735	60.4572	56.3589	37.4062	48.4772	83.4919	35.1428	77.4271	67.017	57.743	38.5148	56.1531	48.9559	23.7469	62.2341	91.2736	46.8754	32.8416	29.6771	58.2499	29.2777	51.1722	54.0983	37.8466	34.9626	53.2603	42.8994	34.6503	40.5914	28.6938	37.0311	36.7801	38.9558	25.0037	35.0623	43.9147	34.9976	33.9853	49.4416	31.8098	43.5219	44.3774
SCAMP4	ENSBTAG00000045762	207.082	-0.206611	0.0652527	-3.16632	0.00154381	0.113581	181.142	257.951	199.691	246.142	178.993	234.769	226.579	473.948	264.412	263.569	191.657	334.477	194.658	164.744	205.007	232.076	226.976	185.107	162.082	205.198	218.722	201.556	184.504	171.011	164.824	239.671	189.853	151.595	197.545	138.687	174.575	239.07	197.214	161.789	183.562	189.712	199.405	200.334	217.113	191.508	192.449	184.166
TNNC2	ENSBTAG00000046725	105512	-0.281232	0.0872523	-3.2232	0.00126765	0.113581	80727.3	108978	98769.9	85466.7	112305	116265	99716.3	307828	168216	109168	114859	151345	104042	92237.5	156553	103129	106284	111976	71672.4	156435	61781.2	98078.3	110937	93332.6	101464	138108	34562.3	104710	138100	55171.9	81674.6	55979.2	78533.7	70088.3	105863	94368.3	66406	99430.3	86214.3	80255.5	91933.3	88961.2
Novel	ENSBTAG00000047685	226.135	0.28429	0.0895003	3.17641	0.00149108	0.113581	263.722	106.808	213.607	242.447	244.25	153.757	215.481	289.765	159.622	168.572	199.91	111.085	238.952	316.131	165.47	89.151	201.071	238.848	214.588	109.88	304.833	323.22	265.936	360.244	309.669	161.617	245.53	194.042	132.599	301.285	217.778	231.189	379.819	295.632	223.78	291.594	213.241	113.582	278.378	250.583	229.17	200.808
CHMP4B	ENSBTAG00000013387	953.926	-0.192163	0.0608637	-3.15726	0.0015926	0.11412	743.216	1222.24	995.673	850.182	963.95	1005.21	1043.19	1552.06	1166.1	1099.91	1003.22	1398.94	860.225	1181.41	1002.34	1021.7	1027.56	915.584	798.998	1210.01	685.443	966.005	969.784	1139.6	1528.36	915.525	750.283	898.309	937.211	659.958	851.714	798.653	809.551	1073.69	878.62	878.294	866.802	945.328	828.684	769.278	759.594	726.68
RPS11	ENSBTAG00000013924	6274.76	-0.201526	0.0638132	-3.15806	0.00158822	0.11412	5290.42	8338.05	5730.51	4796.3	5364.19	7981.33	5410.14	6195.34	7453.51	7011.12	6232.98	9071.17	6945.91	7609.4	6503.83	8627.83	7474.16	5039.69	5319.04	7818.72	5199.38	5725.54	5906.4	5676.99	7199.8	6562.03	5642.64	5760.61	8239.16	5946	6080.15	5753.45	4598	4665.4	6125.59	5537.65	4654.68	6707.63	6601.53	5501.15	5755.78	4590.84
RPS5	ENSBTAG00000015989	3661.58	-0.226545	0.0717077	-3.15928	0.00158157	0.11412	3240.14	4704.57	3165.84	2967.56	3516.46	4286.19	3507.34	9019.08	4133.12	3849.22	3378.3	5103.83	3640.22	3421.04	3308.66	5006.61	4240.99	3131.89	2759.97	4378.01	3222.27	3343.95	3516.39	3629.07	4000.72	3572.11	3096.97	3088.21	4828.58	2990.54	3079.75	2979.18	3104.29	2070.89	3633.07	3653.7	2918.64	4044.25	3913.41	2975.19	3659.92	3045.4
AHSA1	ENSBTAG00000020477	1923.35	-0.172939	0.0546965	-3.1618	0.00156798	0.11412	1690.66	2387.05	2014.31	2110.91	2009.94	1697.94	2151.57	1974.39	3016.98	1755.57	2076.13	3000.53	2185.53	1754.3	1969.53	2015.09	2362.27	1957.56	1915.31	2140.68	1565.5	2114.77	1904.26	1818.04	1720.66	1768.61	1388.3	1768.03	2202.76	1468.17	2228.03	1888.92	1298.93	1729.67	1969.68	1748.68	1654.66	2065.95	1780.97	2036.48	1606.91	1607.57
RPRML	ENSBTAG00000024942	5.89021	-0.316487	0.100063	-3.16289	0.00156213	0.11412	4.43976	8.06095	1.39158	0	1.86451	22.3196	2.77443	18.7702	18.2774	11.1761	0.91702	30.518	1.16562	2.96836	12.4468	3.53774	7.40138	0.9952	2.28285	2.64772	1.72222	12.0098	10.8197	1.40173	0	8.26452	0	3.46503	8.11829	1.5941	1.76338	0	1.21737	0	7.21871	9.66124	1.6278	16.9927	2.14963	2.59672	5.44024	1.10944
MTA3	ENSBTAG00000004073	64.4541	0.217178	0.0688761	3.15317	0.00161508	0.114538	61.2687	56.4267	75.8409	53.5693	82.0383	59.519	56.4134	14.0776	38.9917	63.331	52.2701	61.036	67.6058	65.304	48.323	52.3585	56.7439	60.7072	61.637	72.8123	65.4443	80.4134	63.7791	70.0864	62.4332	67.9527	64.8054	76.2306	69.4565	95.6461	57.31	94.5773	68.1727	57.3614	77.3433	83.438	83.0176	69.7593	93.5091	61.0229	61.2027	87.6454
PRR14	ENSBTAG00000009099	197.479	-0.169135	0.0536308	-3.15369	0.00161221	0.114538	213.108	234.775	164.902	222.59	201.367	220.716	195.135	355.461	233.95	214.208	209.998	251.468	200.486	201.849	222.578	205.189	241.778	160.227	157.517	178.721	194.611	203.122	196.462	189.233	217.268	168.964	197.155	160.258	228.214	168.975	185.155	157.629	158.258	213.267	237.186	184.442	164.407	198.546	156.923	187.613	221.69	184.166
SLC25A1	ENSBTAG00000008528	407.326	-0.25834	0.0819788	-3.1513	0.00162545	0.114682	403.13	798.034	418.169	509.832	451.211	523.271	545.638	875.161	404.539	540.176	454.842	748.301	331.035	316.131	354.368	365.802	399.674	327.421	303.619	495.124	339.277	362.905	396.911	281.747	364.61	438.02	463.678	304.923	506.04	298.097	437.319	394.072	272.691	279.453	383.623	329.36	237.658	403.352	648.115	362.242	316.894	458.197
NSUN6	ENSBTAG00000022003	53.8824	0.300582	0.0954453	3.14926	0.00163685	0.114815	50.6133	27.2057	38.2684	48.4895	72.7158	30.5861	51.7894	21.1165	42.6472	39.1162	57.7723	8.54504	47.7903	40.0729	54.9125	29.0094	49.3425	46.7744	84.4655	37.0681	63.7221	44.9062	87.1268	58.8725	19.9786	75.299	75.7585	104.817	51.4158	97.2402	48.493	55.1701	55.999	58.8322	84.5621	94.8558	58.6007	37.5627	69.8631	62.3212	51.0023	71.0039
C2orf88	ENSBTAG00000026994	14.0042	0.337952	0.107355	3.14798	0.00164403	0.114815	23.0867	5.0381	13.9158	9.6979	11.187	4.13326	12.0225	0	8.52943	9.31338	13.7553	10.9865	6.9937	14.8418	12.4468	4.95283	12.3356	7.9616	4.5657	7.94316	15.5	12.532	13.0975	18.2225	24.9733	7.34624	16.4295	17.3251	12.6284	15.941	16.7521	5.25429	13.3911	23.5329	11.3437	15.8093	14.6502	8.9435	8.59854	18.177	27.2012	21.0793
ETS1	ENSBTAG00000002341	412.166	0.240721	0.0765347	3.14525	0.00165948	0.115083	372.94	316.392	292.927	366.673	393.411	294.288	352.815	430.541	287.564	417.24	231.089	312.504	409.132	555.084	251.865	285.142	333.062	404.051	557.016	254.181	439.166	338.885	347.938	468.177	579.38	349.865	533.047	351.7	382.462	457.507	633.936	588.481	652.51	645.684	428.998	335.508	481.828	444.492	447.124	555.698	344.775	413.819
ANK2	ENSBTAG00000002392	603.969	0.232568	0.0739639	3.14434	0.0016646	0.115083	688.163	400.025	630.384	494.593	615.287	585.27	675.574	423.503	417.942	418.171	598.814	289.311	435.941	862.31	462.729	333.962	678.46	771.28	753.341	464.675	601.055	613.022	793.822	602.743	681.77	614.33	659.92	617.641	403.208	856.033	500.801	583.227	753.552	778.056	487.779	800.126	494.85	523.195	621.244	529.73	570.545	696.725
Novel	ENSBTAG00000040381	68.323	0.252626	0.0803861	3.14265	0.00167424	0.115171	54.1651	42.32	69.5788	90.0519	80.1738	40.506	74.9097	28.1553	69.454	74.5071	79.7807	50.0495	48.9559	57.8831	65.8949	42.4528	60.4446	93.5488	59.3541	29.1249	79.2221	64.7485	75.7376	71.4881	72.4225	57.8517	68.4564	103.951	39.6894	79.7051	92.5776	99.8316	86.4332	72.0695	59.8122	57.9674	58.6007	47.4006	72.0128	85.6917	76.8434	83.2077
Novel	ENSBTAG00000027263	110.133	-0.323331	0.103019	-3.13855	0.00169784	0.116067	70.1482	102.777	125.938	121.455	65.2577	180.21	124.849	157.2	176.681	158.328	67.8595	201.419	138.708	31.1678	153.755	188.208	159.13	48.7648	82.1826	198.579	127.444	115.398	96.8075	57.4708	54.9412	129.478	114.094	118.677	111.852	60.5759	175.457	141.866	59.6511	29.4161	69.0934	65.8721	53.7173	88.5407	144.026	134.38	87.0439	48.8152
DEXI	ENSBTAG00000046840	297.653	-0.210312	0.0670324	-3.13747	0.00170415	0.116067	276.153	298.255	297.797	278.006	270.353	324.874	361.601	700.363	413.068	315.724	284.276	336.919	250.608	305.741	284.08	408.962	392.273	256.762	255.679	324.346	291.055	296.59	362.174	319.594	202.284	281.912	242.792	221.762	292.258	227.957	209.843	236.443	225.213	283.866	300.092	310.916	269.4	270.094	284.827	215.528	269.972	252.951
HEG1	ENSBTAG00000021396	630.836	0.278775	0.089059	3.13023	0.00174667	0.118377	594.928	296.24	525.32	746.738	624.61	387.7	530.379	668.688	504.455	489.884	370.476	534.675	502.381	755.449	354.368	281.604	461.353	883.738	919.989	358.766	549.388	535.219	653.166	967.192	776.669	446.284	590.551	747.58	376.147	621.7	860.531	869.586	931.288	851.597	590.903	479.549	766.692	515.146	824.385	918.589	764.354	684.522
Novel	ENSBTAG00000002046	2677.44	-0.244524	0.0781631	-3.12838	0.00175772	0.118543	2226.98	3557.9	2137.46	2501.13	2781.84	3614.13	2966.33	5467.99	2787.91	2312.51	2443.86	3900.2	2813.8	2103.09	3228.85	2828.77	3732.76	1809.27	2609.3	3310.98	2090.77	2341.91	2953.2	2080.16	2969.32	3337.03	3242.1	2099.81	2821.56	2466.08	2590.41	2395.96	2417.7	1844.39	2464.67	2154.46	1788.95	2954.93	2383.94	2364.31	2082.25	1789.52
FLNC	ENSBTAG00000006253	75323.2	-0.328418	0.105227	-3.12105	0.00180205	0.120353	69642.1	101723	79978.8	136915	119873	50289.4	131939	278470	186076	93023.9	66020.8	214913	65349.2	87243.2	46625.1	24710.4	74270.4	58238.1	82671.2	49405.2	53039.2	77882.5	64181.1	82965.4	72552.4	37762.4	36896.2	43442.8	42460.5	33657.9	124485	112860	42359.6	86867.3	51404.5	47373.4	103971	45583.2	64657.8	73565.7	48851.3	46558.6
Novel	ENSBTAG00000037709	69.292	-0.281466	0.0901506	-3.12217	0.00179522	0.120353	66.5964	85.6476	89.0609	95.5936	95.0898	71.0921	93.8683	113.794	119.412	114.555	93.536	163.576	57.1152	62.3356	82.0026	84.9057	70.3131	38.8128	47.9399	70.1646	67.1666	66.315	48.9732	82.7019	99.8931	61.5248	58.4162	43.3129	36.0813	33.4761	54.6649	52.5429	47.4774	51.4782	61.8747	48.3062	86.2732	49.1893	30.0949	55.8294	72.0832	63.2378
MED22	ENSBTAG00000011556	152.852	-0.203474	0.0653946	-3.11148	0.00186151	0.123723	136.745	191.448	164.902	153.781	136.109	133.918	124.849	272.168	220.547	184.405	142.138	234.378	129.384	129.124	185.97	203.066	138.159	155.251	109.577	189.312	96.4443	168.659	169.698	141.574	149.84	187.329	132.349	129.939	177.7	106.805	146.361	128.73	126.606	104.427	152.624	151.945	157.082	132.364	123.604	124.642	161.847	129.804
FKBP4	ENSBTAG00000007605	3185.76	-0.195194	0.0629549	-3.10053	0.00193173	0.127617	2662.97	3756.4	2884.74	3356.4	3579.85	3090.03	3459.25	6468.68	4770.39	2877.84	3271.93	4581.36	3303.36	3622.89	3190.05	3094.81	3690.82	3168.72	2942.59	3272.58	2660.83	2974.25	3192.94	3038.94	2789.52	3005.53	2753.77	3104.67	3479.14	2373.62	2965.13	2926.64	2300.83	2628.33	3071.05	2806.15	2210.55	3039.9	2562.36	2942.08	2683.4	2596.08
SPCS3	ENSBTAG00000014146	156.381	-0.201823	0.0651151	-3.09947	0.00193865	0.127617	182.918	208.577	138.462	163.941	152.89	191.783	146.12	251.051	216.891	152.74	119.213	179.446	185.333	103.893	170.595	186.792	145.56	129.376	159.8	164.159	149.833	185.891	186.212	169.609	159.829	138.66	109.53	154.194	144.325	167.381	217.778	170.765	113.215	83.8359	133.031	134.379	158.71	127.892	174.12	125.941	166.607	129.804
NOL3	ENSBTAG00000003519	1261.32	-0.242449	0.0783485	-3.0945	0.00197147	0.129071	1217.38	1428.8	1272.6	1181.3	1157.86	1425.98	1038.56	2802.63	1574.29	1263.83	1137.1	1385.52	1319.48	929.098	1503.14	1838.92	1500.01	1222.11	913.14	1972.55	819.776	1313.77	1290.96	1491.44	1068.86	1360.89	947.437	1094.95	1908.7	865.597	832.317	1040.35	941.027	775.115	1264.31	1353.45	1215.96	1339.74	1232.82	734.222	1261.46	960.771
FAM83G	ENSBTAG00000003705	12.4248	0.315092	0.102322	3.07941	0.00207414	0.129071	7.99157	8.06095	5.56631	10.6215	7.45803	4.95992	8.32329	14.0776	7.31094	15.8328	2.75106	12.2072	11.6562	10.3893	11.7147	11.3208	12.3356	13.9328	11.4143	15.8863	12.0555	7.31031	10.2502	15.419	19.9786	6.42796	10.953	14.7264	11.7264	14.3469	9.69861	15.7629	14.6084	7.35403	15.4687	13.1744	12.2085	11.6266	19.3467	14.2819	10.2005	9.98492
SORCS3	ENSBTAG00000004612	7.0158	0.336408	0.109296	3.07795	0.0020843	0.129071	0	4.03048	4.17473	2.30902	1.86451	1.65331	9.24811	5.86569	6.09245	11.1761	4.5851	6.1036	2.33123	5.93673	2.92866	4.95283	4.93425	11.9424	4.5657	9.26702	10.3333	10.4433	3.98619	7.00864	9.98931	0	0.912752	2.59877	3.60813	1.5941	4.40846	7.88144	4.86948	10.2956	3.09373	1.75659	5.69729	8.9435	9.67336	20.7737	8.84039	12.2038
ICE2	ENSBTAG00000005328	91.8901	0.286811	0.0930719	3.08161	0.00205885	0.129071	71.0361	43.3276	105.76	74.3506	87.6318	68.6122	117.913	5.86569	77.9834	98.7219	68.7765	36.6216	75.7651	130.608	55.6446	68.6321	66.6124	88.5728	61.637	86.0509	144.666	85.1129	93.9602	102.326	94.8985	70.7076	118.658	115.212	54.1219	137.093	108.448	102.459	136.345	132.373	86.6245	105.395	146.502	83.1746	101.033	85.6917	112.885	89.8643
XYLT1	ENSBTAG00000005523	50.0705	0.312972	0.10137	3.08742	0.002019	0.129071	56.8289	32.2438	70.2746	42.0242	78.3093	37.1994	43.4661	55.1375	54.8321	64.2624	33.0127	41.5045	44.2935	59.3673	21.2328	16.9811	22.2041	31.8464	68.4855	30.4488	72.3332	39.6845	31.8895	47.6587	39.9572	34.8947	134.175	39.8478	28.865	46.229	32.6226	63.0515	48.6948	63.2447	57.7497	31.6186	81.3898	24.1475	151.549	73.3573	47.6021	89.8643
THAP11	ENSBTAG00000006411	835.956	-0.187617	0.0610018	-3.0756	0.00210082	0.129071	867.529	1206.12	803.636	931.922	913.608	766.307	969.201	1458.21	1051.56	835.411	952.784	1153.58	820.594	988.465	945.959	809.434	841.29	870.8	771.604	856.538	663.054	754.529	896.324	804.591	729.22	900.833	733.853	790.893	881.285	682.276	639.226	753.991	667.118	589.793	831.183	764.116	657.63	768.247	591.15	701.114	769.114	802.122
DRG2	ENSBTAG00000006517	467.944	-0.167641	0.0545078	-3.07555	0.00210115	0.129071	432.433	516.909	400.078	462.728	408.327	494.338	456.856	855.217	636.052	488.021	500.693	646.981	514.037	390.34	549.857	480.425	515.629	448.835	424.61	533.516	316.888	457.939	470.371	421.92	479.487	511.482	360.537	441.791	491.607	419.249	466.415	420.343	365.211	397.118	436.216	426.851	406.949	473.111	485.817	388.858	430.459	393.85
CPSF6	ENSBTAG00000007323	348.143	0.177813	0.0577124	3.08102	0.00206293	0.129071	374.716	256.943	370.159	403.156	432.566	284.369	383.334	327.305	376.514	286.852	372.31	240.482	296.067	390.34	291.402	234.198	291.121	386.138	399.499	226.38	322.055	337.319	353.632	365.851	402.07	255.282	307.598	399.345	248.059	422.437	425.857	394.072	413.906	435.359	434.154	361.857	334.512	270.988	281.602	386.911	365.176	414.929
TLX1	ENSBTAG00000011080	5.83046	-0.316446	0.102848	-3.07682	0.0020922	0.129071	1.7759	8.06095	11.1326	13.3923	5.59352	5.78657	23.5827	18.7702	7.31094	4.65669	8.25318	19.5315	3.49685	8.90509	2.1965	3.53774	6.16781	5.9712	4.5657	11.9147	1.72222	14.0985	5.1251	18.2225	7.49198	5.50968	0	3.46503	10.8244	1.5941	1.76338	0	1.21737	5.88322	6.18747	0	0	11.6266	0	1.94754	2.04009	5.54718
LRP6	ENSBTAG00000011761	441.591	0.27309	0.0884413	3.08782	0.00201633	0.129071	439.536	236.791	457.133	482.586	604.1	347.194	414.315	240.493	376.514	420.034	461.261	206.302	336.863	654.524	315.564	225.708	286.187	566.269	509.076	341.556	532.166	512.244	376.98	563.494	549.412	377.413	334.98	461.715	206.565	478.231	374.719	475.514	631.815	700.104	493.966	428.608	447.644	226.271	449.274	452.478	424.339	536.967
COL14A1	ENSBTAG00000013369	837.671	0.315309	0.102411	3.07885	0.00207804	0.129071	584.272	350.651	825.205	416.548	894.963	734.068	476.277	280.38	333.866	1082.22	336.546	415.045	775.135	820.753	430.514	927.595	635.285	669.77	849.221	849.918	1136.66	714.322	497.135	1212.49	671.781	662.08	1046.01	568.265	611.578	950.085	586.325	1563.15	975.113	1167.82	602.247	1145.3	2004.63	656.453	938.316	1021.81	1328.78	1603.13
DAXX	ENSBTAG00000016830	384.471	-0.125512	0.0408102	-3.07551	0.00210146	0.129071	427.993	414.132	408.428	392.996	425.108	388.527	375.935	523.219	453.278	367.879	356.721	534.675	331.035	470.486	401.227	424.528	414.477	399.075	397.216	411.721	335.833	406.244	400.328	403.697	412.059	377.413	353.235	342.172	372.539	365.049	375.601	354.665	378.602	370.643	386.717	340.778	352.418	347.902	314.921	377.822	366.536	372.77
RUNX1T1	ENSBTAG00000017339	69.2474	0.243245	0.0787137	3.09025	0.00199985	0.129071	67.4843	43.3276	66.7957	69.7325	63.3932	47.1192	48.0901	77.4271	53.6136	74.5071	70.6105	41.5045	62.9433	93.5035	48.323	53.0661	65.3788	58.7168	63.9198	41.0397	77.4999	59.0047	48.9732	112.138	67.4278	61.5248	90.3625	62.3705	44.1996	68.5464	74.0621	105.086	99.8243	132.373	76.3121	65.8721	69.1814	49.1893	93.5091	113.606	80.9236	58.8001
SLC25A39	ENSBTAG00000019463	782.716	-0.200751	0.0651669	-3.08056	0.00206611	0.129071	828.459	785.943	759.801	785.992	889.37	1111.85	627.022	1628.31	940.675	686.396	804.226	1015.64	925.5	697.566	796.597	815.095	891.866	735.453	682.572	845.947	573.499	740.952	902.588	869.071	631.824	767.682	577.772	764.905	860.539	664.74	505.209	614.752	703.64	592.735	739.402	796.613	516.825	790.606	767.42	712.15	888.799	707.82
bta-mir-2382	ENSBTAG00000044606	169.182	-0.282882	0.0914946	-3.09179	0.00198957	0.129071	110.106	238.806	137.766	194.42	180.857	205.01	212.706	570.145	225.421	213.277	207.246	233.157	174.843	185.523	195.488	174.057	171.465	153.261	130.123	133.71	113.666	147.251	189.629	135.968	149.84	191.002	165.208	159.391	188.525	114.775	120.792	81.4415	102.259	116.194	157.78	172.146	101.737	197.651	105.332	118.151	125.806	158.649
TMOD2	ENSBTAG00000014011	91.0867	0.317781	0.103394	3.07348	0.00211575	0.129371	104.778	27.2057	61.9252	102.059	87.6318	43.8126	83.2329	21.1165	47.5211	83.8205	84.3658	21.973	74.5995	160.292	48.323	41.7453	64.1453	60.7072	123.274	43.6874	96.4443	95.034	90.5435	164.002	179.808	60.6065	102.228	79.6957	54.1219	141.875	98.7495	199.663	137.563	170.614	108.281	67.6287	123.713	76.9141	87.0602	139.574	85.0038	89.8643
PPP1R1A	ENSBTAG00000010907	12419.5	-0.247501	0.0806447	-3.06904	0.00214751	0.129585	10947.6	17301.8	8775.28	11153	13465.5	17603.6	12518.7	24429.4	13057.3	13341.4	16230.3	17854.2	12544.4	13955.8	16604.8	11134.7	12905.5	10651.6	9204.46	13050.6	9716.76	11262.1	14148.7	12190.8	11862.3	14840.3	6016.86	10700.9	15106.3	7748.93	9501.99	8046.95	11236.3	10151.5	14496.2	14732.5	5150.35	11216	11192.1	7976.47	12059.7	8666.91
Novel	ENSBTAG00000032954	2200.08	-0.181445	0.0591163	-3.06928	0.00214573	0.129585	1870.03	2548.27	1999.7	1726.23	2399.62	2865.18	2178.85	2658.33	2484.5	2098.31	2159.58	2605.02	2445.46	2132.77	2569.17	2712.74	2505.37	1750.56	2088.81	2552.4	1767	2146.1	2362.67	2357.7	2757.05	2493.13	1971.55	1888.44	2211.78	1963.93	2220.98	1786.46	2619.78	2216.5	2419.3	1823.34	1524.43	2480.93	2016.36	1843.02	2066.61	1629.76
Novel	ENSBTAG00000039453	22.6001	-0.275706	0.0898014	-3.07018	0.00213931	0.129585	21.3108	37.2819	18.7863	29.5555	20.5096	19.8397	24.0451	66.8688	26.8068	22.3521	22.9255	28.0766	29.1404	16.326	20.5007	21.2264	16.0363	19.904	20.5457	29.1249	25.8333	13.0541	28.4728	18.2225	24.9733	22.957	20.0806	23.3889	23.4528	11.1587	19.3972	18.39	13.3911	17.6497	16.4999	18.4442	28.4864	29.5136	23.646	21.4229	21.761	15.5321
Novel	ENSBTAG00000001777	1894.52	-0.235838	0.0770955	-3.05903	0.00222052	0.132232	1510.41	2144.21	1897.42	1638.94	1665	2565.93	1711.82	4381.67	2195.72	2185.85	1556.18	2783.24	2143.57	1237.81	1968.06	2802.6	2457.26	1401.24	1401.67	2585.5	1520.72	1629.68	1919.07	1363.88	1980.38	1931.14	1880.27	1835.6	2144.13	1370.93	1886.82	1686.63	1371.98	1017.8	1698.46	1465.87	1780.81	1935.37	2177.58	1820.3	1888.44	1431.17
ALKBH4	ENSBTAG00000003617	463.026	-0.262193	0.0858185	-3.05521	0.00224904	0.132232	457.295	570.312	462.699	429.017	348.663	621.643	509.108	1318.61	626.304	475.914	460.344	686.045	547.84	281.995	510.32	563.208	531.666	385.142	299.053	458.056	320.333	504.411	501.121	319.594	309.669	510.564	427.168	402.81	602.557	355.485	377.364	286.359	298.256	201.5	482.622	494.48	325.559	431.077	455.723	322.642	512.063	441.555
GCGR	ENSBTAG00000003786	5.87429	-0.327414	0.107017	-3.05946	0.00221737	0.132232	13.3193	10.0762	2.78315	8.77429	3.72901	9.91983	4.62405	19.9433	10.9664	11.1761	22.0085	2.44144	10.4906	1.48418	13.9112	4.24528	7.40138	6.9664	2.28285	10.5909	0	5.74382	4.55565	4.20518	4.99466	12.8559	3.65101	4.33129	2.7061	4.78231	2.64508	0	4.86948	7.35403	2.06249	10.5395	3.25559	1.7887	3.22445	1.94754	8.84039	3.32831
C9orf16	ENSBTAG00000014150	200.404	-0.26564	0.0869296	-3.05581	0.00224455	0.132232	188.246	328.484	221.957	145.007	175.264	298.422	195.135	398.867	232.732	216.071	265.936	246.585	289.073	132.092	291.402	306.368	260.282	126.39	130.123	246.238	196.333	140.985	161.725	164.002	344.631	149.68	168.859	146.397	160.562	108.399	137.544	283.732	147.302	157.376	130.968	172.146	177.43	232.531	334.268	147.364	268.612	144.227
PDGFD	ENSBTAG00000034827	62.8575	0.305413	0.0998202	3.05964	0.00221607	0.132232	62.1566	40.3048	61.2294	51.7221	89.4963	76.8787	24.5075	18.7702	38.9917	67.0564	52.2701	23.1937	54.784	97.956	49.0551	60.8491	35.7733	47.7696	52.5056	60.8976	67.1666	66.315	39.8619	64.4794	42.4546	54.1785	94.0135	89.2245	64.0443	62.17	38.7944	52.5429	53.5643	76.4819	62.9059	58.8457	152.199	47.4006	90.2847	47.3901	97.2443	98.7398
Novel	ENSBTAG00000038330	294.46	-0.274362	0.0897477	-3.05703	0.00223539	0.132232	257.506	343.598	244.222	309.871	281.541	389.353	286.691	915.047	394.791	310.136	288.861	364.995	383.488	172.165	393.905	495.991	296.055	255.766	182.628	360.09	206.666	354.028	341.674	210.259	137.353	305.787	235.49	291.929	405.914	172.163	187.8	225.935	183.823	152.964	254.717	339.9	170.919	332.698	260.106	190.21	335.935	265.155
Novel	ENSBTAG00000008692	1990.51	-0.265313	0.0869605	-3.05096	0.00228112	0.132421	1695.99	2642.99	1633.71	1777.95	1376.01	2775.9	2090.07	4595.18	2212.78	1973.51	1850.55	2880.9	2353.38	1074.55	2646.05	2922.88	2692.87	1679.9	1518.1	2081.11	1477.66	1914.78	2317.69	1100.36	1763.11	2623.53	2144.06	1671.01	2349.79	1589.32	1939.72	1523.75	1359.8	936.903	2254.3	1528.23	1207.01	2144.65	1731.53	1635.93	1727.28	1506.61
DGKH	ENSBTAG00000013879	76.0517	0.320059	0.104877	3.05175	0.00227509	0.132421	109.218	27.2057	82.7988	76.6596	106.277	33.8928	94.3307	28.1553	36.5547	46.5669	58.6893	12.2072	51.2872	62.3356	49.7873	29.0094	43.1747	82.6016	105.011	21.1818	98.1665	98.167	112.752	85.5053	72.4225	60.6065	83.0605	123.009	34.2772	146.657	114.62	105.086	93.7374	123.548	86.6245	74.655	68.3675	73.3367	78.4617	120.098	78.8835	84.3171
TMEM65	ENSBTAG00000022114	166.446	0.230541	0.075543	3.05179	0.0022748	0.132421	216.66	136.029	137.07	142.236	139.838	138.878	199.759	53.9643	93.8238	103.379	154.976	92.7747	117.727	191.459	109.093	145.047	160.363	185.107	198.608	128.414	168.778	175.97	180.518	138.771	244.738	179.983	115.007	216.564	142.521	285.344	219.541	157.629	206.953	185.322	188.718	154.58	181.499	186.919	153.699	173.98	158.447	168.634
Novel	ENSBTAG00000020756	652.388	-0.170206	0.0558218	-3.0491	0.00229531	0.132684	705.034	723.471	686.743	660.381	678.68	603.456	687.597	1342.07	700.632	622.134	700.603	921.643	635.261	788.101	733.63	636.085	653.788	663.798	595.824	647.368	504.61	660.017	695.875	674.231	781.664	603.31	470.98	648.827	636.835	561.124	566.928	688.312	495.469	633.917	611.528	553.325	511.128	679.706	585.775	568.681	595.026	620.174
TMEM51	ENSBTAG00000005300	185.316	-0.24809	0.0817173	-3.03596	0.00239773	0.132783	209.557	247.874	199.691	131.153	186.451	256.262	160.917	285.072	197.395	191.856	187.072	230.716	241.283	247.858	182.309	224.293	247.946	156.246	180.345	195.931	246.277	260.038	226.074	180.823	142.348	159.781	120.483	167.188	292.258	294.909	161.35	105.086	167.997	169.143	189.749	207.277	82.2037	211.067	177.345	146.065	197.209	143.117
EPB41L2	ENSBTAG00000005960	791.518	0.203121	0.0669365	3.03454	0.00240906	0.132783	748.543	579.381	797.374	767.058	880.047	619.989	640.431	391.828	580.001	880.115	732.699	432.135	819.429	860.826	650.163	784.67	692.029	684.698	785.301	672.521	838.721	834.42	695.306	1033.07	554.407	728.196	815.088	832.473	736.96	848.062	836.725	709.33	947.113	1058.98	870.37	867.755	1131.32	787.028	901.772	942.609	1015.97	960.771
UBE2S	ENSBTAG00000009211	242.993	-0.2411	0.0792554	-3.04207	0.0023496	0.132783	218.436	286.164	198.995	236.444	255.437	277.755	282.067	651.091	333.866	258.912	227.421	382.085	248.276	163.26	277.491	311.321	209.706	233.872	146.102	296.545	163.611	241.762	252.838	187.831	244.738	244.263	180.725	217.431	264.295	130.716	215.133	202.29	182.605	176.497	188.718	185.32	195.336	269.199	234.31	209.036	259.772	209.683
SS18	ENSBTAG00000011531	328.731	0.180121	0.0594292	3.03086	0.0024386	0.132783	336.534	303.293	381.988	361.593	290.863	319.915	302.413	153.681	243.698	349.252	262.268	261.234	272.754	301.289	238.686	304.953	238.078	340.358	340.145	251.534	340.999	301.811	286.436	353.235	294.685	282.83	355.973	343.038	360.813	419.249	399.406	380.936	399.297	357.406	345.467	318.821	430.552	357.74	444.974	376.524	374.017	436.008
LENG9	ENSBTAG00000011693	24.6691	-0.292787	0.0962118	-3.04315	0.00234114	0.132783	28.4145	34.2591	25.0484	32.7881	22.3741	32.2395	30.5187	76.2539	31.6808	27.9402	13.7553	48.8288	33.8029	11.8735	25.6258	38.2076	37.0069	18.9088	13.6971	31.7727	18.9444	14.0985	22.2088	18.2225	17.4813	19.2839	22.8188	24.2552	30.6691	14.3469	21.1606	21.0172	31.6516	8.82484	16.4999	23.7139	15.4641	22.3588	20.4215	18.8262	31.2814	22.1887
UBA7	ENSBTAG00000012335	238.967	-0.298999	0.0988898	-3.02356	0.00249819	0.132783	214.884	260.973	182.992	206.427	154.754	262.049	261.721	356.634	466.682	273.814	173.317	120.851	222.633	164.744	314.831	248.349	498.359	119.424	168.931	187.988	211.833	174.925	179.948	203.25	149.84	325.071	323.114	165.455	291.356	172.163	460.243	191.782	230.083	241.212	177.374	173.902	196.963	154.723	157.998	316.15	557.625	232.981
GUCY1A3	ENSBTAG00000014576	212.221	0.241377	0.0797635	3.02616	0.00247681	0.132783	261.058	191.448	161.423	215.201	264.76	145.491	220.567	179.49	138.908	174.16	180.653	112.306	234.289	265.669	182.309	107.547	233.143	187.098	184.911	132.386	296.222	157.172	244.866	250.909	229.754	192.839	311.249	224.361	166.876	328.385	200.144	283.732	287.299	295.632	210.374	288.959	181.499	140.413	169.821	212.931	207.409	241.857
ARHGAP32	ENSBTAG00000015905	64.8926	0.273119	0.0902166	3.02737	0.00246692	0.132783	58.6048	28.2133	58.4462	71.1179	67.1222	47.1192	48.0901	91.5047	38.9917	54.949	62.3574	45.1666	52.4528	86.0826	42.4656	31.1321	55.5103	66.6784	52.5056	52.9544	58.5555	71.0144	54.6678	100.924	72.4225	58.7699	57.5034	67.5681	36.9833	55.7936	53.7832	78.8144	90.0853	113.252	65.9997	92.2209	70.8092	45.6119	75.2372	78.5507	68.6831	79.8794
IFITM1	ENSBTAG00000019017	39.6238	-0.318156	0.104975	-3.03079	0.00243914	0.132783	31.0783	42.32	47.3136	21.243	29.8321	28.9328	15.7218	43.4061	43.8657	46.5669	30.2617	45.1666	37.2997	25.2311	38.8048	37.5	102.386	24.88	11.4143	50.3067	24.1111	28.1969	34.7368	50.4622	17.4813	61.5248	52.9396	24.2552	49.6118	22.3174	106.685	23.6443	46.26	27.9453	35.0623	28.9837	28.4864	28.6192	20.4215	25.318	98.6044	66.5661
COX6A2	ENSBTAG00000019521	2097.59	-0.260418	0.0860706	-3.02563	0.00248116	0.132783	1869.14	2664.15	1372.09	1780.26	2028.58	2913.12	2053.08	5986.52	2262.74	2090.85	2360.41	2855.26	2178.54	1745.4	2552.33	2058.26	2775.52	1652.03	1506.68	2061.25	1463.89	1670.93	2259.6	1649.83	2397.43	2236.93	2360.38	1522.01	2579.81	1359.77	1730.76	1531.63	1794.4	1753.2	2156.33	1869.01	1268.87	2398.65	1579.98	1705.39	1698.04	1817.26
PRDM15	ENSBTAG00000021253	30.4756	0.233528	0.0768512	3.03871	0.00237594	0.132783	30.1904	30.2286	24.3526	25.8611	31.6966	23.1463	18.4962	50.4449	36.5547	27.9402	31.1787	23.1937	34.9685	16.326	18.3042	19.8113	34.5398	36.8224	27.3942	26.4772	32.7222	38.6402	26.7644	32.2397	22.4759	26.6301	41.0739	30.319	20.7467	19.1292	29.9775	31.5258	27.9995	29.4161	28.8748	28.9837	34.1837	21.4644	33.3193	44.7934	34.0015	43.268
MRPL38	ENSBTAG00000022009	409.151	-0.232317	0.0767609	-3.02651	0.00247398	0.132783	414.674	584.419	361.114	441.024	466.127	408.366	442.984	1095.71	667.733	403.27	364.974	676.279	430.113	399.245	417.335	391.981	442.849	475.706	289.922	385.243	244.555	347.762	421.967	396.689	317.161	430.673	413.477	316.184	467.253	302.879	407.342	446.615	289.734	238.271	457.873	363.614	329.629	381.888	382.635	360.295	363.816	330.612
Novel	ENSBTAG00000024701	356.513	-0.228502	0.075324	-3.03359	0.00241662	0.132783	307.231	304.301	375.03	320.031	262.895	505.911	342.642	729.691	386.261	402.338	454.842	556.648	390.482	227.08	329.475	497.406	413.244	302.541	317.316	440.846	273.833	412.51	406.592	221.473	292.187	439.856	292.081	348.235	499.726	266.215	389.708	223.307	259.3	254.449	391.873	382.058	367.068	347.008	299.874	220.721	328.455	301.766
ATP6V0C	ENSBTAG00000026428	496.879	-0.182168	0.0602762	-3.02221	0.00250935	0.132783	501.693	617.671	454.35	509.832	475.449	474.499	493.849	1109.79	533.699	480.571	453.008	644.54	431.278	427.444	486.89	562.5	462.586	464.758	547.884	537.487	483.944	432.353	461.829	483.596	539.423	477.506	435.383	501.563	583.615	459.101	409.987	585.854	439.47	447.125	401.154	463.739	407.763	502.625	520.212	444.688	435.219	427.133
TNFRSF6B	ENSBTAG00000027407	14.7146	-0.329069	0.108614	-3.02971	0.00244785	0.132783	7.10361	21.16	18.0905	33.2499	13.0515	12.3998	9.71051	15.2508	19.4958	27.0088	8.25318	43.9459	19.8155	1.48418	9.51816	18.3962	16.0363	5.9712	6.84855	23.8295	6.88888	9.92114	16.5142	2.80345	2.49733	24.7936	9.12752	9.52883	27.061	3.1882	51.1381	36.7801	8.52159	22.0621	13.4062	8.78294	8.13898	8.9435	8.59854	18.8262	13.6006	11.0944
LYRM4	ENSBTAG00000031432	113.288	-0.211266	0.0695201	-3.03892	0.00237428	0.132783	108.33	115.876	133.591	90.0519	121.193	126.478	93.4059	241.666	101.135	109.898	112.793	142.824	116.562	118.735	143.505	145.047	124.59	84.592	123.274	137.682	113.666	91.3789	107.058	126.155	77.4172	90.9097	78.4967	104.817	147.031	87.6756	82.879	105.086	102.259	101.486	110.343	117.691	60.2285	124.315	113.931	92.1835	123.085	95.4115
AKAP13	ENSBTAG00000037383	387.257	0.254733	0.0835878	3.04749	0.00230759	0.132783	392.475	208.577	339.545	354.204	426.972	289.328	271.432	512.661	310.715	374.398	344.799	158.694	297.232	446.739	311.903	302.83	347.865	397.085	353.842	239.619	415.055	360.294	367.299	477.989	434.535	352.62	390.658	436.594	245.353	365.049	449.663	549.074	467.47	545.669	366.092	460.226	520.081	221.799	471.845	512.852	461.06	513.669
PUF60	ENSBTAG00000037493	943.346	-0.18205	0.0599165	-3.03839	0.00237847	0.132783	925.246	1042.89	824.509	968.404	861.402	957.264	992.784	2234.83	1217.27	951.828	877.588	1179.22	952.309	808.879	1109.96	1032.31	919.004	1004.16	814.978	1084.24	781.888	907.523	997.687	821.412	849.091	955.93	809.611	965.877	1139.27	757.198	895.799	859.077	766.943	707.458	895.12	946.801	843.199	895.245	851.255	850.425	867.719	835.405
Novel	ENSBTAG00000037721	10.7166	0.329293	0.108303	3.04047	0.00236206	0.132783	9.76747	7.05333	7.65367	7.38888	13.0515	5.78657	12.4849	0	7.31094	4.65669	11.0042	4.88288	6.9937	4.45255	5.85733	6.36793	9.8685	17.9136	9.1314	3.97158	20.6666	6.78815	2.84728	12.6155	12.4866	8.26452	17.3423	6.93006	12.6284	12.7528	15.8705	15.7629	7.30422	20.5913	13.4062	9.66124	18.7197	17.887	5.37409	5.84262	3.40015	14.4227
ARMCX3	ENSBTAG00000037996	621.816	0.221841	0.0732932	3.02676	0.00247191	0.132783	685.499	289.187	567.763	634.981	535.113	596.017	722.739	258.09	530.043	454.493	416.327	333.256	597.962	491.264	661.146	673.585	610.614	799.146	892.595	483.209	676.832	641.219	698.722	578.913	521.941	483.934	496.537	613.31	564.672	647.205	749.438	646.278	710.944	822.181	623.903	649.059	769.948	563.441	601.898	636.845	616.787	730.009
XIRP1	ENSBTAG00000046512	4680.23	-0.323959	0.107177	-3.02264	0.00250577	0.132783	3875.02	7040.24	3272.29	7834.06	5172.14	6719.03	5934.97	22643.9	11971.7	3339.78	6177.05	29811.2	4068	7483.25	1699.36	2114.15	4092.96	1859.03	2716.59	2022.86	3287.72	1856.3	937.894	3860.36	10403.9	1349.87	2610.47	813.416	2442.7	1052.11	11683.3	11496.4	1521.71	3500.52	1844.9	2763.11	8882.89	4402.89	1725.08	5583.59	2078.85	2979.94
MECP2	ENSBTAG00000047855	356.265	-0.200135	0.0661045	-3.02755	0.00246541	0.132783	351.629	380.88	322.846	335.27	400.869	361.247	362.063	827.062	450.841	317.586	336.546	589.608	307.723	396.277	362.422	336.085	342.93	346.33	410.913	407.749	313.444	359.772	331.423	419.116	462.006	308.542	238.228	291.062	386.07	285.344	334.161	365.173	325.038	363.289	378.467	303.012	295.445	326.438	282.677	272.006	314.854	257.389
SMG9	ENSBTAG00000011815	121.29	-0.244513	0.0810149	-3.01813	0.00254341	0.13407	105.666	136.029	148.899	157.475	104.412	133.918	166.003	253.398	220.547	143.426	114.627	211.185	166.683	89.0509	134.719	142.217	96.2179	121.414	109.577	144.301	91.2776	105.477	108.197	93.9157	89.9038	113.867	179.812	102.218	107.342	79.7051	173.693	118.222	85.2159	83.8359	102.093	105.395	199.405	103.745	117.155	101.272	109.485	134.242
C6orf89	ENSBTAG00000002393	314.826	0.161859	0.0537226	3.01288	0.00258783	0.134342	328.542	285.156	330.5	320.954	311.373	255.436	292.703	295.631	266.849	333.419	259.517	242.923	290.239	336.909	272.366	218.632	321.96	336.378	312.751	236.971	322.055	324.265	362.743	377.065	434.535	316.807	404.349	320.515	239.038	345.92	276.851	336.275	427.297	388.293	348.561	303.012	367.068	259.362	314.921	278.498	310.094	279.578
BCL2L12	ENSBTAG00000006638	81.3226	-0.222378	0.0738368	-3.01176	0.0025974	0.134342	87.0193	83.6324	117.588	96.0554	76.4448	124.825	101.729	161.893	98.6977	81.0264	97.2041	109.865	94.415	37.1045	85.6634	82.0755	87.583	65.6832	82.1826	104.585	74.0554	71.5366	91.6824	44.8553	42.4546	86.3183	82.1477	89.2245	88.3991	58.9818	81.9973	81.4415	55.999	47.0658	74.2496	67.6287	69.9953	76.9141	77.3868	86.99	106.765	59.9095
ARF3	ENSBTAG00000007725	787.048	-0.168417	0.0559833	-3.00835	0.00262669	0.134342	632.222	1050.95	768.15	808.62	764.448	930.811	893.829	834.101	997.944	871.733	773.965	1188.98	709.861	703.502	844.188	983.491	828.954	731.472	851.503	1037.91	604.499	666.805	712.389	705.069	1086.34	744.725	780.403	712.93	844.302	687.058	755.61	751.364	663.466	591.264	694.028	669.26	756.112	841.584	803.963	761.487	743.953	641.254
Novel	ENSBTAG00000011161	197.286	-0.241076	0.0799385	-3.01577	0.00256325	0.134342	156.28	239.813	169.772	127.92	171.535	224.85	149.819	404.732	279.034	217.002	221.919	363.774	231.958	146.934	226.971	270.991	288.654	195.059	143.82	279.335	125.722	184.846	189.059	171.011	144.845	217.632	199.893	168.054	271.512	103.617	178.102	141.866	108.346	154.435	218.624	200.251	191.266	220.905	203.14	138.275	170.008	144.227
SQSTM1	ENSBTAG00000015591	6887.58	-0.182015	0.0604729	-3.00987	0.00261362	0.134342	7179.09	8770.32	6463.18	6871.19	6156.6	7574.62	7651.42	11898	7038	7129.4	8984.96	9194.46	6836.34	6606.09	8545.84	4698.11	6222.09	8476.12	7273.16	9617.85	5509.38	6229.95	5779.41	6798.38	9037.83	7309.51	4834.85	5949.45	7552.71	6312.64	5863.25	6097.61	5536.6	5552.29	5521.28	7152.83	6682.11	6667.38	6203.85	5415.45	5496.68	6495.74
PDE7B	ENSBTAG00000015888	134.902	0.230455	0.0765743	3.00956	0.00261623	0.134342	158.055	77.5867	182.992	160.246	195.773	93.4118	178.951	100.89	136.471	117.349	104.54	87.8918	88.5869	135.061	114.218	96.934	119.656	184.112	116.425	141.653	115.389	126.886	150.336	189.233	187.3	72.5441	147.866	97.0208	96.5174	137.093	132.254	186.527	153.389	133.843	115.499	143.162	152.199	137.73	133.277	172.033	110.165	137.57
CNPY3	ENSBTAG00000015900	84.7253	-0.217711	0.0723484	-3.0092	0.00261936	0.134342	60.3807	98.7467	89.7567	83.5867	72.7158	104.158	72.1352	166.586	99.9162	98.7219	97.2041	103.761	89.7525	83.1142	80.5383	116.745	80.1816	62.6976	50.2227	80.7555	53.3888	76.7583	105.349	86.9071	54.9412	101.929	86.7115	52.8417	102.832	54.1995	89.9326	118.222	66.9553	69.1279	79.4058	57.9674	91.9705	85.8576	80.6113	91.5343	104.045	52.1435
Novel	ENSBTAG00000047147	139.553	0.293495	0.0974327	3.01228	0.00259294	0.134342	142.96	65.4953	131.504	127.458	182.722	94.2384	154.906	21.1165	114.538	93.1338	158.644	61.036	120.059	212.238	123.736	65.8019	148.028	147.29	223.719	63.5453	165.333	157.172	156.6	171.011	124.866	99.1743	211.759	124.741	66.7504	231.145	171.048	223.307	200.866	227.975	147.468	146.675	186.383	88.5407	142.951	169.436	128.526	148.664
ZMAT5	ENSBTAG00000017890	173.554	-0.229365	0.0762816	-3.00683	0.00263991	0.134518	176.702	213.615	154.465	126.073	199.502	196.743	180.8	412.944	188.866	160.19	156.81	269.779	221.467	129.124	208.667	166.981	191.202	115.443	132.405	230.352	141.222	151.95	175.392	140.173	119.872	165.29	145.128	176.716	188.525	129.122	183.392	107.713	144.867	126.489	166.03	180.05	170.919	177.976	162.297	160.997	165.927	130.913
PCDH7	ENSBTAG00000000061	134.792	0.250094	0.0833678	2.99988	0.00270083	0.134631	141.184	75.5714	189.254	102.521	139.838	104.158	118.376	105.582	79.2019	155.534	105.457	73.2432	108.402	148.418	141.308	123.113	118.422	115.443	139.254	129.738	124	160.827	126.989	228.482	194.792	89.0732	127.785	113.48	77.5748	197.669	114.62	141.866	185.04	198.559	101.062	154.58	207.544	90.3294	220.338	151.259	166.607	169.744
AURKAIP1	ENSBTAG00000004874	356.152	-0.199613	0.0665234	-3.00064	0.0026941	0.134631	309.895	435.292	308.234	280.315	350.527	424.899	382.872	669.861	403.32	358.565	399.821	434.576	419.622	267.153	374.137	422.406	391.039	361.258	349.276	385.243	272.111	309.122	402.036	269.132	249.733	383.841	337.718	352.567	535.807	270.997	327.989	257.46	292.169	277.982	384.654	403.137	279.167	367.578	392.308	272.655	312.134	298.438
MLST8	ENSBTAG00000009928	367.281	-0.246518	0.0820404	-3.00483	0.00265728	0.134631	364.06	514.893	329.108	360.669	445.617	490.205	420.326	1012.42	534.917	375.329	414.493	490.729	382.322	415.571	469.318	366.51	361.434	407.037	198.608	446.141	201.5	289.802	432.787	301.371	479.487	359.048	341.369	279.801	340.968	229.551	328.871	328.393	343.298	308.869	358.873	346.048	281.609	282.615	312.772	230.459	306.014	281.797
Novel	ENSBTAG00000012333	256.148	-0.224806	0.0748589	-3.00306	0.00267278	0.134631	241.523	306.316	227.523	247.066	279.676	281.062	233.515	686.285	264.412	266.363	278.774	344.243	298.398	189.975	337.529	270.991	265.216	249.795	175.78	274.039	210.111	249.595	278.464	273.337	177.31	215.796	181.638	230.424	326.536	148.251	193.972	189.155	199.649	182.38	261.936	247.679	204.288	270.988	208.515	192.806	286.293	235.2
LOX	ENSBTAG00000012994	122.292	0.327234	0.10907	3.00023	0.00269774	0.134631	77.2518	80.6095	207.345	73.8888	341.205	80.1853	74.4472	39.8867	49.9581	112.692	72.4446	124.513	86.2557	195.912	43.93	82.783	86.3494	99.52	107.294	86.0509	139.5	88.2459	79.7238	201.849	114.877	45.914	153.342	94.422	48.7097	105.211	89.9326	173.392	97.3896	204.442	57.7497	123.839	135.921	102.85	189.168	205.79	191.088	146.445
Novel	ENSBTAG00000045751	47.208	0.315546	0.105116	3.00188	0.00268317	0.134631	13.3193	14.1067	11.8284	44.7951	42.8837	26.4529	7.39848	29.3284	25.5883	46.5669	48.6021	1.22072	8.15932	26.7153	32.9475	50.9434	45.6418	16.9184	22.8285	5.29544	46.4999	30.8077	53.5289	23.8294	19.9786	10.1011	88.537	32.9178	92.9093	401.714	40.5578	176.019	25.5648	47.0658	60.8434	103.639	17.0919	33.9853	27.9453	121.397	12.2405	7.76605
ASAP1	ENSBTAG00000003185	188.812	0.216945	0.0725899	2.98863	0.00280228	0.135504	170.487	157.189	148.203	167.635	193.909	140.531	138.722	127.872	149.874	135.975	134.802	197.757	151.53	195.912	217.453	154.953	201.071	247.805	219.154	129.738	192.889	158.738	156.031	193.438	219.765	156.108	208.108	178.449	196.643	173.757	217.778	215.426	316.516	291.22	191.812	174.781	194.522	218.221	218.188	296.026	197.889	207.464
CC2D1A	ENSBTAG00000006068	384.785	-0.177345	0.0594276	-2.98422	0.00284299	0.135504	396.914	395.994	358.331	380.989	387.817	350.501	357.439	911.528	389.917	360.428	401.655	426.031	384.654	402.213	407.084	383.491	447.783	412.013	353.842	424.959	328.944	391.102	397.48	367.252	262.219	438.938	320.376	376.822	438.388	274.186	340.333	365.173	304.342	320.636	369.186	436.512	315.793	421.239	369.737	390.806	357.696	362.785
PSMD4	ENSBTAG00000006101	1549.07	-0.188072	0.0630407	-2.98335	0.00285115	0.135504	1498.86	1729.07	1365.83	1333.69	1431.94	1831.86	1739.11	2788.55	1989.79	1504.11	1659.81	1949.49	1512.97	1165.08	1912.42	1554.48	1702.32	1662.98	1216.76	2295.57	1081.55	1475.12	1618.39	1348.46	2002.86	1742.9	1117.21	1462.24	1791.44	1291.22	1441.57	1056.11	1124.85	1250.19	1284.93	1601.13	1680.7	1486.41	1498.3	1387.95	1337.62	1291.38
PCSK6	ENSBTAG00000006675	252.917	0.246403	0.0822798	2.9947	0.00274715	0.135504	166.047	230.745	292.927	214.277	238.657	190.13	147.045	455.177	109.664	194.65	182.487	228.275	230.792	191.459	114.95	168.396	288.654	290.598	246.548	247.562	165.333	326.875	181.087	291.559	169.818	256.2	261.047	167.188	222.802	337.95	166.64	291.613	228.865	304.457	252.655	301.255	364.626	272.777	279.453	381.718	322.334	222.997
MAP3K14	ENSBTAG00000007084	460.552	-0.296413	0.0989853	-2.99452	0.00274876	0.135504	374.716	648.907	320.063	592.957	363.579	352.154	632.57	2237.17	904.12	682.671	516.282	932.63	462.75	500.169	308.974	299.293	360.2	361.258	273.942	288.602	396.11	414.077	426.523	413.509	297.182	329.663	313.074	403.676	441.996	247.086	515.79	459.751	254.43	372.114	480.56	336.387	621.818	283.509	443.9	316.15	352.936	431.57
MAP3K5	ENSBTAG00000009065	146.527	0.233442	0.078141	2.98745	0.00281317	0.135504	147.4	155.173	123.85	125.149	175.264	131.438	123.462	31.6747	82.8574	141.563	114.627	75.6846	81.5932	172.165	123.736	172.642	114.721	144.304	214.588	121.795	191.166	147.251	97.9464	159.797	132.358	160.699	237.316	142.066	150.639	189.698	149.888	176.019	180.171	186.792	135.093	133.501	128.596	136.836	232.161	189.56	130.566	174.181
Novel	ENSBTAG00000011789	119.553	0.242373	0.0808876	2.99642	0.00273168	0.135504	150.064	99.7543	129.417	116.375	111.87	81.012	135.947	32.8478	81.6389	86.6145	114.627	61.036	94.415	109.829	66.6271	94.8113	77.7145	114.448	152.951	82.0794	173.944	136.807	119.016	117.745	122.369	112.948	86.7115	148.13	105.538	207.233	163.113	204.917	164.345	172.084	120.656	101.004	152.199	95.6955	113.931	131.134	120.365	146.445
CENPV	ENSBTAG00000013274	141.862	-0.197826	0.0662974	-2.98392	0.00284577	0.135504	169.599	163.234	127.329	134.385	158.483	134.744	116.526	279.207	154.748	116.417	146.723	168.459	137.543	139.513	174.988	169.104	133.225	107.482	146.102	180.045	149.833	162.915	156.031	145.78	137.353	134.987	101.316	137.735	156.954	114.775	126.964	115.594	122.954	108.84	151.593	158.971	120.457	134.153	133.277	105.816	129.206	114.272
DHDH	ENSBTAG00000013337	204.559	-0.296665	0.0992098	-2.99028	0.00278719	0.135504	169.599	257.951	231.002	195.343	195.773	270.315	325.071	469.255	224.202	209.551	342.048	458.991	210.977	148.418	177.184	181.84	219.574	151.27	125.557	154.892	168.778	119.576	190.198	121.95	177.31	190.084	231.839	136.869	184.917	100.428	127.845	86.6958	325.038	119.135	212.436	187.955	117.201	189.602	144.026	168.137	189.048	177.51
SNAPC2	ENSBTAG00000014926	77.5795	-0.236693	0.0792622	-2.9862	0.00282468	0.135504	72.812	90.6857	91.8441	90.5137	72.7158	97.545	87.3946	152.508	107.227	99.6532	73.3616	129.396	83.9244	50.4622	92.2529	99.7642	101.152	75.6352	38.8085	75.4601	60.2777	75.7139	77.446	32.2397	54.9412	77.1355	60.2417	84.027	100.126	47.8231	86.4058	73.5601	51.1295	45.595	67.0309	74.655	65.9258	85.8576	55.8905	75.954	87.0439	75.4416
FLVCR1	ENSBTAG00000015974	44.3354	0.275277	0.0922882	2.9828	0.00285623	0.135504	28.4145	45.3429	46.6178	59.5728	31.6966	38.026	33.2932	23.4627	35.3362	33.5282	43.0999	19.5315	41.9622	22.2627	21.2328	48.1132	41.9411	58.7168	15.98	35.7442	41.3333	42.8175	32.459	50.4622	27.4706	56.9334	62.0672	51.9754	46.0036	65.3582	65.2452	70.933	47.4774	33.8285	56.7185	50.0628	61.0424	58.1328	44.0675	72.0589	44.882	88.7548
CERS5	ENSBTAG00000017395	338.942	-0.131305	0.0439547	-2.98727	0.00281482	0.135504	342.749	406.071	371.551	339.426	328.153	343.888	345.417	212.338	375.295	394.888	350.302	501.716	370.666	417.055	360.226	396.227	366.368	346.33	358.408	329.641	308.277	305.467	337.118	315.389	407.064	382.005	323.114	330.044	337.36	294.909	285.668	275.85	355.472	279.453	286.686	317.943	323.932	380.993	302.024	327.836	337.295	341.706
NT5E	ENSBTAG00000045976	18.5053	0.316192	0.105969	2.98381	0.00284681	0.135504	5.32771	21.16	29.9189	9.6979	24.2386	14.8797	7.86089	7.03882	13.4034	19.5581	11.0042	18.3108	16.3186	13.3576	8.78599	24.0566	18.5034	12.9376	11.4143	27.8011	18.9444	21.4088	6.83347	12.6155	7.49198	8.26452	31.9463	18.1914	20.7467	23.9115	5.29015	26.2715	12.1737	19.1205	16.4999	22.8357	46.3922	16.9927	36.5438	21.4229	17.6808	13.3132
NDUFB11	ENSBTAG00000047278	1603.58	-0.220344	0.0737914	-2.98605	0.00282609	0.135504	1521.95	1977.96	1255.2	1351.7	1307.02	1945.11	1625.82	2905.86	2054.37	1589.79	1451.64	2292.51	1769.41	1127.98	1805.52	1992.45	1979.87	1372.38	1481.57	1849.43	1283.05	1431.25	1785.24	1065.31	1450.95	1813.6	1635.65	1315.84	1945.68	1021.82	1560.59	1303.06	1143.11	941.316	1644.84	1464.99	1304.68	1923.75	1410.16	1501.55	1435.54	1264.76
TIAM1	ENSBTAG00000017839	23.2738	0.310593	0.104222	2.9801	0.0028815	0.136003	16.8711	13.0991	19.4821	24.9375	18.6451	19.013	20.3458	32.8478	15.8404	30.7342	13.7553	6.1036	10.4906	23.7469	12.4468	13.4434	14.8028	15.9232	18.2628	21.1818	32.7222	26.1083	14.2364	36.4449	19.9786	18.3656	18.255	21.6564	9.02032	17.5351	19.3972	36.7801	49.9121	39.7118	36.0936	17.5659	38.2532	11.6266	37.6186	37.0032	38.0817	36.6114
PJA2	ENSBTAG00000021675	486.168	0.181213	0.0608185	2.97957	0.00288653	0.136003	564.737	406.071	441.13	419.319	453.075	443.086	442.522	178.317	415.505	500.129	424.58	325.932	470.909	547.663	463.461	418.868	449.017	587.168	678.007	358.766	566.61	535.741	466.954	606.948	641.813	491.28	459.114	531.016	348.184	526.054	415.277	583.227	553.903	550.081	460.966	481.305	501.361	401.563	536.334	470.655	495.062	531.42
NFKBIB	ENSBTAG00000001778	135.462	-0.223203	0.0750594	-2.97368	0.00294249	0.136601	125.201	143.082	117.588	122.84	137.973	128.131	130.398	363.673	165.715	144.357	150.391	207.522	127.052	99.4402	129.593	136.557	135.692	104.496	89.0312	160.187	125.722	128.975	144.072	159.797	127.364	142.333	101.316	114.346	156.954	82.8933	149.006	78.8144	94.9548	114.723	135.093	139.649	154.641	121.632	126.828	104.518	131.246	122.038
SWSAP1	ENSBTAG00000008196	47.8478	-0.248271	0.0834546	-2.97492	0.00293062	0.136601	44.3976	51.3886	48.0094	64.6527	37.2901	58.6923	40.2293	126.699	62.143	62.3997	65.1084	84.2297	55.9496	40.0729	44.6621	54.4811	60.4446	66.6784	27.3942	39.7158	39.611	32.8964	47.2648	40.6501	42.4546	54.1785	37.4229	48.5104	50.5138	31.882	35.2677	34.1529	25.5648	26.4745	54.656	42.1581	31.742	40.2458	38.6934	38.3016	44.882	46.5963
NIN	ENSBTAG00000020281	234.656	0.26983	0.090716	2.97445	0.00293512	0.136601	223.764	117.891	251.18	234.135	227.47	191.783	200.684	62.1763	134.034	217.933	163.23	101.32	237.786	330.973	156.684	162.736	181.334	213.968	315.033	160.187	356.499	272.048	194.754	343.423	194.792	168.964	289.343	236.488	140.717	379.396	320.054	409.835	294.603	261.803	244.405	232.748	314.165	169.032	275.153	339.521	286.293	291.782
DDX23	ENSBTAG00000021810	877.512	-0.136396	0.0458778	-2.97302	0.00294887	0.136601	927.91	881.667	792.503	865.884	919.202	836.572	906.777	1248.22	1099.08	876.389	903.265	1093.76	1008.26	1034.47	1098.25	1076.89	898.034	1059.89	794.432	950.532	750.888	856.351	930.491	904.114	956.477	930.218	742.981	892.245	872.265	830.527	831.435	722.465	765.725	829.535	733.215	886.199	699.953	824.591	663.162	748.504	737.153	753.307
EMC6	ENSBTAG00000025121	443.154	-0.187491	0.0630608	-2.97318	0.0029473	0.136601	393.363	502.802	408.428	344.045	454.94	584.443	399.056	723.826	549.539	380.917	486.021	616.463	438.272	437.834	490.551	552.594	450.25	493.619	356.125	528.22	332.388	411.988	441.328	427.527	504.46	472.914	355.061	421.001	587.223	363.455	474.35	325.766	377.385	361.818	453.748	382.936	303.584	445.386	369.737	355.75	438.619	386.084
NUTF2	ENSBTAG00000006414	918.531	-0.156108	0.0525775	-2.9691	0.00298673	0.13743	786.725	995.528	905.917	988.724	1126.16	920.891	1055.67	920.913	1419.54	952.759	858.331	1104.75	956.972	1217.03	981.103	975	840.056	885.728	776.169	1002.16	707.832	907.523	936.755	991.021	1038.89	951.338	787.705	834.206	926.387	648.799	960.162	730.347	931.288	1061.92	809.527	874.781	885.521	981.102	782.467	848.478	903.76	813.216
TCEA3	ENSBTAG00000038865	3126.47	-0.202155	0.0680814	-2.96932	0.00298462	0.13743	2982.63	3604.25	2538.93	2951.39	3303.91	3901.8	2354.57	4976.45	3378.87	3227.09	3039.92	3794	3719.48	4318.97	3988.11	3628.3	3276.34	2157.59	2709.74	3407.62	2609.16	2582.63	2951.49	3172.11	4025.69	3661.18	2073.77	2213.29	3829.13	2713.16	2375.28	2395.96	3266.2	2859.25	3963.07	3221.58	2030.68	2767.12	3013.79	2313.03	2944.53	2515.09
Novel	ENSBTAG00000004632	364.087	-0.193644	0.0652651	-2.96704	0.00300681	0.137892	365.836	368.789	370.159	310.795	380.359	359.594	383.796	913.874	424.035	316.655	352.136	371.099	334.532	290.9	442.228	400.472	394.74	287.613	326.448	529.544	358.222	354.55	411.717	349.03	347.129	450.876	350.497	351.7	424.857	274.186	321.817	291.613	300.69	308.869	356.811	330.239	323.932	355.057	367.588	347.96	331.855	332.831
FRAS1	ENSBTAG00000010716	79.2792	0.290746	0.0980606	2.96497	0.00302715	0.138364	133.193	37.2819	94.6272	54.0312	54.0707	55.3857	66.5864	76.2539	21.9328	85.6831	71.5276	46.3874	51.2872	66.7882	43.93	34.6698	49.3425	134.352	86.7483	35.7442	86.111	106.522	80.8627	121.95	44.9519	78.0538	77.584	87.492	36.0813	124.34	56.4283	86.6958	103.476	92.6608	90.7495	65.8721	111.504	51.8723	87.0602	127.888	92.4841	93.1926
NIPAL3	ENSBTAG00000013048	51.3972	0.200263	0.067662	2.95975	0.00307886	0.139571	47.9494	33.2514	46.6178	50.3367	55.9352	38.026	40.2293	68.042	37.7732	46.5669	57.7723	53.7117	34.9685	63.8198	43.1978	51.651	44.4083	52.7456	57.0713	42.3635	53.3888	53.2608	60.9318	43.4535	54.9412	56.9334	55.6779	50.2429	28.865	68.5464	48.493	49.9158	40.1732	48.5366	50.531	51.8194	49.6478	44.7175	72.0128	53.8819	48.9622	64.3473
CPT1A	ENSBTAG00000021999	362.7	0.206344	0.069726	2.95935	0.00308285	0.139571	264.61	312.362	294.319	349.586	300.186	228.983	343.567	300.323	272.942	211.414	232.923	346.684	428.947	241.922	284.08	280.189	414.477	434.902	406.347	341.556	421.944	373.87	371.285	403.697	526.936	362.721	518.443	427.931	377.951	412.872	298.012	580.599	316.516	428.005	377.436	270.515	392.299	347.902	432.077	471.304	348.856	366.114
TPPP	ENSBTAG00000047116	31.2103	0.288134	0.0973676	2.95924	0.003084	0.139571	30.1904	21.16	26.44	21.7048	14.9161	24.7996	23.5827	43.4061	28.0253	30.7342	25.6766	28.0766	32.6373	28.1995	18.3042	19.8113	22.2041	32.8416	29.6771	33.0965	17.2222	27.6747	30.7506	16.8207	32.4653	19.2839	34.6846	32.0515	35.1792	23.9115	25.5691	34.1529	29.2169	23.5329	30.9373	35.1318	59.4146	18.7814	63.4142	42.8458	28.5613	31.0642
FBN1	ENSBTAG00000002278	4272.61	0.29921	0.101345	2.95241	0.00315309	0.140543	3036.8	1916.49	4759.89	3950.28	4232.43	2846.99	2732.35	1650.6	3187.57	5609.45	2507.13	2745.4	4210.21	3809.9	1980.51	2683.73	3516.89	3755.88	4704.96	3158.73	4524.27	3595.63	2800.58	6495.6	3785.95	2897.17	6172.94	3349.82	2240.65	4101.62	3697.81	8427.89	4125.66	5227.24	2909.14	5013.3	8107.24	3116.81	5653.54	6701.48	7719.02	5628.17
KIAA0141	ENSBTAG00000008435	1027.01	-0.174584	0.0590747	-2.9553	0.00312361	0.140543	928.798	1114.43	894.784	1033.06	982.595	1124.25	1270.69	2125.73	1094.2	990.013	1104.09	1339.13	1081.69	1050.8	1027.96	1245.28	1277.97	966.339	1038.7	974.361	854.221	876.715	1252.23	871.874	1346.06	1034.9	1029.58	812.549	990.431	913.42	1109.17	819.67	909.375	1010.44	979.682	967.002	1102.83	1070.54	820.086	907.553	751.433	838.733
SFRP4	ENSBTAG00000015366	164.443	0.32362	0.109545	2.95424	0.00313444	0.140543	53.2771	76.5791	155.857	56.3402	68.9867	109.945	64.2743	51.618	37.7732	197.444	78.8637	126.955	104.906	227.08	79.8061	157.076	166.531	99.52	157.517	149.596	165.333	160.827	97.377	158.395	82.4118	172.637	218.148	51.1092	91.1052	145.063	123.437	244.325	142.432	150.022	204.186	235.383	647.863	311.234	195.617	202.544	226.45	156.43
Novel	ENSBTAG00000018320	10103.4	-0.231388	0.0783817	-2.95207	0.00315655	0.140543	8227.76	11858.7	9513.52	6801.46	12106.2	13302.5	8165.61	27149.9	10621.6	11007.5	10087.2	12633.2	10406.6	12436	10150.8	11981.6	11273.5	7781.47	4880.74	13114.2	7486.49	8952.52	9219.49	15636.3	10716	10291.2	7919.04	8199.12	10225.4	6006.58	8707.59	8044.32	10435.3	9574.95	9174.98	10740.7	7522.05	11014.8	9591.67	7700.57	9739.39	8449.46
Novel	ENSBTAG00000021064	45.6638	0.252283	0.0854554	2.95222	0.00315495	0.140543	45.2855	37.2819	38.2684	39.7152	55.9352	59.519	33.7556	19.9433	32.8992	54.0176	55.0212	20.7522	43.1278	51.9464	51.9838	37.5	40.7076	51.7504	31.9599	22.5056	43.0555	40.2067	37.0146	35.0432	42.4546	38.5678	60.2417	55.4405	29.7671	36.6643	55.5466	57.7972	55.999	63.2447	48.4685	49.1845	53.7173	30.4079	40.8431	50.636	56.4425	59.9095
Novel	ENSBTAG00000011330	10.2827	0.319804	0.108444	2.94902	0.00318779	0.140697	7.99157	7.05333	16.6989	6.92707	14.9161	6.61322	4.16165	7.03882	4.87396	12.1074	9.1702	7.32432	6.9937	7.42091	3.66083	14.8585	4.93425	10.9472	6.84855	10.5909	17.2222	20.3644	5.69456	1.40173	4.99466	7.34624	14.604	7.79632	9.02032	11.1587	4.40846	5.25429	8.52159	10.2956	8.24996	11.4178	31.742	8.04915	19.3467	9.73769	15.6407	13.3132
GLRX2	ENSBTAG00000015972	193.424	-0.188373	0.0638495	-2.95026	0.00317504	0.140697	200.677	228.73	227.523	151.01	169.67	276.102	217.33	122.006	190.085	200.238	242.093	278.324	219.136	132.092	249.669	283.019	193.669	191.078	175.78	221.085	148.111	224.009	219.81	154.19	164.824	221.306	143.302	168.054	196.643	200.857	221.305	128.73	164.345	189.734	180.468	187.955	144.06	214.644	170.896	189.56	171.368	150.883
Novel	ENSBTAG00000039861	89.2837	-0.319956	0.108506	-2.94874	0.00319069	0.140697	69.2602	77.5867	57.0547	62.3436	50.3417	92.5851	63.8119	62.1763	272.942	91.2712	56.8552	40.2838	94.415	57.8831	114.95	94.8113	238.078	36.8224	61.637	71.4885	79.2221	46.4727	51.251	63.0777	82.4118	89.9915	95.839	42.4466	101.028	39.8525	279.496	78.8144	63.3032	33.8285	63.9372	72.8984	119.643	50.978	45.1423	135.029	325.054	122.038
BCL2L13	ENSBTAG00000013956	3700.86	-0.204812	0.069528	-2.94575	0.00322178	0.141614	3399.97	4907.11	3362.75	3580.37	3704.77	4522.62	4770.64	8600.27	3979.59	3700.21	4256.81	5275.95	3699.67	2971.33	3623.49	3332.55	4692.47	3210.52	3718.76	3855.08	2948.44	3858.8	4059.65	2912.79	3241.53	3938.5	2983.79	3251.93	3714.57	2915.61	3436.83	3428.43	2247.26	2378.29	4165.2	3995.36	2715.98	3905.63	3393.2	2911.57	3270.95	3411.51
RAD1	ENSBTAG00000019209	78.6065	0.266898	0.0906999	2.94265	0.00325419	0.142583	67.4843	63.48	75.1451	92.3609	82.0383	65.3056	81.3833	21.1165	76.7649	67.0564	80.6978	39.063	76.9307	38.5887	62.9663	66.5095	50.5761	82.6016	114.143	27.8011	79.2221	83.5464	88.8351	49.0604	4.99466	59.6882	87.6242	84.8932	97.4195	111.587	94.341	123.476	93.7374	95.6024	119.624	64.1155	89.5288	112.688	93.5091	108.413	75.4834	94.302
Novel	ENSBTAG00000016533	165.186	0.232103	0.0789531	2.93976	0.00328465	0.143461	187.358	144.09	203.866	133.462	186.451	119.865	149.357	107.929	57.2691	122.005	124.715	106.203	143.371	256.763	96.6459	130.896	113.488	132.362	180.345	160.187	189.444	143.073	128.128	213.063	184.802	129.478	217.235	128.206	132.599	188.104	171.048	210.172	254.43	260.333	184.593	213.426	198.591	165.455	193.467	214.878	193.129	163.087
Novel	ENSBTAG00000000682	280.085	0.259436	0.0883233	2.93734	0.00331039	0.144128	324.102	150.135	252.571	320.492	238.657	202.53	243.225	57.4837	224.202	183.474	261.351	113.527	296.067	231.532	242.347	183.255	251.647	319.459	294.488	209.17	361.666	411.466	345.09	266.328	184.802	258.955	261.047	325.713	194.839	414.466	382.654	438.734	309.212	302.986	357.842	356.587	280.795	270.094	255.807	390.806	330.495	238.529
SLC4A7	ENSBTAG00000018227	299.78	0.248256	0.0845781	2.93523	0.00333297	0.144653	310.783	244.851	315.888	332.961	247.979	228.983	310.274	118.487	147.437	207.688	289.778	108.644	301.895	197.396	217.453	217.217	309.624	318.464	369.822	242.266	396.11	291.368	379.827	228.482	247.235	225.897	353.235	356.032	235.43	527.648	432.029	380.936	318.951	426.534	304.217	339.9	336.954	300.502	263.33	416.773	260.452	277.359
KEAP1	ENSBTAG00000003543	2487.57	-0.219108	0.074679	-2.934	0.00334621	0.144748	2317.55	3411.8	2518.75	2786.07	3031.69	2808.97	2848.42	7274.63	3404.46	2263.15	2642.85	3670.7	2099.28	2540.92	2821.04	2244.34	2515.23	2687.04	1874.22	2728.48	1711.89	2250.01	2436.7	2381.53	2469.86	2427.01	1772.57	2367.48	2456.23	1624.39	1869.19	1925.7	1896.66	1914.99	2466.74	2328.36	1913.48	2295.8	2024.96	2045.56	2288.98	2144.54
Novel	ENSBTAG00000006354	13.5376	0.260784	0.0889114	2.93308	0.00335621	0.144748	4.43976	2.01524	28.5273	3.23263	0	18.1864	3.69924	1.17314	14.6219	5.58803	1.83404	25.6351	4.66247	0	2.92866	7.78302	7.40138	2.9856	9.1314	5.29544	3.44444	5.22165	1.70837	8.41036	4.99466	2.75484	78.4967	9.52883	18.0406	0	15.8705	76.1873	9.73896	2.94161	7.21871	2.63488	162.78	0.89435	27.9453	46.0917	8.84039	35.5019
CYBRD1	ENSBTAG00000007898	110.995	0.267517	0.0914648	2.9248	0.00344675	0.146825	60.3807	69.5257	153.073	97.4408	177.128	87.6252	88.3194	51.618	67.017	123.868	131.134	108.644	87.4213	172.165	79.0739	107.547	119.656	106.486	82.1826	79.4316	122.278	107.566	67.7653	140.173	67.4278	88.1549	177.074	54.5742	49.6118	157.816	96.1044	147.12	149.736	180.909	103.124	95.7341	198.591	67.0763	134.352	135.029	134.646	140.898
MAP2K3	ENSBTAG00000010576	825.867	-0.236343	0.080757	-2.9266	0.00342687	0.146825	816.028	1119.46	746.581	929.613	1016.16	777.88	1167.57	1513.35	1707.11	1098.05	917.937	1455.1	641.089	753.964	741.684	675	917.771	875.776	691.704	863.157	614.832	620.332	1004.52	709.274	1418.48	655.652	569.558	723.325	771.237	577.065	795.286	859.077	745.03	641.271	760.027	629.737	834.246	585.799	709.379	696.57	667.79	561.374
WDR24	ENSBTAG00000019006	197.301	-0.19876	0.0679059	-2.92699	0.00342265	0.146825	198.901	246.867	194.821	208.274	247.979	208.316	200.684	518.527	224.202	177.886	237.508	247.806	174.843	172.165	193.292	191.038	229.443	233.872	182.628	195.931	199.777	202.6	202.726	196.242	139.85	185.493	139.651	213.099	189.427	138.687	163.995	144.493	174.084	154.435	173.249	170.389	166.849	182.447	163.372	162.295	177.488	160.868
Novel	ENSBTAG00000026993	1133.37	-0.222647	0.0761246	-2.92478	0.00344705	0.146825	1329.26	1559.79	1363.75	1327.23	1198.88	1242.46	1340.05	272.168	1540.17	1036.58	1295.75	1517.35	1226.23	1046.35	1060.91	1491.51	1625.84	981.267	1474.72	1015.4	907.61	1324.21	1247.11	1164.84	1103.82	1113.87	830.605	1069.83	1029.22	1157.32	1465.37	1106.03	841.202	997.206	954.933	974.028	1488.62	1128.67	1196.27	952.995	1148.57	789.918
PFDN6	ENSBTAG00000010723	497.358	-0.190394	0.0651828	-2.92092	0.00348999	0.147905	424.441	592.48	475.223	393.458	387.817	608.416	455.932	807.119	616.556	489.884	541.959	650.644	567.656	341.362	626.734	576.651	560.038	523.475	392.65	704.294	363.388	449.584	539.844	358.842	501.963	642.796	365.101	485.97	589.027	414.466	473.468	359.919	335.994	372.114	494.997	550.691	393.113	549.131	493.341	423.914	504.582	421.585
E2F4	ENSBTAG00000012063	521.383	-0.158988	0.0544372	-2.92057	0.00349391	0.147905	556.746	652.937	521.146	570.791	607.829	504.258	496.161	895.104	662.859	512.236	483.269	810.558	580.477	581.799	497.873	466.274	513.162	556.317	584.41	548.078	408.166	528.953	530.164	508.827	619.337	498.626	380.618	493.767	508.746	495.766	476.995	499.158	456.514	475.07	473.341	488.332	424.855	471.323	511.613	462.216	539.944	377.208
YPEL3	ENSBTAG00000009047	1195.31	-0.221779	0.0760424	-2.91652	0.00353962	0.149381	1702.2	1457.02	891.305	903.752	1180.23	1356.54	1058.45	2665.37	1235.55	1421.22	1405.79	1290.3	1049.06	1130.95	1804.79	1259.43	1001.65	1089.74	794.432	1656.15	991.998	1238.58	1175.93	1183.06	1353.55	1812.69	780.403	1332.3	1394.54	970.808	633.936	887.976	933.722	941.316	1071.46	1224.34	788.668	1451.53	995.281	813.422	1162.17	1161.58
PLCG2	ENSBTAG00000002103	56.2843	0.269121	0.0924299	2.91162	0.00359558	0.149615	51.5012	32.2438	59.142	54.493	42.8837	25.6262	40.2293	56.3106	26.8068	64.2624	40.3489	31.7387	48.9559	48.978	37.3405	38.9151	43.1747	67.6736	54.7884	21.1818	53.3888	77.8026	55.2372	88.3088	12.4866	52.342	69.3692	71.8994	43.2975	84.4874	63.4818	34.1529	64.5206	82.3651	50.531	61.4806	46.3922	51.8723	83.8358	74.6556	59.1626	74.3322
AKT1S1	ENSBTAG00000005763	739.455	-0.231362	0.0796424	-2.90501	0.00367236	0.149615	671.292	807.103	596.291	588.339	840.893	772.92	765.281	1438.27	810.296	691.053	816.148	1206.07	888.2	682.724	1014.78	723.113	716.7	772.275	646.047	712.237	521.832	582.736	619.568	1305.01	514.45	656.57	438.121	806.486	889.404	702.999	435.556	620.007	531.99	669.217	847.683	656.964	439.505	750.36	580.401	573.875	685.47	552.499
DYNLRB1	ENSBTAG00000006134	416.208	-0.170455	0.0587644	-2.90066	0.00372382	0.149615	359.62	518.924	410.515	402.232	432.566	453.832	431.887	491.545	620.212	423.759	396.153	721.445	445.266	434.865	390.245	503.066	435.448	397.085	385.802	476.59	291.055	344.107	404.883	454.16	484.482	401.288	361.45	317.916	419.445	323.603	425.857	338.902	332.342	416.238	466.123	376.788	455.783	417.662	455.723	413.527	407.338	302.876
EPT1	ENSBTAG00000007837	59.2263	0.235797	0.0811473	2.90579	0.00366326	0.149615	53.2771	45.3429	52.1841	61.8818	57.7997	52.0791	48.5526	16.4239	45.0841	56.8116	60.5233	31.7387	55.9496	72.7249	38.8048	45.283	39.474	78.6208	75.3341	34.4204	70.611	69.448	67.7653	58.8725	89.9038	59.6882	49.2886	62.3705	29.7671	95.6461	61.7184	65.6787	79.129	97.0732	71.1559	63.2372	51.2756	67.0763	73.0876	72.0589	65.9629	51.034
RBM38	ENSBTAG00000008105	782.693	-0.276359	0.0948728	-2.91295	0.00358038	0.149615	833.787	923.987	776.5	767.519	988.189	750.601	835.104	3194.45	982.103	773.011	1195.79	1375.75	623.605	1000.34	766.578	425.944	595.811	844.925	630.067	974.361	456.388	702.312	681.639	961.585	674.278	622.594	358.712	1016.99	812.731	441.566	562.519	756.618	445.557	922.195	665.153	698.244	552.637	766.458	771.719	616.071	752.113	781.043
SRP68	ENSBTAG00000009228	861.747	-0.127528	0.0438497	-2.9083	0.00363404	0.149615	910.151	988.474	812.681	855.724	949.034	763.827	878.57	1332.68	1006.47	819.578	800.558	1071.79	889.366	1049.32	909.35	849.764	842.523	911.603	780.735	978.333	864.554	789.514	900.879	971.397	1021.41	788.803	714.685	751.045	838.89	758.793	782.061	809.161	763.291	816.297	721.871	943.288	841.571	788.817	803.963	754.996	775.914	736.665
HSPB1	ENSBTAG00000011969	21727.8	-0.290636	0.10044	-2.89363	0.0038082	0.149615	16380	30882.5	21284.9	31147.8	30784.9	19158.5	29224.9	50613.8	45767.7	24881.6	21849.8	65422	16784.9	28928.2	13296.1	12316.3	23258.8	15842.6	19516.1	19485.9	11650.8	18844.4	18132.6	24415.3	21422.1	10765	15529.6	10026.1	16183.4	9481.72	35343.5	31255.2	14015.6	26043.6	16578.3	17410.4	33435.8	16564.3	16683.3	21427.5	20825.9	14621.3
DNLZ	ENSBTAG00000012880	166.287	-0.248557	0.0859198	-2.8929	0.00381703	0.149615	183.806	204.547	163.51	142.698	130.515	232.289	152.131	452.831	258.32	183.474	148.557	245.365	153.861	108.345	218.185	260.377	167.765	136.342	109.577	176.073	146.389	151.428	186.782	110.736	122.369	195.594	136.913	149.863	193.937	111.587	120.792	126.103	105.911	94.1316	183.562	148.432	131.852	156.511	177.345	105.816	199.929	149.774
Novel	ENSBTAG00000013317	215.925	0.229863	0.0793681	2.89617	0.00377752	0.149615	255.73	203.539	162.814	251.222	253.573	168.637	203.458	37.5404	159.622	183.474	212.749	89.1125	170.18	222.627	229.9	132.311	250.413	186.102	239.699	156.216	263.5	215.132	228.352	200.447	277.203	209.368	207.195	365.561	173.19	234.333	173.693	215.426	231.3	252.979	235.124	222.208	191.266	220.905	147.25	231.108	230.53	218.559
PSMB6	ENSBTAG00000013390	984.224	-0.185478	0.0638598	-2.90446	0.00367884	0.149615	839.114	1163.8	1045.07	892.207	960.221	1235.02	1074.17	1452.34	1242.86	1017.02	836.322	1463.64	970.959	745.059	1184.64	1094.58	1200.26	919.565	728.229	1347.69	616.555	1021.35	1072.29	846.643	941.493	1132.24	799.571	942.488	1092.36	636.047	924.895	769.754	743.813	647.155	912.652	1054.83	909.938	943.54	999.58	856.268	937.762	802.122
PBX1	ENSBTAG00000013801	75.1158	0.251787	0.0864134	2.91375	0.0035712	0.149615	83.4675	39.2972	64.0125	60.4964	85.7673	51.2525	62.8871	62.1763	51.1766	75.4384	75.1956	31.7387	61.7777	115.766	71.7523	46.6981	55.5103	75.6352	84.4655	93.9941	55.111	83.0242	87.6962	131.762	129.861	67.9527	61.1544	91.8233	49.6118	89.2697	51.1381	47.2886	105.911	113.252	58.7809	135.257	71.6231	43.8232	66.6387	51.9344	89.084	76.551
KERA	ENSBTAG00000014340	97.7747	0.309044	0.10605	2.91414	0.00356672	0.149615	54.1651	24.1829	37.5726	36.9444	270.353	48.7725	32.8308	0	23.1513	81.9578	35.7638	46.3874	22.1467	256.763	52.716	98.3491	22.2041	72.6496	45.657	83.4032	165.333	51.1722	52.9594	141.574	47.4492	54.1785	78.4967	89.2245	62.2402	49.4172	56.4283	147.12	46.26	133.843	111.374	108.03	107.435	93.9068	150.474	156.452	87.0439	193.042
OSER1	ENSBTAG00000016873	919.383	-0.20139	0.0694429	-2.90007	0.00373074	0.149615	990.066	1188.99	942.098	838.637	880.047	981.237	1207.8	506.795	1285.51	949.965	1043.57	1868.92	778.632	903.867	970.12	1083.96	975.748	855.872	874.332	1182.21	671.666	882.459	870.698	953.174	1081.34	871.448	617.933	878.385	1039.14	698.217	870.23	924.756	641.554	617.739	914.714	715.81	1109.34	1162.66	832.983	804.983	658.269	798.794
TAF11	ENSBTAG00000016887	364.894	-0.16905	0.0580876	-2.91026	0.00361129	0.149615	351.629	427.231	363.897	288.628	330.018	399.273	413.853	199.433	456.934	376.261	418.161	491.95	483.731	342.846	446.621	549.057	362.667	379.171	335.579	430.255	349.611	379.092	400.328	274.738	389.583	451.794	285.692	431.396	360.813	360.267	363.257	294.24	298.256	310.34	294.936	363.614	271.842	370.261	326.744	370.681	325.054	347.253
PSMD7	ENSBTAG00000018425	1389.76	-0.180598	0.0620764	-2.90928	0.00362263	0.149615	1285.75	1812.71	1518.21	1402.96	1417.03	1564.03	1429.29	1310.39	2023.91	1368.14	1420.46	2474.4	1261.2	1455.98	1498.01	1333.73	1392.69	1465.93	1387.97	1771.33	950.665	1156.6	1190.16	1414.34	2327.51	1500.47	1126.34	1352.23	1354.85	1123.84	1631.13	1195.35	1096.85	1123.7	1073.53	1118.07	1435.72	1392.5	1353.2	1364.58	1146.53	999.601
C20orf27	ENSBTAG00000018735	451.006	-0.169215	0.0581826	-2.90834	0.00363348	0.149615	464.399	520.939	457.829	443.333	456.804	556.337	446.221	873.987	497.144	466.601	501.61	540.779	481.4	445.255	446.621	562.5	487.257	416.989	356.125	507.039	378.888	474.126	496.566	382.671	412.059	404.962	422.604	370.758	484.391	291.721	346.505	367.801	379.819	363.289	445.498	488.332	349.162	472.217	438.525	414.826	514.103	432.68
SNF8	ENSBTAG00000018803	562.909	-0.146646	0.0506276	-2.89656	0.00377281	0.149615	608.247	612.633	546.89	466.423	421.379	690.255	561.36	533.778	629.96	579.293	601.565	705.576	601.458	512.043	600.376	664.387	642.686	547.36	497.662	632.805	463.277	576.992	565.47	522.844	596.861	601.474	465.504	499.83	632.324	487.795	530.778	522.802	437.036	407.413	656.903	581.431	516.825	613.524	530.96	479.094	588.226	450.431
C11orf73	ENSBTAG00000019995	1154.59	-0.190554	0.0658547	-2.89356	0.003809	0.149615	1023.81	1324.01	1324.78	1108.79	1025.48	1552.45	1085.27	861.083	1367.15	1146.48	1226.97	1628.44	1424.38	918.709	1308.38	1149.06	1210.13	1167.37	1132.29	1470.81	750.888	1146.15	1469.2	730.3	869.07	1447.21	892.672	1299.39	1219.55	1079.21	1338.41	1003.57	802.246	831.005	1069.4	1065.37	776.459	1317.38	1035.05	1006.88	1090.09	986.288
HECW2	ENSBTAG00000020696	55.2695	0.292645	0.100784	2.90368	0.003688	0.149615	50.6133	21.16	40.3557	72.0415	83.9028	20.6663	40.2293	23.4627	48.7396	32.5968	44.017	40.2838	30.306	53.4306	35.8761	26.8868	46.8754	56.7264	114.143	15.8863	37.8888	33.9407	69.4736	58.8725	97.3958	49.5871	60.2417	58.9055	23.4528	44.6349	113.738	81.4415	90.0853	55.8906	59.8122	51.8194	56.159	55.4497	74.1624	83.095	66.643	55.4718
FZD9	ENSBTAG00000020742	65.8082	-0.276889	0.0954974	-2.89944	0.00373836	0.149615	67.4843	105.8	80.0157	57.7256	82.0383	126.478	84.6202	167.759	67.017	87.5458	60.5233	108.644	58.2809	87.5667	60.0376	70.7547	69.0795	54.736	29.6771	46.3351	43.0555	54.3052	60.9318	72.8898	54.9412	93.6646	96.7518	41.5803	78.4768	65.3582	45.848	52.5429	23.13	36.7702	79.4058	56.2108	39.0671	49.1893	26.8704	68.813	62.5628	46.5963
Novel	ENSBTAG00000023169	53.228	0.306787	0.105871	2.89775	0.00375855	0.149615	23.9747	40.3048	46.6178	27.2465	29.8321	37.1994	29.1315	92.6779	24.3698	63.331	40.3489	26.8558	36.1341	28.1995	32.2153	27.5943	34.5398	103.501	36.5256	47.659	25.8333	50.65	91.113	32.2397	22.4759	103.766	118.658	100.486	27.963	30.2879	47.6114	49.9158	63.3032	61.7739	75.2809	78.1682	53.7173	51.8723	40.8431	61.672	63.2428	51.034
YIF1B	ENSBTAG00000027711	238.16	-0.22284	0.0768153	-2.90099	0.00371983	0.149615	215.772	252.912	225.435	285.857	180.857	272.795	220.567	545.509	315.589	257.049	225.587	372.32	289.073	112.798	281.884	283.726	234.377	212.973	221.437	329.641	189.444	244.895	253.977	158.395	162.326	256.2	197.155	187.112	236.332	140.281	223.95	239.07	159.475	135.314	229.968	223.087	193.708	223.588	264.405	206.439	227.13	181.947
Novel	ENSBTAG00000034598	354.114	-0.17874	0.0617843	-2.89296	0.00381631	0.149615	405.794	474.589	432.085	314.027	387.817	333.968	459.168	198.26	391.135	357.634	393.402	512.702	374.163	268.637	368.28	521.462	410.776	333.392	433.742	432.902	340.999	398.934	407.161	284.551	299.679	392.106	326.765	233.023	281.434	352.297	369.429	336.275	287.299	232.387	302.155	331.117	346.721	438.232	290.201	305.764	369.256	294
Novel	ENSBTAG00000046307	769.59	-0.313591	0.108089	-2.90122	0.00371711	0.149615	269.937	1348.19	585.158	1069.54	484.772	619.163	750.484	1819.54	918.742	630.516	1140.77	2158.23	403.304	403.697	416.603	563.915	933.807	971.315	481.682	1788.54	285.888	388.491	297.256	503.22	1523.37	966.031	932.833	865.391	869.559	374.614	1508.57	1463.32	422.427	570.673	312.467	388.206	747.973	744.994	820.086	1126.33	656.909	272.921
Novel	ENSBTAG00000047286	350.29	-0.213227	0.0735737	-2.89814	0.00375383	0.149615	377.38	463.505	304.06	273.85	423.243	381.914	250.624	708.575	413.068	370.673	338.38	532.234	357.844	224.111	336.796	499.528	461.353	289.603	392.65	435.55	308.277	272.048	316.048	347.628	462.006	362.721	316.725	257.278	403.208	304.473	310.355	336.275	300.69	188.263	371.248	331.995	336.14	336.276	390.159	253.18	380.817	240.747
ABHD16A	ENSBTAG00000000578	398.903	-0.159603	0.0552534	-2.88856	0.00387008	0.150011	386.259	450.406	401.47	414.701	371.037	430.686	398.593	734.384	601.934	398.613	415.41	424.81	413.794	328.004	582.072	388.443	404.609	360.262	269.376	415.692	320.333	371.259	439.051	335.013	367.107	422.409	435.383	382.886	493.412	376.208	352.677	310.003	329.907	363.289	380.529	339.022	317.42	423.922	392.308	357.698	383.537	337.268
ZNF333	ENSBTAG00000005882	83.78	0.205561	0.0711903	2.88749	0.00388327	0.150011	71.0361	69.5257	75.1451	84.0485	70.8513	62.8256	66.124	133.738	69.454	94.0652	90.785	52.4909	86.2557	94.9876	74.6809	57.3113	83.8823	88.5728	68.4855	70.1646	79.2221	100.778	92.8213	107.933	77.4172	71.6259	79.4095	72.7656	53.2199	81.2992	70.5353	89.323	114.433	102.956	90.7495	93.9775	101.737	49.1893	94.5839	85.6917	93.8442	108.725
MYEF2	ENSBTAG00000008771	64.9272	0.251981	0.0871763	2.89048	0.00384658	0.150011	42.6217	44.3352	70.9704	73.4269	55.9352	50.4258	66.5864	14.0776	60.9245	76.3698	71.5276	24.4144	81.5932	81.63	51.2516	41.7453	51.8096	62.6976	50.2227	42.3635	63.7221	72.5809	71.182	64.4794	62.4332	62.4431	75.7585	82.2944	47.8077	87.6756	82.879	112.967	66.9553	94.1316	77.3433	62.3589	56.159	39.3514	69.8631	88.2884	68.6831	58.8001
AMZ2	ENSBTAG00000009345	1681.84	-0.173494	0.0600447	-2.88942	0.0038595	0.150011	1664.02	2025.31	1805.57	1529.96	1780.6	2251.8	1719.69	1712.78	1925.21	1708.07	1854.21	2401.16	1782.23	1562.84	1718.39	2027.83	1899.69	1459.96	1675.61	1886.5	1431.16	1831.23	1835.36	1548.91	1685.7	1713.51	1118.12	1501.22	1823.91	1528.74	1353.4	1421.29	1365.89	1045.74	1861.4	1710.92	1070.28	1703.74	1457.45	1311.34	1651.11	1301.37
RPL26L1	ENSBTAG00000015099	102.489	-0.178413	0.0618044	-2.88674	0.00389256	0.150011	100.339	102.777	120.371	102.059	55.9352	119.038	121.613	116.141	113.32	127.593	87.1169	104.982	118.893	60.8515	128.129	145.755	94.9843	110.467	91.314	112.528	82.6665	104.433	113.322	99.5226	89.9038	114.785	87.6242	87.492	96.5174	79.7051	113.738	89.323	85.2159	88.2484	115.499	100.126	117.201	133.258	92.4343	94.131	119.685	115.381
MID2	ENSBTAG00000021968	31.2236	0.260697	0.0902907	2.8873	0.0038856	0.150011	31.0783	14.1067	48.0094	37.4062	37.2901	17.3597	29.5939	4.69255	30.4623	40.9789	36.6808	20.7522	26.8092	37.1045	27.8223	25.4717	27.1384	26.8704	36.5256	21.1818	24.1111	33.9407	22.2088	33.6414	44.9519	21.1204	33.7718	29.4527	18.0406	36.6643	26.4508	44.6615	32.869	54.4198	31.9686	21.0791	38.2532	33.9853	44.0675	40.8983	35.3616	36.6114
ZKSCAN4	ENSBTAG00000003575	15.608	0.303635	0.105288	2.88386	0.00392838	0.150968	13.3193	16.1219	16.6989	8.77429	7.45803	9.09318	8.7857	7.03882	10.9664	16.7641	7.33616	4.88288	10.4906	14.8418	13.179	21.2264	12.3356	23.8848	15.98	6.6193	37.8888	13.0541	10.8197	12.6155	4.99466	9.1828	18.255	36.3828	6.31422	11.1587	10.5803	23.6443	30.4342	16.1789	12.3749	26.3488	13.0224	8.9435	19.3467	12.3344	25.1611	31.0642
TNFAIP6	ENSBTAG00000007239	50.606	0.31438	0.109248	2.87768	0.00400617	0.151157	17.759	21.16	43.1389	27.7083	29.8321	68.6122	19.8834	3.51941	28.0253	55.8803	8.25318	40.2838	53.6184	25.2311	21.2328	42.4528	43.1747	30.8512	27.3942	59.5737	36.1666	39.1624	26.195	53.2656	14.984	31.2215	86.7115	31.1853	42.3955	33.4761	41.4395	162.883	69.3901	64.7155	57.7497	64.9938	115.574	36.6684	74.1624	121.397	70.7231	68.785
RNF115	ENSBTAG00000008131	559.862	-0.28969	0.10057	-2.88049	0.00397055	0.151157	757.423	947.162	802.244	823.398	839.028	739.027	901.228	75.0808	1139.29	519.687	548.378	1447.77	666.733	860.826	447.353	348.821	798.115	323.44	648.33	487.181	323.777	487.702	544.969	670.026	968.963	404.962	320.376	446.989	285.944	460.695	747.675	806.534	419.992	535.373	423.842	385.571	507.873	460.59	372.962	648.53	442.02	300.657
RAD23A	ENSBTAG00000015116	2412.14	-0.186678	0.0648781	-2.87736	0.00401019	0.151157	2424.11	2542.22	1974.65	2235.6	3027.96	2627.1	2081.29	5173.54	2948.75	2379.57	2254.03	3203.17	2527.06	3084.13	2602.85	2308.02	2594.18	2204.37	2250.89	2891.31	1953	2173.77	2192.41	2778.22	3326.44	2613.43	1603.71	2149.18	2548.24	2089.87	1950.3	1899.43	2420.13	2363.59	2304.83	2477.67	2077.88	2342.3	1956.17	1845.62	2083.61	1899.35
ERI3	ENSBTAG00000015559	458.821	-0.158914	0.0551795	-2.87995	0.00397741	0.151157	443.088	479.627	483.573	458.11	382.224	578.657	482.751	678.073	493.489	472.189	451.174	581.063	456.922	498.685	528.624	463.444	451.484	415.994	447.439	473.942	397.833	440.185	516.497	384.073	486.979	528.929	347.759	424.466	518.668	414.466	354.44	354.665	354.254	322.107	435.185	438.269	396.369	484.738	463.246	388.209	440.66	384.974
ACSS3	ENSBTAG00000018694	159.457	0.258321	0.0897133	2.87941	0.00398424	0.151157	192.686	163.234	200.387	133	184.586	288.502	134.098	61.0031	63.3615	161.122	161.396	100.099	129.384	154.355	119.343	177.594	112.254	166.198	107.294	150.92	167.055	139.94	143.503	126.155	129.861	143.252	326.765	209.634	149.737	140.281	139.307	149.747	153.389	150.022	142.312	187.955	224.636	135.941	328.894	151.259	149.607	336.159
RNASEK	ENSBTAG00000021932	558.995	-0.13956	0.0485024	-2.87739	0.00400986	0.151157	587.824	654.953	532.278	516.298	495.959	573.697	538.24	700.363	615.338	529.932	566.718	758.067	555.999	623.356	620.877	605.661	614.314	563.283	575.278	697.675	530.444	514.333	562.622	563.494	676.776	524.338	537.611	503.295	612.48	618.512	473.468	546.447	519.817	539.786	504.279	537.516	503.803	605.475	566.429	479.094	499.142	480.386
EHBP1	ENSBTAG00000044173	345.893	0.219801	0.0763416	2.87917	0.00398718	0.151157	340.086	271.05	301.972	307.562	352.392	296.768	281.142	57.4837	257.101	267.294	258.6	227.054	272.754	522.432	354.368	313.443	325.661	376.186	381.236	299.192	328.944	348.806	327.437	454.16	347.129	329.663	366.926	334.375	311.201	462.29	349.15	328.393	490.6	525.078	334.123	432.121	311.723	384.571	465.396	375.226	327.095	582.454
PBDC1	ENSBTAG00000003609	220.486	-0.190235	0.0662674	-2.87072	0.00409533	0.151869	218.436	301.278	268.574	244.756	173.399	233.116	268.195	83.2928	322.9	257.049	214.583	279.545	265.761	212.238	240.883	259.67	245.479	216.954	246.548	202.551	204.944	205.733	273.908	155.592	207.278	238.753	219.061	185.379	202.957	197.669	291.84	231.189	164.345	229.446	213.468	169.511	216.497	228.954	168.746	235.652	187.008	200.808
ANKRD10	ENSBTAG00000004041	1437.59	-0.242828	0.0845013	-2.87367	0.00405737	0.151869	1109.94	2278.23	1390.19	1971.44	1444.99	1804.58	2405.43	2246.56	3579.93	2049.88	1617.62	2733.19	1311.32	1347.64	932.78	1597.64	1503.71	1401.24	1237.31	1126.61	1103.94	1168.61	1290.39	1181.66	871.567	1206.62	989.424	1500.36	1437.84	1052.11	1976.75	1883.66	1016.5	1257.54	1339.59	1143.54	1620.47	1202.9	1455.3	1434.69	1028.21	1574.29
SDC4	ENSBTAG00000015127	482.533	-0.308032	0.107251	-2.87207	0.00407795	0.151869	295.688	610.617	411.907	780.45	464.262	643.962	436.511	679.247	759.12	488.953	568.552	1685.81	265.761	457.128	204.274	308.491	680.927	316.474	554.733	963.771	167.055	409.9	262.519	353.235	741.706	341.6	251.007	423.6	321.123	247.086	1132.09	930.01	194.779	350.052	342.373	268.758	337.768	454.33	477.219	923.133	294.453	166.415
PPP1R37	ENSBTAG00000018834	398.052	-0.183684	0.0639765	-2.87112	0.00409015	0.151869	408.458	476.604	339.545	396.228	369.172	396.793	473.503	1052.3	508.111	461.013	403.489	466.315	369.501	347.299	438.567	419.576	384.872	381.162	346.993	439.522	361.666	385.88	437.342	342.021	289.69	387.514	380.618	364.694	429.367	286.938	389.708	386.191	273.908	335.344	407.342	343.413	393.927	381.888	366.513	370.681	342.735	411.601
IFITM3	ENSBTAG00000019015	233.091	-0.237695	0.0827256	-2.87329	0.00406222	0.151869	141.184	272.057	191.342	229.979	208.825	266.182	160.455	442.273	316.808	288.715	173.317	333.256	265.761	289.415	209.4	285.142	357.733	159.232	175.78	214.465	172.222	152.994	194.754	241.097	189.797	235.08	337.718	129.939	355.401	186.51	349.15	215.426	248.343	238.271	184.593	159.85	273.47	205.701	173.046	256.426	360.416	259.608
UBC	ENSBTAG00000032436	8782.94	-0.242983	0.0845281	-2.87458	0.00404562	0.151869	4879.3	11506	8685.53	10338.9	10754.5	7965.63	10302.4	18204.7	9521.28	9040.5	10267	18515.9	7407.5	13492.7	8876.05	6711.79	8139.05	9392.7	8049.33	9812.45	9405.04	7522.31	7091.44	8815.46	15650.8	10218.6	6885.8	5350.87	6376.46	7471.56	10482.4	9300.1	6680.92	6309.76	7380.62	11407.3	8029.11	8304.04	6007.15	8573.71	6131.15	7036.04
TMEM219	ENSBTAG00000021785	316.063	-0.215531	0.0751402	-2.86838	0.00412576	0.152587	257.506	339.568	307.538	307.562	223.741	387.7	280.218	489.198	382.606	363.222	320.957	407.72	446.431	228.564	400.495	400.472	362.667	274.675	289.922	374.653	244.555	306.511	376.98	229.883	162.326	341.6	335.893	331.777	423.053	208.827	241.584	218.053	206.953	148.551	362.998	320.577	231.961	330.91	345.016	252.531	360.416	265.155
GLS	ENSBTAG00000007863	257.994	0.216696	0.0755784	2.86717	0.00414162	0.152762	198.901	209.585	272.749	258.149	270.353	198.397	257.56	96.1973	212.017	268.225	210.915	234.378	200.486	207.785	163.273	285.142	241.778	233.872	317.316	176.073	235.944	343.062	268.214	197.644	152.337	202.94	383.356	254.68	305.789	302.879	354.44	433.479	270.256	216.208	294.936	269.636	341.837	280.826	256.881	351.206	274.732	297.329
ATPIF1	ENSBTAG00000006342	3040.75	-0.208324	0.0726839	-2.86616	0.00415486	0.152841	3375.99	4003.27	2642.6	2625.36	3136.1	4469.71	3446.31	4662.05	2856.14	2463.39	3947.77	4005.18	2994.47	2474.13	3426.54	3283.02	3544.03	2852.24	3157.18	3595.61	2123.5	3097.48	3167.31	1952.61	3278.99	3359.07	3285	2316.37	4340.58	2531.43	2586	1965.11	2624.65	2162.08	3356.7	2837.77	2195.08	3296.58	2788.08	2216.3	2601.8	2426.34
ARHGAP42	ENSBTAG00000004423	32.968	0.26842	0.0937262	2.86387	0.00418502	0.15354	34.6301	14.1067	37.5726	26.3229	29.8321	19.8397	24.5075	29.3284	17.0589	24.2148	25.6766	13.4279	26.8092	40.0729	31.4831	24.0566	20.9706	23.8848	38.8085	23.8295	53.3888	36.5516	36.4452	51.8639	27.4706	25.7118	37.4229	36.3828	23.4528	70.1405	27.3324	36.7801	48.6948	47.0658	42.281	27.2271	24.417	33.091	38.6934	43.495	50.3222	34.3925
PLEKHH3	ENSBTAG00000019090	393.909	-0.291642	0.101886	-2.86244	0.00420392	0.153823	512.348	315.385	341.632	530.152	253.573	340.581	429.112	2099.92	492.27	366.947	432.833	369.878	444.1	246.374	781.221	451.415	298.522	239.843	162.082	409.073	332.388	385.358	381.535	201.849	199.786	436.183	318.551	496.365	641.345	325.197	217.778	325.766	276.343	191.205	405.279	461.104	198.591	337.17	340.717	235.003	377.417	493.699
RPL28	ENSBTAG00000023343	2373.08	-0.221038	0.0773357	-2.85817	0.00426092	0.155495	2129.31	2875.75	2007.35	1754.4	2737.1	2905.68	2015.16	6312.65	2545.43	2471.77	1926.66	3378.95	2122.59	2515.69	2181.85	3067.22	2908.74	1823.21	1572.88	2899.25	2016.72	2158.11	2343.88	2967.46	3006.78	2250.7	1930.47	1946.48	3026.32	1426.72	1978.52	2054.43	2233.87	1907.64	2443.02	2110.54	1669.31	2190.26	2584.94	1939.75	2237.98	1786.19
GPCPD1	ENSBTAG00000008293	349.886	0.278282	0.0974	2.8571	0.00427529	0.155607	315.223	246.867	274.836	191.649	298.321	335.621	261.259	55.1375	194.958	188.13	377.812	137.941	332.201	167.713	519.838	273.113	355.266	821.04	331.013	353.471	430.555	301.811	411.147	308.38	452.016	294.768	644.403	422.734	287.748	674.305	307.71	328.393	462.6	358.877	322.78	491.845	257.192	443.598	257.956	768.628	343.415	271.812
ANGPT1	ENSBTAG00000014051	36.8765	0.312121	0.10939	2.85328	0.00432707	0.155854	14.2072	26.1981	16.0031	8.31248	13.0515	13.2264	23.1203	1.17314	13.4034	12.1074	19.2574	8.54504	46.6247	17.8102	21.965	32.5472	44.4083	21.8944	82.1826	43.6874	67.1666	38.6402	27.3339	25.2311	9.98931	31.2215	84.886	46.7779	49.6118	114.775	45.848	10.5086	73.0422	80.8943	29.9061	36.0101	28.4864	41.1401	35.469	57.1278	42.1619	31.0642
Novel	ENSBTAG00000017191	518.33	-0.198322	0.0694697	-2.8548	0.00430639	0.155854	474.166	684.173	542.019	463.19	445.617	675.375	467.954	863.429	508.111	524.344	610.735	775.157	486.062	547.663	480.301	636.793	619.249	450.826	351.559	574.555	330.666	483.003	514.788	455.561	569.391	583.108	476.457	440.059	607.068	320.414	491.102	362.546	456.514	355.935	391.873	491.845	518.453	564.335	602.973	454.426	484.182	387.193
Novel	ENSBTAG00000018188	810.74	-0.20214	0.0708455	-2.85326	0.00432738	0.155854	847.106	886.705	759.801	824.783	719.7	1198.65	981.224	1344.42	854.162	795.363	717.11	936.292	1025.74	552.116	847.848	989.151	939.975	789.194	698.552	930.674	663.054	657.928	1035.27	416.313	719.23	873.285	976.645	816.881	776.65	790.675	890.509	662.041	693.901	513.311	684.746	821.205	531.476	778.085	697.556	569.33	746.673	738.884
MED11	ENSBTAG00000018314	60.4683	-0.226464	0.0793156	-2.85523	0.00430056	0.155854	41.7337	90.6857	63.3167	57.2638	59.6642	81.012	59.6503	114.967	87.7313	67.9877	77.0297	84.2297	61.7777	29.6836	65.8949	77.8302	56.7439	67.6736	43.3742	96.6418	48.2221	50.65	53.5289	47.6587	64.9305	55.0968	48.3759	42.4466	88.3991	62.17	70.5353	55.1701	47.4774	32.3577	48.4685	63.2372	56.159	56.3441	58.0401	54.5311	55.0824	51.034
PPP1R9A	ENSBTAG00000024426	150.379	0.267715	0.0938975	2.85114	0.00435631	0.156486	177.59	62.4724	174.643	167.173	162.212	90.1051	154.906	70.3882	91.3868	110.829	233.84	54.9324	113.065	209.27	156.684	93.3962	96.2179	181.126	184.911	107.233	161.889	216.698	142.933	189.233	142.348	151.516	111.356	193.175	84.791	224.768	132.254	178.646	223.996	254.449	163.968	165.998	121.271	91.2237	178.42	171.383	134.646	153.102
TOR3A	ENSBTAG00000014006	93.8185	-0.210701	0.0739548	-2.84904	0.00438508	0.156746	87.0193	124.945	103.672	107.139	102.548	109.945	75.8345	181.836	106.009	131.319	112.793	128.176	87.4213	108.345	106.896	123.113	81.4151	91.5584	50.2227	105.909	82.6665	102.344	90.5435	123.352	84.9091	111.112	67.5437	70.1668	62.2402	86.0815	70.5353	68.3058	99.8243	86.7776	65.9997	115.935	93.5983	80.4915	105.332	62.3212	95.8843	65.4567
PARL	ENSBTAG00000014460	251.228	-0.138895	0.048753	-2.84895	0.00438634	0.156746	249.514	301.278	238.655	251.684	242.386	300.075	258.485	137.257	319.245	276.608	269.604	311.284	335.698	241.922	267.241	281.604	271.384	206.006	285.356	260.801	242.833	209.388	251.7	196.242	302.177	247.017	274.738	208.768	267.001	221.58	275.969	254.833	293.386	220.621	248.53	209.912	215.683	253.101	259.031	240.196	244.811	255.17
RELA	ENSBTAG00000013895	408.502	-0.17292	0.060728	-2.84745	0.00440715	0.157082	389.811	490.711	403.557	500.596	417.65	373.647	349.116	748.462	453.278	458.219	342.965	773.936	451.094	532.821	388.048	365.094	362.667	371.21	458.853	440.846	377.166	359.25	339.965	455.561	519.444	353.538	445.423	377.688	377.049	396.931	426.739	409.835	398.08	398.588	340.311	365.37	428.924	351.48	386.934	398.596	386.937	348.363
STXBP2	ENSBTAG00000009178	73.9652	-0.230733	0.0810614	-2.8464	0.00442171	0.157194	101.227	82.6248	80.0157	76.1978	50.3417	86.7985	47.6277	104.409	79.2019	83.8205	51.3531	112.306	69.937	74.2091	56.3768	70.0472	92.5172	60.7072	50.2227	82.0794	51.6666	79.3691	101.363	68.6846	62.4332	92.7463	54.7651	59.7718	86.5951	49.4172	95.2227	52.5429	83.9985	66.1863	35.0623	92.2209	55.3451	71.548	82.7609	62.3212	81.6036	102.068
NUP85	ENSBTAG00000016126	308.93	-0.148988	0.0523888	-2.8439	0.00445654	0.158023	285.92	348.636	276.924	334.808	262.895	265.356	353.278	645.226	346.051	341.801	306.285	349.126	336.863	247.858	354.368	308.491	351.565	315.478	287.639	336.261	301.388	300.245	306.367	312.585	207.278	323.235	280.215	305.789	327.438	223.174	277.733	262.715	279.995	273.57	285.655	317.064	301.956	304.973	314.921	291.482	324.374	312.861
EIF3B	ENSBTAG00000007474	1337.18	-0.115002	0.0404526	-2.84287	0.00447097	0.158127	1407.4	1281.69	1135.53	1215.01	1310.75	1122.59	1265.6	1587.25	1575.51	1306.67	1243.48	1522.24	1347.45	1605.88	1592.46	1676.18	1384.06	1374.37	1289.81	1489.34	1427.72	1340.4	1452.11	1611.99	1603.28	1382.01	1141.85	1292.46	1524.43	1217.89	1125.92	1318.83	1364.67	1247.24	1120.96	1216.44	1289.22	1298.6	1330.62	1115.29	1214.53	1319.12
ST8SIA1	ENSBTAG00000000593	7.94027	0.305923	0.108747	2.81316	0.00490567	0.15818	3.55181	2.01524	7.65367	7.38888	11.187	3.30661	5.54886	2.34627	8.52943	11.1761	7.33616	7.32432	9.32494	7.42091	13.179	7.07547	2.46713	4.976	4.5657	2.64772	3.44444	12.0098	3.41674	8.41036	9.98931	6.42796	6.38927	8.66257	3.60813	17.5351	9.69861	15.7629	12.1737	17.6497	13.4062	8.78294	8.95288	8.04915	7.52372	17.5278	5.44024	5.54718
SAYSD1	ENSBTAG00000001074	38.0897	-0.241107	0.08583	-2.80912	0.00496775	0.15818	23.9747	44.3352	34.0936	37.4062	42.8837	61.1723	33.2932	85.639	63.3615	33.5282	29.3446	59.8153	45.4591	16.326	51.2516	43.8679	44.4083	32.8416	34.2428	54.2783	48.2221	28.7191	43.2787	32.2397	39.9572	30.3032	34.6846	34.6503	43.2975	22.3174	37.0311	36.7801	43.8253	17.6497	34.0311	30.7403	31.742	30.4079	36.5438	22.7213	38.7617	35.5019
C21orf91	ENSBTAG00000001395	34.8319	0.270831	0.09582	2.82646	0.0047066	0.15818	34.6301	18.1371	38.2684	36.9444	29.8321	28.9328	31.906	3.51941	21.9328	40.9789	31.1787	18.3108	27.9748	41.5571	32.2153	30.4245	28.3719	31.8464	36.5256	15.8863	51.6666	30.8077	29.6117	51.8639	39.9572	27.5484	50.2014	33.784	24.3549	35.0702	32.6226	52.5429	68.1727	66.1863	26.8124	21.9574	47.2061	33.9853	46.2171	49.9868	40.1218	55.4718
TMEM208	ENSBTAG00000002327	130.005	-0.18795	0.0663863	-2.83116	0.00463795	0.15818	109.218	171.295	150.986	131.614	145.432	189.303	137.334	156.027	151.093	148.083	149.474	205.081	141.04	114.282	151.558	171.226	139.393	139.328	120.991	182.693	105.055	119.576	117.308	113.54	149.84	132.232	103.141	125.607	152.443	117.964	122.555	73.5601	129.041	85.3068	88.687	139.649	100.923	100.167	152.624	104.518	106.765	123.147
TSPAN3	ENSBTAG00000002415	1114.08	-0.222722	0.0788242	-2.82556	0.00471986	0.15818	1048.67	1348.19	1296.95	1178.53	1126.16	1201.13	1623.97	265.129	1597.44	1123.19	1121.52	1770.04	1226.23	1628.15	1208.81	1268.63	1266.87	918.57	1262.42	1403.29	981.665	1242.75	1026.16	1562.93	1328.58	1030.31	795.007	818.613	876.775	733.287	1060.68	914.247	1057.89	1053.1	989.995	933.627	1111.79	1146.56	943.69	914.694	987.404	783.261
SCN9A	ENSBTAG00000002425	14.1249	0.299832	0.105812	2.83362	0.0046024	0.15818	14.2072	7.05333	16.6989	7.38888	14.9161	17.3597	14.3346	2.34627	8.52943	12.1074	9.1702	4.88288	5.82809	7.42091	10.9825	16.2736	8.63494	6.9664	20.5457	14.5625	27.5555	17.2314	9.1113	35.0432	4.99466	6.42796	17.3423	12.1276	8.11829	11.1587	12.3437	21.0172	15.8258	17.6497	21.6561	14.0527	19.5336	8.04915	33.3193	12.9836	14.9607	29.9548
BAG2	ENSBTAG00000005355	1208.42	-0.245633	0.0868782	-2.82732	0.00469389	0.15818	1535.27	1773.41	1662.93	1129.11	1523.3	1252.38	1550.91	2259.46	2051.94	995.601	1332.43	2952.92	959.303	1435.2	827.348	653.066	1501.25	1097.71	1182.52	1093.51	687.166	1043.29	1484.57	1274.17	1246.17	977.05	558.605	1434.52	810.025	864.003	1500.64	1397.64	748.682	1063.39	1047.74	1026.73	1085.74	1180.54	956.587	1326.92	896.28	844.28
COG1	ENSBTAG00000006087	516.513	-0.176583	0.0627602	-2.81362	0.00489871	0.15818	532.771	592.48	475.919	526.457	607.829	538.151	509.571	1333.86	569.035	501.06	497.025	610.36	509.375	466.033	599.644	466.981	582.242	520.49	378.953	626.186	466.721	507.544	479.482	487.801	564.396	578.517	506.578	492.034	514.158	446.349	441.728	501.785	482.078	366.231	470.248	463.739	373.579	541.082	478.294	419.37	478.741	461.525
KIAA1107	ENSBTAG00000006167	50.5024	0.242304	0.0858621	2.82202	0.00477224	0.15818	52.3892	31.2362	58.4462	54.0312	57.7997	40.506	44.8533	4.69255	30.4623	45.6356	37.5978	31.7387	57.1152	57.8831	31.4831	30.4245	62.9117	40.8032	47.9399	29.1249	72.3332	53.2608	36.4452	60.2743	47.4492	45.914	61.1544	51.9754	45.1016	62.17	59.955	70.933	52.3469	80.8943	52.5935	47.4279	52.0895	43.8232	51.5912	61.0229	60.5227	41.0491
CCT3	ENSBTAG00000006370	1788.65	-0.172632	0.0613623	-2.81333	0.00490318	0.15818	1521.06	2145.22	1755.47	2106.75	1974.51	1637.6	1955.51	1286.93	2951.18	1649.4	1847.8	3183.64	2052.65	2318.29	1500.21	1638.68	2166.14	1830.17	1787.47	1744.85	1450.11	1623.93	1562.02	2018.49	1957.9	1598.73	1552.59	1456.18	1730.1	1619.61	2249.2	2064.94	1368.32	1751.73	1545.84	1529.11	1836.15	1710	1804.62	2007.91	1613.71	1403.44
PTHLH	ENSBTAG00000006538	14.6663	0.301136	0.106095	2.83837	0.00453444	0.15818	6.21566	2.01524	10.4368	8.77429	1.86451	4.95992	6.93608	1.17314	6.09245	12.1074	10.0872	7.32432	15.153	2.96836	8.05383	17.6887	11.1021	5.9712	6.84855	19.8579	8.6111	8.87681	9.68075	11.2138	4.99466	15.6108	21.9061	15.5926	10.8244	7.97051	20.2789	15.7629	7.30422	7.35403	11.3437	18.4442	116.387	14.3096	29.0201	27.9147	29.9213	23.2981
ARPP21	ENSBTAG00000007732	694.979	0.258287	0.0918847	2.81099	0.00493892	0.15818	982.075	274.072	456.437	558.784	443.753	402.58	499.86	1007.73	383.825	450.768	315.455	251.468	700.536	562.505	710.201	637.5	414.477	1117.61	746.492	599.709	454.666	509.111	777.307	908.319	916.519	749.317	355.061	644.495	539.415	787.486	740.621	743.483	771.812	873.659	571.31	764.994	940.867	790.606	678.21	515.448	678.67	727.79
Novel	ENSBTAG00000007812	1690.25	-0.242345	0.0859023	-2.82117	0.00478486	0.15818	1298.19	2233.89	1299.73	1380.33	1458.04	2075.72	1549.52	4924.83	2088.49	1550.68	1725.83	2169.22	1979.22	1350.61	2267.52	1871.46	2314.16	1753.54	1136.86	1607.17	1060.89	1433.34	1788.66	1108.77	1241.17	2303.05	1426.63	1358.29	2329.05	1173.26	1484.77	930.01	1045.72	1061.92	1834.58	1726.73	1361.65	1791.38	1712.18	1395.74	1576.31	1504.39
PKDREJ	ENSBTAG00000008066	6.701	-0.304944	0.108582	-2.80843	0.00497833	0.15818	5.32771	11.0838	8.34946	13.3923	7.45803	9.09318	6.47367	0	6.09245	8.38205	7.33616	6.1036	2.33123	14.8418	14.6433	3.53774	3.70069	6.9664	11.4143	5.29544	8.6111	6.78815	7.97238	11.2138	0	7.34624	9.12752	6.0638	13.5305	3.1882	7.93523	2.62715	10.9563	4.41242	2.06249	5.26977	4.06949	5.3661	3.22445	5.19344	10.8805	6.65661
BYSL	ENSBTAG00000010101	124.92	-0.19931	0.0704421	-2.82942	0.00466323	0.15818	120.761	121.922	127.329	155.628	124.922	138.051	141.034	293.284	204.706	133.181	124.715	205.081	138.708	102.409	109.825	128.066	108.554	141.318	134.688	133.71	87.8332	131.586	112.752	116.343	114.877	123.968	88.537	121.276	120.872	103.617	125.2	126.103	90.0853	80.8943	96.937	130.866	97.6678	109.111	105.332	112.957	117.645	107.615
PODXL	ENSBTAG00000010452	585.907	0.258484	0.0911262	2.83655	0.00456033	0.15818	477.718	356.697	397.991	617.433	477.314	321.568	412.465	427.022	445.968	356.703	286.11	671.396	521.031	739.123	340.457	273.821	584.709	836.963	894.878	334.937	625.166	422.954	680.5	564.896	904.033	480.261	584.162	673.948	356.303	677.493	902.852	961.536	746.247	754.524	508.404	389.084	462.294	687.755	928.642	1101.66	629.708	494.808
DPYSL3	ENSBTAG00000010661	624.438	0.225338	0.0801862	2.81019	0.00495127	0.15818	666.852	376.85	754.235	355.128	650.713	573.697	554.424	554.894	344.833	621.203	425.497	518.806	582.809	556.568	435.639	493.161	731.503	592.144	675.724	493.8	797.388	841.208	569.456	814.403	541.92	533.521	928.269	445.256	428.465	583.441	581.035	688.312	508.86	786.881	765.184	706.149	1333.17	590.271	493.341	843.284	688.191	601.314
ATP8A1	ENSBTAG00000011156	332.55	0.275865	0.0974635	2.83044	0.00464842	0.15818	455.519	159.204	349.982	210.121	296.457	223.196	249.699	35.1941	194.958	228.178	248.512	89.1125	264.595	430.413	349.243	247.642	344.164	375.19	356.125	332.289	420.222	464.205	391.786	468.177	394.578	335.172	175.248	435.727	178.602	583.441	253.927	407.208	461.383	408.884	346.498	400.502	318.234	270.094	369.737	308.36	359.056	274.031
PIEZO2	ENSBTAG00000011171	39.6673	0.304951	0.108118	2.82055	0.00479419	0.15818	31.0783	20.1524	37.5726	40.177	123.057	32.2395	17.5714	25.809	21.9328	87.5458	14.6723	15.8694	20.9811	69.7566	22.6971	33.9623	17.2699	24.88	20.5457	25.1534	74.0554	37.0737	28.4728	39.2484	22.4759	23.8753	41.0739	38.9816	24.3549	27.0997	22.924	60.4244	47.4774	54.4198	44.3435	56.2108	68.3675	16.9927	24.7208	46.7409	61.8828	52.1435
CD7	ENSBTAG00000011359	9.46483	-0.310928	0.109503	-2.83945	0.00451912	0.15818	2.66386	22.1676	8.34946	12.4687	9.32253	9.91983	10.6353	19.9433	17.0589	11.1761	23.8425	12.2072	8.15932	11.8735	6.58949	23.3491	6.16781	1.9904	2.28285	18.534	12.0555	2.61083	6.83347	5.60691	0	8.26452	11.8658	5.19754	21.6488	4.78231	9.69861	5.25429	13.3911	16.1789	4.12498	7.02635	0	8.9435	4.29927	6.49179	6.12027	16.6415
TESK1	ENSBTAG00000011406	1253.4	-0.192889	0.0685926	-2.8121	0.00492199	0.15818	1351.46	1257.51	1238.5	1360.01	1489.74	1368.11	1336.81	2652.46	1580.38	1075.7	1235.23	1861.6	1278.68	1527.22	1401.37	1135.61	1206.42	1272.86	1104.9	1514.5	833.554	1218.21	1291.53	1593.76	1331.08	1142.34	701.907	1224.89	1279.08	864.003	1120.63	1069.25	878.941	1220.77	1349.9	1386.83	839.943	1138.51	1021.08	941.959	1224.73	1144.94
MID1IP1	ENSBTAG00000011463	1398.3	-0.290832	0.102519	-2.83687	0.00455587	0.15818	1387.87	1540.65	1223.89	1138.81	1430.08	1678.1	1263.75	6223.49	1046.68	974.18	1604.78	2467.07	721.517	1742.43	1574.16	1092.45	1440.8	2185.46	819.544	3420.86	1133.22	1595.21	630.957	1725.53	1288.62	1748.41	668.135	1690.93	896.62	954.867	1257.29	1066.62	967.809	911.9	834.277	1897.12	983.189	1823.58	863.078	1118.54	952.722	803.231
SAP30BP	ENSBTAG00000011717	251.652	-0.13787	0.0489073	-2.81901	0.00481714	0.15818	209.557	330.499	228.219	286.319	255.437	248.822	239.064	361.326	366.766	258.912	258.6	378.423	261.098	276.058	267.241	240.566	297.289	291.594	251.114	278.011	210.111	239.152	249.422	220.071	249.733	253.445	231.839	223.494	244.451	226.362	256.572	194.409	237.387	233.858	253.686	265.245	254.75	234.32	268.704	228.511	246.171	216.34
Novel	ENSBTAG00000012647	24.4874	0.306783	0.108518	2.82703	0.00469823	0.15818	29.3024	5.0381	15.3073	13.3923	16.7806	13.2264	13.8722	9.3851	7.31094	9.31338	12.8383	6.1036	19.8155	41.5571	22.6971	17.6887	19.737	38.8128	22.8285	19.8579	43.0555	56.916	17.0837	43.4535	89.9038	19.2839	17.3423	32.0515	18.9427	44.6349	14.9888	23.6443	53.5643	51.4782	24.7499	34.2535	18.7197	23.2531	19.3467	15.5803	17.6808	19.9698
JAG1	ENSBTAG00000012817	513.256	0.19884	0.0702479	2.83055	0.0046468	0.15818	570.953	400.025	421.648	480.277	490.365	470.365	485.526	663.996	320.463	474.983	344.799	428.473	529.19	658.977	378.53	401.179	461.353	457.792	509.076	267.42	568.332	400.501	453.287	442.946	422.048	352.62	780.403	512.824	552.946	454.319	523.725	525.429	592.859	582.439	603.278	393.476	619.377	556.286	612.646	685.533	569.865	784.371
NCOA1	ENSBTAG00000015007	421.467	0.216401	0.0767859	2.81824	0.00482884	0.15818	523.892	272.057	414.69	408.697	475.449	298.422	351.428	167.759	409.413	373.467	390.65	333.256	341.526	770.29	362.422	249.057	358.967	455.802	559.299	243.59	473.61	498.668	391.216	571.905	601.856	332.417	402.524	452.186	257.079	503.736	399.406	535.938	447.992	645.684	391.873	469.009	441.947	305.868	409.505	430.406	383.537	470.401
PSMD6	ENSBTAG00000015112	727.697	-0.133045	0.0473335	-2.81081	0.0049417	0.15818	713.025	768.813	695.788	726.881	803.602	901.051	849.901	598.3	895.591	729.238	808.812	1011.98	713.358	823.721	831.741	762.028	690.795	708.582	655.178	778.43	647.555	692.913	664.555	780.762	1151.27	780.538	568.645	747.58	675.622	749.228	722.987	672.55	699.987	723.637	626.997	659.599	691.814	780.768	693.257	694.622	643.309	622.393
HMOX1	ENSBTAG00000015582	279.487	-0.2973	0.105044	-2.83025	0.00465121	0.15818	150.952	562.252	372.247	327.42	288.999	331.488	245.537	857.563	203.488	271.019	531.872	1075.45	159.69	253.795	251.865	365.802	229.443	396.09	216.871	321.698	139.5	159.26	157.17	295.764	267.214	345.273	383.356	162.856	197.545	200.857	149.888	512.294	167.997	145.61	142.312	129.988	160.338	332.698	226.786	352.504	153.007	241.857
RRS1	ENSBTAG00000016716	137.037	-0.226735	0.0806764	-2.81043	0.0049476	0.15818	131.417	195.478	137.766	181.027	192.044	106.638	179.876	256.917	253.446	155.534	137.553	234.378	163.186	195.912	124.468	139.387	141.86	153.261	84.4655	107.233	99.8887	101.822	103.641	117.745	157.332	156.108	109.53	119.544	145.227	119.558	136.662	123.476	107.129	129.431	84.5621	130.866	144.06	127.892	131.128	142.819	104.045	88.7548
TPK1	ENSBTAG00000017676	40.0442	0.206724	0.0732824	2.82092	0.00478867	0.15818	36.406	28.2133	32.0063	38.3298	33.5611	46.2925	40.6917	14.0776	35.3362	27.9402	42.1829	47.6081	16.3186	34.1362	42.4656	36.0849	27.1384	45.7792	36.5256	47.659	39.611	37.0737	35.8757	37.8466	19.9786	48.6689	28.2953	42.4466	39.6894	54.1995	36.1494	34.1529	42.6079	51.4782	47.4373	39.5232	52.0895	37.5627	55.8905	35.7049	37.4017	42.1585
RING1	ENSBTAG00000018884	619.56	-0.151877	0.0535455	-2.83641	0.00456235	0.15818	563.849	565.274	600.465	623.898	671.222	635.696	623.322	1222.41	700.632	579.293	607.067	749.522	629.433	598.125	711.665	701.887	700.664	623.99	518.207	734.743	508.055	586.914	633.804	567.699	566.893	656.57	488.323	635.833	691.859	401.714	537.832	609.498	546.599	520.665	605.341	521.707	520.895	656.453	625.544	519.344	644.669	579.125
LRRC42	ENSBTAG00000019198	205.206	-0.192752	0.0685037	-2.81374	0.00489688	0.15818	251.29	232.76	208.737	253.531	177.128	178.557	218.718	114.967	321.681	258.912	156.81	351.567	244.78	188.491	215.989	198.113	183.801	190.083	248.831	194.608	186	208.344	182.226	164.002	242.241	191.002	184.376	166.321	218.292	229.551	272.443	231.189	165.562	157.376	193.874	172.146	199.405	192.285	122.529	224.616	220.33	207.464
FAM151A	ENSBTAG00000019801	95.6767	-0.299095	0.105672	-2.83042	0.00464875	0.15818	132.305	69.5257	75.1451	170.406	83.9028	76.052	215.018	268.648	177.9	103.379	113.71	87.8918	87.4213	47.4938	68.8236	37.5	152.962	70.6592	120.991	48.9828	61.9999	82.5021	124.141	39.2484	114.877	149.68	185.289	71.0331	135.305	106.805	261.862	160.256	46.26	61.7739	89.7183	104.517	64.298	76.9141	34.3942	99.9736	65.9629	56.5812
DEDD	ENSBTAG00000020154	630.823	-0.157473	0.0557089	-2.8267	0.00470301	0.15818	604.695	775.867	601.857	662.69	758.854	724.148	635.345	1051.13	777.397	642.624	690.516	886.243	602.624	748.028	691.165	576.651	593.344	633.942	623.218	667.226	440.888	560.283	608.748	644.794	884.054	549.132	464.591	620.24	656.679	498.954	572.218	457.124	608.685	570.673	640.403	628.859	533.103	611.736	539.558	557.645	570.545	473.729
SMTNL2	ENSBTAG00000020605	9155.83	-0.246361	0.0874002	-2.81877	0.00482083	0.15818	12105.4	11778.1	7620.97	9614.77	10914.8	8165.68	8981.76	24580.7	15088.6	10090.1	10320.1	17483.1	7954.17	10785.6	10164.7	6401.18	8088.47	9435.49	7293.71	7796.22	6346.38	7252.35	10410.8	12363.2	13375.7	7627.24	5124.19	9302.74	8924.7	5405.6	6189.48	9079.42	6001.63	7998.24	7236.24	8799.63	8629.76	4987.79	7583.91	5651.11	7247.08	5528.32
FAT1	ENSBTAG00000020657	353.57	0.270759	0.0953442	2.8398	0.00451417	0.15818	325.878	161.219	422.344	280.315	339.34	311.648	170.165	369.538	168.152	365.085	168.732	192.874	265.761	374.014	243.079	235.613	243.012	401.066	447.439	267.42	390.944	328.964	253.977	620.965	387.086	299.359	476.457	366.427	306.691	328.385	472.587	446.615	444.34	473.6	346.498	263.488	593.332	304.079	558.905	547.907	465.821	668.99
PDZD9	ENSBTAG00000021652	21.4827	0.309448	0.109558	2.82451	0.00473526	0.15818	12.4313	17.1295	12.5242	9.6979	9.32253	9.91983	26.3571	9.3851	8.52943	8.38205	11.9213	8.54504	13.9874	13.3576	16.1077	9.19812	11.1021	38.8128	9.1314	3.97158	22.3889	6.26598	25.6255	9.81209	34.9626	19.2839	40.1611	44.1791	9.92235	20.7233	59.955	15.7629	12.1737	20.5913	59.8122	27.2271	24.417	42.9288	6.4489	12.9836	14.2806	36.6114
RPL36	ENSBTAG00000023471	1189.04	-0.218617	0.0778235	-2.80914	0.00496733	0.15818	1145.46	1302.85	1024.2	870.502	1635.17	1397.87	1044.57	3269.53	1141.73	1216.33	1027.06	1586.94	1106.17	1133.92	1161.95	1327.36	1181.75	876.771	1020.43	1355.63	1198.66	912.745	1136.63	1379.3	1613.27	1209.38	882.632	993.597	1344.03	1071.24	1012.18	1137.55	1094.42	1057.51	1101.37	1021.46	884.708	1215.42	1215.62	879.638	1151.29	864.25
TGFBR3	ENSBTAG00000024269	421.148	0.251411	0.0894086	2.81193	0.00492449	0.15818	301.016	284.149	480.79	335.27	596.642	252.129	280.68	232.281	319.245	390.231	309.036	450.446	350.851	498.685	232.829	299.293	414.477	535.418	463.419	364.062	501.166	365.516	268.783	576.11	484.482	325.071	445.423	355.165	211.075	376.208	409.105	874.84	409.036	573.614	324.842	562.987	542.87	353.268	497.64	636.845	664.39	428.242
IMPDH2	ENSBTAG00000031837	554.982	-0.154588	0.0548914	-2.81626	0.00485869	0.15818	546.978	461.49	448.088	610.044	615.287	540.631	559.973	381.27	884.624	600.713	508.946	581.063	646.918	611.483	658.217	665.802	634.051	528.451	410.913	639.425	520.11	535.741	598.498	668.624	526.936	556.478	541.262	506.76	601.655	403.308	735.331	656.787	478.426	586.852	472.31	455.835	575.426	639.461	544.932	575.173	514.783	526.982
BANF1	ENSBTAG00000031875	2426.79	-0.187166	0.0659663	-2.8373	0.00454975	0.15818	2220.77	2913.03	2479.09	2391.69	2183.34	2655.21	2585.77	4618.64	3339.88	2174.68	2783.16	3164.11	2549.2	2077.85	2933.06	2760.85	2679.3	2200.39	1728.12	2745.69	1918.55	2422.85	2591.02	1939.99	2170.18	2390.28	1866.58	2616.1	2989.33	1748.73	2134.58	1707.65	1785.88	2006.18	2109.93	2759.6	2124.27	2645.49	2231.32	1937.8	2191.06	2287.66
FHOD1	ENSBTAG00000032427	3045.73	-0.195254	0.0691904	-2.82198	0.00477278	0.15818	3098.95	3253.6	2999.54	3498.17	3152.88	2993.31	3689.07	7262.89	4334.17	3038.03	3119.7	3291.06	2710.06	2714.57	3743.57	2610.14	3228.23	2990.58	2481.46	3432.77	2748.66	3363.79	3612.63	2754.39	2295.04	4027.58	2818.58	3717.98	3346.54	2944.31	2471.38	2721.72	1933.18	2129.73	2565.74	2825.47	2471	3047.05	2350.63	3014.14	2478.71	2177.82
Novel	ENSBTAG00000046100	365.29	-0.283333	0.100578	-2.81704	0.0048468	0.15818	408.458	446.375	190.646	154.705	484.772	579.484	191.898	1162.58	534.917	518.756	256.766	625.009	460.419	187.007	472.979	686.321	504.527	246.81	175.78	640.749	235.944	243.329	243.727	343.423	444.524	467.405	418.953	207.902	381.56	251.868	283.905	288.986	299.473	254.449	281.53	281.932	321.49	398.88	580.401	160.997	384.217	205.246
Novel	ENSBTAG00000046265	17.7125	0.272027	0.0962779	2.82543	0.00472165	0.15818	20.4229	21.16	9.74104	19.3958	22.3741	18.1864	13.4098	1.17314	18.2774	15.8328	11.9213	7.32432	18.6499	14.8418	13.9112	20.5189	13.5692	24.88	18.2628	9.26702	31	23.4974	11.3891	5.60691	19.9786	14.6925	20.9933	26.854	9.92235	17.5351	12.3437	28.8986	19.4779	13.2373	19.5936	26.3488	22.7892	20.5701	19.3467	24.0196	22.441	19.9698
RBFOX3	ENSBTAG00000006280	5.46259	-0.307295	0.109582	-2.80425	0.00504342	0.159771	10.6554	10.0762	2.78315	1.38541	1.86451	4.13326	8.32329	14.0776	7.31094	5.58803	6.41914	3.66216	6.9937	5.93673	2.1965	4.95283	6.16781	5.9712	6.84855	1.32386	10.3333	6.26598	10.2502	5.60691	0	11.0194	3.65101	4.33129	7.21626	9.56461	7.93523	5.25429	2.43474	1.47081	2.06249	6.14806	4.88339	4.47175	3.22445	3.2459	3.40015	2.21887
ADPRM	ENSBTAG00000046919	21.2704	0.243774	0.0869467	2.80372	0.00505164	0.159771	19.5349	18.1371	25.7442	18.4722	13.0515	15.7064	22.6579	9.3851	10.9664	13.0387	20.1744	13.4279	17.4843	11.8735	16.1077	16.9811	22.2041	26.8704	20.5457	7.94316	20.6666	27.1526	26.195	26.6328	19.9786	19.2839	15.5168	21.6564	22.5508	25.5056	28.2141	28.8986	25.5648	32.3577	18.5624	19.3225	27.6725	10.7322	21.4963	22.0721	19.7209	19.9698
C12orf10	ENSBTAG00000020177	163.053	-0.188631	0.0672996	-2.80286	0.00506512	0.15983	142.96	199.509	150.29	155.166	139.838	153.757	159.992	301.496	162.059	170.435	157.727	191.653	199.321	149.902	213.06	200.943	204.771	153.261	152.951	215.789	155	154.039	173.115	189.233	107.385	178.146	127.785	145.531	163.268	113.181	115.502	81.4415	142.432	100.015	181.499	150.188	200.219	165.455	178.42	135.029	150.967	148.664
WDFY2	ENSBTAG00000008053	167.152	0.183198	0.0653825	2.80194	0.00507959	0.15992	211.333	124.945	134.983	120.993	151.025	135.571	132.248	147.815	114.538	127.593	144.889	123.293	170.18	142.481	202.81	153.538	151.728	205.011	139.254	256.829	165.333	216.176	169.698	164.002	162.326	160.699	149.691	145.531	183.112	196.075	138.426	120.849	167.997	133.843	167.062	232.748	180.685	170.821	192.392	153.856	201.969	183.057
ZBP1	ENSBTAG00000012406	14.1803	-0.303649	0.108406	-2.80103	0.00509402	0.160008	8.87952	9.06857	9.04525	9.23609	11.187	26.4529	9.71051	16.4239	58.4875	11.1761	11.0042	3.66216	16.3186	10.3893	8.05383	22.6415	35.7733	11.9424	4.5657	1.32386	5.16666	6.78815	5.69456	18.2225	2.49733	17.4473	11.8658	2.59877	16.2366	7.97051	44.9663	13.1357	17.0432	10.2956	16.4999	13.1744	8.13898	11.6266	5.37409	21.4229	51.0023	23.2981
MRPS26	ENSBTAG00000000825	417.482	-0.235091	0.0839723	-2.79963	0.00511617	0.160087	391.587	572.328	400.774	408.235	481.043	555.511	438.823	1006.55	477.648	399.544	391.567	517.585	482.566	298.321	366.815	430.896	461.353	387.133	289.922	538.811	322.055	392.668	500.552	347.628	269.711	476.587	370.577	367.293	722.528	229.551	273.324	281.105	303.125	225.033	411.467	440.904	292.19	470.428	484.743	296.026	414.138	346.144
ATRN	ENSBTAG00000003848	240.938	0.192435	0.068772	2.79816	0.00513939	0.160087	228.204	178.349	293.623	271.079	277.811	196.743	208.545	140.776	201.051	215.139	237.508	140.383	268.092	281.995	243.811	152.83	198.604	260.742	262.528	173.426	268.666	292.935	264.797	257.918	289.69	222.224	227.275	272.871	159.66	275.78	250.4	225.935	315.299	291.22	246.467	267.001	234.403	188.708	267.63	238.249	272.692	257.389
PCSK5	ENSBTAG00000008101	92.4674	0.202011	0.0721996	2.79795	0.00514286	0.160087	93.2349	66.5029	113.414	94.67	100.683	90.1051	76.7593	63.3494	74.3279	108.967	73.3616	64.6981	93.2494	78.6616	60.7698	67.217	81.4151	92.5536	105.011	80.7555	75.7777	76.7583	104.21	114.942	79.9145	72.5441	100.403	87.492	70.3585	102.023	97.8678	160.256	87.6506	108.84	86.6245	121.205	126.968	67.0763	139.726	117.501	122.405	109.834
PSMB4	ENSBTAG00000021288	1858.36	-0.155149	0.0554513	-2.79793	0.00514308	0.160087	1693.32	2032.37	1873.06	1613.08	1610.93	2095.56	1949.04	2349.79	2177.44	1904.59	1760.68	2390.17	1965.23	1153.21	2289.48	2027.12	2067.45	1819.23	1554.62	2874.1	1334.72	1988.4	1982.85	1515.27	2050.31	2219.48	1682.2	1719.52	2071.97	1474.54	1859.49	1634.09	1557.02	1328.14	1610.8	1903.26	1968.01	2071.32	1813.22	1593.09	1700.76	1541.01
CAMSAP3	ENSBTAG00000011356	9.69098	-0.305374	0.109284	-2.79432	0.00520095	0.161353	5.32771	8.06095	6.2621	26.3229	11.187	9.91983	8.32329	23.4627	8.52943	15.8328	19.2574	12.2072	3.49685	23.7469	8.05383	7.07547	8.63494	6.9664	6.84855	14.5625	13.7778	14.6206	4.55565	15.419	17.4813	8.26452	2.73826	6.0638	8.11829	3.1882	10.5803	5.25429	9.73896	2.94161	9.2812	7.02635	3.25559	8.9435	3.22445	5.19344	5.44024	12.2038
Novel	ENSBTAG00000020037	12.975	0.267517	0.0957496	2.79393	0.0052072	0.161353	15.0952	17.1295	13.22	8.31248	20.5096	15.7064	7.86089	15.2508	10.9664	12.1074	11.0042	12.2072	4.66247	4.45255	6.58949	14.8585	8.63494	11.9424	0	17.2102	13.7778	18.2758	16.5142	9.81209	7.49198	7.34624	14.604	13.8601	11.7264	11.1587	7.05353	18.39	9.73896	16.1789	17.5312	14.931	11.3946	10.7322	24.7208	15.5803	11.5605	14.4227
KLHL23	ENSBTAG00000001093	388.673	0.264638	0.0947831	2.79204	0.00523769	0.161611	455.519	275.08	361.114	405.465	421.379	249.649	369.924	32.8478	338.74	321.312	401.655	104.982	370.666	287.931	537.41	375	271.384	494.614	299.053	325.67	478.777	523.209	430.509	353.235	202.284	439.856	318.551	592.52	426.661	707.781	278.615	331.02	486.948	339.756	375.373	461.983	306.84	379.205	306.323	292.78	318.254	422.695
SLC39A5	ENSBTAG00000002799	7.94232	-0.305401	0.109433	-2.79075	0.00525859	0.161611	6.21566	9.06857	6.2621	17.5486	5.59352	15.7064	11.5601	24.6359	31.6808	8.38205	6.41914	6.1036	11.6562	1.48418	13.9112	12.0283	7.40138	2.9856	2.28285	9.26702	3.44444	6.26598	9.68075	1.40173	2.49733	10.1011	16.4295	6.0638	7.21626	4.78231	14.9888	5.25429	6.08685	1.47081	6.18747	6.14806	13.0224	13.4153	3.22445	9.08851	13.6006	14.4227
CDKL5	ENSBTAG00000007428	19.8681	0.295466	0.105867	2.7909	0.00525611	0.161611	13.3193	5.0381	15.3073	18.0104	31.6966	13.2264	13.8722	16.4239	8.52943	13.0387	12.8383	7.32432	15.153	41.5571	13.179	7.07547	11.1021	30.8512	31.9599	7.94316	27.5555	30.8077	21.0699	39.2484	24.9733	10.1011	19.1678	22.5227	9.92235	12.7528	13.2254	18.39	38.9558	36.7702	13.4062	21.9574	25.2308	5.3661	16.1223	16.8787	25.1611	24.4076
AXIN1	ENSBTAG00000016577	673.846	-0.211513	0.0758021	-2.79034	0.00526535	0.161611	795.605	707.349	625.514	668.693	1040.39	724.148	759.269	1774.96	829.792	798.157	563.05	996.107	686.549	848.952	623.806	611.321	655.022	709.578	582.127	709.589	594.166	727.898	530.164	661.615	464.503	617.084	446.336	665.286	715.311	452.725	508.736	467.632	511.295	576.556	764.152	765.873	449.272	584.011	572.878	472.603	839.157	703.382
Novel	ENSBTAG00000046730	233.614	0.239516	0.0858547	2.78979	0.00527426	0.161611	261.058	119.907	244.918	223.513	281.541	175.25	227.966	356.634	168.152	171.366	247.595	131.838	198.155	244.89	194.756	86.3208	220.808	328.416	232.851	172.102	187.722	320.609	266.505	308.38	177.31	191.002	207.195	243.418	116.362	288.532	246.874	304.749	261.734	276.512	279.467	300.377	227.078	177.081	249.358	305.764	267.932	213.012
MCCC2	ENSBTAG00000044160	97.1459	0.213843	0.0766977	2.78813	0.00530134	0.16208	120.761	84.64	77.9283	83.1248	113.735	91.7584	96.6427	39.8867	70.6724	79.1638	102.706	79.3468	93.2494	100.924	75.4131	75.7076	96.2179	90.5632	116.425	56.926	117.111	104.433	96.2381	86.9071	107.385	93.6646	114.094	88.3582	46.9057	135.499	108.448	133.984	94.9548	98.544	89.7183	102.76	89.5288	65.2876	162.297	112.957	96.5643	78.7699
WDR45	ENSBTAG00000002563	518.084	-0.16088	0.057816	-2.78262	0.00539223	0.163047	542.539	666.036	439.042	495.055	432.566	637.349	649.679	855.217	572.691	497.335	727.197	578.621	535.018	362.14	565.232	592.925	678.46	507.552	449.722	548.078	368.555	457.939	569.456	486.399	481.984	630.859	638.014	427.931	541.219	483.013	505.209	436.106	399.297	405.942	573.372	517.315	386.602	575.067	442.825	540.766	434.539	439.336
MVB12A	ENSBTAG00000003914	311.898	-0.206572	0.0742245	-2.78307	0.0053848	0.163047	277.929	386.926	276.924	255.378	316.966	335.621	266.345	759.02	321.681	349.252	273.272	467.536	314.717	178.102	358.029	468.396	339.23	282.637	267.094	403.777	282.444	357.161	338.257	260.721	209.776	336.091	262.873	284.132	383.364	261.433	226.595	262.715	211.822	173.555	284.624	297.742	249.053	394.409	282.677	245.39	287.653	250.732
ETV2	ENSBTAG00000013444	25.2717	-0.293028	0.105262	-2.78381	0.00537246	0.163047	9.76747	40.3048	36.181	29.5555	24.2386	24.7996	12.9473	32.8478	18.2774	51.2236	26.5936	52.4909	34.9685	23.7469	27.8223	29.0094	41.9411	14.928	18.2628	39.7158	13.7778	21.9309	14.2364	19.6242	14.984	14.6925	25.5571	24.2552	40.5914	7.97051	19.3972	18.39	15.8258	4.41242	22.6874	29.862	18.7197	28.6192	8.59854	32.459	23.8011	33.2831
CCDC9	ENSBTAG00000014117	183.125	-0.225033	0.0808109	-2.78469	0.00535789	0.163047	174.039	173.311	231.698	211.507	240.521	211.623	220.105	605.339	277.816	205.826	193.491	195.315	143.371	163.26	238.686	171.226	198.604	179.136	132.405	255.505	134.333	161.871	174.254	120.549	159.829	179.065	200.806	155.06	165.974	98.8343	178.102	149.747	130.259	163.259	148.499	145.797	153.827	167.244	193.467	162.295	160.487	163.087
MRPS7	ENSBTAG00000016133	386.305	-0.219651	0.0789294	-2.78288	0.00538794	0.163047	398.69	671.074	372.943	409.159	449.346	415.806	416.165	733.211	497.144	392.093	402.572	511.482	493.056	230.048	517.641	476.179	466.287	365.238	228.285	338.908	272.111	283.536	439.62	298.568	424.546	414.144	343.195	362.962	410.425	314.038	330.634	281.105	221.561	163.259	334.123	396.111	289.748	336.276	461.097	364.839	363.136	316.189
bta-mir-1842	ENSBTAG00000037500	122.499	-0.272862	0.0981358	-2.78045	0.0054283	0.163778	99.4506	144.09	107.847	142.698	108.141	174.424	150.744	519.7	145	121.074	175.151	124.513	121.224	94.9876	136.915	130.896	120.889	95.5392	98.1626	97.9657	98.1665	91.901	127.558	89.7105	72.4225	112.948	100.403	116.078	186.721	113.181	76.7072	118.222	60.8685	97.0732	127.874	131.744	74.0648	109.111	91.3595	59.7245	106.085	118.71
DNTTIP1	ENSBTAG00000016743	262.152	-0.177397	0.0638407	-2.77874	0.00545705	0.164285	273.489	386.926	280.403	220.743	311.373	290.982	267.27	415.291	311.934	244.942	326.459	307.621	235.455	234.501	297.992	237.736	280.019	277.661	200.891	348.175	198.055	217.221	279.033	218.669	247.235	332.417	192.591	183.647	290.454	229.551	260.981	223.307	227.648	254.449	183.562	221.33	182.313	329.121	231.086	267.462	257.051	190.823
Novel	ENSBTAG00000001780	155.856	-0.209558	0.0754656	-2.77687	0.00548846	0.16487	127.865	180.364	171.164	181.027	206.96	195.917	176.176	431.715	218.11	132.25	179.736	214.847	144.537	139.513	191.095	164.859	156.662	164.208	105.011	194.608	113.666	135.763	163.434	114.942	124.866	184.574	156.081	141.2	138.011	140.281	135.781	94.5773	101.042	154.435	147.468	144.919	126.968	148.462	140.801	148.013	121.725	156.43
SCYL3	ENSBTAG00000014794	308.362	-0.13445	0.0485001	-2.77216	0.00556856	0.164936	339.198	338.56	322.15	339.426	281.541	296.768	295.015	240.493	389.917	306.41	310.87	511.482	287.907	344.33	327.278	340.33	314.559	328.416	299.053	342.88	289.333	264.738	280.742	333.611	269.711	284.667	219.973	268.54	274.218	377.802	368.547	380.936	293.386	376.526	286.686	309.16	264.517	347.902	290.201	325.888	286.293	262.936
Novel	ENSBTAG00000017460	59.4431	-0.214846	0.0774572	-2.77374	0.00554161	0.164936	46.1735	84.64	48.7052	49.4131	44.7482	61.9989	52.2518	49.2718	60.9245	62.3997	64.1914	68.3603	80.4276	56.3989	54.1803	125.236	54.2768	52.7456	52.5056	68.8408	74.0554	50.65	70.6125	36.4449	22.4759	86.3183	57.5034	64.103	57.73	46.229	51.1381	42.0343	49.9121	32.3577	53.6247	37.7667	69.1814	66.1819	62.3394	46.0917	69.3631	59.9095
SNX18	ENSBTAG00000027924	366.431	0.13341	0.0481153	2.77271	0.00555919	0.164936	375.604	292.21	349.982	367.597	380.359	299.248	329.233	436.407	224.202	325.037	345.717	294.193	291.404	470.486	327.278	302.123	293.588	308.512	420.045	372.005	339.277	463.16	325.159	396.689	349.626	348.028	296.645	441.791	364.421	457.507	378.246	380.936	398.08	358.877	382.592	383.815	408.577	372.944	382.635	323.941	427.059	356.129
PLA2R1	ENSBTAG00000032515	233.097	0.264616	0.0953398	2.7755	0.00551168	0.164936	312.559	136.029	210.128	188.416	244.25	214.93	165.079	55.1375	134.034	206.757	262.268	70.8017	178.339	262.7	235.757	215.802	151.728	216.954	278.508	125.767	373.722	280.403	268.783	372.859	152.337	158.862	180.725	314.451	236.332	341.138	193.972	254.833	298.256	400.059	211.405	239.774	266.959	167.244	312.772	223.967	312.814	299.548
RPS13	ENSBTAG00000040308	94.9049	-0.303399	0.109459	-2.77181	0.00557458	0.164936	56.8289	103.785	119.676	80.8158	22.3741	114.078	89.7066	292.111	126.723	79.1638	66.0254	463.874	89.7525	22.2627	84.1991	160.613	83.8823	79.616	31.9599	460.703	24.1111	106	80.8627	37.8466	17.4813	131.314	69.3692	112.613	95.6154	22.3174	60.8367	42.0343	42.6079	20.5913	69.0934	87.8294	64.298	87.6463	128.978	79.1999	115.605	83.2077
B4GALT6	ENSBTAG00000044063	35.903	0.270179	0.0974163	2.77345	0.00554656	0.164936	33.7422	42.32	41.7473	41.5624	39.1546	28.1062	29.1315	8.21196	15.8404	53.0863	23.8425	24.4144	51.2872	29.6836	24.1615	24.7642	22.2041	35.8272	31.9599	11.9147	56.8332	28.7191	27.9033	46.257	9.98931	37.6495	30.1208	45.0454	26.1589	66.9523	23.8057	28.8986	45.0427	44.1242	49.4997	39.5232	51.2756	17.887	22.5712	36.354	40.8018	56.5812
TMEM9	ENSBTAG00000048234	103.191	-0.228639	0.082433	-2.77363	0.00554341	0.164936	95.8988	141.067	97.4104	103.444	100.683	150.451	114.677	239.32	131.597	140.632	151.308	130.617	123.555	57.8831	106.896	127.359	92.5172	98.5248	52.5056	97.9657	72.3332	116.443	111.613	117.745	114.877	93.6646	69.3692	87.492	147.933	55.7936	83.7607	60.4244	81.5638	70.5987	108.281	105.395	113.132	76.0198	79.5365	64.9179	86.3638	128.695
U2AF1	ENSBTAG00000011645	569.218	-0.15336	0.0553968	-2.76838	0.00563352	0.166322	601.143	775.867	477.311	590.186	576.133	630.736	504.947	829.408	734.75	556.94	559.382	734.873	596.796	525.4	623.073	525.708	468.754	654.842	479.399	681.788	408.166	510.677	567.178	462.57	546.915	571.17	459.114	582.125	714.409	360.267	564.283	412.462	533.208	473.6	513.56	583.187	492.409	597.426	557.83	532.327	532.464	535.857
ACLY	ENSBTAG00000016740	254.763	0.164172	0.0593226	2.76744	0.00564983	0.166446	227.316	181.371	291.535	255.378	218.147	291.808	195.135	326.132	198.614	324.106	185.238	197.757	227.295	256.763	184.506	235.613	203.538	241.834	203.174	231.676	249.722	285.102	208.99	259.319	174.813	231.407	297.557	252.081	260.687	270.997	237.175	299.495	262.952	275.041	224.811	260.853	335.326	237.897	358.989	320.695	286.973	315.08
PRCC	ENSBTAG00000000608	581.83	-0.172519	0.062738	-2.74982	0.00596275	0.166831	617.127	706.341	553.152	563.864	762.583	582.79	668.638	1107.44	762.775	646.349	639.163	903.333	650.414	758.417	609.894	568.161	514.396	621.005	511.359	586.47	521.832	573.337	539.275	499.015	771.674	533.521	417.128	482.505	513.256	530.836	530.778	580.599	500.339	460.362	513.56	494.48	441.133	514.251	449.274	476.498	557.625	501.465
HIP1	ENSBTAG00000000781	249.402	0.199507	0.0722333	2.76199	0.00574511	0.166831	204.229	187.417	272.749	236.906	249.844	262.049	246	329.652	188.866	278.47	237.508	191.653	234.289	268.637	206.471	158.491	225.742	305.526	207.739	169.454	266.944	259.516	225.505	318.192	154.834	208.45	317.638	289.33	196.643	223.174	206.316	265.342	266.604	277.982	282.561	252.07	301.142	227.165	309.547	370.681	274.732	305.095
Novel	ENSBTAG00000001055	2365.85	-0.104677	0.0379613	-2.75745	0.00582532	0.166831	2473.83	2827.38	2351.07	2509.45	2608.44	2075.72	2152.03	1740.94	2977.99	2346.04	2481.46	2845.5	2281.11	2520.14	2692.17	2400	2184.64	2457.15	2164.14	2695.38	2330.16	2215.55	2488.52	2165.67	2150.2	2477.52	2095.68	2636.89	2884.7	2301.88	2292.4	2430.11	2274.05	2242.98	2199.64	2599.75	2246.36	2330.68	2326.98	2233.83	2389.63	2222.2
SACS	ENSBTAG00000001867	469.075	0.230791	0.0835816	2.76127	0.00575775	0.166831	627.782	284.149	590.724	581.874	512.739	329.008	477.202	608.858	433.783	325.037	470.431	352.788	294.901	563.989	275.294	205.896	407.076	617.024	483.964	321.698	421.944	533.131	591.095	535.46	481.984	358.129	373.316	476.441	276.924	569.094	596.905	717.211	511.295	572.144	517.685	486.575	466.364	375.627	505.164	791.35	408.018	429.352
TMEM55B	ENSBTAG00000002748	167.206	-0.182497	0.0661999	-2.75676	0.0058378	0.166831	164.271	246.867	203.866	190.264	130.515	180.21	198.372	217.03	216.891	219.796	191.657	196.536	200.486	87.5667	196.221	204.481	178.867	166.198	125.557	202.551	160.166	158.738	158.878	110.736	94.8985	191.921	219.061	173.251	197.545	133.905	194.854	207.545	122.954	125.019	146.437	152.823	165.221	187.814	193.467	177.875	146.206	170.853
ACAP2	ENSBTAG00000003378	149.748	0.241323	0.0876552	2.7531	0.00590344	0.166831	174.039	75.5714	157.248	139.003	141.703	133.918	113.752	31.6747	125.505	141.563	127.466	80.5675	153.861	227.08	101.039	84.9057	118.422	135.347	180.345	87.3748	182.555	165.526	140.656	179.421	179.808	134.069	153.342	174.118	114.558	205.639	152.533	273.223	230.083	229.446	171.187	140.527	125.34	112.688	145.1	171.383	171.368	148.664
PAPD7	ENSBTAG00000003381	362.79	-0.170029	0.0617997	-2.7513	0.00593597	0.166831	334.758	451.413	353.461	454.416	399.004	327.354	430.037	773.098	443.531	393.025	415.41	426.031	278.583	354.719	311.903	282.311	397.207	304.531	369.822	401.13	313.444	332.619	337.118	326.602	269.711	364.557	307.598	344.77	345.478	302.879	430.266	378.309	289.734	323.577	412.498	368.884	354.046	356.846	297.724	462.216	400.538	287.344
NEO1	ENSBTAG00000004990	647.222	0.194466	0.0704642	2.75979	0.00578383	0.166831	681.947	505.825	636.646	469.655	695.461	422.42	467.029	384.789	558.069	589.537	634.578	417.486	522.196	961.75	531.553	464.859	615.548	946.435	773.887	673.845	568.332	770.193	585.401	974.2	634.321	506.891	439.947	702.535	489.803	685.464	506.091	454.496	842.42	711.87	640.403	871.268	543.684	550.025	652.414	573.875	794.955	696.725
DBNDD2	ENSBTAG00000005186	1962.87	-0.203831	0.0740709	-2.75184	0.00592623	0.166831	1661.36	2213.74	2092.24	2029.17	1963.33	2236.1	1965.22	4084.86	2745.26	1993.06	2206.35	3336.23	1950.08	1534.64	2613.83	1732.78	1978.63	1707.76	1812.58	2216.14	1453.55	1807.74	2137.74	1602.17	1620.77	2023.89	1146.42	2140.52	1932.15	1415.56	1714.01	1626.2	1173.54	1169.29	2308.96	1989.34	1574.08	1959.52	1730.46	1569.72	1978.21	1413.42
NET1	ENSBTAG00000007648	1068.67	0.186733	0.067615	2.76171	0.00574994	0.166831	934.125	951.193	953.23	762.44	906.15	1029.18	946.544	652.264	698.195	1175.35	762.961	849.621	982.615	1334.28	1067.5	1169.58	948.61	1148.46	1134.58	990.248	1131.5	780.115	828.558	1218.1	1306.1	1022.96	1600.06	894.844	1382.82	1055.3	931.948	1090.27	1457.19	1220.77	1021.96	809.787	1253.4	1136.72	1596.1	977.664	1071.05	1676.36
TFPT	ENSBTAG00000007756	127.518	-0.212777	0.0770691	-2.76086	0.00576499	0.166831	99.4506	182.379	123.85	125.611	149.161	135.571	134.098	329.652	155.967	150.877	137.553	200.198	136.377	108.345	131.79	135.849	122.123	157.242	84.4655	124.443	86.111	97.1227	121.864	123.352	122.369	118.458	75.7585	101.352	157.856	78.111	106.685	118.222	81.5638	105.898	102.093	113.3	113.946	126.103	109.631	123.344	114.245	108.725
NOTCH2	ENSBTAG00000007909	355.387	0.243356	0.088074	2.76308	0.00572583	0.166831	372.052	220.669	409.124	364.364	331.882	292.635	219.18	371.885	233.95	352.046	290.695	246.585	331.035	442.286	205.007	181.132	251.647	277.661	351.559	230.352	437.444	358.205	255.116	573.306	389.583	241.508	366.014	365.561	222.802	357.079	349.15	525.429	465.035	513.311	346.498	385.571	473.689	222.693	451.423	457.022	482.141	461.525
CRYBG3	ENSBTAG00000008346	167.208	0.221761	0.0804348	2.75703	0.00583291	0.166831	152.728	155.173	141.941	153.781	184.586	142.184	170.165	26.9822	140.126	137.838	155.893	159.914	152.696	163.26	166.934	162.028	214.64	176.15	212.305	131.062	173.944	171.792	157.739	194.84	149.84	133.151	335.893	127.34	129.893	208.827	185.155	239.07	225.213	219.15	145.405	181.807	242.542	178.87	178.42	194.105	146.206	165.306
NR1H3	ENSBTAG00000010681	438.111	-0.167437	0.0607591	-2.75576	0.00585568	0.166831	407.57	516.909	442.521	448.412	436.295	450.526	436.048	832.928	466.682	397.682	444.755	583.504	427.781	517.979	497.873	468.396	509.461	472.72	367.539	553.374	261.777	420.865	398.619	469.579	449.519	434.347	404.349	421.001	603.459	353.891	407.342	354.665	410.253	325.048	432.092	394.354	282.423	447.175	451.423	354.452	420.259	335.05
ADAMTS12	ENSBTAG00000012558	127.706	0.274678	0.0995456	2.75932	0.00579212	0.166831	95.8988	57.4343	107.151	128.844	182.722	93.4118	120.225	104.409	85.2943	108.967	71.5276	112.306	69.937	136.545	49.0551	77.1227	133.225	101.51	139.254	62.2214	122.278	134.196	84.8489	190.635	242.241	45.914	113.181	89.2245	90.2032	124.34	178.983	275.85	180.171	248.566	98.9995	101.004	170.919	85.8576	161.223	226.564	173.408	157.54
TUSC2	ENSBTAG00000020962	71.2485	-0.223121	0.0810485	-2.75294	0.00590632	0.166831	67.4843	91.6934	73.7536	79.4304	65.2577	96.7184	86.9322	161.893	115.757	67.9877	77.9467	111.085	68.7714	44.5255	78.3418	71.4623	69.0795	82.6016	45.657	92.6702	67.1666	81.9799	91.113	46.257	79.9145	72.5441	59.3289	77.0969	54.1219	25.5056	66.1269	52.5429	49.9121	30.8869	67.0309	68.507	43.9505	73.3367	92.4343	55.1803	65.2829	52.1435
CHCHD10	ENSBTAG00000022032	2756.11	-0.215463	0.0781184	-2.75816	0.00581284	0.166831	2744.66	3298.95	1838.27	2798.54	2878.8	2920.56	2598.72	6293.88	3045.01	2040.56	2906.95	3133.59	2749.69	2609.19	3452.9	2477.83	3790.74	1991.4	2629.84	2618.6	2421.44	2379.51	3446.92	2464.24	3186.59	3310.4	2941.8	1946.48	3857.99	2057.99	2028.77	2758.5	2556.48	2247.39	3171.08	2162.36	1594.43	3217.87	2213.05	2392.88	2475.31	2077.97
POP7	ENSBTAG00000026248	191.656	-0.193349	0.0701573	-2.75594	0.0058524	0.166831	190.022	212.608	142.637	166.712	169.67	216.583	178.951	377.75	222.984	178.817	182.487	235.599	172.511	157.323	247.472	285.142	194.903	188.093	134.688	278.011	180.833	185.891	228.352	148.583	144.845	216.714	188.027	167.188	246.255	133.905	143.716	136.612	154.606	126.489	200.061	198.495	160.338	205.701	197.766	125.941	200.609	190.823
C14orf2	ENSBTAG00000026886	1035.92	-0.195314	0.0709885	-2.75135	0.005935	0.166831	1065.54	1249.45	805.027	742.12	736.48	1450.78	1078.33	1049.96	1257.48	1066.38	1072.91	1296.4	1198.25	648.588	1290.81	1569.34	1365.55	945.44	999.889	1008.78	974.776	967.572	1158.84	590.127	779.166	1322.32	1105.34	948.552	1327.79	1147.75	947.819	824.924	858.245	680.983	1242.65	918.696	853.779	1287.86	838.358	908.851	871.119	944.13
SORCS2	ENSBTAG00000027434	13.109	0.30189	0.109588	2.75476	0.00587348	0.166831	12.4313	2.01524	11.8284	15.7014	41.0191	9.09318	6.01127	30.5016	4.87396	16.7641	3.66808	3.66216	4.66247	4.45255	13.9112	9.90566	8.63494	8.9568	0	25.1534	8.6111	29.7634	6.83347	21.0259	17.4813	9.1828	13.6913	10.3951	9.02032	6.37641	17.6338	7.88144	6.08685	16.1789	24.7499	8.78294	20.3475	18.7814	16.1223	7.14097	6.8003	14.4227
ACOX1	ENSBTAG00000030174	411.234	0.209425	0.0761315	2.75084	0.00594431	0.166831	447.528	266.011	459.22	373.6	430.701	418.286	465.18	355.461	240.043	272.882	375.061	255.13	297.232	480.875	357.297	362.972	362.667	449.83	586.693	394.51	392.666	542.007	393.494	486.399	594.364	361.802	504.752	486.837	210.173	723.722	405.578	535.938	557.555	473.6	393.935	390.841	306.84	419.45	314.921	336.924	344.775	407.163
PTOV1	ENSBTAG00000030578	582.591	-0.229671	0.0834134	-2.75341	0.00589787	0.166831	530.107	577.366	626.905	651.606	482.907	708.441	610.375	1891.1	815.17	660.319	631.827	853.283	618.943	317.615	559.375	641.038	646.387	476.701	324.165	740.038	447.777	638.608	560.914	455.561	349.626	586.781	428.081	643.629	774.846	419.249	498.156	664.668	438.253	325.048	452.716	598.997	493.222	569.701	544.932	440.793	558.305	582.454
Novel	ENSBTAG00000033252	98.4456	-0.205383	0.0746902	-2.7498	0.00596324	0.166831	93.2349	102.777	102.281	81.7394	123.057	119.038	91.0938	153.681	109.664	103.379	99.0381	137.941	80.4276	96.4718	119.343	189.623	114.721	76.6304	61.637	121.795	111.944	85.6351	77.446	109.335	87.4065	102.847	47.4631	77.9632	109.146	68.5464	81.9973	89.323	80.3464	79.4235	103.124	103.639	65.1119	114.477	98.8832	86.3409	104.045	76.551
PARS2	ENSBTAG00000040313	16.8359	0.257059	0.0933125	2.75482	0.00587252	0.166831	18.647	13.0991	24.3526	11.0833	16.7806	6.61322	14.797	26.9822	15.8404	11.1761	16.5064	10.9865	20.9811	19.2944	14.6433	13.4434	17.2699	23.8848	11.4143	14.5625	24.1111	23.4974	17.0837	11.2138	27.4706	14.6925	21.9061	18.1914	6.31422	14.3469	15.8705	18.39	25.5648	16.1789	14.4374	22.8357	18.7197	6.26045	23.646	11.6852	12.9206	29.9548
FOXO1	ENSBTAG00000044105	478.706	0.299445	0.108903	2.74964	0.00596605	0.166831	163.383	205.554	462.699	386.069	419.514	122.345	385.184	437.58	438.657	155.534	195.325	485.846	173.677	240.437	125.2	144.34	212.173	1496.78	853.786	511.01	210.111	338.885	361.605	562.093	349.626	286.503	157.906	750.179	178.602	411.278	506.091	1035.1	467.47	433.888	430.029	318.821	602.285	444.492	873.827	669.953	626.308	404.944
CDT1	ENSBTAG00000000638	7.9522	0.294933	0.107414	2.74577	0.00603694	0.167429	2.66386	6.04572	4.87052	6.46527	9.32253	3.30661	5.08646	11.7314	6.09245	6.51937	5.50212	8.54504	8.15932	2.96836	5.85733	2.83019	3.70069	6.9664	6.84855	6.6193	15.5	16.7093	7.40293	7.00864	0	2.75484	13.6913	5.19754	9.92235	9.56461	6.17184	10.5086	6.08685	7.35403	8.24996	3.51318	15.4641	7.1548	9.67336	12.9836	11.5605	7.76605
RRP9	ENSBTAG00000000670	116.127	-0.219042	0.0797828	-2.74548	0.00604227	0.167429	110.994	111.846	116.197	140.389	102.548	115.731	111.44	279.207	151.093	146.22	122.881	200.198	134.046	48.978	132.522	120.991	120.889	135.347	93.5969	160.187	99.8887	109.655	134.392	74.2915	114.877	146.007	75.7585	123.875	129.893	79.7051	112.857	105.086	97.3896	63.2447	87.6558	122.961	118.829	111.794	112.856	94.131	100.644	65.4567
TMEM161A	ENSBTAG00000001817	766.408	-0.253515	0.0924718	-2.74154	0.00611523	0.167429	888.84	1029.79	707.617	756.436	661.9	1060.6	1045.5	2890.61	675.044	826.097	1160.03	661.63	793.785	428.929	1073.36	839.151	693.262	560.298	705.401	664.578	568.332	967.05	863.295	698.06	534.428	609.738	499.276	785.695	1115.81	594.6	465.533	436.106	472.339	576.556	854.902	606.023	429.738	880.935	844.806	816.668	665.75	602.423
COPS6	ENSBTAG00000002871	649.143	-0.132784	0.0484513	-2.74056	0.00613348	0.167429	558.522	724.478	642.213	608.197	699.19	737.374	553.037	778.963	755.464	621.203	596.063	827.648	734.339	670.85	746.077	711.793	703.131	579.206	618.653	725.476	549.388	627.12	663.416	654.607	701.749	660.244	564.081	620.24	655.777	580.253	558.111	577.972	600.163	558.906	748.684	552.447	551.009	632.306	673.91	553.75	603.187	582.454
LRRFIP1	ENSBTAG00000005354	2374.68	-0.183363	0.0668929	-2.74114	0.00612257	0.167429	2415.23	2326.59	2490.92	2363.05	3011.18	2405.56	2638.48	1942.72	3997.87	2563.04	2031.2	2949.26	2423.32	2952.04	2598.46	2048.35	3035.8	1922.73	2371.88	2339.26	2412.83	2106.94	2339.33	2769.81	3855.87	2224.99	1537.08	1806.15	2350.7	1904.95	3294.88	2172.65	2345.87	2707.75	2017.11	2074.53	3304.43	1867.4	2038.93	2019.6	1821.8	2140.1
ARSG	ENSBTAG00000010637	64.9423	0.289235	0.105523	2.74097	0.00612577	0.167429	15.9831	50.381	85.582	49.4131	42.8837	48.7725	48.5526	202.953	37.7732	32.5968	62.3574	96.4369	37.2997	32.652	50.5195	48.8208	54.2768	203.021	38.8085	66.193	32.7222	46.4727	46.6954	37.8466	119.872	56.0151	84.886	82.2944	31.5711	87.6756	52.9015	55.1701	55.999	64.7155	54.656	56.2108	42.3227	43.8232	46.2171	159.049	55.0824	58.8001
MOB2	ENSBTAG00000011249	284.415	-0.228413	0.083264	-2.74323	0.00608376	0.167429	233.531	351.659	274.141	301.558	221.876	360.421	303.8	764.886	350.925	362.291	338.38	432.135	313.551	187.007	352.172	279.481	280.019	257.757	141.537	369.357	189.444	281.969	285.297	194.84	257.225	317.725	265.611	265.075	313.907	138.687	223.068	197.036	159.475	201.5	269.155	235.383	227.078	306.762	216.038	234.354	255.691	237.419
NREP	ENSBTAG00000011338	789.602	0.266757	0.0972261	2.74368	0.00607547	0.167429	910.151	450.406	557.327	403.156	604.1	662.149	833.717	165.412	413.068	792.569	435.584	351.567	564.159	650.072	676.521	1057.78	473.688	619.014	602.673	643.396	1928.89	810.4	555.789	842.438	711.738	688.71	799.571	480.773	1049.06	849.656	853.478	824.924	1314.76	1000.15	908.527	864.242	1280.26	1276.24	573.952	875.094	697.031	1362.39
PRKCZ	ENSBTAG00000014119	201.233	-0.19961	0.0727623	-2.74332	0.00608222	0.167429	236.195	251.905	150.29	204.579	221.876	200.877	184.962	414.118	233.95	220.727	189.823	291.752	222.633	256.763	173.523	210.142	193.669	169.184	194.042	209.17	153.278	207.3	203.865	221.473	219.765	204.777	144.215	161.124	208.369	125.934	177.22	133.984	182.605	151.493	213.468	218.695	153.827	146.673	157.998	133.082	191.769	155.321
ARHGAP25	ENSBTAG00000023976	57.5855	0.226452	0.082605	2.74139	0.00611805	0.167429	47.0614	60.4572	64.7083	61.8818	46.6127	53.7324	40.2293	32.8478	51.1766	82.8891	59.6063	53.7117	58.2809	65.304	43.1978	60.1415	59.211	45.7792	38.8085	19.8579	61.9999	45.9505	35.8757	46.257	47.4492	57.8517	76.6712	32.0515	54.1219	58.9818	36.1494	49.9158	77.9116	70.5987	56.7185	53.576	86.2732	52.7667	42.9927	62.3212	59.1626	62.1284
MRPL45	ENSBTAG00000025001	786.201	-0.155068	0.0564903	-2.74504	0.00605039	0.167429	692.602	993.513	810.594	729.19	656.306	999.423	971.513	473.948	993.07	728.307	945.448	1073.01	824.091	808.879	890.314	799.529	922.705	721.52	771.604	918.759	661.332	775.937	872.407	677.034	736.712	854.919	590.551	880.984	795.592	695.028	725.632	622.634	598.946	663.334	800.246	903.765	711.347	854.999	693.257	695.92	729.672	636.816
GBGT1	ENSBTAG00000030319	46.6809	-0.24016	0.087404	-2.7477	0.00600154	0.167429	40.8458	57.4343	43.1389	86.3575	55.9352	50.4258	44.8533	105.582	52.3951	60.537	37.5978	76.9053	46.6247	35.6204	48.323	40.3302	67.846	37.8176	54.7884	51.6306	37.8888	49.6057	38.723	37.8466	69.9252	37.6495	38.3356	31.1853	40.5914	27.0997	46.7297	31.5258	47.4774	48.5366	31.9686	51.8194	39.881	42.0345	25.7956	46.0917	27.2012	43.268
PLEKHA2	ENSBTAG00000003509	90.5224	0.218941	0.0799379	2.73889	0.00616476	0.167618	73.7	59.4495	101.585	81.7394	83.9028	85.1452	63.8119	64.5226	57.2691	82.8891	67.8595	65.9189	85.0901	133.576	66.6271	81.3679	114.721	92.5536	89.0312	63.5453	89.5554	84.0686	85.4184	152.788	107.385	87.2366	132.349	80.5619	64.9463	100.428	89.0509	128.73	143.65	122.077	74.2496	95.7341	94.4122	71.548	98.8832	135.679	91.8041	94.302
FAM98C	ENSBTAG00000039593	97.4719	-0.254856	0.0930296	-2.73952	0.00615291	0.167618	100.339	114.869	105.064	73.8888	80.1738	113.251	83.2329	249.878	203.488	141.563	64.1914	124.513	118.893	59.3673	155.219	105.425	91.2837	63.6928	73.0512	141.653	92.9999	145.684	93.9602	119.147	62.4332	50.5054	60.2417	123.875	109.146	66.9523	58.1917	68.3058	68.1727	70.5987	72.1871	100.126	55.3451	84.0689	85.9854	42.8458	99.9644	93.1926
RAB26	ENSBTAG00000000279	20.9408	-0.2814	0.102832	-2.73651	0.0062095	0.16817	16.8711	23.1752	37.5726	19.3958	41.0191	34.7194	35.6052	75.0808	26.8068	25.1461	33.0127	17.0901	6.9937	19.2944	18.3042	36.7925	18.5034	22.8896	9.1314	23.8295	10.3333	27.1526	16.5142	16.8207	14.984	22.0387	20.0806	6.93006	22.5508	7.97051	16.7521	15.7629	13.3911	17.6497	19.5936	10.5395	14.6502	21.4644	12.8978	12.3344	22.441	9.98492
DIRAS3	ENSBTAG00000012182	13.1775	-0.277998	0.101572	-2.73696	0.00620089	0.16817	15.9831	17.1295	9.04525	40.6388	14.9161	13.2264	20.3458	48.0986	53.6136	3.72535	18.3404	10.9865	15.153	8.90509	16.8398	36.7925	8.63494	0.9952	4.5657	1.32386	24.1111	4.17732	29.6117	2.80345	7.49198	0.91828	7.30202	37.2491	18.9427	1.5941	55.5466	18.39	6.08685	26.4745	6.18747	6.14806	8.13898	6.26045	6.4489	6.49179	7.48033	35.5019
ZNF551	ENSBTAG00000003447	133.535	0.181446	0.066377	2.73357	0.00626514	0.168734	121.649	123.937	169.077	149.625	115.599	97.545	140.571	77.4271	121.849	112.692	156.81	98.8783	135.212	90.5351	166.934	113.208	124.59	149.28	114.143	124.443	155	150.906	80.2933	133.164	107.385	113.867	133.262	183.647	109.146	162.598	145.479	162.883	111.998	107.369	127.874	211.669	144.874	121.632	140.801	140.223	110.845	186.385
FOXS1	ENSBTAG00000009206	113.798	-0.234649	0.0858603	-2.73291	0.00627773	0.168734	105.666	139.051	129.417	139.003	91.3608	122.345	93.8683	275.687	134.034	120.143	184.321	92.7747	124.721	78.6616	106.896	97.6415	161.597	127.386	68.4855	128.414	65.4443	88.7681	186.782	109.335	62.4332	116.622	122.309	98.7533	183.112	89.2697	100.513	86.6958	92.5201	95.6024	78.3746	83.438	79.762	130.575	84.9106	107.764	138.046	120.928
PTRHD1	ENSBTAG00000015012	32.3704	-0.241714	0.0883921	-2.73457	0.00624618	0.168734	20.4229	38.2895	49.401	29.5555	44.7482	47.1192	30.9812	48.0986	46.3026	22.3521	31.1787	53.7117	34.9685	60.8515	35.8761	48.8208	38.2404	24.88	20.5457	31.7727	34.4444	20.3644	27.9033	28.0345	19.9786	35.8129	26.4698	29.4527	50.5138	23.9115	19.3972	15.7629	27.9995	35.2993	28.8748	41.2798	25.2308	42.9288	40.8431	27.9147	31.9614	35.5019
B3GAT3	ENSBTAG00000016950	835.712	-0.217451	0.0796172	-2.73121	0.0063103	0.168734	790.277	986.459	800.852	883.432	924.795	1136.65	813.371	2243.04	1074.71	868.007	1043.57	1214.62	870.716	618.904	910.082	1118.63	872.129	751.376	611.804	807.555	630.332	792.124	868.42	641.991	616.84	878.794	597.853	767.504	1035.53	527.648	536.95	669.922	587.989	505.957	829.121	918.696	508.686	872.886	767.42	680.34	877.919	737.775
Novel	ENSBTAG00000018506	332.739	-0.158115	0.0578987	-2.7309	0.00631619	0.168734	312.559	401.032	334.674	245.68	322.56	357.114	318.597	375.404	353.362	318.518	414.493	384.527	305.392	388.856	387.316	443.632	370.069	309.507	315.033	407.749	270.388	333.141	343.951	329.406	417.054	323.235	241.879	304.056	369.833	239.115	266.271	223.307	262.952	288.278	311.436	339.9	259.634	428.394	306.323	297.324	331.175	242.966
HBEGF	ENSBTAG00000021766	276.272	-0.263398	0.0963867	-2.73272	0.00628138	0.168734	290.36	462.497	273.445	268.77	285.27	266.182	354.202	167.759	367.984	356.703	245.761	921.643	187.664	424.476	296.527	572.406	344.164	116.438	289.922	248.886	239.389	330.53	152.045	368.654	307.171	195.594	220.886	220.029	228.214	186.51	317.409	283.732	204.518	230.917	199.03	189.712	415.088	313.023	180.569	249.285	216.25	393.85
SHISA4	ENSBTAG00000030805	3604.53	-0.241117	0.0882897	-2.73098	0.00631465	0.168734	3427.49	4332.76	3887.37	3713.83	4329.38	4584.62	3457.4	10524.2	4256.19	3946.08	4487.9	4825.51	2987.48	3389.87	3716.48	4277.12	3900.53	2817.41	2734.86	4129.12	2312.94	3950.7	3890.52	3732.8	3026.76	3582.21	1431.2	3085.61	4645.46	2148.85	2333.84	2411.72	2524.82	2632.74	4079.6	4543.42	1530.94	3408.37	2993.37	2339.64	3785.05	3170.77
RXRB	ENSBTAG00000000602	579.03	-0.169005	0.0620321	-2.72447	0.00644047	0.168901	577.169	658.983	587.245	570.791	516.468	569.564	545.176	1251.74	683.573	653.8	618.071	830.089	615.446	382.919	718.987	684.198	594.577	629.962	456.57	724.152	454.666	553.495	617.86	455.561	501.963	618.003	521.182	579.526	712.605	422.437	502.564	480.768	452.861	420.651	567.185	573.526	528.22	571.49	509.463	503.763	509.343	606.861
PSMB2	ENSBTAG00000002377	628.105	-0.167264	0.0613282	-2.72736	0.00638435	0.168901	603.807	746.646	571.938	585.107	464.262	784.493	653.379	830.581	671.388	571.842	643.748	941.175	651.58	569.926	702.879	608.491	725.335	618.019	584.41	991.572	466.721	628.165	590.526	569.101	951.482	675.854	586.9	542.277	598.047	562.718	585.443	551.701	499.121	511.841	482.622	562.108	699.139	626.045	645.965	559.593	565.105	502.574
CHTOP	ENSBTAG00000005166	1581.48	-0.128094	0.0470309	-2.72362	0.00645717	0.168901	1677.34	1913.47	1660.85	1758.55	1728.4	1728.53	1868.12	2203.15	1870.38	1470.58	1635.96	2522.01	1558.43	1543.55	1586.6	1613.92	1613.5	1654.02	1435.91	1756.76	1370.89	1403.06	1415.67	1443.78	1715.66	1447.21	1501.48	1556.66	1538.87	1367.74	1786.31	1681.37	1258.76	1382.56	1460.24	1501	1896.38	1663.49	1334.92	1649.56	1272.34	1454.47
GPM6B	ENSBTAG00000009260	211.246	0.22908	0.0841011	2.72386	0.00645229	0.168901	160.719	246.867	274.836	202.27	255.437	214.93	191.898	100.89	104.79	198.375	205.412	207.522	153.861	325.036	114.218	147.877	161.597	227.901	260.245	149.596	194.611	197.378	124.141	277.542	234.749	110.194	277.477	218.297	183.112	285.344	217.778	278.478	202.083	252.979	176.343	188.833	273.47	206.595	345.016	301.868	214.89	267.374
PSMC4	ENSBTAG00000009414	848.817	-0.168496	0.0617505	-2.72865	0.00635932	0.168901	792.941	1012.66	814.768	864.96	831.57	892.785	921.111	1289.28	1208.74	727.375	884.924	1292.74	796.117	805.911	927.654	733.727	907.902	765.309	598.107	1145.14	573.499	828.676	838.239	876.079	1263.65	849.409	656.269	771.835	881.285	623.294	881.692	630.515	684.162	792.764	750.746	808.909	980.748	869.309	766.345	741.363	761.634	727.79
UBTD1	ENSBTAG00000012719	236.126	-0.241126	0.0883728	-2.72851	0.00636211	0.168901	208.669	272.057	215.694	219.819	281.541	413.326	266.808	456.35	305.841	238.423	208.164	513.923	145.702	207.785	194.024	525	277.552	159.232	155.234	364.062	156.722	229.753	215.254	193.438	194.792	203.858	201.718	221.762	275.12	133.905	177.22	246.952	146.084	166.201	244.405	221.33	170.919	260.256	183.794	149.96	165.247	245.185
Novel	ENSBTAG00000015663	605.008	-0.226907	0.0832759	-2.72476	0.00643488	0.168901	598.48	715.41	502.359	749.509	624.61	423.246	722.277	1537.98	1036.94	651.006	643.748	949.72	697.039	779.196	481.765	448.585	719.167	622.995	458.853	505.715	351.333	742.519	527.886	640.589	347.129	495.871	385.182	437.46	699.075	315.632	616.302	591.108	469.905	697.162	681.653	583.187	598.215	853.21	466.471	578.419	533.144	683.412
FAF2	ENSBTAG00000017744	110.089	0.15389	0.0564094	2.72809	0.00637032	0.168901	93.2349	82.6248	95.323	120.993	141.703	99.1983	91.5562	51.618	99.9162	100.585	90.785	106.203	100.243	112.798	98.1103	96.2264	117.188	115.443	116.425	109.88	101.611	115.921	96.2381	145.78	144.845	95.5012	87.6242	116.945	96.5174	117.964	101.395	147.12	130.259	125.019	117.562	108.03	140.804	106.428	122.529	108.413	116.965	105.396
SPRED2	ENSBTAG00000019456	80.8463	0.190877	0.0700825	2.7236	0.00645746	0.168901	80.8036	56.4267	78.6241	72.0415	76.4448	72.7454	67.9736	119.66	59.706	87.5458	86.1999	70.8017	78.0963	92.0193	46.8586	73.5849	81.4151	70.6592	91.314	50.3067	113.666	72.0588	81.4322	92.514	62.4332	66.1162	94.9263	69.3006	55.024	76.5169	81.9973	99.8316	101.042	92.6608	101.062	79.9248	131.038	53.661	93.5091	98.6753	92.4841	93.1926
LTBP1	ENSBTAG00000019839	538.497	0.193399	0.0709445	2.72606	0.00640945	0.168901	643.765	409.093	435.564	569.405	587.32	414.153	454.544	253.398	421.598	670.564	397.987	396.734	549.006	725.765	391.709	582.311	420.645	528.451	664.31	484.533	625.166	436.53	369.007	719.086	564.396	435.265	728.376	594.252	382.462	594.6	473.468	614.752	614.772	576.556	380.529	666.625	663.327	506.202	493.341	566.734	675.95	726.68
ROMO1	ENSBTAG00000027361	717.049	-0.2363	0.086692	-2.72574	0.00641579	0.168901	607.359	777.882	624.818	601.732	686.138	950.651	693.608	2082.32	934.582	751.59	706.105	1024.18	758.817	375.498	923.261	907.783	812.918	669.77	445.156	908.168	528.721	702.834	749.404	447.151	566.893	805.332	538.524	711.197	872.265	447.943	525.488	462.378	475.991	366.231	656.903	691.218	502.175	813.859	773.868	502.465	774.554	548.061
NT5M	ENSBTAG00000030820	350.445	-0.223602	0.0821308	-2.72251	0.00647872	0.169135	325.878	417.154	414.69	376.371	344.934	493.512	381.484	734.384	415.505	399.544	433.75	520.027	357.844	271.605	349.975	464.859	410.776	263.728	301.336	411.721	241.111	303.378	439.62	207.456	279.701	375.577	340.457	254.68	370.735	221.58	280.378	249.579	227.648	214.738	332.061	411.042	227.892	388.148	295.575	264.865	318.254	327.283
Novel	ENSBTAG00000001659	1796.81	-0.148474	0.0548557	-2.70663	0.0067969	0.169451	1865.59	2117.01	1659.46	1647.26	1961.46	2102.18	1833.9	2915.25	2047.06	1725.77	1891.81	2410.92	1796.22	1871.55	1935.12	1705.19	1988.5	1801.31	1661.92	1920.92	1326.11	1900.68	1933.3	1938.59	2354.98	1747.49	1291.54	1803.55	1958.31	1372.52	1438.04	1439.68	1553.36	1516.4	1983.08	1734.63	1320.96	1741.3	1725.08	1528.82	1768.76	1489.97
DDR2	ENSBTAG00000004885	280.778	0.261373	0.0964656	2.7095	0.0067385	0.169451	256.618	101.77	275.532	258.611	287.134	208.316	205.308	119.66	169.37	303.616	217.334	106.203	292.57	405.182	205.739	174.057	246.713	230.886	285.356	205.198	297.944	320.609	231.199	517.237	372.102	232.325	269.262	246.883	179.504	341.138	208.961	370.428	480.861	475.07	271.217	303.012	347.535	156.511	419.179	319.396	440.66	276.249
SLC35B1	ENSBTAG00000006881	542.191	-0.141262	0.0521502	-2.70876	0.00675358	0.169451	601.143	573.335	537.844	527.381	568.675	619.989	535.928	442.273	640.926	487.09	552.963	721.445	630.599	556.568	667.735	607.783	527.965	544.374	511.359	559.993	432.277	586.391	574.012	556.486	651.803	554.641	442.685	550.073	585.419	478.231	503.446	422.971	473.557	389.764	556.872	562.987	476.944	585.799	548.157	460.917	631.748	452.65
FIS1	ENSBTAG00000007900	1490.84	-0.184119	0.0679095	-2.71124	0.00670318	0.169451	1240.47	1825.81	1578.05	1293.52	1560.59	1737.62	1356.7	2956.31	1646.18	1386.76	1525.92	1938.5	1536.28	1487.15	1686.91	1897.64	1766.46	1301.72	1200.78	1879.88	1157.33	1365.98	1414.53	1474.62	1982.88	1541.79	1323.49	1139.99	1758.06	1012.25	1210.56	1245.27	1217.37	1007.5	1653.09	1448.31	1284.33	1360.31	1566.01	1058.16	1388.62	1222.6
ILKAP	ENSBTAG00000010176	450.935	-0.144415	0.0533576	-2.70654	0.00679875	0.169451	405.794	436.299	525.32	407.312	344.934	498.472	437.435	786.002	543.447	494.541	488.772	404.058	517.534	420.023	566.697	573.821	413.244	453.811	328.731	553.374	396.11	517.466	441.898	379.868	327.15	516.992	490.148	457.384	581.811	336.356	449.663	409.835	395.645	445.654	457.873	469.009	443.575	490.104	414.879	397.298	420.259	416.038
SERTAD1	ENSBTAG00000010493	196.318	-0.222291	0.0818406	-2.71615	0.00660457	0.169451	150.064	224.699	167.685	237.368	139.838	198.397	159.067	370.711	212.017	185.336	158.644	399.175	191.161	139.513	167.666	288.679	297.289	226.906	164.365	272.715	163.611	218.265	237.463	134.566	157.332	183.656	198.98	183.647	290.454	161.004	250.4	178.646	157.041	80.8943	211.405	204.643	201.847	196.757	152.624	203.193	170.688	209.683
UCK1	ENSBTAG00000010810	112.061	-0.190917	0.0702717	-2.71684	0.00659089	0.169451	77.2518	124.945	142.637	118.222	111.87	123.998	118.838	227.589	164.496	135.044	91.702	120.851	114.23	89.0509	124.468	165.566	91.2837	140.323	91.314	144.301	113.666	89.2902	128.128	72.8898	72.4225	126.723	112.269	110.881	102.832	105.211	104.04	115.594	97.3896	69.1279	123.749	113.3	125.34	110.899	94.5839	94.7802	107.445	107.615
EML4	ENSBTAG00000010935	148.13	0.215779	0.0796238	2.70998	0.00672877	0.169451	166.047	97.7391	154.465	163.941	143.567	123.998	143.808	37.5404	119.412	128.525	152.225	86.6711	106.071	227.08	146.433	121.698	103.619	152.266	196.325	112.528	177.389	140.985	152.045	166.806	134.856	134.987	175.248	205.303	107.342	180.134	111.093	131.357	255.648	226.504	154.687	176.537	124.526	139.519	163.372	126.59	157.767	196.37
ARID3B	ENSBTAG00000011828	47.8268	-0.210708	0.0776011	-2.71527	0.00662225	0.169451	58.6048	47.3581	43.8347	53.5693	31.6966	57.8657	36.9924	109.102	56.0506	47.4983	49.5191	79.3468	62.9433	34.1362	51.9838	45.283	45.6418	38.8128	22.8285	62.2214	37.8888	50.65	52.3899	57.4708	39.9572	42.2409	43.8121	35.5165	42.3955	35.0702	44.9663	49.9158	59.6511	26.4745	64.9684	56.2108	48.02	49.1893	46.2171	41.5475	48.2821	27.7359
FAM131A	ENSBTAG00000012273	197.426	-0.223829	0.0825317	-2.71204	0.00668711	0.169451	182.03	223.691	193.429	266.461	244.25	175.25	258.485	523.219	357.018	260.775	177.902	233.157	181.836	187.007	194.024	166.981	222.041	165.203	180.345	229.028	156.722	220.354	234.046	149.985	162.326	171.718	124.134	161.124	217.39	106.805	174.575	228.562	142.432	141.197	205.218	189.712	153.827	162.772	206.365	182.419	192.449	169.744
TXNDC11	ENSBTAG00000014823	232.036	-0.120381	0.0442711	-2.71918	0.00654449	0.169451	265.498	242.836	248.396	216.586	216.283	288.502	218.255	292.111	241.261	239.354	198.993	272.221	258.767	228.564	183.774	229.245	228.209	213.968	246.548	259.477	242.833	217.743	218.671	234.088	297.182	205.695	210.846	220.029	253.471	243.898	266.271	275.85	236.17	233.858	179.437	218.695	245.797	253.101	224.637	277.2	255.011	224.106
FAM63A	ENSBTAG00000015329	444.058	-0.123255	0.0454466	-2.71208	0.00668634	0.169451	481.27	534.038	380.596	488.128	495.959	423.246	525.755	590.088	515.421	449.836	590.561	532.234	428.947	473.454	505.927	495.283	468.754	416.989	447.439	493.8	363.388	422.954	471.51	435.937	444.524	503.218	535.786	423.6	437.486	435.19	369.429	391.445	339.646	380.939	411.467	428.608	448.458	405.141	390.159	416.773	352.936	448.212
RPL18	ENSBTAG00000015388	4010.56	-0.175561	0.0648604	-2.70675	0.00679462	0.169451	3474.56	4668.3	3417.02	3377.18	3566.8	4698.69	3643.75	7786.11	4208.67	4324.2	3586.46	5421.22	4284.81	3379.48	4073.77	5445.99	4784.99	3420.5	2983.69	4887.69	3270.49	3579.44	3619.46	4015.95	4312.88	3882.49	3738.63	3265.79	5360.78	3000.1	3585.84	3530.89	3374.55	2722.46	3949.67	3865.37	3830.21	4138.16	4297.12	3456.88	4010.14	3492.5
MEPCE	ENSBTAG00000016763	340.254	-0.163822	0.0604279	-2.71104	0.00670735	0.169451	368.5	410.101	333.283	418.857	346.798	336.448	300.101	601.82	355.799	334.351	315.455	494.392	300.729	451.191	328.01	332.547	337.996	295.574	315.033	369.357	297.944	339.929	313.201	377.065	464.503	299.359	342.282	321.381	395.09	275.78	313.882	294.24	305.56	285.336	375.373	298.62	328.001	270.094	286.976	342.118	263.172	288.453
PTI	ENSBTAG00000017328	53.103	0.286189	0.105327	2.71716	0.00658457	0.169451	23.9747	38.2895	50.0968	72.0415	20.5096	42.9859	39.7669	15.2508	46.3026	43.7729	47.685	18.3108	34.9685	57.8831	24.1615	56.6038	30.8391	27.8656	36.5256	33.0965	55.111	58.4825	32.459	85.5053	24.9733	46.8323	140.564	33.784	44.1996	125.934	51.1381	36.7801	74.2595	50.0074	77.3433	41.2798	45.5783	50.0836	30.0949	35.7049	59.1626	168.634
EIF1B	ENSBTAG00000019106	389.94	-0.165019	0.0608587	-2.7115	0.0066979	0.169451	372.94	473.581	420.256	423.013	361.714	405.06	421.714	153.681	493.489	396.75	424.58	491.95	392.813	351.751	352.904	443.632	408.309	423.955	593.541	366.709	404.722	361.338	410.578	356.039	382.091	409.553	318.551	334.375	405.012	432.002	385.299	375.682	292.169	333.873	390.842	365.37	293.003	457.013	353.615	388.209	371.977	306.204
NUP160	ENSBTAG00000021125	200.923	0.146178	0.0539764	2.70818	0.0067653	0.169451	171.375	177.341	176.034	217.972	171.535	181.037	157.68	97.3704	188.866	188.13	163.23	183.108	222.633	145.45	183.774	140.802	168.998	207.997	228.285	217.113	225.611	220.354	187.92	187.831	197.289	202.94	189.853	242.552	166.876	242.303	260.099	228.562	236.17	194.146	229.968	194.103	225.45	189.602	217.113	215.528	212.849	221.887
MYO1E	ENSBTAG00000021538	230.435	0.187172	0.0691131	2.7082	0.00676484	0.169451	215.772	168.272	212.215	194.882	225.605	166.157	190.049	173.624	191.303	238.423	204.495	256.351	244.78	344.33	177.916	172.642	170.232	289.603	255.679	160.187	265.222	210.433	202.726	255.114	159.829	178.146	210.846	209.634	198.447	231.145	321.817	281.105	333.559	207.384	262.967	238.896	344.279	228.059	267.63	251.882	317.574	257.389
RUVBL2	ENSBTAG00000023417	222.092	-0.179768	0.0661378	-2.71809	0.00656606	0.169451	207.781	297.248	232.393	251.684	229.334	267.009	252.011	437.58	286.345	259.843	224.67	332.036	227.295	166.228	186.702	220.755	209.706	258.752	152.951	211.818	158.444	196.856	217.532	179.421	154.834	222.224	243.705	204.437	303.985	161.004	220.423	189.155	178.953	126.489	195.936	235.383	208.358	212.855	193.467	253.18	199.249	217.449
SPDYA	ENSBTAG00000031347	6.01305	0.297273	0.109523	2.71426	0.00664246	0.169451	3.55181	5.0381	5.56631	6.46527	1.86451	3.30661	6.93608	0	2.43698	0	6.41914	1.22072	2.33123	1.48418	1.46433	4.24528	4.93425	3.9808	13.6971	3.97158	5.16666	5.74382	8.54184	5.60691	2.49733	0.91828	5.47651	4.33129	9.02032	9.56461	8.81692	18.39	4.86948	7.35403	6.18747	7.02635	8.13898	9.83785	8.59854	11.6852	6.12027	1.10944
TMEM192	ENSBTAG00000035265	56.4882	0.171535	0.0633713	2.70682	0.0067931	0.169451	65.7084	68.5181	50.0968	51.2603	63.3932	58.6923	42.0789	28.1553	60.9245	45.6356	49.5191	56.1531	67.6058	63.8198	47.5908	51.651	59.211	51.7504	47.9399	58.2499	53.3888	58.4825	51.8205	53.2656	54.9412	43.1592	50.2014	45.9116	51.4158	51.0113	46.7297	81.4415	65.7379	75.0111	57.7497	66.7504	61.0424	46.5062	69.8631	59.0753	41.4818	51.034
RELB	ENSBTAG00000038428	104.796	-0.259373	0.0956322	-2.71219	0.00668406	0.169451	126.977	143.082	45.2262	118.222	132.38	88.4518	102.654	354.288	115.757	149.014	132.968	98.8783	136.377	100.924	105.432	78.5378	86.3494	67.6736	70.7684	93.9941	82.6665	111.221	111.613	124.754	167.321	89.0732	56.5907	86.6257	127.187	65.3582	186.919	78.8144	103.476	100.015	104.156	64.1155	100.923	80.4915	75.2372	70.1114	87.7239	96.5209
ZNF445	ENSBTAG00000046301	146.123	0.191272	0.0705155	2.71248	0.00667819	0.169451	150.952	102.777	116.197	151.01	171.535	109.945	134.098	103.236	113.32	149.014	174.234	75.6846	143.371	185.523	157.416	90.5661	128.291	196.054	171.214	103.261	187.722	153.517	160.587	182.225	177.31	148.761	171.597	136.869	91.1052	180.134	143.716	165.51	206.953	189.734	138.187	134.379	155.455	103.745	140.801	124.642	129.886	153.102
Novel	ENSBTAG00000046931	45.7424	-0.202695	0.0746859	-2.71396	0.00664843	0.169451	34.6301	50.381	39.6599	66.0381	55.9352	54.5591	48.5526	16.4239	62.143	57.743	43.0999	68.3603	57.1152	66.7882	60.7698	48.1132	35.7733	42.7936	43.3742	41.0397	27.5555	42.2954	51.8205	39.2484	42.4546	56.0151	46.5504	44.1791	55.926	36.6643	68.772	44.6615	30.4342	42.6534	52.5935	43.0364	45.5783	61.7102	60.1898	40.8983	48.9622	37.7208
TBC1D17	ENSBTAG00000047035	374.341	-0.193203	0.0710616	-2.71881	0.00655173	0.169451	370.276	440.33	347.894	391.149	354.256	351.327	390.27	1051.13	333.866	431.21	441.087	480.964	347.354	295.352	483.23	360.142	349.098	386.138	262.528	491.152	377.166	368.649	316.048	322.397	339.637	439.856	321.289	321.381	405.012	264.621	309.474	310.003	282.43	242.683	362.998	411.042	418.344	325.544	393.383	343.416	348.175	373.88
TGFBR2	ENSBTAG00000019832	956.282	0.18115	0.0669513	2.7057	0.00681602	0.169575	664.188	812.141	859.994	733.808	1070.23	783.667	683.897	818.85	735.968	1110.16	751.039	944.837	887.035	1120.56	670.664	900	1069.5	1009.13	988.475	725.476	1209	815.1	897.463	964.388	869.07	764.009	959.303	627.17	959.762	1023.41	718.579	1287.3	1139.46	954.553	813.652	942.41	1378.74	1010.62	955.513	1080.23	1310.42	925.269
ZSCAN12	ENSBTAG00000008943	30.9868	0.251998	0.0931733	2.70461	0.00683839	0.169824	24.8627	28.2133	45.2262	28.1701	52.2062	21.493	26.3571	8.21196	20.7143	31.6655	22.9255	28.0766	26.8092	51.9464	34.4118	26.8868	32.0726	27.8656	18.2628	15.8863	22.3889	25.0639	30.7506	37.8466	64.9305	30.3032	31.9463	36.3828	27.963	36.6643	29.9775	18.39	60.8685	47.0658	29.9061	38.6449	36.6254	20.5701	33.3193	20.1246	29.9213	29.9548
UEVLD	ENSBTAG00000013568	86.4482	0.213825	0.0791292	2.70223	0.00688753	0.170736	115.434	51.3886	92.5399	87.7429	91.3608	64.4789	89.7066	9.3851	63.3615	75.4384	73.3616	62.2567	73.4339	60.8515	84.1991	75	66.6124	90.5632	84.4655	62.2214	106.778	88.2459	83.1406	77.095	64.9305	70.7076	100.403	110.015	56.828	133.905	115.502	120.849	93.7374	83.8359	79.4058	97.4907	91.1566	96.5898	110.706	107.115	80.9236	94.302
MAFB	ENSBTAG00000003396	142.917	0.284981	0.10562	2.69816	0.00697232	0.171229	129.641	44.3352	89.7567	78.9686	175.264	83.4919	52.2518	104.409	36.5547	94.0652	89.8679	26.8558	191.161	77.1775	173.523	173.349	114.721	61.7024	63.9198	173.426	177.389	199.467	208.421	253.713	104.888	140.497	156.993	58.9055	137.109	175.351	64.3635	112.967	242.257	204.442	150.562	218.695	176.616	76.0198	93.5091	85.0425	246.851	165.306
RPS3	ENSBTAG00000005620	5724.33	-0.168712	0.0625531	-2.6971	0.00699454	0.171229	4534.77	7021.09	5163.45	4559.4	4737.71	7229.9	4850.63	6372.48	6916.15	6851.86	5261.86	7548.93	6744.26	5034.35	5661.11	9012.03	6898.08	4794.87	5186.64	7020.43	5051.27	5650.87	5774.28	5184.99	5686.42	5795.27	5947.5	4844.11	7232.49	4380.59	5270.75	5270.06	4029.49	3678.49	5766.72	5708.91	4998.15	5919.71	6136.13	5297.95	5736.05	4944.75
RPL13	ENSBTAG00000012044	3288.96	-0.187795	0.0696175	-2.69753	0.00698563	0.171229	2572.4	4024.43	2893.09	2875.2	3233.05	4122.52	2902.52	7095.14	3767.57	3513.01	2855.6	4472.72	3658.87	2900.09	3203.96	4281.37	4025.12	2530.79	2307.96	4035.13	2786.55	3017.07	3325.62	3323.49	2864.43	3099.2	3145.34	2826.6	4114.17	1976.69	3070.05	2784.78	2809.69	2376.82	3129.83	3010.79	3025.26	3124.86	3575.92	2970	3105.7	2691.49
CACHD1	ENSBTAG00000016455	248.776	0.221506	0.0821141	2.69753	0.00698552	0.171229	318.775	179.356	190.646	198.576	236.792	147.971	203.458	165.412	177.9	177.886	179.736	89.1125	174.843	313.162	252.597	214.387	233.143	331.402	253.396	368.033	239.389	354.028	210.129	342.021	152.337	204.777	223.624	327.445	283.238	322.009	234.53	183.9	210.605	307.398	200.061	384.693	143.246	234.32	248.283	305.114	285.613	291.782
EMC9	ENSBTAG00000025778	401.103	-0.190479	0.0705539	-2.69976	0.00693889	0.171229	377.38	437.307	403.557	358.36	417.65	513.351	404.142	707.402	580.001	397.682	503.444	468.756	425.45	330.973	524.231	478.302	399.674	348.32	246.548	518.953	294.5	401.023	486.885	391.082	412.059	389.351	364.188	411.472	511.452	243.898	342.978	239.07	362.776	308.869	332.061	451.443	310.909	431.971	385.859	304.465	354.296	363.895
Novel	ENSBTAG00000039028	23.6834	-0.287272	0.106424	-2.69932	0.00694819	0.171229	31.0783	16.1219	24.3526	75.736	13.0515	32.2395	18.0338	19.9433	40.2102	20.4894	32.0957	40.2838	36.1341	8.90509	31.4831	24.0566	29.6055	15.9232	6.84855	25.1534	15.5	11.4876	19.931	16.8207	24.9733	31.2215	21.9061	9.52883	26.1589	19.1292	20.2789	10.5086	18.2605	23.5329	20.6249	14.0527	17.0919	18.7814	15.0474	12.9836	25.8411	16.6415
Novel	ENSBTAG00000047845	594.897	-0.248611	0.0921054	-2.69919	0.00695075	0.171229	673.067	796.019	367.376	346.354	488.501	867.985	442.059	1540.33	698.195	664.044	726.28	820.324	615.446	244.89	800.258	810.849	753.707	596.125	579.844	672.521	518.388	429.22	529.594	273.337	442.027	792.476	625.235	429.664	811.829	522.865	409.105	509.666	401.732	211.796	797.152	600.753	386.602	704.748	509.463	383.665	567.145	500.355
CDK18	ENSBTAG00000012673	132.615	-0.258501	0.0958808	-2.69606	0.0070165	0.171462	140.296	108.823	171.86	133.462	151.025	180.21	254.323	323.786	101.135	113.623	254.932	158.694	138.708	176.618	117.879	124.528	283.719	85.5872	157.517	104.585	118.833	90.3346	140.086	121.95	157.332	131.314	206.282	57.173	145.227	130.716	122.555	112.967	73.0422	104.427	107.249	91.3426	228.705	80.4915	116.08	119.449	95.2042	108.725
IVD	ENSBTAG00000004409	804.183	-0.205303	0.0762151	-2.69373	0.00706579	0.17236	851.546	1037.85	1282.34	874.658	857.673	939.904	812.446	1123.87	788.363	744.139	1109.59	939.954	608.452	863.794	851.509	832.783	1118.84	644.89	1187.08	1048.5	585.555	853.74	814.891	789.172	691.76	977.05	840.645	602.049	697.271	806.616	555.466	704.075	731.639	929.549	535.216	1085.57	631.585	1350.47	808.263	712.15	619.508	660.114
TMEM106B	ENSBTAG00000019750	261.253	0.260641	0.0968238	2.69191	0.00710438	0.172995	348.077	177.341	237.96	260.92	320.695	157.064	218.255	65.6957	143.782	186.268	284.276	80.5675	169.014	443.77	177.184	171.934	183.801	245.814	449.722	105.909	392.666	329.486	320.604	403.697	384.588	158.862	121.396	323.114	163.268	506.924	198.381	370.428	376.167	380.939	236.155	247.679	227.078	217.327	305.248	316.8	266.572	209.683
PTPN1	ENSBTAG00000006616	261.306	-0.204618	0.0760827	-2.68942	0.00715757	0.173022	260.17	301.278	265.791	278.006	311.373	238.076	296.864	355.461	491.052	242.148	243.01	625.009	292.57	258.248	248.204	242.689	319.493	238.848	232.851	280.658	201.5	255.339	238.033	241.097	471.995	213.959	165.208	210.501	204.761	178.539	338.57	338.902	223.996	263.274	203.155	207.277	263.703	228.954	238.609	249.934	236.651	180.838
PAM16	ENSBTAG00000009200	278.492	-0.196441	0.0730334	-2.68974	0.0071507	0.173022	253.954	323.446	256.05	314.951	287.134	370.34	341.717	448.138	254.665	215.139	271.438	472.419	268.092	271.605	324.35	254.009	435.448	236.858	296.771	280.658	210.111	285.624	285.867	213.063	244.738	280.994	243.705	246.017	327.438	269.403	227.476	197.036	183.823	225.033	272.249	235.383	141.618	334.487	367.588	205.79	253.651	203.027
Novel	ENSBTAG00000015092	99.7397	-0.213259	0.0792622	-2.69055	0.00713334	0.173022	86.1313	131.998	124.546	116.837	104.412	122.345	92.4811	218.204	158.404	102.447	112.793	214.847	108.402	62.3356	79.8061	124.528	74.0138	93.5488	75.3341	88.6987	80.9443	93.9897	98.5159	79.8984	147.342	100.093	94.0135	102.218	73.0646	79.7051	111.975	99.8316	75.4769	91.19	97.9682	98.369	88.7149	89.435	90.2847	94.131	102.685	94.302
EMC8	ENSBTAG00000016075	350.979	-0.154832	0.0575804	-2.68897	0.00716731	0.173022	349.853	400.025	335.37	331.114	313.237	419.94	400.905	335.517	393.572	353.909	395.236	466.315	392.813	286.447	427.585	351.651	361.434	365.238	356.125	389.215	263.5	385.88	357.618	256.516	327.15	375.577	298.47	371.624	447.408	369.832	292.722	257.46	264.169	302.986	332.061	322.334	259.634	403.352	268.704	279.147	347.495	284.015
PCBP3	ENSBTAG00000030775	14.2593	-0.277846	0.10333	-2.68892	0.00716837	0.173022	23.0867	9.06857	12.5242	19.3958	9.32253	13.2264	15.7218	32.8478	8.52943	17.6954	16.5064	52.4909	10.4906	22.2627	12.4468	10.6132	9.8685	8.9568	15.98	7.94316	17.2222	12.0098	12.528	23.8294	14.984	14.6925	1.8255	13.8601	16.2366	11.1587	9.69861	21.0172	15.8258	16.1789	18.5624	15.8093	13.8363	18.7814	20.4215	9.73769	8.84039	11.0944
Novel	ENSBTAG00000010451	808.747	-0.107791	0.0401018	-2.68793	0.00718963	0.173231	832.899	842.37	759.801	841.87	822.247	774.574	878.57	682.766	1036.94	872.664	900.514	1020.52	993.106	893.478	849.313	810.849	784.546	825.021	803.564	843.299	702.666	700.223	755.099	848.045	956.477	794.312	759.41	621.973	708.997	726.91	931.948	727.72	846.072	944.257	779.621	736.889	997.026	823.697	795.365	808.228	736.473	710.039
SNX4	ENSBTAG00000011383	372.441	0.206671	0.0769414	2.68608	0.00722966	0.173285	413.786	292.21	336.066	263.69	318.831	276.929	302.875	44.5792	270.505	308.273	323.708	261.234	321.71	396.277	325.082	437.972	318.259	384.147	465.702	238.295	416.777	420.865	379.258	407.903	462.006	368.23	357.799	401.077	337.36	529.242	424.975	451.869	462.6	458.891	364.029	386.449	457.411	383.676	377.261	370.681	398.498	417.148
ZDHHC14	ENSBTAG00000018464	79.0559	-0.198144	0.0737409	-2.68704	0.00720891	0.173285	80.8036	94.7162	71.6662	93.2846	110.006	71.9188	84.6202	165.412	113.32	109.898	85.2829	79.3468	81.5932	89.0509	79.8061	94.8113	72.7802	82.6016	79.8998	68.8408	77.4999	73.1031	80.8627	91.1123	39.9572	84.4818	54.7651	73.6319	91.1052	65.3582	64.3635	47.2886	54.7816	58.8322	86.6245	65.8721	56.9729	94.8011	64.489	63.6196	58.4826	72.1133
Novel	ENSBTAG00000027787	577.411	-0.224777	0.0836737	-2.68636	0.00722361	0.173285	468.839	660.998	475.223	495.978	572.404	723.321	521.131	1672.89	679.918	594.194	597.897	769.053	587.471	382.919	650.163	689.151	655.022	436.893	404.065	744.01	394.388	596.835	612.165	468.177	442.027	606.065	417.128	552.672	791.984	377.802	469.942	438.734	395.645	347.11	617.716	547.177	403.694	604.581	551.381	481.042	587.546	450.431
JMJD1C	ENSBTAG00000001573	857.233	0.241975	0.0901751	2.68339	0.00728789	0.173564	792.053	581.396	695.093	748.124	865.131	705.135	883.194	57.4837	549.539	806.539	740.952	377.202	783.295	1110.17	857.367	607.076	653.788	1122.59	1209.91	685.76	1169.39	765.494	714.667	1066.71	836.605	864.102	845.209	1016.12	622.402	1069.64	953.109	972.044	1233.2	1386.97	889.964	964.367	1154.11	851.422	1143.61	878.989	794.275	858.703
WDR83OS	ENSBTAG00000006244	652.291	-0.17486	0.0651681	-2.68322	0.00729176	0.173564	654.42	731.532	590.029	507.523	633.932	827.479	617.311	1248.22	776.178	564.391	695.101	852.062	652.746	580.315	677.986	788.915	653.788	552.336	472.55	814.174	549.388	626.076	674.805	590.127	674.278	738.297	517.531	712.93	824.457	506.924	536.069	412.462	483.296	483.895	540.372	607.78	579.496	700.276	661.013	501.816	656.229	633.488
ANAPC1	ENSBTAG00000027991	152.978	0.158548	0.0590651	2.68429	0.00726843	0.173564	168.711	103.785	134.983	161.632	158.483	107.465	139.646	95.0241	134.034	138.769	115.545	144.045	141.04	167.713	128.129	114.623	136.925	153.261	196.325	125.767	198.055	165.526	146.35	179.421	122.369	134.987	146.953	152.461	123.578	165.787	193.972	181.273	163.128	197.088	162.937	158.971	168.477	151.145	189.168	180.472	173.408	158.649
PON3	ENSBTAG00000034645	45.612	-0.244504	0.0910984	-2.68395	0.0072757	0.173564	9.76747	13.0991	192.038	18.934	9.32253	10.7465	18.4962	1.17314	202.269	12.1074	21.0915	9.76576	19.8155	8.90509	229.168	14.1509	263.982	8.9568	9.1314	296.545	20.6666	20.8866	22.2088	16.8207	7.49198	19.2839	16.4295	15.5926	22.5508	25.5056	139.307	15.7629	303.125	29.4161	17.5312	22.8357	21.9753	14.3096	9.67336	15.5803	15.6407	9.98492
AIMP2	ENSBTAG00000007367	657.37	-0.223052	0.0831884	-2.68129	0.00733394	0.174023	518.564	819.194	714.575	850.644	824.112	712.575	812.908	1621.28	1000.38	704.092	834.488	1340.35	625.936	491.264	661.146	532.076	852.392	657.827	488.53	650.016	425.388	633.386	615.582	463.972	519.444	546.377	439.034	642.763	662.091	380.99	620.711	583.227	471.122	422.121	511.497	678.043	489.967	757.515	653.489	608.93	635.148	540.295
PSME1	ENSBTAG00000021395	580.023	-0.164439	0.0613309	-2.68118	0.00733632	0.174023	476.83	714.402	597.682	583.259	499.688	691.908	577.544	393.001	727.439	714.337	525.452	786.144	777.467	510.559	705.808	655.189	653.788	442.864	456.57	672.521	478.777	544.618	535.289	507.425	474.492	648.306	586.9	591.654	770.335	514.895	567.809	486.022	613.554	445.654	580.591	634.128	467.178	547.342	634.142	436.898	669.83	580.235
OGFRL1	ENSBTAG00000016374	109.706	0.245212	0.0915559	2.67827	0.00740031	0.174937	91.459	66.5029	118.284	96.5172	130.515	82.6653	88.3194	95.0241	87.7313	108.035	106.374	59.8153	75.7651	192.944	72.4844	104.009	94.9843	96.5344	173.497	68.8408	110.222	109.132	77.446	161.199	194.792	81.7269	132.349	105.683	61.3382	164.192	82.879	157.629	213.04	201.5	105.187	112.422	135.107	79.5972	109.631	133.082	131.246	104.287
ELMOD3	ENSBTAG00000021935	180.879	-0.183607	0.068547	-2.67855	0.00739421	0.174937	155.392	229.737	218.478	168.559	106.277	238.903	182.188	314.401	236.387	187.199	214.583	256.351	169.014	158.807	200.614	179.009	181.334	230.886	93.5969	225.056	175.666	186.935	189.059	158.395	154.834	248.854	190.765	174.118	198.447	172.163	167.521	191.782	113.215	160.318	129.937	131.744	196.15	185.131	177.345	201.246	208.089	129.804
FDX1L	ENSBTAG00000010318	130.151	-0.214787	0.0802326	-2.67706	0.00742723	0.174972	105.666	137.036	109.935	100.212	137.973	140.531	107.74	342.556	168.152	146.22	135.719	187.991	164.352	71.2407	157.416	168.396	113.488	130.371	93.5969	154.892	89.5554	138.896	135.531	114.942	89.9038	150.598	111.356	119.544	209.271	100.428	80.2339	76.1873	93.7374	85.3068	138.187	144.919	115.574	158.3	119.305	103.22	125.126	109.834
Novel	ENSBTAG00000024526	42.0697	0.255401	0.0953862	2.67754	0.00741641	0.174972	44.3976	28.2133	38.9642	31.4027	44.7482	29.7595	32.3684	2.34627	26.8068	38.1849	38.5148	23.1937	46.6247	47.4938	28.5545	28.3019	33.3062	43.7888	59.3541	34.4204	41.3333	46.4727	62.0707	54.6674	37.4599	22.957	50.2014	44.1791	36.9833	57.3877	41.4395	76.1873	52.3469	77.9527	39.1873	47.4279	59.4146	36.6684	56.9653	51.9344	44.882	48.8152
ARL2	ENSBTAG00000002238	486.039	-0.215923	0.081	-2.66572	0.00768245	0.175651	396.027	610.617	455.741	401.308	501.552	655.536	571.533	835.274	661.64	511.305	525.452	823.986	488.394	568.442	557.178	479.01	472.455	461.773	340.145	648.692	332.388	451.673	513.08	552.28	559.401	483.015	416.215	328.312	433.877	457.507	381.773	465.005	404.167	417.709	420.748	480.427	393.927	592.954	380.485	219.423	391.017	412.71
MKI67	ENSBTAG00000002444	63.6185	0.288976	0.108428	2.66514	0.00769557	0.175651	56.8289	24.1829	48.0094	28.6319	68.9867	52.9058	72.1352	35.1941	32.8992	63.331	43.0999	32.9594	18.6499	60.8515	24.1615	51.651	40.7076	97.5296	59.3541	38.392	110.222	91.3789	30.1812	228.482	34.9626	44.9957	46.5504	15.5926	45.1016	44.6349	49.3747	84.0687	165.562	154.435	58.7809	28.1054	91.1566	48.2949	73.0876	116.203	63.2428	106.506
RUFY2	ENSBTAG00000002614	109.626	0.246664	0.0925178	2.66612	0.00767324	0.175651	102.114	77.5867	85.582	93.7464	111.87	84.3186	97.1051	4.69255	81.6389	101.516	88.9509	37.8423	93.2494	138.029	110.557	69.3396	74.0138	108.477	123.274	91.3464	142.944	124.797	129.267	121.95	144.845	96.4194	94.0135	145.531	58.6321	172.163	112.857	123.476	133.911	148.551	135.093	116.813	104.179	145.779	90.2847	114.256	119.005	96.5209
CCDC124	ENSBTAG00000004604	485.326	-0.20013	0.0749469	-2.6703	0.00757841	0.175651	408.458	573.335	346.503	400.385	471.72	529.884	414.315	1238.83	638.489	445.18	492.44	633.554	543.178	344.33	535.946	585.849	564.972	464.758	392.65	559.993	451.222	435.486	460.69	489.203	556.904	483.015	365.101	468.645	652.169	350.702	345.623	352.038	356.689	377.997	518.716	460.226	358.115	457.907	541.708	354.452	433.859	368.333
GIT2	ENSBTAG00000006506	443.662	0.145163	0.0545215	2.66249	0.00775651	0.175651	462.623	361.735	427.91	474.735	516.468	363.727	425.413	434.061	447.186	415.377	459.427	340.581	368.335	593.673	431.246	273.821	395.974	490.634	472.55	334.937	421.944	472.037	404.314	585.922	506.958	370.985	384.269	479.907	347.282	444.754	438.201	556.955	499.121	651.567	477.466	457.591	450.086	431.971	460.022	453.127	431.819	457.087
LMAN2	ENSBTAG00000008034	784.508	-0.158644	0.0594571	-2.66821	0.00762566	0.175651	768.966	923.987	722.924	755.974	663.764	728.281	675.112	1604.85	870.002	903.398	674.927	1084	834.582	792.553	691.897	1081.13	840.056	791.184	598.107	869.776	614.832	783.248	740.293	772.352	676.776	716.259	662.658	742.382	937.211	621.7	752.965	803.907	624.511	655.979	635.247	753.576	743.903	747.677	893.173	802.386	706.551	675.646
ALYREF	ENSBTAG00000008498	351.558	-0.163146	0.0610693	-2.67149	0.00755156	0.175651	427.105	451.413	311.713	349.586	352.392	357.941	352.815	527.912	463.026	379.986	344.799	554.207	328.704	295.352	361.69	340.33	337.996	354.291	237.417	357.442	275.555	311.733	365.021	337.816	459.508	370.985	286.604	351.7	432.975	224.768	372.074	307.376	303.125	255.92	316.592	313.551	390.671	351.48	355.765	320.695	346.135	339.487
HM13	ENSBTAG00000008840	378.596	-0.168196	0.0629469	-2.67203	0.0075393	0.175651	380.043	491.718	330.5	440.562	406.462	444.739	438.823	611.205	435.001	455.425	437.418	626.229	385.819	446.739	349.243	324.764	340.463	342.349	319.599	341.556	347.888	310.166	337.687	388.278	594.364	350.783	430.819	291.062	405.012	275.78	406.46	396.699	353.037	383.88	317.623	305.646	401.252	314.811	382.635	421.317	337.295	388.302
Novel	ENSBTAG00000010458	8.74413	0.291812	0.109592	2.66271	0.00775141	0.175651	1.7759	8.06095	6.2621	6.46527	7.45803	7.43987	4.62405	8.21196	3.65547	7.45071	5.50212	10.9865	3.49685	5.93673	1.46433	16.2736	12.3356	8.9568	13.6971	3.97158	10.3333	12.532	3.41674	7.00864	4.99466	12.8559	5.47651	10.3951	9.92235	14.3469	4.40846	28.8986	20.6953	17.6497	2.06249	6.14806	8.13898	8.04915	4.29927	19.4754	11.5605	22.1887
UBXN1	ENSBTAG00000010481	1453.71	-0.192141	0.0719708	-2.66971	0.00759169	0.175651	1263.56	1871.15	1084.73	1372.02	1525.17	1684.72	1435.77	3078.31	1703.45	1427.74	1438.8	1765.16	1474.51	1589.56	1867.02	1475.94	1530.85	1340.53	1123.16	1746.17	1012.67	1132.05	1333.67	1553.11	2225.12	1482.1	1116.3	1465.71	2007.02	1060.08	1133.86	911.62	1342.76	1282.54	1346.81	1472.9	978.306	1366.57	1275.81	1163.98	1355.3	1262.54
MASP1	ENSBTAG00000012467	372.561	0.227363	0.0850742	2.67253	0.00752817	0.175651	332.982	383.903	384.075	243.833	283.405	338.928	407.379	551.375	160.841	286.852	356.721	230.716	374.163	360.656	289.206	319.104	352.799	462.768	447.439	414.368	337.555	377.003	326.868	333.611	219.765	391.187	946.524	314.451	349.988	447.943	188.682	236.443	409.036	492.72	312.467	390.841	406.949	321.072	403.057	232.406	314.174	336.159
ANKRD2	ENSBTAG00000012720	3946.71	-0.291136	0.109287	-2.66395	0.00772288	0.175651	3456.8	5052.2	4535.84	6202.96	4193.28	4225.02	7825.75	5548.94	10017.2	3418.94	3064.68	10444.5	3149.5	2972.82	1681.79	3099.06	9262.82	1068.84	4401.34	2560.35	3222.27	3908.93	4362.03	1984.85	8538.36	2836.57	3295.04	1104.48	1871.72	1799.74	8929.77	5769.21	1214.93	3991.77	3716.61	879.173	8314.79	3093.56	2864.39	6023.09	3358.67	1881.6
PPP4C	ENSBTAG00000012928	748.594	-0.171545	0.0642504	-2.66994	0.0075864	0.175651	689.939	901.819	659.607	749.509	764.448	748.121	842.502	1414.8	1008.91	735.757	809.729	938.733	769.307	445.255	875.671	852.595	884.465	860.848	550.167	986.276	508.055	778.548	741.432	654.607	599.359	805.332	671.786	769.236	1013.88	573.877	728.277	685.685	589.207	488.308	646.59	744.794	678.791	719.952	797.514	679.042	716.752	665.661
MRPL34	ENSBTAG00000014579	458.646	-0.183663	0.06897	-2.66293	0.00774627	0.175651	406.682	568.297	373.638	411.468	495.959	610.896	472.578	748.462	588.531	418.171	477.767	562.752	564.159	387.371	510.32	586.557	560.038	517.504	424.61	439.522	389.222	350.895	536.428	306.978	339.637	519.747	527.571	471.244	560.162	422.437	421.449	304.749	385.906	344.169	444.466	481.305	279.981	476.689	386.934	373.927	378.777	393.85
CLPP	ENSBTAG00000014712	684.948	-0.201531	0.0755342	-2.66808	0.00762871	0.175651	740.552	724.478	587.941	629.44	682.409	867.159	654.303	1764.4	841.977	646.349	770.297	869.152	704.033	700.534	866.152	705.425	687.095	723.51	486.247	847.271	396.11	682.992	720.362	663.017	579.38	769.519	495.625	544.876	870.461	498.954	515.79	338.902	506.426	489.778	743.527	835.258	511.942	643.038	609.421	550.504	750.753	542.514
NFKBIA	ENSBTAG00000016683	1087.13	-0.232423	0.0869657	-2.67258	0.00752713	0.175651	958.1	1317.97	784.154	1372.02	960.221	1009.34	1240.63	1993.16	994.288	1052.41	1135.27	1159.68	888.2	850.436	1013.32	1333.02	1534.55	704.602	748.775	1555.54	797.388	865.227	1064.88	1177.45	1398.5	1782.38	1563.54	1170.31	1106.79	1004.28	1520.92	874.84	1225.89	1219.3	793.027	861.607	539.615	928.336	958.737	1311.34	1200.93	399.397
OAZ1	ENSBTAG00000018522	6747.15	-0.177195	0.0663595	-2.67022	0.00758012	0.175651	6838.12	7824.16	6626.69	5847.37	6395.26	7571.31	6102.82	13729.2	8407.58	7211.35	7011.53	8524.29	7892.39	4549.02	8012.83	7454.01	6824.07	6561.35	6124.89	8823.53	4782.6	6858.64	6311.85	5121.91	6817.7	7364.61	4591.14	7001.09	7545.5	5287.64	5593.45	5243.78	4841.48	4546.26	6673.18	6935.01	4718.98	7923.94	5981.36	5506.99	7088.64	5792.36
LIN37	ENSBTAG00000018594	162.817	-0.154748	0.0581017	-2.66339	0.00773568	0.175651	140.296	198.501	139.158	160.246	152.89	169.464	165.079	281.553	181.555	167.641	151.308	212.405	188.83	111.314	193.292	186.792	182.567	183.117	146.102	194.608	111.944	134.719	164.003	131.762	174.813	197.43	142.389	142.932	197.545	116.369	156.059	131.357	161.91	133.843	163.968	167.754	147.316	156.511	163.372	159.698	151.647	165.306
ZC3H18	ENSBTAG00000019520	308.76	-0.176162	0.0661131	-2.66456	0.0077089	0.175651	303.68	307.324	262.312	308.486	395.275	274.449	275.594	862.256	326.555	325.037	301.7	383.306	278.583	328.004	365.351	301.415	294.822	371.21	305.902	383.92	297.944	299.723	285.297	328.004	299.679	320.48	246.443	316.184	312.103	224.768	288.313	288.986	264.169	248.566	255.749	262.61	300.328	294.241	260.106	290.183	280.172	308.423
AUP1	ENSBTAG00000020123	803.551	-0.158995	0.0595841	-2.66842	0.00762092	0.175651	731.672	971.345	770.934	786.915	831.57	1038.28	870.709	1569.66	1069.83	833.548	1011.47	1051.04	776.301	853.405	942.298	788.915	773.444	778.246	550.167	688.408	611.388	747.74	727.195	665.82	819.123	785.13	747.544	813.416	975.999	567.5	681.548	570.091	594.076	710.399	806.433	748.307	737.392	816.542	886.724	703.711	769.114	754.416
MPST	ENSBTAG00000030648	277.184	-0.200766	0.0754127	-2.66223	0.00776246	0.175651	240.635	316.392	251.875	272.003	262.895	368.687	292.703	625.282	320.463	326.9	293.446	429.693	245.945	191.459	241.615	386.321	344.164	190.083	171.214	334.937	203.222	257.95	228.921	246.704	197.289	363.639	314.9	199.239	240.843	208.827	256.572	220.68	182.605	144.139	254.717	247.679	238.472	287.086	255.807	223.318	242.771	246.295
Novel	ENSBTAG00000045513	29.9539	0.247564	0.0929869	2.66236	0.00775958	0.175651	32.8542	11.0838	38.9642	30.0173	46.6127	13.2264	26.8195	0	24.3698	24.2148	25.6766	20.7522	29.1404	38.5887	20.5007	19.8113	29.6055	29.856	36.5256	14.5625	48.2221	31.3299	29.0423	23.8294	24.9733	29.385	41.0739	51.9754	21.6488	41.4466	28.2141	57.7972	14.6084	23.5329	26.8124	33.3752	26.8586	30.4079	44.0675	31.1606	31.9614	34.3925
Novel	ENSBTAG00000046120	7.45519	-0.292451	0.109543	-2.66973	0.00759119	0.175651	5.32771	10.0762	21.5694	16.625	5.59352	9.09318	12.0225	2.34627	12.1849	15.8328	9.1702	6.1036	4.66247	13.3576	6.58949	13.4434	4.93425	6.9664	0	11.9147	5.16666	1.5665	7.97238	9.81209	4.99466	5.50968	2.73826	2.59877	8.11829	3.1882	6.17184	2.62715	7.30422	5.88322	9.2812	10.5395	5.69729	8.04915	3.22445	20.1246	12.2405	7.76605
Novel	ENSBTAG00000047904	5.31978	0.256132	0.09576	2.67473	0.00747894	0.175651	3.55181	2.01524	0.695788	0.923609	1.86451	15.7064	1.84962	1.17314	4.87396	2.79402	0.91702	2.44144	2.33123	2.96836	4.393	3.53774	1.23356	5.9712	2.28285	1.32386	3.44444	1.04433	0.569456	8.41036	2.49733	0.91828	18.255	7.79632	9.92235	0	0.881692	5.25429	2.43474	4.41242	3.09373	0.878294	18.7197	0.89435	34.3942	5.19344	4.76021	43.268
SCO1	ENSBTAG00000021780	364.378	-0.145111	0.0545329	-2.66098	0.00779145	0.176018	427.105	391.964	357.635	434.096	335.611	320.741	380.56	228.762	378.951	324.106	344.799	325.932	423.119	356.204	497.873	385.613	539.067	345.334	440.59	432.902	433.999	389.013	440.189	301.371	289.69	541.785	340.457	381.153	368.931	382.584	431.147	352.038	345.733	304.457	356.811	306.525	384.974	350.585	356.839	329.134	380.137	337.268
PIK3R1	ENSBTAG00000010989	1127.56	0.214806	0.080834	2.65737	0.00787532	0.177621	1177.42	686.189	1143.88	955.012	1582.97	697.695	1029.31	700.363	784.708	624.928	750.122	676.279	1012.92	1239.29	1273.24	902.123	1129.94	1273.86	1399.39	1260.32	1250.33	1335.7	1171.37	1571.34	1563.33	1147.85	689.128	1382.55	713.507	1925.68	780.297	874.84	1182.07	1745.85	941.526	1349.94	1045.86	1031.19	1454.23	749.802	909.2	778.824
UBE2M	ENSBTAG00000012744	730.732	-0.1633	0.061507	-2.65498	0.0079313	0.178299	706.81	832.294	684.656	700.558	848.351	784.493	689.446	1184.87	940.675	701.298	638.246	1035.17	743.664	611.483	848.581	731.604	888.165	678.726	639.198	777.106	611.388	695.002	787.558	754.129	766.68	691.465	580.511	556.137	813.633	516.489	595.142	704.075	669.553	525.078	769.309	663.112	537.173	754.832	742.699	625.809	750.753	561.374
RAB11FIP3	ENSBTAG00000016591	490.975	-0.244432	0.0920582	-2.65519	0.00792641	0.178299	463.511	524.97	742.406	585.107	742.074	591.883	811.521	1511	679.918	545.764	565.801	950.941	435.941	614.451	439.3	516.51	689.562	373.2	440.59	456.732	377.166	493.968	382.105	578.913	369.604	339.764	461.853	261.61	281.434	280.562	431.147	520.175	200.866	454.479	402.185	378.545	625.888	424.816	339.642	595.298	359.736	442.665
Novel	ENSBTAG00000018098	12.4894	-0.258545	0.0974038	-2.65436	0.00794595	0.178337	14.2072	18.1371	48.7052	16.1632	27.9676	20.6663	12.4849	25.809	8.52943	12.1074	19.2574	14.6486	3.49685	11.8735	1.46433	7.07547	13.5692	1.9904	2.28285	112.528	5.16666	6.26598	7.97238	4.20518	7.49198	5.50968	10.0403	1.73251	1.80406	7.97051	2.64508	15.7629	10.9563	4.41242	4.12498	6.14806	0	8.04915	3.22445	8.43933	3.40015	6.65661
CXorf38	ENSBTAG00000011788	49.2148	-0.215343	0.0811496	-2.65365	0.00796265	0.178421	61.2687	59.4495	56.3589	60.9582	54.0707	52.9058	44.8533	29.3284	54.8321	71.7131	50.4361	57.3738	57.1152	53.4306	43.1978	41.7453	38.2404	34.832	61.637	70.1646	49.9444	39.1624	31.8895	81.3002	47.4492	34.8947	36.5101	46.7779	72.1626	62.17	37.9127	65.6787	51.1295	29.4161	50.531	29.862	40.6949	47.4006	45.1423	29.2131	44.882	44.3774
RAD51C	ENSBTAG00000015036	40.7104	0.258545	0.0974915	2.65198	0.00800213	0.178723	48.8374	15.1143	36.8768	33.7117	39.1546	31.4128	28.2067	2.34627	21.9328	54.0176	26.5936	10.9865	50.1215	28.1995	27.8223	27.5943	45.6418	42.7936	31.9599	51.6306	56.8332	41.251	35.8757	36.4449	19.9786	46.8323	40.1611	45.0454	42.3955	43.0408	38.7944	47.2886	49.9121	64.7155	52.5935	51.8194	73.2509	32.1966	51.5912	37.6524	40.1218	55.4718
NTMT1	ENSBTAG00000015437	323.437	-0.194601	0.0733783	-2.65203	0.00800102	0.178723	303.68	353.674	296.406	328.805	275.947	352.154	264.958	662.823	425.253	283.127	316.372	466.315	357.844	188.491	333.136	398.349	435.448	319.459	315.033	430.255	206.666	303.9	302.381	271.935	329.647	371.904	345.933	327.445	445.604	207.233	323.581	267.969	241.039	220.621	338.248	288.959	255.564	317.494	259.031	301.868	303.293	271.812
FAM213B	ENSBTAG00000001727	452.642	-0.246654	0.0932051	-2.64636	0.00813629	0.179103	290.36	586.434	391.033	409.621	486.636	624.123	446.683	1223.58	569.035	562.528	441.087	704.355	496.553	228.564	494.944	914.151	511.929	372.205	317.316	516.306	335.833	546.185	369.577	266.328	267.214	415.981	296.645	483.372	710.801	318.82	417.04	236.443	242.257	191.205	416.623	562.108	286.492	524.984	483.668	327.186	442.7	493.699
GPKOW	ENSBTAG00000002568	298.401	-0.177211	0.0669609	-2.64649	0.00813331	0.179103	315.223	410.101	313.801	299.711	311.373	303.382	284.842	672.208	336.303	284.058	376.895	349.126	286.742	233.017	289.206	357.311	307.157	278.656	246.548	374.653	199.777	242.285	388.938	253.713	367.107	263.546	272.913	330.044	328.34	299.691	299.775	254.833	266.604	183.851	256.78	333.752	247.425	328.227	325.67	259.672	246.171	262.936
SSSCA1	ENSBTAG00000003713	219.89	-0.203801	0.0769875	-2.6472	0.00811625	0.179103	221.988	262.989	191.342	217.972	203.231	235.596	212.706	620.59	293.656	248.667	214.583	255.13	258.767	140.997	308.974	265.33	240.545	242.829	157.517	256.829	167.055	216.176	236.894	162.6	194.792	242.426	169.772	239.087	236.332	175.351	169.285	149.747	163.128	111.781	208.311	235.383	165.221	225.376	212.814	164.892	221.01	240.747
Novel	ENSBTAG00000006034	153.513	-0.182431	0.068898	-2.64785	0.00810056	0.179103	168.711	182.379	141.245	149.163	206.96	157.891	139.646	251.051	146.219	168.572	187.989	168.459	172.511	209.27	156.684	167.689	173.932	131.366	171.214	153.568	194.611	64.7485	143.503	203.25	192.294	138.66	108.618	104.817	150.639	137.093	104.04	131.357	165.562	155.905	179.437	150.188	116.387	118.054	142.951	116.203	133.286	122.038
PREB	ENSBTAG00000007080	878.761	-0.202383	0.0764522	-2.64718	0.00811664	0.179103	766.302	1207.13	842.6	1041.37	848.351	906.838	1169.89	2020.14	1228.24	811.196	1044.49	1369.65	807.773	739.123	826.616	982.783	932.574	1198.22	894.878	1052.47	561.444	714.322	925.366	671.427	499.466	961.439	730.202	887.914	922.779	752.416	855.241	898.484	477.209	732.461	678.559	903.765	795.993	922.075	735.175	980.91	700.431	890.877
UBE2L6	ENSBTAG00000012989	135.537	-0.225777	0.0851841	-2.65045	0.00803836	0.179103	106.554	150.135	121.763	133.923	68.9867	154.584	135.485	194.741	175.463	207.688	101.789	239.261	100.243	121.703	120.075	176.179	186.268	137.338	102.728	128.414	129.166	89.8124	140.086	91.1123	107.385	157.944	130.524	168.92	227.312	94.052	167.521	63.0515	80.3464	127.96	131.999	136.136	157.896	126.103	165.522	83.7441	109.485	115.381
NOL9	ENSBTAG00000016733	105.834	0.184923	0.0698235	2.64843	0.00808656	0.179103	87.0193	75.5714	95.323	102.982	87.6318	80.1853	116.526	130.218	115.757	99.6532	88.9509	57.3738	120.059	66.7882	117.147	66.5095	109.787	175.155	86.7483	86.0509	106.778	95.5562	148.059	85.5053	74.9198	99.1743	106.792	116.945	86.5951	122.746	92.5776	115.594	108.346	113.252	105.187	131.744	116.387	110.899	139.726	99.3245	101.325	132.023
MIEF2	ENSBTAG00000017081	528.921	-0.228392	0.0862685	-2.64746	0.00810987	0.179103	459.959	676.113	413.994	492.284	620.881	517.485	661.24	1507.48	627.523	542.97	430.999	698.252	664.402	474.938	633.324	560.377	785.78	540.394	378.953	553.374	368.555	481.436	776.168	465.373	462.006	697.893	345.02	517.156	509.648	336.356	413.513	323.139	346.95	283.866	489.841	482.184	406.135	493.681	414.879	364.839	369.936	448.212
TOR1A	ENSBTAG00000020305	116.838	-0.172322	0.0650465	-2.64921	0.00806811	0.179103	99.4506	133.006	112.718	120.531	113.735	136.398	123.925	124.353	130.378	121.074	117.379	213.626	122.39	124.671	105.432	122.406	128.291	124.4	111.86	140.329	87.8332	93.9897	109.336	117.745	174.813	126.723	97.6645	72.7656	98.3215	97.2402	143.716	112.967	101.042	132.373	118.593	76.4116	108.248	124.315	101.033	114.256	117.645	89.8643
INTS5	ENSBTAG00000010455	177.355	-0.204243	0.077203	-2.64553	0.0081564	0.179258	173.151	227.722	153.769	230.902	214.418	189.303	199.759	500.93	219.328	191.856	217.334	300.297	167.849	192.944	190.363	117.453	167.765	208.992	166.648	180.045	172.222	150.384	142.364	161.199	212.273	171.718	146.953	150.729	151.541	149.846	156.059	162.883	165.562	114.723	155.718	149.31	125.34	122.526	147.25	157.101	149.607	133.132
KCNC1	ENSBTAG00000005424	6.08912	-0.276051	0.104385	-2.64454	0.00818009	0.179492	0.887952	11.0838	4.87052	10.1597	3.72901	9.09318	7.39848	8.21196	13.4034	6.51937	15.5893	10.9865	12.8218	10.3893	3.66083	2.12264	9.8685	4.976	6.84855	1.32386	5.16666	4.69949	10.2502	2.80345	19.9786	1.83656	9.12752	2.59877	6.31422	0	26.4508	2.62715	1.21737	22.0621	3.09373	0.878294	4.88339	0	0	7.79015	2.04009	1.10944
TXN2	ENSBTAG00000000014	789.487	-0.16742	0.0634012	-2.64064	0.00827502	0.179533	713.913	847.408	617.86	837.252	801.738	935.771	736.612	1316.26	1067.4	663.113	905.099	853.283	805.441	609.999	1041.87	946.698	815.385	717.539	671.158	906.845	606.221	738.341	849.059	585.922	766.68	1007.35	810.524	675.681	999.451	631.264	627.764	517.548	692.683	558.906	765.184	909.035	683.675	947.117	755.597	570.629	672.55	643.473
NMNAT2	ENSBTAG00000000795	65.444	-0.224948	0.0851654	-2.6413	0.00825883	0.179533	71.0361	113.861	81.4072	57.7256	85.7673	97.545	56.8758	146.642	74.3279	40.9789	75.1956	67.1396	71.1026	99.4402	81.2704	51.651	57.9775	92.5536	77.6169	52.9544	36.1666	55.8717	71.7515	60.2743	54.9412	34.8947	41.9866	95.2883	43.2975	68.5464	53.7832	39.4072	59.6511	64.7155	48.4685	57.9674	41.5088	79.5972	55.8905	46.0917	61.2027	66.5661
WRAP53	ENSBTAG00000001071	167.693	-0.152848	0.0579357	-2.63824	0.00833377	0.179533	152.728	177.341	162.814	194.42	152.89	174.424	170.628	290.938	179.118	188.13	217.334	194.094	167.849	106.861	209.4	197.406	167.765	167.194	111.86	202.551	124	160.305	183.934	126.155	114.877	179.065	154.255	156.793	220.096	151.44	157.823	144.493	133.911	133.843	174.28	152.823	127.782	175.293	137.577	170.085	173.408	148.664
SLCO2A1	ENSBTAG00000001324	78.7565	0.21476	0.0813766	2.63909	0.00831284	0.179533	74.588	44.3352	57.7504	72.9651	85.7673	71.9188	72.5976	111.448	63.3615	96.8592	63.2744	100.099	62.9433	96.4718	60.7698	53.0661	49.3425	85.5872	100.445	84.7271	68.8888	57.9603	65.4874	82.7019	84.9091	53.2603	84.886	76.2306	69.4565	81.2992	65.2452	107.713	115.65	92.6608	52.5935	43.0364	125.34	76.9141	82.7609	122.046	85.6838	74.3322
SLC35A2	ENSBTAG00000002768	94.939	-0.171667	0.0650658	-2.63836	0.00833089	0.179533	85.2434	100.762	94.6272	108.524	65.2577	86.7985	86.4698	171.278	92.6053	115.486	90.785	144.045	107.237	72.7249	80.5383	119.576	106.086	86.5824	95.8797	107.233	98.1665	90.8567	107.058	74.2915	64.9305	107.439	75.7585	77.9632	83.889	78.111	115.502	126.103	97.3896	85.3068	84.5621	73.7767	106.621	94.8011	111.781	105.167	93.8442	61.019
NABP2	ENSBTAG00000002798	378.859	-0.160062	0.0605806	-2.64214	0.00823842	0.179533	434.208	410.101	368.768	369.444	346.798	364.554	413.39	580.703	439.875	386.505	400.738	487.067	340.36	256.763	354.368	447.17	490.958	337.373	308.185	387.891	334.111	395.279	428.8	440.142	294.685	390.269	350.497	309.254	466.351	240.709	351.795	310.003	254.43	295.632	393.935	365.37	447.644	459.696	375.111	356.4	297.853	352.8
MTMR9	ENSBTAG00000003726	98.8778	0.169834	0.0643786	2.63804	0.00833856	0.179533	96.7867	67.5105	87.6693	101.135	149.161	89.2785	98.9547	76.2539	92.6053	81.9578	78.8637	97.6576	100.243	118.735	101.771	56.6038	103.619	116.438	134.688	74.1362	108.5	112.788	88.2657	110.736	104.888	99.1743	68.4564	106.55	56.828	116.369	85.5241	133.984	103.476	102.956	93.8433	122.961	89.5288	89.435	99.958	118.151	93.1641	112.053
SRGAP3	ENSBTAG00000004685	14.7707	0.267887	0.101519	2.6388	0.00832008	0.179533	11.5434	10.0762	11.1326	12.0069	9.32253	13.2264	13.8722	24.6359	8.52943	20.4894	13.7553	3.66216	9.32494	23.7469	8.05383	9.19812	14.8028	10.9472	6.84855	6.6193	25.8333	13.5763	10.2502	7.00864	19.9786	10.1011	12.7785	21.6564	17.1386	9.56461	13.2254	10.5086	25.5648	27.9453	22.6874	26.3488	21.9753	9.83785	9.67336	14.2819	19.0408	12.2038
TP53TG5	ENSBTAG00000005184	7.33073	-0.281223	0.106561	-2.63909	0.00831289	0.179533	6.21566	7.05333	4.17473	7.85068	9.32253	9.09318	11.5601	15.2508	8.52943	9.31338	5.50212	13.4279	10.4906	1.48418	9.51816	8.49057	9.8685	3.9808	4.5657	10.5909	8.6111	7.31031	13.0975	7.00864	4.99466	11.9376	3.65101	5.19754	2.7061	7.97051	7.05353	5.25429	15.8258	4.41242	5.15622	4.39147	8.95288	10.7322	3.22445	9.73769	2.72012	3.32831
ARPC4	ENSBTAG00000007964	361.37	-0.139579	0.0528787	-2.6396	0.00830039	0.179533	345.413	388.941	356.244	326.496	298.321	388.527	330.62	347.249	431.346	407.926	284.276	535.896	379.991	268.637	420.263	500.236	402.141	315.478	401.782	473.942	325.499	341.496	375.271	299.97	479.487	364.557	365.101	317.05	375.245	274.186	407.342	338.902	360.341	250.037	278.436	327.604	384.974	360.423	336.418	325.239	351.576	357.238
SLC7A2	ENSBTAG00000010085	202.52	0.235004	0.0888912	2.64372	0.00819999	0.179533	174.927	113.861	173.947	178.257	275.947	138.051	185.425	111.448	187.648	122.005	205.412	100.099	181.836	161.776	139.844	91.2736	243.012	215.958	285.356	142.977	220.444	263.693	267.075	171.011	229.754	191.002	182.55	245.151	141.619	173.757	283.905	373.055	211.822	226.504	225.843	240.653	151.385	178.87	167.672	365.488	241.411	163.087
LYSMD1	ENSBTAG00000020395	287.755	-0.149679	0.0566573	-2.64184	0.0082458	0.179533	299.24	326.469	317.28	289.09	261.031	297.595	317.21	240.493	426.472	353.909	341.131	361.333	326.373	323.552	397.566	304.953	305.924	320.454	269.376	278.011	232.5	267.349	229.491	236.892	372.102	310.379	224.537	266.807	307.593	285.344	246.874	215.426	238.604	220.621	268.124	289.837	214.055	280.826	203.14	266.813	306.014	247.404
DHH	ENSBTAG00000000124	11.2933	0.282596	0.107234	2.63531	0.00840606	0.17972	6.21566	8.06095	6.95788	12.9305	3.72901	8.26653	6.47367	17.5971	6.09245	11.1761	8.25318	12.2072	17.4843	1.48418	9.51816	7.78302	2.46713	10.9472	11.4143	5.29544	3.44444	12.0098	11.3891	4.20518	7.49198	9.1828	24.6443	19.0577	20.7467	15.941	12.3437	2.62715	15.8258	5.88322	20.6249	17.5659	10.5807	8.04915	9.67336	16.8787	20.4009	7.76605
IMPACT	ENSBTAG00000003035	176.141	0.211291	0.0801485	2.63625	0.00838287	0.17972	203.341	135.021	171.86	187.031	177.128	147.144	173.864	23.4627	123.068	166.71	190.74	95.2161	152.696	167.713	169.863	142.217	127.057	199.04	168.931	137.682	235.944	163.96	177.101	123.352	117.374	195.594	119.571	195.774	141.619	286.938	171.93	128.73	250.778	232.387	218.624	195.86	211.614	143.99	176.27	168.137	198.569	173.072
RAB40C	ENSBTAG00000007880	158.238	-0.192419	0.073023	-2.63505	0.00841252	0.17972	167.823	174.318	148.899	164.864	147.296	143.011	146.12	439.927	160.841	201.169	185.238	227.054	151.53	139.513	178.649	199.528	175.166	157.242	125.557	186.664	118.833	147.251	142.364	119.147	122.369	147.843	147.866	156.793	207.467	103.617	124.319	112.967	124.172	114.723	153.655	164.241	166.849	135.941	140.801	115.554	148.247	158.649
TRAF2	ENSBTAG00000010497	214.616	-0.231274	0.0877112	-2.63676	0.00837009	0.17972	207.781	271.05	167.685	305.253	177.128	207.49	272.357	768.405	336.303	257.981	274.189	206.302	227.295	158.807	189.631	181.132	196.136	173.165	120.991	184.017	170.5	199.467	231.199	138.771	109.882	241.508	193.504	181.048	281.434	129.122	320.054	191.782	172.866	136.785	236.155	214.304	197.777	179.764	187.018	172.033	208.089	236.31
FADD	ENSBTAG00000018274	79.6637	-0.207575	0.0787526	-2.63579	0.00839424	0.17972	91.459	97.7391	64.0125	67.4235	85.7673	104.158	69.3608	139.603	99.9162	107.104	96.2871	125.734	100.243	34.1362	84.9313	99.0566	75.2473	84.592	63.9198	145.625	63.7221	63.7041	79.1544	68.6846	57.4385	55.0968	101.316	44.1791	101.93	54.1995	96.9861	81.4415	77.9116	66.1863	62.9059	67.6287	91.1566	72.4424	69.8631	50.636	72.7632	62.1284
PSMB8	ENSBTAG00000003039	211.664	-0.196168	0.0745523	-2.63127	0.00850654	0.181446	167.823	328.484	182.297	253.993	115.599	229.809	186.812	249.878	255.883	328.762	198.993	222.171	238.952	200.365	199.149	277.359	280.019	173.165	214.588	201.227	208.389	168.659	174.254	148.583	212.273	287.422	299.383	125.607	353.597	208.827	226.595	176.019	272.691	239.741	153.655	140.527	205.102	183.342	173.046	199.298	205.369	244.076
NAPG	ENSBTAG00000005158	786.597	-0.164263	0.0624854	-2.62882	0.0085681	0.181685	841.778	862.522	836.338	850.644	689.867	854.759	887.818	1575.52	1118.57	888.497	930.775	957.044	754.154	654.524	946.691	752.123	732.736	888.714	593.541	922.731	628.61	760.794	884.365	520.041	764.182	952.257	625.235	826.409	739.666	709.375	631.291	714.584	540.512	533.903	733.215	875.659	635.655	767.353	669.611	586.209	720.152	747.76
HOGA1	ENSBTAG00000012721	32.6984	-0.283398	0.107808	-2.62873	0.00857056	0.181685	6.21566	56.4267	12.5242	14.3159	5.59352	42.9859	12.9473	71.5614	102.353	54.949	17.4234	95.2161	43.1278	20.7785	4.393	62.2642	75.2473	23.8848	18.2628	23.8295	31	14.6206	33.0284	21.0259	47.4492	18.3656	52.0269	22.5227	22.5508	14.3469	169.285	36.7801	8.52159	25.0037	8.24996	25.4705	52.9034	20.5701	12.8978	41.5475	43.5219	18.8604
RPS15	ENSBTAG00000019718	2863.13	-0.194459	0.0739387	-2.63	0.00853857	0.181685	2028.08	3204.23	2663.48	2237.44	2699.81	3593.46	2577.91	7081.06	3097.4	2948.62	2750.14	3759.82	2964.16	2622.55	2865.7	3522.88	3164.09	2455.16	1787.47	3821.99	2028.77	2594.12	2769.83	3124.45	2889.41	2928.4	2487.25	2457.57	3845.36	1924.08	2631.85	2051.8	2541.87	2062.07	2922.55	2832.5	2819.34	2674.11	3143.84	2250.06	2963.57	2287.66
Novel	ENSBTAG00000023659	383.378	-0.284985	0.108397	-2.62909	0.00856149	0.181685	244.187	366.773	555.239	268.77	339.34	2822.19	447.608	1074.59	336.303	328.762	429.165	1534.44	280.914	66.7882	231.364	213.679	449.017	279.651	397.216	679.14	120.555	163.96	221.518	206.054	152.337	393.942	166.121	142.932	331.046	204.045	297.13	1423.91	189.91	157.376	156.749	160.728	192.08	192.285	446.049	329.783	221.01	144.227
UNC13B	ENSBTAG00000011397	274.232	0.15799	0.06012	2.62791	0.00859121	0.181843	284.145	203.539	276.228	250.298	242.386	271.969	299.639	138.43	222.984	255.187	276.94	217.288	241.283	262.7	276.027	263.208	309.624	340.358	292.205	247.562	285.888	394.757	233.477	284.551	167.321	287.422	321.289	280.667	257.981	329.979	288.313	288.986	238.604	277.982	294.936	340.778	235.217	329.121	299.874	277.2	227.81	420.476
SLC38A1	ENSBTAG00000000859	26.4039	0.273136	0.104004	2.62621	0.0086341	0.18197	30.1904	25.1905	27.8315	24.0138	41.0191	15.7064	34.6804	2.34627	23.1513	25.1461	25.6766	7.32432	23.3123	31.1678	13.179	16.2736	17.2699	34.832	27.3942	2.64772	34.4444	34.9851	21.0699	25.2311	32.4653	22.0387	24.6443	29.4527	14.4325	30.2879	43.2029	73.5601	41.3906	33.8285	17.5312	24.5922	34.1837	20.5701	22.5712	46.0917	33.3215	37.7208
Novel	ENSBTAG00000019950	128.593	0.179079	0.0681865	2.62632	0.00863145	0.18197	125.201	124.945	134.983	130.229	119.328	81.012	110.515	35.1941	99.9162	122.005	136.636	83.0089	106.071	148.418	108.361	104.717	93.7508	167.194	159.8	91.3464	163.611	130.019	170.267	110.736	162.326	119.376	104.054	134.27	131.697	175.351	134.017	133.984	171.649	144.139	143.343	130.866	118.015	140.413	105.332	124.642	123.766	150.883
PPP1R27	ENSBTAG00000024929	11565.2	-0.256685	0.0977438	-2.6261	0.0086369	0.18197	11363.1	16015.1	13144.1	13260.7	14407	16731.4	13037.5	44124	13309.6	11291.5	16747.5	20311.6	11375.3	9132.17	10874.1	7057.08	6528.01	12352.4	8350.67	15793.7	5278.6	10079.9	7682.53	10803.1	8510.89	5771.39	4528.16	12754.8	16859	9290.43	9190.75	8677.47	8291.5	10398.6	12193.4	12310.2	4447.14	10995.1	11881	8622.4	12844.4	9533.38
FBXW5	ENSBTAG00000010515	1502.75	-0.213059	0.0811855	-2.62435	0.00868146	0.18215	1605.42	2218.78	1252.42	1378.49	1866.37	1606.19	1208.26	4351.17	1402.48	1300.15	1527.76	1801.78	1581.74	1997.71	1438.71	910.613	1866.38	966.339	986.192	1494.64	1431.16	1308.55	2053.46	1407.33	1430.97	1796.16	1548.03	1188.5	1779.71	1193.98	1590.57	1166.45	1224.67	1264.89	1627.3	1493.98	907.497	1370.14	1590.73	1317.19	1449.14	1251.44
SLC35A3	ENSBTAG00000012454	126.685	0.250945	0.095627	2.62421	0.00868514	0.18215	173.151	109.83	121.763	149.625	123.057	92.5851	147.507	3.51941	64.58	67.0564	126.549	52.4909	111.899	138.029	79.8061	77.8302	103.619	113.453	178.062	58.2499	167.055	153.517	138.378	120.549	137.353	74.3807	96.7518	172.385	124.48	291.721	138.426	173.392	172.866	158.847	115.499	111.543	144.874	138.624	134.352	155.803	127.846	124.257
RBM42	ENSBTAG00000013440	379.959	-0.181455	0.0691402	-2.62445	0.00867884	0.18215	374.716	454.436	325.629	380.065	296.457	410.02	394.432	893.931	411.85	393.025	392.485	584.725	383.488	304.257	399.031	394.811	347.865	427.936	255.679	472.618	322.055	355.072	380.397	313.987	297.182	393.024	341.369	319.649	429.367	277.374	380.891	283.732	304.342	275.041	362.998	338.143	420.785	376.522	409.505	323.941	362.456	312.861
FAM198B	ENSBTAG00000017069	194.384	0.215806	0.0823133	2.62176	0.00874776	0.183184	166.047	109.83	150.29	216.125	214.418	136.398	143.346	340.21	143.782	151.808	149.474	140.383	159.69	194.428	120.807	138.679	218.341	184.112	196.325	105.909	279	175.447	220.379	299.97	154.834	220.387	239.141	160.258	88.3991	196.075	208.079	241.698	282.43	198.559	217.593	205.521	235.217	171.715	206.365	245.39	200.609	231.872
ADRA1A	ENSBTAG00000031632	8.81148	0.287226	0.109594	2.62082	0.00877192	0.18341	6.21566	3.02286	11.8284	5.54166	14.9161	5.78657	8.7857	8.21196	3.65547	11.1761	11.9213	1.22072	10.4906	13.3576	9.51816	2.83019	6.16781	7.9616	11.4143	6.6193	8.6111	7.83248	2.84728	5.60691	7.49198	3.67312	10.953	10.3951	3.60813	12.7528	6.17184	15.7629	13.3911	7.35403	5.15622	12.2961	13.0224	7.1548	38.6934	6.49179	11.5605	25.517
HINFP	ENSBTAG00000015015	175.664	-0.14965	0.0571444	-2.61881	0.00882383	0.184216	172.263	192.455	162.814	193.034	154.754	168.637	178.026	357.807	252.228	220.727	172.4	200.198	192.327	161.776	202.078	187.5	171.465	179.136	130.123	176.073	172.222	163.438	190.768	156.993	144.845	187.329	168.859	153.328	173.19	141.875	163.995	133.984	160.693	133.843	145.405	182.685	164.407	168.138	145.1	145.416	176.128	166.415
APLP1	ENSBTAG00000001151	153.766	-0.188895	0.0721648	-2.61755	0.00885638	0.184544	184.694	159.204	180.905	148.701	177.128	160.371	172.477	301.496	183.992	153.671	189.823	250.248	135.212	173.649	149.362	203.066	143.093	135.347	173.497	164.159	125.722	176.492	115.03	183.626	184.802	138.66	107.705	165.455	183.112	117.964	101.395	94.5773	103.476	117.664	157.78	147.553	142.432	142.202	121.454	114.905	123.766	149.774
MYL3	ENSBTAG00000008394	8300.27	-0.281443	0.107537	-2.61716	0.00886639	0.184544	10854.3	16211.6	3871.37	9226.4	5794.89	9961.16	10426.3	26022.5	11816.9	11309.2	6336.61	11302.6	8039.26	10585.2	13246.3	5145.99	7628.35	4957.09	9058.35	4494.51	7734.49	2960.68	9373.81	4207.98	11228	7664.89	4754.53	6180.75	6022.87	6567.7	8066.6	4573.86	9206.96	9838.22	8527.36	961.732	1903.71	6541.28	2411.89	7174.08	6458.93	7323.38
USP31	ENSBTAG00000011744	66.0317	0.22212	0.0849274	2.61541	0.00891205	0.185215	63.9325	36.2743	54.2715	66.4999	52.2062	50.4258	56.4134	90.3316	67.017	57.743	71.5276	39.063	60.6121	69.7566	47.5908	39.6227	46.8754	87.5776	68.4855	21.1818	80.9443	80.4134	51.251	93.9157	97.3958	46.8323	62.0672	76.2306	45.1016	51.0113	85.5241	81.4415	76.6943	95.6024	75.2809	71.1418	63.4841	42.0345	75.2372	94.131	79.5635	79.8794
NAB1	ENSBTAG00000000266	363.973	0.181863	0.0695564	2.61462	0.00893267	0.185363	354.293	304.301	462.699	454.416	413.92	306.688	409.229	181.836	205.925	307.342	348.468	284.428	289.073	491.264	257.722	301.415	270.15	266.714	456.57	217.113	423.666	402.589	328.576	388.278	467	249.772	296.645	453.053	334.654	570.688	407.342	388.818	455.296	395.647	436.216	310.916	410.205	355.951	400.907	419.37	392.377	402.725
AFAP1L2	ENSBTAG00000004895	159.748	0.184422	0.070602	2.61213	0.00899798	0.186242	136.745	137.036	139.853	128.382	128.651	131.438	134.098	222.896	101.135	199.306	153.142	95.2161	142.205	136.545	117.879	128.066	127.057	145.299	148.385	146.949	155	166.571	136.1	206.054	142.348	133.151	174.336	169.786	189.427	162.598	191.327	183.9	155.823	158.847	240.28	171.267	248.239	168.138	177.345	255.777	184.968	216.34
CHMP7	ENSBTAG00000013528	911.619	-0.125585	0.0480901	-2.61146	0.00901565	0.186242	962.54	960.261	855.82	799.846	926.66	913.451	958.566	1370.22	1162.44	912.712	957.369	1081.56	962.8	1064.16	1135.59	967.925	884.465	993.21	897.16	1073.65	747.443	882.459	1021.03	748.522	796.648	942.156	703.732	914.768	1029.22	859.221	678.903	725.093	814.42	755.994	949.776	997.742	725.183	817.436	851.255	712.799	885.399	860.922
GFER	ENSBTAG00000017631	130.584	-0.178348	0.0682857	-2.61179	0.00900691	0.186242	112.77	161.219	122.459	118.684	110.006	171.117	109.128	302.669	141.345	132.25	139.387	162.356	122.39	84.5984	128.861	166.274	144.327	137.338	109.577	152.244	110.222	126.886	129.267	116.343	149.84	126.723	115.92	105.683	161.464	95.6461	113.738	128.73	137.563	92.6608	113.437	129.988	116.387	140.413	104.257	101.921	140.766	126.476
BIN3	ENSBTAG00000005470	99.6084	-0.164757	0.0631273	-2.60992	0.00905638	0.186621	97.6747	113.861	89.0609	93.2846	82.0383	119.038	102.654	158.374	116.975	122.937	98.1211	141.603	99.0775	99.4402	116.414	128.774	113.488	84.592	86.7483	108.557	98.1665	98.6892	111.613	70.0864	104.888	102.847	141.477	73.6319	92.0073	58.9818	86.4058	105.086	74.2595	76.4819	114.468	107.152	118.829	92.1181	123.604	85.6917	91.124	95.4115
DOT1L	ENSBTAG00000009996	648.948	-0.245248	0.094007	-2.60882	0.00908539	0.186621	734.336	615.655	568.459	844.641	859.538	546.417	863.773	1568.48	1421.98	593.263	617.154	1545.43	901.022	685.692	451.746	360.849	634.051	523.475	541.036	477.914	540.777	576.992	513.649	752.727	983.947	446.284	470.068	533.614	405.914	371.426	1604.68	887.976	493.035	742.757	618.747	413.677	750.414	420.345	462.171	643.337	580.066	553.608
CRELD1	ENSBTAG00000010835	393.886	-0.192318	0.0737189	-2.60881	0.00908584	0.186621	380.931	549.152	349.982	362.055	272.218	371.994	389.808	661.65	393.572	407.926	409.908	506.599	420.788	264.184	292.866	624.764	508.228	388.128	374.388	432.902	310	323.742	437.912	298.568	317.161	510.564	514.792	464.314	626.01	312.444	393.234	391.445	206.953	192.676	427.967	402.259	413.46	523.195	348.241	451.18	322.334	295.11
EIF3K	ENSBTAG00000011212	1340.49	-0.168348	0.064533	-2.60872	0.00908824	0.186621	1119.71	1780.46	1179.36	1079.7	1210.06	1633.47	1180.52	2468.28	1532.86	1452.89	1355.36	1790.8	1369.6	1101.26	1498.74	1565.8	1506.18	1199.22	986.192	1649.53	1054	1307.5	1349.04	1061.11	1336.07	1422.42	1073.4	1229.22	1635.38	1001.1	1170.89	1074.5	1053.02	861.892	1447.87	1481.68	1108.53	1394.29	1398.34	1132.17	1361.42	1126.08
METTL25	ENSBTAG00000008382	15.1146	0.251082	0.0963182	2.6068	0.00913929	0.187158	14.2072	8.06095	21.5694	13.3923	13.0515	14.8797	14.3346	5.86569	10.9664	11.1761	12.8383	12.2072	15.153	17.8102	13.179	14.1509	16.0363	17.9136	22.8285	17.2102	17.2222	28.1969	9.68075	7.00864	17.4813	13.7742	16.4295	23.3889	10.8244	17.5351	15.8705	28.8986	19.4779	19.1205	9.2812	15.8093	23.6031	15.204	15.0474	22.7213	23.121	14.4227
Novel	ENSBTAG00000045575	50.995	-0.26225	0.100606	-2.60671	0.00914162	0.187158	60.3807	68.5181	29.9189	45.2569	72.7158	73.5721	43.0037	4.69255	74.3279	65.1937	47.685	91.554	57.1152	99.4402	79.8061	77.8302	60.4446	48.7648	36.5256	63.5453	49.9444	45.9505	36.4452	71.4881	4.99466	49.5871	36.5101	35.5165	57.73	38.2584	25.5691	31.5258	52.3469	85.3068	32.9998	42.1581	68.3675	56.3441	68.7883	38.9508	80.2436	48.8152
ESR1	ENSBTAG00000007159	157.529	0.223215	0.0857061	2.60442	0.00920294	0.188134	149.176	95.7238	123.155	130.691	192.044	107.465	136.872	207.645	109.664	124.799	165.064	73.2432	149.199	197.396	144.969	58.7264	139.393	178.141	184.911	168.13	161.889	229.753	147.489	316.79	184.802	139.579	153.342	161.124	100.126	199.263	150.769	118.222	200.866	195.617	172.218	247.679	173.36	110.899	183.794	157.751	156.407	159.759
FKBP14	ENSBTAG00000007870	118.569	0.23661	0.0909084	2.60273	0.00924848	0.18867	100.339	121.922	159.336	105.291	80.1738	111.598	87.857	8.21196	82.8574	108.035	83.4488	70.8017	82.7588	109.829	60.7698	127.359	94.9843	121.414	146.102	111.204	141.222	154.039	103.072	85.5053	102.39	86.3183	113.181	110.881	135.305	186.51	141.952	173.392	122.954	150.022	116.531	106.274	179.872	117.16	175.195	155.803	148.927	151.993
RNPS1	ENSBTAG00000009969	873.743	-0.119779	0.0460257	-2.60243	0.0092566	0.18867	782.286	958.246	739.623	819.242	1010.56	862.199	828.63	1276.37	1040.59	862.419	855.58	1184.1	888.2	938.003	867.617	948.821	909.136	908.618	771.604	937.293	797.388	786.903	952.7	929.345	1036.39	882.467	734.766	674.814	911.052	651.988	758.255	890.603	878.941	983.969	882.745	829.11	873.313	900.611	853.405	693.324	796.315	830.967
SLC39A6	ENSBTAG00000000998	130.335	0.205014	0.078824	2.6009	0.00929787	0.18896	106.554	88.6705	144.028	130.229	108.141	115.731	102.192	22.2896	116.975	111.761	105.457	112.306	115.396	130.608	87.8599	130.189	98.685	122.41	189.477	101.937	134.333	141.507	118.447	148.583	129.861	106.521	140.564	136.869	101.93	140.281	173.693	199.663	193.562	177.968	133.031	99.2473	154.641	145.779	154.774	181.77	142.806	135.351
LRP1	ENSBTAG00000010830	3271.98	0.212879	0.0818487	2.60089	0.00929831	0.18896	2964.87	2480.76	4337.55	3224.78	3512.73	3128.05	2382.77	5741.33	2161.6	3309.05	2298.05	2504.92	2852.27	3596.17	2245.55	2314.39	2926.01	2966.69	2618.43	2627.86	3385.88	3144.48	2343.31	4338.35	2459.87	2334.27	4403.12	2967.8	2443.6	2874.17	2728.84	5101.92	3081.16	3624.07	2562.64	4025.22	5060.01	2190.26	4761.44	4082.69	3842.17	5604.87
NUDT1	ENSBTAG00000002480	64.7092	-0.208538	0.080258	-2.59835	0.00936729	0.189598	61.2687	65.4953	61.2294	56.802	67.1222	71.9188	63.8119	156.027	71.8909	62.3997	67.8595	75.6846	59.4465	51.9464	79.0739	54.4811	66.6124	65.6832	63.9198	75.4601	48.2221	66.8371	82.5711	63.0777	69.9252	66.1162	39.2484	71.0331	108.244	28.6938	42.3212	42.0343	35.3037	38.241	61.8747	58.8457	54.5312	78.7028	53.7409	46.0917	69.3631	64.3473
LAMA4	ENSBTAG00000008817	1271.75	0.21692	0.0834881	2.59821	0.00937104	0.189598	1118.82	746.646	1191.89	936.54	1066.5	1122.59	837.416	448.138	754.246	1435.19	763.878	1046.16	1282.18	1332.8	858.831	1219.81	1097.87	1238.03	1488.42	1244.43	1770.44	1398.88	986.298	1780.19	899.038	1029.39	1827.33	1282.93	1573.14	1673.81	1218.5	1684	1651.97	1459.04	1018.87	1233.13	2189.39	1210.95	1770.22	1362.63	1416.5	2374.19
ARL6	ENSBTAG00000010091	62.4468	0.227656	0.0876042	2.59869	0.00935814	0.189598	50.6133	64.4876	56.3589	69.2707	72.7158	33.8928	79.9961	18.7702	40.2102	49.3609	59.6063	35.4009	48.9559	68.2724	35.144	39.6227	32.0726	89.568	95.8797	22.5056	74.0554	62.1376	74.5987	60.2743	44.9519	67.0345	34.6846	55.4405	74.8687	119.558	52.0198	78.8144	57.2164	63.2447	82.4996	60.6023	41.5088	78.7028	68.7883	70.7606	60.5227	51.034
ZCCHC11	ENSBTAG00000002721	825.337	0.196363	0.0756186	2.59676	0.00941088	0.189744	1152.56	596.511	731.969	779.988	794.28	659.669	816.608	301.496	625.086	646.349	858.331	297.856	775.135	936.519	960.602	685.613	690.795	894.685	872.049	675.169	862.832	1052.16	1019.9	1012.05	731.717	899.915	607.893	1163.38	693.663	1173.26	810.275	801.28	1033.55	1139.87	991.026	981.933	777.273	763.775	706.155	751.75	753.473	992.945
ARID5A	ENSBTAG00000014090	51.7797	-0.281332	0.108351	-2.5965	0.00941791	0.189744	44.3976	50.381	56.3589	86.3575	35.4256	67.7855	43.0037	241.666	62.143	54.0176	20.1744	98.8783	55.9496	14.8418	22.6971	65.8019	54.2768	23.8848	25.1114	113.852	29.2777	78.3248	14.8059	37.8466	37.4599	43.1592	36.5101	64.103	93.8113	22.3174	119.028	76.1873	25.5648	35.2993	46.406	30.7403	73.2509	59.9215	50.5164	58.4262	43.5219	65.4567
WDR46	ENSBTAG00000016824	219.771	-0.160256	0.0617333	-2.59593	0.00943341	0.189744	193.573	238.806	190.646	205.041	247.979	247.996	228.428	380.097	318.026	255.187	208.164	305.18	257.601	191.459	235.025	223.585	207.239	253.776	184.911	264.772	199.777	203.644	219.241	213.063	247.235	250.691	179.812	196.64	225.508	159.41	236.293	173.392	188.692	163.259	168.093	230.113	259.634	218.221	232.161	218.124	210.129	197.48
Novel	ENSBTAG00000023054	49.1908	0.196819	0.0758037	2.59643	0.0094199	0.189744	43.5096	45.3429	52.8799	37.868	50.3417	50.4258	39.7669	10.5582	29.2438	38.1849	43.0999	36.6216	47.7903	37.1045	49.0551	52.3585	41.9411	55.7312	57.0713	38.392	63.7221	54.8273	49.5427	44.8553	57.4385	55.0968	70.2819	51.1092	55.024	62.17	48.493	44.6615	75.4769	58.8322	48.4685	49.1845	55.3451	44.7175	65.5639	53.8819	67.323	55.4718
CALCR	ENSBTAG00000017458	20.2815	0.270559	0.104266	2.59489	0.00946201	0.190041	39.9578	11.0838	20.1779	18.4722	26.1031	16.5331	19.421	15.2508	13.4034	12.1074	11.0042	10.9865	13.9874	40.0729	8.05383	9.19812	18.5034	32.8416	22.8285	30.4488	22.3889	34.4629	10.8197	14.0173	14.984	18.3656	10.953	34.6503	18.9427	39.8525	12.3437	13.1357	20.6953	32.3577	31.9686	18.4442	22.7892	34.8797	19.3467	22.7213	19.0408	24.4076
SNORD22	ENSBTAG00000042524	16.0536	-0.276588	0.106613	-2.59432	0.00947786	0.190082	15.9831	22.1676	20.8737	22.6284	13.0515	17.3597	17.5714	0	23.1513	15.8328	14.6723	4.88288	22.1467	4.45255	35.144	29.0094	18.5034	21.8944	11.4143	15.8863	22.3889	14.6206	36.4452	4.20518	2.49733	39.4861	18.255	15.5926	20.7467	19.1292	23.8057	10.5086	9.73896	14.7081	19.5936	14.931	8.13898	27.7249	8.59854	7.79015	12.9206	12.2038
CNTLN	ENSBTAG00000001847	59.2297	0.221055	0.0852276	2.5937	0.00949498	0.190087	62.1566	47.3581	64.7083	60.0346	67.1222	44.6392	49.015	5.86569	43.8657	48.4296	36.6808	40.2838	47.7903	59.3673	25.6258	41.0377	45.6418	45.7792	95.8797	51.6306	63.7221	58.4825	54.6678	63.0777	64.9305	59.6882	79.4095	97.8871	56.828	62.17	87.2875	70.933	90.0853	79.4235	75.2809	50.9411	65.1119	40.2458	77.3868	56.4786	61.2027	63.2378
AASS	ENSBTAG00000012128	135.079	0.208221	0.0803169	2.59249	0.00952832	0.190087	149.176	129.983	164.902	127.92	164.077	128.131	158.605	31.6747	132.815	135.044	178.819	136.721	100.243	133.576	111.289	108.255	109.787	111.462	162.082	58.2499	127.444	100.778	107.058	109.335	174.813	134.987	189.853	217.431	93.8113	178.539	162.231	160.256	181.388	160.318	140.249	171.267	131.038	99.2729	125.754	148.013	130.566	147.555
LAMB3	ENSBTAG00000016542	35.5419	-0.262444	0.10124	-2.59231	0.00953337	0.190087	36.406	29.221	22.2652	31.4027	33.5611	96.7184	49.015	45.7524	31.6808	65.1937	64.1914	17.0901	39.631	20.7785	50.5195	36.7925	41.9411	13.9328	6.84855	39.7158	39.611	47.517	29.6117	25.2311	32.4653	43.1592	38.3356	30.319	47.8077	36.6643	52.9015	26.2715	32.869	26.4745	37.1248	46.5496	37.4393	76.0198	40.8431	32.459	34.6815	26.6265
MAP2K2	ENSBTAG00000024450	1778.67	-0.188693	0.0727626	-2.59327	0.00950679	0.190087	2055.61	2022.29	1757.56	1713.76	1968.92	1766.56	1664.2	4384.01	1758.28	1652.19	1961.51	2653.84	1644.69	1825.54	2024.44	1594.1	1983.57	1776.43	1709.86	2131.42	1331.28	1869.35	1808.59	1714.31	1575.81	1759.43	1034.15	1433.66	1964.63	1369.33	1175.3	1423.91	1263.63	1047.21	2117.15	1780.3	1316.89	2016.76	1556.34	1631.39	1766.72	1462.24
Novel	ENSBTAG00000002282	8743.34	-0.154781	0.0597564	-2.5902	0.00959189	0.190701	7996.01	10245.5	8817.03	7712.6	8645.72	9994.23	8405.6	6957.88	9877.08	7998.33	8268.77	12015.5	8821.39	10252.7	10051.2	9357.31	8536.25	9620.6	10037.7	10176.5	7367.65	7698.8	8337.97	9050.95	11954.7	8978.94	6368.27	8252.83	9642.72	8230.35	6499.83	7584.57	7148.39	8258.58	8836.74	7702.64	6192.14	11379.7	6618.73	7548.01	7650.34	6838.56
HYI	ENSBTAG00000005583	75.8162	-0.235602	0.0909506	-2.59044	0.0095853	0.190701	54.1651	119.907	79.3199	80.354	59.6642	87.6252	83.6954	131.391	85.2943	107.104	76.1127	103.761	62.9433	51.9464	88.5921	125.943	97.4515	77.6256	89.0312	109.88	77.4999	62.6598	57.5151	54.6674	42.4546	102.847	79.4095	69.3006	115.46	73.3287	43.2029	39.4072	38.9558	25.0037	55.6872	90.4643	87.901	88.5407	89.2098	49.3376	58.4826	71.0039
NTN1	ENSBTAG00000012137	61.4438	0.259294	0.100131	2.58955	0.00961008	0.190787	56.8289	32.2438	16.6989	33.2499	33.5611	47.9459	28.6691	112.621	29.2438	67.0564	33.9297	31.7387	99.0775	77.1775	56.3768	44.5755	39.474	63.6928	29.6771	55.6021	65.4443	56.916	39.8619	114.942	69.9252	44.9957	88.537	71.0331	64.9463	63.7641	51.1381	55.1701	110.781	70.5987	52.5935	83.438	104.179	35.774	106.407	49.3376	74.1233	86.536
TBCC	ENSBTAG00000000940	439.325	-0.154912	0.0598394	-2.5888	0.00963105	0.190928	469.727	547.137	445.305	426.708	514.604	453.006	485.063	786.002	411.85	461.013	490.606	552.986	398.641	546.179	347.779	471.227	462.586	447.84	410.913	500.419	399.555	431.831	414.564	456.963	661.792	446.284	334.067	476.441	471.763	385.773	461.125	438.734	406.601	400.059	355.779	378.545	337.768	453.436	294.5	444.688	362.456	376.099
B3GALT1	ENSBTAG00000003164	7.64882	0.281064	0.108759	2.58427	0.0097584	0.191668	4.43976	4.03048	13.9158	4.61805	7.45803	6.61322	8.7857	2.34627	3.65547	8.38205	6.41914	1.22072	4.66247	8.90509	8.05383	2.83019	4.93425	4.976	4.5657	11.9147	10.3333	15.1428	9.68075	4.20518	32.4653	4.5914	20.0806	6.0638	0.902032	15.941	7.05353	13.1357	8.52159	11.7664	7.21871	12.2961	28.4864	2.68305	7.52372	4.54426	9.52042	2.21887
TENM4	ENSBTAG00000007439	64.123	0.26907	0.104092	2.58492	0.0097403	0.191668	41.7337	42.32	51.4883	44.7951	80.1738	61.9989	77.6841	51.618	43.8657	80.0951	65.1084	32.9594	53.6184	57.8831	23.4293	24.7642	32.0726	71.6544	79.8998	79.4316	67.1666	62.1376	37.5841	135.968	57.4385	37.6495	55.6779	92.6895	36.0813	38.2584	60.8367	65.6787	113.215	173.555	55.6872	55.3325	106.621	27.7249	136.502	71.4097	75.4834	134.242
PSMB1	ENSBTAG00000007685	1032.95	-0.135922	0.0525446	-2.58679	0.00968749	0.191668	873.745	1228.29	907.308	927.766	969.543	1251.55	976.138	804.772	1066.18	956.485	1095.84	1241.47	1032.74	1090.87	1180.98	1333.73	1202.72	921.555	926.838	1427.12	747.443	985.848	1059.76	1041.48	1523.37	1252.53	956.565	945.953	1175.35	873.568	993.667	869.586	914.244	839.83	799.215	989.838	1166.32	1110.78	1121.03	886.13	993.524	924.16
TBC1D25	ENSBTAG00000009288	110.709	-0.186809	0.0722486	-2.58564	0.00971987	0.191668	122.537	152.151	100.889	142.236	110.006	114.078	104.966	274.514	152.311	124.799	97.2041	191.653	87.4213	129.124	112.754	94.1038	104.853	123.405	109.577	117.824	103.333	102.344	103.072	105.13	99.8931	111.112	96.7518	92.6895	92.9093	100.428	75.8255	102.459	94.9548	94.1316	94.8745	103.639	91.1566	81.3859	88.135	83.7441	99.9644	100.959
LGALS1	ENSBTAG00000015089	1907.58	-0.231428	0.0895957	-2.58303	0.00979377	0.191668	1580.55	2591.6	2121.46	1557.21	1661.28	2303.05	1350.22	5479.72	2702.61	2416.82	1896.4	2703.89	1705.3	1488.63	1780.63	3302.12	1740.56	1174.34	1481.57	2335.29	1551.72	2075.61	1789.8	1689.08	1770.61	1719.94	1794.47	1454.45	2240.65	1117.47	1405.42	1791.71	1150.41	853.068	1828.4	1610.79	1853.25	2105.3	2158.23	1761.22	1521.23	2161.18
JAZF1	ENSBTAG00000019024	51.1033	0.235185	0.090998	2.5845	0.0097519	0.191668	46.1735	39.2972	52.8799	42.0242	44.7482	41.3326	24.5075	34.021	25.5883	66.125	32.0957	29.2973	44.2935	53.4306	38.0726	52.3585	45.6418	44.784	63.9198	47.659	53.3888	47.517	38.1535	79.8984	44.9519	33.9764	87.6242	51.1092	35.1792	51.0113	54.6649	68.3058	70.6074	51.4782	48.4685	54.4542	62.6702	40.2458	90.2847	68.1638	76.8434	86.536
HERC6	ENSBTAG00000020536	107.85	-0.269745	0.104392	-2.58397	0.00976713	0.191668	101.227	104.792	115.501	103.444	87.6318	109.945	104.966	25.809	236.387	99.6532	99.0381	36.6216	102.574	80.1458	117.879	111.792	149.261	46.7744	127.84	68.8408	124	84.0686	71.182	75.6933	72.4225	106.521	140.564	77.0969	114.558	121.152	332.398	94.5773	85.2159	98.544	63.9372	80.8031	96.04	97.4842	90.2847	173.98	289.693	133.132
NBEA	ENSBTAG00000022991	132.967	0.232336	0.0898755	2.58509	0.00973529	0.191668	134.081	72.5486	118.284	117.298	100.683	100.025	184.962	22.2896	80.4204	105.241	99.0381	67.1396	108.402	161.776	129.593	124.528	148.028	105.491	191.759	92.6702	144.666	198.945	142.933	193.438	117.374	122.131	134.175	143.799	99.2235	237.521	161.35	118.222	175.301	173.555	114.468	125.596	148.13	128.786	137.577	120.747	118.325	148.664
Novel	ENSBTAG00000040028	7351.63	-0.201521	0.0780147	-2.58311	0.0097913	0.191668	9889.12	8067	6276.01	9602.31	7745.16	6533.86	9204.64	22571.2	10057.4	7045.58	7412.27	10110	6274.52	6226.14	6400.6	5100	8189.62	6425.01	6978.68	8042.45	7049.04	8552.54	6966.15	7319.82	5961.12	7691.52	5916.46	7403.03	7714.18	5952.38	7136.41	6165.91	4398.36	5449.34	7138.28	7837.02	8133.29	5780.19	5431.05	6563.85	5566.73	6375.93
P4HB	ENSBTAG00000006045	2984.38	-0.179258	0.0694127	-2.5825	0.00980877	0.191689	2570.62	3701.99	3517.91	3281.58	3397.13	3180.96	2883.1	5767.14	4008.83	3115.33	3513.1	5581.13	2476.94	3288.95	2735.37	3278.07	2279.62	2792.53	2753.12	3083.27	2316.39	2602.99	2451.51	3462.27	4580.1	2517.92	2356.73	2513.88	2806.22	2290.72	3044.48	3730.55	2599.08	2372.41	2740.02	2420.58	2872.25	2631.18	2568.81	2884.95	2783.36	2550.59
SESN1	ENSBTAG00000003015	1496.38	-0.236675	0.0917058	-2.58081	0.00985699	0.192358	2134.64	1943.7	1715.12	2043.49	1433.81	1325.12	2548.32	288.592	1347.65	908.986	2227.44	1733.42	1152.8	1504.96	2144.51	973.585	1944.1	1182.3	1892.48	1735.58	1777.33	1662.57	1763.61	1077.93	2482.34	2527.11	965.692	1837.33	1244.8	1238.62	1982.04	1657.73	1118.76	1666.42	834.277	1331.49	1267.24	1485.52	1047.95	1161.38	929.601	829.858
Novel	ENSBTAG00000010958	103.276	0.253308	0.0981719	2.58025	0.00987289	0.192396	129.641	60.4572	132.2	104.83	124.922	67.7855	95.2555	31.6747	70.6724	67.0564	114.627	43.9459	99.0775	117.25	83.4669	31.8396	90.0501	127.386	136.971	64.8692	94.7221	155.083	133.822	162.6	119.872	76.2173	105.879	112.613	38.7874	164.192	114.62	162.883	111.998	130.902	102.093	137.892	92.7844	55.4497	89.2098	127.239	111.525	86.536
EFCAB7	ENSBTAG00000002600	57.7734	0.244826	0.0949145	2.57944	0.00989618	0.192577	59.4928	42.32	64.0125	62.8054	35.4256	57.8657	56.4134	2.34627	37.7732	54.949	54.1042	19.5315	52.4528	40.0729	46.1265	59.434	49.3425	67.6736	61.637	45.0113	74.0554	76.7583	47.8343	40.6501	34.9626	65.1979	60.2417	73.6319	58.6321	76.5169	51.1381	57.7972	64.5206	70.5987	88.687	68.507	63.4841	75.1254	65.5639	55.8294	62.5628	63.2378
Novel	ENSBTAG00000019025	1069.35	-0.201735	0.078229	-2.57877	0.00991523	0.192675	875.52	1250.46	886.434	933.769	1045.99	1299.5	966.889	3088.87	1190.47	1051.48	1018.81	1336.69	1167.95	900.898	1261.52	1232.55	1360.62	903.642	833.241	1241.78	706.11	1009.35	1088.8	915.328	1016.41	1132.24	1022.28	956.348	1248.41	768.357	873.756	717.211	894.767	769.232	1102.4	967.002	715.417	1216.32	1025.38	911.448	903.08	822.092
PDE3A	ENSBTAG00000017260	93.1436	0.246742	0.0957258	2.57759	0.00994917	0.193062	71.9241	73.5562	82.103	77.5832	173.399	50.4258	78.6089	42.2329	93.8238	87.5458	141.221	30.518	76.9307	86.0826	83.4669	35.3774	72.7802	95.5392	89.0312	47.659	129.166	79.3691	75.7376	98.1209	197.289	54.1785	82.1477	128.206	80.2808	109.993	63.4818	126.103	131.476	129.431	96.937	108.908	83.0176	78.7028	107.482	97.3769	112.205	82.0982
ADAMTSL1	ENSBTAG00000002997	28.8596	0.265295	0.103036	2.57477	0.0100306	0.193822	30.1904	27.2057	12.5242	25.8611	13.0515	20.6663	13.8722	49.2718	12.1849	20.4894	30.2617	7.32432	20.9811	38.5887	30.751	15.566	18.5034	20.8992	22.8285	27.8011	56.8332	38.6402	19.3615	28.0345	7.49198	25.7118	19.1678	42.4466	36.9833	55.7936	32.6226	21.0172	62.0858	35.2993	27.8436	36.0101	29.3003	13.4153	19.3467	17.5278	33.3215	42.1585
SDHC	ENSBTAG00000015853	719.222	-0.195463	0.0758892	-2.57564	0.0100056	0.193822	641.101	1024.75	797.374	612.815	591.049	1113.5	835.566	836.447	712.817	584.881	645.582	981.459	600.293	515.011	1038.94	782.547	872.129	690.669	760.189	812.85	552.832	647.485	737.445	656.008	1146.27	725.441	786.793	774.434	843.4	672.711	593.379	409.835	468.687	478.012	683.715	706.149	503.803	707.431	650.264	514.799	541.984	478.167
Novel	ENSBTAG00000047973	171.212	-0.192235	0.0746586	-2.57485	0.0100282	0.193822	206.893	194.471	162.119	158.399	171.535	164.504	179.413	435.234	210.799	145.289	175.151	170.901	177.174	105.377	191.828	177.594	213.406	145.299	141.537	285.954	165.333	179.625	176.531	151.387	122.369	210.286	156.993	152.461	202.957	122.746	119.91	131.357	172.866	101.486	162.937	158.971	157.082	152.934	198.841	123.344	171.368	150.883
Novel	ENSBTAG00000011134	145.305	-0.195287	0.0758719	-2.5739	0.0100558	0.194036	126.089	184.394	148.203	158.861	134.244	192.61	124.387	302.669	185.211	202.1	150.391	224.612	151.53	112.798	157.416	168.396	180.1	148.285	68.4855	189.312	87.8332	118.531	152.614	114.942	89.9038	157.944	133.262	130.805	165.974	94.052	130.49	157.629	91.3027	97.0732	152.624	209.912	118.015	152.934	148.325	113.606	150.287	146.445
PHF24	ENSBTAG00000012809	14.482	0.272118	0.105814	2.57166	0.0101211	0.194206	15.0952	7.05333	9.04525	13.8541	16.7806	21.493	8.7857	15.2508	31.6808	10.2447	8.25318	2.44144	6.9937	2.96836	18.3042	11.3208	12.3356	17.9136	6.84855	18.534	22.3889	15.1428	18.2226	9.81209	2.49733	10.1011	11.8658	25.1215	7.21626	12.7528	5.29015	13.1357	20.6953	7.35403	26.8124	14.931	14.6502	7.1548	38.6934	9.08851	14.9607	19.9698
MAP3K1	ENSBTAG00000013790	252.542	0.195411	0.0759537	2.57276	0.0100891	0.194206	234.419	189.432	251.875	265.538	277.811	213.276	278.83	97.3704	222.984	262.637	248.512	168.459	258.767	365.109	181.577	128.774	226.976	232.877	308.185	135.034	304.833	267.871	208.99	290.157	272.209	206.613	287.517	242.552	172.288	322.009	266.271	312.63	363.993	342.698	304.217	281.054	235.217	191.391	288.051	225.265	263.852	308.423
EXOSC5	ENSBTAG00000016034	124.319	-0.21953	0.0853604	-2.5718	0.0101171	0.194206	92.347	149.128	108.543	113.142	115.599	134.744	120.225	385.962	192.521	129.456	121.047	161.135	145.702	66.7882	125.2	173.349	120.889	133.357	79.8998	137.682	125.722	155.605	133.253	75.6933	87.4065	140.497	83.0605	99.6196	135.305	97.2402	109.33	73.5601	66.9553	66.1863	145.405	119.448	119.643	158.3	145.1	99.9736	123.766	117.6
AGO3	ENSBTAG00000018324	48.5939	0.259448	0.100862	2.57232	0.010102	0.194206	55.053	11.0838	60.5336	43.4096	59.6642	25.6262	35.1428	15.2508	43.8657	34.4595	62.3574	18.3108	44.2935	63.8198	49.7873	19.8113	45.6418	47.7696	66.2027	26.4772	46.4999	78.3248	62.0707	72.8898	59.9359	36.7312	39.2484	52.8417	19.8447	62.17	49.3747	63.0515	88.868	83.8359	68.0621	49.1845	52.0895	33.9853	44.0675	60.3737	55.0824	48.8152
C12orf65	ENSBTAG00000020503	147.069	-0.171991	0.0668987	-2.57092	0.010143	0.194355	105.666	194.471	116.892	150.087	137.973	154.584	139.184	193.568	176.681	140.632	164.147	186.77	146.868	108.345	155.951	162.736	193.669	120.419	150.668	158.863	106.778	158.738	176.531	126.155	114.877	163.454	135.087	104.817	194.839	102.023	141.952	89.323	124.172	148.551	151.593	167.754	136.735	170.821	118.23	129.836	123.085	133.132
ZBTB8A	ENSBTAG00000018199	25.2516	0.237171	0.0922783	2.57017	0.0101648	0.194503	17.759	20.1524	25.7442	25.3993	27.9676	16.5331	21.2706	8.21196	9.74792	28.8715	19.2574	29.2973	26.8092	47.4938	11.7147	31.8396	17.2699	25.8752	31.9599	14.5625	15.5	21.4088	19.3615	40.6501	37.4599	23.8753	30.1208	27.7202	22.5508	23.9115	28.2141	23.6443	30.4342	41.1826	22.6874	21.0791	46.3922	23.2531	26.8704	27.2655	28.5613	24.4076
FBXL22	ENSBTAG00000008807	46.3726	0.269581	0.10492	2.5694	0.0101875	0.194667	31.9663	24.1829	18.0905	27.7083	27.9676	24.7996	26.8195	51.618	10.9664	38.1849	43.0999	17.0901	30.306	40.0729	65.8949	58.0189	13.5692	26.8704	34.2428	58.2499	117.111	64.2263	50.6816	42.0518	37.4599	44.0775	62.0672	46.7779	69.4565	87.6756	21.1606	18.39	64.5206	32.3577	53.6247	57.0891	50.4617	37.5627	45.1423	16.2295	55.7625	72.1133
Novel	ENSBTAG00000006568	20.2491	0.256945	0.100122	2.56633	0.010278	0.196123	24.8627	6.04572	25.0484	24.0138	27.9676	9.91983	11.5601	2.34627	12.1849	19.5581	12.8383	7.32432	19.8155	25.2311	20.5007	21.2264	11.1021	19.904	36.5256	10.5909	31	22.4531	14.8059	21.0259	12.4866	18.3656	30.1208	19.9239	12.6284	25.5056	22.0423	47.2886	19.4779	27.9453	25.7811	15.8093	21.1614	15.204	30.0949	36.354	21.0809	15.5321
TMEM136	ENSBTAG00000021342	19.9069	0.233889	0.0911587	2.56574	0.0102957	0.196123	14.2072	17.1295	23.6568	18.0104	11.187	15.7064	25.4323	8.21196	13.4034	15.8328	17.4234	20.7522	23.3123	14.8418	20.5007	18.3962	14.8028	8.9568	9.1314	33.0965	15.5	25.0639	17.0837	9.81209	17.4813	24.7936	33.7718	25.9877	21.6488	30.2879	18.5155	15.7629	24.3474	8.82484	36.0936	25.4705	34.1837	16.9927	27.9453	20.1246	15.6407	21.0793
FBXO47	ENSBTAG00000024983	24.5799	0.280419	0.109309	2.56537	0.0103065	0.196123	32.8542	16.1219	20.1779	12.9305	26.1031	10.7465	33.2932	1.17314	2.43698	26.0775	13.7553	4.88288	16.3186	11.8735	21.965	27.5943	13.5692	3.9808	22.8285	18.534	6.88888	45.4284	37.0146	26.6328	29.9679	33.0581	17.3423	21.6564	36.9833	36.6643	15.8705	2.62715	91.3027	13.2373	34.0311	46.5496	26.8586	24.1475	31.1697	14.9311	23.8011	8.87548
TMED4	ENSBTAG00000010612	870.217	-0.111156	0.0433419	-2.56464	0.0103284	0.196268	806.26	1048.93	750.06	1027.05	863.267	767.134	843.427	783.656	1108.83	962.073	863.833	1000.99	997.768	862.31	916.672	892.925	968.347	892.694	942.817	873.748	842.165	727.376	845.642	714.881	691.76	933.891	946.524	871.455	915.562	891.103	919.604	809.161	902.071	885.425	761.059	822.962	743.903	898.822	821.16	901.71	845.958	784.371
PDCD5	ENSBTAG00000009304	323.008	-0.161743	0.063099	-2.56331	0.0103678	0.196372	305.455	399.017	326.325	276.159	380.359	368.687	306.112	348.422	433.783	295.234	277.857	382.085	389.316	247.858	418.067	400.472	370.069	243.824	328.731	406.425	279	339.407	371.285	227.08	309.669	359.048	309.423	329.178	335.556	290.127	309.474	281.105	215.474	260.333	318.655	282.811	231.147	335.381	295.575	273.954	331.855	240.747
WDR74	ENSBTAG00000009491	233.83	-0.18097	0.0706205	-2.56257	0.01039	0.196372	177.59	199.509	240.743	246.142	247.979	235.596	262.184	405.906	258.32	206.757	277.857	322.27	229.627	157.323	226.971	267.453	336.763	218.944	228.285	226.38	139.5	265.782	273.339	236.892	269.711	204.777	259.222	257.278	265.197	140.281	298.012	149.747	239.822	151.493	233.061	282.811	213.241	223.588	224.637	203.193	270.652	207.464
INTS2	ENSBTAG00000012070	135.352	0.229129	0.0893744	2.5637	0.0103563	0.196372	126.089	82.6248	158.64	170.868	151.025	106.638	121.613	12.9045	136.471	98.7219	110.959	68.3603	153.861	103.893	104.7	109.67	127.057	158.237	166.648	107.233	153.278	184.846	138.947	96.7192	52.4439	127.641	115.92	173.251	98.3215	180.134	168.403	162.883	171.649	145.61	163.968	129.109	167.663	152.04	151.549	169.436	154.367	129.804
Novel	ENSBTAG00000046432	153.866	-0.194094	0.0757428	-2.56254	0.0103909	0.196372	148.288	215.631	109.239	99.7498	137.973	233.116	126.237	139.603	179.118	126.662	213.666	164.797	178.339	158.807	204.274	185.377	209.706	158.237	118.708	203.875	120.555	132.63	123.572	133.164	129.861	182.738	155.168	99.6196	168.68	138.687	113.738	84.0687	133.911	144.139	194.905	150.188	121.271	210.172	131.128	125.292	178.848	137.57
SURF2	ENSBTAG00000000046	107.385	-0.187208	0.0731776	-2.55828	0.0105193	0.197101	105.666	111.846	90.4525	115.451	111.87	119.038	87.857	259.263	138.908	116.417	89.8679	139.162	132.88	90.5351	113.486	108.962	109.787	88.5728	82.1826	140.329	94.7221	95.5562	120.155	82.7019	104.888	93.6646	98.5773	83.1607	125.382	82.8933	71.417	94.5773	125.389	82.3651	112.406	102.76	120.457	106.428	88.135	83.7441	122.405	71.0039
GPR161	ENSBTAG00000000616	46.1117	0.211548	0.0828709	2.55274	0.010688	0.197101	38.1819	28.2133	58.4462	45.2569	61.5287	29.7595	51.327	57.4837	32.8992	52.155	48.6021	25.6351	32.6373	51.9464	35.8761	24.0566	33.3062	47.7696	57.0713	38.392	63.7221	44.9062	31.8895	57.4708	44.9519	43.1592	52.9396	49.3767	29.7671	47.8231	50.2564	63.0515	70.6074	52.949	54.656	44.793	36.6254	55.4497	41.9179	62.9704	42.8419	59.9095
ELK3	ENSBTAG00000001509	255.953	0.193433	0.0758296	2.55088	0.010745	0.197101	265.498	247.874	232.393	255.84	296.457	161.197	241.838	312.055	165.715	221.659	215.5	191.653	228.461	397.761	187.435	169.104	234.377	184.112	273.942	133.71	328.944	227.142	227.213	309.782	364.61	203.858	266.524	220.029	190.329	342.732	264.508	352.038	321.386	388.293	274.311	180.05	291.376	256.679	252.582	311.606	274.052	256.28
ADAMTS9	ENSBTAG00000003165	292.873	0.200709	0.078507	2.55658	0.0105707	0.197101	287.696	246.867	248.396	284.472	294.592	186.824	255.248	253.398	197.395	241.217	206.329	187.991	280.914	384.403	205.007	202.359	214.64	319.459	493.096	236.971	256.611	380.136	396.341	335.013	277.203	275.484	279.302	362.962	256.177	298.097	490.221	273.223	439.47	338.285	300.092	220.452	417.53	214.644	308.473	333.029	298.533	341.706
Novel	ENSBTAG00000003937	2040.4	-0.152119	0.0595897	-2.55278	0.0106868	0.197101	1745.71	2601.67	1742.25	1594.61	1929.76	2675.05	1790.9	2584.42	2348.03	2068.5	1998.19	2161.89	2098.11	1812.19	2129.87	2530.9	2328.97	1647.06	2260.02	1999.03	2128.66	1873.53	2083.07	1774.59	2547.27	1882.47	1653.91	1915.29	2507.65	2284.35	2041.12	2240.96	1773.71	1313.43	2110.96	2014.81	1680.7	2617.76	2141.04	1620.35	1996.57	1508.83
FNDC1	ENSBTAG00000003938	151.61	0.277816	0.108883	2.55152	0.0107255	0.197101	77.2518	41.3124	276.228	98.8262	307.644	81.012	91.0938	134.911	63.3615	225.384	110.042	100.099	64.1089	181.07	80.5383	203.774	76.4809	76.6304	120.991	125.767	149.833	182.236	79.7238	221.473	64.9305	112.948	101.316	97.0208	64.0443	172.163	52.0198	183.9	116.867	188.263	101.062	146.675	235.217	127.892	160.148	232.406	303.974	236.31
PARP8	ENSBTAG00000004066	40.5709	0.259127	0.101599	2.5505	0.0107568	0.197101	31.9663	26.1981	54.2715	34.1735	42.8837	46.2925	18.0338	14.0776	20.7143	48.4296	42.1829	36.6216	27.9748	47.4938	13.179	68.6321	29.6055	61.7024	22.8285	45.0113	41.3333	39.1624	35.8757	40.6501	24.9733	44.0775	57.5034	65.8356	31.5711	52.6054	40.5578	34.1529	94.9548	36.7702	22.6874	72.0201	73.2509	26.8305	35.469	40.2491	45.562	80.9888
ENTPD6	ENSBTAG00000009881	189.027	-0.194768	0.0763221	-2.55193	0.0107129	0.197101	188.246	175.326	177.426	180.566	201.367	216.583	164.616	448.138	255.883	238.423	184.321	222.171	207.48	133.576	276.759	188.208	159.13	216.954	173.497	202.551	149.833	207.822	205.574	194.84	202.284	239.671	105.879	218.297	210.173	159.41	154.296	115.594	159.475	150.022	236.155	162.484	128.596	202.123	102.108	149.311	170.008	133.132
IGSF8	ENSBTAG00000009982	348.288	-0.222973	0.0873006	-2.55408	0.0106469	0.197101	346.301	515.901	407.732	437.329	335.611	399.273	334.319	757.847	486.178	669.632	307.202	343.022	326.373	212.238	423.192	566.038	453.951	229.891	159.8	340.232	323.777	411.466	358.757	301.371	117.374	339.764	343.195	408.007	399.6	191.292	299.775	315.258	238.604	225.033	307.311	353.953	265.331	270.094	357.914	264.865	316.894	400.506
ZNF511	ENSBTAG00000012416	179.78	-0.177883	0.0697002	-2.55211	0.0107073	0.197101	188.246	183.387	222.652	146.392	186.451	195.09	197.447	393.001	232.732	216.071	243.927	162.356	167.849	188.491	223.311	253.302	181.334	193.069	114.143	207.846	146.389	181.191	181.087	168.207	147.342	187.329	144.215	179.315	159.66	162.598	138.426	107.713	160.693	147.081	173.249	198.495	118.015	189.602	170.896	118.8	210.129	183.057
NAPA	ENSBTAG00000013084	871.003	-0.166459	0.0650412	-2.55928	0.0104888	0.197101	892.392	946.154	697.18	755.051	825.976	829.959	805.048	2282.93	997.944	809.333	884.007	925.306	866.054	914.256	1046.27	960.849	952.311	867.814	778.452	974.361	799.11	887.681	875.254	902.712	866.573	854.919	710.121	726.79	986.823	695.028	734.449	777.635	810.768	750.111	758.996	829.988	697.511	921.181	893.173	667.356	747.353	836.514
KCNA7	ENSBTAG00000016125	283.447	-0.210279	0.0822268	-2.55731	0.0105485	0.197101	335.646	309.339	528.103	295.093	283.405	334.794	302.875	586.569	335.085	283.127	410.825	578.621	312.385	240.437	281.152	225	352.799	255.766	200.891	374.653	244.555	273.092	310.923	164.002	234.749	283.749	329.504	285.865	280.532	229.551	208.961	207.545	183.823	151.493	303.186	299.498	194.522	176.187	157.998	220.072	244.131	249.623
Novel	ENSBTAG00000016397	188.13	-0.176689	0.0690209	-2.55993	0.0104694	0.197101	189.134	185.402	194.125	241.986	257.302	239.729	226.116	448.138	192.521	190.924	194.408	225.833	177.174	181.07	234.293	162.028	192.436	163.213	223.719	184.017	179.111	194.245	142.933	204.652	182.305	125.804	162.47	157.659	161.464	141.875	163.995	223.307	115.65	157.376	196.968	124.718	178.244	177.976	166.597	153.206	166.607	147.555
ABHD4	ENSBTAG00000016658	378.761	-0.227817	0.0891886	-2.55433	0.0106393	0.197101	403.13	623.716	482.181	451.183	313.237	431.513	320.909	1042.92	263.194	384.643	475.016	645.761	213.308	418.539	390.977	408.962	469.987	293.584	196.325	579.851	258.333	417.21	393.494	294.363	242.241	528.929	300.296	350.834	432.975	302.879	275.969	260.088	259.3	314.752	284.624	376.788	207.544	460.59	222.487	357.698	276.772	382.755
RBM25	ENSBTAG00000017177	482.516	0.180932	0.0709419	2.55043	0.010759	0.197101	541.651	278.103	500.272	501.982	520.197	405.886	500.785	204.126	433.783	418.171	496.108	216.067	504.712	506.106	494.212	370.755	416.944	488.643	511.359	442.169	564.888	594.746	468.662	455.561	469.498	537.194	488.323	561.335	304.887	514.895	552.821	493.904	521.034	704.516	496.029	546.299	523.337	509.78	547.082	582.314	463.781	499.246
GFPT1	ENSBTAG00000017626	153.777	0.251789	0.0985183	2.55576	0.0105955	0.197101	195.349	72.5486	190.646	147.316	186.451	110.771	123	11.7314	120.631	139.701	134.802	41.5045	149.199	246.374	134.719	123.113	111.021	178.141	198.608	91.3464	191.166	175.97	171.976	222.875	177.31	145.088	138.738	176.716	69.4565	240.709	163.113	267.969	237.387	220.621	138.187	179.172	154.641	83.1746	164.447	170.085	155.727	178.619
DAAM2	ENSBTAG00000021381	298.965	0.175175	0.068585	2.55413	0.0106455	0.197101	285.92	175.326	256.746	315.413	303.915	228.156	214.094	469.255	221.765	282.196	313.621	295.414	234.289	287.931	215.989	227.123	304.69	310.502	346.993	205.198	325.499	301.811	257.394	379.868	349.626	248.854	371.49	301.458	267.001	266.215	342.096	325.766	327.472	364.76	282.561	263.488	328.001	221.799	290.201	475.849	312.134	257.389
PSMC3	ENSBTAG00000021744	2732.86	-0.163717	0.063986	-2.55863	0.0105084	0.197101	2707.37	2936.2	2300.97	2437.87	2541.32	3114.83	2731.43	5323.7	2924.38	2265.95	2783.16	3227.58	2796.32	2487.49	3608.85	2567.69	2966.72	2931.86	2282.85	3541.33	2068.39	2785.75	2636.01	2879.15	3381.38	2888.91	2067.38	2221.08	3322.18	1893.79	2088.73	2038.67	2474.91	1988.53	2274.93	2872.02	2384.72	2845.82	3042.81	2020.9	2679.32	2314.28
ABHD8	ENSBTAG00000025809	221.951	-0.201637	0.0788574	-2.55698	0.0105584	0.197101	206.893	269.034	178.818	243.371	242.386	237.249	223.804	574.837	282.69	274.745	268.687	269.779	242.448	145.45	190.363	252.594	252.88	210.982	184.911	271.391	184.277	222.442	245.436	213.063	109.882	232.325	205.369	174.118	268.806	135.499	159.586	123.476	185.04	129.431	236.155	232.748	162.78	201.229	210.664	163.593	210.129	195.261
DYNC1I1	ENSBTAG00000027134	22.5428	-0.277995	0.10887	-2.55346	0.010666	0.197101	17.759	17.1295	18.0905	27.7083	14.9161	33.8928	69.3608	9.3851	12.1849	29.8028	22.9255	17.0901	20.9811	7.42091	29.2866	42.4528	56.7439	29.856	50.2227	11.9147	24.1111	18.2758	16.5142	15.419	22.4759	16.529	23.7316	38.1153	18.0406	15.941	8.81692	21.0172	9.73896	14.7081	11.3437	19.3225	11.3946	73.3367	15.0474	14.2819	11.5605	13.3132
COLGALT2	ENSBTAG00000035836	140.401	0.194845	0.0761981	2.55709	0.0105553	0.197101	99.4506	97.7391	125.242	182.875	134.244	88.4518	123.925	95.0241	85.2943	133.181	133.885	124.513	160.855	138.029	117.147	94.1038	123.356	190.083	216.871	124.443	103.333	127.93	152.614	107.933	157.332	161.617	175.248	164.589	131.697	175.351	226.595	139.239	177.736	205.913	118.593	154.58	210.8	166.349	150.474	192.806	97.2443	158.649
MAPKAPK2	ENSBTAG00000038107	2437.95	-0.172935	0.0677176	-2.55376	0.0106566	0.197101	2705.59	2550.28	2629.38	2664.15	3287.13	2599.82	2718.02	3236.69	2862.23	2336.73	2730.89	4018.61	2445.46	4252.18	2241.89	1842.45	2757.01	2071.01	2878.68	2367.06	1911.66	2492.29	2548.32	3124.45	3139.14	2269.07	1859.28	1883.24	1860.89	2080.3	2189.24	2091.21	2001.36	2560.67	2405.89	2385.45	1864.64	2085.63	1827.19	1856.65	2331.14	1638.64
SRSF3	ENSBTAG00000040006	290.85	0.220607	0.0863666	2.55431	0.01064	0.197101	266.386	289.187	296.406	310.333	195.773	219.89	311.199	41.0598	165.715	196.512	270.521	244.144	160.855	221.143	156.684	224.293	229.443	353.296	303.619	184.017	284.166	334.186	304.659	182.225	242.241	218.551	241.879	336.974	391.482	357.079	459.361	323.139	278.778	210.325	369.186	310.038	426.483	407.824	335.343	340.819	354.976	309.532
bta-mir-133a-2	ENSBTAG00000029906	85.0413	0.253351	0.0993651	2.5497	0.0107816	0.197251	80.8036	79.6019	74.4494	61.8818	85.7673	128.131	110.515	3.51941	45.0841	78.2324	76.1127	20.7522	66.4402	66.7882	78.3418	84.1981	61.6781	64.688	59.3541	59.5737	63.7221	72.0588	91.6824	58.8725	72.4225	63.3613	76.6712	49.3767	104.636	43.0408	130.49	84.0687	119.302	101.486	118.593	108.908	161.966	105.533	93.5091	101.921	111.525	97.6303
APOBEC2	ENSBTAG00000005974	5878.24	-0.20468	0.0803256	-2.54813	0.0108302	0.197877	6955.33	7077.52	4459.31	5471.46	7187.67	6497.49	4926.93	8846.63	8875.48	7082.83	5558.97	8536.49	4665.97	8600.83	6409.38	5481.37	6878.35	2795.52	6764.09	5396.06	4136.77	8636.09	6925.15	6888.09	6388.16	5281.95	7614.18	3739.63	6376.46	4154.23	5487.65	5987.27	6195.19	4231.51	5576.97	6009.29	7535.07	4638.1	2999.82	3600.35	5699.33	4419.99
PXMP2	ENSBTAG00000007510	250.438	-0.189605	0.0744277	-2.54751	0.0108494	0.197966	293.912	282.133	231.698	222.128	249.844	341.408	273.282	344.902	321.681	215.139	276.94	352.788	301.895	169.197	310.438	263.208	275.085	206.006	232.851	239.619	130.889	246.984	318.895	185.028	209.776	265.383	203.544	192.309	281.434	178.539	236.293	186.527	242.257	155.905	223.78	331.995	148.13	254.89	203.14	166.19	280.172	204.136
MTX2	ENSBTAG00000006693	392.881	-0.123955	0.0486671	-2.54699	0.0108656	0.197999	386.259	409.093	404.949	345.892	324.424	430.686	440.21	254.571	452.06	354.84	354.887	415.045	481.4	342.846	434.907	440.802	481.09	419.974	474.833	428.931	392.666	427.653	468.093	304.175	347.129	427.919	329.504	404.542	386.07	433.596	426.739	357.292	345.733	323.577	410.435	393.476	298.701	451.647	375.111	390.806	418.899	317.299
Novel	ENSBTAG00000007686	22.3987	0.204122	0.0801662	2.54624	0.0108891	0.198104	18.647	22.1676	18.0905	18.934	27.9676	17.3597	23.1203	25.809	12.1849	20.4894	21.0915	23.1937	16.3186	16.326	22.6971	21.934	28.3719	16.9184	25.1114	18.534	17.2222	26.6304	19.931	15.419	37.4599	29.385	20.9933	19.0577	15.3345	15.941	17.6338	18.39	25.5648	16.1789	21.6561	23.7139	17.9058	15.204	41.9179	18.8262	17.0008	25.517
TET1	ENSBTAG00000037756	89.2934	0.267797	0.105188	2.54588	0.0109002	0.198104	111.882	29.221	78.6241	67.8853	85.7673	48.7725	61.0375	11.7314	38.9917	61.4683	90.785	26.8558	79.262	140.997	77.6096	53.0661	66.6124	54.736	73.0512	46.3351	187.722	119.576	110.474	144.378	127.364	75.299	63.8927	89.2245	49.6118	167.381	70.5353	99.8316	225.213	172.084	101.062	92.2209	91.1566	37.5627	81.6861	66.8655	105.405	102.068
UBE2J2	ENSBTAG00000015882	333.138	-0.155589	0.0611356	-2.54499	0.010928	0.198348	339.198	404.055	317.975	308.486	402.733	343.888	339.405	572.491	426.472	315.724	342.048	479.743	329.87	369.561	358.761	342.453	319.493	354.291	305.902	378.624	248	324.265	299.534	320.995	504.46	332.417	225.45	294.527	426.661	326.791	290.077	336.275	295.821	335.344	331.03	284.567	236.844	304.973	280.527	268.111	302.613	278.468
BORCS6	ENSBTAG00000001711	157.997	-0.184182	0.0724711	-2.54146	0.0110392	0.198995	182.03	170.288	178.818	154.243	177.128	176.904	159.067	305.016	171.807	161.122	217.334	209.964	164.352	135.061	222.578	171.934	145.56	157.242	111.86	203.875	124	141.507	166.281	131.762	129.861	202.94	138.738	144.665	187.623	116.369	103.158	81.4415	147.302	86.7776	153.655	189.712	115.574	137.73	109.631	108.413	171.368	148.664
CLEC14A	ENSBTAG00000006130	468.314	-0.17422	0.0685625	-2.54104	0.0110524	0.198995	404.018	558.221	567.763	496.902	389.682	530.711	502.172	706.229	354.581	524.344	490.606	532.234	588.637	437.834	430.514	600.708	561.271	349.315	474.833	566.612	471.888	334.708	368.438	458.365	389.583	544.54	622.497	309.254	618.794	489.389	482.285	341.529	463.818	398.588	401.154	295.107	561.59	592.06	403.057	522.589	476.021	457.087
Novel	ENSBTAG00000008902	29.1576	0.238772	0.093981	2.54064	0.0110649	0.198995	26.6386	26.1981	37.5726	33.2499	18.6451	24.7996	28.2067	1.17314	28.0253	34.4595	26.5936	9.76576	33.8029	22.2627	21.2328	31.8396	20.9706	16.9184	29.6771	11.9147	44.7777	35.5072	22.7782	32.2397	42.4546	22.957	40.1611	22.5227	20.7467	46.229	24.6874	21.0172	38.9558	41.1826	37.1248	25.4705	42.3227	33.091	36.5438	38.3016	36.0416	47.7057
ESRRB	ENSBTAG00000012285	26.7893	-0.277938	0.109338	-2.542	0.011022	0.198995	45.2855	21.16	35.4852	40.177	26.1031	57.039	43.9285	110.275	48.7396	27.0088	14.6723	70.8017	27.9748	28.1995	14.6433	9.19812	28.3719	17.9136	27.3942	18.534	6.88888	26.6304	27.9033	25.2311	79.9145	8.26452	19.1678	9.52883	16.2366	23.9115	48.493	55.1701	7.30422	25.0037	17.5312	15.8093	31.742	25.0418	12.8978	27.2655	16.3207	9.98492
MAP10	ENSBTAG00000012566	19.9559	0.23563	0.092706	2.54169	0.0110318	0.198995	21.3108	22.1676	18.0905	17.5486	14.9161	24.7996	16.1842	11.7314	12.1849	27.0088	21.0915	13.4279	15.153	25.2311	17.572	24.0566	12.3356	15.9232	9.1314	14.5625	25.8333	18.2758	10.8197	14.0173	19.9786	23.8753	34.6846	19.0577	23.4528	14.3469	13.2254	10.5086	34.0863	33.8285	19.5936	19.3225	12.2085	21.4644	16.1223	28.5639	18.3608	13.3132
CAMK2A	ENSBTAG00000020087	1263.99	-0.227993	0.0897175	-2.54123	0.0110462	0.198995	1290.19	1752.25	919.832	1699.9	1778.74	1516.91	1789.05	1419.5	2296.85	1546.95	1882.64	1184.1	1629.53	1761.72	1506.8	716.038	1289.07	770.285	1100.33	737.39	1389.83	1153.98	1716.91	818.609	1783.09	1308.55	1006.77	1104.48	1496.47	1152.54	1404.53	830.178	1374.41	1687.01	1223.06	1443.04	790.295	657.348	772.794	610.229	941.842	887.548
Novel	ENSBTAG00000021931	131.775	-0.16538	0.065033	-2.54302	0.01099	0.198995	115.434	137.036	122.459	110.371	96.9543	176.077	93.8683	262.783	136.471	142.495	136.636	136.721	132.88	114.282	139.844	157.076	160.363	117.434	136.971	154.892	153.278	111.221	130.975	102.326	124.866	127.641	156.993	110.881	169.582	111.587	111.975	141.866	131.476	100.015	124.781	108.03	138.363	137.73	148.325	99.3245	140.086	116.491
PRPSAP2	ENSBTAG00000014858	162.512	0.135	0.0531608	2.53947	0.0111021	0.199143	150.064	118.899	155.161	182.875	119.328	172.77	149.357	125.526	142.563	174.16	176.068	125.734	165.518	103.893	162.541	169.811	171.465	177.146	130.123	142.977	177.389	154.561	155.461	121.95	154.834	158.862	180.725	163.723	193.937	159.41	163.113	181.273	139.997	200.03	170.155	189.712	188.011	192.285	184.869	198	168.647	228.544
PIN1	ENSBTAG00000016988	904.125	-0.181079	0.0712971	-2.53978	0.0110923	0.199143	922.582	1094.27	836.338	722.263	837.164	1081.26	875.796	2243.04	1008.91	932.27	822.567	1101.09	867.219	656.008	976.71	1075.47	970.814	772.275	737.361	1179.56	781.888	850.085	963.519	646.196	854.086	929.3	864.377	809.951	999.451	580.253	809.393	698.821	636.684	600.089	917.808	918.696	673.908	955.166	922.193	684.884	877.919	765.51
EIF3G	ENSBTAG00000002734	1426.3	-0.146404	0.0576641	-2.53891	0.0111197	0.199199	1292.86	1689.78	1268.42	1214.55	1472.96	1393.74	1306.29	2539.84	1474.37	1261.03	1441.56	1843.29	1392.91	1617.76	1529.49	1513.44	1549.35	1324.61	1205.35	1693.22	1153.89	1377.47	1518.74	1609.18	1947.92	1381.09	1119.03	1267.33	1640.8	996.314	1232.6	1100.77	1301.37	1284.01	1451.99	1471.14	1262.36	1271.77	1453.15	1125.68	1445.74	1209.28
NHSL1	ENSBTAG00000000245	26.3218	0.252712	0.0999331	2.52881	0.0114449	0.199461	23.0867	11.0838	27.8315	19.8576	22.3741	23.9729	12.9473	19.9433	19.4958	41.9102	11.9213	15.8694	18.6499	34.1362	8.78599	24.0566	22.2041	14.928	22.8285	23.8295	24.1111	27.1526	20.5004	33.6414	24.9733	24.7936	40.1611	20.7902	17.1386	25.5056	28.2141	39.4072	38.9558	50.0074	18.5624	23.7139	46.3922	17.887	27.9453	33.7573	41.4818	43.268
ATP11B	ENSBTAG00000000290	182.012	0.233644	0.0923368	2.53035	0.011395	0.199461	203.341	105.8	196.212	188.878	165.941	153.757	153.056	14.0776	140.126	135.044	194.408	101.32	153.861	246.374	146.433	152.123	122.123	173.165	349.276	119.147	192.889	180.669	170.837	211.661	187.3	123.05	146.953	234.756	98.3215	357.079	188.682	241.698	244.691	307.398	226.874	185.32	180.685	175.293	182.719	204.492	177.488	189.713
USP28	ENSBTAG00000002323	3729.28	-0.202111	0.0799957	-2.52652	0.0115198	0.199461	4405.13	4095.97	3996.61	5239.64	5513.35	3458.71	5940.06	1695.18	8373.47	4016.86	3807.47	6490.57	3597.09	5251.04	4089.15	2954.01	3962.2	3226.44	3826.06	2912.49	3196.44	3290.16	3927.54	4950.9	4447.74	2493.13	2343.04	3154.91	2633.03	3036.76	5073.25	3788.35	3109.16	4784.53	2951.42	3112.67	3778.12	2488.08	2639.75	3147.22	3575.6	3120.84
ADD3	ENSBTAG00000003265	442.276	0.220169	0.0870715	2.5286	0.011452	0.199461	451.08	284.149	481.486	374.062	490.365	366.207	375.473	49.2718	294.875	488.021	288.861	318.608	425.45	599.61	302.385	397.642	360.2	360.262	458.853	377.3	557.999	442.796	331.993	591.529	476.99	361.802	465.504	540.545	382.462	492.577	432.911	493.904	729.204	713.341	401.154	447.93	577.054	322.86	461.097	465.462	609.307	554.718
RGS3	ENSBTAG00000004499	357.745	0.165708	0.0654192	2.53302	0.0113086	0.199461	320.551	283.141	333.283	278.006	303.915	393.487	324.608	633.494	236.387	362.291	300.783	275.883	339.195	336.909	350.708	360.142	314.559	344.339	246.548	227.704	470.166	373.87	314.34	287.354	282.198	323.235	384.269	257.278	399.6	387.367	333.279	299.495	457.731	275.041	491.904	386.449	400.438	372.944	385.859	316.15	323.014	439.336
SEMA3C	ENSBTAG00000006138	680.076	0.225703	0.0892326	2.52937	0.0114266	0.199461	821.355	471.566	719.445	441.947	643.255	639.829	525.292	91.5047	365.547	677.083	585.059	317.387	567.656	840.047	538.142	650.236	641.453	659.818	810.412	736.066	780.165	795.257	648.041	1131.19	596.861	596.882	616.108	678.279	418.543	761.981	484.049	667.295	958.07	820.71	670.309	704.392	1132.13	586.694	798.589	590.753	864.998	789.918
ZC3H13	ENSBTAG00000007067	479.698	0.150247	0.0594511	2.52723	0.0114966	0.199461	486.598	350.651	476.615	493.207	527.655	385.22	448.071	266.302	414.287	448.905	493.357	316.166	438.272	710.923	423.192	368.632	410.776	580.202	554.733	383.92	509.777	462.116	448.731	576.11	506.958	465.568	454.551	504.162	394.188	534.024	465.533	480.768	631.815	685.396	472.31	513.802	542.87	448.964	483.668	542.714	459.7	536.967
Novel	ENSBTAG00000008292	126.588	-0.180378	0.0714459	-2.52467	0.0115806	0.199461	118.986	169.28	163.51	132.538	110.006	154.584	132.71	69.2151	191.303	134.113	126.549	201.419	146.868	94.9876	128.129	175.472	128.291	143.309	86.7483	140.329	106.778	128.453	123.572	82.7019	122.369	127.641	100.403	128.206	135.305	103.617	179.865	99.8316	121.737	88.2484	116.531	123.839	134.293	151.145	145.1	127.239	121.725	106.506
PRDX5	ENSBTAG00000008648	689.17	-0.204387	0.0805418	-2.53766	0.0111597	0.199461	602.031	825.24	635.255	572.638	492.23	787.8	637.657	1425.36	840.758	707.817	678.595	933.851	716.855	451.191	878.599	878.066	851.158	674.746	458.853	1044.53	502.888	785.336	785.28	412.108	412.059	757.581	635.276	682.611	890.306	446.349	536.95	507.039	441.905	288.278	704.34	786.073	511.942	780.768	657.788	578.419	753.473	592.439
TMEM11	ENSBTAG00000010566	465.506	-0.192428	0.0760643	-2.52981	0.0114124	0.199461	457.295	569.305	381.988	427.631	466.127	473.672	470.266	1275.2	598.279	393.956	442.921	612.801	447.597	388.856	527.16	613.444	546.468	435.898	305.902	544.107	287.611	452.195	427.092	463.972	407.064	462.813	406.175	420.135	616.088	274.186	394.116	365.173	367.646	348.581	479.529	556.839	360.557	449.858	455.723	375.875	426.379	417.148
HIST1H1C	ENSBTAG00000011677	68.5473	-0.276689	0.109359	-2.5301	0.011403	0.199461	86.1313	57.4343	75.1451	45.2569	128.651	85.1452	126.699	418.81	62.143	162.984	187.989	135.5	29.1404	132.092	97.3781	34.6698	27.1384	31.8464	27.3942	50.3067	41.3333	55.3495	38.1535	26.6328	79.9145	44.0775	29.2081	77.9632	42.3955	44.6349	88.1692	52.5429	54.7816	30.8869	32.9998	63.2372	39.881	25.0418	58.0401	24.0196	40.8018	32.1736
ATP8B4	ENSBTAG00000011936	32.6067	0.264014	0.104273	2.53195	0.0113431	0.199461	22.1988	14.1067	36.8768	33.7117	26.1031	20.6663	17.5714	0	28.0253	43.7729	14.6723	7.32432	37.2997	32.652	26.358	35.3774	43.1747	30.8512	25.1114	19.8579	25.8333	32.3742	26.7644	39.2484	22.4759	36.7312	57.5034	32.9178	18.0406	51.0113	36.1494	42.0343	38.9558	50.0074	42.281	43.9147	38.2532	43.8232	38.6934	47.3901	50.3222	51.034
FDFT1	ENSBTAG00000012432	845.804	-0.174185	0.0686438	-2.53752	0.0111642	0.199461	1100.17	1243.4	768.15	725.495	648.848	794.413	755.57	993.647	782.271	857.763	1099.51	708.017	594.465	1435.2	1175.86	723.821	838.823	725.501	967.929	1010.11	959.276	1007.26	808.058	836.831	966.466	1245.19	826.041	929.494	818.143	978.779	521.961	793.398	713.378	610.385	802.308	880.929	541.242	837.112	567.504	514.799	735.793	815.435
ITGA7	ENSBTAG00000012897	3462.26	-0.220323	0.0871694	-2.52752	0.0114871	0.199461	2441.87	4253.16	4167.08	4842.95	3768.17	2424.57	5140.1	7048.21	7007.54	3964.71	3171.05	7042.33	3275.38	2117.93	2826.89	4095.28	4173.14	3407.56	3129.79	3028.99	2063.22	3511.56	3784.6	2587.59	1895.47	2831.06	2614.12	2927.95	3706.45	2394.34	5416.23	4967.93	1651.97	2828.36	3477.36	2388.96	3697.54	3447.72	3801.63	4934.41	2558.95	2944.44
Novel	ENSBTAG00000013126	585.785	-0.17082	0.0676192	-2.5262	0.0115303	0.199461	511.46	751.684	567.068	562.016	613.423	587.75	609.913	847.005	880.969	530.863	576.806	894.788	684.217	549.147	610.627	591.51	752.473	576.221	543.319	656.635	502.888	618.766	565.47	532.656	504.46	486.689	481.021	528.417	664.798	377.802	548.412	478.141	449.209	438.3	554.81	641.155	709.719	540.188	633.067	429.108	554.225	553.608
EDNRA	ENSBTAG00000013674	61.4443	0.256041	0.101011	2.53478	0.0112517	0.199461	68.3723	54.4114	45.922	55.4166	55.9352	37.1994	49.9398	2.34627	36.5547	54.0176	60.5233	42.7252	50.1215	83.1142	44.6621	47.4057	80.1816	42.7936	91.314	27.8011	92.9999	37.5959	66.6263	75.6933	114.877	44.9957	136.913	54.5742	56.828	86.0815	54.6649	57.7972	75.4769	89.7192	56.7185	43.0364	65.9258	33.091	45.1423	98.0261	54.4024	63.2378
AMIGO1	ENSBTAG00000014083	403.611	-0.161465	0.0639574	-2.52458	0.0115837	0.199461	422.665	554.191	471.745	530.614	426.972	446.392	431.887	561.933	603.153	458.219	455.759	488.288	430.113	699.05	457.604	355.896	373.77	365.238	317.316	330.965	303.111	321.132	384.383	463.972	394.578	351.701	349.584	459.116	405.012	447.943	295.367	239.07	340.863	341.227	399.092	382.936	323.932	275.46	347.166	289.534	346.815	355.019
TOB2	ENSBTAG00000015109	2656.74	-0.180151	0.0712779	-2.52745	0.0114894	0.199461	3317.39	3261.66	2348.98	3216.47	3290.85	2050.1	2543.69	5567.71	2573.45	2338.59	2779.49	2961.47	2300.93	3044.06	3176.14	2020.05	3083.91	2005.33	3125.22	2802.61	2900.22	2831.7	2737.37	3043.15	3156.62	2876.97	2114.85	2318.1	2929.8	3025.61	1997.03	3023.85	3105.51	2850.42	2733.83	2477.67	1916.73	2279.7	1848.69	2227.98	2091.77	1323.56
AK3	ENSBTAG00000017147	1267.46	0.16664	0.0658583	2.53028	0.0113973	0.199461	1545.04	1282.7	1036.03	900.057	1411.43	1139.95	1611.94	390.655	1189.25	1029.13	1020.64	896.008	1093.35	1497.54	1184.64	1158.26	1310.04	1572.42	1486.14	1224.57	1062.61	1152.42	1347.33	1386.31	1985.38	1262.64	1549.85	1219.69	1159.11	1692.94	946.937	1689.26	1329.37	1613.47	1229.24	1225.22	1273.75	1422.02	1209.17	1252.27	1005.08	1200.41
SUMO3	ENSBTAG00000017321	784.47	-0.151785	0.0598412	-2.53646	0.0111978	0.199461	695.266	1007.62	747.277	780.912	637.661	862.199	842.502	862.256	1010.13	831.685	741.869	1167.01	867.219	583.284	998.675	878.774	893.099	852.886	785.301	1024.67	723.332	751.396	965.797	560.691	766.68	830.125	621.584	792.625	682.838	726.91	740.621	638.397	687.814	594.206	893.058	856.337	767.506	726.212	815.786	557.645	771.154	664.552
KCTD7	ENSBTAG00000017435	64.4512	0.194526	0.0768683	2.53064	0.0113853	0.199461	56.8289	53.4038	51.4883	56.3402	35.4256	60.3456	53.1766	53.9643	54.8321	65.1937	55.0212	39.063	54.784	47.4938	54.1803	69.3396	65.3788	40.8032	70.7684	51.6306	96.4443	67.3593	57.5151	50.4622	22.4759	85.4001	91.2752	53.708	73.9666	81.2992	51.1381	86.6958	63.3032	51.4782	87.6558	77.2899	108.248	60.8158	62.3394	79.1999	74.1233	72.1133
EPB41L5	ENSBTAG00000018236	93.9361	0.161005	0.0635065	2.53525	0.0112368	0.199461	94.1229	90.6857	82.7988	81.7394	78.3093	84.3186	90.169	37.5404	70.6724	85.6831	95.3701	50.0495	90.9181	74.2091	111.289	83.4906	93.7508	102.506	130.123	82.0794	137.778	111.743	99.0853	81.3002	59.9359	101.929	94.9263	110.015	89.3012	122.746	94.341	112.967	99.8243	105.898	114.468	107.152	83.0176	80.4915	105.332	107.115	104.045	94.302
HDGFRP3	ENSBTAG00000018527	83.2846	0.209135	0.0825742	2.5327	0.0113189	0.199461	58.6048	67.5105	58.4462	79.4304	96.9543	78.532	53.1766	31.6747	38.9917	86.6145	47.685	69.581	92.0838	103.893	52.716	79.9529	72.7802	71.6544	98.1626	54.2783	108.5	68.9258	70.0431	93.9157	124.866	69.7893	102.228	89.2245	72.1626	82.8933	97.8678	115.594	127.824	129.431	82.4996	61.4806	112.318	99.2729	104.257	116.203	102.685	65.4567
Novel	ENSBTAG00000019018	131.159	-0.252079	0.0996139	-2.53056	0.0113881	0.199461	65.7084	121.922	106.456	101.597	76.4448	156.237	96.1803	187.702	274.16	128.525	117.379	158.694	89.7525	170.681	122.272	136.557	197.37	64.688	38.8085	117.824	79.2221	88.7681	93.3908	147.181	184.802	145.088	179.812	86.6257	159.66	76.5169	291.84	86.6958	129.041	110.31	95.9058	105.395	122.899	105.533	92.4343	151.908	380.137	145.336
Novel	ENSBTAG00000020279	41.6604	0.199469	0.0786897	2.53487	0.0112488	0.199461	55.053	27.2057	45.922	41.1006	33.5611	41.3326	21.2706	10.5582	40.2102	50.2923	42.1829	26.8558	38.4654	47.4938	43.93	37.5	38.2404	35.8272	27.3942	38.392	43.0555	57.9603	42.7092	51.8639	27.4706	33.0581	43.8121	41.5803	34.2772	54.1995	35.2677	47.2886	53.5643	35.2993	52.5935	43.9147	56.159	27.7249	54.8157	39.5999	45.562	51.034
TRIM8	ENSBTAG00000021071	353.956	-0.20227	0.08009	-2.52554	0.0115522	0.199461	375.604	443.352	439.738	450.721	473.585	338.928	407.841	1200.12	467.9	394.888	422.746	518.806	287.907	338.393	295.795	350.236	350.332	352.301	303.619	284.63	273.833	267.871	307.506	330.808	334.642	281.912	263.785	286.731	331.948	221.58	269.798	399.326	260.517	294.161	371.248	295.985	413.46	287.086	299.874	302.518	329.815	340.597
DUS4L	ENSBTAG00000021849	33.8196	0.209002	0.0824864	2.53377	0.0112843	0.199461	47.0614	29.221	28.5273	26.7847	33.5611	28.9328	29.1315	4.69255	30.4623	28.8715	27.5106	24.4144	30.306	16.326	29.2866	39.6227	30.8391	40.8032	29.6771	38.392	32.7222	41.251	37.5841	14.0173	37.4599	44.9957	40.1611	40.7141	40.5914	54.1995	24.6874	26.2715	47.4774	26.4745	41.2498	30.7403	26.8586	43.8232	36.5438	26.6164	34.6815	33.2831
Novel	ENSBTAG00000023274	1957.76	-0.148957	0.0587823	-2.53404	0.0112757	0.199461	1188.08	2448.51	1773.56	1400.65	2174.01	2370.84	1966.15	2760.39	2136.01	1991.2	1813.87	2484.16	2080.63	2232.21	1913.88	2823.82	2069.92	1769.47	1575.17	2369.71	1629.22	1811.91	1749.37	2143.24	2147.7	1903.6	1951.46	1652.82	2596.95	1541.5	1945.01	1804.85	2028.14	1591.41	1919.15	1896.24	1942.78	1785.12	2004.53	1711.89	1900.68	1676.36
MRPS34	ENSBTAG00000026415	717.374	-0.195426	0.077388	-2.52528	0.0115607	0.199461	652.645	858.492	603.249	644.679	712.242	869.639	704.243	1720.99	887.061	690.122	680.429	810.558	778.632	574.378	839.795	914.859	826.487	674.746	509.076	838.004	602.777	851.651	784.71	555.084	449.519	809.923	646.229	680.012	937.211	471.854	510.499	512.294	499.121	426.534	730.121	713.175	489.153	745.888	735.175	499.219	708.591	531.42
TMEM249	ENSBTAG00000035158	19.2204	-0.241652	0.0957062	-2.52494	0.011572	0.199461	11.5434	27.2057	22.2652	19.8576	9.32253	39.6793	19.8834	52.7912	20.7143	14.9014	25.6766	24.4144	20.9811	19.2944	23.4293	19.1038	17.2699	12.9376	6.84855	23.8295	15.5	17.2314	26.7644	15.419	19.9786	20.2022	27.3826	18.1914	19.8447	11.1587	15.8705	13.1357	15.8258	13.2373	17.5312	17.5659	17.0919	20.5701	16.1223	7.79015	13.6006	21.0793
CDK6	ENSBTAG00000044023	24.4225	0.250969	0.0989779	2.53561	0.0112253	0.199461	26.6386	8.06095	34.7894	27.7083	11.187	14.0531	15.2594	22.2896	15.8404	25.1461	22.0085	15.8694	23.3123	20.7785	19.0363	10.6132	20.9706	28.8608	15.98	27.8011	31	49.0835	21.6393	29.4363	17.4813	20.2022	31.0336	25.9877	19.8447	17.5351	29.0958	42.0343	38.9558	42.6534	27.8436	23.7139	33.3698	19.6757	34.3942	35.7049	31.9614	22.1887
CASD1	ENSBTAG00000009109	277.431	0.187829	0.0744532	2.52278	0.0116432	0.199486	350.741	266.011	306.147	270.156	214.418	233.116	314.436	58.6569	218.11	217.002	303.534	141.603	214.474	250.827	238.686	205.896	219.574	376.186	328.731	235.647	373.722	267.349	314.34	201.849	324.653	311.297	258.309	382.886	204.761	438.378	284.786	302.122	282.43	279.453	278.436	281.932	253.122	257.573	271.929	307.062	235.29	318.408
SP2	ENSBTAG00000013740	99.2872	-0.199864	0.0791829	-2.52408	0.0116001	0.199486	87.0193	152.151	109.935	132.538	137.973	81.8386	119.301	154.854	125.505	104.31	92.619	194.094	106.071	181.07	82.7348	89.151	97.4515	104.496	93.5969	76.7839	91.2776	69.9701	71.7515	99.5226	109.882	72.5441	83.0605	71.0331	105.538	98.8343	105.803	110.34	129.041	132.373	94.8745	96.6124	68.3675	79.5972	60.1898	78.5507	87.0439	99.8492
HSPA4L	ENSBTAG00000015692	6.43775	0.276521	0.109593	2.52316	0.0116307	0.199486	2.66386	9.06857	8.34946	11.0833	7.45803	2.47996	5.08646	1.17314	10.9664	5.58803	8.25318	2.44144	8.15932	11.8735	2.92866	1.41509	6.16781	0.9952	11.4143	5.29544	0	12.532	6.26402	7.00864	2.49733	1.83656	3.65101	5.19754	1.80406	19.1292	2.64508	2.62715	9.73896	11.7664	7.21871	9.66124	2.4417	6.26045	6.4489	8.43933	7.48033	6.65661
Novel	ENSBTAG00000018242	16.8945	0.266317	0.105537	2.52344	0.0116213	0.199486	8.87952	10.0762	9.74104	15.2396	14.9161	8.26653	16.1842	1.17314	10.9664	14.9014	24.7595	6.1036	11.6562	11.8735	12.4468	8.49057	12.3356	13.9328	11.4143	7.94316	20.6666	21.9309	26.195	23.8294	27.4706	31.2215	2.73826	15.5926	9.02032	36.6643	15.8705	7.88144	17.0432	30.8869	22.6874	19.3225	16.278	17.887	24.7208	12.3344	15.6407	23.2981
UBOX5	ENSBTAG00000015379	238.641	-0.146589	0.0581208	-2.52214	0.0116644	0.1996	220.212	278.103	235.176	245.218	249.844	262.049	285.304	437.58	269.286	218.865	254.932	330.815	256.436	261.216	265.776	205.189	272.617	274.675	237.417	296.545	182.555	265.26	261.38	203.25	249.733	266.301	177.987	242.552	249.863	255.056	184.274	228.562	200.866	170.614	214.499	234.505	201.847	232.531	195.617	216.177	196.529	224.106
ADAM17	ENSBTAG00000001141	198.092	0.156956	0.0623429	2.51762	0.0118151	0.199693	198.013	167.265	171.164	205.965	214.418	170.29	153.056	139.603	155.967	165.778	138.47	159.914	203.983	189.975	158.88	194.576	199.837	164.208	255.679	197.255	210.111	178.058	138.947	246.704	169.818	188.247	275.651	213.966	182.21	184.916	226.595	281.105	210.605	222.092	175.312	180.05	285.678	216.433	276.228	238.249	189.048	214.121
SNTB2	ENSBTAG00000001654	133.778	0.222096	0.088234	2.51713	0.0118316	0.199693	99.4506	68.5181	189.254	146.854	171.535	81.8386	110.977	152.508	106.009	78.2324	119.213	56.1531	120.059	117.25	117.147	80.6604	167.765	163.213	132.405	127.091	125.722	208.866	141.795	182.225	107.385	139.579	107.705	144.665	67.6524	116.369	138.426	183.9	157.041	161.789	133.031	221.33	135.921	84.0689	147.25	118.151	168.647	92.0831
BNC2	ENSBTAG00000003669	36.5224	0.244114	0.097062	2.51503	0.0119021	0.199693	41.7337	16.1219	45.922	30.0173	42.8837	25.6262	30.0563	41.0598	19.4958	19.5581	25.6766	17.0901	24.478	71.2407	22.6971	16.2736	22.2041	45.7792	41.0913	34.4204	34.4444	51.1722	37.0146	72.8898	42.4546	20.2022	41.0739	37.2491	28.865	38.2584	44.9663	49.9158	62.0858	58.8322	39.1873	47.4279	48.02	13.4153	45.1423	35.7049	34.0015	29.9548
DDX25	ENSBTAG00000004266	11.6297	-0.273496	0.108717	-2.51568	0.0118804	0.199693	15.0952	19.1448	9.74104	8.77429	7.45803	25.6262	7.86089	14.0776	9.74792	14.9014	27.5106	17.0901	30.306	10.3893	15.3755	2.83019	11.1021	12.9376	6.84855	10.5909	6.88888	9.92114	13.6669	14.0173	12.4866	11.0194	3.65101	14.7264	21.6488	15.941	7.93523	5.25429	1.21737	5.88322	10.3124	9.66124	9.76678	12.5209	4.29927	5.19344	17.6808	4.43774
RWDD1	ENSBTAG00000009689	1092.55	-0.178266	0.0707449	-2.51985	0.0117406	0.199693	1076.2	1234.33	1111.87	976.255	1014.29	1418.54	1028.39	451.658	1103.95	1193.98	1185.71	1351.34	1110.83	1224.45	1241.75	1427.12	1158.32	969.325	961.08	1192.8	830.11	1029.19	1024.45	1349.86	1298.61	1068.88	794.095	967.609	1533.45	937.332	1032.46	738.228	1152.85	1284.01	1082.81	926.6	781.342	1179.65	946.914	1065.3	1128.85	746.65
ASNA1	ENSBTAG00000011837	1064.29	-0.173475	0.0688995	-2.5178	0.0118091	0.199693	943.005	1297.81	958.796	1009.97	1256.68	1181.29	873.021	2117.51	1264.79	976.043	1138.02	1517.35	1098.01	1346.15	1224.18	1034.43	1091.7	1062.87	835.523	1236.49	812.888	1061.56	953.269	1166.24	1266.15	1001.84	715.598	1072.43	1146.48	763.575	742.384	785.517	1038.42	913.371	1127.15	946.801	664.955	970.37	1060.84	806.93	1027.53	742.212
Novel	ENSBTAG00000015041	484.299	-0.182709	0.0725865	-2.51713	0.0118316	0.199693	375.604	685.181	375.726	387.916	408.327	653.056	433.736	556.067	655.548	497.335	562.133	543.22	549.006	418.539	602.573	616.981	497.126	420.97	415.479	598.385	375.444	466.816	476.635	370.056	202.284	547.295	455.463	477.308	580.007	412.872	437.319	262.715	434.601	372.114	468.185	450.565	361.371	668.974	535.259	390.806	522.263	408.272
PQBP1	ENSBTAG00000018498	320.698	-0.140743	0.0559546	-2.51531	0.0118929	0.199693	283.257	400.025	283.882	314.489	311.373	344.714	284.379	606.512	372.858	338.076	380.563	383.306	305.392	356.204	366.083	354.481	313.325	347.325	196.325	378.624	223.889	273.614	329.146	259.319	267.214	323.235	313.987	275.47	402.306	285.344	283.023	273.223	288.517	298.574	318.655	337.265	297.887	329.121	322.445	286.288	316.894	302.876
RPL29	ENSBTAG00000018628	3625.17	-0.159645	0.0633345	-2.52067	0.0117132	0.199693	2781.95	4300.52	3479.64	2815.62	2876.93	4244.03	3139.73	6194.17	4049.04	3708.59	3738.69	4962.23	3923.47	2906.03	3723.8	4679.01	4038.68	3071.19	2750.84	4760.6	3096.55	3145	3676.98	3368.35	3044.24	3616.19	3273.13	3457.23	4591.34	3207.33	3261.38	2761.13	3021.51	2234.15	3693.92	3782.81	3465.58	3599.76	3840.32	3277.06	3483.79	3263.96
MYCBP2	ENSBTAG00000018851	837.75	0.185005	0.0733789	2.52122	0.0116947	0.199693	887.952	519.932	1038.12	1045.99	742.074	678.682	793.025	348.422	734.75	800.02	793.222	422.369	808.938	1052.29	711.665	526.415	716.7	957.382	1171.1	579.851	1009.22	960.784	885.504	940.559	729.22	681.364	820.564	985.801	660.287	1037.76	911.669	1053.49	893.549	995.736	849.746	879.173	933.541	651.981	892.098	867.953	860.238	909.737
TMC4	ENSBTAG00000020062	42.7676	-0.208253	0.0827878	-2.51551	0.0118861	0.199693	50.6133	55.4191	45.922	32.3263	42.8837	44.6392	35.6052	84.4659	51.1766	40.0476	44.017	54.9324	54.784	47.4938	49.7873	60.1415	43.1747	45.7792	31.9599	67.5169	36.1666	44.384	52.9594	58.8725	29.9679	42.2409	41.0739	32.9178	36.9833	46.229	23.8057	47.2886	30.4342	38.241	40.2185	35.1318	39.0671	36.6684	67.7135	46.0917	48.2821	42.1585
BUB1	ENSBTAG00000021181	13.2253	0.26359	0.104733	2.51679	0.0118429	0.199693	7.10361	10.0762	11.1326	6.00346	18.6451	16.5331	12.4849	7.03882	7.31094	16.7641	6.41914	7.32432	9.32494	10.3893	7.32166	17.6887	8.63494	10.9472	13.6971	15.8863	18.9444	19.8423	3.98619	19.6242	7.49198	11.0194	12.7785	7.79632	16.2366	20.7233	9.69861	2.62715	20.6953	32.3577	13.4062	2.63488	23.6031	15.204	13.9726	22.7213	14.9607	13.3132
B9D2	ENSBTAG00000023452	57.2373	-0.247661	0.098364	-2.5178	0.0118091	0.199693	47.0614	74.5638	73.0578	43.8714	35.4256	70.2655	49.4774	157.2	75.5464	70.7817	77.0297	95.2161	50.1215	35.6204	58.5733	84.9057	69.0795	41.7984	31.9599	74.1362	36.1666	54.3052	51.8205	36.4449	22.4759	42.2409	41.0739	38.1153	73.9666	33.4761	44.0846	39.4072	34.0863	11.7664	54.656	42.1581	39.0671	32.1966	49.4416	53.2327	53.7224	61.019
Mx1	ENSBTAG00000030913	165.936	-0.276145	0.109576	-2.52011	0.0117317	0.199693	113.658	93.7086	162.814	96.979	123.057	107.465	113.289	87.9853	374.077	216.071	115.545	39.063	144.537	94.9876	176.452	228.538	349.098	29.856	77.6169	99.2895	180.833	85.6351	81.4322	133.164	124.866	219.469	188.027	78.8294	152.443	114.775	546.649	86.6958	121.737	105.898	96.937	154.58	208.358	71.548	104.257	249.934	722.872	238.529
Novel	ENSBTAG00000045729	168.936	-0.152111	0.0604444	-2.51654	0.0118513	0.199693	136.745	210.592	199.691	131.614	167.806	244.689	164.616	160.72	182.774	194.65	176.985	181.887	156.193	136.545	218.185	202.359	187.502	148.285	159.8	184.017	180.833	165.526	180.518	144.378	134.856	169.882	152.43	183.647	144.325	122.746	166.64	99.8316	159.475	157.376	215.53	157.215	125.34	157.406	137.577	135.679	176.128	139.789
RAF1	ENSBTAG00000045748	1293.35	-0.167001	0.0663485	-2.51702	0.0118352	0.199693	1378.99	1542.67	1229.46	1233.02	1400.24	1412.75	1337.74	2914.07	1688.83	1226.57	1392.95	1657.74	1121.32	1282.33	1634.19	1301.18	1149.68	1258.93	961.08	1728.96	928.276	1208.29	1350.75	1276.97	1833.04	1316.81	1006.77	1274.26	1263.75	958.055	1071.26	1106.03	1083.46	1050.16	1250.9	1229.61	992.956	1215.42	949.064	954.294	1253.98	1253.66
ARHGAP31	ENSBTAG00000000210	512.733	0.199362	0.0793907	2.51116	0.0120336	0.199917	459.959	454.436	453.654	544.468	579.862	336.448	443.909	536.124	378.951	427.484	392.485	518.806	372.997	706.471	300.188	292.925	529.198	548.355	709.967	255.505	594.166	477.781	481.19	685.445	749.198	452.712	590.551	453.053	392.384	644.017	626.883	730.347	736.508	726.578	524.904	385.571	485.897	516.935	522.361	674.497	533.824	464.853
UCHL1	ENSBTAG00000005078	151.472	-0.262006	0.104276	-2.51262	0.011984	0.199917	174.039	59.4495	187.863	94.67	29.8321	342.234	166.003	125.526	170.589	339.007	86.1999	180.667	83.9244	148.418	311.903	861.085	241.778	62.6976	205.457	112.528	96.4443	72.5809	287.006	159.797	2.49733	101.929	34.6846	7.79632	356.303	46.229	93.4593	39.4072	47.4774	39.7118	38.1561	124.718	128.596	212.855	78.4617	157.101	166.607	337.268
MTPN	ENSBTAG00000007806	258.472	0.158319	0.0630251	2.512	0.012005	0.199917	237.083	223.691	297.102	231.364	218.147	252.956	208.082	146.642	208.362	295.234	200.827	240.482	270.423	238.953	219.65	252.594	235.611	253.776	289.922	260.801	292.777	242.807	205.004	249.507	232.251	217.632	245.53	288.464	211.075	250.274	255.691	341.529	267.821	247.095	247.499	242.409	332.884	244.158	406.281	326.537	342.735	340.597
GIPC2	ENSBTAG00000011733	42.0101	-0.274397	0.109274	-2.51109	0.0120358	0.199917	42.6217	79.6019	17.3947	41.5624	29.8321	36.3727	30.9812	5.86569	121.849	39.1162	35.7638	86.6711	80.4276	29.6836	34.4118	21.934	87.583	19.904	52.5056	26.4772	37.8888	24.0196	37.0146	15.419	102.39	21.1204	50.2014	28.5865	25.2569	39.8525	211.606	47.2886	43.8253	42.6534	41.2498	29.862	21.9753	22.3588	37.6186	24.6688	63.9228	39.9397
CLSTN1	ENSBTAG00000011823	744.025	0.13185	0.0525134	2.51079	0.0120462	0.199917	688.163	631.777	776.5	868.193	844.622	660.495	676.961	929.125	567.817	728.307	729.031	781.261	596.796	823.721	662.61	578.066	679.693	763.318	760.189	689.731	821.499	743.041	643.485	705.069	824.118	688.71	795.92	569.131	616.088	620.106	729.159	790.771	730.422	694.22	734.246	599.875	896.102	584.011	854.48	922.484	877.919	722.242
SCN3B	ENSBTAG00000016768	45.6207	-0.272113	0.10837	-2.51098	0.0120398	0.199917	118.986	36.2743	25.0484	116.837	111.87	47.1192	108.665	118.487	146.219	54.949	51.3531	101.32	23.3123	56.3989	22.6971	13.4434	56.7439	20.8992	54.7884	10.5909	65.4443	38.6402	59.2234	18.2225	97.3958	32.1398	39.2484	7.79632	24.3549	17.5351	101.395	105.086	12.1737	47.0658	16.4999	11.4178	25.2308	15.204	15.0474	33.1082	10.2005	17.751
Novel	ENSBTAG00000020589	24.7908	0.260719	0.103738	2.51324	0.0119628	0.199917	19.5349	18.1371	13.22	27.2465	5.59352	21.493	20.3458	7.03882	17.0589	16.7641	12.8383	17.0901	24.478	13.3576	13.179	16.2736	19.737	33.8368	59.3541	19.8579	25.8333	16.7093	15.3753	35.0432	19.9786	16.529	31.0336	21.6564	36.9833	15.941	35.2677	91.9501	40.1732	47.0658	29.9061	15.8093	21.9753	25.9362	16.1223	31.8098	23.8011	16.6415
CHCHD2	ENSBTAG00000040295	1815.19	-0.15602	0.0621383	-2.51085	0.0120441	0.199917	1750.15	2339.69	1446.54	1471.77	1631.44	2075.72	1898.64	2392.03	2017.82	1682	2093.56	2165.56	2044.49	1392.16	2488.63	2119.81	2208.08	1868.99	1531.79	2020.21	1260.66	1616.1	2123.5	1352.67	1880.49	2020.22	1793.56	1863.32	2186.53	1457.01	1505.93	979.926	1649.54	1482.57	1832.52	1765.37	1480.48	2208.15	1509.04	1595.03	1746.32	1584.27
ZNF772	ENSBTAG00000040358	8.15493	0.269466	0.107303	2.51128	0.0120295	0.199917	9.76747	4.03048	10.4368	6.00346	5.59352	5.78657	7.39848	7.03882	4.87396	8.38205	9.1702	2.44144	4.66247	10.3893	7.32166	2.12264	7.40138	8.9568	0	3.97158	10.3333	13.0541	3.98619	8.41036	17.4813	13.7742	8.21477	12.9939	5.41219	14.3469	6.17184	7.88144	7.30422	2.94161	7.21871	14.931	13.0224	1.7887	8.59854	7.79015	7.48033	8.87548
DLC1	ENSBTAG00000015541	481.697	0.162724	0.0648332	2.50989	0.0120768	0.200183	506.133	433.276	440.434	521.378	540.707	390.18	412.928	549.028	365.547	432.141	343.882	325.932	500.05	512.043	361.69	354.481	403.375	395.094	662.027	346.851	415.055	501.278	481.76	584.52	586.872	479.342	652.618	482.505	390.58	578.659	657.742	580.599	640.336	594.206	587.809	429.486	561.59	438.232	638.442	578.419	558.985	447.102
DHPS	ENSBTAG00000006247	573.733	-0.174434	0.0695636	-2.50754	0.0121574	0.200314	556.746	521.947	599.074	562.478	617.152	562.124	561.36	997.167	692.103	645.418	547.461	800.792	641.089	510.559	699.219	662.972	684.627	668.774	534.187	758.572	339.277	545.662	576.289	525.648	604.353	610.656	385.182	630.635	640.443	559.53	399.406	438.734	379.819	276.512	620.809	593.727	381.718	733.367	569.653	433.652	497.102	521.435
PDLIM7	ENSBTAG00000007343	8257.72	-0.2349	0.0936617	-2.50796	0.012143	0.200314	6967.76	8248.37	9561.52	9821.66	11172.1	10097.6	7678.7	27271.9	13521.6	8920.36	9720.41	12162	6519.3	6842.08	12837.8	4974.77	6437.96	6911.66	7442.09	8906.93	5734.99	9661.62	8159.73	7966.01	9005.36	6429.8	2774.77	8846.22	8497.14	5949.19	4278.85	5876.93	7238.48	5780.27	7902.43	7373.28	3183.16	8476.65	6142.58	5120.73	9455.14	6713.19
S100A14	ENSBTAG00000021377	1013.48	-0.242483	0.096669	-2.50839	0.0121283	0.200314	1084.19	1301.84	816.16	1024.74	1100.06	1049.02	811.059	1938.02	1842.36	1587.93	1192.13	2309.6	1258.87	550.632	631.859	1279.25	1430.93	548.355	534.187	841.975	611.388	1162.34	993.131	838.233	1308.6	984.396	717.423	567.399	949.84	497.36	1308.43	743.483	584.337	648.625	1093.12	792.221	1964.75	808.493	788.916	738.766	885.399	985.179
ZNF416	ENSBTAG00000037981	37.9112	0.193459	0.0771191	2.50857	0.012122	0.200314	39.0699	29.221	41.7473	36.9444	41.0191	35.5461	32.3684	8.21196	28.0253	33.5282	43.0999	28.0766	48.9559	35.6204	38.8048	41.0377	24.6713	43.7888	36.5256	33.0965	48.2221	32.8964	32.459	18.2225	54.9412	48.6689	52.0269	52.8417	32.4732	35.0702	46.7297	26.2715	58.4337	47.0658	34.0311	34.2535	45.5783	40.2458	33.3193	44.7934	41.4818	54.3623
Novel	ENSBTAG00000044212	13.7604	0.256797	0.102391	2.50799	0.0121421	0.200314	16.8711	13.0991	7.65367	7.38888	18.6451	9.09318	6.47367	2.34627	8.52943	13.0387	14.6723	6.1036	6.9937	20.7785	10.9825	10.6132	9.8685	16.9184	18.2628	17.2102	18.9444	8.35464	9.1113	11.2138	37.4599	19.2839	13.6913	17.3251	10.8244	17.5351	13.2254	15.7629	24.3474	13.2373	18.5624	14.931	13.0224	16.0983	15.0474	12.9836	9.52042	11.0944
MRPS28	ENSBTAG00000001302	231.124	-0.173808	0.0693379	-2.50669	0.0121868	0.200318	167.823	280.118	232.393	235.059	242.386	243.863	299.639	175.971	251.009	170.435	268.687	274.662	219.136	336.909	274.562	275.236	224.508	224.915	237.417	242.266	153.278	220.876	228.352	199.045	307.171	290.177	173.423	201.838	318.417	258.245	215.133	170.765	277.56	219.15	188.718	251.192	173.36	287.086	178.42	196.701	233.93	179.729
ITSN2	ENSBTAG00000023172	251.621	0.145347	0.0579762	2.50702	0.0121755	0.200318	272.601	173.311	265.095	260.458	231.199	244.689	208.545	122.006	186.429	226.315	244.844	238.04	224.964	348.783	190.363	189.623	265.216	259.747	344.711	244.914	258.333	236.541	220.949	249.507	249.733	278.239	270.175	285.865	187.623	280.562	283.023	239.07	292.169	363.289	260.905	271.393	248.239	237.003	302.024	312.904	238.011	267.374
eef1d	ENSBTAG00000014643	3107.95	-0.184014	0.0734483	-2.50535	0.0122329	0.200835	3003.05	4042.57	3140.09	2932.92	2461.15	3448.79	2472.48	6644.65	3010.89	3542.81	3337.95	3739.06	2764.84	2441.48	3177.6	4296.94	3642.71	3383.68	2330.79	3839.2	2278.5	2581.06	2769.83	2639.45	2679.63	3491.3	3162.69	2977.33	4939.53	2376.81	2330.31	2416.98	2199.79	2053.25	3585.64	3601.01	2172.29	3160.63	3049.26	2766.15	3663.32	2694.82
RFNG	ENSBTAG00000011575	916.905	-0.169917	0.0679314	-2.50131	0.0123736	0.202904	850.658	935.071	999.848	904.675	818.518	1205.26	930.822	2103.44	1139.29	1145.55	1025.23	925.306	850.901	767.322	1111.43	1210.61	895.567	852.886	723.664	1006.13	761.221	947.207	1061.47	686.846	821.621	961.439	774.927	872.321	976.901	634.453	715.934	756.618	653.727	582.439	949.776	966.124	695.883	998.095	868.452	712.15	960.883	880.892
PMPCA	ENSBTAG00000001353	1159.19	-0.181461	0.0726286	-2.49848	0.0124728	0.202957	1014.93	1277.66	962.275	1089.86	1118.7	1249.07	1276.7	3241.38	1415.89	1207.01	1311.34	1308.61	1173.78	893.478	1563.91	1095.99	1196.56	1136.52	956.515	1333.13	905.887	1050.6	1296.08	852.25	1226.19	1317.73	992.162	1155.59	1517.22	958.055	971.624	827.551	837.55	826.593	1131.28	1162.86	1027.95	1120.62	1052.25	940.661	941.162	1077.26
Novel	ENSBTAG00000003658	160.31	0.248888	0.09956	2.49988	0.0124236	0.202957	63.9325	134.013	160.031	151.472	292.728	131.438	99.4171	53.9643	163.278	193.718	90.785	186.77	186.499	277.542	98.8424	53.7736	82.6487	178.141	146.102	67.5169	160.166	111.221	173.115	176.618	134.856	60.6065	217.235	209.634	242.647	162.598	224.831	380.936	181.388	198.559	137.156	245.044	96.8539	75.1254	113.931	183.718	153.007	109.834
THAP1	ENSBTAG00000007629	71.7705	-0.172698	0.0691272	-2.49827	0.0124802	0.202957	79.9157	98.7467	67.4915	65.5763	78.3093	70.2655	67.0488	171.278	77.9834	94.0652	91.702	90.3333	73.4339	100.924	68.0914	70.7547	81.4151	83.5968	43.3742	60.8976	60.2777	60.5711	60.9318	78.4967	64.9305	56.0151	54.7651	72.7656	73.9666	55.7936	63.4818	78.8144	53.5643	70.5987	58.7809	77.2899	53.7173	69.7593	70.9379	70.7606	76.1634	66.5661
FAM49A	ENSBTAG00000012779	69.6453	0.204158	0.0816954	2.49902	0.0124538	0.202957	59.4928	66.5029	73.0578	89.1283	83.9028	83.4919	60.5751	25.809	47.5211	69.8504	74.2786	47.6081	53.6184	111.314	37.3405	87.0283	66.6124	81.6064	61.637	70.1646	87.8332	111.743	39.8619	64.4794	94.8985	55.0968	72.1074	57.173	56.828	66.9523	45.848	89.323	62.0858	83.8359	52.5935	54.4542	78.1342	61.7102	85.9854	109.711	71.4032	88.7548
CCDC22	ENSBTAG00000013277	230.756	-0.14273	0.0571218	-2.4987	0.0124652	0.202957	226.428	248.882	192.038	216.125	208.825	225.676	202.996	505.622	279.034	221.659	255.849	284.428	236.62	243.406	248.204	268.16	252.88	239.843	210.022	242.266	161.889	230.797	236.894	236.892	199.786	206.613	222.712	220.896	265.197	172.163	209.843	210.172	225.213	157.376	239.249	244.166	230.333	259.362	224.637	208.387	191.769	199.698
APITD1	ENSBTAG00000013531	82.4499	-0.203497	0.0814547	-2.49829	0.0124794	0.202957	72.812	93.7086	120.371	82.2012	68.9867	128.958	89.7066	41.0598	114.538	81.9578	114.627	79.3468	86.2557	50.4622	91.5208	126.651	92.5172	103.501	57.0713	129.738	82.6665	67.3593	104.21	63.0777	42.4546	89.0732	62.0672	97.0208	110.95	86.0815	89.9326	60.4244	43.8253	50.0074	84.5621	66.7504	65.1119	79.5972	82.7609	85.0425	102.685	66.5661
Novel	ENSBTAG00000030915	216.072	-0.162774	0.0651517	-2.49839	0.012476	0.202957	228.204	260.973	198.995	198.114	212.554	264.529	207.62	324.959	255.883	221.659	276.94	198.977	256.436	124.671	378.53	232.076	228.209	207.997	141.537	263.448	170.5	197.378	231.199	149.985	209.776	270.893	235.49	239.087	262.491	145.063	193.09	149.747	152.171	136.785	215.53	201.129	182.313	198.546	242.909	203.842	242.771	205.246
WWC2	ENSBTAG00000012191	155.603	0.181479	0.0726623	2.49757	0.0125047	0.203116	143.848	136.029	129.417	150.548	171.535	146.318	140.109	261.61	143.782	140.632	109.125	136.721	132.88	176.618	117.879	99.7642	139.393	174.16	173.497	92.6702	153.278	143.073	133.822	193.438	164.824	131.314	185.289	144.665	92.9093	135.499	157.823	197.036	177.736	200.03	157.78	111.543	216.497	139.519	247.208	209.036	154.367	198.589
SOX17	ENSBTAG00000005748	86.2288	-0.233622	0.0935738	-2.49666	0.0125369	0.203161	75.4759	126.96	46.6178	110.833	98.8189	83.4919	169.24	181.836	54.8321	78.2324	81.6148	85.4504	134.046	65.304	131.79	79.2453	103.619	44.784	66.2027	99.2895	72.3332	56.3938	68.9042	74.2915	87.4065	90.9097	144.215	79.6957	149.737	74.9228	101.395	60.4244	125.389	89.7192	83.5308	56.2108	45.5783	78.7028	113.931	76.6032	108.125	51.034
C11orf52	ENSBTAG00000008661	50.5822	-0.273328	0.109469	-2.49684	0.0125304	0.203161	31.9663	52.3962	56.3589	55.8784	63.3932	28.9328	92.4811	55.1375	81.6389	62.3997	47.685	140.383	29.1404	51.9464	41.7335	133.019	102.386	22.8896	54.7884	59.5737	56.8332	30.8077	26.7644	50.4622	42.4546	26.6301	64.8054	35.5165	27.061	23.9115	83.7607	81.4415	21.9126	44.1242	30.9373	32.4969	34.1837	61.7102	11.823	218.773	34.6815	32.1736
GPS2	ENSBTAG00000010513	1048.53	-0.186808	0.0748445	-2.49595	0.012562	0.203328	1048.67	1255.49	988.715	1293.52	1672.46	1248.25	1066.31	2226.61	1509.71	969.523	1167.37	1259.78	1077.03	1347.64	1294.47	773.349	1075.67	1052.92	794.432	934.646	716.443	989.503	1079.69	1170.44	1081.34	910.934	650.793	1165.12	1130.25	819.368	827.027	767.127	820.507	1266.36	933.276	948.558	490.781	1029.4	827.609	1023.76	1115.25	799.903
ICT1	ENSBTAG00000003303	409.657	-0.16695	0.067059	-2.48961	0.0127885	0.203499	388.035	546.13	315.192	334.808	367.308	422.42	370.849	734.384	497.144	387.437	349.385	476.081	455.756	320.583	559.375	502.359	551.403	401.066	317.316	458.056	392.666	389.535	490.871	298.568	439.53	449.039	414.39	415.803	479.881	301.285	326.226	286.359	311.647	292.69	385.685	401.38	361.371	460.59	487.967	281.744	361.776	379.427
PTAR1	ENSBTAG00000005826	81.4858	0.228436	0.0917695	2.48924	0.0128016	0.203499	105.666	47.3581	73.0578	82.2012	100.683	62.8256	72.5976	14.0776	53.6136	82.8891	79.7807	51.2702	74.5995	102.409	59.3055	38.9151	69.0795	104.496	111.86	42.3635	92.9999	99.2114	91.113	127.557	112.38	61.5248	64.8054	65.8356	37.8853	129.122	114.62	86.6958	110.781	123.548	98.9995	90.4643	81.3898	64.3932	85.9854	90.2359	81.6036	62.1284
STX4	ENSBTAG00000007523	424.17	-0.120532	0.0484156	-2.48953	0.0127913	0.203499	398.69	493.733	457.829	368.982	497.823	403.407	406.917	539.643	520.295	461.013	396.153	472.419	427.781	445.255	440.032	421.698	519.33	439.878	424.61	423.635	351.333	425.042	453.856	521.442	357.118	362.721	307.598	400.211	438.388	376.208	358.849	349.411	370.08	441.242	442.404	453.2	386.602	443.598	406.281	324.59	406.658	368.333
RRM2	ENSBTAG00000008216	23.3679	0.269812	0.108263	2.4922	0.0126953	0.203499	17.759	12.0914	19.4821	8.77429	13.0515	17.3597	14.797	4.69255	10.9664	36.3222	8.25318	19.5315	11.6562	14.8418	16.1077	33.2547	18.5034	24.88	13.6971	14.5625	44.7777	41.251	7.40293	63.0777	7.49198	23.8753	31.0336	10.3951	19.8447	17.5351	19.3972	18.39	52.3469	42.6534	26.8124	7.02635	36.6254	30.4079	36.5438	48.6885	19.7209	37.7208
DPH1	ENSBTAG00000009376	205.649	-0.197906	0.0795876	-2.48664	0.0128955	0.203499	153.616	286.164	245.613	262.767	195.773	201.703	229.353	505.622	240.043	187.199	228.338	280.766	215.639	120.219	213.793	205.896	220.808	234.867	134.688	258.153	137.778	191.635	223.796	168.207	114.877	238.753	128.698	268.54	210.173	168.975	181.628	215.426	113.215	126.489	163.968	264.367	135.921	249.524	230.011	231.108	200.609	189.713
COL15A1	ENSBTAG00000010082	4173.12	0.173076	0.0695588	2.48819	0.0128394	0.203499	3955.83	2535.17	3344.65	3705.52	3438.15	3851.37	3600.29	4484.9	2360.22	4674.39	3650.66	1650.41	4104.14	4568.31	3515.13	3142.22	3225.77	3445.38	3912.81	3915.98	6094.93	4780.94	3597.82	4744.85	3968.25	4071.65	3917.53	3991.71	5145.19	5552.26	4925.13	4011.65	5962.68	4940.44	4460.13	4562.74	5720.08	3981.65	4599.14	4189.8	4452.16	6020.91
PYGL	ENSBTAG00000011494	215.59	0.207226	0.0832246	2.48996	0.0127756	0.203499	133.193	184.394	221.261	195.805	160.348	186.824	170.165	89.1584	160.841	202.1	125.632	286.869	170.18	222.627	139.844	186.792	178.867	275.67	278.508	191.96	218.722	182.758	167.42	288.756	217.268	206.613	295.732	210.501	173.19	202.451	312.119	357.292	299.473	270.628	192.843	170.389	321.49	239.686	257.956	367.436	221.01	225.215
Novel	ENSBTAG00000011918	878.764	-0.18411	0.0740283	-2.48703	0.0128815	0.203499	764.527	1232.32	821.726	883.894	783.093	1211.05	648.755	1614.24	1077.15	789.775	1091.25	1335.47	1070.04	758.417	896.171	900.708	741.371	840.944	559.299	1245.75	528.721	905.434	988.576	887.293	1006.42	1011.03	595.115	838.537	988.627	664.74	705.353	693.567	787.638	510.37	1010.62	848.432	586.821	863.048	1069.44	722.537	840.517	589.11
Novel	ENSBTAG00000011998	233.756	-0.165588	0.0666	-2.48631	0.0129077	0.203499	193.573	327.476	244.222	237.829	257.302	257.089	229.353	266.302	296.093	176.954	248.512	269.779	214.474	209.27	298.724	273.113	233.143	192.074	182.628	312.431	201.5	208.866	266.505	169.609	172.316	328.744	183.463	212.233	308.495	140.281	231.885	126.103	244.691	198.559	196.968	245.044	189.638	238.792	220.338	210.334	250.251	228.544
CCT7	ENSBTAG00000012756	1461.88	-0.127056	0.0509591	-2.4933	0.0126564	0.203499	1403.85	1651.49	1383.23	1491.17	1605.34	1307.76	1581.43	1525.08	2190.85	1435.19	1502.08	2238.8	1560.76	1436.69	1380.13	1461.79	1500.01	1418.16	1447.33	1607.17	1265.83	1337.26	1261.91	1575.54	1608.28	1372.83	1179.28	1290.72	1476.63	1174.85	1609.09	1426.54	1130.94	1244.3	1426.21	1403.51	1790.58	1491.78	1405.86	1411.32	1302.94	1332.43
CBLB	ENSBTAG00000013057	121.054	0.23047	0.0926772	2.4868	0.0128896	0.203499	131.417	58.4419	129.417	123.764	113.735	90.1051	92.4811	72.7345	68.2355	84.7518	82.5318	58.5945	121.224	132.092	71.0201	78.5378	127.057	135.347	198.608	83.4032	141.222	160.305	106.488	179.421	152.337	90.9097	120.483	116.078	58.6321	143.469	173.693	296.868	138.78	239.741	127.874	118.57	128.596	78.7028	142.951	143.469	125.806	123.147
ATP13A3	ENSBTAG00000013204	368.571	0.234942	0.0943359	2.49048	0.0127569	0.203499	347.189	211.6	452.958	402.694	363.579	370.34	296.864	38.7135	302.186	350.183	323.708	224.612	272.754	378.466	193.292	228.538	291.121	401.066	525.056	222.409	370.277	415.643	308.076	424.723	322.155	258.955	408.913	465.18	201.153	513.301	549.294	704.075	451.644	394.176	342.373	280.176	391.485	386.359	540.633	527.783	471.941	343.925
PKP4	ENSBTAG00000013773	281.473	0.146488	0.0588614	2.48869	0.0128216	0.203499	255.73	246.867	297.797	290.013	212.554	279.409	257.097	158.374	244.917	270.088	219.168	280.766	257.601	281.995	220.382	296.462	276.318	299.555	319.599	252.857	299.666	263.171	229.491	367.252	234.749	233.243	272	236.488	273.316	282.156	297.13	320.512	256.865	351.523	272.249	207.277	328.815	338.064	313.847	340.819	272.692	296.219
ZNF507	ENSBTAG00000014123	168.049	0.213222	0.0856614	2.48912	0.0128059	0.203499	166.935	102.777	185.08	199.5	238.657	115.731	166.466	65.6957	169.37	128.525	208.164	141.603	120.059	221.143	137.647	75.7076	149.261	236.858	214.588	107.233	167.055	171.792	166.281	211.661	297.182	133.151	136	187.112	76.6727	197.669	180.747	236.443	258.082	245.625	140.249	157.215	178.244	112.688	164.447	195.403	176.128	138.679
MED15	ENSBTAG00000018048	276.454	-0.167147	0.0672044	-2.48714	0.0128773	0.203499	296.576	342.591	244.918	330.652	307.644	312.475	316.748	726.172	325.337	304.548	262.268	380.865	277.417	218.175	289.938	275.943	249.18	239.843	200.891	295.221	254.888	257.427	256.825	214.464	229.754	241.508	284.779	246.017	296.769	196.075	304.184	275.85	208.17	230.917	285.655	252.949	291.376	276.354	291.276	325.888	263.172	315.08
HERC1	ENSBTAG00000019474	1416.85	0.179609	0.0719991	2.4946	0.0126099	0.203499	1635.61	841.362	1124.39	1414.05	1431.94	1006.04	1521.31	726.172	1372.02	1200.5	1455.31	651.864	1336.96	1671.19	1533.89	887.972	1229.86	1606.25	1687.03	1151.76	1677.44	1739.85	1659.96	1746.55	1323.58	1573.01	1401.99	1744.64	1095.07	1855.53	1465.37	1195.35	1524.15	1741.43	1411.77	1550.19	1325.84	1141.19	1377.92	1393.79	1225.41	1516.6
EHHADH	ENSBTAG00000019625	156.979	0.236784	0.0950627	2.49082	0.0127449	0.203499	152.728	74.5638	145.42	110.833	124.922	175.25	186.349	45.7524	130.378	175.092	95.3701	91.554	191.161	130.608	199.881	96.934	128.291	218.944	105.011	148.272	206.666	119.054	161.725	155.592	107.385	159.781	142.389	169.786	160.562	173.757	111.975	112.967	237.387	200.03	74.2496	270.515	164.407	114.477	208.515	71.4097	195.169	167.525
DDX42	ENSBTAG00000021058	534.985	0.10907	0.0438708	2.48617	0.0129128	0.203499	589.6	441.337	436.955	493.669	484.772	501.778	430.962	529.085	482.522	500.129	466.763	395.513	560.662	454.16	687.504	474.764	547.702	563.283	502.227	586.47	563.166	571.249	508.524	465.373	671.781	586.781	643.49	598.584	473.567	534.024	535.187	459.751	569.729	501.545	519.747	565.622	624.26	482.949	589	488.183	527.023	535.857
APOPT1	ENSBTAG00000021199	365.322	-0.130089	0.052229	-2.49074	0.0127476	0.203499	348.965	369.796	324.237	374.524	296.457	390.18	316.748	351.941	432.564	443.317	315.455	322.27	410.297	371.045	482.497	453.538	431.747	381.162	367.539	424.959	380.611	305.467	420.828	413.509	359.615	413.226	292.081	305.789	386.07	310.85	313.001	291.613	314.081	367.702	382.592	349.561	335.326	389.937	350.39	266.164	390.337	249.623
DDX39A	ENSBTAG00000021820	492.945	-0.143644	0.0576606	-2.49121	0.012731	0.203499	487.486	542.099	427.214	568.482	503.417	403.407	527.142	927.952	642.144	461.013	397.987	662.851	487.228	544.695	468.586	474.057	561.271	485.658	493.096	430.255	397.833	522.687	566.609	518.639	516.947	437.101	382.443	488.569	487.097	360.267	579.271	480.768	413.906	447.125	520.779	450.565	467.178	451.647	473.994	446.635	484.182	397.178
Novel	ENSBTAG00000038368	29.9621	-0.247309	0.0993179	-2.49008	0.0127716	0.203499	27.5265	27.2057	36.181	28.1701	52.2062	38.026	29.5939	1.17314	49.9581	43.7729	11.0042	54.9324	43.1278	29.6836	38.0726	50.9434	48.109	20.8992	41.0913	47.659	27.5555	25.0639	26.7644	23.8294	27.4706	30.3032	29.2081	28.5865	27.061	44.6349	38.7944	21.0172	38.9558	47.0658	16.4999	16.6876	23.6031	16.9927	25.7956	31.8098	19.7209	21.0793
SNORD47	ENSBTAG00000042180	9.99908	0.269013	0.107884	2.49354	0.0126478	0.203499	8.87952	12.0914	11.8284	13.8541	11.187	4.95992	14.3346	0	2.43698	8.38205	12.8383	1.22072	6.9937	1.48418	5.85733	9.19812	4.93425	13.9328	6.84855	1.32386	13.7778	10.9655	11.3891	7.00864	0	6.42796	10.0403	8.66257	9.92235	14.3469	22.0423	18.39	4.86948	11.7664	12.3749	14.931	18.7197	17.887	8.59854	14.9311	7.48033	17.751
NHSL2	ENSBTAG00000045565	55.9406	0.243232	0.0975621	2.4931	0.0126632	0.203499	55.053	17.1295	43.8347	43.4096	59.6642	35.5461	56.4134	45.7524	56.0506	52.155	41.2659	10.9865	54.784	77.1775	51.9838	41.0377	54.2768	24.88	59.3541	21.1818	84.3888	54.8273	56.9456	98.1209	72.4225	34.8947	73.0202	78.8294	41.4935	65.3582	49.3747	94.5773	85.2159	108.84	53.6247	59.724	78.9481	28.6192	67.7135	53.2327	69.3631	51.034
INTU	ENSBTAG00000012824	25.8486	0.232182	0.0934481	2.4846	0.0129696	0.203926	22.1988	8.06095	30.6147	24.9375	29.8321	17.3597	19.8834	3.51941	12.1849	22.3521	26.5936	9.76576	32.6373	25.2311	21.2328	18.3962	24.6713	23.8848	38.8085	25.1534	32.7222	24.0196	18.792	26.6328	52.4439	19.2839	32.8591	23.3889	18.9427	47.8231	25.5691	26.2715	36.5211	27.9453	29.9061	30.7403	17.9058	31.3023	37.6186	33.7573	23.121	15.5321
DOCK5	ENSBTAG00000015513	59.9576	0.18602	0.0748583	2.48497	0.0129563	0.203926	55.941	44.3352	71.6662	58.6492	41.0191	56.2124	58.2631	37.5404	45.0841	56.8116	55.0212	36.6216	57.1152	78.6616	43.93	46.6981	64.1453	50.7552	75.3341	62.2214	56.8332	54.8273	58.0845	75.6933	49.9466	51.4237	82.1477	71.0331	45.1016	65.3582	61.7184	60.4244	85.2159	64.7155	65.9997	79.0465	100.923	53.661	62.3394	54.5311	59.8427	65.4567
ZSWIM4	ENSBTAG00000002527	69.8937	-0.254698	0.102565	-2.48327	0.0130181	0.204222	79.0277	106.808	64.0125	98.3644	78.3093	70.2655	110.977	194.741	87.7313	79.1638	90.785	205.081	66.4402	81.63	61.502	46.6981	78.948	45.7792	47.9399	59.5737	87.8332	35.5072	43.8481	64.4794	52.4439	51.4237	92.188	38.9816	41.4935	31.882	82.879	55.1701	51.1295	79.4235	54.656	54.4542	139.177	96.5898	34.3942	127.239	40.8018	84.3171
EIF4ENIF1	ENSBTAG00000008991	465.834	-0.112382	0.0452499	-2.48358	0.013007	0.204222	446.64	510.863	520.45	540.312	620.881	477.805	500.322	637.014	609.245	511.305	522.701	570.076	459.253	547.663	541.803	384.198	429.28	478.691	488.53	377.3	378.888	493.446	447.592	493.408	419.551	493.117	329.504	476.441	420.347	396.931	424.094	472.886	378.602	470.658	437.248	426.851	434.622	532.138	414.879	462.865	387.617	421.585
COL6A6	ENSBTAG00000012837	253.197	0.268997	0.10837	2.48221	0.0130568	0.204597	238.859	48.3657	224.044	156.09	218.147	172.77	111.902	238.147	141.345	266.363	112.793	39.063	286.742	225.596	150.826	287.264	161.597	199.04	219.154	258.153	456.388	348.806	182.795	320.995	119.872	285.585	199.893	213.966	184.015	232.739	192.209	598.989	264.169	154.435	219.655	432.999	688.558	140.413	351.465	312.904	325.734	365.004
RPS17	ENSBTAG00000000622	5790.95	-0.169665	0.0684381	-2.4791	0.0131714	0.204978	4021.53	7289.12	5569.09	4679.47	4728.39	7979.68	5308.41	3702.42	6789.43	6638.58	5791.9	7940.78	6319.98	5558.26	6148	7785.14	7007.87	5359.15	4394.49	7658.53	4054.1	5461.32	5474.75	5054.63	5836.25	6133.19	5043.87	5626.34	8821.87	4324.8	5855.31	4439.88	4598	4368.29	5612.03	6130.49	4749.91	6205.9	6025.43	4934.41	5674.17	4721.76
HRH1	ENSBTAG00000001447	36.5139	0.244985	0.0987983	2.47964	0.0131514	0.204978	24.8627	36.2743	20.8737	34.1735	18.6451	45.4659	22.6579	24.6359	35.3362	48.4296	20.1744	20.7522	15.153	25.2311	24.8936	28.3019	22.2041	32.8416	15.98	41.0397	24.1111	21.4088	25.0561	33.6414	47.4492	39.4861	36.5101	38.9816	28.865	33.4761	25.5691	57.7972	34.0863	44.1242	21.6561	33.3752	62.6702	34.8797	45.1423	60.3737	58.4826	57.6906
CUEDC2	ENSBTAG00000002501	383.26	-0.173652	0.0700032	-2.48063	0.0131151	0.204978	300.128	434.284	357.635	305.715	300.186	474.499	342.642	776.617	405.757	401.407	352.136	507.819	399.807	360.656	438.567	466.274	421.878	390.118	278.508	442.169	265.222	355.072	392.355	363.047	357.118	474.751	345.02	363.828	459.134	261.433	304.184	273.223	292.169	279.453	387.748	398.746	355.674	368.472	357.914	282.393	361.776	345.034
MLF2	ENSBTAG00000014931	1245.92	-0.159582	0.0643556	-2.4797	0.0131494	0.204978	1254.68	1380.44	1195.36	1105.1	1129.89	1213.53	1218.44	2524.59	1481.68	1116.67	1158.2	1691.92	1220.4	889.025	1504.6	1239.62	1324.85	1213.15	1198.5	1592.6	1059.16	1235.96	1307.47	971.397	1213.7	1329.67	945.612	1180.71	1456.78	929.361	1099.47	922.129	864.332	836.889	1294.21	1335.89	974.236	1418.44	1302.68	1080.88	1201.61	1244.79
PSME3	ENSBTAG00000019918	522.373	-0.0994735	0.0401348	-2.47849	0.0131942	0.204978	546.978	544.114	511.404	477.968	546.3	531.538	536.39	424.676	599.497	531.794	533.706	714.121	547.84	592.189	571.822	471.227	584.709	560.298	550.167	614.271	475.333	548.273	521.622	489.203	551.909	538.112	401.611	538.812	498.824	495.766	545.767	457.124	461.383	445.654	482.622	522.585	448.458	524.984	500.865	479.094	482.821	480.386
RPUSD4	ENSBTAG00000020900	172.901	-0.186938	0.075414	-2.47883	0.0131815	0.204978	177.59	201.524	139.853	167.635	160.348	167.81	179.876	493.891	166.933	185.336	181.57	192.874	206.314	132.092	191.095	187.5	185.034	198.045	139.254	202.551	117.111	136.807	167.99	161.199	142.348	168.045	156.993	194.908	204.761	156.222	145.479	157.629	133.911	114.723	142.312	157.215	139.991	190.497	208.515	133.731	170.688	163.087
TUBA4A	ENSBTAG00000030974	13392	-0.201302	0.0812147	-2.47864	0.0131883	0.204978	11051.4	15168.7	10073.6	13947.9	13170.9	15571.7	14203.7	20567.4	19750.5	9467.99	9074.83	17995.9	17794.3	14548	16824.4	16182.3	21934	10745.2	13567	12306.6	12775.4	11201.5	14104.9	15121.8	17338.9	7627.24	12132.3	12721.9	12856.7	9456.21	15255	13204	8964.71	17307	15923.4	12359.4	10190.8	12489.6	11911.1	11094.5	9595.91	9475.69
ZNRF1	ENSBTAG00000034689	993.065	-0.180174	0.0727003	-2.47832	0.0132004	0.204978	986.514	1240.38	1010.98	931.922	1083.28	1182.11	1017.29	2187.9	1175.84	1041.24	1563.52	1275.65	955.806	891.993	1175.86	922.642	942.442	965.344	901.726	978.333	685.443	1040.15	943.589	856.455	724.225	922.872	774.927	834.206	994.941	828.933	695.655	620.007	847.289	739.815	1072.49	1198.87	578.682	1114.36	822.235	791.999	1196.85	964.099
NXF1	ENSBTAG00000009488	341.315	-0.127876	0.0516376	-2.47641	0.0132712	0.205614	316.111	367.781	331.891	408.697	305.779	404.233	376.398	516.18	498.363	331.556	330.127	422.369	343.857	385.887	366.815	346.698	321.96	398.08	331.013	346.851	325.499	251.684	296.117	319.594	364.61	347.11	366.926	365.561	413.131	380.99	323.581	333.648	349.385	363.289	339.279	257.34	329.629	421.239	290.201	354.452	282.213	376.099
KLHL9	ENSBTAG00000012375	157.878	0.18877	0.0762246	2.47649	0.013268	0.205614	142.96	181.371	186.471	164.864	162.212	128.958	146.582	15.2508	135.252	159.259	143.055	102.54	163.186	155.839	120.075	139.387	141.86	133.357	180.345	125.767	161.889	144.64	152.045	166.806	194.792	148.761	208.108	157.659	121.774	194.48	201.026	246.952	211.822	179.438	164.999	144.919	156.268	152.934	182.719	180.472	150.967	154.212
MRPL14	ENSBTAG00000011760	963.871	-0.203545	0.0822222	-2.47554	0.0133034	0.205775	923.47	1106.37	779.979	848.797	656.306	1128.38	960.878	2145.67	1145.38	940.652	895.928	1234.15	1199.42	513.527	1257.13	1287.03	1249.6	850.896	796.715	1231.19	669.943	919.01	991.423	577.512	574.385	1178.15	754.846	914.768	1198.8	757.198	1077.43	790.771	659.814	492.72	1088.99	1035.51	1007.61	860.365	893.173	764.084	894.24	825.42
RPS10-NUDT3	ENSBTAG00000015598	3895.36	-0.156248	0.0631336	-2.47487	0.0133283	0.205775	3088.3	4487.94	3877.63	2875.2	3715.96	4723.49	3302.04	5906.75	4441.4	4193.82	3644.24	5135.57	3895.49	3922.69	3541.49	5448.82	4484	3404.58	2981.4	4820.18	2955.33	3704.24	3695.77	4163.13	4420.27	3827.39	3299.6	3316.03	5273.28	2709.97	3443.89	3475.72	3121.34	2819.54	4020.82	3767	3393.14	3919.04	4609.89	3238.11	3913.57	3282.82
ZNF331	ENSBTAG00000016513	39.9371	0.174251	0.070433	2.474	0.0133608	0.205775	32.8542	41.3124	34.7894	31.8645	39.1546	33.8928	34.6804	39.8867	56.0506	42.8416	41.2659	19.5315	52.4528	37.1045	41.7335	31.8396	40.7076	37.8176	31.9599	31.7727	63.7221	33.4186	45.5565	28.0345	29.9679	43.1592	59.3289	43.3129	37.8853	28.6938	30.8592	28.8986	58.4337	38.241	35.0623	46.5496	42.3227	35.774	42.9927	38.3016	34.0015	43.268
LYST	ENSBTAG00000016804	324.982	0.218874	0.0884531	2.47447	0.0133435	0.205775	333.87	178.349	336.066	381.451	279.676	249.649	304.725	62.1763	212.017	291.509	344.799	139.162	313.551	347.299	255.526	212.264	288.654	358.272	358.408	215.789	385.777	409.9	368.438	367.252	247.235	316.807	286.604	392.415	233.626	409.684	386.181	478.141	434.601	454.479	451.685	300.377	362.999	305.868	399.832	438.196	357.696	346.144
Novel	ENSBTAG00000018593	593.855	-0.146929	0.0593654	-2.47499	0.013324	0.205775	596.704	649.914	558.022	458.572	440.024	769.614	556.736	581.876	700.632	680.808	618.988	778.819	701.702	485.327	729.237	744.34	648.854	576.221	522.773	777.106	440.888	615.633	680.5	469.579	626.829	729.115	590.551	494.633	763.119	524.46	497.274	443.988	469.905	455.95	654.84	539.273	525.778	604.581	604.047	480.393	588.906	558.046
TIMELESS	ENSBTAG00000020459	24.5009	0.20362	0.0823134	2.47372	0.0133714	0.205775	18.647	15.1143	18.0905	22.6284	18.6451	25.6262	19.421	36.3673	15.8404	25.1461	17.4234	18.3108	18.6499	16.326	16.1077	21.2264	19.737	16.9184	15.98	18.534	27.5555	31.8521	19.3615	26.6328	22.4759	34.8947	24.6443	24.2552	34.2772	19.1292	39.6761	42.0343	29.2169	20.5913	28.8748	22.8357	32.5559	17.887	33.3193	28.5639	28.5613	16.6415
TMED1	ENSBTAG00000010968	442.954	-0.189923	0.0768243	-2.47217	0.0134294	0.206418	354.293	565.274	530.887	442.871	350.527	488.552	433.736	1032.36	554.413	555.078	446.589	534.675	434.775	273.089	511.052	775.472	610.614	427.936	294.488	581.175	327.222	489.269	412.286	329.406	304.674	485.77	398.873	413.205	543.023	347.514	370.311	320.512	318.951	254.449	386.717	505.897	440.319	450.753	460.022	357.698	433.859	400.506
POLR1C	ENSBTAG00000018969	82.0182	-0.182973	0.074024	-2.47181	0.0134431	0.206418	75.4759	105.8	83.4946	83.1248	67.1222	95.0651	87.857	151.335	126.723	97.7905	88.0339	151.369	89.7525	43.0413	90.7886	72.8774	76.4809	92.5536	54.7884	103.261	70.611	68.9258	84.2795	63.0777	69.9252	91.828	86.7115	78.8294	86.5951	57.3877	106.685	52.5429	60.8685	47.0658	74.2496	64.1155	80.5759	81.3859	77.3868	81.1474	54.4024	86.536
NOP2	ENSBTAG00000014733	285.255	-0.172812	0.0699496	-2.47052	0.0134916	0.206525	261.946	295.232	234.481	355.59	343.069	240.556	299.639	667.515	436.22	257.981	271.438	520.027	272.754	344.33	299.456	273.113	250.413	384.147	289.922	244.914	206.666	230.275	285.297	260.721	342.134	266.301	251.92	263.342	312.103	231.145	313.882	302.122	239.822	254.449	254.717	259.975	264.517	262.045	232.161	279.796	246.171	285.125
PAQR8	ENSBTAG00000025494	61.0464	-0.259517	0.105049	-2.47043	0.0134952	0.206525	71.0361	102.777	42.4431	108.062	59.6642	85.1452	129.936	49.2718	123.068	65.1937	74.2786	137.941	65.2746	161.776	40.2691	34.6698	45.6418	27.8656	70.7684	34.4204	68.8888	54.8273	31.3201	63.0777	144.845	38.5678	74.8457	25.9877	33.3752	51.0113	114.62	91.9501	46.26	82.3651	54.656	27.2271	56.159	24.1475	47.292	62.3212	35.3616	48.8152
RBMS3	ENSBTAG00000044062	25.47	0.255324	0.10333	2.47096	0.013475	0.206525	29.3024	10.0762	25.7442	18.934	44.7482	9.09318	18.9586	10.5582	14.6219	22.3521	17.4234	8.54504	17.4843	40.0729	15.3755	14.1509	18.5034	17.9136	38.8085	11.9147	37.8888	29.2412	30.7506	49.0604	34.9626	9.1828	23.7316	27.7202	21.6488	20.7233	26.4508	47.2886	37.7385	51.4782	18.5624	24.5922	31.742	16.0983	33.3193	27.9147	34.0015	41.0491
TBC1D5	ENSBTAG00000030581	95.9697	0.158634	0.0642276	2.46986	0.0135164	0.206621	86.1313	68.5181	79.3199	65.1145	76.4448	102.505	80.4585	49.2718	64.58	94.9965	87.1169	83.0089	82.7588	148.418	93.7173	74.2925	71.5466	100.515	111.86	97.9657	99.8887	105.477	97.9464	135.968	94.8985	92.7463	83.0605	100.486	97.4195	133.905	81.9973	115.594	138.78	102.956	74.2496	101.004	96.04	79.5972	123.604	103.22	102.005	114.272
REXO4	ENSBTAG00000019721	137.258	-0.203703	0.0825062	-2.46894	0.0135515	0.206697	81.6916	163.234	189.95	145.007	152.89	119.038	172.477	380.097	153.53	177.886	135.719	261.234	146.868	112.798	105.432	164.859	140.626	134.352	102.728	121.795	91.2776	144.118	134.961	110.736	82.4118	142.333	91.2752	121.276	168.68	98.8343	92.5776	107.713	83.9985	104.427	139.218	149.31	122.085	153.828	141.876	142.17	159.807	104.287
DNPEP	ENSBTAG00000021514	583.6	-0.174305	0.0705956	-2.46907	0.0135466	0.206697	669.516	732.539	502.359	494.593	447.482	599.323	513.732	1396.03	565.38	501.06	601.565	633.554	623.605	374.014	708.005	497.406	672.292	582.192	394.933	747.981	466.721	618.243	618.999	527.049	564.396	711.667	534.873	680.012	753.197	505.33	551.057	430.852	468.687	363.289	564.091	591.092	548.568	608.158	555.681	556.347	482.141	524.763
Novel	ENSBTAG00000032432	120.184	-0.233919	0.0947923	-2.4677	0.0135984	0.207184	94.1229	61.4648	138.462	98.3644	255.437	149.624	81.8457	190.048	109.664	93.1338	110.042	128.176	187.664	287.931	103.968	176.887	189.969	94.544	120.991	144.301	127.444	85.6351	89.974	232.687	72.4225	88.1549	125.96	104.817	110.95	103.617	123.437	126.103	136.345	235.329	79.4058	97.4907	101.737	110.899	111.781	110.361	99.9644	88.7548
ZMYM4	ENSBTAG00000021023	230.797	0.212829	0.0862857	2.46656	0.0136417	0.207614	262.834	153.158	210.824	236.906	216.283	198.397	216.868	18.7702	173.026	202.1	220.085	119.631	207.48	293.868	240.883	161.321	193.669	231.882	319.599	148.272	275.555	267.871	247.144	246.704	332.145	237.835	215.41	287.597	144.325	339.544	237.175	246.952	317.733	330.931	218.624	241.531	259.634	196.757	252.582	253.829	234.61	210.793
PSTK	ENSBTAG00000014028	34.1726	-0.205372	0.0832817	-2.466	0.0136632	0.207711	34.6301	46.3505	34.7894	47.5659	27.9676	26.4529	41.6165	29.3284	49.9581	42.8416	29.3446	40.2838	27.9748	46.0096	30.0188	33.9623	34.5398	22.8896	36.5256	39.7158	27.5555	19.3201	23.3477	28.0345	37.4599	43.1592	30.1208	22.5227	45.1016	31.882	34.386	34.1529	26.7821	27.9453	31.9686	45.6713	22.7892	36.6684	32.2445	31.8098	32.6415	29.9548
TRIM39-RPP21	ENSBTAG00000007643	187.664	-0.136568	0.0554047	-2.46492	0.0137046	0.207979	157.167	191.448	167.685	185.645	188.315	194.263	172.477	339.037	191.303	194.65	235.674	218.509	179.505	204.817	206.471	200.943	189.969	205.011	148.385	197.255	170.5	195.29	242.019	178.019	154.834	177.228	150.604	168.92	216.488	124.34	156.059	149.747	146.084	139.727	188.718	230.113	188.011	205.701	205.29	164.242	195.169	157.54
ADSSL1	ENSBTAG00000017616	3583.05	-0.229866	0.0932616	-2.46475	0.0137111	0.207979	2929.35	3425.91	3542.95	3360.55	5144.17	4773.09	3871.72	12559.6	5393.04	4557.04	4564.93	5242.99	3095.88	3891.53	5008.02	2201.89	2592.95	2862.2	2415.26	4374.04	2400.77	3599.81	3694.63	2942.23	3356.41	3366.42	1932.3	3248.46	3971.65	3009.66	1843.62	2288.24	2932.64	2022.36	4244.6	3652.83	2220.31	2744.76	2234.55	2282.51	3521.88	2376.41
JTB	ENSBTAG00000014694	576.672	-0.176726	0.0717446	-2.46326	0.0137679	0.208516	531.883	681.151	747.973	513.989	453.075	847.319	578.931	796.56	870.002	577.43	708.856	665.292	595.63	277.542	680.182	944.576	576.074	522.48	415.479	725.476	428.833	566.549	645.763	371.458	374.599	707.994	554.953	626.304	672.916	514.895	491.102	478.141	445.557	310.34	527.997	665.747	542.87	685.967	558.905	508.957	571.905	526.982
CCND2	ENSBTAG00000016649	21.007	0.24729	0.100417	2.46264	0.013792	0.208516	15.9831	11.0838	26.44	22.1666	24.2386	22.3196	13.4098	30.5016	14.6219	27.0088	11.9213	14.6486	19.8155	23.7469	7.32166	24.7642	17.2699	20.8992	11.4143	15.8863	12.0555	20.8866	13.0975	25.2311	12.4866	9.1828	25.5571	12.9939	26.1589	11.1587	12.3437	21.0172	45.0427	27.9453	20.6249	31.6186	43.1366	19.6757	29.0201	24.6688	36.0416	38.8302
Novel	ENSBTAG00000047637	210.271	-0.1435	0.0582688	-2.46272	0.0137886	0.208516	182.03	253.92	228.219	175.024	206.96	255.436	196.985	116.141	271.723	220.727	197.159	286.869	248.276	341.362	196.953	251.887	217.107	186.102	194.042	198.579	191.166	228.186	216.963	249.507	239.743	219.469	187.114	192.309	193.937	178.539	216.896	160.256	219.126	225.033	188.718	192.346	192.894	205.701	203.14	194.754	179.528	193.042
CDC42BPA	ENSBTAG00000022777	511.814	0.203755	0.0827724	2.46163	0.0138309	0.208875	567.401	316.392	565.676	548.162	525.791	370.34	529.916	185.356	441.094	449.836	457.593	364.995	456.922	773.259	374.869	246.934	515.629	520.49	762.472	259.477	623.443	569.682	606.471	576.11	639.316	442.611	582.336	528.417	355.401	699.811	597.787	588.481	617.206	754.524	461.998	450.565	521.709	428.394	471.845	641.389	454.26	542.514
SNX15	ENSBTAG00000002243	170.03	-0.181403	0.0737395	-2.46005	0.0138918	0.208877	161.607	186.41	150.986	151.01	218.147	164.504	132.248	425.849	260.757	168.572	132.968	261.234	174.843	176.618	145.701	232.076	185.034	165.203	159.8	177.397	153.278	136.807	167.99	215.866	129.861	135.905	154.255	180.182	193.937	135.499	137.544	139.239	130.259	167.672	156.749	209.912	141.618	161.877	126.828	144.118	146.206	167.525
SNCG	ENSBTAG00000003515	6.99013	0.236992	0.0963134	2.46064	0.0138691	0.208877	4.43976	10.0762	11.1326	0.923609	3.72901	12.3998	1.84962	4.69255	2.43698	8.38205	4.5851	4.88288	4.66247	5.93673	5.85733	1.41509	1.23356	11.9424	0	14.5625	1.72222	3.65516	0.569456	4.20518	0	3.67312	20.9933	6.0638	10.8244	1.5941	0.881692	0	2.43474	1.47081	4.12498	2.63488	65.9258	6.26045	25.7956	4.54426	5.44024	29.9548
KLF15	ENSBTAG00000008313	180.607	-0.228972	0.0930646	-2.46036	0.0138799	0.208877	169.599	251.905	170.468	193.496	152.89	171.944	228.891	408.252	173.026	90.3398	250.346	415.045	100.243	108.345	191.095	163.443	271.384	192.074	159.8	341.556	111.944	165.004	167.42	165.404	132.358	248.854	168.859	219.163	164.17	146.657	187.8	281.105	141.215	116.194	118.593	219.574	144.874	192.285	150.474	183.718	138.726	100.959
CPA3	ENSBTAG00000015008	62.9132	0.238866	0.0970804	2.46049	0.0138746	0.208877	37.294	51.3886	64.7083	70.6561	50.3417	57.8657	49.9398	10.5582	45.0841	63.331	35.7638	57.3738	61.7777	87.5667	16.1077	80.6604	38.2404	51.7504	47.9399	50.3067	77.4999	55.8717	48.9732	71.4881	64.9305	56.0151	113.181	61.5043	56.828	146.657	43.2029	76.1873	96.1722	105.898	63.9372	85.1945	62.6702	79.5972	64.489	76.6032	57.8026	69.8944
MYOG	ENSBTAG00000006030	709.197	-0.223098	0.0907286	-2.45896	0.0139341	0.209058	798.269	896.781	610.206	1003.96	592.913	826.653	708.405	1291.62	1160	881.046	751.039	1196.31	1180.77	743.575	587.929	1047.17	976.982	578.211	502.227	375.976	635.499	547.229	784.141	480.792	649.305	510.564	552.215	316.184	924.583	569.094	783.824	528.056	438.253	610.385	664.122	853.702	935.983	512.463	483.668	560.891	486.902	622.393
RPL38	ENSBTAG00000046620	77.5547	-0.233656	0.0950083	-2.45932	0.01392	0.209058	110.106	85.6476	42.4431	33.2499	35.4256	127.305	47.1653	57.4837	106.009	94.0652	64.1914	144.045	93.2494	102.409	80.5383	125.236	106.086	70.6592	63.9198	129.738	58.5555	39.6845	54.6678	117.745	64.9305	91.828	92.188	35.5165	89.3012	63.7641	45.848	47.2886	87.6506	95.6024	95.9058	77.2899	74.8787	96.5898	79.5365	41.5475	77.5234	72.1133
VCP	ENSBTAG00000015000	7055.98	-0.126004	0.0512613	-2.45808	0.0139682	0.209341	8266.83	8648.4	6852.12	7868.23	7896.19	6514.02	7623.21	7909.29	9515.19	6854.65	6960.18	9497.2	6366.6	8103.63	8140.22	5281.84	6624.23	8043.21	7743.43	8184.11	5827.99	6974.56	7513.4	7642.22	9300.05	7395.83	4358.39	7403.9	6529.81	7045.93	6053.7	7161.6	6285.28	6020.01	5344.94	6830.49	6200.28	6373.14	6468.25	6383.38	6148.15	6175.12
TMEM115	ENSBTAG00000002634	333.794	-0.173	0.0704849	-2.45443	0.0141109	0.209505	270.825	439.322	344.415	355.59	244.25	346.367	309.349	829.408	338.74	382.78	351.219	589.608	273.92	284.963	313.367	345.991	309.624	367.229	296.771	370.681	279	265.782	287.575	239.695	344.631	372.822	324.027	333.509	374.343	261.433	298.893	254.833	337.211	225.033	299.061	303.89	318.234	307.657	311.697	327.836	304.654	280.687
SERGEF	ENSBTAG00000005340	78.9515	-0.191423	0.0780076	-2.4539	0.0141315	0.209505	71.9241	71.541	75.1451	69.2707	87.6318	62.8256	62.8871	87.9853	62.143	102.447	67.8595	69.581	90.9181	84.5984	92.2529	142.925	87.583	51.7504	73.0512	124.443	70.611	83.5464	81.4322	88.3088	44.9519	96.4194	69.3692	59.7718	140.717	55.7936	64.3635	60.4244	43.8253	41.1826	101.062	85.1945	64.298	76.9141	103.182	67.5147	79.5635	66.5661
ZGPAT	ENSBTAG00000007498	254.453	-0.176235	0.0718156	-2.45399	0.014128	0.209505	233.531	297.248	236.568	245.68	214.418	263.702	252.011	618.243	315.589	294.303	257.683	288.09	268.092	181.07	233.561	326.887	297.289	284.627	173.497	301.84	187.722	239.152	288.714	211.661	167.321	258.955	251.92	279.801	362.617	154.628	251.282	241.698	155.823	167.672	288.748	282.811	252.308	242.369	236.46	235.652	222.37	258.498
SLC10A3	ENSBTAG00000014333	120.458	-0.166623	0.06784	-2.45612	0.0140448	0.209505	135.857	125.952	130.112	148.701	115.599	127.305	135.485	255.744	131.597	126.662	122.881	185.549	120.059	143.966	107.628	113.208	125.823	98.5248	95.8797	96.6418	91.2776	89.2902	139.517	144.378	177.31	104.684	87.6242	120.41	119.97	105.211	113.738	131.357	110.781	105.898	90.7495	107.152	100.109	96.5898	94.5839	107.115	95.8843	123.147
CPZ	ENSBTAG00000014803	14.861	-0.248555	0.101239	-2.45513	0.0140832	0.209505	23.0867	3.02286	11.1326	3.23263	13.0515	9.09318	3.69924	4.69255	6.09245	80.0951	5.50212	35.4009	2.33123	11.8735	21.2328	83.4906	8.63494	3.9808	0	7.94316	34.4444	7.83248	4.55565	100.924	4.99466	5.50968	27.3826	8.66257	9.92235	4.78231	9.69861	2.62715	13.3911	13.2373	3.09373	6.14806	12.2085	17.887	10.7482	22.7213	29.2413	38.8302
ABCC5	ENSBTAG00000017666	572.436	0.216325	0.0881163	2.45499	0.0140887	0.209505	561.186	333.522	618.556	462.267	471.72	551.377	498.473	599.473	452.06	408.858	588.727	230.716	362.507	359.172	492.016	312.028	483.557	1034.01	840.089	816.822	461.555	703.356	543.83	455.561	264.717	489.443	589.638	588.189	471.763	540.401	552.821	945.773	635.467	533.903	645.559	751.82	572.171	1015.09	795.365	716.694	593.666	596.876
SYNGR2	ENSBTAG00000019069	2089.99	-0.178088	0.0724998	-2.45639	0.014034	0.209505	2076.03	2743.75	1769.39	1933.11	1864.51	2273.29	2032.73	5450.4	2223.75	1884.1	2043.12	2282.75	2030.51	1881.94	2355.38	1802.12	2444.92	1968.51	1721.27	2707.29	1451.83	2304.84	2427.02	2174.08	2347.49	2290.19	1444.89	1778.43	2180.21	1536.71	1666.4	1705.02	1862.58	2073.84	2050.11	2078.92	2168.23	2031.96	1915.32	1484.02	1798	1458.91
PPP1R11	ENSBTAG00000032247	317.242	-0.110497	0.044971	-2.45708	0.014007	0.209505	328.542	367.781	343.024	305.715	281.541	325.701	326.921	214.684	335.085	309.204	320.957	384.527	334.532	387.371	300.188	383.491	300.989	308.512	337.862	378.624	297.944	320.609	348.507	370.056	332.145	339.764	303.034	234.756	309.397	269.403	282.141	296.868	316.516	308.869	317.623	317.064	277.539	335.381	269.779	300.57	310.774	297.329
Novel	ENSBTAG00000044065	57.6609	0.217142	0.0883906	2.45662	0.0140253	0.209505	39.0699	37.2819	59.8378	65.1145	76.4448	45.4659	49.015	14.0776	56.0506	45.6356	51.3531	29.2973	59.4465	69.7566	32.2153	45.9906	65.3788	63.6928	70.7684	26.4772	46.4999	56.3938	50.6816	67.2829	39.9572	67.0345	78.4967	55.4405	40.5914	73.3287	89.9326	94.5773	70.6074	89.7192	51.5622	55.3325	55.3451	72.4424	75.2372	83.095	62.5628	53.2529
MYPOP	ENSBTAG00000045708	85.6385	-0.209388	0.0853002	-2.45472	0.0140994	0.209505	84.3554	87.6629	73.7536	102.521	143.567	110.771	95.2555	234.627	101.135	99.6532	79.7807	95.2161	81.5932	90.5351	126.665	69.3396	72.7802	70.6592	89.0312	96.6418	68.8888	84.5907	92.2519	116.343	59.9359	56.9334	66.6309	87.492	78.4768	58.9818	68.772	78.8144	64.5206	95.6024	74.2496	78.1682	28.4864	78.7028	76.312	64.2688	78.8835	56.5812
CLCN5	ENSBTAG00000001507	80.039	0.23909	0.0975002	2.4522	0.0141986	0.210123	102.114	40.3048	86.9736	95.1318	87.6318	78.532	50.8646	28.1553	97.4792	71.7131	49.5191	28.0766	94.415	103.893	53.4481	36.0849	55.5103	75.6352	89.0312	38.392	91.2776	125.32	86.5573	128.959	82.4118	68.871	43.8121	84.8932	53.2199	92.4579	87.2875	152.375	96.1722	105.898	80.4371	84.3162	78.1342	44.7175	94.5839	84.3933	80.9236	76.551
TUBB4B	ENSBTAG00000025274	2506.17	-0.200248	0.0816648	-2.45207	0.0142037	0.210123	2279.37	2388.06	1687.98	2496.98	2871.34	2389.85	2796.16	5728.43	3534.84	2746.52	1964.26	3453.42	2560.86	3067.8	2067.64	2974.53	2057.58	2690.03	2463.2	2183.05	2090.77	3127.77	2867.78	4143.51	1613.27	1840.23	1479.57	2532.94	2754.81	1339.05	2500.48	2989.69	1695.8	2573.91	1899.55	3145.17	3074.09	1968.47	2232.4	1713.83	2265.18	2172.27
RAB27B	ENSBTAG00000002788	7.98839	0.265801	0.10848	2.45025	0.0142759	0.210178	4.43976	5.0381	9.74104	12.4687	14.9161	5.78657	6.01127	3.51941	4.87396	4.65669	5.50212	3.66216	8.15932	20.7785	5.12516	8.49057	7.40138	4.976	4.5657	2.64772	6.88888	4.69949	6.26402	4.20518	7.49198	2.75484	8.21477	6.0638	4.51016	15.941	6.17184	13.1357	10.9563	19.1205	11.3437	5.26977	3.25559	4.47175	7.52372	5.19344	7.48033	8.87548
FER	ENSBTAG00000003051	108.881	0.224288	0.0915333	2.45034	0.0142722	0.210178	122.537	49.3733	111.326	95.1318	113.735	69.4388	73.06	14.0776	60.9245	79.1638	105.457	74.4639	101.409	121.703	76.8774	71.4623	82.6487	85.5872	182.628	83.4032	148.111	137.329	108.766	187.831	89.9038	98.256	99.49	111.747	61.3382	137.093	119.028	133.984	155.823	170.614	122.718	124.718	135.107	90.3294	154.774	119.449	130.566	98.7398
ADPRH	ENSBTAG00000009391	106.867	0.150382	0.0613755	2.45019	0.014278	0.210178	156.28	85.6476	96.0188	105.291	95.0898	81.8386	94.3307	107.929	91.3868	95.9279	108.208	57.3738	110.734	78.6616	114.218	72.1698	98.685	117.434	111.86	107.233	113.666	106	134.392	95.3174	114.877	111.112	83.0605	116.078	88.3991	121.152	119.028	107.713	133.911	82.3651	121.687	122.083	106.621	86.752	118.23	107.115	99.9644	102.068
GALNT5	ENSBTAG00000017376	4.86361	0.249911	0.102003	2.45005	0.0142838	0.210178	1.7759	1.00762	4.87052	0	7.45803	1.65331	1.38722	0	0	2.79402	1.83404	1.22072	3.49685	5.93673	0.732166	0	7.40138	2.9856	4.5657	2.64772	8.6111	8.35464	4.55565	14.0173	0	2.75484	1.8255	0.866257	0.902032	1.5941	6.17184	39.4072	8.52159	10.2956	4.12498	6.14806	7.32509	2.68305	8.59854	8.43933	10.2005	2.21887
C19orf47	ENSBTAG00000018859	819.159	-0.187489	0.0764988	-2.45087	0.014251	0.210178	766.302	1012.66	784.849	953.627	1105.65	789.453	934.521	1982.6	1167.31	701.298	898.679	1247.58	775.135	1037.44	851.509	502.359	849.925	833.978	732.795	894.93	633.777	740.952	833.114	912.524	1148.77	732.788	606.068	712.93	651.267	631.264	629.528	601.617	685.379	911.9	780.652	728.106	626.702	674.34	712.604	682.937	746.673	616.846
FAM109A	ENSBTAG00000002122	59.0976	-0.247602	0.101106	-2.44894	0.0143276	0.210565	50.6133	58.4419	43.1389	75.736	48.4772	68.6122	80.4585	131.391	157.185	66.125	47.685	104.982	80.4276	44.5255	43.93	47.4057	74.0138	52.7456	77.6169	38.392	36.1666	51.1722	50.6816	77.095	59.9359	42.2409	23.7316	47.6441	29.7671	30.2879	86.4058	55.1701	31.6516	47.0658	46.406	39.5232	126.968	55.4497	36.5438	53.8819	45.562	45.4869
KLHL20	ENSBTAG00000024485	270.935	0.155799	0.0636272	2.44861	0.0143407	0.210565	281.481	236.791	258.138	283.086	240.521	224.85	273.282	52.7912	224.202	247.736	287.027	227.054	237.786	293.868	264.312	229.953	256.581	312.493	289.922	217.113	287.611	331.575	277.325	270.533	287.193	303.951	202.631	296.26	224.606	355.485	278.615	244.325	293.386	279.453	278.436	319.699	275.912	314.811	286.976	289.534	276.092	234.091
POLR2F	ENSBTAG00000004820	124.006	-0.204666	0.0836348	-2.44714	0.0143996	0.211205	110.106	158.196	103.672	105.291	68.9867	142.184	117.913	302.669	159.622	120.143	134.802	166.018	149.199	75.6933	121.54	140.802	148.028	142.314	86.7483	164.159	118.833	119.576	132.114	96.7192	69.9252	112.03	96.7518	97.0208	163.268	100.428	97.8678	76.1873	79.129	69.1279	134.062	131.744	110.69	140.413	119.305	83.7441	135.326	95.4115
AP1S3	ENSBTAG00000011133	6.8481	0.262121	0.107146	2.44638	0.0144299	0.211408	1.7759	2.01524	8.34946	8.31248	7.45803	4.95992	6.93608	0	3.65547	8.38205	4.5851	8.54504	3.49685	7.42091	2.92866	7.07547	3.70069	3.9808	2.28285	5.29544	12.0555	8.87681	9.1113	7.00864	4.99466	2.75484	8.21477	8.66257	5.41219	12.7528	7.93523	7.88144	9.73896	7.35403	5.15622	7.02635	12.2085	7.1548	4.29927	12.3344	9.52042	11.0944
KDM8	ENSBTAG00000019530	42.488	-0.203381	0.0831476	-2.44602	0.0144442	0.211408	24.8627	58.4419	53.5757	29.5555	54.0707	49.5992	51.7894	99.7167	40.2102	43.7729	55.0212	64.6981	47.7903	40.0729	33.6796	59.434	29.6055	56.7264	29.6771	72.8123	34.4444	34.9851	35.8757	29.4363	39.9572	49.5871	29.2081	44.1791	35.1792	38.2584	39.6761	34.1529	38.9558	36.7702	30.9373	53.576	44.7644	50.0836	38.6934	31.8098	47.6021	42.1585
CFAP61	ENSBTAG00000009291	4.94168	0.266433	0.108993	2.44449	0.0145059	0.211446	0.887952	4.03048	6.2621	2.77083	9.32253	4.13326	3.23684	11.7314	3.65547	2.79402	4.5851	2.44144	4.66247	4.45255	4.393	1.41509	3.70069	14.928	15.98	1.32386	1.72222	1.5665	5.69456	1.40173	4.99466	2.75484	7.30202	1.73251	1.80406	6.37641	5.29015	13.1357	2.43474	8.82484	5.15622	2.63488	3.25559	0	4.29927	7.14097	0.68003	4.43774
MAGI1	ENSBTAG00000010581	252.036	0.184497	0.0754727	2.44455	0.0145034	0.211446	244.187	147.112	197.604	229.979	244.25	201.703	206.695	208.818	146.219	241.217	229.255	118.41	280.914	298.321	284.08	181.84	206.005	229.891	324.165	211.818	353.055	319.043	300.673	323.799	154.834	221.306	289.343	292.795	246.255	326.791	222.186	215.426	307.994	341.227	272.249	328.482	233.589	195.863	238.609	243.442	257.051	256.28
AP5M1	ENSBTAG00000013043	89.8643	0.188334	0.0770585	2.44404	0.0145237	0.211446	99.4506	57.4343	86.9736	98.8262	102.548	66.9589	93.8683	18.7702	71.8909	75.4384	93.536	62.2567	75.7651	130.608	77.6096	61.5566	74.0138	88.5728	91.314	62.2214	124	107.566	81.4322	114.942	112.38	72.5441	86.7115	79.6957	57.73	133.905	91.6959	120.849	110.781	108.84	95.9058	93.0992	89.5288	99.2729	91.3595	95.4294	77.5234	88.7548
YTHDC1	ENSBTAG00000015572	642.301	0.159843	0.0653962	2.44422	0.0145166	0.211446	697.93	552.175	660.303	589.725	583.591	576.177	701.469	129.045	486.178	543.902	589.644	487.067	555.999	611.483	535.213	583.727	611.847	735.453	732.795	575.879	663.054	632.342	649.18	601.341	619.337	603.31	639.839	703.401	644.953	718.94	781.179	683.058	693.901	748.64	682.684	639.398	754.484	766.458	722.277	832.248	678.67	650.129
MRPL16	ENSBTAG00000021188	494.188	-0.163039	0.0666807	-2.44507	0.0144824	0.211446	463.511	547.137	436.955	471.964	492.23	596.017	477.202	1004.21	633.615	502.923	468.597	662.851	545.509	425.96	554.982	612.028	530.432	490.634	431.459	541.459	328.944	490.835	413.994	414.911	609.348	391.187	394.309	440.059	559.26	347.514	444.373	362.546	391.993	357.406	480.56	512.046	424.041	518.723	490.117	441.442	448.82	424.914
Novel	ENSBTAG00000002060	4200.62	-0.134583	0.0550784	-2.44349	0.014546	0.211547	4122.76	5176.14	3836.58	3561.9	4556.85	4368.03	4000.73	5296.72	4253.75	4242.25	3419.57	5358.96	4474.8	4627.68	4354.92	4393.87	4308.84	3472.25	4179.9	5122.02	3830.22	4088.03	4368.3	4652.33	6178.39	3980.75	3285	4035.89	4915.17	3653.68	3961.44	4127.25	3704.46	3224.01	3965.14	3709.91	3189.67	4364.43	4156.32	3510.11	4315.47	3379.34
PUS1	ENSBTAG00000012990	153.452	-0.196448	0.0804225	-2.4427	0.0145779	0.211663	142.072	161.219	143.332	169.482	149.161	184.344	175.252	367.192	222.984	158.328	174.234	146.486	185.333	62.3356	167.666	210.142	166.531	141.318	79.8998	149.596	148.111	157.694	193.615	110.736	57.4385	191.921	203.544	155.926	217.39	116.369	170.166	141.866	122.954	116.194	147.468	149.31	149.757	135.941	179.494	164.892	168.647	158.649
Novel	ENSBTAG00000017246	7742.43	-0.157535	0.0645068	-2.44215	0.0146001	0.211663	6561.08	8319.91	7846.41	7193.07	7985.68	7502.7	6286.86	14341.6	7045.31	8553.41	8118.38	11307.5	7946.01	7447.63	8388.43	6647.41	6866.01	7312.73	7042.6	10179.2	5108.1	8439.23	8271.35	6676.43	9302.55	9608.88	5496.6	6829.57	7787.24	5442.26	6939.8	6567.87	7109.44	4968.38	7526.02	8094.36	6941.74	9244.01	7378.62	6961.15	7007.03	7054.9
EGLN2	ENSBTAG00000017996	730.387	-0.178031	0.0728909	-2.44243	0.014589	0.211663	736.112	851.438	648.475	733.346	743.938	820.866	849.901	1803.11	1025.97	767.423	746.454	844.738	761.148	500.169	826.616	876.651	865.961	829.997	550.167	738.714	549.388	748.263	842.225	503.22	377.096	711.667	622.497	775.3	835.282	511.707	672.731	530.684	524.686	505.957	728.059	729.863	585.193	700.276	711.529	664.76	698.391	643.473
BMP7	ENSBTAG00000015362	26.4446	0.264148	0.10818	2.44175	0.0146162	0.211673	9.76747	20.1524	23.6568	28.1701	13.0515	19.8397	16.6466	19.9433	20.7143	28.8715	13.7553	12.2072	25.6436	34.1362	8.78599	9.19812	24.6713	18.9088	11.4143	19.8579	10.3333	21.4088	19.931	40.6501	24.9733	20.2022	20.9933	22.5227	10.8244	25.5056	13.2254	31.5258	40.1732	27.9453	30.9373	27.2271	62.6702	12.5209	40.8431	29.2131	70.7231	33.2831
LRP8	ENSBTAG00000000736	15.9419	-0.252376	0.10339	-2.44101	0.0146461	0.211793	8.87952	17.1295	27.1357	34.1735	13.0515	12.3998	19.8834	29.3284	18.2774	23.2835	10.0872	13.4279	11.6562	22.2627	13.9112	15.566	24.6713	14.928	13.6971	21.1818	17.2222	21.9309	23.9172	22.4276	44.9519	10.1011	7.30202	10.3951	3.60813	11.1587	29.0958	15.7629	17.0432	22.0621	11.3437	12.2961	15.4641	12.5209	15.0474	17.5278	9.52042	16.6415
VPS4B	ENSBTAG00000010492	315.787	0.124845	0.0511891	2.4389	0.0147322	0.211793	319.663	290.194	316.584	335.27	341.205	262.876	317.672	139.603	272.942	288.715	263.185	277.103	257.601	385.887	282.616	251.887	293.588	338.368	392.65	268.744	380.611	326.875	326.298	328.004	337.139	305.787	282.953	320.515	270.61	373.02	327.108	294.24	427.297	344.169	362.998	330.239	357.301	304.973	341.792	349.259	306.014	323.955
SERTAD4	ENSBTAG00000010850	28.8266	0.261169	0.107082	2.43896	0.0147298	0.211793	21.3108	23.1752	23.6568	13.8541	39.1546	22.3196	22.6579	1.17314	4.87396	40.9789	16.5064	10.9865	31.4717	20.7785	26.358	43.8679	29.6055	14.928	25.1114	23.8295	32.7222	14.6206	20.5004	35.0432	24.9733	13.7742	37.4229	24.2552	34.2772	35.0702	22.924	39.4072	23.13	22.0621	26.8124	20.2008	69.9953	36.6684	38.6934	41.5475	44.882	72.1133
TOE1	ENSBTAG00000011243	157.507	-0.190484	0.0780946	-2.43915	0.0147218	0.211793	124.313	228.73	142.637	160.708	199.502	210.796	159.067	273.341	271.723	150.877	174.234	227.054	178.339	203.333	171.327	122.406	139.393	200.035	134.688	116.5	103.333	126.364	124.711	138.771	217.268	165.29	125.96	123.875	169.582	148.251	156.941	126.103	155.823	108.84	138.187	148.432	155.455	142.202	115.005	163.593	131.246	117.6
PSMB10	ENSBTAG00000018040	273.161	-0.197787	0.0810791	-2.43943	0.0147103	0.211793	227.316	390.956	262.312	304.329	193.909	360.421	235.364	615.897	333.866	311.998	292.529	328.374	329.87	163.26	292.134	332.547	341.697	320.454	241.982	420.988	196.333	242.807	298.395	133.164	167.321	267.22	326.765	393.281	390.58	207.233	260.981	218.053	214.257	205.913	237.186	209.034	227.892	260.256	347.166	225.914	212.849	237.419
SMYD1	ENSBTAG00000021120	3075.71	0.182653	0.0748668	2.4397	0.0146993	0.211793	4363.4	2003.15	2235.57	3273.27	3428.83	1854.18	3092.1	1966.18	2594.17	2435.45	2914.29	1667.5	3585.44	3438.85	3297.68	2002.36	2839.66	2839.31	4287.19	1727.64	4658.6	3944.43	3107.52	3123.05	2322.51	2554.66	3151.73	3135.85	2275.83	3427.32	2404.37	1912.56	3915.06	3568.18	3884.7	3334.01	3318.26	2838.67	2440.91	2799.26	3180.5	3519.13
UBE2A	ENSBTAG00000045779	229.942	-0.140772	0.0576964	-2.43987	0.0146926	0.211793	192.686	242.836	212.215	189.802	266.624	257.916	242.763	341.383	280.253	263.569	238.425	323.491	234.289	279.026	265.044	250.472	240.545	207.997	166.648	279.335	179.111	239.152	181.656	259.319	259.722	254.364	159.732	254.68	235.43	183.322	171.93	191.782	214.257	189.734	218.624	214.304	201.847	235.214	228.936	205.141	222.37	170.853
RFWD3	ENSBTAG00000004460	109.132	0.177704	0.0729675	2.43539	0.0148756	0.212368	97.6747	84.64	99.4977	145.93	89.4963	85.9719	110.977	29.3284	71.8909	91.2712	111.876	78.1261	113.065	74.2091	78.3418	89.8585	104.853	129.376	134.688	97.9657	106.778	137.852	101.933	98.1209	84.9091	103.766	113.181	127.34	104.636	117.964	160.468	194.409	142.432	86.7776	118.593	107.152	126.968	116.266	123.604	138.924	122.405	112.053
QRICH1	ENSBTAG00000018924	673.916	-0.105732	0.043401	-2.43616	0.014844	0.212368	696.154	790.981	673.523	702.405	824.112	649.749	694.07	977.223	783.489	623.997	726.28	834.972	635.261	917.224	805.383	598.585	640.219	712.563	680.29	750.629	604.499	684.036	625.263	682.641	869.07	683.201	575.034	628.037	601.655	604.165	600.432	633.142	654.945	644.213	621.841	661.356	617.749	619.785	578.252	589.455	629.708	662.333
DDHD1	ENSBTAG00000019924	38.1084	0.191901	0.0787698	2.43623	0.0148413	0.212368	25.7506	31.2362	43.8347	39.7152	44.7482	33.8928	39.7669	18.7702	28.0253	42.8416	29.3446	30.518	31.4717	50.4622	21.965	40.3302	33.3062	40.8032	45.657	27.8011	55.111	43.3397	29.6117	51.8639	29.9679	26.6301	48.3759	51.1092	34.2772	33.4761	47.6114	47.2886	40.1732	57.3614	41.2498	29.862	52.9034	33.9853	52.6661	45.4426	41.4818	49.9246
DERL3	ENSBTAG00000022028	6.95219	-0.266017	0.109236	-2.43525	0.0148815	0.212368	5.32771	8.06095	8.34946	5.54166	13.0515	14.8797	10.6353	5.86569	6.09245	3.72535	8.25318	15.8694	5.82809	1.48418	5.12516	35.3774	11.1021	1.9904	0	1.32386	8.6111	9.39897	3.41674	9.81209	0	8.26452	13.6913	4.33129	2.7061	0	9.69861	2.62715	13.3911	5.88322	8.24996	2.63488	8.13898	10.7322	3.22445	5.84262	8.84039	4.43774
[truncated: 16,107 more rows]
[truncated: 18 more columns]
