# Supplementary material for: Differences in the skeletal muscle transcriptome profile associated with extreme values of fatty acids content
Source: BMC Genomics. 2016 Nov 22;17:961. doi: 10.1186/s12864-016-3306-x (PMC5120530; doi:10.1186/s12864-016-3306-x)
Supplement: Additional file 9: — Normalized gene expression level and statistical results of differentially expressed genes analysis (FDR 10%) between High and Low groups based on oleic acid (OA) content from Longissimus dorsi muscle of Nellore steers. (XLSX 13046 kb) [file 12864_2016_3306_MOESM9_ESM.xlsx]

## Sheet: H _L_diffexpr-results_uncleaned
Additional File 9. Normalized gene expression level and statistical results of differentially expressed genes analysis (FDR 10%) between High and Low groups based on oleic acid (OA) content from Longissimus dorsi muscle of Nellore steers.
Gene_Symbol	Ensembl_id	baseMean	log2FoldChange	lfcSE	stat	pvalue	padj*	H1	L1	L2	L3	H2	L4	H3	L5	L6	L7	L8	L9	L10	L11	L12	L13	L14	H4	H5	L15	H6	H7	H8	L16	H9	L17	H10	L18	L19	H11	H12	L20	H13	L21	L22	L23	H14	H15	H16	L24	H17	H18
Novel	ENSBTAG00000018554	168.555	1.22364	0.193624	6.31968	2.62e-10	2.47e-06	6.60225	10.9329	5.01352	2.50399	7.56655	6.08845	16.7436	11.26	2938.74	12.7601	5.83432	1635.06	182.242	5.58132	5.57488	1.85115	1.13638	4.22447	2.95553	13.6935	4.69024	1.97402	6.1547	4.55717	19.5237	1111.9	2.83419	5.83044	3882.94	10.5219	16.7507	3.52021	2.96993	8.52608	8.2084	3.49031	10.7439	3.74892	6.6364	3.77348	5.28391	3.83405
PRKAR2B	ENSBTAG00000014958	136.943	0.438457	0.0947516	4.62744	3.7e-06	0.0174443	71.3044	134.474	132.357	166.766	51.7048	159.169	47.5518	180.16	144.999	149.931	91.4043	182.082	184.705	226.043	180.254	93.7916	197.162	87.6577	112.803	159.758	121.008	163.844	95.0559	129.12	177.488	211.054	167.217	151.592	165.276	157.828	97.5479	99.0687	134.389	128.957	124.299	204.765	121.406	92.2235	125.354	169.052	99.3375	127.291
ZBTB48	ENSBTAG00000016735	123.393	-0.394556	0.0871049	-4.52967	5.91e-06	0.0185581	163.736	104.955	131.354	94.651	286.268	117.42	161.408	88.4712	86.2497	122.816	109.88	77.247	125.599	93.4871	74.3317	104.899	111.365	229.177	146.792	109.548	152.902	102.649	148.397	103.296	118.917	95.2318	150.212	101.061	77.4078	106.534	153.712	130.248	139.587	114.036	105.537	117.507	125.704	105.72	154.112	168.297	106.735	137.259
MSH6	ENSBTAG00000001424	419.674	0.339351	0.0835442	4.06193	4.87e-05	0.039247	377.649	399.049	474.279	402.141	93.3208	525.346	330.854	706.161	554.998	539.113	431.739	555.443	507.323	731.153	442.274	423.913	419.324	325.812	344.32	645.117	357.396	467.843	289.271	473.946	465.018	455.569	348.606	487.814	481.184	440.602	414.825	416.39	296.251	488.118	436.218	337.397	458.766	338.903	373.113	378.857	436.451	380.338
SLC16A6	ENSBTAG00000003074	3057.01	-0.660364	0.16676	-3.95996	7.5e-05	0.039247	3332.82	858.229	2281.15	1867.98	4512.19	2411.03	1573.23	178.551	889.996	1071.85	1073.51	599.584	2915.88	869.29	631.819	2616.91	1147.74	5719.93	2596.93	1912.53	5716.47	880.413	2981.61	3704.22	1631.11	3127.21	2074.63	2161.15	1117.18	2630.46	7185.05	3458.86	1187.23	2082.5	3633.98	5035.36	2723.59	4877.35	3555.64	4236.86	3947.08	12429.2
Novel	ENSBTAG00000004248	910.113	-0.407214	0.100813	-4.03929	5.36e-05	0.039247	1188.41	894.307	730.47	1059.69	2211.95	897.611	1699.14	355.493	742.497	526.353	1308.83	654.761	844.718	627.898	566.779	1160.05	580.121	1085.69	847.253	686.198	900.526	844.88	854.819	792.948	875.015	697.509	1042.98	895.945	941.446	427.45	1320.35	834.289	692.736	817.438	989.699	714.35	827.282	1353.36	682.812	1065.63	1204.73	1052.06
MPND	ENSBTAG00000006005	100.139	-0.374258	0.0920218	-4.06705	4.76e-05	0.039247	120.161	91.836	107.289	76.6222	314.012	89.5872	189.538	90.0798	84.9997	87.7255	130.3	104.835	86.1957	73.9525	104.064	90.7064	90.9103	101.387	107.877	71.5106	117.256	78.9608	75.2241	74.4338	99.3931	72.0673	73.689	81.6262	58.5789	78.9139	153.712	104.6	132.904	91.6554	90.2924	96.5653	113.886	102.72	91.4349	93.5823	104.621	96.6182
BCL2L1	ENSBTAG00000006526	1202.78	-0.315887	0.0792035	-3.9883	6.65e-05	0.039247	1387.79	1384.1	1259.4	1073.21	2223.3	1128.1	2313.3	841.281	961.246	872.47	1244.65	880.984	1182.11	964.173	800.924	1059.48	907.398	1558.83	1017.2	1104.61	1161.3	919.893	1528.42	1363.35	1442.98	1315.23	1346.24	790.997	1023.04	937.76	1147.91	1257.72	870.19	1271.45	1252.37	1256.51	1131.34	1120.93	1168.01	892.805	1208.96	1640.21
JOSD2	ENSBTAG00000006839	260.033	-0.43254	0.105677	-4.09303	4.26e-05	0.039247	371.047	311.586	217.587	245.892	626.763	217.445	604.779	114.208	247.499	157.906	370.479	130.584	145.301	164.649	204.412	283.843	226.707	369.641	267.968	179.537	249.521	146.077	246.188	240.771	193.462	154.43	187.057	221.557	215.487	180.187	502.52	217.75	297.736	223.81	215.764	282.715	392.153	302.163	289.052	257.351	283.217	245.379
MRPL54	ENSBTAG00000008396	317.678	-0.383504	0.0907491	-4.22598	2.38e-05	0.039247	422.544	353.131	306.326	408.652	833.582	271.371	622.192	194.637	352.499	272.746	367.562	294.274	268.438	212.09	265.736	303.589	268.185	333.733	316.735	184.102	265.468	300.051	421.255	252.923	211.21	195.611	263.58	320.674	303.355	214.383	468.033	308.27	268.036	246.191	261.496	255.956	442.65	331.405	338.457	268.672	324.432	251.514
CCDC12	ENSBTAG00000011311	211.212	-0.445255	0.112116	-3.97138	7.15e-05	0.039247	376.329	208.818	208.563	267.927	655.768	161.779	523.07	138.337	168.749	172.261	168.223	183.922	98.5094	119.998	200.696	205.478	245.458	193.797	154.673	150.629	250.459	272.415	282.432	195.199	204.111	123.544	124.704	128.27	211.302	121.001	115.284	186.571	191.561	250.454	165.341	271.081	186.944	201.692	207.203	142.637	221.924	224.676
GYPC	ENSBTAG00000014863	1913.27	-0.465198	0.11135	-4.17781	2.94e-05	0.039247	2671.27	1927.46	1438.88	1353.66	5523.58	2003.1	5171.77	1909.37	1618.74	1496.12	2506.81	1368.38	881.659	1829.28	1241.34	1853.62	1186.95	2432.24	2549.15	1329.79	1965.21	1052.15	1808.11	1265.37	2193.75	1047.55	1020.31	1877.4	1851.51	1520.41	3113.65	1926.06	2310.61	1972.72	1898.49	1700.94	2359.37	1839.97	1646.57	1566.75	1907.49	1691.58
MRPL28	ENSBTAG00000016581	466.158	-0.372776	0.0914346	-4.07697	4.56e-05	0.039247	611.369	575.068	399.076	415.663	1029.05	514.909	1176.07	260.588	393.748	373.232	522.171	307.149	344.783	351.623	345.642	473.895	411.369	474.197	494.067	349.946	459.644	345.453	388.43	397.993	353.201	280.548	388.284	433.396	441.434	406.406	898.623	339.952	469.991	472.132	404.557	426.981	571.577	542.844	450.538	427.912	504.085	379.571
B3GAT3	ENSBTAG00000016950	904.073	-0.367865	0.0917827	-4.008	6.12e-05	0.039247	1156.72	1070.33	959.087	880.905	2411.21	841.076	1965.7	670.773	732.497	862.9	1158.11	526.016	660.013	814.873	680.135	941.002	780.124	1236.71	966.459	696.848	831.111	592.206	1040.83	799.784	724.15	584.26	722.719	664.671	807.552	635.257	1322.32	723.151	963.742	941.066	947.484	830.694	1118.44	883.246	951.955	836.957	1019.79	635.686
Novel	ENSBTAG00000019543	303.159	-0.47844	0.115089	-4.15714	3.22e-05	0.039247	376.329	427.475	254.186	229.366	798.271	294.855	796.996	218.765	196.249	172.261	410.347	147.137	160.078	150.696	174.679	244.352	221.594	351.687	354.664	289.085	283.291	211.22	298.161	306.85	326.577	193.038	195.559	174.913	144.355	272.253	563.61	298.212	291.796	302.676	310.747	269.917	448.022	336.653	351.729	280.747	293.785	286.787
MPV17L2	ENSBTAG00000025788	78.6057	-0.419425	0.104703	-4.00584	6.18e-05	0.039247	109.597	73.2501	75.7042	70.1118	168.986	102.634	220.346	36.9971	62.4998	55.8253	105.018	40.4627	88.6585	53.0225	40.8824	119.708	67.6145	103.499	79.7994	50.2096	75.9819	86.8568	101.211	62.2813	70.9951	46.329	53.8497	64.1349	56.4868	49.9788	122.181	86.9994	106.917	76.7347	63.322	67.4793	77.3563	76.478	101.021	57.3569	106.735	54.4436
MIF4GD	ENSBTAG00000030168	582.406	-0.302222	0.0762061	-3.96585	7.31e-05	0.039247	608.728	572.882	388.548	571.912	1206.86	492.294	1024.04	466.485	488.748	534.328	637.885	542.568	408.814	576.271	481.298	573.24	452.847	676.971	532.981	581.214	462.458	582.336	731.042	542.303	701.077	409.24	413.792	507.249	698.762	481.375	671.997	596.424	656.355	586.168	580.451	479.336	668.272	661.31	586.953	573.569	589.684	486.925
Novel	ENSBTAG00000047265	311.9	-0.34878	0.0872254	-3.9986	6.37e-05	0.039247	404.058	336.732	231.625	231.369	505.698	324.427	726.003	225.199	162.499	255.201	363.672	226.223	256.124	221.857	206.27	388.125	253.981	379.674	376.831	234.311	328.317	248.726	301.58	306.85	292.855	208.481	187.057	250.709	221.763	334.069	458.18	255.467	363.816	344.241	328.336	280.388	440.501	281.169	302.325	308.671	300.126	289.854
ANKRD9	ENSBTAG00000010882	291.238	-0.440411	0.111912	-3.93534	8.31e-05	0.0399493	422.544	245.989	232.627	289.462	1090.84	293.115	275.935	144.771	304.999	352.497	248.931	377.039	216.721	206.509	236.003	354.187	272.731	440.929	352.201	200.838	367.715	264.519	367.23	319.002	291.08	290.843	212.564	93.2871	338.921	194.654	346.837	253.958	392.031	255.782	320.128	244.322	344.88	338.903	266.194	129.808	216.64	272.985
Novel	ENSBTAG00000011553	388.583	-0.380009	0.0969729	-3.91872	8.9e-05	0.0399493	588.921	395.769	422.139	321.513	760.438	390.53	829.813	342.625	247.499	277.531	537.73	226.223	258.587	246.973	284.319	354.187	322.731	554.989	439.389	261.698	263.592	309.921	425.358	363.814	282.206	293.417	249.409	295.409	225.947	278.829	671.997	460.141	427.67	425.238	466.706	304.82	530.75	380.89	364.265	393.196	514.653	312.092
ISOC2	ENSBTAG00000015950	316.238	-0.389302	0.0992767	-3.92139	8.8e-05	0.0399493	357.842	318.146	249.172	317.006	798.271	329.646	742.746	164.074	242.499	242.441	381.175	191.278	226.572	181.393	206.27	396.763	228.98	288.32	421.656	240.397	272.972	290.181	287.219	244.568	218.31	223.924	161.549	186.574	315.908	223.589	516.314	317.825	319.268	306.939	300.193	300.167	492.072	367.394	240.385	329.802	458.643	306.724
IFRD2	ENSBTAG00000000480	727.153	-0.365609	0.095838	-3.81486	0.000136259	0.0411157	1093.33	826.524	676.324	669.067	2295.19	667.99	1567.2	395.708	776.247	527.948	833.335	687.866	598.445	482.784	542.621	806.485	649.44	1157.5	695.043	639.031	1019.66	483.635	798.743	568.887	649.605	581.686	728.387	695.766	677.841	518.201	1004.05	600.447	772.182	600.023	657.845	824.877	785.381	651.563	648.155	579.606	623.501	598.112
MRPS16	ENSBTAG00000000950	711.281	-0.343127	0.0886824	-3.86917	0.000109208	0.0411157	849.05	803.565	584.075	706.627	1179.12	710.609	1632.84	402.142	508.748	550.278	941.27	577.514	632.923	422.785	587.22	790.441	605.69	816.378	717.702	467.101	741.058	619.842	759.08	601.547	484.542	532.784	515.823	619.971	602.526	512.94	1343.01	689.458	722.436	684.218	673.089	685.264	975.549	810.517	725.58	655.83	667.886	628.018
DPM3	ENSBTAG00000003535	101.827	-0.382385	0.0990017	-3.86241	0.000112275	0.0411157	117.52	106.049	98.7664	79.627	247.174	78.28	269.237	64.3427	87.4997	97.2955	117.659	84.6039	96.0467	64.1852	70.6151	99.3451	81.8192	107.196	76.3513	83.6826	99.4331	98.701	113.52	110.132	83.4192	54.0505	107.699	75.7958	83.6841	86.8053	155.683	91.5254	107.66	99.1157	89.1198	122.161	125.704	109.469	103.97	94.337	75.0315	108.12
PHC2	ENSBTAG00000004603	688.568	-0.286187	0.0752318	-3.80407	0.000142338	0.0411157	752.657	722.662	662.286	638.519	1606.63	642.766	1370.97	529.219	659.997	657.144	815.832	546.247	591.056	630.689	512.889	627.54	556.257	726.08	579.777	625.337	709.165	560.621	775.492	700.285	722.375	700.083	742.558	532.514	579.513	605.006	746.882	731.7	611.806	732.177	617.975	623.602	694.058	608.075	623.085	615.832	604.479	795.95
SMDT1	ENSBTAG00000009508	1090.93	-0.39889	0.105291	-3.78846	0.000151582	0.0411157	1266.31	1442.04	853.803	1161.35	2071.97	1069.83	2463.32	643.427	756.247	765.604	1408.02	474.517	800.389	537.202	825.082	1226.7	831.261	1292.16	1064.98	512.746	959.624	803.426	1230.26	947.892	725.925	795.315	739.724	855.132	910.065	698.388	1911.55	988.676	935.528	1233.08	1026.05	973.797	1529.94	1286.63	1064.04	1129.02	1156.12	938.576
SURF6	ENSBTAG00000011554	131.16	-0.297353	0.0782434	-3.80036	0.000144487	0.0411157	165.056	114.795	144.891	128.205	343.017	121.769	184.18	109.383	134.999	122.816	138.079	119.549	76.3448	138.138	87.3397	109.835	111.365	148.912	131.029	123.242	122.884	126.337	162.074	152.665	143.765	123.544	121.87	139.931	98.3288	131.523	150.756	92.5312	126.965	115.102	119.608	110.527	135.373	151.456	124.617	109.431	146.893	121.923
TMEM141	ENSBTAG00000013889	245.696	-0.34606	0.0908471	-3.80925	0.000139386	0.0411157	279.936	289.721	189.01	249.398	660.812	253.975	550.53	209.114	196.249	191.401	271.296	220.706	160.078	175.812	189.546	287.545	186.934	251.884	258.117	159.758	188.548	221.09	242.769	234.694	170.388	138.987	158.715	178.8	236.408	194.654	345.852	226.802	282.886	255.782	253.288	215.236	388.93	270.672	254.396	209.805	267.366	174.066
CECR5	ENSBTAG00000016995	245.029	-0.360098	0.094695	-3.80272	0.000143118	0.0411157	264.09	256.922	242.153	241.385	577.58	247.017	387.112	91.6884	178.749	178.641	306.302	211.51	194.556	147.905	215.562	314.079	202.844	291.488	248.757	124.763	223.256	209.246	211.311	220.263	145.54	187.89	198.393	180.744	209.21	194.654	436.502	247.42	295.508	191.837	242.734	207.092	289.012	326.156	213.102	294.331	263.139	214.707
EXOSC7	ENSBTAG00000018329	140.058	-0.263215	0.0695116	-3.78664	0.000152701	0.0411157	165.056	121.355	106.287	133.212	210.602	133.946	244.457	75.6027	113.75	81.3454	181.836	114.031	147.764	86.5104	126.364	138.836	146.593	145.216	140.388	108.027	146.336	122.389	126.513	133.677	111.817	120.97	76.5232	97.1741	110.881	110.479	208.891	145.837	156.664	100.181	144.233	150.083	161.159	174.7	148.95	159.241	168.028	157.963
MAPK12	ENSBTAG00000019574	1033.82	-0.424477	0.110401	-3.84488	0.000120614	0.0411157	1518.52	1186.21	1111.5	1277.04	3518.45	1237.69	2559.09	654.687	744.997	708.184	1575.27	669.474	768.373	514.877	603.945	1126.73	901.148	1149.06	993.059	721.192	1125.66	708.673	977.913	852.951	894.538	859.66	734.056	958.136	748.973	547.136	1466.17	949.953	1002.35	712.993	916.996	1041.28	1373.07	1127.68	982.925	799.977	813.722	726.937
PTOV1	ENSBTAG00000030578	607.832	-0.362048	0.0952779	-3.79991	0.000144746	0.0411157	851.691	626.453	707.408	661.054	2032.88	424.452	1116.46	344.234	631.247	515.188	862.506	586.71	349.708	371.158	483.156	607.794	634.099	591.426	607.855	494.488	696.97	444.154	601.793	585.597	466.793	525.062	717.051	614.14	458.171	473.483	964.641	578.823	544.982	426.304	525.338	589.863	705.876	566.087	605.388	557.72	636.182	561.305
IP6K3	ENSBTAG00000033603	2307.14	-0.281404	0.0733986	-3.83392	0.000126116	0.0411157	2714.85	1902.32	1843.47	2240.07	3456.65	2263.16	3431.1	1489.53	1753.74	1741.75	2037.15	1467.69	2413.48	1374.4	1360.27	2349.11	1710.82	2752.24	2348.66	2312.68	3290.67	1614.75	2693.71	2530.75	2307.34	2769.44	2358.05	1655.85	2272.02	2358.21	2813.12	2770.91	1569.61	2558.89	2392.16	2259.39	2593.58	2368.57	2257.85	2326.73	2514.08	2896.24
Novel	ENSBTAG00000038330	329.083	-0.40387	0.105988	-3.81053	0.000138666	0.0411157	455.556	372.81	336.407	310.495	983.652	278.329	707.25	186.594	336.249	304.647	420.071	281.4	197.019	234.415	222.995	370.23	297.163	427.199	374.368	228.225	316.122	185.558	320.044	330.395	182.812	167.299	243.741	277.918	278.25	198.6	673.967	321.345	318.525	322.925	359.997	281.552	472.733	345.651	364.265	266.408	315.978	305.191
RSC1A1	ENSBTAG00000039662	337.995	0.468627	0.122017	3.84067	0.0001227	0.0411157	286.538	293	391.055	282.951	117.282	299.204	78.3601	744.767	447.498	564.633	236.29	621.655	280.752	514.877	522.18	306.674	314.209	286.736	394.071	505.139	320.813	337.557	194.215	324.319	413.546	332.025	371.279	689.936	562.776	382.732	132.035	280.611	288.083	325.057	369.378	272.244	263.226	265.424	292.739	381.876	348.738	253.814
RFX7	ENSBTAG00000000565	625.045	0.350243	0.095753	3.65777	0.000254417	0.0412443	557.23	687.677	759.549	602.461	190.425	603.626	292.678	1492.75	733.747	786.339	559.122	982.141	837.33	887.43	830.657	597.305	569.326	657.433	690.61	928.116	673.519	669.193	469.125	587.875	599.909	869.956	660.367	853.188	677.841	678.659	391.177	626.597	596.956	520.091	549.963	450.25	514.634	415.381	545.66	663.377	652.034	597.346
SELO	ENSBTAG00000000647	727.528	-0.377103	0.104521	-3.60792	0.000308667	0.0412443	1162	620.986	531.935	580.426	1868.94	778.452	2173.99	670.773	803.747	706.589	754.572	557.282	497.473	706.037	537.046	530.663	536.939	981.133	691.595	648.16	691.342	600.102	513.576	506.606	878.564	442.699	436.466	785.167	964.46	508.995	940.993	667.331	709.071	674.626	729.375	649.198	931.499	658.311	687.974	701.112	635.126	605.014
DLGAP4	ENSBTAG00000001741	1088.3	-0.332318	0.0909504	-3.65384	0.000258347	0.0412443	1119.74	1071.42	1167.65	1182.89	3176.69	724.525	1283.23	1124.39	1062.5	1138.84	1456.63	1151.35	992.482	1042.31	949.587	963.215	1273.31	1081.46	955.623	1509.33	885.518	1411.42	1534.57	851.432	1600.94	1011.52	1524.8	923.154	753.157	748.367	1098.65	751.313	965.227	645.851	1055.37	1094.79	771.414	1029.45	936.47	726.017	686.908	1328.12
PSMB3	ENSBTAG00000003830	836.633	-0.291966	0.0800586	-3.6469	0.000265419	0.0412443	916.393	861.509	675.321	757.709	1208.13	791.498	1848.49	585.519	867.497	607.698	1044.34	800.059	534.414	519.063	609.52	910.149	724.441	894.531	805.383	731.843	791.713	586.284	851.4	722.312	761.422	712.952	799.242	814.319	767.802	699.703	1312.46	789.532	845.688	811.043	845.465	857.453	1103.4	982.218	816.278	850.542	868.674	657.924
TRAPPC5	ENSBTAG00000004268	381.762	-0.389416	0.105908	-3.67694	0.00023605	0.0412443	438.39	388.116	325.879	305.988	924.38	347.911	966.441	183.377	307.499	253.606	509.53	285.078	199.482	290.229	262.019	404.785	356.255	439.873	361.56	307.343	355.52	303.999	428.094	391.917	356.75	259.957	283.419	326.505	336.829	273.568	730.131	356.044	331.89	390.068	300.193	394.405	520.006	402.634	364.265	276.219	365.646	376.504
MRPL21	ENSBTAG00000004348	459.047	-0.314075	0.0871184	-3.60515	0.000311975	0.0412443	521.578	538.99	406.597	426.18	812.143	434.889	908.843	267.022	483.748	311.027	557.177	393.592	347.246	269.299	382.808	515.237	401.71	424.031	454.66	284.521	458.706	499.427	439.719	375.207	257.357	422.109	393.953	460.605	527.21	309.079	844.43	418.905	406.88	369.819	440.908	415.347	570.503	617.822	488.882	458.855	478.722	383.405
COQ4	ENSBTAG00000004664	420.525	-0.350248	0.0949392	-3.68918	0.000224976	0.0412443	612.689	501.818	479.794	427.181	867.631	396.619	913.531	318.496	451.248	282.317	564.956	316.345	305.379	238.601	379.092	435.02	343.754	593.538	422.149	199.317	390.228	300.051	473.912	369.89	328.352	303.712	308.927	295.409	483.276	323.547	602.038	383.703	376.439	385.805	384.622	420.001	562.982	494.858	417.356	359.235	389.952	305.957
SAP130	ENSBTAG00000006003	178.077	0.217929	0.0586826	3.71368	0.000204263	0.0412443	163.736	149.78	207.058	172.275	165.203	163.518	121.224	254.154	194.999	240.846	164.333	246.455	206.87	284.647	150.522	177.71	185.798	191.685	165.51	251.048	181.043	175.688	190.112	179.249	204.111	198.185	189.891	198.235	190.381	213.067	132.035	155.392	181.908	176.916	177.067	208.255	154.713	123.714	170.334	164.524	157.46	134.192
COMMD4	ENSBTAG00000007346	274.98	-0.376224	0.100131	-3.75734	0.000171731	0.0412443	359.163	319.239	219.592	238.38	581.363	243.538	565.934	127.077	221.249	156.311	365.617	183.922	211.795	132.556	232.287	294.95	246.026	344.822	285.702	173.451	313.308	244.778	233.879	229.378	150.865	223.924	175.72	266.257	169.46	169.665	542.918	278.599	318.525	244.059	268.532	301.33	398.6	323.157	277.992	288.294	282.161	276.052
SEPW1	ENSBTAG00000008203	5222.47	-0.416224	0.114386	-3.63875	0.000273963	0.0412443	7390.56	7932.88	5414.1	5951.49	12749.6	6058.88	17402	3738.31	4782.48	4727.61	10286.9	4401.24	3770.45	3718.55	2549.58	6722.14	4351.76	6245.35	6788.37	3644	6375.92	4417.86	4492.25	3631.31	3118.46	3420.62	3007.08	4273.72	2876.64	3552.44	7404.77	5033.9	5408.99	4073.33	4613.12	3348.37	5871.56	4605.18	4200.11	4287.43	4593.83	3644.65
LBR	ENSBTAG00000008453	173.483	0.304114	0.0844848	3.59963	0.000318671	0.0412443	93.752	207.724	205.554	154.747	87.0153	213.096	70.3232	236.459	188.749	169.071	136.134	215.188	251.199	227.439	249.011	146.241	186.366	120.925	151.225	205.403	141.645	175.688	160.022	167.856	237.834	187.89	204.062	153.535	248.96	209.122	103.46	141.814	210.865	211.02	161.823	174.516	117.109	182.947	157.062	164.524	153.233	192.469
UQCR11	ENSBTAG00000008692	2231.63	-0.405956	0.110995	-3.65742	0.000254764	0.0412443	2375.49	2867.69	1930.21	2263.61	4939.7	2212.72	5411.53	1164.6	1436.24	1325.45	2883.12	1828.18	1637.72	1060.45	1594.41	2511.39	1695.48	2263.26	2104.83	1194.38	1809.5	1918.75	2442.05	2316.56	1572.54	1745.06	1643.83	1436.23	1912.18	1469.11	4469.47	2292.66	2334.37	2183.74	2108.39	1874.3	3247.89	2541.02	1872.94	2219.56	2036.42	1922.39
UBE2S	ENSBTAG00000009211	277.015	-0.368734	0.097983	-3.76325	0.000167721	0.0412443	338.035	310.493	256.692	305.487	699.906	268.761	678.451	176.942	311.249	205.756	337.418	202.314	157.615	213.485	176.538	273.97	250.003	303.634	249.25	203.881	235.45	238.856	343.296	238.492	253.807	162.152	218.233	274.031	336.829	197.285	432.561	254.964	266.551	255.782	191.139	253.629	353.475	260.925	281.678	238.484	222.981	291.388
BOP1	ENSBTAG00000009811	306.715	-0.318784	0.0859373	-3.7095	0.000207673	0.0412443	421.224	324.706	346.434	291.465	865.109	253.105	635.587	217.157	298.749	322.192	421.043	183.922	270.901	246.973	254.586	254.225	327.845	340.598	265.505	304.3	318.936	298.077	339.192	299.254	328.352	234.219	257.912	256.54	297.079	210.437	376.397	267.033	305.16	278.163	270.877	304.82	347.029	242.18	332.558	281.501	269.479	279.119
FDX1L	ENSBTAG00000010318	141.304	-0.364671	0.0970867	-3.75614	0.000172556	0.0412443	170.338	148.687	108.793	116.686	368.239	141.774	329.514	77.2113	120	121.221	175.03	147.137	100.972	108.836	96.6312	146.858	123.865	164.754	147.284	124.763	129.451	104.623	153.184	130.639	102.943	54.0505	82.1916	110.778	117.158	101.273	262.098	119.184	135.874	133.22	150.097	129.141	172.977	167.202	135.678	131.317	141.609	138.026
LAMTOR2	ENSBTAG00000011754	431.341	-0.33053	0.0904111	-3.65586	0.000256323	0.0412443	503.092	582.721	397.071	407.149	651.984	394.01	1125.17	286.325	314.999	338.142	625.244	296.114	354.634	291.624	319.626	454.766	352.845	447.266	415.745	336.252	440.883	307.947	404.159	376.726	340.776	308.86	283.419	324.561	366.118	327.493	814.87	495.344	404.653	416.712	381.104	387.424	604.883	471.614	423.255	412.064	423.769	411.011
BCAR1	ENSBTAG00000012002	361.9	-0.300944	0.0805793	-3.73476	0.000187897	0.0412443	437.069	359.691	387.545	319.51	834.843	319.209	576.65	213.94	287.499	320.597	415.209	255.651	297.991	267.903	226.712	319.015	310.799	392.347	370.919	293.65	383.662	280.311	445.874	369.131	236.059	432.404	453.471	303.183	313.815	313.025	374.426	357.553	467.022	325.057	351.789	347.868	352.401	341.902	457.175	366.027	402.634	370.37
ZNF511	ENSBTAG00000012416	193.213	-0.289944	0.0775735	-3.73767	0.000185733	0.0412443	274.654	198.978	158.929	213.841	422.466	199.179	308.752	204.288	177.499	172.261	190.588	150.816	123.137	156.277	157.955	196.222	139.775	250.3	226.591	182.58	194.176	165.818	213.363	195.199	230.734	149.282	116.202	161.309	188.289	173.611	249.289	220.767	222.745	211.02	191.139	184.986	266.449	193.444	227.85	175.089	179.653	151.829
DNLZ	ENSBTAG00000012880	179.079	-0.391562	0.105258	-3.72002	0.000199208	0.0412443	215.234	221.937	154.918	164.763	486.781	151.341	394.479	117.425	167.499	118.031	194.477	108.514	118.211	113.022	157.955	202.392	181.821	186.933	167.973	120.199	162.282	148.051	232.511	182.287	140.215	164.725	136.041	163.252	156.908	114.425	344.866	164.444	193.788	141.746	164.168	191.967	254.631	217.437	216.789	142.637	169.085	131.125
THAP4	ENSBTAG00000013253	658.941	-0.292288	0.0809313	-3.61156	0.000304364	0.0412443	767.182	736.874	636.717	622.493	1309.01	623.631	1279.88	492.222	696.247	569.418	773.047	465.321	490.084	615.34	442.274	718.246	522.166	781.527	671.891	576.649	608.793	552.725	612.051	595.47	654.93	573.965	405.29	561.666	725.96	491.897	960.699	627.603	740.255	660.771	545.272	536.344	792.902	721.293	673.226	507.155	732.35	571.274
SMIM12	ENSBTAG00000014235	244.456	-0.384218	0.103975	-3.69529	0.000219637	0.0412443	256.167	241.616	195.527	227.863	495.609	223.533	596.072	181.768	189.999	177.046	251.848	90.1215	165.003	157.672	217.42	254.842	221.026	241.323	284.716	156.715	174.477	236.882	257.814	211.149	191.687	172.447	124.704	176.857	244.776	203.861	339.94	206.687	246.504	234.467	249.77	236.178	354.55	221.186	230.799	236.22	331.829	170.999
RNF126	ENSBTAG00000014349	255.189	-0.330379	0.0909967	-3.63067	0.000282684	0.0412443	388.213	295.187	277.749	258.913	597.757	240.059	519.722	120.643	246.249	164.286	313.108	228.063	182.242	164.649	146.805	261.629	273.867	288.32	261.072	179.537	237.326	201.35	341.244	238.492	198.786	185.316	226.735	233.218	225.947	192.024	352.749	262.004	253.929	215.284	249.77	287.369	278.268	284.168	246.284	220.371	239.889	242.312
TP53I13	ENSBTAG00000014687	111.826	-0.393732	0.109114	-3.60844	0.000308049	0.0412443	145.25	111.515	87.7366	93.6494	235.824	84.3685	336.212	61.1256	103.75	84.5355	111.824	49.6588	66.4939	66.9758	96.6312	106.75	98.2967	116.701	95.5623	77.5966	81.6102	96.7269	127.197	92.6625	150.865	79.7888	99.1967	97.1741	96.2367	74.9682	182.287	84.485	85.3855	116.168	98.5008	122.161	149.341	155.205	123.142	87.5447	145.836	109.654
NAA38	ENSBTAG00000014695	344.389	-0.390229	0.105377	-3.70315	0.000212936	0.0412443	467.44	450.434	313.846	375.599	1001.31	318.339	779.582	286.325	294.999	259.986	500.779	242.776	194.556	265.113	228.57	378.252	231.821	330.037	324.616	228.225	368.653	246.752	389.798	315.964	317.703	280.548	223.901	204.066	288.71	202.546	583.317	323.859	269.521	349.569	343.58	308.311	494.221	353.898	336.244	317.727	291.672	267.617
TMEM160	ENSBTAG00000015579	160.685	-0.421367	0.115418	-3.65078	0.000261443	0.0412443	241.643	157.433	130.853	124.699	355.628	148.732	464.803	67.5598	112.5	94.1055	220.732	130.584	96.0467	94.8824	111.498	196.839	143.184	214.92	144.821	147.586	124.76	112.519	170.964	167.096	122.467	87.5103	116.202	106.891	154.816	96.0119	331.072	147.849	175.968	164.127	150.097	174.516	239.59	135.711	170.334	149.43	164.858	148.761
GMPR	ENSBTAG00000015743	3482.97	-0.302574	0.0814422	-3.7152	0.000203046	0.0412443	4302.03	3697.49	3406.69	3604.25	6020.45	4019.25	6870.91	2919.55	3602.49	3138.98	5682.62	3531.29	2622.81	2485.08	2449.23	3457.33	2283.55	3830.01	4110.65	2938.02	4136.79	2149.71	3643.58	3078.37	3510.71	3024.25	2964.57	4133.79	3328.54	2139.88	4904	3119.91	3867.59	2937.23	2743.95	3131.97	4283.6	3375.53	3540.89	3248.21	3114.33	3652.32
TMEM101	ENSBTAG00000016251	321.133	-0.262239	0.0725262	-3.61579	0.000299433	0.0412443	386.892	371.717	297.803	309.994	576.319	341.823	648.982	217.157	257.499	290.292	373.396	292.435	248.736	253.95	252.728	336.292	288.64	364.888	369.934	243.44	380.848	268.467	259.181	322.04	259.132	195.611	249.409	285.692	257.329	242.003	449.312	331.905	325.95	339.977	303.711	305.984	415.79	331.405	333.295	347.915	370.93	303.657
RNF19A	ENSBTAG00000017833	673.545	0.243542	0.067102	3.62944	0.000284041	0.0412443	517.617	701.889	671.812	730.665	234.563	620.152	419.26	1076.13	706.247	872.47	542.591	928.804	837.33	853.942	765.616	589.9	654.554	623.109	610.81	789.66	666.014	714.595	641.457	626.611	729.475	862.234	734.056	670.501	755.249	789.139	511.388	639.672	703.131	636.259	623.839	699.226	608.106	507.604	693.873	630.171	567.492	693.197
ZMAT5	ENSBTAG00000017890	190.716	-0.344506	0.0940241	-3.66402	0.000248287	0.0412443	223.156	231.777	136.869	195.812	443.904	180.914	429.976	139.945	194.999	165.881	269.351	114.031	142.839	160.463	152.38	190.051	171.593	218.088	172.899	152.15	191.362	163.844	225.672	163.299	175.713	159.578	116.202	167.139	211.302	156.513	252.245	147.849	199.728	196.1	141.888	175.679	290.086	176.199	179.92	135.091	176.482	154.896
PDXK	ENSBTAG00000018186	211.193	-0.314021	0.0872531	-3.59897	0.000319486	0.0412443	268.052	167.273	168.454	147.235	322.839	218.314	261.2	173.725	206.249	127.601	184.753	163.69	187.168	152.091	157.955	230.16	148.297	275.118	184.721	196.274	315.184	177.662	203.105	224.061	227.184	203.333	192.725	174.913	165.276	205.176	202.979	262.004	205.668	200.363	179.412	367.646	174.052	179.948	232.274	174.335	289.558	273.751
MRPL27	ENSBTAG00000021720	748.408	-0.391473	0.106132	-3.68853	0.00022555	0.0412443	1003.54	829.804	594.102	758.209	1379.63	754.968	1921.5	373.188	517.498	494.453	901.402	551.765	549.19	350.228	499.881	859.551	584.667	820.075	812.279	470.144	750.439	507.323	831.568	608.382	484.542	568.817	569.673	641.349	504.197	497.157	1349.91	869.491	760.302	757.755	694.196	668.976	1071.17	883.996	617.186	704.131	798.927	679.394
PPP1R27	ENSBTAG00000024929	12227.7	-0.433635	0.11706	-3.70439	0.000211896	0.0412443	18452	17376.7	14396.3	14120	47432.2	8347.26	29027.4	9897.52	10945	14441.2	12678.9	8589.13	9008.69	6856.65	5695.67	8324.62	10663.2	18402.8	12488.6	11726.2	13811.8	7266.36	9569.88	8330.51	11572.2	9664.74	9361.34	8423.05	7981.37	8958.04	14005.5	11707.2	12310.4	9447.96	13468.8	12860.6	12874.4	9394.8	13927.6	9270.68	9462.42	6424.34
PPP1R35	ENSBTAG00000026243	139.778	-0.37847	0.103141	-3.66944	0.000243078	0.0412443	170.338	183.672	93.2515	119.19	344.278	152.211	341.57	43.4313	143.749	108.461	157.527	148.976	105.898	78.1385	120.789	139.453	124.433	175.843	128.566	80.6396	132.265	151.999	110.785	128.36	74.5449	105.527	121.87	126.326	121.342	109.164	289.688	131.756	138.844	146.009	111.4	132.632	175.126	168.701	140.102	138.109	135.268	141.093
CCSMST1	ENSBTAG00000033395	399.006	-0.319466	0.0882399	-3.62043	0.000294116	0.0412443	458.196	507.284	365.486	450.218	675.945	397.489	843.208	228.417	322.499	304.647	544.536	375.2	258.587	256.741	310.335	510.301	362.505	449.906	446.286	232.79	409.927	349.401	384.327	392.676	243.158	352.615	374.113	342.053	271.973	257.785	683.821	416.893	429.155	284.558	357.652	381.607	480.254	456.619	409.245	396.97	347.681	384.939
Novel	ENSBTAG00000040298	178.334	-0.354132	0.0973963	-3.63599	0.000276917	0.0412443	199.388	208.818	145.392	187.299	423.727	193.091	419.93	122.251	152.499	156.311	224.621	147.137	162.541	115.812	109.639	188.2	145.456	228.121	192.602	123.242	188.548	112.519	189.428	131.398	172.163	105.527	138.875	153.535	123.434	126.262	282.79	170.982	195.273	192.903	173.549	198.948	211.655	197.193	188.031	175.844	181.766	126.524
C12orf49	ENSBTAG00000047139	352.012	-0.320974	0.0880964	-3.64344	0.000269014	0.0412443	472.721	387.023	299.307	330.026	617.935	385.312	846.557	246.111	287.499	215.326	414.236	299.792	293.065	184.184	260.161	413.424	346.027	393.932	332.99	273.87	323.627	282.285	404.843	306.09	218.31	257.383	323.098	289.579	290.802	251.209	555.728	329.391	356.392	350.635	363.515	362.992	399.674	354.648	356.891	344.896	411.088	298.289
SERF2	ENSBTAG00000047694	2989.38	-0.414528	0.110398	-3.75486	0.000173439	0.0412443	3536.17	3762	2402.48	2772.92	7865.43	2924.19	7979.33	1772.64	1333.74	2062.35	4311.56	1653.45	2016.98	1692.53	1780.24	3014.91	2481.28	3080.69	2694.95	2283.78	3028.96	1993.76	2675.93	2682.66	2202.62	2035.9	1768.54	2166.98	1248.99	2007.04	5455.79	3322.07	2773.91	3595.87	3596.45	3303	4310.46	3100.36	2937.72	2698.04	2945.25	3042.7
MRPL36	ENSBTAG00000047906	326.183	-0.363246	0.100132	-3.62766	0.000286005	0.0412443	427.826	370.624	252.682	301.481	709.995	336.604	742.077	164.074	231.249	215.326	399.651	266.686	211.795	227.439	222.995	330.122	302.845	393.932	340.379	211.489	231.698	203.324	349.45	306.85	363.85	288.269	300.424	217.67	349.381	223.589	611.892	311.287	368.271	375.148	284.949	340.887	496.369	366.645	337.719	319.236	330.773	271.451
STK25	ENSBTAG00000009676	710.985	-0.296525	0.0825671	-3.59132	0.000329009	0.0416172	917.713	674.557	657.273	708.63	1973.61	664.511	1283.9	527.61	671.247	671.499	832.363	502.106	467.92	671.154	596.512	741.077	592.053	753.011	701.939	646.639	617.236	542.855	689.326	621.294	704.626	519.914	592.346	586.931	610.894	558.973	1119.34	648.221	755.105	670.363	688.333	652.688	874.556	682.304	710.095	702.622	700.646	605.014
ITFG3	ENSBTAG00000016571	385.799	-0.271306	0.0755815	-3.58958	0.000331207	0.0416172	566.473	317.053	333.901	302.482	813.404	363.567	644.964	236.459	426.248	357.282	474.524	312.667	312.767	348.832	306.618	399.231	380.119	482.645	441.852	362.118	393.042	317.817	348.766	394.955	360.3	234.219	396.787	334.279	292.894	285.405	494.637	427.957	411.335	378.345	398.694	373.463	364.219	398.135	384.911	433.95	425.883	401.042
UQCR10	ENSBTAG00000000913	2516.87	-0.352693	0.0988341	-3.56853	0.000358991	0.0419894	2543.19	3348.73	2249.57	2328.71	6860.34	2394.5	5226.68	2169.96	1944.99	2202.71	2993.98	2223.61	2078.55	1656.26	1711.49	2692.81	1754.57	2384.71	2516.64	1987.08	2104.04	2025.34	2415.38	2348.46	2099.68	1866.03	1519.13	1811.32	2615.13	2026.77	4641.9	2431.46	2537.81	2555.69	2344.09	1970.86	3232.85	2696.97	2119.23	2418.8	2256.23	1837.28
YES1	ENSBTAG00000001523	302.071	0.347612	0.0983041	3.53609	0.000406094	0.0419894	158.454	296.28	286.773	347.054	44.1382	343.562	150.023	511.525	287.499	408.322	214.897	450.608	394.038	435.343	367.942	252.374	280.117	221.257	269.939	327.123	242.016	438.232	264.652	299.254	376.274	393.797	345.771	307.07	418.421	406.406	201.008	239.877	298.478	385.805	284.949	252.466	206.283	244.43	287.578	329.047	235.662	240.779
C19orf70	ENSBTAG00000001792	568.066	-0.337435	0.094407	-3.57426	0.000351225	0.0419894	537.424	684.397	453.724	549.877	889.07	547.96	1206.88	289.542	373.749	405.132	675.808	423.019	475.308	279.066	412.541	700.352	464.211	594.066	522.637	371.247	500.918	550.751	540.93	546.101	378.049	434.978	405.29	466.436	575.328	409.037	1051.35	600.95	602.896	515.828	526.51	543.325	826.208	745.286	517.64	563.003	609.763	509.162
FBXL15	ENSBTAG00000002500	89.3429	-0.370525	0.105639	-3.50746	0.000452399	0.0419894	161.095	134.474	84.7285	88.1406	242.13	100.894	170.785	35.3885	74.9997	60.6103	107.935	84.6039	59.1056	41.8599	78.0483	95.0257	96.024	116.173	102.458	45.6451	103.185	90.8049	69.7533	104.815	44.3719	46.329	45.3471	73.8523	69.0394	71.0225	117.255	99.5716	80.9306	67.1429	102.019	82.604	110.662	116.966	99.5461	67.9226	88.7696	72.0802
TRIM3	ENSBTAG00000003565	244.219	-0.270346	0.0767628	-3.52184	0.000428561	0.0419894	327.472	207.724	251.177	189.803	599.019	229.621	259.861	151.205	174.999	199.376	277.13	178.404	209.332	217.671	215.562	228.926	256.821	292.016	276.342	200.838	269.22	232.934	237.982	221.782	175.713	213.628	257.912	211.839	135.987	197.285	276.878	267.033	272.491	190.771	320.128	281.552	243.887	268.423	252.921	253.578	224.038	256.882
LSM7	ENSBTAG00000004521	136.838	-0.310163	0.0867401	-3.57577	0.000349196	0.0419894	167.697	124.635	118.82	104.667	225.735	108.722	302.055	104.557	118.75	106.866	197.394	130.584	78.8075	121.394	96.6312	132.666	140.911	136.767	130.043	117.156	136.017	102.649	164.125	124.563	110.042	118.396	110.534	110.778	117.158	127.577	248.304	137.288	129.192	128.957	133.68	141.939	181.572	156.705	117.981	114.714	117.303	120.389
TGFB2	ENSBTAG00000005359	264.43	0.347067	0.0986812	3.51705	0.000436374	0.0419894	283.897	173.832	237.641	221.353	92.0597	236.58	117.875	389.273	324.999	339.737	257.682	342.094	359.559	299.996	349.359	212.882	218.753	204.887	235.95	429.064	195.114	236.882	238.666	256.721	360.3	383.501	201.228	266.257	324.276	323.547	132.035	290.669	289.568	373.016	250.943	294.35	230.994	202.442	297.163	251.314	254.684	249.98
ACADS	ENSBTAG00000007484	1285.18	-0.375144	0.106208	-3.53217	0.00041217	0.0419894	1585.86	1754.72	916.472	1810.39	3754.27	1375.99	1890.69	839.672	1142.5	1105.34	1568.46	982.141	953.079	732.548	806.499	1546.33	803.988	1380.87	1341.32	747.058	1466.17	927.789	942.353	1103.6	804.019	859.66	1088.33	1045.59	995.841	827.281	1867.21	1335.67	1358.74	1163.81	990.871	1221.61	1885.56	1439.59	779.409	1489.77	1331.54	1168.62
ZGPAT	ENSBTAG00000007498	272.433	-0.29606	0.0839533	-3.52649	0.000421111	0.0419894	361.804	322.519	266.719	272.935	664.595	257.454	517.043	196.245	294.999	207.351	364.645	233.58	187.168	179.998	202.554	312.844	259.662	304.162	270.924	229.747	302.99	270.441	236.614	253.683	227.184	277.974	260.746	279.861	234.316	168.35	431.576	268.039	262.839	216.349	267.359	255.956	254.631	279.67	241.123	233.956	248.344	255.348
NDUFA13	ENSBTAG00000007812	1841.97	-0.383198	0.109185	-3.50962	0.000448753	0.0419894	2255.33	2423.81	1498.54	1678.18	5294.06	1749.99	4345.3	1463.8	1334.99	1311.1	2245.24	1355.5	1226.44	1310.21	1144.71	1938.15	1441.5	1770.05	1595.99	1203.51	1470.86	1336.41	1808.11	1785.65	1583.19	1292.06	1003.3	1142.77	1836.87	1129.78	3317.61	1835.03	1959.41	1715.87	2046.24	1853.36	2561.35	2192.37	1709.24	1589.39	1481.61	1390.99
KLHL21	ENSBTAG00000008350	1297.72	-0.395315	0.111472	-3.54633	0.000390644	0.0419894	1790.53	1636.65	1822.92	1718.74	5078.42	1177.68	1614.75	770.504	836.247	1047.92	1408.02	1007.89	1219.05	653.014	996.045	1118.71	893.193	1915.27	1479.24	821.611	1768.22	902.127	1267.87	1240.31	699.302	1083.58	1269.72	975.628	824.289	685.236	1227.72	1335.16	1381.02	1075.35	1377.84	1279.78	1561.09	977.719	1239.53	1242.23	1306.18	1525.19
Novel	ENSBTAG00000008646	406.445	-0.284144	0.0806307	-3.52401	0.000425066	0.0419894	541.385	456.993	323.372	360.575	572.536	363.567	947.688	295.976	418.748	374.827	515.365	360.486	300.454	336.274	327.059	394.912	387.505	456.771	395.549	442.757	410.865	305.973	405.526	372.929	356.75	308.86	365.611	355.657	332.644	365.634	643.422	393.76	408.365	375.148	355.307	458.394	544.717	394.387	424.73	353.198	350.851	362.701
RPS6KB2	ENSBTAG00000009175	367.37	-0.257501	0.0729588	-3.5294	0.000416504	0.0419894	509.694	361.877	380.025	323.015	770.527	306.162	515.703	304.019	416.248	365.257	511.475	332.898	226.572	246.973	312.193	408.487	409.096	453.074	345.305	331.688	440.883	359.272	290.639	322.8	356.75	288.269	351.44	373.148	324.276	274.883	491.681	380.182	431.382	311.202	367.033	343.214	416.864	416.13	322.234	350.933	317.034	351.966
EIF2D	ENSBTAG00000010432	348.805	-0.304691	0.0868612	-3.50779	0.00045184	0.0419894	425.185	367.344	345.933	369.59	541.008	307.032	369.029	159.248	247.499	306.242	479.386	222.545	315.23	171.626	308.477	341.229	371.596	459.411	461.556	246.483	418.37	349.401	348.766	287.861	168.613	288.269	337.269	287.635	259.421	282.775	473.945	333.917	337.087	203.56	425.664	339.724	518.932	405.633	359.103	448.289	352.965	335.863
LSP1	ENSBTAG00000010447	590.633	-0.373708	0.106583	-3.50625	0.00045447	0.0419894	804.155	409.982	545.471	382.11	1344.32	382.702	1585.28	307.236	688.747	660.334	669.002	360.486	428.516	541.388	406.966	595.453	611.94	709.711	437.419	509.703	728.864	515.219	735.829	426.096	323.028	437.552	708.548	722.975	343.105	486.636	852.313	463.662	479.644	413.515	698.887	819.06	589.842	550.342	593.59	501.118	528.391	671.726
HMGXB4	ENSBTAG00000010533	88.6384	0.273339	0.0769311	3.55303	0.000380818	0.0419894	75.2657	94.0225	91.2461	94.651	58.0102	100.894	31.478	98.1226	123.75	111.651	81.6804	93.8	88.6585	93.4871	118.931	83.9188	124.433	79.7368	77.3365	118.677	81.6102	116.467	87.5335	105.574	81.6444	82.3627	82.1916	95.2306	106.697	93.3814	65.0319	76.4388	80.1881	92.7211	85.6019	87.2578	65.538	82.4763	87.0106	87.5447	101.451	84.3492
NDUFB7	ENSBTAG00000012634	1643.73	-0.378458	0.106905	-3.54015	0.000399906	0.0419894	1877.68	2118.79	1331.09	1445.31	4345.72	1656.93	4272.3	1175.86	1240	1268.03	1904.9	1383.09	1054.05	1066.03	1074.09	1754.27	1294.9	1667.08	1644.75	1163.95	1435.21	1241.66	1704.17	1485.64	1345.36	1042.4	881.434	1271.04	1851.51	1294.19	3086.06	1526.26	1510.21	1713.74	1450.54	1408.92	2205.73	2046.16	1468.12	1433.92	1608.42	1313.55
NUDCD2	ENSBTAG00000014772	214.494	-0.236402	0.0667784	-3.54009	0.000399985	0.0419894	236.361	209.911	188.508	182.291	172.77	269.631	324.156	130.294	162.499	157.906	236.29	194.957	172.391	121.394	200.696	220.287	178.411	214.392	222.158	181.059	249.521	262.545	192.847	231.656	150.865	177.595	209.73	240.992	230.131	178.871	343.881	189.085	260.611	179.048	180.585	205.928	261.077	239.931	224.163	233.956	269.479	204.738
PTGES2	ENSBTAG00000016218	853.64	-0.330823	0.0929913	-3.55757	0.000374304	0.0419894	1047.12	1065.95	678.33	792.765	2029.1	1000.25	1598.68	709.378	697.497	795.909	961.69	625.333	591.056	690.688	538.905	972.471	709.668	979.02	763.513	684.676	772.014	773.816	824.046	648.637	665.579	591.982	447.802	707.427	866.131	615.528	1503.62	751.816	897.661	736.44	725.857	664.322	1076.54	865.251	794.894	819.599	902.491	789.048
PMP22	ENSBTAG00000019070	892.554	-0.316097	0.0900836	-3.50893	0.000449917	0.0419894	959.968	558.669	823.22	1112.27	929.425	766.275	1712.54	878.278	853.747	700.209	529.95	735.686	694.491	689.293	691.285	726.268	632.395	1205.03	663.025	737.929	665.076	653.4	1313	742.819	1148.35	730.969	972.128	586.931	933.078	849.639	1186.34	1090.76	694.964	888.844	961.556	860.943	767.116	1102.93	1179.07	730.545	889.81	1621.8
SNRNP25	ENSBTAG00000019804	691.851	-0.294292	0.0839041	-3.50748	0.000452366	0.0419894	897.907	755.46	619.17	654.544	969.78	534.914	1659.63	505.09	592.498	639.598	883.899	432.216	568.892	555.341	498.022	641.732	669.327	806.873	622.14	663.375	712.917	639.582	730.358	558.254	578.61	386.075	498.818	487.814	648.552	541.875	1075.98	765.394	818.216	694.876	718.822	771.359	937.945	848.006	684.287	744.13	616.104	666.359
RASD1	ENSBTAG00000020520	224.921	-0.421502	0.118896	-3.54515	0.00039239	0.0419894	360.483	207.724	217.587	155.248	403.549	200.919	592.724	146.38	249.999	236.061	178.919	136.102	103.435	166.044	150.522	78.3654	182.389	296.241	204.424	219.096	285.167	96.7269	274.91	235.454	207.661	141.561	195.559	165.196	292.894	252.524	219.729	182.548	178.196	218.481	150.097	296.676	230.994	174.7	241.86	222.635	237.776	469.288
ALKBH7	ENSBTAG00000025540	434.839	-0.403474	0.114029	-3.53835	0.000402634	0.0419894	476.683	635.199	357.464	405.146	1321.62	441.847	1096.37	255.762	326.249	387.587	531.895	275.882	263.513	214.881	232.287	447.978	372.164	477.893	421.164	302.779	378.972	369.142	511.524	423.057	250.258	303.712	263.58	310.957	347.289	302.503	712.395	458.13	419.503	451.882	457.325	378.117	813.315	404.134	374.588	348.669	426.94	354.267
Novel	ENSBTAG00000027787	647.839	-0.399143	0.111955	-3.56522	0.000363546	0.0419894	808.116	717.195	538.452	564.4	1798.32	568.835	1887.34	415.01	462.498	468.933	825.556	327.38	435.904	468.831	425.549	663.329	540.348	655.321	689.624	508.182	598.475	452.05	668.811	628.13	518.264	450.421	473.31	435.34	516.749	427.45	1140.03	619.054	645.217	701.27	705.923	596.843	820.836	634.318	637.095	553.947	604.479	502.261
Novel	ENSBTAG00000032057	1156.42	-0.31203	0.088486	-3.52632	0.000421378	0.0419894	1048.44	1562.3	790.131	947.511	1959.74	1258.57	2104.34	842.89	961.246	826.214	1230.07	895.698	933.377	629.294	1174.44	1274.21	764.783	951.033	1354.62	748.579	1070.31	1217.97	1059.29	1196.26	1027.65	1459.36	872.931	1055.31	1008.39	1061.39	2008.11	1039.47	1548.08	1061.5	970.937	964.489	1438.61	1453.83	1124.5	1088.27	1081.09	886.433
LINC00116	ENSBTAG00000045538	373.445	-0.411183	0.116001	-3.54464	0.000393146	0.0419894	492.528	406.702	349.944	330.026	1117.33	340.083	954.386	146.38	288.749	237.656	379.231	399.11	224.109	205.113	198.837	417.126	230.117	433.536	399.49	136.935	328.317	302.025	286.535	375.967	255.582	247.088	266.414	279.861	351.473	184.132	793.193	383.2	334.117	359.161	394.003	458.394	578.023	429.626	363.527	357.726	419.542	248.447
WDR5	ENSBTAG00000047031	304.15	-0.230951	0.0654246	-3.53004	0.000415495	0.0419894	360.483	327.986	300.811	313.5	504.437	312.25	522.401	230.025	259.999	220.111	356.866	321.863	236.423	195.346	249.011	328.888	308.527	327.396	324.616	223.661	308.618	294.129	359.708	301.533	244.933	211.054	317.43	262.37	326.368	228.85	416.796	331.905	347.482	283.492	328.336	260.61	305.128	335.903	295.689	246.785	284.274	275.285
PHACTR2	ENSBTAG00000016498	109.089	0.426683	0.121951	3.49882	0.000467324	0.0423468	102.995	77.6233	116.815	119.19	92.0597	130.467	22.7713	226.808	159.999	192.996	76.8185	123.227	105.898	239.997	109.639	82.6847	156.82	96.6347	99.9956	209.967	89.1146	132.259	88.2174	112.41	129.566	131.266	130.373	103.005	173.645	151.252	34.4866	79.959	88.3554	87.3923	87.9472	98.8921	44.0501	79.4771	99.5461	116.978	103.565	93.5509
GET4	ENSBTAG00000026191	413.062	-0.339332	0.0969652	-3.49952	0.00046609	0.0423468	662.866	377.183	420.635	402.642	1351.89	359.218	685.148	236.459	457.498	373.232	548.426	323.702	231.497	255.345	293.61	481.916	338.641	544.956	432.986	257.134	452.139	321.765	353.553	442.805	330.127	295.991	396.787	371.205	422.605	280.144	482.813	448.072	377.924	446.553	376.414	395.569	531.824	408.632	395.235	425.648	420.599	365.002
PTPRK	ENSBTAG00000020829	95.5397	0.333406	0.0956674	3.48505	0.000492042	0.0441619	79.2271	81.9964	92.2488	99.659	15.1331	108.722	65.6349	117.425	96.2496	124.411	75.8461	112.192	128.062	128.37	131.939	74.6631	134.661	74.4562	80.7846	106.505	106.938	120.415	55.3923	82.0291	81.6444	108.101	102.031	139.931	129.71	99.9576	76.8559	75.9359	138.102	96.9842	99.6735	108.2	92.3978	78.7274	73.7378	93.5823	89.8264	118.089
UQCRQ	ENSBTAG00000009479	1734.82	-0.382259	0.109856	-3.47962	0.000502117	0.0446411	1687.54	2217.18	1457.93	1839.93	3665.99	1671.71	3702.35	838.064	1102.5	1142.03	1992.42	1265.38	1416.07	856.732	1267.36	1930.13	1484.68	1760.02	1552.64	950.939	1541.21	1533.81	2065.93	1630.71	1050.73	1464.51	929.615	1234.11	1470.75	1188.97	3132.37	1666.57	1793.84	1658.32	1621.75	1433.35	2622.59	2112.89	1438.63	1685.24	1555.58	1493.75
OAZ1	ENSBTAG00000018522	7369.88	-0.302469	0.0870731	-3.47373	0.000513273	0.0447878	8613.3	8489.36	6348.12	6609.54	14758.6	6389.39	18547.9	4930.26	6147.48	6155.14	9619.82	6963.27	6607.52	5461.32	5160.48	6839.38	7155.77	7534.34	6958.8	5559.57	7581.31	5795.72	7850.66	6184.84	6240.47	5909.52	5657.05	7865.27	5870.44	5230.67	12939.4	7104.28	8006.19	6878.42	7353.56	6474.53	9476.14	6943.75	7686.43	6491.14	6134.62	7014.02
MRPL41	ENSBTAG00000039138	360.359	-0.398235	0.114602	-3.47495	0.000510949	0.0447878	446.312	484.325	311.34	334.534	943.297	314.86	909.513	183.377	269.999	237.656	468.69	253.812	172.391	156.277	234.145	338.144	278.413	403.965	325.109	231.268	368.653	282.285	374.069	362.295	198.786	249.662	235.238	349.827	259.421	211.752	690.718	306.761	319.268	409.252	398.694	396.732	518.932	379.391	308.224	301.878	347.681	356.567
MPST	ENSBTAG00000030648	307.416	-0.32308	0.0932115	-3.4661	0.000528062	0.0456555	349.92	343.292	295.296	317.006	672.162	332.255	814.409	207.505	262.499	280.722	439.519	286.918	184.705	256.741	219.278	248.054	224.435	288.848	298.509	267.784	215.751	211.22	238.666	255.202	253.807	205.907	238.072	237.105	257.329	197.285	380.338	304.749	388.318	297.347	225.145	276.898	316.946	378.641	263.244	286.784	280.047	297.523
ROGDI	ENSBTAG00000016331	323.531	-0.310547	0.0896952	-3.46225	0.000535688	0.0458938	393.494	338.918	278.25	328.023	877.72	303.553	415.911	304.019	214.999	299.862	343.252	264.847	204.407	198.137	308.477	385.656	286.367	311.026	353.679	244.962	331.131	238.856	286.535	265.835	253.807	226.497	206.896	242.935	230.131	335.384	498.578	357.05	345.254	219.547	379.932	345.541	461.989	398.885	300.113	316.972	380.441	353.5
TPPP3	ENSBTAG00000019822	1176.43	-0.330247	0.0955944	-3.45467	0.00055097	0.0467778	1151.43	1013.48	1075.9	1242.98	3090.94	1082	2006.55	926.535	977.496	1679.54	973.359	938	1155.02	1067.43	667.127	1090.33	1002.85	1023.91	998.478	1198.94	775.766	911.997	1270.6	1266.89	1386.18	962.614	1320.73	798.771	947.723	875.944	1664.23	648.724	1072.89	994.354	1082.34	1211.14	1187.2	934.231	947.531	890.541	993.375	1842.65
EPB41	ENSBTAG00000006667	441.004	0.306948	0.0889732	3.44989	0.000560806	0.0471878	431.787	337.825	474.279	374.097	252.218	483.597	156.05	765.678	534.998	657.144	382.148	485.553	490.084	722.781	449.707	399.231	393.187	418.75	416.73	546.219	440.883	469.817	328.251	401.031	580.385	378.354	362.777	579.157	562.776	532.669	286.732	382.697	426.185	447.619	445.599	547.979	451.245	419.879	460.861	433.195	458.643	411.777
SURF2	ENSBTAG00000000046	120.083	-0.303978	0.0886688	-3.42824	0.000607501	0.047551	141.288	121.355	125.338	95.1518	278.701	121.769	265.219	98.1226	156.249	119.626	150.72	80.9255	88.6585	111.626	102.206	130.198	105.115	123.566	110.34	89.7686	90.0526	102.649	162.074	113.17	99.3931	77.215	102.031	110.778	106.697	135.469	172.433	133.265	121.025	115.102	99.6735	95.4018	139.671	113.217	132.728	93.5823	135.268	89.7169
RRP9	ENSBTAG00000000670	122.429	-0.322309	0.0954005	-3.37848	0.000728868	0.047551	165.056	121.355	152.411	120.693	300.14	130.467	231.732	53.0827	108.75	60.6103	158.499	97.4784	100.972	75.3478	107.781	145.624	133.524	138.879	129.551	80.6396	134.141	138.181	180.538	115.448	86.969	64.3458	113.368	112.722	102.513	105.219	146.815	104.6	103.205	109.773	98.5008	122.161	132.15	128.963	109.132	116.223	116.246	103.519
MRPL15	ENSBTAG00000001174	484.796	-0.242956	0.0718269	-3.38253	0.000718224	0.047551	489.887	559.762	457.233	480.266	394.722	563.616	904.825	427.879	349.999	333.357	561.067	331.059	369.41	246.973	388.383	520.173	408.528	532.283	554.655	404.72	491.537	562.595	492.376	432.172	354.975	393.797	427.963	489.757	378.671	482.69	700.571	526.02	484.841	511.565	500.713	422.328	653.231	587.831	441.69	418.101	369.873	510.696
TRABD	ENSBTAG00000001931	396.154	-0.298628	0.087525	-3.41192	0.000645076	0.047551	577.037	391.396	413.616	387.117	1039.14	300.074	552.539	218.765	377.498	381.207	502.724	402.788	258.587	199.532	327.059	469.575	384.096	428.255	436.434	266.263	461.52	296.103	378.856	355.459	243.158	254.81	342.937	392.583	332.644	324.862	417.781	459.639	385.348	292.018	424.492	396.732	517.857	465.616	393.023	384.14	393.123	402.576
CTBP2	ENSBTAG00000003397	580.379	-0.17479	0.0519218	-3.36641	0.000761525	0.047551	528.18	622.079	549.983	490.783	824.754	517.518	831.153	556.564	556.248	585.368	516.337	538.89	480.233	524.644	518.464	561.516	461.938	653.208	660.562	511.225	613.484	556.673	512.892	543.822	678.003	489.028	561.17	474.209	489.552	552.397	596.126	563.233	611.063	590.431	728.203	579.392	688.686	615.573	782.358	538.098	592.854	613.449
AURKAIP1	ENSBTAG00000004874	388.544	-0.305327	0.0886202	-3.44534	0.000570339	0.047551	483.285	472.299	304.321	414.661	720.083	348.781	957.734	289.542	324.999	312.622	455.077	255.651	376.798	272.089	293.61	435.637	360.8	392.876	343.334	292.128	381.786	319.791	398.004	359.257	315.928	314.008	277.751	340.109	380.763	315.656	657.217	368.616	345.254	347.438	352.961	424.654	535.048	401.884	338.457	389.423	349.795	351.966
RABEP2	ENSBTAG00000006542	1653.73	-0.446206	0.130762	-3.41235	0.000644047	0.047551	2408.5	1642.11	1781.81	1745.28	3782.01	1536.03	4575.69	529.219	1055	594.938	2386.24	1055.71	1773.17	375.344	1724.5	1466.11	1670.48	1935.86	2259.01	724.235	1839.51	1964.15	1403.96	1501.59	457.918	720.673	1675.01	1960.97	826.381	925.923	3552.12	1871.74	1588.91	1495.26	1346.18	1397.29	1779.19	1944.19	1862.62	1716.93	2059.67	1722.26
Bola2	ENSBTAG00000008632	103.503	-0.35104	0.104319	-3.36506	0.000765269	0.047551	136.006	110.422	93.2515	83.1326	250.957	73.9312	232.401	46.6485	76.2497	102.081	145.858	91.9608	64.0311	87.9058	72.4734	103.047	82.3874	114.061	113.788	66.9461	72.2297	82.9088	106.681	97.9792	76.3197	51.4767	107.699	81.6262	75.3157	65.7616	166.521	94.5427	108.402	101.247	98.5008	176.842	145.043	100.471	112.819	116.223	131.041	95.0845
SLC46A3	ENSBTAG00000008686	190.615	0.298475	0.0868051	3.43845	0.000585064	0.047551	228.438	190.232	178.481	205.828	76.9266	222.663	137.298	230.025	214.999	199.376	156.554	303.47	231.497	242.787	265.736	187.583	169.889	153.665	211.321	298.214	195.114	148.051	124.462	179.249	221.86	223.924	187.057	328.448	215.487	240.687	132.035	153.883	184.136	199.297	145.406	203.601	169.754	140.959	142.314	221.881	219.811	223.909
TOMM6	ENSBTAG00000008977	292.363	-0.345678	0.100456	-3.44108	0.000579399	0.047551	312.947	337.825	218.59	275.94	437.599	259.194	673.093	154.423	158.749	164.286	403.54	224.384	261.05	149.3	234.145	348.633	239.776	312.611	280.776	153.672	281.415	248.726	305.683	272.671	175.713	208.481	266.414	209.896	217.579	180.187	581.346	327.882	289.568	315.465	269.705	245.485	424.385	357.647	332.558	326.783	263.139	295.989
FOXS1	ENSBTAG00000009206	123.667	-0.432946	0.12816	-3.37816	0.000729736	0.047551	105.636	150.873	150.907	101.662	296.357	111.332	239.099	85.2541	125	121.221	99.1834	130.584	73.8821	96.2777	70.6151	202.392	103.979	217.032	56.1551	118.677	106.938	65.1426	75.2241	83.5481	90.5187	69.4935	93.5284	116.609	87.8683	99.9576	195.096	105.103	222.745	70.3402	116.09	91.9115	152.564	111.718	149.688	136.6	122.587	170.232
DPH1	ENSBTAG00000009376	224.548	-0.310731	0.0923571	-3.36445	0.000766952	0.047551	373.688	310.493	285.269	248.396	543.531	193.961	338.891	130.294	233.749	175.451	283.937	125.067	145.301	185.579	148.663	242.501	226.707	337.957	230.039	182.58	290.795	150.025	233.879	214.187	170.388	115.823	232.404	202.122	154.816	122.317	262.098	241.386	206.41	202.494	220.454	248.976	242.813	214.438	217.527	245.276	205.016	239.245
NDUFS6	ENSBTAG00000009914	1094.84	-0.361771	0.106177	-3.40723	0.000656251	0.047551	1295.36	1057.21	820.212	1289.56	2106.02	1132.45	1865.24	611.256	804.997	830.999	1325.36	638.208	743.746	890.22	825.082	1145.86	1023.88	1357.11	1262.51	526.44	853.624	862.646	998.429	931.942	764.972	692.361	759.564	950.362	1324.3	624.735	1595.25	1183.29	1156.05	1135.03	928.722	910.971	1926.39	1250.64	859.783	1018.84	1067.35	945.478
POLR3D	ENSBTAG00000010036	570.454	-0.206902	0.061448	-3.36711	0.000759598	0.047551	767.182	581.628	562.016	556.888	1076.97	605.366	972.469	529.219	566.248	527.948	697.201	562.8	527.025	552.551	418.116	583.112	493.756	615.716	564.014	549.262	502.794	503.375	549.136	599.268	722.375	540.505	498.818	464.492	646.46	424.82	652.29	546.638	558.347	525.42	524.165	473.519	634.966	596.079	503.629	455.081	527.334	442.45
GRTP1	ENSBTAG00000010246	90.5131	-0.31802	0.093299	-3.40861	0.000652954	0.047551	133.366	95.1158	82.2218	83.6334	203.036	78.28	156.72	53.0827	76.2497	63.8003	89.4595	64.3725	86.1957	46.0459	81.7649	112.92	71.5918	108.78	100.981	59.3386	106.938	78.9608	77.2757	101.777	70.9951	51.4767	51.0155	97.1741	106.697	84.1748	118.24	91.5254	98.7502	88.4581	79.7388	55.845	125.704	104.97	92.1723	91.3182	91.94	62.1117
PDDC1	ENSBTAG00000010348	210.285	-0.347192	0.101334	-3.42622	0.00061204	0.047551	316.908	262.389	234.633	234.875	466.604	184.393	357.643	83.6455	152.499	127.601	302.412	200.474	140.376	125.58	172.821	172.774	197.73	283.039	302.942	103.462	242.955	169.766	162.074	162.539	88.7439	144.135	158.715	192.405	186.197	127.577	268.996	225.293	233.14	159.864	241.562	246.649	263.226	330.655	214.577	175.089	251.514	170.232
CIB2	ENSBTAG00000010981	79.4339	-0.502043	0.148503	-3.3807	0.000723012	0.047551	157.134	97.3024	59.1596	141.726	406.072	51.3169	221.016	33.7799	62.4998	62.2053	105.99	69.8902	41.8665	92.0918	52.0322	51.2152	42.6142	71.2879	93.5919	77.5966	44.0883	102.649	88.2174	56.2051	63.8956	38.6075	73.689	60.2479	71.1315	52.6093	93.6066	44.254	106.917	52.2222	69.1851	75.6234	61.2404	26.9922	78.1621	67.1679	65.5204	33.7397
Novel	ENSBTAG00000011161	209.257	-0.330253	0.0979705	-3.37094	0.000749113	0.047551	227.118	260.202	138.875	162.259	435.077	212.226	470.161	159.248	126.249	165.881	296.578	91.9608	155.152	203.718	135.655	204.861	182.389	217.56	193.587	185.623	181.981	187.532	248.24	179.249	227.184	234.219	153.046	182.687	173.645	117.056	365.558	197.635	190.818	204.626	242.734	219.89	364.219	230.184	184.345	173.58	189.164	202.438
HR	ENSBTAG00000012036	126.373	-0.367735	0.10753	-3.41985	0.000626557	0.047551	158.454	72.1568	130.352	102.163	264.829	177.435	99.7919	61.1256	72.4997	106.866	91.4043	73.5686	91.1212	59.9992	96.6312	70.9608	132.956	152.081	167.48	95.8547	132.265	96.7269	106.681	77.4719	117.142	151.856	119.036	85.5132	96.2367	159.143	245.348	239.374	152.209	85.2608	146.579	103.546	174.052	152.206	171.809	92.8276	101.451	136.492
PECAM1	ENSBTAG00000012066	1925.78	0.247132	0.0731871	3.37672	0.00073357	0.047551	1305.93	2126.44	1923.69	2093.34	906.725	2616.29	1673.02	2137.79	1796.24	2410.06	1692.92	2098.54	2090.86	3242.75	2023.68	1626.54	2219.92	1606.88	1617.66	2006.86	1597.5	2260.25	1549.62	2274.03	2527.43	2141.43	1995.27	1679.17	2908.02	1874.2	1381.44	1434.74	1901.5	2477.89	1671	1752.14	1324.73	1292.63	1774.87	2125.22	1820.83	1746.03
KLHDC3	ENSBTAG00000012746	3638.54	-0.251019	0.0743534	-3.37602	0.000735427	0.047551	5029.6	4067.02	2914.86	3912.24	5924.61	3747.87	5718.95	2885.77	3262.49	2738.63	4735.52	2955.62	2637.59	2035.79	2872.92	4647	2436.96	4343.81	4076.17	2428.32	4122.72	2755.73	3394.66	3651.81	2642.79	2751.43	2808.68	3729.54	3705.11	2759.36	4749.3	3894.86	3880.96	3121.61	3820.43	3290.2	4713.36	3566.72	3928.01	3633.1	3971.38	3249.74
EXOSC4	ENSBTAG00000014607	138.053	-0.338955	0.10037	-3.37705	0.000732677	0.047551	195.427	136.661	107.791	118.189	368.239	126.118	332.863	98.1226	97.4996	97.2955	184.753	106.674	103.435	89.3011	87.3397	169.072	127.843	135.711	131.029	114.113	116.318	116.467	142.926	123.803	129.566	138.987	119.036	87.4567	125.526	113.11	225.641	123.71	126.222	136.417	134.852	160.554	162.233	161.953	112.081	140.373	142.665	95.0845
HYPK	ENSBTAG00000017212	662.034	-0.271719	0.079946	-3.39878	0.000676865	0.047551	896.586	636.292	609.143	687.096	945.819	617.543	1192.81	358.711	544.998	539.113	834.307	435.894	512.249	464.645	524.038	718.246	650.577	660.073	629.529	521.875	640.687	556.673	765.918	647.878	685.103	584.26	592.346	464.492	619.263	449.809	1238.56	683.423	609.578	569.116	714.131	728.312	969.102	713.795	626.034	625.643	648.864	618.816
AIM1	ENSBTAG00000017527	166.296	0.400908	0.116741	3.43416	0.000594384	0.047551	113.559	229.59	173.969	158.252	21.4386	200.919	89.076	244.502	178.749	215.326	101.128	136.102	204.407	273.485	195.121	113.537	164.207	116.173	129.551	200.838	157.592	130.285	136.087	168.615	202.336	175.021	294.756	182.687	238.5	182.817	101.489	101.583	146.269	164.127	118.436	364.156	121.406	111.718	183.607	175.844	141.609	214.707
COMMD5	ENSBTAG00000018455	139.501	-0.34352	0.10156	-3.38242	0.000718506	0.047551	158.454	171.646	128.848	124.699	465.343	134.816	251.154	70.777	151.249	105.271	170.168	147.137	81.2703	82.3244	96.6312	137.602	124.433	125.15	139.403	80.6396	174.477	116.467	129.249	120.006	85.1941	100.38	121.87	122.439	96.2367	114.425	196.081	128.739	118.797	110.839	154.787	122.161	160.085	178.449	125.354	123.015	135.268	129.591
NDUFA11	ENSBTAG00000019025	1184.7	-0.332943	0.0986915	-3.37357	0.000741999	0.047551	1333.66	1356.77	1013.73	1047.17	3320.45	1116.8	2599.28	976.401	916.246	960.195	1470.25	967.427	898.898	860.918	761.9	1179.8	959.671	1217.17	1152.66	993.541	1035.61	941.607	1156.4	1037.52	938.91	756.707	773.735	958.136	1382.88	966.695	2059.35	1146.08	1271.13	1149.96	1203.12	1109.92	1625.56	1130.67	979.238	1098.08	1099.05	916.339
RTN3	ENSBTAG00000019204	273.836	0.220167	0.0645113	3.41284	0.000642902	0.047551	249.565	252.549	265.215	242.387	163.942	287.897	170.115	194.637	312.499	274.341	263.517	331.059	347.246	284.647	288.035	219.053	259.662	264.029	281.268	337.774	303.928	302.025	262.601	286.342	275.106	265.105	272.082	328.448	336.829	231.481	174.404	236.86	265.809	297.347	294.33	440.943	249.259	225.685	285.365	267.917	321.262	245.379
NDUFS7	ENSBTAG00000019419	2273.95	-0.40542	0.119616	-3.38935	0.00070058	0.047551	2462.64	3288.6	2159.32	2173.47	6415.17	1868.28	5072.64	1280.42	1789.99	1866.16	2347.34	1166.06	1512.12	1194.4	1427.17	2429.94	1804.57	2452.83	1865.43	1089.4	1795.42	2234.59	2370.93	1819.83	1238.86	1606.07	1470.95	1521.75	2901.75	1712.43	4398.52	2154.87	2208.14	2065.44	1634.64	1851.03	3404.75	3138.6	1862.62	2101.83	2683.17	1595.73
COX6A2	ENSBTAG00000019521	2345.51	-0.384939	0.114043	-3.3754	0.000737084	0.047551	2242.13	2890.65	1932.71	2223.55	6435.35	2388.41	5257.49	1891.68	1821.24	1789.6	2553.49	1925.66	1625.41	1865.56	1579.55	2448.46	1564.79	2017.18	1996.46	1790.81	1648.15	1490.38	2154.15	2044.65	2584.22	1678.14	1652.33	1539.24	3090.04	1938.65	4634.02	2236.84	1947.53	2541.84	2080.24	1710.25	3311.28	3014.13	1841.23	1618.07	2021.62	1781.3
ZC3H6	ENSBTAG00000020646	97.0462	0.439634	0.128039	3.43358	0.000595667	0.047551	88.4702	65.5971	54.6474	72.6158	32.7884	99.1547	19.4226	160.857	148.749	113.246	96.2662	172.886	108.36	143.719	113.356	110.452	112.501	83.4332	100.488	165.844	115.38	118.441	42.399	101.017	140.215	72.0673	87.86	221.557	150.631	119.686	94.5919	93.0341	70.5358	109.773	97.3282	70.9697	100.993	90.7239	62.6772	58.1116	86.6561	137.259
POLR2E	ENSBTAG00000020776	1319.99	-0.307561	0.0904398	-3.40072	0.00067208	0.047551	1583.22	1533.88	1144.09	1299.07	3264.97	1279.44	2814.27	963.532	959.996	1197.85	1656.95	926.964	950.616	1046.5	802.782	1476.6	1033.54	1471.17	1366.44	1005.71	1278.56	1020.57	1148.88	1287.4	1064.93	862.234	816.247	1053.37	1046.05	912.771	2034.71	1394.51	1462.69	1441.97	1359.08	1269.31	1736.22	1409.59	1283.78	1379.58	1206.84	1093.47
Novel	ENSBTAG00000023670	158.161	0.370602	0.109025	3.39923	0.000675756	0.047551	150.531	141.034	141.381	150.74	46.6604	133.076	54.919	249.328	216.249	263.176	161.416	132.423	248.736	332.088	230.428	145.624	106.82	134.127	122.655	200.838	105.999	203.324	162.074	136.715	257.357	290.843	187.057	180.744	251.052	117.056	106.416	148.352	108.402	151.338	166.513	162.881	157.936	145.458	127.566	100.375	146.893	129.591
ROMO1	ENSBTAG00000027361	825.37	-0.379819	0.111789	-3.39765	0.000679684	0.047551	1015.43	844.016	653.262	751.198	2238.44	741.921	2158.59	406.968	711.247	596.533	1051.15	621.655	480.233	562.318	570.496	812.038	628.417	815.85	729.032	485.359	770.138	550.751	960.133	754.212	628.307	555.948	498.818	724.919	914.249	514.255	1681.96	791.544	768.469	861.134	791.525	837.675	1172.16	849.506	839.874	753.186	788.359	676.327
KPTN	ENSBTAG00000030769	171.513	-0.299442	0.0881233	-3.39799	0.000678825	0.047551	237.681	184.765	161.937	142.227	311.49	153.951	390.461	114.208	129.999	130.791	247.958	117.71	140.376	143.719	118.931	163.518	154.547	223.897	174.869	118.677	165.097	136.207	160.706	134.437	154.414	175.021	133.207	165.196	159	98.6423	272.937	164.947	166.316	174.785	150.097	171.025	195.539	186.696	171.072	170.561	217.697	147.994
POLR2L	ENSBTAG00000031061	557.206	-0.338868	0.100092	-3.38557	0.000710298	0.047551	699.839	629.732	522.409	522.333	1364.5	422.712	1467.41	415.01	499.998	523.163	828.473	535.212	349.708	417.204	388.383	584.964	438.642	570.831	509.83	497.531	533.75	416.518	619.573	490.655	413.546	383.501	408.124	390.64	577.42	394.569	910.447	541.609	570.227	508.368	574.588	534.018	806.869	500.856	492.569	553.947	527.334	416.378
Novel	ENSBTAG00000031483	2379.36	-0.312597	0.0923256	-3.38581	0.000709684	0.047551	3087.21	2553.91	2201.94	1633.11	4355.81	2710.23	4427.01	2827.86	2012.49	1891.68	1810.58	1612.99	1704.21	2872.98	1553.53	1678.38	2401.74	3421.29	3000.36	2761.53	2483.01	1802.28	2167.82	1930.72	2362.36	1811.98	1825.22	1690.83	2311.77	1957.06	2642.66	2439.5	2718.97	2853.04	2198.68	2645.66	3174.83	2244.85	2650.87	2259.56	1356.91	2159.34
UBAC1	ENSBTAG00000039851	3978.11	-0.265748	0.0787023	-3.37662	0.000733828	0.047551	4336.36	4479.19	3735.58	4254.79	10218.6	3821.81	6878.27	3685.23	3449.99	3912.56	5288.81	3636.13	3009.46	3259.49	2486.39	3969.48	3889.82	4043.34	3729.88	4757.74	3394.8	2860.35	3933.54	4001.96	4151.44	3744.93	3126.11	3352.51	3811.81	3117.1	5450.86	3345.2	3598.81	3240.98	3680.88	3689.26	4410.38	4042.09	3472.31	3534.99	3776.94	3240.54
SBF2	ENSBTAG00000043981	435.705	0.289953	0.0844576	3.43312	0.000596688	0.047551	378.969	388.116	434.672	377.602	182.858	463.592	133.949	633.776	447.498	483.288	287.826	605.102	524.563	523.249	550.054	393.061	436.937	397.628	420.178	544.698	429.626	481.661	372.017	450.4	587.484	507.045	495.984	491.701	560.684	480.059	213.817	374.651	478.901	576.576	397.521	499.114	369.591	385.389	395.972	462.628	432.224	405.643
LRRC41	ENSBTAG00000045664	431.637	-0.237329	0.0697325	-3.40342	0.000665471	0.047551	472.721	522.59	537.45	437.698	810.882	399.228	805.702	320.105	417.498	342.927	519.254	454.286	305.379	283.252	367.942	404.785	469.892	423.503	433.971	321.037	461.52	369.142	434.248	379.764	312.378	422.109	459.139	450.888	318	347.221	475.916	429.465	431.382	361.293	386.968	362.992	427.608	458.868	427.679	397.725	391.009	501.494
Novel	ENSBTAG00000046319	907.247	-0.370832	0.108672	-3.41239	0.000643952	0.047551	875.459	1030.97	685.348	806.787	2722.7	876.736	2076.88	500.265	727.497	893.205	1064.76	616.137	541.802	838.593	529.613	936.065	669.327	908.789	788.142	575.128	843.306	728.413	995.694	877.256	557.312	617.72	561.17	633.575	1138.1	658.931	1647.48	1032.93	835.293	992.223	922.859	786.483	1379.52	1047.45	760.237	831.675	840.141	769.111
WRAP53	ENSBTAG00000001071	175.453	-0.236115	0.0702586	-3.36066	0.000777565	0.0475829	217.874	192.418	211.069	184.795	312.751	153.081	311.431	115.817	142.499	146.741	192.532	154.494	120.674	135.347	133.797	199.307	161.934	175.843	168.958	136.935	169.787	211.22	175.067	152.665	138.44	138.987	155.881	147.705	148.539	144.675	253.23	182.548	176.711	163.061	147.751	148.92	224.548	162.703	188.031	185.655	201.845	162.564
BRD9	ENSBTAG00000006971	497.628	-0.262244	0.0779921	-3.36245	0.000772545	0.0475829	611.369	547.736	479.293	499.797	1092.11	507.951	876.695	291.151	466.248	433.842	595.1	399.11	391.575	297.205	395.816	499.194	469.324	484.23	515.741	357.553	538.44	473.765	473.228	505.846	315.928	406.666	422.295	507.249	384.947	353.797	636.525	505.401	535.33	366.621	515.957	509.585	572.651	521.1	504.367	462.628	525.22	583.543
DUSP23	ENSBTAG00000004776	86.9272	-0.313554	0.0940032	-3.33557	0.00085124	0.0483258	104.316	79.8098	69.1866	73.1166	162.681	99.1547	221.685	45.0399	71.2497	78.1554	136.134	79.0862	73.8821	71.1618	52.0322	88.2382	65.3418	88.1858	91.129	82.1611	79.7341	53.2985	82.0627	77.4719	70.9951	48.9028	70.8548	87.4567	71.1315	80.2291	122.181	100.577	103.205	78.8662	103.191	94.2384	122.481	94.4728	80.3742	79.9977	80.3154	62.8785
Novel	ENSBTAG00000005239	321.447	-0.353379	0.105611	-3.34603	0.000819765	0.0483258	397.456	396.863	288.779	313.5	789.443	279.199	703.232	167.291	259.999	250.416	419.098	240.937	219.183	195.346	237.861	370.847	256.253	351.159	313.287	208.446	293.609	244.778	353.553	304.571	218.31	149.282	266.414	206.009	311.723	213.067	578.39	316.316	311.843	365.556	343.58	295.513	413.641	341.152	313.386	292.822	314.921	264.55
AIMP2	ENSBTAG00000007367	719.272	-0.329045	0.0982643	-3.34857	0.000812307	0.0483258	705.121	888.841	923.491	880.404	1742.83	767.144	2064.15	532.436	603.748	641.193	892.65	496.588	527.025	493.947	458.998	667.031	652.281	812.154	622.632	503.617	696.032	570.492	821.311	708.64	683.328	594.556	629.191	483.927	543.947	508.995	963.655	666.828	627.398	789.728	664.881	707.37	718.769	707.047	688.711	610.549	623.501	656.39
PRDX5	ENSBTAG00000008648	743.38	-0.328566	0.0982792	-3.34319	0.000828205	0.0483258	887.343	895.401	621.677	690.602	1532.23	693.213	1849.16	489.005	517.498	516.783	977.248	616.137	495.01	459.063	542.621	850.912	591.485	792.616	735.928	447.322	739.182	606.024	711.21	667.626	440.17	422.109	546.999	627.745	600.434	477.429	1187.33	778.972	746.937	838.753	791.525	712.023	1132.41	786.524	817.015	700.358	750.315	674.027
TMEM179B	ENSBTAG00000009486	95.996	-0.26379	0.0789487	-3.34128	0.000833922	0.0483258	125.443	132.288	110.799	103.665	103.41	116.55	214.988	56.2999	121.25	63.8003	116.686	104.835	93.5839	72.5571	83.6231	99.9621	107.388	89.2419	93.0993	79.1181	112.566	88.8309	102.578	71.3957	70.9951	54.0505	90.6942	83.5697	79.4999	89.4357	126.123	96.0514	83.158	87.3923	91.4651	67.4793	104.216	107.219	95.1218	79.9977	80.3154	111.954
RFNG	ENSBTAG00000011575	978.043	-0.256703	0.0766862	-3.34744	0.000815607	0.0483258	1309.89	1014.57	982.149	1008.11	2261.14	828.029	1576.58	831.63	783.747	886.825	1183.39	875.466	780.687	710.223	821.365	1150.18	831.261	1161.73	1017.69	745.536	944.615	742.231	966.972	1051.95	855.491	687.214	816.247	734.636	813.828	706.279	1224.77	1000.74	1088.48	880.318	1117.52	940.057	1181.83	1031.7	1041.92	964.501	1024.02	906.37
MRPS25	ENSBTAG00000013723	534.682	-0.301254	0.0901688	-3.341	0.000834771	0.0483258	533.462	693.143	461.745	507.309	944.558	616.673	1208.22	376.405	438.748	467.338	689.422	364.165	413.74	393.483	356.792	589.283	356.255	589.313	551.7	384.94	432.44	461.921	547.084	494.453	479.217	478.733	320.264	476.153	546.039	418.244	850.342	503.39	534.587	612.812	571.07	477.009	668.272	576.584	482.245	446.78	528.391	450.118
PICK1	ENSBTAG00000015268	169.647	-0.313894	0.0937852	-3.34695	0.000817064	0.0483258	257.488	186.952	171.462	150.74	471.648	144.383	186.859	75.6027	162.499	183.426	235.317	176.565	78.8075	93.4871	137.514	166.604	190.343	186.933	188.169	112.591	182.919	187.532	145.661	157.982	76.3197	113.249	155.881	204.066	133.895	139.415	189.184	164.947	192.303	125.76	166.513	178.006	183.721	169.451	181.395	151.694	180.71	153.362
Novel	ENSBTAG00000017496	669.971	-0.526324	0.15776	-3.33624	0.000849203	0.0483258	883.382	922.733	533.439	678.082	1824.8	724.525	1715.88	234.851	99.9996	191.401	888.761	115.871	261.05	121.394	336.351	794.144	496.597	646.344	777.305	292.128	628.492	400.726	908.16	702.564	283.98	522.488	286.253	332.335	138.079	430.081	1513.47	766.4	691.251	780.136	707.095	679.447	1120.59	822.513	639.307	752.432	778.848	611.915
RING1	ENSBTAG00000018884	686.478	-0.220974	0.0662178	-3.33708	0.00084665	0.0483258	855.652	613.333	677.327	675.077	1314.06	599.277	1240.37	648.253	747.497	650.764	990.861	636.368	559.041	605.573	548.196	686.777	656.827	706.014	696.521	616.208	688.528	574.44	698.9	581.039	628.307	499.324	657.533	689.936	688.302	590.539	1008.98	710.076	710.556	487.052	660.19	677.12	756.373	719.793	699.035	629.416	640.41	671.726
DALRD3	ENSBTAG00000018913	113.456	-0.25251	0.075626	-3.33894	0.000841002	0.0483258	132.045	132.288	117.316	109.675	201.775	101.764	165.427	67.5598	97.4996	98.8905	149.747	152.655	76.3448	89.3011	102.206	102.43	131.82	111.948	113.295	97.3762	133.203	92.7789	124.462	102.536	111.817	90.0842	113.368	83.5697	69.0394	92.0662	156.668	108.624	115.827	94.8526	91.4651	161.718	133.225	154.456	126.829	100.375	133.154	98.1518
ACOT7	ENSBTAG00000021202	145.409	-0.288839	0.0861863	-3.35134	0.000804218	0.0483258	159.775	135.567	158.929	130.708	247.174	151.341	282.632	136.728	123.75	129.196	138.079	95.6392	93.5839	129.766	85.4814	124.027	111.933	213.336	149.747	118.677	140.707	110.545	187.376	108.613	143.765	113.249	164.383	83.5697	94.1446	135.469	152.727	202.663	164.831	137.483	173.549	146.593	183.721	143.209	143.051	159.995	101.451	152.595
Novel	ENSBTAG00000010971	279.07	0.249474	0.0748854	3.33141	0.000864071	0.0487605	240.322	249.269	295.798	321.513	259.785	240.929	101.131	508.307	314.999	311.027	237.262	308.988	384.187	394.878	299.185	324.568	284.663	226.009	265.998	313.429	246.707	302.025	331.67	219.504	346.101	355.189	294.756	307.07	299.171	323.547	169.477	228.814	317.783	280.295	317.782	230.361	248.185	228.684	250.709	262.634	191.277	246.913
NOL3	ENSBTAG00000003519	1381.28	-0.329844	0.0991457	-3.32686	0.000878306	0.0489772	1955.59	1550.28	1282.46	1124.79	3012.75	961.105	3570.41	1006.96	1446.24	1173.93	2162.59	1561.49	985.094	1128.82	884.547	1398.85	1230.7	1562.53	1199.45	1618.88	1185.69	1190.33	1336.25	1333.73	1245.96	720.673	1122.34	1368.21	1200.87	1016.67	2371.7	1032.93	1326.82	1220.3	1232.43	1334.46	1968.29	1336.87	1367.84	1261.85	1479.49	963.881
TMED10	ENSBTAG00000005694	814.521	0.218252	0.065596	3.32721	0.000877193	0.0489772	627.214	772.953	929.507	813.798	524.614	846.294	488.244	1151.73	906.246	853.33	569.818	1031.8	1063.9	957.196	819.507	738.609	765.919	790.504	734.45	1014.84	758.881	801.452	1010.05	829.405	1231.76	1111.9	1082.66	767.675	1133.92	925.923	539.962	813.671	687.539	889.91	783.316	763.215	627.445	621.571	718.206	719.98	760.883	740.739
LIN7B	ENSBTAG00000023415	114.769	-0.328484	0.0988242	-3.32392	0.000887618	0.0492054	138.647	130.101	90.2434	93.6494	253.479	94.8058	289.33	90.0798	88.7496	87.7255	200.312	117.71	98.5094	93.4871	63.1819	154.263	101.706	134.127	153.688	98.8977	129.451	98.701	92.3205	94.1815	76.3197	64.3458	102.031	116.609	115.066	60.5006	200.023	119.687	143.299	110.839	127.817	103.546	119.258	125.214	103.97	91.3182	101.451	101.219
TRIP10	ENSBTAG00000013834	761.812	-0.230503	0.0695435	-3.31451	0.000918046	0.0505945	800.193	732.501	640.728	709.632	1317.84	636.678	1399.1	572.65	819.997	638.003	891.678	851.557	588.594	577.666	756.325	707.14	739.214	701.79	661.547	683.155	743.872	623.79	720.1	690.412	614.108	671.771	756.729	687.992	734.328	701.018	1137.07	744.775	599.926	603.22	743.447	802.771	848.77	935.731	729.267	696.584	739.747	1013.72
CHCHD5	ENSBTAG00000011633	172.06	-0.371561	0.112219	-3.31104	0.00092949	0.050633	225.797	167.273	136.368	152.744	249.696	113.941	421.939	56.2999	121.25	84.5355	221.704	141.62	132.988	87.9058	159.813	169.689	152.275	183.236	189.647	114.113	166.035	142.129	154.551	189.882	85.1941	97.8057	119.036	104.948	159	135.469	379.353	197.635	184.136	202.494	159.478	158.227	287.937	210.689	175.496	169.052	218.754	154.896
ZNF274	ENSBTAG00000013353	77.881	-0.296977	0.0896612	-3.31221	0.000925624	0.050633	76.5862	109.329	80.7177	75.1198	163.942	65.2334	123.233	57.9084	61.2498	44.6602	93.3491	90.1215	56.6429	47.4412	52.0322	60.4709	57.9553	66.5354	102.951	62.3816	86.3005	67.1167	50.6053	82.0291	69.2202	30.886	65.1864	66.0784	46.0263	59.1854	124.152	70.4042	93.5528	84.195	72.703	65.1525	100.993	92.2235	84.7985	80.7524	76.0883	108.12
POLR2J	ENSBTAG00000005446	365.376	-0.254868	0.0773453	-3.29519	0.000983537	0.0506952	448.953	430.754	267.722	312.999	672.162	323.558	738.058	341.016	353.749	362.067	473.552	336.576	275.826	337.67	267.594	394.912	289.776	372.809	352.201	321.037	313.308	305.973	388.43	309.128	340.776	234.219	274.917	336.222	359.842	351.167	585.288	367.107	363.816	370.885	364.688	342.05	504.965	362.896	332.558	331.311	347.681	297.523
SMIM11A	ENSBTAG00000011528	660.371	-0.384288	0.116176	-3.3078	0.000940316	0.0506952	800.193	753.274	596.108	699.115	775.571	696.692	1961.68	534.045	404.998	451.387	1052.12	406.467	423.59	408.832	388.383	731.204	562.507	724.496	969.415	258.655	613.484	481.661	746.77	682.816	509.39	447.847	348.606	369.261	403.776	443.233	1174.52	606.984	748.422	558.458	708.268	608.478	942.242	833.01	589.903	693.565	621.387	595.045
RPL7A	ENSBTAG00000011559	3398.34	-0.327728	0.0991795	-3.30439	0.000951828	0.0506952	3896.65	4157.76	3007.11	2865.07	7587.99	3506.95	8094.53	2203.74	2418.74	2094.25	4389.35	1789.56	2709.01	2606.48	2508.69	3300.6	3416.52	3835.82	2859.48	2749.35	2975.49	2528.72	4051.16	3411.04	2944.52	2512.06	3174.3	2452.67	2115.12	2325.33	5950.42	3115.89	2949.88	4243.86	3023.04	3849.81	4258.89	3955.86	3517.29	2793.88	3438.77	2670.8
CTCF	ENSBTAG00000013757	1035.47	0.179641	0.0543858	3.30308	0.000956276	0.0506952	901.868	1234.32	1166.65	1185.89	558.664	1113.32	898.797	1560.31	1130	1307.91	1073.51	1092.49	1209.2	1498.58	1124.27	947.172	932.398	1045.56	1025.57	1159.38	1130.35	1048.2	820.627	1022.33	1217.57	1057.85	1000.47	1100.01	1110.91	1024.57	892.711	1037.46	940.725	977.302	1153.87	857.453	1006.71	940.979	920.248	869.409	919.4	933.975
IRAK1	ENSBTAG00000016085	666.769	-0.276835	0.0839274	-3.29851	0.000971998	0.0506952	891.304	586.001	638.221	679.584	2254.83	528.825	906.164	508.307	593.748	681.069	948.076	527.855	549.19	593.015	492.447	779.334	653.418	737.698	790.605	649.682	620.988	531.011	694.113	699.526	633.631	537.931	674.538	575.271	604.618	460.331	761.662	637.661	697.191	528.617	703.577	650.361	602.734	672.557	648.893	591.681	623.501	608.081
H2AFY	ENSBTAG00000016105	670.991	-0.150937	0.0457949	-3.29594	0.000980924	0.0506952	731.53	678.93	598.615	617.485	930.686	734.963	946.349	628.95	647.497	663.524	726.372	538.89	664.939	602.782	587.22	646.669	533.53	641.591	640.366	572.085	649.13	637.608	697.533	687.373	772.072	609.999	561.17	579.157	617.17	622.104	891.726	646.21	663.779	665.034	675.434	625.929	773.563	679.305	643.731	613.568	668.943	737.672
RHBDD3	ENSBTAG00000017750	136.094	-0.261917	0.0793862	-3.29928	0.000969335	0.0506952	191.465	145.407	119.823	147.736	264.829	115.681	221.016	61.1256	166.249	119.626	179.891	125.067	110.823	78.1385	107.781	158.582	127.274	161.058	175.362	106.505	139.769	132.259	155.235	139.753	108.268	105.527	102.031	134.1	135.987	106.534	165.536	122.202	143.299	101.247	138.37	124.488	170.828	146.958	141.577	126.789	145.836	115.788
C20orf27	ENSBTAG00000018735	486.447	-0.244042	0.0740658	-3.29494	0.000984424	0.0506952	602.126	565.229	481.298	483.271	939.513	432.28	943	482.57	433.748	489.668	581.487	308.988	384.187	467.435	408.824	538.068	419.324	527.53	484.215	415.37	401.485	386.908	518.363	442.805	518.264	329.451	396.787	365.375	439.342	410.352	677.909	505.401	520.48	493.447	466.706	474.682	569.428	466.366	557.458	458.1	459.7	416.378
DNPEP	ENSBTAG00000021514	636.629	-0.289305	0.0876362	-3.30121	0.000962701	0.0506952	863.575	794.819	536.948	556.388	1500.7	634.938	1526.35	405.359	631.247	518.378	849.865	540.729	426.053	460.459	503.597	670.734	578.417	682.252	718.687	572.085	736.368	499.427	573.071	483.82	454.369	476.159	464.808	736.579	698.762	506.364	915.374	526.523	613.291	614.944	657.845	601.497	613.478	601.327	522.801	603.757	642.523	585.843
CD81	ENSBTAG00000047495	1976.13	-0.33921	0.102598	-3.30621	0.000945661	0.0506952	3309.05	2579.06	1775.79	1515.42	5039.32	1778.7	3948.14	1021.44	2119.99	1403.61	2130.5	1373.89	1292.94	901.383	1334.25	1577.8	2213.1	1851.37	1204.87	1109.18	2379.83	1758.85	1827.26	1708.18	1221.12	1811.98	1898.91	1628.64	1809.67	1296.82	2297.8	1992.44	1901.5	1867.21	1709.69	2538.62	1836.14	2174.37	2621.38	1692.78	2175.91	2260.56
FLCN	ENSBTAG00000008010	381.458	-0.250562	0.0761379	-3.29089	0.000998697	0.0511506	474.042	405.609	431.664	366.585	740.261	320.948	324.826	202.68	294.999	331.762	386.037	375.2	320.156	205.113	299.185	394.295	457.392	500.071	424.612	314.951	485.909	349.401	473.228	391.917	248.483	396.37	348.606	287.635	253.144	345.906	444.385	378.171	415.048	292.018	412.765	422.328	368.517	388.388	441.69	393.951	430.11	473.122
GPM6B	ENSBTAG00000009260	250.979	0.337811	0.102992	3.27999	0.00103811	0.0520661	146.57	267.855	219.592	207.832	108.454	301.813	105.15	352.276	294.999	275.936	185.726	259.329	280.752	392.088	209.987	134.517	223.298	164.754	175.854	301.257	236.388	203.324	294.058	296.216	449.044	280.548	300.424	233.218	334.737	218.328	135.976	227.305	182.651	420.975	225.145	373.463	238.515	158.205	233.012	286.03	333.943	246.146
NEDD4	ENSBTAG00000013793	447.651	0.428944	0.130693	3.28207	0.00103049	0.0520661	423.865	372.81	295.798	508.311	75.6655	570.575	89.076	609.647	649.997	475.313	380.203	901.215	625.535	795.338	695.001	389.976	389.778	511.689	590.122	696.848	506.546	440.206	233.879	468.629	411.772	486.455	359.942	831.81	665.289	489.266	141.888	475.731	556.862	454.014	454.98	349.031	429.757	313.41	414.407	580.361	398.407	377.271
CTDSPL2	ENSBTAG00000015385	141.907	0.365551	0.111454	3.27984	0.00103867	0.0520661	96.3929	101.676	141.883	114.182	21.4386	154.821	36.1662	291.151	144.999	153.121	83.6252	191.278	219.183	206.509	165.388	130.198	126.706	120.397	132.014	193.231	135.079	155.948	151.132	150.387	209.436	221.35	155.881	163.252	192.473	217.013	59.12	135.277	120.282	180.113	134.852	123.324	107.439	123.714	139.364	128.298	125.757	117.322
ZNF576	ENSBTAG00000030933	156.652	-0.302616	0.0921829	-3.28278	0.0010279	0.0520661	245.604	141.034	153.915	158.252	414.899	110.462	317.459	117.425	157.499	151.526	175.03	128.745	120.674	136.742	150.522	159.816	138.07	139.407	144.821	126.285	128.513	134.233	125.146	131.398	110.042	167.299	121.87	145.761	92.0525	168.35	241.406	141.311	138.844	114.036	154.787	127.978	164.382	203.941	128.304	147.166	152.177	127.291
PSMB10	ENSBTAG00000018040	290.917	-0.350642	0.107018	-3.27648	0.00105109	0.0524098	444.992	424.195	330.391	254.907	662.073	250.496	748.104	176.942	219.999	191.401	328.667	217.027	261.05	191.16	211.845	323.334	347.164	379.674	259.102	144.543	425.874	213.194	326.199	266.595	161.514	198.185	235.238	274.031	200.842	231.481	466.062	246.415	260.611	258.98	310.747	375.79	349.178	260.925	230.799	246.031	264.195	292.155
TMA16	ENSBTAG00000012658	160.703	-0.243751	0.0744416	-3.2744	0.00105887	0.0525201	204.67	132.288	146.896	137.72	127.37	143.513	300.715	189.811	148.749	180.236	212.953	152.655	96.0467	198.137	154.238	186.349	184.661	189.045	207.873	187.145	186.672	177.662	166.861	152.665	170.388	126.118	130.373	130.213	131.802	142.045	254.216	200.652	139.587	117.234	127.817	132.632	141.82	194.944	141.577	127.544	153.233	149.528
TMCC1	ENSBTAG00000006614	2054.74	-0.235901	0.0721437	-3.26988	0.00107595	0.0527705	2353.04	2172.36	2046.02	2137.41	5098.59	2159.66	1768.79	1957.63	1866.24	1762.48	1964.22	2247.52	1751	1885.09	1704.05	1780.19	1401.72	2589.6	2568.36	2155.97	2175.33	1648.31	1832.05	2150.23	1874.27	1773.37	1893.24	2063.98	1713.43	1976.79	1948.99	2342.45	1704	1925.83	1914.9	1661.39	2201.43	2232.86	1855.24	2233.9	1999.43	2792.72
LPIN1	ENSBTAG00000007689	1838.05	-0.372096	0.114121	-3.26054	0.001112	0.0527705	1725.83	1824.69	2107.68	2317.2	4943.48	1181.16	1036.09	1513.66	1531.24	1205.83	1443.99	1261.7	1810.11	1103.71	1272.93	1653.08	1465.93	2002.4	1357.58	1322.19	2059.02	2114.17	3059.57	2111.49	3084.74	2228.94	3038.25	1220.51	1912.18	1223.17	1136.09	1353.77	970.425	1308.75	1608.85	1963.88	1156.05	2362.57	1308.85	1326	1688.74	3715.96
ATP5SL	ENSBTAG00000009449	291.877	-0.295334	0.0904359	-3.26568	0.00109203	0.0527705	343.317	359.691	275.242	317.506	786.921	328.776	401.177	188.202	263.749	279.127	308.246	277.721	214.258	167.44	187.688	310.376	237.503	332.677	332.498	182.58	272.034	238.856	268.071	247.606	193.462	172.447	192.725	270.144	259.421	217.013	341.91	311.287	325.95	249.388	291.985	259.446	313.723	350.899	263.981	280.747	354.022	244.613
UROD	ENSBTAG00000012644	550.386	-0.27648	0.084829	-3.25926	0.00111703	0.0527705	827.923	571.788	480.797	547.373	1128.68	599.277	967.781	313.671	433.748	411.512	701.09	421.18	408.814	280.461	486.873	557.196	501.711	668.522	536.429	398.634	696.032	455.998	436.984	487.617	394.023	481.307	359.942	460.605	604.618	487.951	749.838	655.764	565.772	552.064	530.028	466.538	687.611	647.814	497.73	463.383	566.435	449.351
PQLC2	ENSBTAG00000013650	86.9972	-0.333203	0.102192	-3.26054	0.001112	0.0527705	118.841	91.836	86.7339	97.155	290.051	83.4987	149.353	46.6485	94.9996	62.2053	97.2386	90.1215	76.3448	66.9758	52.0322	81.4506	80.1147	78.6807	99.503	47.1666	99.4331	61.1946	67.7017	78.991	46.1468	51.4767	76.5232	87.4567	54.3947	103.903	107.401	97.0572	120.282	52.2222	103.191	87.2578	104.216	93.723	93.647	108.676	97.2239	78.9815
FOXN2	ENSBTAG00000015151	158.503	0.403033	0.123333	3.26786	0.00108365	0.0527705	113.559	107.142	131.856	193.809	26.4829	209.617	23.4411	249.328	181.249	200.971	110.852	209.671	182.242	184.184	239.72	128.346	112.501	125.678	181.765	226.704	122.884	185.558	138.139	168.615	182.812	321.729	201.228	206.009	257.329	182.817	60.1053	120.19	196.015	183.311	161.823	134.959	132.15	131.212	137.89	202.258	134.211	110.421
RSAD2	ENSBTAG00000016061	108.312	0.495668	0.151587	3.26986	0.001076	0.0527705	47.5362	122.448	125.338	98.6574	64.3157	146.123	32.1477	136.728	120	124.411	52.5089	176.565	105.898	233.02	143.088	58.6198	119.888	57.5584	54.1848	153.672	59.0971	136.207	39.6636	84.3077	92.2936	455.569	158.715	73.8523	100.421	92.0662	76.8559	67.8897	103.948	84.195	72.703	55.845	88.1002	97.472	348.043	159.241	49.6687	79.7483
SIVA1	ENSBTAG00000017622	74.8788	-0.357323	0.109713	-3.25688	0.00112644	0.0527705	88.4702	85.2763	47.1271	45.5727	150.07	66.9729	166.766	11.26	66.2497	36.6852	90.4319	66.2117	41.8665	53.0225	83.6231	78.3654	54.5462	71.2879	82.2624	42.6021	73.1678	53.2985	82.0627	69.8766	35.4975	41.1813	59.518	54.4175	58.5789	78.9139	126.123	82.9763	74.2483	101.247	78.5661	95.4018	112.811	93.723	100.283	55.0928	84.5425	63.6453
MAGI3	ENSBTAG00000019611	207.861	0.230591	0.0708267	3.2557	0.00113112	0.0527705	154.493	162.9	223.603	215.343	66.8379	233.101	114.526	262.197	196.249	244.036	207.118	209.671	283.215	290.229	236.003	187.583	214.775	211.223	231.024	235.833	204.495	252.674	188.06	217.985	207.661	247.088	192.725	211.839	230.131	240.687	195.096	206.184	203.44	239.796	234.526	222.216	195.539	181.448	207.203	212.069	188.107	217.774
MRPL40	ENSBTAG00000019891	769.374	-0.33405	0.102459	-3.26032	0.00111287	0.0527705	846.409	920.546	642.734	653.042	1872.72	689.734	1994.5	559.782	588.748	609.293	984.055	481.874	536.876	668.363	548.196	727.502	659.099	844.366	739.869	602.515	662.262	572.466	811.737	762.567	747.223	540.505	385.45	528.627	713.407	589.224	1410.01	770.423	682.341	900.567	736.411	760.888	1123.81	877.997	819.965	699.603	681.624	554.404
Novel	ENSBTAG00000037937	149.183	0.573096	0.175988	3.25645	0.00112816	0.0527705	141.288	79.8098	291.787	83.6334	27.744	169.607	18.0831	176.942	381.248	212.136	57.3708	632.69	270.901	154.882	157.955	72.8119	197.73	115.117	130.536	232.79	40.3361	179.636	49.9215	73.6743	145.54	151.856	79.3574	343.996	150.631	157.828	50.252	41.7396	115.085	100.181	171.204	130.305	117.109	190.445	140.839	227.163	53.8959	112.721
Novel	ENSBTAG00000040411	112.5	0.350401	0.107402	3.26252	0.00110427	0.0527705	69.9839	100.582	98.7664	109.174	2.52218	121.769	44.8729	201.071	136.249	154.716	91.4043	130.584	174.854	191.16	118.931	98.111	106.251	75.5124	112.31	133.892	105.999	100.675	101.894	133.677	141.99	131.266	130.373	101.061	127.618	149.936	69.9586	106.612	118.055	102.313	116.09	146.593	85.9514	100.471	108.395	123.015	91.94	99.6854
ANAPC11	ENSBTAG00000001937	393.002	-0.31475	0.0970437	-3.24338	0.00118121	0.0531635	464.799	452.62	333.399	396.132	882.764	313.12	987.873	215.548	344.999	352.497	518.282	296.114	280.752	313.949	241.578	420.211	309.663	445.153	381.756	287.564	418.37	313.869	457.499	345.586	315.928	332.025	266.414	303.183	424.697	252.524	636.525	352.524	379.409	387.937	413.938	426.981	479.179	387.639	370.164	331.311	387.839	282.186
Novel	ENSBTAG00000002219	218.647	-0.254295	0.0782757	-3.24871	0.0011593	0.0531635	227.118	200.071	225.609	237.379	564.969	236.58	343.579	162.465	191.249	181.831	257.682	143.459	184.705	170.23	157.955	239.415	186.366	227.593	214.769	171.93	239.202	193.454	235.93	209.63	246.708	223.924	170.052	172.97	175.737	184.132	290.673	240.38	196.758	207.823	233.353	232.687	230.994	254.927	188.769	206.787	237.776	192.469
KIF3B	ENSBTAG00000003215	180.425	0.196871	0.0605371	3.25208	0.00114565	0.0531635	171.659	196.791	193.021	179.787	95.843	191.351	121.893	183.377	182.499	178.641	168.223	167.369	179.78	188.37	219.278	180.796	195.457	158.418	161.569	208.446	181.043	191.48	163.441	176.97	168.613	159.578	181.388	207.953	171.552	228.85	147.8	165.953	155.179	177.982	167.686	226.87	154.713	155.205	181.395	199.24	165.915	233.877
ANKS3	ENSBTAG00000006593	153.961	-0.287178	0.0885343	-3.24369	0.00117991	0.0531635	204.67	160.713	164.444	170.272	315.273	153.081	243.787	69.1684	157.499	105.271	232.4	104.835	132.988	100.464	89.198	172.157	176.707	184.292	183.243	127.806	166.035	110.545	112.152	151.906	118.917	110.675	150.212	108.835	92.0525	96.0119	259.142	167.461	187.848	100.181	138.37	187.313	160.085	186.696	174.021	162.26	128.927	155.663
Novel	ENSBTAG00000007106	947.203	-0.3247	0.100101	-3.24371	0.00117984	0.0531635	982.416	1194.96	822.218	995.087	2563.8	1088.09	1932.21	604.821	674.997	620.458	982.11	763.274	837.33	514.877	739.6	1198.31	678.986	888.722	1045.77	651.203	830.173	836.984	931.411	766.364	592.809	743.838	768.066	783.223	899.604	657.616	1473.07	899.162	1019.43	979.434	974.455	857.453	1149.6	1012.96	674.701	1021.1	1147.66	867.263
GNG5	ENSBTAG00000008122	333.261	-0.306792	0.0944819	-3.2471	0.00116589	0.0531635	295.781	411.075	273.237	332.53	489.304	373.135	664.386	250.937	148.749	234.466	360.755	160.012	187.168	186.974	247.153	318.398	302.845	328.452	351.216	248.005	242.016	244.778	384.327	319.762	271.556	298.565	223.901	250.709	194.566	335.384	622.73	346.489	395.743	385.805	356.479	335.07	513.56	373.393	376.8	317.727	309.637	304.424
ADAM15	ENSBTAG00000010663	761.407	-0.301281	0.0927931	-3.24681	0.00116707	0.0531635	763.221	639.572	1012.73	723.154	1827.32	506.211	1135.89	474.528	563.748	590.153	649.554	654.761	571.355	643.247	522.18	750.95	825.011	783.639	713.269	578.171	966.19	797.504	913.631	718.514	541.338	733.543	889.936	594.705	453.986	651.04	675.938	807.636	642.99	640.522	939.276	1066.87	700.504	850.255	841.349	799.977	630.899	796.716
ADGRL2	ENSBTAG00000012305	443.401	0.314202	0.096913	3.2421	0.00118652	0.0531635	286.538	396.863	422.139	439.201	52.9659	527.086	238.429	609.647	569.998	591.748	337.418	434.055	559.041	606.968	559.346	431.935	484.665	366.473	477.811	578.171	508.422	525.089	353.553	429.893	589.259	548.227	481.813	425.622	598.341	470.853	261.113	418.402	478.901	508.368	388.14	382.771	330.913	297.664	421.043	498.099	461.813	419.445
GPAA1	ENSBTAG00000014610	1027.45	-0.261106	0.0805586	-3.24119	0.00119031	0.0531635	1353.46	1142.48	978.138	1011.61	2360.76	845.424	1959	649.861	874.997	827.809	1237.85	833.164	763.448	721.385	845.523	1164.37	961.944	1174.4	1128.03	862.692	1018.72	846.854	981.333	1039.79	915.837	790.167	864.429	1053.37	905.881	715.486	1409.03	906.202	1118.18	947.461	1104.62	1212.3	1188.28	1044.45	1018.32	935.068	1021.91	883.366
FDPS	ENSBTAG00000003948	591.192	-0.235168	0.0728351	-3.22878	0.00124321	0.0532546	724.928	686.583	549.983	607.469	986.174	537.523	1060.88	432.705	442.498	529.543	756.516	308.988	359.559	475.807	462.715	655.307	557.394	691.757	664.01	378.854	519.679	572.466	653.082	598.509	465.018	501.898	467.642	550.005	387.039	485.32	783.339	655.262	613.291	539.275	623.839	629.419	711.248	710.046	589.165	590.172	634.069	556.705
DRAP1	ENSBTAG00000006199	1737.59	-0.268503	0.0829106	-3.23846	0.00120178	0.0532546	2176.1	1890.29	1326.08	1416.26	3335.59	1502.98	4157.1	1484.71	1697.49	1803.95	2077.02	1649.78	1317.56	2000.9	1280.36	1672.21	1538.66	1714.08	1680.71	1856.23	1359.23	1482.49	1907.27	1603.36	2057.08	1297.21	1238.54	1463.44	1688.33	1425.71	2843.67	1542.35	1708.45	1561.34	1761.29	1725.38	2179.94	1580.55	1700.39	1519.2	1807.1	1234.57
SEC23IP	ENSBTAG00000007441	686.378	0.210639	0.0651806	3.23162	0.00123091	0.0532546	669.469	690.956	697.381	800.777	368.239	735.832	338.891	1064.87	728.747	757.629	570.791	844.2	857.032	749.292	602.087	762.674	673.304	688.588	761.542	810.961	723.235	748.153	564.181	693.45	862.59	960.04	722.719	932.871	753.157	823.335	548.83	718.625	593.986	641.588	639.083	641.054	523.229	632.818	544.923	647.529	619.274	621.117
MOB2	ENSBTAG00000011249	315.077	-0.342448	0.106027	-3.22983	0.00123865	0.0532546	431.787	381.557	327.383	329.025	822.232	281.808	848.566	202.68	243.749	285.507	420.071	242.776	152.69	270.694	204.412	309.142	301.14	378.09	271.909	211.489	287.043	199.376	347.399	316.723	294.63	231.645	212.564	322.618	240.592	172.295	481.828	272.565	328.177	249.388	295.502	233.851	405.046	336.653	277.254	302.633	310.694	297.523
TIMM13	ENSBTAG00000013623	332.265	-0.25786	0.0798092	-3.23096	0.00123374	0.0532546	422.544	333.452	250.676	288.46	760.438	352.26	576.65	215.548	291.249	326.977	397.706	277.721	268.438	291.624	217.42	361.591	292.049	302.578	347.275	232.79	302.052	290.181	330.986	333.433	307.054	375.78	249.409	275.974	389.131	226.22	469.018	337.437	354.164	336.78	358.824	297.84	444.799	355.398	300.113	279.992	355.079	302.123
NTMT1	ENSBTAG00000015437	353.123	-0.287961	0.0890639	-3.23319	0.00122416	0.0532546	427.826	383.743	356.963	286.958	712.517	343.562	783.601	204.288	313.749	341.332	431.739	228.063	339.857	256.741	222.995	327.654	280.117	370.697	341.364	295.171	354.582	260.571	364.495	344.826	390.473	337.172	289.088	264.313	443.526	260.416	359.646	321.848	354.164	380.476	381.104	280.388	436.203	315.659	328.871	395.461	384.668	250.747
GFER	ENSBTAG00000017631	140.633	-0.293525	0.0907311	-3.23511	0.00121597	0.0532546	171.659	174.926	128.848	118.189	325.362	143.513	334.202	91.6884	163.749	113.246	154.609	152.655	118.211	132.556	118.931	140.07	141.479	136.767	126.103	126.285	114.442	92.7789	155.919	132.158	95.8434	110.675	138.875	106.891	171.552	148.621	241.406	125.722	157.406	117.234	123.126	112.853	180.498	133.462	152.637	125.279	136.325	131.125
MED29	ENSBTAG00000020429	236.155	-0.284596	0.0880151	-3.23348	0.0012229	0.0532546	322.19	336.732	266.719	272.935	422.466	193.091	484.895	178.551	201.249	223.301	321.86	189.439	147.764	175.812	191.404	278.907	231.253	290.96	257.624	181.059	289.857	146.077	233.879	195.199	172.163	159.578	144.544	190.461	186.197	194.654	367.529	311.287	226.457	208.889	200.52	245.485	304.053	239.181	235.224	224.145	215.583	190.936
URM1	ENSBTAG00000025612	318.472	-0.212802	0.0657521	-3.23643	0.00121035	0.0532546	364.444	345.478	358.467	343.047	683.512	291.376	381.754	307.236	266.249	277.531	317.97	211.51	261.05	263.717	249.011	302.355	296.595	321.588	273.879	240.397	300.175	266.493	335.089	340.269	321.253	303.712	354.274	264.313	282.434	270.938	435.517	311.79	279.916	302.676	351.789	330.416	344.88	340.402	348.78	295.841	321.262	302.89
UBL7	ENSBTAG00000000010	478.666	-0.238535	0.0739344	-3.22631	0.00125398	0.0534729	528.18	516.031	390.553	478.263	827.276	482.727	1052.17	386.056	459.998	336.547	563.984	463.482	475.308	396.274	438.557	400.466	401.71	476.837	479.289	413.849	439.007	402.7	443.822	463.312	422.421	352.615	362.777	460.605	575.328	395.885	712.395	503.893	491.523	450.817	426.837	429.308	613.478	514.352	444.639	418.856	497.744	417.145
EMC9	ENSBTAG00000025778	448.047	-0.297465	0.0923149	-3.22229	0.00127172	0.0539851	495.169	474.486	389.049	437.698	760.438	407.926	1034.75	358.711	451.248	464.148	625.244	406.467	265.975	281.857	317.768	527.578	404.551	579.808	458.108	424.499	445.573	321.765	417.152	394.955	392.248	306.286	257.912	310.957	453.986	391.939	743.926	518.979	428.412	452.948	494.849	417.674	683.314	490.359	384.174	380.367	424.826	382.639
DOK7	ENSBTAG00000009742	216.999	-0.325196	0.101038	-3.21856	0.00128835	0.054154	282.577	208.818	212.573	225.86	490.565	223.533	392.47	86.8627	249.999	151.526	260.599	154.494	110.823	94.8824	156.097	230.777	214.207	284.624	286.194	179.537	235.45	197.402	184.641	182.287	154.414	120.97	212.564	242.935	223.855	114.425	237.465	322.35	232.397	190.771	219.282	226.87	309.425	197.943	204.254	194.711	209.243	215.474
MRPL16	ENSBTAG00000021188	537.006	-0.279047	0.0867268	-3.21754	0.00129294	0.054154	666.828	593.654	512.382	516.824	1079.49	555.788	1208.22	461.659	469.998	427.462	724.428	474.517	465.457	413.018	354.934	448.595	468.756	559.214	420.178	450.365	476.529	448.102	639.405	464.832	633.631	442.699	391.119	501.418	456.078	423.504	853.298	470.199	498.948	545.669	532.374	530.527	613.478	534.596	486.67	436.214	523.107	349.666
COASY	ENSBTAG00000046746	199.722	-0.255008	0.0792298	-3.21859	0.00128822	0.054154	285.217	274.415	174.972	192.307	485.52	183.523	289.999	139.945	156.249	145.146	306.302	187.6	120.674	177.207	156.097	235.096	192.616	219.672	190.139	181.059	226.07	169.766	166.177	198.996	136.666	113.249	153.046	178.8	129.71	159.143	255.201	193.611	215.32	136.417	212.246	221.053	210.581	214.438	204.991	224.899	226.151	216.241
SIN3A	ENSBTAG00000009985	321.88	0.21488	0.0668837	3.21274	0.00131476	0.0547076	298.422	308.306	312.844	309.994	201.775	323.558	166.097	455.225	401.248	398.752	264.489	423.019	359.559	468.831	412.541	246.82	315.913	294.129	334.96	366.682	306.742	355.323	290.639	341.028	411.772	321.729	314.595	326.505	351.473	386.678	220.714	293.183	291.796	407.12	299.02	330.416	293.309	291.666	318.547	314.708	325.489	305.191
C12orf57	ENSBTAG00000020292	302.328	-0.350713	0.109185	-3.21208	0.00131777	0.0547076	339.356	297.374	240.649	275.94	567.491	345.302	897.457	172.117	193.749	204.161	376.313	264.847	194.556	185.579	330.776	290.631	263.64	267.198	211.813	155.193	318.936	238.856	277.645	246.087	248.483	288.269	221.067	202.122	324.276	253.84	446.356	349.003	284.371	339.977	287.294	197.784	439.427	413.881	376.063	282.256	262.082	388.773
NDUFAF3	ENSBTAG00000018918	517.012	-0.312582	0.0975295	-3.205	0.00135061	0.0555816	528.18	619.893	532.436	511.316	1032.83	522.737	1131.87	270.239	374.999	311.027	598.99	331.059	342.32	375.344	380.95	543.004	444.892	459.939	526.085	314.951	398.671	442.18	497.847	474.705	323.028	507.045	371.279	443.114	472.815	390.624	943.949	489.309	521.223	491.315	541.755	428.145	735.959	635.067	496.993	478.477	550.583	488.458
FBXO7	ENSBTAG00000020634	342.028	0.175552	0.0547647	3.20556	0.00134798	0.0555816	298.422	302.84	285.269	311.998	177.814	367.916	311.431	452.008	447.498	392.372	365.617	410.145	349.708	364.181	386.525	343.697	304.549	308.914	320.183	359.075	334.883	392.83	320.044	337.231	337.227	344.894	328.766	452.831	435.157	338.014	274.908	377.165	337.83	383.674	340.062	326.926	325.541	326.906	286.103	356.216	304.353	306.724
SDCCAG3	ENSBTAG00000001352	638.19	-0.214237	0.0670175	-3.19672	0.00138998	0.0559892	957.327	633.012	572.043	521.832	934.469	613.194	1038.77	500.265	609.998	594.938	797.357	636.368	529.488	546.969	505.455	803.399	602.28	799.481	790.113	639.031	585.342	465.869	708.474	619.016	693.977	558.522	595.18	509.192	644.368	452.44	839.503	632.129	649.672	380.476	572.243	681.774	578.023	599.827	713.782	484.515	554.81	661.758
BOLA1	ENSBTAG00000006050	123.425	-0.30258	0.0945258	-3.20103	0.00136936	0.0559892	162.415	126.821	96.761	127.704	273.657	98.2849	221.016	123.86	93.7496	110.056	176.002	106.674	83.733	80.9291	72.4734	107.984	110.797	118.813	120.684	65.4246	135.079	106.597	129.249	85.8267	106.493	72.0673	62.3522	128.27	100.421	106.534	171.448	122.202	115.827	134.286	96.1556	109.363	198.763	131.962	99.5461	113.204	143.722	101.986
KDSR	ENSBTAG00000007723	127.08	0.224795	0.0702905	3.19808	0.00138345	0.0559892	113.559	119.168	162.438	133.212	94.5819	126.988	103.81	133.511	133.749	121.221	101.128	130.584	160.078	133.952	130.08	124.027	146.025	133.599	136.447	98.8977	107.876	118.441	125.829	125.322	94.0685	126.118	124.704	155.479	81.592	117.056	100.504	99.5716	94.2953	106.576	153.614	240.831	118.183	119.216	131.253	114.714	136.325	115.788
CRTC2	ENSBTAG00000017942	390.704	-0.235365	0.0736562	-3.19545	0.00139613	0.0559892	434.428	403.422	455.729	407.149	1021.48	320.948	529.768	395.708	338.749	433.842	536.757	299.792	347.246	419.994	282.46	360.357	410.801	377.562	382.742	371.247	355.52	371.116	407.578	377.486	379.824	344.894	402.455	396.47	313.815	332.754	452.268	370.125	419.503	252.585	399.866	352.521	386.781	361.396	365.002	369.801	328.659	434.015
MRPS11	ENSBTAG00000019831	225.181	-0.268304	0.0838822	-3.19858	0.00138106	0.0559892	283.897	260.202	208.061	223.356	474.17	225.273	398.498	152.814	221.249	197.781	274.213	152.655	172.391	192.555	185.829	264.715	202.844	217.032	201.469	138.457	186.672	203.324	225.672	188.363	189.912	157.004	155.881	165.196	255.237	181.502	335.998	200.652	192.303	229.138	225.145	216.399	291.16	272.172	221.213	215.088	245.173	184.801
Novel	ENSBTAG00000046223	571.786	-0.287283	0.0899039	-3.19544	0.00139616	0.0559892	838.486	622.079	643.736	557.89	1581.41	514.909	942.33	276.674	492.498	476.908	771.102	443.251	396.5	350.228	449.707	615.816	579.553	711.823	626.573	386.462	643.501	483.635	538.194	530.91	339.002	473.585	430.797	596.649	382.855	372.21	750.823	621.568	618.488	434.83	660.19	657.342	730.587	590.83	572.943	638.472	589.684	552.104
POLR2F	ENSBTAG00000004820	133.838	-0.367915	0.115217	-3.19324	0.00140687	0.0561498	139.968	171.646	114.308	127.704	325.362	123.509	354.295	82.037	62.4998	81.3454	183.781	69.8902	93.5839	73.9525	128.222	143.156	114.206	134.127	120.684	104.984	105.061	98.701	140.874	120.006	97.6183	110.675	82.1916	104.948	73.2236	85.49	298.556	136.785	134.389	143.878	117.263	129.141	188.019	156.705	146.738	120.751	138.438	150.295
PHKG1	ENSBTAG00000008195	1635.18	-0.298103	0.0933858	-3.19217	0.00141209	0.0561498	2346.44	1108.59	1106.48	1177.88	3629.42	1607.35	2699.74	1214.47	1849.99	1172.33	1569.43	974.784	1068.83	1095.33	1159.57	1522.88	1198.31	2338.24	1691.55	1442.38	2470.82	1446.96	1961.98	1235.75	1451.85	1382.15	867.263	1290.47	1721.8	1704.54	1737.14	1849.12	1673.56	1423.86	1878.55	2065.1	1652.42	1603.79	1887.69	1616.56	1715.16	1888.65
MRPL43	ENSBTAG00000003294	232.033	-0.290124	0.0909638	-3.18944	0.00142548	0.0562211	232.399	261.295	183.996	211.337	601.541	260.933	375.727	120.643	211.249	194.591	283.937	193.118	172.391	167.44	198.837	269.034	182.957	255.58	256.146	158.236	172.601	179.636	218.834	203.554	177.488	141.561	181.388	196.292	240.592	224.905	345.852	209.704	229.427	271.769	212.246	183.823	293.309	293.915	230.799	217.352	237.776	167.932
TMEM147	ENSBTAG00000015920	1173.47	-0.284379	0.0892505	-3.1863	0.00144104	0.0562211	1558.13	1209.17	998.192	1090.24	2034.14	1080.26	2824.98	852.541	963.746	931.485	1596.66	976.623	918.6	890.22	821.365	1171.78	1049.45	1314.34	1139.85	944.853	1022.47	866.594	1451.14	1054.99	1011.68	821.053	821.916	969.797	1035.59	953.543	1881	1183.29	1242.92	1210.7	1241.81	1137.84	1505.22	1129.93	1164.32	1246.76	1110.68	914.805
TIMP4	ENSBTAG00000020263	551.617	0.229545	0.0720421	3.18627	0.00144122	0.0562211	367.085	716.102	613.154	568.907	448.949	637.547	375.727	675.598	477.498	489.668	383.12	516.819	797.926	711.618	499.881	536.217	648.872	498.487	498.5	435.15	553.449	497.453	608.631	581.039	546.662	921.432	518.657	402.301	738.512	481.375	431.576	534.569	436.58	694.876	565.207	694.572	479.179	499.356	443.902	543.381	531.561	386.473
LBH	ENSBTAG00000026111	150.63	0.238145	0.0746789	3.18893	0.00142802	0.0562211	110.918	159.62	117.316	163.26	117.282	170.477	127.251	130.294	127.499	188.211	128.355	194.957	201.944	175.812	183.971	172.157	202.275	92.9383	110.833	126.285	177.291	138.181	102.578	134.437	166.838	151.856	136.041	161.309	159	143.36	125.137	134.774	193.045	153.469	127.817	145.43	210.581	122.965	138.627	148.675	129.984	155.663
IER5	ENSBTAG00000039764	214.791	-0.431782	0.135535	-3.18577	0.00144371	0.0562211	149.211	172.739	227.113	91.6462	778.094	93.9361	397.158	167.291	237.499	264.771	141.968	185.761	142.839	117.208	180.254	109.218	147.729	443.041	217.232	284.521	148.212	108.571	361.76	164.058	312.378	314.008	376.948	128.27	290.802	209.122	142.873	159.415	155.921	180.113	209.901	210.582	256.78	140.959	299.376	241.503	152.177	302.89
PARVA	ENSBTAG00000000700	227.151	0.245885	0.0772479	3.18306	0.00145725	0.0564375	129.404	177.112	193.522	192.307	170.247	267.022	106.489	304.019	253.749	197.781	126.41	246.455	241.348	340.46	301.043	194.988	239.776	183.236	181.765	264.741	148.212	244.778	256.446	230.137	291.08	280.548	331.601	223.5	334.737	277.514	136.961	172.49	191.561	269.637	219.282	260.61	191.242	167.952	224.9	225.654	194.448	200.904
CUEDC2	ENSBTAG00000002501	413.457	-0.292532	0.0923037	-3.16923	0.00152843	0.0564375	459.517	471.206	331.895	371.092	834.843	441.847	991.222	390.882	266.249	326.977	480.359	294.274	300.454	327.902	286.177	425.148	321.595	411.358	343.827	394.069	393.98	315.843	402.107	359.257	381.599	298.565	294.756	367.318	343.105	315.656	686.777	418.402	379.409	488.118	401.039	387.424	559.759	449.871	392.285	365.273	388.896	346.598
SAE1	ENSBTAG00000002676	523.842	-0.184248	0.0582133	-3.16505	0.00155058	0.0564375	596.844	578.348	514.889	485.775	581.363	515.779	942.33	498.656	546.248	550.278	513.42	378.878	445.755	481.389	380.95	522.024	482.961	530.171	542.833	389.505	507.484	507.323	587.432	451.16	551.987	483.881	507.32	454.775	445.618	485.32	551.786	464.165	556.862	514.762	551.136	460.721	486.7	500.106	474.872	467.157	436.451	493.826
TRIM63	ENSBTAG00000005085	3140.61	-0.428781	0.135219	-3.171	0.00151914	0.0564375	2735.97	4631.16	2965.5	3524.12	5755.62	2979.86	6184.42	2919.55	1782.49	2411.65	3217.63	2517.89	2241.09	1783.23	2425.07	2425.62	1920.48	2416.4	2373.79	2574.38	4029.86	955.425	5991.94	3204.45	4311.18	4375.52	3579.59	2973.53	2583.75	2055.71	3446.69	1984.89	1588.17	1511.25	1696.79	2388.54	4068.73	2913.66	2097.1	4427.8	2189.65	12353.3
PDCL3	ENSBTAG00000009962	550.919	-0.229355	0.0723788	-3.16881	0.00153063	0.0564375	509.694	610.053	452.22	549.877	402.288	498.383	987.203	501.873	452.498	500.833	736.096	446.929	561.504	531.621	451.565	576.942	439.21	658.489	580.27	454.929	539.378	463.895	599.057	490.655	695.752	584.26	512.989	423.679	516.749	394.569	617.804	551.667	534.587	463.606	443.254	414.184	667.198	608.825	538.286	516.967	441.735	486.925
DNAJA3	ENSBTAG00000010013	856.954	-0.21449	0.0677241	-3.16711	0.00153961	0.0564375	983.736	1001.45	732.977	886.414	1522.14	905.439	1389.05	915.275	581.248	722.539	1018.09	575.674	731.432	749.292	613.236	895.34	657.963	862.32	847.253	753.144	757.005	690.907	800.111	883.332	1041.85	795.315	671.704	757.958	767.802	749.682	1154.81	863.96	874.644	973.039	872.436	784.156	974.474	916.986	776.459	833.939	867.618	795.95
CYB5A	ENSBTAG00000012012	529.051	0.315957	0.0993362	3.18069	0.00146925	0.0564375	421.224	705.169	418.128	435.695	97.1041	504.471	346.258	770.504	557.498	492.858	428.822	461.643	544.264	814.873	529.613	394.295	603.417	378.09	443.33	600.993	575.024	503.375	481.434	507.365	779.171	460.716	444.968	550.005	606.71	605.006	433.546	416.893	406.138	591.497	480.778	1230.92	542.568	512.103	560.407	455.081	473.438	444.75
NDUFS8	ENSBTAG00000012072	1958.14	-0.319486	0.100945	-3.16495	0.00155107	0.0564375	2042.74	2605.3	1668	1848.95	5280.19	1977.88	3866.43	1526.53	1664.99	1682.73	2298.72	1508.16	1288.01	1501.37	1308.24	2115.87	1489.79	2043.06	1789.08	1483.46	1592.81	1687.79	2101.49	1646.66	1810.37	1395.02	1235.71	1432.35	2567.01	1566.44	3381.66	1824.47	2010.64	1890.66	1663.96	1534.57	2592.51	2187.87	1530.06	1821.08	1742.63	1447.74
THYN1	ENSBTAG00000012936	665.868	-0.237555	0.0750223	-3.16646	0.00154309	0.0564375	751.337	718.289	562.016	541.864	1143.81	598.407	1409.81	633.776	619.998	578.988	929.601	544.408	495.01	718.595	511.03	686.16	576.712	736.114	679.773	629.902	665.076	558.647	578.542	607.623	713.501	550.8	478.979	567.497	604.618	536.614	1095.69	755.336	593.986	718.322	614.458	631.746	802.571	697.299	738.853	624.133	607.649	519.131
FKBP8	ENSBTAG00000016264	2118.25	-0.292496	0.0922209	-3.17169	0.00151553	0.0564375	2964.41	2131.91	1778.3	1849.45	5406.3	1832.62	5350.59	1822.51	1861.24	1864.57	2677.95	1697.6	1492.42	2012.07	1670.6	2143.63	1838.09	2377.85	2055.08	1801.46	1788.86	1559.48	2351.1	1812.99	2277.17	1379.57	1468.11	1894.89	2071.18	1616.42	3224.99	1999.98	2089.35	2292.45	2120.11	2250.09	2666.64	1994.43	2049.91	1959.94	2124.13	1723.79
NUBP2	ENSBTAG00000016561	90.4488	-0.349799	0.110411	-3.16815	0.00153414	0.0564375	117.52	94.0225	83.7258	91.6462	190.425	78.28	173.464	40.2142	84.9997	35.0902	129.327	58.8549	46.792	23.7206	61.3236	95.0257	98.8649	107.196	90.1438	45.6451	102.247	67.1167	86.8497	66.079	51.4714	61.772	53.8497	87.4567	43.9342	72.3377	162.58	102.086	83.9005	96.9842	86.7745	94.2384	149.341	106.469	79.6369	85.2806	101.451	91.2505
SDPR	ENSBTAG00000018497	662.659	0.198657	0.0627289	3.16692	0.00154065	0.0564375	500.451	736.874	643.235	647.032	657.029	607.105	539.814	821.978	593.748	649.169	574.68	643.725	559.041	839.988	780.483	613.348	799.442	487.926	555.64	651.203	553.449	661.296	631.883	595.47	654.93	1160.8	680.206	571.384	797.091	862.792	484.784	514.453	655.612	865.397	537.064	792.301	620.999	572.085	572.943	661.113	596.025	617.283
C1orf35	ENSBTAG00000020720	189.228	-0.35957	0.113234	-3.17547	0.00149594	0.0564375	254.847	198.978	197.031	187.299	514.525	114.811	279.953	59.517	166.249	132.386	269.351	180.243	108.36	76.7431	131.939	205.478	182.957	219.672	216.739	82.1611	212.937	144.103	147.029	202.035	88.7439	141.561	150.212	184.631	106.697	117.056	379.353	235.351	184.136	146.009	216.936	257.12	264.301	245.179	193.93	228.673	164.858	194.003
PSMB4	ENSBTAG00000021288	1950.27	-0.236794	0.0744853	-3.17907	0.00147749	0.0564375	2400.58	2205.16	1751.22	2110.87	2525.97	1783.05	3827.59	1249.86	1711.24	1461.03	2440.69	1699.43	1677.12	1106.5	1440.18	2148.57	1710.25	2112.23	2048.18	1644.74	1862.03	1612.77	2031.05	1623.11	1462.5	1739.91	1762.87	2097.02	1675.77	1682.18	2911.66	1857.66	1778.25	1694.56	1773.01	1962.72	2439.95	2205.87	1844.18	1839.19	2017.4	1727.62
ABHD17A	ENSBTAG00000025277	1230.3	-0.272714	0.0860701	-3.16851	0.00153221	0.0564375	1555.49	1458.44	1179.18	1217.94	2993.83	1141.15	2539	1031.09	1150	1156.38	1417.74	1017.09	753.597	1141.38	884.547	1313.7	978.422	1358.69	1155.61	1133.52	1051.55	987.01	1340.36	1259.3	1103.97	841.644	926.781	886.228	1221.79	983.793	1825.82	1211.45	1268.9	1281.04	1143.31	1107.59	1595.47	1180.16	1290.41	1144.12	1203.67	953.913
Novel	ENSBTAG00000039886	104.858	-0.370131	0.116555	-3.17559	0.00149533	0.0564375	154.493	131.194	103.78	90.1438	121.065	105.243	289.33	43.4313	57.4998	65.3954	182.809	68.051	86.1957	71.1618	61.3236	141.304	73.2964	130.959	135.462	100.419	108.814	96.7269	112.152	58.4837	79.8695	59.1982	48.1813	118.552	69.0394	82.8596	247.318	99.5716	109.145	100.181	141.888	74.46	116.034	128.213	129.041	93.5823	125.757	81.2819
EPN1	ENSBTAG00000046996	3473.79	-0.270142	0.0853206	-3.1662	0.00154442	0.0564375	4514.62	3684.37	3094.35	3173.56	8044.5	3210.35	7212.48	3020.89	3548.74	3194.8	3963.45	2142.69	2507.06	3820.41	2636.92	3581.36	2843.22	4121.5	3569.3	2808.69	2715.65	2692.56	3552.63	3420.92	3665.12	2439.99	2842.7	3004.62	4060.77	2619.94	4845.87	2878.02	3090.95	3911.34	3510.85	3083.11	4278.23	3400.27	3389.73	2996.9	3837.17	2683.07
MRPS34	ENSBTAG00000026415	826.538	-0.300486	0.095015	-3.16251	0.00156417	0.0566951	1130.31	931.479	699.888	762.717	1850.02	853.252	2143.18	622.516	738.747	701.804	1031.7	424.859	549.19	731.153	650.402	850.295	740.35	911.429	831.49	602.515	736.368	645.504	759.08	773.96	773.847	555.948	552.668	763.788	928.894	539.245	1404.1	785.006	842.718	894.173	814.977	795.791	1133.48	916.236	768.348	735.074	817.949	721.569
PGM2L1	ENSBTAG00000000770	400.861	0.361395	0.114648	3.15223	0.0016203	0.0567146	324.831	327.986	384.537	344.049	209.341	405.317	86.397	579.084	429.998	483.288	242.124	544.408	608.296	527.435	494.306	446.127	280.685	538.092	576.822	377.333	520.617	521.141	235.93	356.219	390.473	458.142	359.942	880.397	466.539	474.799	244.362	425.442	359.362	443.356	514.784	358.339	318.02	297.664	337.719	412.819	377.271	339.697
JAK1	ENSBTAG00000003147	2133.74	0.167714	0.0532329	3.15057	0.00162953	0.0567146	1900.13	2021.48	1962.79	2117.38	1189.21	2426.68	1673.02	3162.44	2422.49	2534.47	1948.66	2394.66	2750.88	2895.31	2304.28	2178.19	1968.78	2067.35	1856.57	2466.36	2118.11	2295.78	2005.75	2114.53	2843.35	2676.79	2479.92	2376.88	2659.06	2149.09	1778.53	2004	1969.06	2319.09	2021.61	1923.16	1899.53	1788.24	1793.3	2069.38	1961.39	2107.2
PGM2	ENSBTAG00000005773	158.457	0.398595	0.126304	3.15584	0.00160036	0.0567146	102.995	90.7427	154.416	142.227	47.9215	153.951	16.0739	268.631	161.249	210.541	75.8461	229.902	248.736	273.485	167.246	135.751	162.502	119.869	144.821	202.36	150.088	177.662	202.421	176.97	228.959	234.219	263.58	178.8	271.973	189.393	55.1786	124.716	147.012	185.442	154.787	183.823	102.067	112.468	149.688	156.977	141.609	176.366
PDLIM7	ENSBTAG00000007343	9257.74	-0.361561	0.114711	-3.15193	0.00162195	0.0567146	11083.9	8949.63	10662.8	8316.27	29316.6	6390.26	25200.5	7415.5	7494.97	8378.58	12827.7	7818.5	8028.52	7650.59	6188.11	8841.71	6439.86	9673.5	8291.26	8646.7	9579.35	6587.3	9900.86	8376.84	8659.63	4372.94	6340.09	6640.88	8071.33	7820.37	17082.7	8232.76	11721.6	8559.12	9256.73	6649.04	9704.99	7894.48	10252.5	8624.66	7565.5	8145.06
MRPS17	ENSBTAG00000007934	130.186	-0.339975	0.10781	-3.15347	0.00161342	0.0567146	137.327	109.329	105.785	132.211	25.2218	111.332	342.909	88.4712	99.9996	81.3454	169.195	68.051	108.36	93.4871	104.064	157.965	104.547	136.767	129.058	114.113	113.504	84.8828	123.778	132.158	131.341	100.38	110.534	110.778	108.789	101.273	298.556	127.733	150.724	128.957	124.299	125.651	161.159	174.7	144.526	101.129	124.7	134.192
MRPL34	ENSBTAG00000014579	502.49	-0.250811	0.0793912	-3.15918	0.00158215	0.0567146	508.374	616.613	446.705	511.816	804.577	500.992	806.372	419.836	456.248	440.222	613.576	375.2	458.069	440.924	419.974	581.261	344.891	518.553	550.714	333.209	510.298	455.998	475.28	521.037	557.312	362.911	328.766	450.888	493.736	416.928	811.914	534.569	468.507	465.737	565.207	418.837	667.198	561.588	410.72	416.592	477.665	376.504
LRWD1	ENSBTAG00000014742	213.155	-0.346358	0.109747	-3.15597	0.00159967	0.0567146	298.422	266.762	265.717	231.369	546.053	157.43	210.969	70.777	184.999	162.691	318.943	154.494	140.376	85.1151	174.679	213.499	193.752	280.399	220.187	130.849	239.202	215.168	183.273	226.34	101.168	100.38	175.72	163.252	87.8683	170.98	341.91	260.495	251.702	116.168	232.181	247.812	276.119	203.941	235.224	249.804	233.549	227.743
TBL3	ENSBTAG00000020366	296.003	-0.28943	0.0917312	-3.1552	0.0016039	0.0567146	411.981	291.907	266.218	231.87	803.315	239.189	475.518	162.465	263.749	228.086	409.375	222.545	192.093	166.044	263.877	291.248	301.708	316.307	234.472	191.709	260.777	260.571	309.103	284.064	252.033	203.333	235.238	252.653	372.394	197.285	424.678	354.535	276.204	256.848	322.473	315.291	354.55	379.391	287.578	255.087	295.899	308.258
NDUFV1	ENSBTAG00000021776	3497.02	-0.341804	0.108391	-3.15343	0.00161367	0.0567146	3953.43	5169.05	2393.96	3618.27	10556.6	4290.62	6707.49	2498.11	2696.24	3025.73	4050.96	2865.5	2312.51	1936.72	2393.48	3938.63	2400.03	3263.93	3084.59	2125.54	2774.75	3395.31	3324.91	2858.87	2795.43	2949.61	2074.63	3235.9	4443.63	2368.73	5539.54	3326.6	3891.35	3035.28	3526.1	2737.57	4756.34	3783.41	2569.76	3084.44	3304.56	2529.71
FAM195A	ENSBTAG00000045857	767.551	-0.349427	0.110675	-3.15724	0.0015927	0.0567146	764.541	1154.51	798.153	783.75	1863.89	894.132	1523	382.839	626.248	596.533	975.303	457.965	529.488	456.273	559.346	959.513	588.076	912.485	761.542	416.892	513.112	692.881	813.788	846.874	591.034	669.197	453.471	511.136	836.841	464.277	1574.56	681.412	876.872	766.281	752.828	543.325	946.54	919.985	621.61	557.72	909.889	527.566
FAM26E	ENSBTAG00000045879	77.0129	0.313876	0.0996328	3.15032	0.00163091	0.0567146	46.2158	94.0225	87.7366	59.5951	50.4437	139.165	30.8082	115.817	67.4997	78.1554	68.067	90.1215	88.6585	106.045	105.923	56.1516	77.8419	40.6605	57.1403	73.0321	47.8405	76.9868	44.4506	91.903	111.817	56.6243	76.5232	52.474	77.4078	94.6967	62.076	62.8609	92.8103	100.181	62.1493	81.4406	50.4965	56.9836	97.3339	98.8651	67.634	66.7125
RPS13	ENSBTAG00000040308	98.0242	-0.525512	0.166934	-3.14803	0.00164374	0.0569508	157.134	112.608	87.7366	97.155	314.012	85.2383	281.293	24.1285	13.7499	35.0902	130.3	18.3922	34.4783	26.5113	26.0161	87.6211	82.3874	135.711	96.5474	41.0806	121.946	53.2985	171.648	95.7006	44.3719	54.0505	45.3471	33.0392	8.36841	46.0331	191.155	118.178	84.643	159.864	134.852	139.612	171.903	98.9715	125.354	93.5823	155.347	127.291
TSSC1	ENSBTAG00000018387	189.31	-0.307343	0.0977745	-3.14339	0.00167004	0.0570233	245.604	202.258	127.845	148.737	505.698	176.565	477.528	189.811	183.749	196.186	191.56	174.725	93.5839	163.254	152.38	229.543	186.366	219.144	205.902	141.5	143.521	130.285	209.26	192.161	237.834	120.97	150.212	139.931	215.487	145.991	204.949	108.624	206.41	198.231	200.52	190.804	208.432	221.186	126.092	179.618	201.845	141.093
SLC25A39	ENSBTAG00000019463	862.003	-0.236373	0.0751721	-3.14442	0.00166414	0.0570233	1234.62	852.763	853.301	679.083	1750.4	868.908	1897.39	756.027	896.246	776.769	1067.68	735.686	736.358	951.615	618.811	978.025	835.238	947.337	845.283	943.332	828.297	641.556	912.263	786.872	844.842	630.589	663.201	789.053	989.565	760.204	1124.26	803.613	867.22	793.991	870.091	830.694	873.481	832.261	963.753	689.037	828.517	815.887
Novel	ENSBTAG00000025644	5642.59	-0.304771	0.0968677	-3.14627	0.0016537	0.0570233	6874.27	5536.4	5138.86	4293.35	12778.6	5356.09	13040.6	6353.84	5217.48	5438.98	4656.76	5135.09	4499.42	6892.93	3532.61	3791.16	5280.75	7411.3	6935.16	6624.62	5918.15	5197.59	4774.68	3966.26	5102.77	4475.9	4421.34	4613.83	5134.02	4909.76	6449.99	5408.55	5364.44	7136.33	4875.79	5650.81	7624.97	4656.16	5601.13	5291.93	3138.64	4893.79
BANF1	ENSBTAG00000031875	2609.08	-0.270301	0.0859602	-3.14449	0.00166378	0.0570233	3116.26	3160.69	2596.5	2800.47	4964.92	2356.23	6219.25	2251.99	2331.24	1853.4	3768	2479.26	1864.29	2246.48	2070.14	2807.58	2551.17	2805.05	2629.44	2105.76	2832.91	2005.6	2598.65	2395.55	2126.3	1999.87	1842.23	2044.54	2249.01	1929.44	3978.77	2707.04	2492.51	2286.06	2491.84	2415.3	3066.32	2612.25	2375.83	2125.98	2282.65	2206.11
APRT	ENSBTAG00000000639	272.93	-0.303977	0.0967696	-3.14124	0.00168234	0.0570604	340.676	275.508	247.167	217.847	522.092	225.273	717.296	135.12	247.499	197.781	367.562	189.439	189.631	191.16	189.546	271.502	264.776	298.881	267.968	231.268	262.654	179.636	333.038	258.999	237.834	257.383	232.404	207.953	305.447	214.383	467.048	262.004	241.307	285.624	223.972	344.377	325.541	289.417	263.244	260.37	300.126	269.917
ZNF771	ENSBTAG00000021222	275.392	-0.307754	0.0979769	-3.14108	0.00168323	0.0570604	340.676	337.825	274.741	288.961	674.684	283.548	548.521	167.291	281.249	271.151	389.927	204.153	162.541	235.811	226.712	279.524	231.821	322.644	286.194	241.919	221.379	163.844	293.374	271.911	312.378	172.447	223.901	223.5	290.802	211.752	448.326	249.432	370.499	251.519	280.258	243.158	338.434	272.172	295.689	207.541	220.867	217.774
UFSP1	ENSBTAG00000001138	83.1384	-0.303473	0.0968105	-3.13471	0.00172022	0.057249	91.1111	122.448	93.2515	86.1374	141.242	83.4987	133.949	64.3427	61.2498	62.2053	80.708	106.674	64.0311	48.8365	76.19	89.4723	61.3644	64.9512	87.1882	59.3386	78.7961	63.1686	96.4236	76.7124	74.5449	33.4598	59.518	64.1349	75.3157	88.1205	100.504	81.9706	85.3855	56.4853	73.8756	60.4987	100.993	120.715	69.3136	69.432	59.1798	75.1475
PLEKHJ1	ENSBTAG00000001647	136.797	-0.313066	0.0997486	-3.13855	0.00169786	0.057249	163.736	138.847	142.885	143.228	282.485	109.592	194.896	38.6056	94.9996	108.461	143.913	141.62	78.8075	57.2085	146.805	153.028	162.502	132.015	155.166	86.7256	181.043	108.571	93.0044	134.437	74.5449	138.987	110.534	143.818	64.8552	77.5986	178.345	153.38	158.891	88.4581	139.543	152.41	160.085	169.451	159.274	147.92	133.154	192.469
PPP4C	ENSBTAG00000012928	798.57	-0.240026	0.0765745	-3.13454	0.00172122	0.057249	1069.57	978.49	813.695	912.455	1520.88	676.687	1490.18	482.57	888.746	704.994	948.076	665.796	593.519	558.132	548.196	803.399	826.147	943.112	869.912	710.542	832.987	653.4	896.535	744.338	518.264	769.576	739.724	895.945	782.447	636.572	1154.81	835.295	700.161	625.601	770.417	863.27	943.317	752.784	777.197	677.717	782.018	760.676
C16orf59	ENSBTAG00000024884	128.555	-0.267648	0.0854054	-3.13386	0.00172525	0.057249	190.145	144.314	118.82	135.716	239.607	120.029	216.327	59.517	98.7496	89.3205	183.781	99.3176	105.898	76.7431	91.0563	138.219	142.047	138.351	143.836	97.3762	137.893	124.363	117.623	120.765	78.0946	108.101	107.699	153.535	85.7762	122.317	191.155	141.311	143.299	111.905	128.989	129.141	162.233	169.451	140.839	107.167	118.36	122.69
C14orf2	ENSBTAG00000026886	1114.35	-0.299063	0.095347	-3.13657	0.00170934	0.057249	1002.22	1355.67	805.673	1167.86	1128.68	1128.1	2380.94	702.944	708.747	704.994	1484.83	840.521	1078.68	658.596	1051.79	1255.7	850.579	1024.43	1089.11	640.553	1027.16	1225.87	1224.79	993.463	740.124	1096.45	889.936	888.171	1100.45	927.238	2398.3	1180.28	1108.53	1032.72	1072.96	907.481	1484.81	1321.87	944.582	1021.86	942.649	1039.03
METTL22	ENSBTAG00000035782	497.972	-0.333922	0.106509	-3.13515	0.00171769	0.057249	755.298	600.214	507.368	391.124	1457.82	340.953	1194.82	324.931	447.498	425.867	641.775	454.286	349.708	369.762	336.351	564.601	376.709	553.933	429.045	343.86	526.245	361.246	642.14	480.022	335.452	288.269	357.108	536.401	313.815	361.689	629.628	470.702	489.296	447.619	562.862	579.392	719.843	480.612	488.144	520.74	503.028	363.468
RNASEH2C	ENSBTAG00000005577	336.759	-0.295739	0.0944752	-3.13033	0.0017461	0.0573354	415.942	400.142	266.218	280.948	701.167	280.069	786.95	233.242	299.999	315.812	480.359	279.561	224.109	313.949	215.562	343.697	301.708	392.347	306.39	298.214	300.175	217.142	261.917	326.597	409.997	218.776	221.067	287.635	313.815	268.307	715.351	337.94	314.813	382.608	310.747	338.56	493.146	322.407	349.517	268.672	315.978	320.527
TMED1	ENSBTAG00000010968	458.612	-0.26343	0.0841427	-3.13075	0.00174358	0.0573354	711.723	613.333	480.797	469.749	1109.76	481.857	1004.62	295.976	389.998	452.982	608.714	323.702	317.693	309.763	353.076	446.744	405.687	592.482	475.348	357.553	447.449	380.986	377.488	451.92	328.352	380.927	345.771	324.561	389.131	344.591	609.921	429.465	461.082	461.474	503.058	497.951	479.179	458.868	470.447	466.402	477.665	373.437
CHMP2A	ENSBTAG00000013882	556.679	-0.222132	0.0709345	-3.13151	0.00173908	0.0573354	624.573	588.188	470.268	480.266	925.641	499.253	1147.27	492.222	469.998	488.073	704.98	411.984	458.069	495.342	432.982	568.92	502.279	524.362	484.215	523.397	473.714	440.206	560.078	552.177	594.584	432.404	487.481	437.283	472.815	449.809	862.166	561.222	492.266	556.327	560.517	614.295	699.43	595.329	555.983	532.06	601.309	483.091
PSMG3	ENSBTAG00000000050	146.51	-0.335459	0.107275	-3.1271	0.00176539	0.0573692	170.338	155.247	148.4	141.726	290.051	120.899	281.962	56.2999	97.4996	89.3205	243.097	104.835	118.211	53.0225	111.498	140.687	172.73	170.563	146.792	86.7256	147.274	112.519	152.5	138.994	60.3458	133.839	153.046	130.213	64.8552	107.849	281.805	149.357	146.269	140.68	140.715	146.593	188.019	177.699	144.526	147.92	169.085	131.125
CDS2	ENSBTAG00000006066	566.027	0.192148	0.0614347	3.12767	0.00176196	0.0573692	478.003	600.214	493.832	529.845	225.735	710.609	531.107	508.307	527.498	504.023	516.337	605.102	714.193	533.016	709.868	570.154	673.304	452.018	568.448	520.354	630.369	576.414	462.286	555.975	598.134	581.686	603.683	600.536	615.078	589.224	407.928	495.846	609.578	613.878	554.653	763.215	526.452	578.084	581.054	574.323	580.173	559.772
EIF4EBP1	ENSBTAG00000027654	591.54	-0.355585	0.113643	-3.12896	0.00175428	0.0573692	720.966	571.788	512.382	481.268	1885.33	548.83	1636.86	416.619	598.748	414.702	872.23	662.117	394.038	632.084	566.779	537.451	344.323	527.53	499.485	511.225	423.998	384.934	369.966	660.03	615.882	332.025	555.502	660.784	556.499	457.7	1108.5	440.026	663.779	566.984	666.053	435.125	789.679	473.114	463.811	384.895	578.059	553.637
Novel	ENSBTAG00000047277	234.146	-0.344029	0.110097	-3.12479	0.0017793	0.0576225	264.09	285.347	171.462	232.871	583.885	201.789	567.943	130.294	132.499	183.426	322.832	198.635	209.332	142.324	118.931	261.629	198.866	241.323	230.532	138.457	243.893	175.688	205.157	195.958	156.189	120.97	147.378	215.726	190.381	142.045	424.678	242.894	219.775	216.349	284.949	216.399	365.294	242.18	180.658	213.579	237.776	223.909
TMEM126A	ENSBTAG00000000451	601.722	-0.297127	0.0952679	-3.11885	0.00181556	0.0578475	544.026	807.938	485.81	576.419	484.259	685.385	1358.24	477.745	374.999	416.297	729.29	360.486	391.575	382.32	373.517	580.027	402.846	605.155	597.51	404.72	477.467	440.206	606.58	625.852	583.935	499.324	342.937	439.227	462.355	428.765	1184.37	676.886	693.479	658.64	734.066	579.392	832.654	764.78	650.368	593.945	622.444	485.391
WRNIP1	ENSBTAG00000006166	445.599	-0.216147	0.06934	-3.11721	0.00182571	0.0578475	573.076	521.497	433.168	513.82	794.488	413.145	555.218	302.411	454.998	347.712	506.613	410.145	251.199	241.392	431.124	484.384	429.551	501.656	579.285	384.94	550.634	337.557	452.712	425.336	324.803	288.269	351.44	415.905	437.25	441.918	462.121	423.431	493.751	433.764	486.641	424.654	558.684	517.351	386.386	397.725	396.293	473.889
SF3B5	ENSBTAG00000009795	404.473	-0.299769	0.096087	-3.11977	0.00180992	0.0578475	497.81	422.008	329.89	347.554	867.631	371.395	1149.95	281.499	342.499	370.042	564.956	297.953	241.348	353.018	343.784	398.614	303.413	438.289	378.801	340.817	309.556	290.181	354.237	353.181	328.352	254.81	243.741	310.957	387.039	298.558	708.454	445.558	409.85	439.093	442.081	444.433	567.279	446.871	407.033	406.781	444.905	375.737
EEF1D	ENSBTAG00000014643	3410.32	-0.284695	0.0911736	-3.12257	0.00179283	0.0578475	4164.7	4386.26	3184.09	2677.77	7142.82	3627.85	8427.39	2646.09	3288.74	2604.65	4380.6	2948.26	2514.45	2870.19	2458.52	3001.33	2385.83	4080.31	2985.09	2864.99	3224.07	2562.28	3549.89	3468.01	3141.53	2437.42	2607.46	2913.28	3154.89	2376.62	5372.03	3324.59	3312.96	3725.9	3983.42	3300.67	4251.37	3059.87	3972.26	3048.97	3009.71	2931.52
GUK1	ENSBTAG00000014775	334.01	-0.259558	0.0832295	-3.11858	0.00181722	0.0578475	463.478	319.239	322.871	260.916	615.413	256.585	574.641	204.288	337.499	255.201	408.402	281.4	204.407	244.183	265.736	379.486	341.482	349.047	335.453	299.736	311.432	329.661	356.289	344.826	202.336	252.236	238.072	330.392	223.855	288.036	512.373	354.032	346.739	234.467	356.479	433.962	450.171	383.89	381.225	314.708	324.432	313.626
HIGD1B	ENSBTAG00000016736	81.8613	-0.404558	0.129805	-3.11664	0.00182922	0.0578475	80.5475	94.0225	111.802	85.1358	165.203	100.025	200.254	40.2142	48.7498	47.8503	76.8185	38.6235	73.8821	44.6505	39.0241	72.8119	116.479	89.7699	64.0366	27.387	88.1766	75.0127	111.468	86.5863	40.8222	92.658	73.689	58.3044	64.8552	28.9351	104.445	83.4792	95.0378	85.2608	60.9767	67.4793	77.3563	56.9836	73.0004	64.9038	80.3154	61.3449
MRPL55	ENSBTAG00000020721	563.87	-0.261183	0.0837878	-3.11719	0.00182582	0.0578475	690.596	664.718	457.233	483.271	919.336	527.086	1133.21	466.485	573.748	476.908	719.566	417.502	435.904	485.575	336.351	620.135	489.211	567.663	480.767	450.365	481.219	375.064	577.858	542.303	589.259	419.535	340.103	487.814	543.947	548.451	947.89	569.771	567.257	553.129	534.719	563.103	833.729	727.291	621.61	554.701	555.867	385.706
NSMAF	ENSBTAG00000008958	360.367	-0.181999	0.0584502	-3.11374	0.0018473	0.0581257	371.047	360.784	432.667	458.231	445.165	353.13	405.865	374.796	362.499	312.622	378.258	356.808	320.156	313.949	230.428	256.076	343.754	461.523	374.368	334.731	380.848	349.401	417.836	366.093	447.269	452.995	385.45	375.092	313.815	297.242	353.734	293.686	351.194	359.161	351.789	294.35	289.012	341.902	404.821	308.671	291.672	466.988
C19orf43	ENSBTAG00000011825	565.09	-0.233134	0.0748843	-3.11326	0.00185035	0.0581257	686.634	600.214	524.414	491.784	890.331	523.607	1099.05	461.659	592.498	519.973	648.582	371.521	374.336	558.132	434.84	613.348	597.167	607.267	518.204	520.354	490.599	416.518	580.593	581.039	551.987	452.995	476.144	478.096	659.012	497.157	980.406	508.922	547.21	537.143	524.165	563.103	689.76	693.551	634.883	456.591	551.64	524.499
NR1H2	ENSBTAG00000003264	782.64	-0.246801	0.0793075	-3.11195	0.00185856	0.0581895	1031.27	815.591	779.101	736.174	2066.93	628.85	1391.73	545.304	824.997	684.259	965.579	757.757	573.817	689.293	667.127	867.573	770.464	838.029	739.376	645.117	803.907	769.868	681.12	686.614	679.778	620.294	759.564	790.997	738.512	629.996	1099.63	729.186	681.599	596.826	854.846	780.666	831.58	704.048	710.095	675.453	671.056	739.206
TUBGCP4	ENSBTAG00000014479	211.608	0.155057	0.0498636	3.10963	0.00187323	0.0584547	229.758	235.056	242.654	227.863	165.203	251.366	154.711	244.502	214.999	223.301	208.091	233.58	268.438	231.625	237.861	246.82	245.458	231.29	190.632	203.881	225.132	250.7	229.092	225.58	204.111	169.873	226.735	223.5	234.316	167.034	215.788	226.802	172.998	241.928	207.555	241.995	212.73	187.446	165.91	172.825	216.64	162.564
SCRIB	ENSBTAG00000008421	1449.94	-0.234903	0.0755803	-3.10799	0.00188365	0.058586	2078.39	1449.7	1419.83	1570.51	4032.97	1364.68	2073.53	1066.48	1394.99	1295.15	1822.25	1153.19	1088.53	1237.66	1269.21	1496.96	1322.74	1857.18	1678.25	1116.78	1402.38	1381.81	1350.61	1459.81	1350.68	1078.44	1111	1350.72	1562.8	1054.82	1716.45	1510.17	1517.63	1366.3	1568.98	1299.56	1643.82	1497.32	1345.72	1304.87	1514.37	1335.02
NFKBIB	ENSBTAG00000001778	148.731	-0.270097	0.0870405	-3.10312	0.00191493	0.0591107	166.377	155.247	133.36	141.225	390.938	120.899	259.191	107.774	183.749	122.816	166.278	160.012	96.0467	117.208	135.655	156.114	148.297	161.058	151.225	173.451	123.822	122.389	155.919	158.741	143.765	128.692	85.0258	128.27	142.263	102.588	203.964	122.202	142.557	118.299	113.745	137.286	174.052	158.954	142.314	132.072	133.154	155.663
ZNF276	ENSBTAG00000001904	200.374	-0.313236	0.100907	-3.1042	0.00190792	0.0591107	245.604	184.765	207.56	184.795	465.343	137.425	228.383	77.2113	174.999	149.931	252.82	150.816	128.062	96.2777	148.663	208.563	232.389	215.448	205.41	129.328	224.194	195.428	208.576	197.477	76.3197	193.038	184.223	204.066	100.421	170.98	294.614	208.698	220.517	96.9842	192.311	241.995	207.358	246.679	221.213	239.993	244.117	256.115
PRPF31	ENSBTAG00000007757	341.298	-0.21496	0.0692876	-3.10244	0.00191934	0.0591107	437.069	352.038	316.855	291.465	728.911	296.594	517.043	267.022	347.499	290.292	419.098	292.435	275.826	295.81	254.586	362.826	312.504	375.978	315.75	287.564	337.697	298.077	287.219	319.002	349.651	319.155	303.259	254.596	326.368	256.47	499.564	329.391	333.375	278.163	317.782	353.685	345.954	424.378	320.022	317.727	354.022	374.97
ZNHIT1	ENSBTAG00000000343	214.042	-0.315429	0.101922	-3.09481	0.00196937	0.0593028	245.604	312.68	167.452	166.265	490.565	193.091	569.952	128.685	187.499	170.666	257.682	136.102	150.227	224.648	130.08	208.563	212.503	229.705	169.943	196.274	209.185	169.766	209.26	157.982	207.661	128.692	158.715	145.761	182.013	180.187	393.148	211.212	214.577	209.955	199.347	191.967	279.342	220.437	205.729	189.429	226.151	194.003
SERINC3	ENSBTAG00000002187	825.33	0.16337	0.0528534	3.09101	0.0019948	0.0593028	701.159	799.192	770.578	851.859	499.392	1042.86	657.019	789.807	724.997	882.04	711.787	759.596	1066.36	908.36	934.721	738.609	852.284	764.629	818.683	754.665	722.297	807.374	638.037	797.505	999.256	846.791	770.9	853.188	872.407	882.52	620.76	766.902	838.263	1051.91	927.549	1045.93	844.473	695.8	856.096	941.86	779.905	881.066
LRCH1	ENSBTAG00000002959	95.7618	0.22678	0.0731725	3.09926	0.00194005	0.0593028	69.9839	84.183	101.775	99.659	36.5717	113.941	44.8729	112.6	79.9997	132.386	70.0118	88.2823	132.988	92.0918	113.356	87.6211	85.2284	91.3541	89.6512	112.591	81.6102	94.7529	118.991	108.613	78.0946	102.953	99.1967	85.5132	110.881	102.588	64.0466	98.5658	111.372	106.576	106.709	100.056	91.3234	80.9767	90.6975	111.695	105.678	101.219
GPT	ENSBTAG00000007835	295.051	-0.365565	0.118198	-3.09281	0.00198272	0.0593028	343.317	285.347	287.776	341.545	826.015	331.386	270.577	173.725	272.499	245.631	441.463	211.51	199.482	125.58	282.46	443.042	217.048	312.611	365.994	147.586	418.37	252.674	181.906	300.014	181.037	177.595	136.041	190.461	236.408	365.634	467.048	395.772	280.658	171.587	289.639	218.726	382.484	344.151	252.921	243.012	371.987	210.873
CDH15	ENSBTAG00000011530	287.135	-0.255933	0.0827632	-3.09236	0.00198573	0.0593028	390.853	218.657	268.725	235.375	707.472	211.356	487.574	209.114	291.249	253.606	362.7	277.721	233.96	209.299	252.728	286.928	259.662	453.602	298.509	314.951	308.618	238.856	276.962	305.33	299.954	203.333	252.243	281.805	265.697	211.752	337.969	287.148	275.461	269.637	324.818	260.61	285.788	228.684	278.729	290.558	321.262	262.249
TMEM261	ENSBTAG00000015963	75.9071	-0.379943	0.122775	-3.09463	0.00197058	0.0593028	99.0338	86.3695	69.688	62.0991	186.642	73.0614	178.822	17.6942	48.7498	46.2552	91.4043	58.8549	41.8665	26.5113	50.1739	99.3451	59.6599	85.5455	54.6774	34.9946	65.6634	73.0387	95.0559	78.2314	33.7227	61.772	76.5232	79.6827	77.4078	30.2503	118.24	77.9475	66.0809	79.932	53.9409	79.1137	127.853	105.72	70.7883	64.9038	59.1798	78.9815
CPT1B	ENSBTAG00000016048	1224.5	-0.307887	0.0994145	-3.097	0.00195487	0.0593028	1346.86	1015.66	1224.8	1439.8	2420.03	1116.8	1876.62	566.216	864.997	811.859	1665.7	998.694	1374.21	683.712	936.579	1501.9	815.351	1388.27	1167.93	1014.84	1260.74	1158.75	773.441	994.223	1192.72	1220	1397.26	1249.66	1094.17	652.355	1390.3	1476.48	1050.61	1058.3	1227.74	841.165	1396.71	1786.74	902.551	1601.46	1452.02	1378.73
BANP	ENSBTAG00000023745	82.2219	-0.306884	0.0992608	-3.09169	0.00199019	0.0593028	92.4316	64.5038	86.7339	90.1438	163.942	66.9729	70.9929	49.8656	43.7498	94.1055	96.2662	51.498	103.435	73.9525	70.6151	77.7483	74.4328	99.8031	82.2624	74.5536	90.0526	45.4024	75.908	82.0291	92.2936	77.215	138.875	38.8696	60.671	53.9245	98.5333	73.4215	81.6731	69.2744	92.6377	84.9309	75.2075	92.2235	98.8087	82.2618	85.5993	89.7169
MAP2K2	ENSBTAG00000024450	1978.46	-0.268336	0.0865509	-3.10033	0.00193308	0.0593028	2390.02	2194.22	1860.52	1802.38	4712.7	1732.6	4387.5	1978.54	1989.99	2032.04	2322.06	1401.48	1844.59	1880.9	1436.46	1959.75	1347.74	2131.24	1868.39	1860.8	1552.47	1602.9	1846.41	1898.06	1950.59	1361.56	1536.13	1708.32	1901.72	1365.21	3508.77	1860.68	2009.9	2101.68	2100.18	1684.66	2421.68	2109.89	1915.71	1798.44	2012.11	1464.61
Novel	ENSBTAG00000031764	242.061	-0.304796	0.0985217	-3.09369	0.00197681	0.0593028	252.206	276.601	203.048	239.883	326.623	267.892	536.465	204.288	94.9996	191.401	272.268	125.067	241.348	138.138	195.121	283.843	198.298	208.583	206.395	211.489	221.379	223.064	244.136	247.606	237.834	357.763	178.554	178.8	129.71	243.318	497.593	206.184	265.066	218.481	226.317	205.928	289.012	306.662	236.698	207.541	227.208	222.375
TSTA3	ENSBTAG00000034691	324.498	-0.251379	0.0812845	-3.09258	0.00198426	0.0593028	413.301	338.918	279.755	265.924	649.462	241.798	646.303	184.985	314.999	261.581	466.745	268.525	189.631	269.299	237.861	346.782	331.822	342.71	303.435	286.042	310.494	335.583	399.372	313.685	276.881	275.4	328.766	307.07	288.71	210.437	420.737	280.108	329.662	317.597	327.163	424.654	336.285	378.641	317.073	316.217	434.337	262.249
NME6	ENSBTAG00000003025	147.915	-0.282846	0.0916155	-3.08731	0.00201974	0.0596355	192.786	145.407	106.788	136.718	248.435	185.263	314.78	80.4284	131.249	92.5105	205.173	106.674	91.1212	100.464	122.647	164.135	119.888	192.213	188.169	101.941	143.521	142.129	123.094	127.601	78.0946	95.2318	85.0258	155.479	106.697	90.751	215.788	167.964	148.497	174.785	148.924	138.449	200.911	175.45	134.94	159.995	179.653	136.492
WDR83OS	ENSBTAG00000006244	716.384	-0.278984	0.0903872	-3.08654	0.00202497	0.0596355	851.691	793.725	550.986	668.566	1341.8	612.324	1744.68	628.95	733.747	650.764	926.684	553.604	509.786	577.666	592.795	731.204	569.894	777.302	795.039	640.553	772.014	523.115	638.037	584.837	551.987	393.797	444.968	542.231	631.815	522.147	1233.64	735.221	657.097	676.758	657.845	715.514	993.813	602.827	711.57	701.867	637.239	752.241
TIMM10	ENSBTAG00000024701	370.302	-0.311774	0.100967	-3.08787	0.00201596	0.0596355	438.39	330.172	347.437	371.092	784.399	308.771	809.051	246.111	312.499	255.201	623.3	310.827	342.32	159.068	295.468	440.574	352.277	450.962	386.682	240.397	377.095	225.038	562.813	253.683	241.383	391.223	240.906	295.409	382.855	280.144	636.525	376.159	405.395	425.238	401.039	324.599	572.651	470.865	356.154	310.18	393.123	248.447
ZNF593	ENSBTAG00000009562	77.3506	-0.336857	0.109289	-3.08225	0.00205443	0.0602222	108.277	84.183	79.715	95.1518	174.031	69.5823	206.281	32.1714	67.4997	63.8003	109.88	66.2117	59.1056	55.8132	55.7488	75.8972	89.2057	76.0404	62.0662	59.3386	56.2829	49.3505	125.146	78.991	60.3458	79.7888	48.1813	58.3044	66.9473	44.7179	90.6506	53.306	54.9437	65.0114	55.1136	82.604	100.993	87.7248	61.9398	64.9038	85.5993	67.4793
NME3	ENSBTAG00000016552	96.6254	-0.314577	0.102076	-3.08178	0.00205768	0.0602222	125.443	139.941	84.2272	84.1342	235.824	77.4103	217.667	51.4742	92.4996	68.5854	121.548	64.3725	51.7174	64.1852	100.348	93.7916	105.683	87.1297	98.0252	50.2096	99.4331	67.1167	71.121	82.0291	63.8956	74.6412	119.036	85.5132	60.671	71.0225	150.756	104.098	81.6731	101.247	106.709	107.036	132.15	118.466	101.758	78.4883	82.429	115.788
HP1BP3	ENSBTAG00000018656	863.78	0.164515	0.0534404	3.07847	0.00208066	0.0607064	769.823	856.042	889.399	813.798	332.928	908.918	740.737	1031.09	947.496	901.18	950.021	1004.21	1090.99	934.871	945.871	809.57	797.169	850.702	859.568	987.455	823.607	957.399	690.01	837.76	839.517	1065.57	952.289	1004.78	1004.21	945.651	810.929	842.336	784.804	868.594	844.293	813.242	839.101	779.026	934.996	830.92	796.813	805.151
TRIM2	ENSBTAG00000008816	704.956	0.255373	0.0830012	3.07674	0.00209276	0.0608709	577.037	641.759	885.889	829.824	247.174	730.614	409.214	1217.69	697.497	811.859	570.791	783.506	827.479	718.595	802.782	626.306	667.622	628.918	677.31	727.278	766.386	1075.84	580.593	625.852	720.6	877.677	592.346	740.466	702.947	833.857	483.798	852.393	726.148	902.699	685.988	653.852	702.653	664.309	706.408	689.792	662.602	509.162
HCCS	ENSBTAG00000012113	328.976	-0.222223	0.0723248	-3.07257	0.00212222	0.060975	322.19	337.825	227.113	296.473	374.544	385.312	624.871	268.631	277.499	237.656	381.175	213.349	325.081	279.066	249.011	343.08	262.503	353.271	325.601	260.177	310.494	349.401	286.535	281.026	434.845	398.944	257.912	275.974	368.21	280.144	413.84	316.316	322.98	325.057	401.039	290.859	399.674	333.654	312.648	273.2	340.284	247.68
CLPP	ENSBTAG00000014712	762.119	-0.286772	0.0933281	-3.07273	0.0021211	0.060975	1065.6	786.072	683.343	708.63	1896.68	789.759	1903.41	759.244	639.997	706.589	1007.39	571.996	524.563	711.618	427.407	780.568	661.372	887.138	696.028	719.671	590.032	619.842	774.808	674.461	642.506	602.277	365.611	596.649	838.933	547.136	1199.15	719.631	813.761	878.186	792.697	659.669	940.094	738.538	814.066	617.341	734.463	637.22
FUZ	ENSBTAG00000019183	141.67	-0.298685	0.0971772	-3.07361	0.00211483	0.060975	162.415	130.101	145.392	159.254	385.894	147.862	214.318	117.425	127.499	161.096	167.25	106.674	125.599	85.1151	152.38	116.622	116.479	134.127	124.132	133.892	167.911	102.649	118.991	121.525	115.367	115.823	76.5232	137.987	110.881	72.3377	215.788	162.935	134.389	94.8526	130.162	109.363	180.498	178.449	100.283	137.355	122.587	144.927
HRAS	ENSBTAG00000046644	583.539	-0.357209	0.116231	-3.07327	0.00211725	0.060975	816.039	630.826	571.542	448.716	1478	516.648	1673.02	461.659	622.498	537.518	637.885	434.055	293.065	419.994	319.626	595.453	478.415	755.652	469.437	590.343	563.767	349.401	753.609	582.558	512.94	319.155	388.284	450.888	550.223	361.689	807.973	598.435	674.174	622.404	540.582	500.278	739.182	565.337	626.772	472.439	486.119	407.943
C7orf50	ENSBTAG00000026192	158.008	-0.303746	0.0988866	-3.07166	0.00212874	0.0609764	225.797	160.713	158.427	156.75	377.066	103.504	241.108	78.8198	152.499	110.056	229.483	104.835	100.972	79.5338	131.939	215.351	173.866	210.167	176.347	108.027	198.866	122.389	170.28	151.146	92.2936	115.823	130.373	149.648	104.605	148.621	268.01	190.091	118.797	108.708	167.686	174.516	191.242	173.95	151.9	172.825	149.006	144.16
ISY1-RAB43	ENSBTAG00000030915	231.304	-0.23565	0.0767536	-3.07022	0.00213903	0.0610854	381.61	283.161	215.08	224.859	349.322	197.44	424.618	135.12	202.499	197.781	262.544	185.761	152.69	188.37	183.971	250.522	205.116	245.547	227.083	162.801	258.901	181.61	206.524	205.073	200.561	190.464	161.549	246.822	223.855	164.404	308.409	246.415	219.775	193.968	211.073	262.937	312.648	229.434	263.244	226.409	225.094	320.527
ATP5D	ENSBTAG00000000550	4969.76	-0.301879	0.098684	-3.05905	0.0022204	0.0613183	5020.35	5608.55	4096.05	5319.49	11747.1	5750.97	10181.5	3156.01	3828.73	3269.77	6432.33	2939.07	4378.74	3280.42	4010.19	5380.06	3771.64	5002.83	4878.6	3628.78	4346.92	4252.04	5112.5	4499.45	4600.48	4483.62	3358.52	4164.88	6025.26	3985.15	8265.95	4780.95	4944.93	5131.63	4348.11	3668.32	6322.8	5348.21	3784.96	4190.07	4846.4	4153.05
MRPS26	ENSBTAG00000000825	478.701	-0.305453	0.0997404	-3.06248	0.00219514	0.0613183	621.932	620.986	443.195	475.258	1082.02	488.815	1318.06	323.322	474.998	427.462	511.475	406.467	312.767	415.808	347.501	542.387	419.892	477.893	436.926	377.333	397.733	434.284	459.551	490.655	409.997	275.4	303.259	384.809	418.421	327.493	744.911	522.499	420.988	604.286	477.26	524.71	747.777	431.876	449.063	399.234	496.687	355.033
TAF9B	ENSBTAG00000000895	86.4666	0.352747	0.115233	3.06116	0.00220478	0.0613183	69.9839	63.4106	93.2515	100.16	5.04437	98.2849	24.7805	152.814	89.9996	106.866	60.2879	99.3176	103.435	103.254	109.639	102.43	93.183	62.839	70.4402	80.6396	102.247	90.8049	80.0111	82.0291	69.2202	87.5103	70.8548	101.061	100.421	157.828	70.9439	105.606	99.4927	78.8662	89.1198	77.9503	79.5051	110.218	91.4349	76.2243	65.5204	52.9099
ZNF787	ENSBTAG00000002904	79.7675	-0.326575	0.106666	-3.06165	0.0022012	0.0613183	73.9453	106.049	90.2434	72.115	266.09	52.1867	138.637	67.5598	117.5	73.3704	89.4595	80.9255	46.792	64.1852	55.7488	71.5778	77.8419	75.5124	94.0845	33.4731	67.5395	75.0127	110.785	77.4719	95.8434	56.6243	79.3574	68.0219	108.789	48.6636	104.445	79.959	69.7934	67.1429	77.3935	65.1525	80.5795	99.7213	56.7781	58.8663	57.0662	75.1475
C1orf123	ENSBTAG00000003484	430.265	-0.219765	0.0719552	-3.05419	0.00225672	0.0613183	480.644	447.154	399.076	445.21	445.165	375.744	945.679	300.802	421.248	338.142	565.929	411.984	344.783	351.623	358.65	475.746	421.028	455.714	435.449	348.424	421.184	406.648	409.629	416.981	354.975	334.598	402.455	359.544	387.039	394.569	750.823	442.54	397.228	415.646	381.104	480.499	538.271	452.12	404.083	430.177	436.451	372.67
DOHH	ENSBTAG00000005272	267.07	-0.330145	0.107768	-3.06349	0.00218775	0.0613183	356.522	324.706	255.188	161.758	727.65	290.506	683.139	127.077	219.999	130.791	386.037	250.133	157.615	181.393	241.578	299.269	252.844	315.251	298.509	129.328	231.698	238.856	280.381	254.442	211.21	244.514	204.062	137.987	274.066	172.295	390.192	277.594	268.036	300.544	189.966	269.917	206.283	295.415	262.507	282.256	286.388	276.052
TBKBP1	ENSBTAG00000011280	216.938	-0.226977	0.0742298	-3.05777	0.00222993	0.0613183	316.908	211.004	199.037	252.903	453.993	239.189	263.879	196.245	169.999	212.136	247.958	172.886	216.721	291.624	148.663	244.969	216.48	317.891	250.235	147.586	196.052	197.402	238.666	180.008	184.587	200.759	195.559	303.183	152.724	155.197	262.098	186.068	227.2	242.993	243.907	190.804	232.069	176.199	201.304	246.031	207.129	184.035
RNF123	ENSBTAG00000011588	2081.28	-0.284223	0.0930615	-3.05415	0.00225703	0.0613183	2841.61	2313.39	2516.29	2546.06	6243.67	1680.41	2310.62	1542.62	1824.99	1775.24	2629.33	1868.64	1433.31	1379.98	1698.48	2581.74	1985.82	2740.1	2230.44	1719.3	3250.34	1891.11	1860.77	1727.17	1620.46	1842.86	2003.77	2407.97	1619.29	1250.78	2196.31	2345.97	1701.77	1323.67	2262	2146.54	1745.89	2103.15	1645.83	1587.12	2304.84	2397.05
MRPL14	ENSBTAG00000011760	1035.86	-0.310692	0.101599	-3.05801	0.00222811	0.0613183	1159.36	1200.43	921.485	1040.66	2306.54	1031.56	2237.62	556.564	818.747	645.978	1349.67	730.168	859.495	609.759	722.876	1074.28	1157.4	1169.65	889.123	626.859	990.579	906.075	1192.64	1013.21	672.679	998.647	853.092	868.736	832.657	712.855	1755.86	1002.25	988.244	1169.14	1004.94	966.816	1307.54	1122.43	969.652	875.447	1040.93	925.541
PUS1	ENSBTAG00000012990	158.023	-0.325662	0.106643	-3.05375	0.00226002	0.0613183	209.952	174.926	183.996	189.803	394.722	133.076	177.482	67.5598	154.999	140.361	189.615	88.2823	86.1957	64.1852	159.813	209.797	189.207	182.18	185.706	120.199	168.849	163.844	175.751	162.539	78.0946	175.021	153.046	112.722	75.3157	132.838	239.436	177.519	176.711	71.4059	180.585	194.294	175.126	200.942	182.87	162.26	133.154	166.398
FAM96B	ENSBTAG00000013931	803.328	-0.231118	0.0755221	-3.06027	0.00221139	0.0613183	942.802	952.252	692.869	767.224	1163.99	637.547	1628.82	727.073	683.747	762.414	1008.36	524.176	701.88	672.549	574.212	952.725	734.1	823.771	761.05	754.665	712.917	688.933	988.855	767.883	899.863	705.23	654.698	736.579	843.118	682.605	1308.52	720.637	707.586	760.953	789.179	841.165	1004.56	877.248	758.762	670.924	775.678	700.098
SPSB3	ENSBTAG00000016558	611.479	-0.271661	0.0888575	-3.05727	0.00223363	0.0613183	859.614	637.385	582.07	559.893	1488.09	515.779	1129.86	310.454	596.248	448.197	868.341	430.376	352.171	473.017	566.779	638.03	587.508	697.565	666.965	429.064	616.298	483.635	529.988	571.925	411.772	411.813	442.134	668.558	512.565	452.44	901.579	619.054	571.712	544.603	650.809	602.66	805.795	650.063	669.539	586.399	662.602	591.978
ELP5	ENSBTAG00000019446	674.045	-0.213332	0.0698719	-3.05318	0.0022643	0.0613183	875.459	700.796	619.671	587.938	1006.35	662.771	1399.1	554.956	616.248	638.003	940.297	555.443	627.997	558.132	494.306	642.966	589.212	772.55	656.621	632.945	689.466	523.115	678.385	607.623	631.856	602.277	572.507	697.71	562.776	528.723	998.142	703.539	668.234	600.023	588.66	622.439	802.571	683.054	592.115	703.376	588.627	623.417
DAZAP1	ENSBTAG00000019714	400.229	-0.150487	0.0492722	-3.0542	0.00225661	0.0613183	413.301	359.691	378.521	325.018	538.486	390.53	421.269	336.191	432.498	421.082	481.331	441.412	315.23	401.855	345.642	420.211	361.936	454.13	399.982	398.634	431.502	406.648	379.54	358.498	514.714	344.894	359.942	396.47	430.973	416.928	516.314	347.495	346.739	350.635	385.795	403.713	412.567	487.36	404.821	366.027	393.123	472.355
TMEM246	ENSBTAG00000020844	108.99	0.216076	0.0705908	3.06097	0.00220622	0.0613183	95.0725	86.3695	118.82	123.197	119.804	120.899	95.1037	110.991	98.7496	162.691	102.101	80.9255	147.764	133.952	85.4814	119.708	111.933	99.275	118.221	136.935	79.7341	122.389	77.9595	106.334	120.692	131.266	110.534	108.835	112.974	134.154	88.6799	105.606	86.8705	128.957	120.781	102.382	102.067	97.472	87.748	116.223	114.132	89.7169
42431	ENSBTAG00000021036	487.379	-0.261904	0.0855231	-3.06237	0.0021959	0.0613183	653.623	506.191	440.187	429.685	1104.72	520.997	1072.93	369.971	401.248	384.397	591.211	356.808	315.23	389.297	386.525	565.218	342.618	562.382	516.233	459.494	463.396	347.427	418.52	514.96	388.698	373.206	391.119	437.283	437.25	382.732	795.163	547.644	519.738	466.803	492.504	482.826	566.205	491.109	474.872	504.137	534.731	438.616
bta-mir-1842	ENSBTAG00000037500	129.891	-0.381162	0.124804	-3.05408	0.00225752	0.0613183	146.57	156.34	154.918	163.26	558.664	117.42	377.736	102.948	108.75	111.651	196.422	77.247	105.898	93.4871	105.923	138.219	103.979	103.499	138.91	97.3762	125.698	110.545	97.1075	111.651	108.268	72.0673	127.539	103.005	112.974	65.7616	205.935	105.606	114.342	104.444	124.299	98.8921	150.415	125.964	115.031	126.034	87.7129	96.6182
Novel	ENSBTAG00000046808	110.615	0.337097	0.110169	3.05983	0.00221466	0.0613183	73.9453	129.008	73.1974	101.662	2.52218	118.29	57.598	144.771	93.7496	141.956	71.9566	150.816	132.988	118.603	98.4895	96.2598	101.706	62.839	78.8142	117.156	104.123	134.233	105.314	101.017	102.943	223.924	133.207	118.552	123.434	123.632	95.5773	97.0572	100.235	119.365	138.37	148.92	100.993	134.211	101.021	116.978	146.893	129.591
DNAJB2	ENSBTAG00000013782	716.274	-0.201638	0.0660996	-3.05052	0.00228444	0.0613349	1027.31	652.691	741.5	739.179	1205.6	761.056	1088.33	503.482	622.498	701.804	921.822	546.247	655.088	520.458	628.103	804.016	742.055	911.429	859.075	552.305	831.111	598.128	514.259	663.828	514.714	517.341	518.657	629.688	485.368	527.408	1170.58	804.116	723.178	633.061	772.762	636.4	903.564	778.276	704.196	768.28	693.249	728.47
LMF1	ENSBTAG00000019745	121.757	-0.283296	0.092818	-3.05217	0.00227196	0.0613349	141.288	151.967	73.6988	112.68	223.213	106.113	259.861	77.2113	178.749	95.7005	175.03	132.423	93.5839	113.022	91.0563	101.813	80.1147	119.341	128.566	80.6396	120.07	126.337	134.036	78.991	147.315	84.9365	76.5232	118.552	140.171	123.632	99.5186	131.756	154.436	120.431	104.364	127.978	149.341	120.715	145.264	156.222	149.006	110.421
UBE2F	ENSBTAG00000026114	293.773	-0.189751	0.0621972	-3.05081	0.00228229	0.0613349	283.897	311.586	290.784	276.441	345.539	261.803	556.558	246.111	312.499	282.317	327.694	281.4	248.736	332.088	213.704	298.652	237.503	332.677	268.954	254.091	244.831	262.545	332.354	287.861	328.352	211.054	252.243	264.313	280.342	266.992	405.957	279.102	345.997	305.873	281.431	267.59	338.434	331.405	277.992	252.823	301.183	265.317
EME2	ENSBTAG00000016553	103.808	-0.363439	0.119183	-3.04941	0.00229289	0.0613869	199.388	113.702	111.802	111.678	278.701	62.624	111.178	27.3457	92.4996	74.9654	105.99	73.5686	51.7174	55.8132	87.3397	122.793	146.593	126.734	130.043	54.7741	105.061	96.7269	101.894	95.7006	24.8483	79.7888	102.031	79.6827	60.671	67.0768	134.005	122.202	93.5528	50.0907	119.608	143.103	125.704	131.212	115.031	107.167	140.552	85.116
SCRN2	ENSBTAG00000001828	106.166	-0.37683	0.123836	-3.04298	0.00234249	0.0616783	155.813	127.914	79.715	93.1486	232.041	102.634	121.224	17.6942	77.4997	76.5604	163.361	49.6588	56.6429	78.1385	85.4814	85.77	134.661	120.397	140.88	59.3386	128.513	84.8828	60.1793	72.9147	46.1468	74.6412	68.0206	124.383	75.3157	86.8053	237.465	153.38	125.48	30.907	146.579	154.737	139.671	148.457	109.132	90.5635	158.517	108.12
C25H16ORF13	ENSBTAG00000002735	200.419	-0.292824	0.0961178	-3.04651	0.00231514	0.0616783	237.681	252.549	167.452	176.782	414.899	187.002	448.059	130.294	174.999	153.121	268.379	152.655	110.823	146.51	159.813	207.329	200.571	203.831	204.424	164.322	224.194	155.948	175.751	184.565	136.666	144.135	144.544	178.8	190.381	155.197	384.28	211.715	181.166	174.785	219.282	173.352	248.185	234.683	190.981	187.919	202.902	188.635
OTUB1	ENSBTAG00000003967	385.834	-0.209018	0.0686407	-3.04511	0.00232597	0.0616783	443.672	392.489	360.472	375.098	775.571	359.218	683.809	279.891	323.749	317.407	452.16	320.023	352.171	306.973	291.752	433.169	384.664	372.809	382.742	336.252	392.104	357.297	374.069	370.65	314.153	290.843	303.259	349.827	330.552	285.405	524.197	429.968	354.907	381.542	386.968	422.328	444.799	413.881	400.396	346.405	373.044	362.701
NDUFA1	ENSBTAG00000006033	839.847	-0.3061	0.100628	-3.04189	0.00235099	0.0616783	887.343	919.453	569.536	878.902	1924.43	698.432	2171.98	744.767	631.247	899.585	1040.45	743.043	605.833	785.571	693.143	807.102	561.939	723.44	778.783	707.499	894.898	633.66	962.869	688.133	912.287	401.518	666.035	627.745	845.21	589.224	1491.79	798.584	743.225	756.69	858.364	703.879	1064.72	898.242	745.489	1061.1	711.214	601.946
ENGASE	ENSBTAG00000006277	287.028	-0.274708	0.0903158	-3.04164	0.00235295	0.0616783	415.942	237.243	290.784	259.915	501.914	238.319	334.202	135.12	237.499	263.176	309.219	183.922	233.96	146.51	196.979	305.44	443.756	298.353	297.031	220.618	242.016	236.882	297.477	251.404	131.341	195.611	272.082	217.67	230.131	220.959	421.722	306.761	291.053	189.705	274.395	403.713	363.145	428.877	373.851	288.294	302.239	355.8
CARS	ENSBTAG00000010777	303.148	-0.190471	0.0626295	-3.04123	0.00235613	0.0616783	327.472	294.094	239.145	290.463	581.363	236.58	441.362	286.325	356.249	299.862	337.418	378.878	253.662	312.554	308.477	280.141	239.776	314.195	304.42	234.311	285.167	319.791	317.993	246.847	314.153	175.021	325.932	275.974	294.987	305.134	331.072	267.536	303.675	299.479	295.502	295.513	352.401	356.897	288.315	265.653	284.274	313.626
KIF22	ENSBTAG00000013669	306.405	-0.385145	0.126537	-3.04373	0.00233665	0.0616783	471.401	197.885	301.313	208.332	902.942	220.054	930.275	275.065	202.499	191.401	461.883	375.2	140.376	166.044	176.538	318.398	185.23	170.563	236.443	112.591	236.388	232.934	271.491	347.105	280.431	187.89	209.73	316.787	248.96	242.003	504.49	321.848	452.172	298.413	318.955	260.61	364.219	261.675	315.598	304.142	246.23	295.222
NTPCR	ENSBTAG00000013935	752.335	-0.221627	0.0727818	-3.04508	0.00232618	0.0616783	959.968	892.121	620.674	693.106	997.524	639.287	1168.03	622.516	616.248	674.689	926.684	570.157	627.997	583.248	633.678	786.122	621.031	897.699	768.439	540.133	698.846	467.843	847.297	673.702	452.594	543.079	674.538	645.236	673.657	661.561	1067.12	924.306	1020.17	805.715	689.506	735.292	1057.2	863.752	820.702	768.28	758.769	804.384
RPLP2	ENSBTAG00000001777	2145.46	-0.282678	0.0929931	-3.03977	0.00236757	0.061806	2792.75	2326.51	1779.3	1853.96	4710.18	1903.07	4836.22	1341.55	2083.74	1488.14	2759.63	1859.45	1512.12	1883.7	1640.87	2079.46	2055.14	2173.49	1927.5	1480.42	1987.72	1616.72	2555.57	1854.77	1867.17	1552.02	1819.55	1906.56	2284.58	1482.27	3458.52	1926.06	1839.87	2320.16	1761.29	2357.12	2552.76	2355.82	2047.7	1739.57	1836.69	1908.59
STOML2	ENSBTAG00000011388	1111.09	-0.228006	0.075044	-3.0383	0.00237915	0.0618823	1275.56	1349.11	1019.75	1145.83	1769.31	1046.34	2161.93	889.538	972.496	913.94	1377.87	842.361	1017.11	785.571	890.122	1155.73	1021.04	1201.33	1063.99	728.8	1061.87	981.088	1123.57	985.868	796.92	970.335	898.439	989.232	1096.26	870.683	1894.79	1117.41	1147.14	1028.46	1125.72	1136.68	1479.44	1211.65	1038.97	1053.56	1117.02	933.209
THOP1	ENSBTAG00000020446	586.861	-0.233654	0.076917	-3.03774	0.00238362	0.0618823	856.973	798.098	650.755	514.32	1282.53	688.864	1011.98	405.359	569.998	459.362	694.284	389.914	541.802	612.55	397.675	587.432	465.347	687.532	564.507	559.913	578.776	454.024	488.957	521.796	582.16	478.733	609.351	631.631	602.526	434.026	645.393	529.037	511.57	631.996	555.826	614.295	660.752	629.819	477.821	519.985	587.57	496.893
PPP6R2	ENSBTAG00000018660	388.709	-0.245976	0.0809978	-3.03683	0.00239081	0.0618984	528.18	404.516	405.093	456.228	1000.05	345.302	427.297	238.068	369.999	378.017	450.215	443.251	278.289	244.183	323.343	431.935	372.164	436.176	426.089	298.214	411.803	375.064	271.491	352.421	280.431	329.451	340.103	330.392	297.079	331.438	486.754	387.726	464.794	265.374	432.7	381.607	446.947	383.14	395.235	431.686	408.974	364.235
LAMTOR1	ENSBTAG00000003001	792.421	-0.242737	0.0800291	-3.03311	0.00242048	0.0623018	962.609	967.558	659.78	816.302	1723.91	761.926	1405.79	530.827	708.747	708.184	985.027	575.674	618.147	655.805	531.472	919.405	622.735	830.636	834.446	654.246	776.704	643.53	773.441	748.136	706.401	540.505	493.149	674.388	776.17	632.626	1174.52	864.965	775.152	874.989	823.186	727.148	1026.05	916.236	673.226	757.714	760.883	751.475
APBA3	ENSBTAG00000008395	322.706	-0.241999	0.0798854	-3.02933	0.00245094	0.0623018	402.738	373.904	344.93	360.074	900.419	288.766	506.327	246.111	312.499	280.722	460.911	288.757	204.407	246.973	254.586	312.227	332.391	374.393	325.109	292.128	308.618	248.726	294.058	316.723	248.483	239.367	354.274	307.07	221.763	232.796	398.074	322.853	285.113	266.44	333.027	321.109	367.442	310.411	316.335	334.33	293.785	315.926
ARPC5L	ENSBTAG00000015278	518.248	-0.208172	0.0686717	-3.03141	0.00243415	0.0623018	645.701	673.464	487.816	538.86	651.984	495.774	920.229	416.619	438.748	462.552	699.146	520.498	411.277	371.158	353.076	570.154	480.688	518.025	536.429	412.327	561.891	440.206	510.156	457.236	415.321	512.193	433.631	532.514	489.552	434.026	779.398	496.349	464.052	481.724	512.439	430.472	662.9	614.073	547.872	399.989	469.211	434.782
UCKL1	ENSBTAG00000015798	1471.73	-0.262722	0.0867483	-3.02855	0.00245729	0.0623018	2157.62	1636.65	1540.15	1406.24	3652.12	1351.64	3228.84	1421.97	1416.24	1453.05	1933.1	1445.62	901.361	1265.56	975.603	1654.93	1324.45	1720.94	1471.36	1386.09	1694.12	1065.97	1462.77	1241.07	1419.9	965.188	1057.15	1642.24	1286.64	1073.23	2093.83	1498.6	1492.39	1316.21	1311	1216.96	1685.72	1342.86	1343.5	1452.79	1270.25	1259.87
EGLN2	ENSBTAG00000017996	786.014	-0.239303	0.0788795	-3.03378	0.00241513	0.0623018	1068.24	923.826	796.147	920.468	1938.3	763.665	1333.46	542.087	708.747	676.284	1000.59	652.921	593.519	612.55	592.795	912.617	744.896	888.194	811.294	546.219	839.553	759.997	802.163	767.124	711.726	615.146	572.507	726.862	682.026	566.865	1004.05	730.192	827.126	678.889	848.983	770.195	893.895	736.288	757.287	683.754	813.722	678.627
NR3C1	ENSBTAG00000019472	699.136	0.349568	0.1153	3.03182	0.00243082	0.0623018	648.341	529.15	862.326	701.619	192.947	754.098	104.48	1204.82	796.247	789.529	489.11	928.804	990.02	732.548	932.863	623.838	684.668	701.262	756.617	867.256	695.094	902.127	652.398	637.245	981.507	954.892	714.217	940.645	914.249	797.03	291.658	615.534	734.315	969.842	643.773	609.641	547.94	601.327	689.449	610.549	643.58	516.83
NR3C2	ENSBTAG00000027182	224.081	0.317488	0.104823	3.0288	0.0024553	0.0623018	205.99	177.112	240.649	250.399	238.346	207.877	43.5334	387.665	298.749	341.332	189.615	286.918	280.752	329.298	247.153	222.755	226.707	246.603	274.865	264.741	238.264	242.804	162.074	211.149	209.436	298.565	181.388	233.218	309.631	238.057	95.5773	225.293	216.062	309.07	283.776	164.045	205.209	158.205	222.688	169.052	231.435	173.299
CDH13	ENSBTAG00000034373	1430.79	0.257643	0.0850783	3.02831	0.00245928	0.0623018	1047.12	1319.6	1250.87	1241.98	1513.31	1190.73	726.673	2514.19	1709.99	1918.8	1112.41	1535.74	1598.32	2440.43	1429.03	1376.64	1319.9	1057.17	987.641	2183.36	1174.44	1397.61	1909.32	1465.13	2204.4	1415.61	1760.03	983.402	1882.89	1474.37	922.271	1035.44	1204.31	1642.34	1262.92	2258.23	965.879	1073.69	1166.53	1144.87	1505.91	1164.02
RRP7A	ENSBTAG00000016510	76.1682	-0.233471	0.0771214	-3.02732	0.00246734	0.0623384	99.0338	61.224	71.192	70.1118	150.07	62.624	117.875	51.4742	81.2497	78.1554	88.4871	58.8549	49.2547	55.8132	83.6231	75.2801	75.5692	94.5225	66.9921	57.8171	69.4156	75.0127	77.9595	72.1552	86.969	105.527	65.1864	48.587	73.2236	73.653	84.7386	56.8262	71.2783	65.0114	73.8756	79.1137	61.2404	91.4737	80.3742	80.7524	64.4637	92.0173
MUS81	ENSBTAG00000021456	198.126	-0.250316	0.0827126	-3.02633	0.00247542	0.0623753	216.554	206.631	209.565	219.851	482.998	152.211	259.191	175.334	196.249	202.566	231.428	193.118	118.211	117.208	178.396	203.627	209.094	206.999	203.439	149.107	211.999	177.662	201.054	192.92	131.341	149.282	167.217	139.931	125.526	172.295	285.746	246.917	194.53	157.732	212.246	171.025	260.003	236.182	196.143	177.353	209.243	171.766
BCL2L12	ENSBTAG00000006638	86.0578	-0.309528	0.102359	-3.02396	0.00249488	0.0625313	122.802	90.7427	104.281	110.176	174.031	73.9312	103.81	40.2142	78.7497	74.9654	131.272	60.6941	88.6585	33.4879	79.9066	99.3451	94.8876	107.196	82.7549	48.6881	96.619	80.9348	97.7913	106.334	19.5237	48.9028	87.86	79.6827	50.2105	60.5006	93.6066	88.0052	74.9907	60.7483	70.3577	83.7675	123.555	92.9733	115.768	84.5259	86.6561	94.3177
PIK3CB	ENSBTAG00000006909	132.025	0.345876	0.114357	3.02452	0.00249026	0.0625313	110.918	120.261	140.88	122.195	8.82764	187.872	42.1939	173.725	137.499	153.121	133.217	156.333	167.466	146.51	206.27	137.602	140.911	125.15	121.177	121.72	89.1146	236.882	124.462	118.486	102.943	298.565	170.052	116.609	119.25	143.36	74.8853	112.647	131.419	196.1	139.543	141.939	88.1002	143.209	101.021	123.015	77.145	106.587
FAM179B	ENSBTAG00000039117	175.676	0.250864	0.0830026	3.02237	0.00250807	0.0626952	182.222	159.62	176.977	180.788	55.488	188.742	79.0298	324.931	178.749	210.541	135.162	198.635	216.721	202.323	172.821	157.348	153.979	147.328	176.839	176.494	141.645	153.974	183.957	208.87	186.362	221.35	235.238	206.009	186.197	188.078	102.475	170.479	168.544	204.626	200.52	166.371	138.597	147.708	174.759	190.183	168.028	193.236
AKIP1	ENSBTAG00000001922	104.1	-0.226508	0.0752204	-3.01126	0.00260168	0.0631532	97.7134	124.635	96.761	104.667	109.715	94.8058	186.189	56.2999	83.7497	68.5854	139.051	101.157	76.3448	65.5805	92.9146	110.452	114.774	108.252	101.966	80.6396	105.061	102.649	110.785	103.296	83.4192	97.8057	127.539	69.9653	60.671	85.49	171.448	116.67	106.175	88.4581	94.9829	123.324	138.597	123.714	120.93	98.1104	116.246	92.0173
PSMD13	ENSBTAG00000002045	1011.93	-0.196511	0.0653028	-3.00922	0.00261916	0.0631532	1196.33	1185.12	877.868	971.55	1266.14	1148.11	1776.16	797.85	857.497	1009.64	1408.02	595.906	834.867	707.432	791.632	1113.16	828.42	1017.04	952.174	894.643	1044.05	979.114	876.703	909.156	839.517	795.315	830.418	934.815	1008.39	820.704	1351.88	964.034	1053.58	924.014	948.657	941.22	1180.76	1072.94	962.279	970.539	1051.5	1006.82
SLC35C2	ENSBTAG00000003635	221.208	-0.234756	0.0780098	-3.00931	0.00261844	0.0631532	257.488	279.881	228.115	195.312	419.944	189.612	394.479	104.557	192.499	170.666	262.544	217.027	182.242	161.858	163.53	182.03	210.23	222.841	199.006	174.973	218.565	193.454	218.834	243.809	173.938	151.856	175.72	184.631	219.671	219.644	317.277	217.247	242.049	214.218	200.52	238.505	235.292	245.929	244.81	206.032	228.265	220.841
RPL13A	ENSBTAG00000005296	8781.58	-0.291196	0.0968712	-3.00601	0.00264702	0.0631532	9252.4	11256.5	6304.5	7209.5	18253	9016.12	21615.3	6701.29	7386.22	5772.34	11349.7	5037.61	6149.45	6856.65	7314.24	7961.18	7725.67	9217.26	6893.78	7161.71	7743.59	6841.95	10087.6	8678.37	8924.08	7492.43	7448.26	7960.5	7416.51	6923.38	14989.9	7729.87	7572.58	10587.3	8366.71	8760.68	10534.4	9625.73	8412.75	7433.75	7921.63	8346.73
RPUSD3	ENSBTAG00000007968	209.829	-0.347472	0.115469	-3.00923	0.00261907	0.0631532	406.699	146.5	286.272	249.899	567.491	223.533	230.392	82.037	126.249	116.436	298.523	145.298	179.78	103.254	141.23	189.434	222.73	214.392	297.524	168.887	187.61	153.974	169.596	214.187	99.3931	211.054	158.715	324.561	102.513	139.415	222.685	205.681	194.53	114.036	204.037	255.956	298.681	230.934	249.234	166.033	220.867	236.945
AP2S1	ENSBTAG00000010584	704.062	-0.283716	0.0941757	-3.01263	0.00258996	0.0631532	912.432	807.938	577.558	603.963	1084.54	586.231	1748.7	423.053	662.497	548.683	950.994	535.212	544.264	555.341	548.196	711.459	613.076	794.728	658.099	422.978	631.307	523.115	783.015	599.268	596.359	571.391	589.512	629.688	652.736	472.168	1371.58	650.736	733.573	755.624	724.685	694.572	954.061	715.294	650.368	663.377	623.501	598.879
DNAJC11	ENSBTAG00000011217	620.459	-0.174849	0.058151	-3.00681	0.00264009	0.0631532	632.496	657.065	558.506	693.606	1064.36	701.911	738.058	628.95	466.248	567.823	634.968	430.376	509.786	526.039	507.314	623.838	527.28	650.04	730.509	547.741	590.032	546.803	550.504	623.573	804.019	664.049	461.973	532.514	556.499	633.941	740.97	584.857	596.956	675.692	600.386	518.893	642.487	779.776	578.105	577.342	671.056	551.337
SH3BP2	ENSBTAG00000013996	131.26	-0.270561	0.0900008	-3.0062	0.00264532	0.0631532	192.786	116.982	118.319	153.244	350.583	86.108	198.914	102.948	157.499	138.766	131.272	158.172	83.733	138.138	96.6312	89.4723	148.866	114.061	105.907	132.371	115.38	110.545	235.246	111.651	102.943	92.658	175.72	137.987	131.802	122.317	123.167	99.5716	147.754	110.839	133.68	146.593	143.969	96.7222	129.779	108.676	107.792	123.457
TSR3	ENSBTAG00000014101	269.246	-0.266419	0.0885617	-3.00829	0.00262726	0.0631532	306.345	258.015	219.091	313.5	607.846	216.575	571.292	204.288	318.749	236.061	362.7	193.118	229.034	188.37	230.428	273.353	270.458	337.429	336.931	261.698	304.866	195.428	244.136	227.099	259.132	247.088	181.388	285.692	288.71	193.339	457.194	211.715	229.427	286.689	248.597	266.427	344.88	286.418	204.991	178.108	228.265	308.258
MZT2B	ENSBTAG00000014646	114.548	-0.353016	0.116953	-3.01843	0.00254085	0.0631532	114.879	172.739	115.812	88.6414	308.967	99.1547	275.935	56.2999	152.499	78.1554	132.245	110.353	49.2547	71.1618	76.19	95.0257	93.183	101.915	116.251	82.1611	94.7429	82.9088	88.2174	123.803	81.6444	72.0673	82.1916	91.3436	121.342	76.2834	184.257	95.0456	137.359	100.181	107.882	111.69	223.474	140.21	117.243	92.0729	104.621	103.519
FKBP9	ENSBTAG00000016707	691.059	0.234623	0.0777875	3.01621	0.00255955	0.0631532	643.06	658.158	613.655	522.333	308.967	730.614	323.487	723.856	698.747	652.359	542.591	678.67	667.401	1153.94	665.269	513.386	750.578	626.277	651.695	795.746	589.094	544.829	769.338	713.957	938.91	712.952	833.253	658.84	905.881	605.006	480.842	648.724	573.939	995.42	683.643	890.029	686.537	577.334	849.46	720.734	807.381	704.699
SLC39A3	ENSBTAG00000017706	90.0292	-0.243674	0.0808385	-3.01434	0.00257542	0.0631532	130.725	103.862	100.772	79.1262	174.031	112.201	169.445	67.5598	84.9997	54.2303	82.6528	62.5333	100.972	71.1618	78.0483	111.686	93.183	104.028	92.6067	73.0321	96.619	75.0127	111.468	78.991	70.9951	66.9197	70.8548	79.6827	106.697	71.0225	117.255	80.4619	98.0077	92.7211	84.4293	90.7481	78.4307	92.9733	87.748	74.7149	113.076	91.2505
C11orf84	ENSBTAG00000018022	99.6274	-0.262528	0.0872431	-3.00915	0.00261978	0.0631532	96.3929	107.142	108.292	79.627	274.918	96.5454	119.214	69.1684	91.2496	86.1305	103.073	75.4078	59.1056	79.5338	139.372	87.0041	93.7512	100.859	106.892	80.6396	91.9287	104.623	109.417	81.2696	76.3197	64.3458	116.202	81.6262	75.3157	86.8053	118.24	95.0456	114.342	86.3266	126.644	91.9115	90.249	104.97	105.445	124.525	115.189	101.219
TUFM	ENSBTAG00000019216	1388.05	-0.228461	0.0758514	-3.01196	0.00259566	0.0631532	1360.06	1576.52	1228.31	1409.25	2808.45	1518.63	2427.15	1267.55	1176.25	1389.25	1708.48	895.698	1150.1	1199.98	1165.15	1438.96	1169.9	1379.82	1385.16	1104.61	1241.04	1178.49	1319.16	1243.35	1148.35	1057.85	1153.52	1249.66	1506.31	1152.14	2030.77	1372.88	1295.63	1366.3	1298.1	1147.15	1846.88	1570.05	1110.49	1339.58	1420.31	1173.22
RAPSN	ENSBTAG00000021745	867.933	-0.319933	0.106329	-3.00889	0.00262204	0.0631532	1187.09	559.762	892.407	854.363	1899.2	721.046	2451.93	484.179	876.247	759.224	1309.8	551.765	635.386	752.083	514.747	819.443	755.123	1087.27	925.082	782.052	521.555	686.959	884.225	722.312	741.899	579.113	646.196	825.98	638.091	540.56	1545	788.024	1131.54	579.773	1072.96	941.22	1166.79	883.996	937.945	749.413	1104.34	733.838
NDUFB2	ENSBTAG00000021759	633.697	-0.280642	0.0931289	-3.01348	0.00258274	0.0631532	686.634	739.061	537.45	644.528	1335.5	688.864	1191.48	460.05	392.498	516.783	706.925	384.396	492.547	417.204	386.525	696.033	527.848	556.046	598.988	409.284	514.051	489.557	734.461	635.725	495.191	669.197	430.797	524.74	504.197	457.7	1080.91	626.597	616.261	636.259	671.916	600.333	847.696	756.532	603.175	559.229	689.021	532.933
SELM	ENSBTAG00000031279	79.9786	-0.375731	0.124676	-3.01367	0.00258106	0.0631532	76.5862	85.2763	56.6528	76.6222	160.159	83.4987	236.42	41.8228	57.4998	71.7754	79.7357	31.2667	39.4038	64.1852	46.4573	62.9391	81.251	64.4231	58.6181	63.9031	50.6546	69.0907	94.3721	92.6625	49.6966	38.6075	110.534	77.7393	39.75	59.1854	156.668	48.2771	72.0208	112.971	82.084	80.2771	109.588	61.4823	118.718	61.1303	77.145	90.4837
SSNA1	ENSBTAG00000046415	466.948	-0.341117	0.112988	-3.01905	0.00253566	0.0631532	710.403	552.109	442.193	387.117	1195.51	466.201	1015.33	180.16	358.749	242.441	685.532	290.596	371.873	246.973	288.035	518.322	348.868	623.637	494.067	261.698	455.892	274.389	349.45	457.996	212.985	334.598	345.771	491.701	290.802	281.46	882.858	445.055	487.069	375.148	576.933	544.488	715.546	455.119	418.093	505.646	499.858	447.817
DBNDD2	ENSBTAG00000005186	2155.05	-0.2746	0.0913809	-3.00501	0.00265574	0.0632011	3125.51	2401.95	2202.94	2128.4	4391.12	1897.86	4515.42	1663.26	2261.24	1563.11	2824.78	1443.78	1955.41	1600.44	1568.4	2316.41	1810.82	2461.81	2024.54	1739.08	2317.92	1849.66	2814.07	2122.12	1586.74	1685.86	1754.37	1661.68	2108.84	1267.88	3722.59	1768.15	2026.98	2358.53	2084.93	1873.13	2542.01	2295.84	2145.03	1802.97	2130.47	1614.14
Novel	ENSBTAG00000035005	168.392	-0.189559	0.0631008	-3.00406	0.00266402	0.0632385	199.388	151.967	153.915	147.235	242.13	171.346	198.914	172.117	173.749	177.046	169.195	165.529	120.674	101.859	122.647	171.54	142.047	174.787	165.017	199.317	194.176	155.948	150.448	137.475	189.912	187.89	172.886	194.348	156.908	181.502	157.653	174.502	182.651	175.85	159.478	130.305	217.027	199.443	182.87	135.091	107.792	214.707
NHP2	ENSBTAG00000006374	324.927	-0.274767	0.0915268	-3.00204	0.0026818	0.0635007	332.754	366.251	259.7	288.46	509.481	300.074	922.908	228.417	353.749	256.796	447.298	290.596	238.885	255.345	271.311	364.06	358.527	383.37	306.883	260.177	261.716	268.467	391.849	335.712	331.902	270.253	221.067	235.161	357.75	210.437	514.344	349.003	318.525	310.136	361.17	360.665	461.989	249.678	303.062	283.766	329.716	246.913
B4GALT7	ENSBTAG00000001767	157.855	-0.233293	0.0777365	-3.00107	0.00269034	0.0635432	223.156	145.407	158.929	138.22	281.223	148.732	342.239	114.208	148.749	95.7005	185.726	147.137	132.988	167.44	111.498	159.199	148.866	150.497	149.747	144.543	161.344	144.103	192.163	151.146	141.99	128.692	138.875	122.439	150.631	174.926	206.92	145.334	157.406	147.075	154.787	153.574	170.828	131.212	165.173	140.373	155.347	129.591
ATP6V1F	ENSBTAG00000007572	355.818	-0.299363	0.100084	-2.99111	0.00277967	0.063574	409.34	460.273	312.342	289.462	750.35	278.329	931.614	246.111	272.499	248.821	457.994	297.953	290.603	333.484	243.436	377.635	368.187	347.462	288.657	243.44	333.007	298.077	407.578	283.304	301.729	265.105	243.741	285.692	280.342	256.47	533.065	332.408	388.318	316.531	361.17	362.992	437.278	335.903	333.295	378.857	257.855	328.195
POMC	ENSBTAG00000007897	145.813	-0.362473	0.120946	-2.99698	0.00272666	0.063574	136.006	174.926	105.785	107.672	334.189	130.467	381.085	62.7341	127.499	63.8003	183.781	126.906	64.0311	73.9525	117.072	154.263	69.3191	129.374	126.103	77.5966	103.185	124.363	138.823	170.894	99.3931	113.249	68.0206	110.778	127.618	93.3814	322.204	158.912	168.544	141.746	168.859	119.834	214.879	183.697	131.253	138.109	158.517	148.761
DIXDC1	ENSBTAG00000008665	180.433	0.389822	0.130301	2.99171	0.0027742	0.063574	89.7907	176.019	190.514	303.484	208.08	136.555	17.4134	242.894	163.749	389.182	98.211	189.439	364.485	223.253	169.105	162.901	118.183	130.959	81.7698	284.521	141.645	153.974	156.603	246.087	349.651	270.253	323.098	155.479	240.592	182.817	123.167	144.329	135.874	156.667	228.663	118.671	124.63	149.207	124.617	163.769	185.994	112.721
EIF2AK2	ENSBTAG00000008703	91.7264	0.360463	0.12054	2.9904	0.00278609	0.063574	47.5362	62.3173	86.2326	95.1518	18.9164	100.025	24.7805	176.942	107.5	113.246	39.8678	95.6392	86.1957	147.905	105.923	76.5142	89.7739	76.0404	79.7994	129.328	79.7341	100.675	80.695	82.7886	134.891	234.219	99.1967	68.0219	108.789	134.154	45.3253	86.9994	91.3254	105.51	62.1493	83.7675	63.3892	74.9784	161.486	99.6198	75.0315	87.4164
ILKAP	ENSBTAG00000010176	481.264	-0.187874	0.0627687	-2.99312	0.00276144	0.063574	569.114	473.393	442.193	473.756	844.931	397.489	756.811	455.225	412.498	489.668	685.532	485.553	354.634	379.53	427.407	478.831	478.983	415.054	578.792	412.327	495.29	388.882	430.829	488.377	397.573	465.864	442.134	386.753	334.737	427.45	639.481	515.962	474.446	369.819	586.314	449.087	570.503	530.847	455.7	425.648	516.766	520.664
RECQL5	ENSBTAG00000011715	129.907	-0.253532	0.0846932	-2.99353	0.00275767	0.063574	188.824	136.661	128.346	131.209	281.223	123.509	146.674	61.1256	125	86.1305	174.057	117.71	118.211	89.3011	144.947	143.156	117.615	168.451	123.147	94.3332	117.256	163.844	89.5851	109.372	69.2202	79.7888	138.875	104.948	94.1446	110.479	174.404	126.225	125.48	143.878	143.061	136.122	140.745	134.211	109.132	144.902	147.949	157.196
DGUOK	ENSBTAG00000012037	259.103	-0.213861	0.0714416	-2.99351	0.00275789	0.063574	331.433	238.336	216.584	267.927	292.573	230.491	472.839	250.937	198.749	224.896	337.418	205.992	253.662	193.951	217.42	277.056	234.662	254.524	297.031	234.311	297.361	232.934	240.033	209.63	205.886	213.628	212.564	254.596	192.473	247.263	421.722	269.547	285.113	250.454	280.258	272.244	273.97	264.674	306.012	231.692	234.605	265.317
NFKBIL1	ENSBTAG00000014492	370.236	-0.289023	0.0964043	-2.99803	0.00271733	0.063574	487.246	418.728	351.448	332.53	791.966	422.712	955.725	276.674	293.749	317.407	530.923	217.027	310.305	339.065	275.027	366.528	303.981	410.83	359.59	362.118	356.458	296.103	375.437	324.319	362.075	321.729	243.741	375.092	334.737	244.633	592.185	309.778	382.379	407.12	356.479	302.494	507.113	392.887	284.628	251.314	401.577	320.527
VPS26B	ENSBTAG00000014838	490.833	-0.233885	0.0779589	-3.0001	0.00269887	0.063574	628.535	622.079	479.293	510.314	1216.95	517.518	808.381	352.276	448.748	451.387	612.603	371.521	421.128	347.437	297.327	495.491	462.506	515.385	531.011	348.424	498.104	414.544	557.342	475.465	395.798	460.716	464.808	437.283	374.486	390.624	590.214	482.771	498.206	456.145	510.094	518.893	573.726	467.116	473.397	415.083	442.791	493.059
PNCK	ENSBTAG00000017430	88.0333	-0.322473	0.107599	-2.99698	0.00272666	0.063574	110.918	98.3957	93.2515	82.6318	245.913	66.9729	195.565	61.1256	77.4997	47.8503	98.211	102.996	64.0311	90.6964	94.7729	96.8769	71.0236	110.364	101.966	85.2041	148.212	80.9348	107.365	64.5599	74.5449	41.1813	68.0206	108.835	83.6841	59.1854	163.565	64.8724	86.128	85.2608	71.5304	76.7868	84.877	73.4789	80.3742	78.4883	73.9747	92.0173
MTFP1	ENSBTAG00000018116	188.68	-0.286572	0.0958053	-2.9912	0.00277887	0.063574	180.902	266.762	156.923	183.793	397.244	194.83	274.595	101.34	166.249	148.336	224.621	136.102	197.019	154.882	143.088	247.437	136.934	206.999	210.335	91.2901	173.539	163.844	140.874	170.134	216.535	177.595	85.0258	172.97	238.5	167.034	281.805	205.681	235.367	155.601	165.341	162.881	272.896	261.675	156.324	158.486	190.221	146.461
EDF1	ENSBTAG00000030302	1838.77	-0.275421	0.0920108	-2.99335	0.0027593	0.063574	2098.2	2018.2	1470.47	1460.83	4630.73	1709.98	4084.1	1356.02	1701.24	1571.08	2449.44	1291.13	1411.15	1628.35	1397.44	1960.37	1433.54	1704.57	1595	1699.52	1661.28	1516.05	1679.55	1884.39	2028.68	1395.02	1283.89	1444.01	1893.35	1508.57	3320.57	1689.2	1813.14	2027.08	1821.09	1688.15	2275.56	1887.21	1762.33	1479.2	1698.25	1592.67
Novel	ENSBTAG00000046416	148.971	-0.324544	0.108454	-2.99244	0.00276756	0.063574	199.388	170.553	180.988	155.248	464.082	138.295	316.119	57.9084	156.249	106.866	223.649	132.423	71.4193	75.3478	146.805	147.475	155.116	165.282	149.254	76.0751	154.778	112.519	126.513	128.36	85.1941	115.823	116.202	139.931	104.605	117.056	251.26	161.93	139.587	103.379	162.995	172.189	210.581	158.954	134.203	158.486	136.325	159.497
TRIP10	ENSBTAG00000047424	723.931	-0.120865	0.0403792	-2.99324	0.00276031	0.063574	739.453	664.718	637.72	601.459	1006.35	634.068	833.832	653.079	726.247	636.408	783.743	649.243	625.535	602.782	754.467	707.757	685.236	716.047	690.61	783.574	751.377	582.336	718.048	739.021	718.825	702.657	742.558	744.353	738.512	702.334	772.501	753.827	644.475	663.969	712.958	758.561	756.373	814.266	755.075	722.998	773.564	884.133
CLK3	ENSBTAG00000007304	518.071	-0.178303	0.0596631	-2.98851	0.00280343	0.0636616	660.225	569.602	584.075	532.85	819.71	481.857	625.541	390.882	434.998	582.178	673.864	507.623	435.904	478.598	399.533	488.704	463.642	504.824	519.681	453.408	516.865	426.388	459.551	481.541	401.122	494.176	603.683	542.231	336.829	439.287	755.75	521.494	557.604	365.556	534.719	507.259	589.842	632.068	503.629	544.89	584.4	521.431
COMMD7	ENSBTAG00000016427	510.099	-0.201656	0.0674623	-2.98916	0.00279747	0.0636616	592.882	557.576	447.708	536.856	481.737	499.253	955.055	365.145	434.998	449.792	635.941	461.643	497.473	371.158	447.848	526.961	388.073	593.01	563.029	451.886	531.873	469.817	475.963	464.072	417.096	398.944	419.46	526.683	366.118	385.363	893.697	537.083	625.17	501.973	483.123	520.056	653.231	473.114	520.589	500.363	443.848	471.589
TMEM19	ENSBTAG00000012272	277.972	0.27594	0.0923655	2.98748	0.00281287	0.0637224	246.924	264.575	305.825	307.49	73.1433	312.25	125.242	379.622	321.249	290.292	248.931	338.416	460.531	288.833	323.343	338.761	237.503	235.514	276.835	287.564	300.175	408.622	215.415	315.964	253.807	290.843	246.575	363.431	286.618	313.025	113.313	298.212	322.237	268.572	308.401	353.685	207.358	257.176	275.779	264.898	274.763	247.68
CPD	ENSBTAG00000012371	498.995	0.351951	0.117897	2.98525	0.00283347	0.063882	447.633	290.814	476.786	467.245	105.932	598.407	81.7088	794.633	638.747	602.913	314.081	529.694	760.985	830.221	687.568	472.043	578.417	506.936	475.348	640.553	474.652	613.92	465.706	502.808	543.112	620.294	649.03	584.988	751.065	532.669	217.758	501.378	478.159	736.44	491.332	375.79	376.037	362.146	401.134	461.874	519.936	533.7
RPL10A	ENSBTAG00000019494	944.4	-0.305322	0.10227	-2.98544	0.00283172	0.063882	864.895	1051.74	765.565	654.544	1254.79	948.928	2169.3	575.867	634.997	516.783	1132.83	296.114	605.833	488.365	836.231	962.598	906.262	964.235	768.439	748.579	822.668	752.101	1149.56	941.056	859.041	1199.41	796.408	787.11	690.394	835.172	1910.56	908.214	910.284	911.225	800.906	1221.61	1217.29	1189.16	1134.09	762.997	1199.45	1006.82
TADA3	ENSBTAG00000007961	470.376	-0.23817	0.0799538	-2.97885	0.00289333	0.0650758	596.844	405.609	415.12	421.673	915.553	354.87	671.084	254.154	384.998	370.042	622.327	411.984	371.873	281.857	488.731	539.302	496.597	481.589	496.53	345.381	480.281	422.44	378.172	473.946	314.153	429.83	464.808	493.644	257.329	436.657	762.647	532.557	476.674	338.912	498.367	513.076	540.42	512.103	516.902	523.004	530.504	564.373
RPS21	ENSBTAG00000020795	1280.14	-0.307241	0.103237	-2.97606	0.00291977	0.065514	1469.66	1542.63	893.911	983.068	2624.33	1137.67	3221.47	784.981	972.496	773.579	1683.2	869.949	746.209	926.499	1014.63	1184.74	1190.36	1302.19	1120.64	1084.83	1209.14	795.53	1556.46	1293.48	908.737	1008.94	1028.81	991.176	1056.51	866.737	2619.01	1232.07	1146.39	1403.61	1242.99	1438.01	1666.38	1365.36	1311.8	1272.42	1249.12	1278.27
CDC34	ENSBTAG00000002098	4758.9	-0.28632	0.0964729	-2.96788	0.00299858	0.0660249	6237.81	6296.23	4280.55	4784.63	11552.9	4466.31	11924.1	5367.79	4701.23	5364.01	5352.01	3932.24	3570.97	4818.07	2910.09	4938.87	3506.86	6117.03	5051.5	4782.08	5177.09	2510.95	4596.88	4436.41	5500.35	2921.3	2978.74	3677.07	4374.59	3902.29	5510.97	4050.25	4027.97	5488.66	5156.05	4367.54	5624.45	4803.12	4565.85	4414.21	5446.65	2923.85
D2HGDH	ENSBTAG00000002847	374.669	-0.288672	0.097209	-2.9696	0.00298189	0.0660249	456.876	432.941	350.947	399.137	1143.81	360.088	610.137	238.068	292.499	266.366	507.586	301.631	224.109	205.113	347.501	486.236	346.595	420.863	426.582	190.188	391.166	331.635	321.412	366.852	202.336	288.269	303.259	361.488	353.565	260.416	469.018	340.454	379.409	332.517	397.521	362.992	451.245	401.135	309.699	406.026	515.709	354.267
COG1	ENSBTAG00000006087	569.361	-0.20794	0.0699907	-2.97097	0.0029686	0.0660249	752.657	642.852	571.542	551.88	1433.86	452.285	924.247	505.09	536.248	532.733	671.919	560.961	408.814	544.179	503.597	519.556	537.507	554.989	568.448	529.483	532.812	491.531	482.118	547.62	557.312	452.995	541.331	654.953	554.407	520.832	732.102	528.534	574.682	504.105	533.546	517.729	568.354	531.597	519.114	578.852	554.81	559.005
GPS2	ENSBTAG00000010513	1150.62	-0.230993	0.0778141	-2.96852	0.00299236	0.0660249	1610.95	1362.23	1404.29	1154.84	2393.55	1102.01	2064.82	1460.58	1242.5	1306.31	1416.77	993.176	857.032	1638.12	773.05	1169.93	1064.79	1415.72	1026.56	1270.45	1261.68	803.426	1217.26	1008.65	1371.98	787.593	827.584	1004.78	1033.5	886.466	1531.21	1072.15	1119.66	865.397	1164.42	895.846	1261.34	1038.45	1209.3	950.916	938.422	836.59
TMEM39B	ENSBTAG00000016954	95.7494	-0.231051	0.0778421	-2.9682	0.00299549	0.0660249	124.122	91.836	79.715	79.1262	210.602	80.8894	158.06	85.2541	86.2497	95.7005	99.1834	64.3725	76.3448	79.5338	92.9146	87.6211	92.6148	129.374	105.907	95.8547	105.999	82.9088	91.6366	86.5863	79.8695	131.266	110.534	108.835	71.1315	84.1748	123.167	73.9244	89.0979	102.313	90.2924	114.017	88.1002	86.975	105.445	99.6198	94.0535	86.6496
POLR3K	ENSBTAG00000019803	1222.57	-0.280007	0.0943319	-2.96831	0.0029944	0.0660249	1418.16	1404.87	935.523	1236.97	1846.24	1249.87	2742.6	912.058	784.997	929.89	1697.79	862.592	1086.07	742.315	806.499	1372.32	902.284	1403.05	1427.52	806.396	1267.3	1065.97	1358.82	1260.06	917.612	993.5	807.745	1022.27	1046.05	852.27	1966.72	1331.14	1411.46	1308.75	1219.53	1066.87	1712.58	1255.89	1173.91	1158.46	1133.93	1024.46
STAG1	ENSBTAG00000035437	387.853	0.288595	0.0970783	2.97281	0.00295092	0.0660249	277.295	323.612	387.044	393.628	50.4437	400.098	154.711	611.256	434.998	392.372	337.418	562.8	561.504	464.645	520.322	404.785	406.823	386.011	346.783	465.58	423.998	424.414	383.643	394.195	548.437	455.569	399.621	384.809	430.973	418.244	263.084	363.084	310.358	450.817	381.104	349.031	359.922	365.145	363.527	384.895	403.691	362.701
RPLP1	ENSBTAG00000039728	8055.16	-0.307227	0.103405	-2.9711	0.00296734	0.0660249	8865.51	10412.5	5449.2	6900.51	19206.4	8697.78	20598.7	6146.34	7573.72	5510.75	10004.9	5444.08	5898.25	5379	6938.86	7571.82	6415.99	8488.54	6096.28	7169.32	6605.74	5714.79	9062.45	7448.7	6698.39	8169.35	7513.44	6512.61	7088.05	5742.3	14971.1	7965.73	7101.1	9098.39	7157.73	7245.89	9453.58	8898.44	8581.61	6808.86	6316.38	7109.87
ADSL	ENSBTAG00000000077	2003.34	-0.219376	0.0742116	-2.95609	0.00311567	0.0660914	2449.44	2316.67	1937.73	2120.88	3249.83	1937.87	3646.09	1450.93	1853.74	1636.48	2394.99	1567.01	1349.58	1340.91	1678.04	2172.02	1751.16	2360.42	1974.79	1469.77	2665	1918.75	1800.59	1492.47	1907.99	2074.51	1598.48	2345.78	1763.64	1886.04	2615.07	2301.21	1812.4	1722.27	2040.37	1891.75	2435.65	2496.03	2015.99	1903.34	1796.53	1562.76
C8orf33	ENSBTAG00000000879	189.779	-0.276243	0.093335	-2.9597	0.0030794	0.0660914	176.94	190.232	127.343	192.307	296.357	238.319	446.05	93.2969	141.249	173.856	201.284	121.388	209.332	139.533	202.554	177.093	157.388	190.101	152.703	139.978	251.397	157.922	228.408	173.173	211.21	159.578	155.881	108.835	213.395	136.784	309.394	166.456	196.758	183.311	148.924	180.333	236.366	287.167	179.183	215.088	259.968	158.73
HADH	ENSBTAG00000002049	1337.89	-0.262187	0.0885819	-2.95982	0.0030782	0.0660914	1298	1466.1	1189.21	1369.68	1855.07	1602.13	2719.83	1053.61	803.747	1161.17	1535.4	895.698	1167.34	895.802	1005.34	1462.41	859.67	1261.53	1294.03	905.294	1514.01	1062.02	801.479	1073.21	1096.87	1147.93	943.786	1492.59	891.236	1086.38	2090.88	1676.12	1354.29	1520.84	1368.46	1122.72	1815.72	1420.09	1272.71	1202.98	1398.12	1167.85
FAM173A	ENSBTAG00000002467	170.007	-0.398614	0.135113	-2.95023	0.00317538	0.0660914	231.079	262.389	197.533	174.278	482.998	153.081	401.847	62.7341	107.5	121.221	233.373	106.674	56.6429	76.7431	118.931	208.563	187.502	241.323	232.502	56.2956	170.725	108.571	131.984	175.451	51.4714	64.3458	127.539	141.874	102.513	82.8596	219.729	201.155	205.668	153.469	216.936	190.804	324.467	172.45	164.435	193.957	155.347	124.223
U2AF2	ENSBTAG00000002830	1079.22	-0.206386	0.0697748	-2.95789	0.00309754	0.0660914	1155.39	1147.95	1140.07	1183.39	2892.94	1021.99	1398.43	757.635	1181.25	896.395	1305.91	980.302	827.479	915.336	904.988	1149.56	1126.15	1124.24	1064.48	940.288	1058.12	1038.33	1134.52	1036.76	759.648	898.268	1006.14	919.267	1041.87	883.835	1308.52	1085.23	1056.55	978.368	1102.27	1112.25	1123.81	1180.16	1008.73	933.558	1054.67	1121.84
CPOX	ENSBTAG00000004124	187.861	0.192124	0.064774	2.96607	0.0030163	0.0660914	174.3	198.978	186.503	167.267	121.065	183.523	94.434	236.459	212.499	169.071	174.057	207.831	192.093	192.555	176.538	209.797	202.275	198.55	200.976	200.838	232.636	223.064	218.15	196.718	138.44	157.004	221.067	217.67	257.329	182.817	152.727	197.132	170.029	216.349	171.204	248.976	196.614	188.946	139.364	197.73	176.482	162.564
BAG2	ENSBTAG00000005355	1262.23	-0.271922	0.0920193	-2.95505	0.00312618	0.0660914	1282.16	1924.18	1225.81	1679.68	2428.86	1122.01	2125.77	1555.49	1230	1119.7	1837.81	1476.89	1275.7	897.197	741.459	1608.65	1197.17	1549.85	1067.93	1383.05	1553.41	1287.06	2433.16	1197.02	1128.82	1724.47	1507.79	967.854	1142.29	808.867	1332.17	733.209	843.46	979.434	955.693	1035.46	1088.36	940.23	971.865	943.37	952.16	1249.13
NUDCD3	ENSBTAG00000006325	1444.49	-0.219265	0.0743413	-2.94944	0.00318349	0.0660914	1929.18	1524.04	1326.58	1429.28	3498.27	1649.97	2651.52	982.835	1247.5	1245.7	1784.33	1092.49	1263.38	1056.26	1096.39	1696.27	1402.29	1795.4	1574.81	1329.79	1559.97	1164.67	1351.98	1459.81	1308.08	1201.98	1431.27	1397.36	1211.33	1024.57	1712.51	1340.7	1329.79	1568.8	1571.32	1382.16	1570.76	1387.1	1426.09	1372.79	1398.12	1350.35
MRPS24	ENSBTAG00000007398	141.591	-0.315599	0.10702	-2.94896	0.00318841	0.0660914	122.802	208.818	102.777	119.19	182.858	113.071	349.607	75.6027	102.5	73.3704	182.809	154.494	120.674	89.3011	126.364	198.69	124.433	127.79	179.302	68.4676	106.938	102.649	183.957	99.4982	74.5449	115.823	127.539	147.705	100.421	155.197	243.377	101.08	117.312	128.957	171.204	131.468	175.126	147.708	138.627	119.242	182.823	90.4837
FEM1B	ENSBTAG00000008378	569.164	0.20643	0.0698992	2.95325	0.00314452	0.0660914	472.721	470.113	604.631	575.919	235.824	616.673	310.761	786.59	712.497	489.668	497.862	755.917	716.656	630.689	689.426	575.708	517.62	612.548	638.888	670.983	618.174	596.154	512.208	571.925	591.034	620.294	564.004	719.088	631.815	661.561	418.766	636.152	525.678	579.773	593.35	523.547	501.741	569.836	465.286	529.042	578.059	497.66
ATPAF2	ENSBTAG00000008801	137.361	-0.285494	0.0963703	-2.96247	0.0030518	0.0660914	205.99	156.34	126.842	138.22	252.218	105.243	256.512	128.685	116.25	133.981	176.002	121.388	71.4193	166.044	105.923	135.751	100.569	158.418	178.317	109.548	150.088	84.8828	149.081	120.006	106.493	108.101	79.3574	85.5132	106.697	135.469	227.612	129.745	106.917	163.061	109.054	132.632	176.2	124.464	109.869	106.412	177.539	111.954
CLIC4	ENSBTAG00000009470	750.482	0.259172	0.0874934	2.96218	0.00305465	0.0660914	431.787	496.352	568.533	554.384	290.051	624.501	350.276	910.449	738.747	698.614	563.984	847.878	945.69	1084.17	745.175	588.049	672.168	818.491	802.92	897.686	726.988	653.4	909.528	751.174	880.339	1147.93	1164.85	701.597	989.565	858.846	456.209	831.272	651.157	904.83	671.916	1287.92	507.113	577.334	793.419	711.678	726.009	805.918
LIX1	ENSBTAG00000009772	77.7218	0.362754	0.123018	2.94879	0.00319019	0.0660914	67.343	50.2911	56.6528	52.0831	16.3942	58.2751	52.9098	102.948	106.25	130.791	49.5917	112.192	68.9566	122.789	139.372	51.2152	68.7509	62.839	106.399	121.72	62.8492	75.0127	54.0246	86.5863	92.2936	33.4598	45.3471	71.9088	154.816	74.9682	54.1933	82.9763	77.2182	110.839	99.6735	79.1137	69.8355	60.7325	63.4145	92.8276	82.429	35.2733
CYC1	ENSBTAG00000012232	3617.88	-0.2962	0.100327	-2.95234	0.00315374	0.0660914	3291.88	4849.81	3255.78	3880.19	8604.43	3792.23	5872.99	2736.17	2564.99	2687.59	3906.08	2497.65	3137.52	2020.44	2856.2	4456.95	2894.92	3578.65	3551.57	2089.02	3307.56	3288.72	3547.16	3207.49	2397.86	2970.2	2077.46	2969.64	4244.88	2779.08	5108.95	3774.67	3673.06	3231.38	2999.58	2871.36	4767.08	4535.45	2734.94	3329.72	3700.85	2967.56
SHARPIN	ENSBTAG00000012235	267.994	-0.232015	0.0786014	-2.9518	0.00315931	0.0660914	286.538	279.881	255.69	262.419	672.162	225.273	510.345	289.542	301.249	236.061	336.446	218.867	199.482	234.415	239.72	273.97	238.071	261.917	265.505	197.795	240.14	209.246	285.168	267.354	266.232	205.907	260.746	229.331	246.868	210.437	377.382	304.749	277.688	258.98	257.978	278.061	321.243	274.421	258.082	258.861	230.378	246.146
AHNAK	ENSBTAG00000013468	19382.6	0.27107	0.0917846	2.95333	0.00314367	0.0660914	15984.1	17272.8	23080.3	17457.8	11501.2	21115.6	6285.55	27410	21268.7	18184.7	13091.2	27442.9	27420.1	23713.6	23145	18236.3	20286.6	18608.3	17497.3	22748	21025.4	27377.7	19875.6	20386.5	23149.7	21290.8	27307.4	24316.8	23400.2	20202	8766.5	15433.6	18230.9	21244.9	18812.5	20217	13544.9	14977.7	18059.9	18010.8	19260.9	23483.6
GADD45A	ENSBTAG00000013860	1279.7	-0.423697	0.143309	-2.95652	0.00311134	0.0660914	1655.85	630.826	579.563	1058.69	855.02	1440.35	3405.65	278.282	942.496	504.023	1586.93	305.31	1605.7	404.646	529.613	982.961	814.783	1640.15	1571.85	1387.61	1595.62	872.517	1695.28	1527.41	844.842	1392.44	1048.65	619.971	1261.54	1094.27	1520.37	2298.19	501.176	829.161	1973.53	1977.84	975.549	1840.72	1401.02	916.955	1566.15	2333.41
PPARD	ENSBTAG00000017542	147.978	-0.304429	0.102971	-2.95645	0.00311207	0.0660914	125.443	106.049	137.872	239.382	446.426	123.509	129.261	104.557	137.499	94.1055	112.797	86.4431	125.599	83.7198	94.7729	162.901	109.092	164.226	129.551	117.156	137.893	142.129	244.136	150.387	166.838	169.873	175.72	118.552	171.552	180.187	116.269	151.369	114.342	112.971	170.031	169.862	138.597	149.207	143.051	84.5259	122.587	168.698
VAMP5	ENSBTAG00000018285	325.667	-0.325362	0.109798	-2.96327	0.00304389	0.0660914	406.699	394.676	276.245	348.055	733.955	287.027	589.375	114.208	248.749	231.276	354.921	189.439	165.003	140.928	260.161	350.485	286.367	347.991	407.864	156.715	267.344	254.648	288.587	290.899	170.388	208.481	167.217	274.031	284.526	244.633	548.83	386.217	398.713	333.583	372.896	278.061	655.38	383.89	266.194	415.083	361.419	298.289
C19orf47	ENSBTAG00000018859	909.933	-0.228965	0.077445	-2.95648	0.0031117	0.0660914	1036.55	1098.75	1035.29	1012.11	2131.24	874.997	1473.44	1124.39	972.496	1008.05	932.518	715.455	790.538	926.499	683.852	902.744	830.693	1040.28	757.602	990.498	772.014	748.153	1162.55	825.608	1274.36	707.804	649.03	843.471	1121.37	740.475	1036.57	870.497	847.173	778.005	793.87	771.359	958.358	874.249	809.641	679.226	817.949	735.371
IL13RA1	ENSBTAG00000019338	200.753	0.362237	0.122846	2.94872	0.00319096	0.0660914	172.979	176.019	144.891	145.732	21.4386	180.914	44.2031	378.013	256.249	267.961	122.521	255.651	189.631	436.738	230.428	175.859	215.912	127.262	175.854	328.645	211.061	199.376	192.847	221.782	294.63	157.004	232.404	242.935	290.802	285.405	87.6946	161.427	202.698	215.284	159.478	247.812	146.117	155.955	234.486	192.447	160.631	218.541
REEP3	ENSBTAG00000019755	260.984	0.324306	0.109608	2.95879	0.00308847	0.0660914	162.415	178.206	233.129	238.38	32.7884	248.757	62.2862	398.925	304.999	311.027	152.665	332.898	310.305	400.46	382.808	215.968	272.731	245.547	252.206	356.032	211.999	317.817	251.659	251.404	314.153	380.927	382.616	266.257	351.473	302.503	134.005	248.426	286.598	297.347	245.079	285.042	214.879	224.935	269.143	284.52	222.981	292.922
AUP1	ENSBTAG00000020123	854.328	-0.212878	0.0719806	-2.95744	0.00310209	0.0660914	1041.84	1053.93	854.304	943.004	1687.34	720.176	1600.69	924.926	737.497	795.909	985.027	787.184	593.519	673.944	659.694	787.973	820.465	899.812	892.079	722.714	880.827	758.023	932.779	813.455	844.842	712.952	615.02	802.658	629.723	641.833	1169.59	817.694	861.28	657.574	839.602	959.835	904.639	889.244	833.975	813.562	760.883	746.874
MEF2BNB	ENSBTAG00000025817	193.151	-0.335696	0.113475	-2.95831	0.00309326	0.0660914	195.427	253.642	138.875	232.371	493.087	164.388	373.717	123.86	92.4996	164.286	279.075	49.6588	182.242	140.928	118.931	222.138	156.252	187.461	241.369	165.844	161.344	132.259	194.215	172.413	141.99	136.413	130.373	126.326	119.25	115.74	424.678	199.143	189.333	184.376	191.139	230.361	253.557	202.442	171.072	196.221	168.028	177.9
YIF1B	ENSBTAG00000027711	271.309	-0.296348	0.100368	-2.9526	0.00315112	0.0660914	386.892	274.415	310.337	238.881	586.408	240.059	703.901	122.251	256.249	194.591	406.457	189.439	238.885	171.626	204.412	275.204	282.958	378.618	252.206	171.93	202.618	248.726	297.477	265.075	214.76	175.021	257.912	206.009	217.579	172.295	416.796	231.831	295.508	302.676	288.467	286.205	321.243	293.166	246.284	285.275	304.353	254.581
Novel	ENSBTAG00000027962	1306.02	-0.286962	0.0968684	-2.96239	0.00305266	0.0660914	1550.21	1739.42	1337.61	1672.17	625.501	1325.54	1990.48	1015.01	832.497	1090.99	1438.16	1013.41	1324.95	668.363	979.32	1367.38	964.217	1491.24	1407.33	570.563	1534.65	1081.76	1473.71	981.311	937.135	1047.55	1025.98	1344.89	1020.95	970.641	1860.31	1307	1721.82	1158.48	1108.13	1102.94	1952.17	1269.38	1496.88	1252.79	1404.46	1217.7
SMIM4	ENSBTAG00000044079	155.835	-0.296339	0.100402	-2.95153	0.00316201	0.0660914	158.454	192.418	107.289	128.205	326.623	161.779	342.909	144.771	116.25	141.956	174.057	86.4431	88.6585	125.58	117.072	164.752	118.752	163.17	151.225	133.892	103.185	151.999	157.287	117.727	127.791	100.38	121.87	124.383	175.737	144.675	308.409	139.803	172.256	176.916	138.37	139.612	206.283	155.205	163.698	170.561	121.53	128.057
GMPPA	ENSBTAG00000002995	283.931	-0.24519	0.0834754	-2.93727	0.00331116	0.0662514	450.274	226.31	261.205	280.447	409.855	244.408	403.856	156.031	214.999	215.326	465.773	147.137	219.183	166.044	249.011	348.633	340.345	336.901	340.379	219.096	327.379	284.259	276.278	202.794	170.388	252.236	297.59	289.579	232.223	206.491	414.825	364.593	274.719	190.771	314.265	349.031	328.764	326.906	295.689	346.405	275.82	283.72
GAMT	ENSBTAG00000004112	1149.88	-0.305593	0.103883	-2.94171	0.00326407	0.0662514	1344.22	1369.89	1188.2	1293.56	3474.31	941.97	2573.83	1124.39	1241.25	1033.57	1533.45	928.804	748.671	768.827	990.47	1376.64	1086.38	1292.69	1165.47	1100.05	1306.7	1062.02	1231.62	1005.62	1100.42	746.412	657.533	882.341	1244.8	994.315	1557.81	973.086	1121.15	970.907	904.097	935.403	1359.11	1108.18	932.784	906.389	1108.56	817.42
MECOM	ENSBTAG00000005871	117.351	0.353442	0.120305	2.93787	0.00330474	0.0662514	66.0225	133.381	130.352	141.726	37.8328	146.993	22.7713	260.588	126.249	229.681	65.1499	189.439	150.227	170.23	165.388	95.6428	130.684	85.5455	75.8587	132.371	77.858	134.233	80.0111	98.7387	117.142	97.8057	102.031	118.552	173.645	121.001	78.8266	74.4273	122.51	86.3266	112.572	80.2771	99.9185	119.216	96.5966	144.147	109.905	88.95
PLCB1	ENSBTAG00000008338	80.1153	0.435213	0.148108	2.93848	0.00329831	0.0662514	46.2158	48.1046	55.1487	104.667	17.6553	73.9312	19.4226	82.037	107.5	100.486	42.785	88.2823	270.901	118.603	102.206	141.922	72.16	64.9512	86.2031	121.72	90.0526	100.675	54.7084	105.574	97.6183	51.4767	68.0206	60.2479	83.6841	96.0119	54.1933	46.2656	90.5829	66.0771	60.9767	119.834	27.9342	38.9888	67.8388	41.5083	42.2713	160.263
PRKCQ	ENSBTAG00000010664	1172.06	0.219324	0.0744974	2.94404	0.00323955	0.0662514	1418.16	1409.24	1029.28	1314.1	612.891	1150.72	1035.42	1775.86	1254.99	1395.63	1384.68	1193.65	1374.21	1561.37	1232.05	1484.62	988.649	1004.9	1015.23	1743.64	1141.6	1216	1263.77	1145.37	1253.06	1225.14	1091.16	1397.36	1535.6	969.325	1381.44	1023.37	1055.07	1185.13	1196.08	942.384	1353.73	848.756	943.107	1122.99	1266.02	922.473
DUS3L	ENSBTAG00000011842	149.108	-0.29861	0.101584	-2.93954	0.00328697	0.0662514	182.222	184.765	190.514	177.283	421.205	98.2849	176.813	90.0798	134.999	97.2955	188.643	136.102	96.0467	59.9992	118.931	164.752	147.161	155.777	170.436	98.8977	166.035	86.8568	175.067	143.551	99.3931	157.004	133.207	137.987	64.8552	123.632	180.316	165.953	125.48	107.642	145.406	133.795	164.382	181.448	114.294	147.166	155.347	128.057
PIN1	ENSBTAG00000016988	993.597	-0.268308	0.0912373	-2.94077	0.00327399	0.0662514	1077.49	1187.31	784.115	948.513	2411.21	989.808	2275.12	710.987	808.747	854.925	1215.48	757.757	795.463	763.245	843.665	1044.05	784.669	994.862	930.008	701.413	877.075	730.387	975.862	852.191	903.413	779.872	753.895	841.527	981.196	687.866	1639.59	944.924	968.94	1074.29	1035.43	998.229	1291.42	949.977	951.955	864.126	1009.23	772.178
Mcts2	ENSBTAG00000017191	568.347	-0.247395	0.0841022	-2.9416	0.00326525	0.0662514	553.269	742.341	502.856	506.808	928.163	564.486	1158.66	593.562	496.248	524.758	691.367	393.592	379.261	520.458	356.792	557.813	442.619	484.758	517.711	494.488	476.529	404.674	703.004	550.658	512.94	440.126	391.119	363.431	520.934	493.212	811.914	562.228	560.574	543.538	561.689	652.688	746.703	590.08	525.013	582.625	625.615	512.996
FIBP	ENSBTAG00000020775	1149.73	-0.24849	0.0843513	-2.94589	0.00322025	0.0662514	1391.76	1161.07	901.933	969.547	2140.07	995.896	2975.67	1127.61	1162.5	963.385	1314.67	1138.47	935.839	1195.8	819.507	1131.05	1050.01	1160.67	1138.37	1220.24	854.562	1036.36	1159.82	918.27	1125.27	821.053	731.222	1022.27	1154.84	986.423	1937.16	1171.73	1153.08	1208.57	1227.74	1225.1	1472.99	1072.19	1060.35	1145.63	1168.8	808.218
PHPT1	ENSBTAG00000021549	1626.99	-0.317881	0.107986	-2.94372	0.00324298	0.0662514	2054.62	1996.34	1270.43	1309.09	3889.21	1531.68	4650.7	1171.04	1611.24	1274.41	1979.78	1561.49	1159.95	1133.01	1129.84	1619.14	1367.06	1531.37	1427.03	1100.05	1138.79	1344.31	1849.15	1654.25	1261.94	1008.94	1170.52	1162.2	1933.1	1169.24	2886.04	1492.07	1569.61	1950.34	1672.17	1574.13	2142.34	1425.34	1521.95	1286	1658.09	1124.91
MRPL38	ENSBTAG00000022009	446.647	-0.265358	0.090315	-2.93814	0.00330186	0.0662514	521.578	634.106	478.791	479.765	1177.86	427.061	872.007	432.705	384.998	464.148	582.459	312.667	312.767	346.042	263.877	457.234	414.778	464.691	393.579	430.585	342.388	355.323	495.111	374.448	344.326	368.058	481.813	347.883	445.618	313.025	636.525	398.286	436.58	420.975	424.492	414.184	537.196	412.381	394.497	394.706	378.328	408.71
SNRPC	ENSBTAG00000024549	501.616	-0.223383	0.0759802	-2.94002	0.00328191	0.0662514	599.485	575.068	464.754	509.312	624.24	436.629	1213.58	421.445	458.748	433.842	632.051	421.18	472.845	382.32	377.233	529.429	481.824	482.117	539.877	404.72	473.714	455.998	532.724	414.703	354.975	465.864	408.124	481.983	401.684	436.657	760.677	513.95	468.507	434.83	446.772	525.873	619.925	500.856	466.76	517.721	444.905	439.383
LYRM9	ENSBTAG00000033298	136.65	-0.339819	0.115545	-2.94101	0.00327149	0.0662514	223.156	111.515	179.484	77.6238	321.578	111.332	196.235	159.248	122.5	127.601	176.974	183.922	108.36	140.928	191.404	149.943	63.6372	181.652	165.017	63.9031	141.645	138.181	179.854	115.448	126.016	115.823	102.031	68.0219	112.974	55.2397	111.343	100.074	167.801	79.932	154.787	90.7481	203.06	193.444	106.92	177.353	254.684	99.6854
TMX4	ENSBTAG00000035323	705.709	0.198086	0.0673849	2.93962	0.0032862	0.0662514	520.258	720.475	711.92	700.618	358.15	814.982	500.299	865.409	746.247	789.529	488.138	818.451	1155.02	835.802	760.041	622.604	676.145	637.367	671.891	744.015	573.148	750.127	602.477	794.467	770.297	828.774	972.128	623.858	861.946	690.496	480.842	704.545	647.445	860.068	538.237	808.589	553.312	654.562	777.197	710.169	604.479	808.218
C1orf122	ENSBTAG00000045776	115.785	-0.337459	0.114862	-2.93795	0.00330388	0.0662514	137.327	122.448	89.2407	100.16	189.164	100.894	289.33	38.6056	86.2497	59.0153	155.582	75.4078	66.4939	57.2085	130.08	128.963	102.842	127.79	132.999	60.8601	94.7429	108.571	116.939	129.879	69.2202	95.2318	85.0258	97.1741	75.3157	39.4569	215.788	135.277	130.677	111.905	130.162	110.527	175.126	157.455	120.93	123.015	100.394	108.887
RANBP1	ENSBTAG00000046005	93.5889	-0.236552	0.0802951	-2.94603	0.00321883	0.0662514	87.1498	89.6494	80.7177	75.6206	162.681	84.3685	182.84	75.6027	115	73.3704	104.045	106.674	61.5684	86.5104	83.6231	88.8552	96.024	95.5786	82.7549	71.5106	74.1058	69.0907	123.094	85.0672	85.1941	87.5103	107.699	73.8523	117.158	93.3814	126.123	96.0514	79.4456	86.3266	92.6377	81.4406	100.993	97.472	85.5359	70.1867	91.94	94.3177
SLC3A2	ENSBTAG00000013240	1470.78	-0.361325	0.123091	-2.93542	0.00333097	0.0665065	1477.58	1490.15	1371.2	1499.39	1865.15	1860.46	6586.94	1322.24	1462.49	1577.46	1342.87	947.196	1231.37	1378.59	698.718	946.555	736.941	2003.45	1273.83	1077.22	1635.02	827.114	1163.24	1197.78	1583.19	1122.19	1278.22	1150.54	1351.5	990.369	1311.48	1518.72	1306.77	1548.55	1513.86	1446.15	1075.47	1022.71	1572.83	1860.32	1282.93	2312.7
GLRX	ENSBTAG00000038186	390.335	-0.262417	0.0894302	-2.93432	0.00334274	0.0666005	402.738	487.605	324.876	371.593	226.997	364.437	936.303	292.759	247.499	304.647	493.972	233.58	322.618	362.786	328.918	435.02	375.005	498.487	399.49	339.295	340.512	371.116	376.121	374.448	360.3	295.991	274.917	242.935	299.171	353.797	548.83	455.113	389.061	425.238	459.671	305.984	601.66	464.866	367.952	355.462	340.284	272.218
DHDH	ENSBTAG00000013337	226.426	-0.391987	0.133714	-2.93154	0.00337283	0.0670582	183.543	279.881	212.072	352.062	504.437	255.715	363.001	160.857	127.499	141.956	206.146	158.172	135.45	125.58	182.113	206.095	167.616	172.147	170.436	132.371	148.212	183.584	223.621	236.213	134.891	182.742	93.5284	99.1176	251.052	351.167	474.93	206.687	178.196	217.415	232.181	155.901	415.79	222.686	204.991	206.032	244.117	225.442
SCN1B	ENSBTAG00000003826	3193.73	-0.261863	0.0893466	-2.93086	0.00338021	0.0670634	4555.56	3763.09	3095.85	2726.35	6965.01	3217.31	6712.85	3571.02	3259.99	2950.77	3926.5	2871.01	2605.57	2757.17	2579.31	3148.81	2499.46	4732.99	2903.81	3049.09	3698.72	2726.12	3261.31	3421.68	3363.39	2102.82	2080.3	2345.78	3190.46	2922.44	4030.01	3016.82	3301.08	3689.66	2756.85	2855.07	3669.05	2559.76	3050.53	2400.69	2703.25	2654.7
STUB1	ENSBTAG00000019136	1703.91	-0.240055	0.081954	-2.92914	0.003399	0.0672944	2021.61	1976.66	1536.64	1575.51	3722.74	1595.17	3587.82	1767.82	1617.49	1668.38	2137.3	1383.09	1349.58	1617.19	1228.33	1795.62	1391.5	1770.58	1673.82	1594.53	1567.48	1348.26	1799.91	1632.23	1746.48	1338.39	1130.84	1377.93	1738.54	1384.94	2632.81	1751.55	1721.07	1684.97	1600.64	1599.73	2221.84	1892.46	1582.41	1381.09	1592.57	1282.11
NFATC3	ENSBTAG00000004368	1039.58	0.295235	0.100856	2.9273	0.00341918	0.0675521	1064.28	1071.42	1135.56	1363.17	498.131	1095.05	296.697	2292.21	1299.99	1357.35	941.27	1287.45	1196.89	1843.23	1165.15	926.192	923.876	1233.02	1087.14	1699.52	1165.06	1006.75	824.046	1055.74	1464.27	1171.09	997.636	1280.75	1445.64	1000.89	488.725	929.838	990.472	930.409	965.074	705.043	809.018	702.548	892.965	990.915	843.312	989.953
C9orf40	ENSBTAG00000013231	172.711	-0.250058	0.0854597	-2.92604	0.00343306	0.0676845	209.952	202.258	152.912	152.744	123.587	172.216	385.773	122.251	197.499	145.146	233.373	126.906	145.301	135.347	144.947	186.349	142.615	191.685	183.736	143.021	206.371	163.844	175.067	174.692	163.289	151.856	161.549	198.235	184.105	134.154	315.306	165.45	187.848	143.878	168.859	152.41	175.126	193.444	157.062	135.091	158.517	178.667
UBE2H	ENSBTAG00000000911	226.122	0.271504	0.0929096	2.92224	0.00347528	0.0681227	191.465	202.258	205.053	211.838	157.636	210.486	77.0206	336.191	254.999	331.762	154.609	283.239	285.677	309.763	284.319	182.647	192.616	214.92	241.861	333.209	211.061	201.35	196.267	220.263	259.132	301.139	323.098	285.692	284.526	209.122	107.401	192.103	187.106	252.585	279.086	200.111	276.119	169.451	192.456	272.445	209.243	230.043
ANTXR1	ENSBTAG00000007808	176.048	0.339825	0.116295	2.92208	0.00347698	0.0681227	128.084	80.9031	128.346	104.166	85.7542	150.472	34.157	225.199	162.499	185.021	96.2662	152.655	221.646	274.88	252.728	120.942	182.957	137.823	166.988	296.693	123.822	159.896	177.802	154.184	207.661	208.481	167.217	186.574	242.684	247.263	70.9439	161.427	161.861	255.782	191.139	232.687	146.117	120.715	253.658	163.014	206.072	232.344
CCBL1	ENSBTAG00000036101	91.0874	-0.347089	0.118771	-2.92233	0.0034742	0.0681227	219.195	102.769	90.7448	96.1534	192.947	61.7543	81.0391	46.6485	52.4998	111.651	129.327	102.996	91.1212	57.2085	105.923	104.899	86.3648	91.8822	128.073	33.4731	132.265	98.701	75.908	91.903	37.2724	59.1982	56.6839	85.5132	48.1184	69.7073	137.947	72.9186	120.282	78.8662	112.572	101.219	126.778	132.712	71.5257	103.393	67.634	43.7082
HOMER3	ENSBTAG00000000813	676.707	-0.230372	0.0788678	-2.92099	0.00348925	0.0682214	1122.38	675.65	539.956	554.885	1280.01	710.609	1332.12	476.136	799.997	515.188	886.816	698.902	527.025	505.109	525.897	729.97	678.418	758.82	732.48	538.612	634.121	540.881	805.582	715.476	624.757	455.569	405.29	740.466	650.644	574.756	911.433	562.228	697.191	594.694	732.893	663.159	810.092	630.569	583.266	502.627	793.643	550.57
FAT4	ENSBTAG00000003345	295.828	0.357262	0.122448	2.91765	0.00352675	0.0685065	212.593	142.127	364.984	283.953	156.375	358.349	33.4872	389.273	252.499	376.422	184.753	354.969	384.187	419.994	418.116	225.223	357.391	288.32	261.565	509.703	299.237	327.687	199.002	335.712	315.928	432.404	467.642	268.2	372.394	305.134	124.152	220.767	286.598	389.002	193.484	339.724	220.251	209.19	423.993	403.762	265.252	371.903
ALDH2	ENSBTAG00000008743	4622.43	-0.238402	0.0817344	-2.91679	0.00353659	0.0685065	7049.89	5798.79	4479.08	5459.71	10174.5	3839.2	6567.51	3548.5	3851.23	4818.52	4751.08	4213.64	3967.47	4003.2	3352.36	4495.83	3576.75	5770.1	6980.48	2849.77	5329.05	4871.88	5024.29	4176.65	3171.71	3279.06	3712.79	6252.18	4487.56	3353.84	7018.52	4991.66	4921.17	4581.7	3985.77	4368.71	4583.36	3854.64	3958.25	4594.59	5039.79	3787.28
SLC7A4	ENSBTAG00000009145	116.24	-0.555259	0.190471	-2.91519	0.00355472	0.0685065	319.549	45.918	227.614	60.0959	428.771	40.8796	13.3949	30.5628	96.2496	157.906	87.5148	194.957	24.6274	23.7206	78.0483	125.878	102.274	175.315	214.276	121.72	276.724	90.8049	19.148	113.17	24.8483	10.2953	59.518	103.005	23.0131	32.8808	67.9879	148.855	270.264	28.7755	145.406	73.2965	362.07	112.468	120.193	127.544	72.9179	237.711
MIB2	ENSBTAG00000010720	1652.85	-0.271986	0.0932727	-2.91603	0.00354512	0.0685065	2330.6	1762.38	1602.32	1921.06	5306.67	1519.5	2689.02	1315.81	1559.99	1791.19	2122.72	1487.93	1019.57	1043.71	1196.74	1952.96	1439.79	2016.13	2093.01	1398.26	2022.43	1403.53	947.14	1605.64	1329.38	1039.83	1241.38	1422.63	1025.13	1089.01	2032.74	1918.51	1837.64	1286.37	1776.53	1669.53	1953.25	1451.58	1510.89	1750.14	1592.57	1339.62
FAM65C	ENSBTAG00000012297	119.227	-0.362001	0.124019	-2.91891	0.00351259	0.0685065	136.006	165.086	157.926	184.294	297.618	106.113	66.9744	45.0399	131.249	84.5355	152.665	102.996	71.4193	57.2085	92.9146	148.092	157.388	95.5786	157.136	111.07	156.654	110.545	97.7913	140.513	79.8695	100.38	96.3625	103.005	33.4737	57.8702	172.433	88.5081	166.316	34.1043	121.953	100.056	97.7697	139.46	148.213	144.902	114.132	173.299
SP4	ENSBTAG00000014389	95.2298	0.357771	0.122708	2.91562	0.00354979	0.0685065	79.2271	56.8508	88.238	95.6526	16.3942	117.42	12.0554	160.857	101.25	126.006	74.8737	117.71	132.988	113.022	144.947	87.0041	95.4558	78.1527	99.503	150.629	97.557	126.337	80.695	91.903	94.0685	102.953	113.368	136.044	121.342	161.773	47.296	75.9359	75.7332	109.773	78.5661	105.873	62.3148	83.2261	81.1116	90.5635	87.7129	106.587
GADD45GIP1	ENSBTAG00000015117	583.058	-0.279492	0.0958054	-2.91729	0.00353085	0.0685065	674.75	725.942	518.398	635.013	1416.21	547.091	1198.84	369.971	492.498	448.197	721.511	489.231	453.143	495.342	479.439	644.817	522.734	586.673	578.792	404.72	475.591	463.895	527.937	538.506	546.662	357.763	430.797	343.996	642.276	378.787	1070.07	544.124	565.772	661.837	544.1	536.344	774.637	709.296	571.468	599.228	432.224	462.387
PPAN	ENSBTAG00000012745	123.549	-0.262851	0.0901939	-2.91429	0.00356498	0.068564	112.238	168.366	145.893	123.697	297.618	136.555	232.401	119.034	128.749	113.246	159.471	79.0862	59.1056	104.65	72.4734	122.176	127.274	116.173	108.862	103.462	108.814	112.519	151.816	130.639	122.467	102.953	96.3625	97.1741	108.789	121.001	169.477	132.259	104.69	96.9842	98.5008	117.507	125.704	129.713	109.132	106.412	124.7	123.457
DECR2	ENSBTAG00000026429	165.542	-0.295421	0.101474	-2.9113	0.00359933	0.0690837	245.604	205.538	88.238	129.206	535.964	139.165	279.953	98.1226	149.999	138.766	219.759	152.655	128.062	156.277	122.647	177.093	144.32	205.943	211.813	118.677	210.123	122.389	112.836	135.196	117.142	102.953	133.207	136.044	129.71	117.056	219.729	179.531	155.921	173.719	223.972	190.804	224.548	150.707	171.072	184.146	192.334	134.192
RPL13	ENSBTAG00000012044	3704.81	-0.288339	0.0990955	-2.90971	0.00361769	0.0692949	4555.56	4366.58	3121.42	3143.51	7627.08	3597.4	9249.84	3143.14	2627.49	2816.79	4551.74	1226.76	2489.83	3968.32	3006.72	3603.57	3641.52	4182.22	3145.67	3607.48	3060.85	2953.13	4269.99	3581.18	4265.03	2573.83	3004.24	2872.47	2922.67	3035.55	5963.23	3426.17	3091.7	4304.6	3320.89	3870.75	4395.34	3913.87	3367.61	2993.88	3705.08	3125.52
PSMB5	ENSBTAG00000012726	1616.94	-0.223264	0.0767542	-2.90881	0.00362805	0.0693429	1893.53	1928.56	1465.45	1843.94	2364.55	1676.93	3674.22	1177.47	1533.74	1237.73	2256.91	1186.29	1349.58	1173.47	1269.21	1748.72	1323.88	1802.79	1627.02	1311.54	1696.93	1257.45	1561.24	1416.52	1469.6	1387.3	1326.4	1566.45	1508.41	1141.62	2276.12	1509.16	1496.84	1600.77	1706.18	1685.82	1887.71	1727.5	1619.28	1307.13	1582	1377.96
FCGRT	ENSBTAG00000013926	1894.13	-0.281706	0.0968653	-2.90822	0.00363491	0.0693429	2042.74	1625.72	1707.61	2057.28	3196.87	2287.52	4744.47	701.336	1604.99	1137.24	2535.98	1394.13	1647.57	1371.61	1993.95	1601.86	1434.11	1934.28	1791.55	1599.1	1360.17	1596.98	1703.48	1926.92	1821.02	1778.52	1745.86	1341	2217.63	1437.55	2336.22	2054.29	1781.96	1936.49	2231.51	1596.24	2334.66	2453.29	1752.75	2342.58	1794.41	1736.06
KDR	ENSBTAG00000000782	1040.26	0.249169	0.0859568	2.89877	0.0037463	0.0693617	792.271	1050.65	1105.48	1142.32	417.421	1368.16	573.301	1444.49	827.497	1181.9	829.445	1155.03	1391.45	1548.82	1131.7	955.194	996.604	753.011	911.782	990.498	790.775	1291.01	915.683	973.716	1258.39	1801.68	1286.72	808.488	1416.35	1148.2	740.97	789.532	1184.26	1269.32	771.59	934.24	703.727	801.519	848.722	1246.76	966.955	745.34
COPE	ENSBTAG00000000810	906.937	-0.27454	0.09459	-2.90242	0.00370287	0.0693617	983.736	1048.46	808.18	812.296	2275.01	859.341	2165.28	588.736	682.497	736.894	1131.86	680.51	623.072	657.2	665.269	945.938	828.988	902.452	854.149	712.063	806.722	694.855	1021.68	810.417	733.024	779.872	677.372	740.466	889.144	657.616	1430.7	891.618	831.58	1059.37	863.055	927.259	1101.25	919.236	870.106	827.901	844.368	848.859
ATP5J2	ENSBTAG00000002094	1917.29	-0.288386	0.0994613	-2.89948	0.0037378	0.0693617	1665.09	2408.51	1481.5	1975.65	1735.26	1731.73	4453.13	2231.08	1429.99	1928.37	2450.41	1153.19	1482.57	1760.91	1152.14	2119.57	1439.79	1744.71	1900.9	1492.59	1519.64	1725.29	2018.74	1805.4	2051.76	1441.35	1076.99	1267.15	2211.35	1749.26	3900.93	1728.93	1856.95	1582.65	1829.3	1258.84	2473.25	2385.06	1773.39	1769.76	1675	1598.03
ARFGAP2	ENSBTAG00000009574	1814.85	-0.257808	0.088882	-2.90057	0.00372484	0.0693617	2441.51	2063.03	1978.84	2016.22	5324.33	1788.26	2922.09	1220.9	1438.74	1323.86	2285.11	1646.1	1209.2	987.893	1453.18	1949.88	1781.27	2145.5	2099.91	1153.3	2202.54	1423.27	1782.81	1683.87	1107.52	1564.89	1303.73	1815.21	1506.31	1257.36	1933.22	2059.32	1812.4	1619.96	2104.87	1897.57	1898.45	1965.93	1634.77	1659.58	1899.04	1603.4
KHK	ENSBTAG00000011325	92.0578	-0.340813	0.11737	-2.90376	0.00368716	0.0693617	133.366	121.355	98.7664	69.1102	209.341	82.6289	304.064	27.3457	66.2497	89.3205	146.83	108.514	39.4038	65.5805	57.6071	111.069	85.2284	96.1066	92.1141	63.9031	101.309	69.0907	101.894	80.51	60.3458	61.772	62.3522	87.4567	60.671	71.0225	103.46	87.5023	88.3554	62.8798	93.8103	105.873	162.233	88.4746	80.3742	74.7149	91.94	68.2462
CYP4B1	ENSBTAG00000011976	199.448	-0.581201	0.20002	-2.90572	0.00366413	0.0693617	109.597	104.955	83.7258	48.5775	47.9215	68.7125	748.104	28.9542	247.499	110.056	106.962	49.6588	81.2703	166.044	63.1819	87.0041	156.252	54.39	517.711	82.1611	632.245	43.4284	56.76	52.4075	134.891	30.886	260.746	81.6262	98.3288	115.74	142.873	339.952	57.1712	358.095	85.6019	193.131	997.036	565.337	111.344	91.3182	65.5204	221.608
COL4A5	ENSBTAG00000014575	94.8354	0.324764	0.112035	2.89877	0.00374629	0.0693617	80.5475	69.9703	53.6447	79.1262	44.1382	94.8058	48.2216	38.6056	68.7497	81.3454	89.4595	117.71	68.9566	82.3244	202.554	102.43	126.706	78.1527	77.3365	88.2471	145.398	65.1426	56.0762	78.2314	67.4453	87.5103	79.3574	147.705	119.25	105.219	61.0906	100.577	80.9306	95.9184	86.7745	81.4406	94.5466	89.9741	79.6369	101.129	97.2239	118.089
CPNE3	ENSBTAG00000015536	234.7	0.237115	0.0816791	2.903	0.00369603	0.0693617	199.388	209.911	249.673	221.353	107.193	215.705	58.9375	313.671	256.249	205.756	182.809	286.918	283.215	245.578	241.578	222.755	270.458	238.154	195.065	257.134	220.441	268.467	229.092	255.202	243.158	355.189	274.917	252.653	234.316	282.775	158.639	217.75	242.049	250.454	240.389	274.571	185.87	259.425	234.486	203.768	245.173	234.644
CYSTM1	ENSBTAG00000016595	2466.93	-0.244465	0.0842414	-2.90196	0.00370833	0.0693617	2651.47	3064.48	2173.86	2578.61	4713.96	2234.46	5009.69	1676.13	2283.74	2336.69	3471.42	2286.14	2051.46	2126.48	1772.81	2672.44	1811.96	2353.56	2260.98	2219.87	2445.49	1968.1	2647.2	1919.33	2218.6	1904.64	2066.13	2217.51	2500.06	1867.63	4149.24	2256.96	2390.05	2639.89	2483.63	2497.9	3007.23	2409.81	2083.09	2166.73	2362.96	1808.14
IL6ST	ENSBTAG00000017745	784.281	0.380627	0.131145	2.90233	0.00370398	0.0693617	557.23	450.434	865.334	731.166	98.3652	936.751	122.563	1611.78	876.247	1057.49	517.309	1147.67	965.392	1345.1	1010.91	634.945	702.85	848.59	828.535	1203.51	735.43	971.217	709.842	754.212	1198.04	1173.67	901.273	1006.72	1152.75	1099.53	226.626	825.74	829.353	861.134	671.916	691.082	524.304	530.847	721.156	707.904	704.873	646.421
PLEKHH3	ENSBTAG00000019090	424.497	-0.372021	0.12831	-2.89939	0.00373891	0.0693617	867.536	342.198	575.552	464.741	2257.35	393.14	888.081	267.022	391.248	319.002	604.824	419.341	174.854	274.88	358.65	413.424	452.847	642.119	597.018	219.096	537.502	394.804	296.109	383.562	221.86	221.35	351.44	518.91	412.144	298.558	488.725	444.049	459.597	325.057	350.616	368.81	466.286	327.656	409.245	261.879	347.681	253.814
TFDP1	ENSBTAG00000019645	286.873	-0.18987	0.0654031	-2.90308	0.00369516	0.0693617	356.522	225.217	304.822	322.514	504.437	247.887	325.496	196.245	273.749	263.176	316.998	285.078	209.332	193.951	280.602	282.609	250.003	350.631	314.764	252.569	341.45	286.233	286.535	286.342	212.985	175.021	257.912	275.974	159	232.796	337.969	335.426	254.672	266.44	324.818	301.33	354.55	265.424	322.234	334.33	287.445	298.289
MTG1	ENSBTAG00000020304	312.261	-0.270585	0.0930851	-2.90686	0.00365082	0.0693617	411.981	356.411	329.388	304.486	673.423	245.277	520.391	117.425	238.749	210.541	430.767	255.651	246.274	125.58	250.869	359.123	303.413	349.575	359.59	196.274	363.963	248.726	265.336	300.773	186.362	229.071	218.233	287.635	221.763	231.481	489.71	371.633	306.645	260.045	314.265	366.483	396.451	391.387	334.032	342.632	368.817	299.056
C17orf49	ENSBTAG00000021931	148.31	-0.244382	0.0842282	-2.90143	0.00371465	0.0693617	165.056	148.687	119.823	101.662	282.485	145.253	312.101	123.86	143.749	105.271	163.361	104.835	147.764	133.952	165.388	141.922	128.979	162.642	132.999	111.07	120.07	116.467	152.5	136.715	111.817	138.987	153.046	139.931	156.908	142.045	203.964	175.005	169.286	142.812	114.918	160.554	163.308	176.199	151.9	118.487	126.814	146.461
TGOLN2	ENSBTAG00000038116	331.76	0.174425	0.0600852	2.90296	0.00369651	0.0693617	287.858	337.825	371.502	364.582	312.751	364.437	167.436	365.145	337.499	342.927	275.185	389.914	362.022	346.042	356.792	308.525	336.368	295.713	303.435	387.983	271.096	351.375	325.515	383.562	424.196	360.337	419.46	343.996	315.908	328.808	218.744	321.848	343.769	374.082	341.235	418.837	289.012	299.914	313.386	342.632	339.227	397.975
MRPL12	ENSBTAG00000000417	589.219	-0.261863	0.090442	-2.89537	0.00378709	0.0697062	633.816	717.195	569.035	572.413	1208.13	732.353	1093.02	389.273	463.748	459.362	685.532	323.702	529.488	371.158	472.006	729.97	509.666	631.03	611.795	308.865	508.422	495.479	545.717	600.028	512.94	504.471	314.595	448.944	564.868	443.233	866.107	614.025	576.909	604.286	601.559	496.788	719.843	831.511	463.811	542.626	730.236	457.786
ELF2	ENSBTAG00000020594	584.97	0.253918	0.0876883	2.89569	0.00378328	0.0697062	563.833	495.258	529.929	629.504	116.02	639.287	217.667	876.669	674.997	676.284	554.26	785.345	696.954	798.129	739.6	549.792	544.325	538.62	577.314	704.456	625.678	602.076	404.159	627.371	630.081	576.539	623.522	627.745	717.591	662.877	419.752	619.054	605.123	653.311	634.392	511.912	614.553	566.087	623.822	559.229	543.186	493.059
UBL5	ENSBTAG00000040494	185.062	-0.304214	0.105041	-2.89613	0.00377797	0.0697062	227.118	138.847	114.81	135.716	254.741	192.221	461.454	136.728	118.75	199.376	297.55	123.227	145.301	170.23	100.348	183.881	185.23	213.864	166.988	161.279	250.459	120.415	203.789	175.451	159.739	177.595	121.87	118.552	165.276	157.828	226.626	229.819	210.865	222.744	146.579	124.488	292.235	209.19	164.435	151.694	141.609	190.936
RNF169	ENSBTAG00000000727	98.4014	0.249468	0.0862012	2.89402	0.00380339	0.0697338	108.277	74.3434	125.338	94.1502	70.6211	114.811	32.8175	168.9	106.25	102.081	58.3432	82.7647	115.749	149.3	109.639	90.7064	91.4785	98.7469	82.7549	127.806	97.557	96.7269	105.998	113.17	129.566	110.675	96.3625	99.1176	115.066	114.425	56.164	84.9879	96.5227	105.51	110.227	105.873	87.0258	78.7274	98.0713	119.997	97.2239	85.116
SGCA	ENSBTAG00000003956	2262.21	-0.27323	0.0944057	-2.89421	0.00380108	0.0697338	3280	2442.4	2151.3	1884.51	6053.24	1949.17	5657.33	2771.56	2489.99	2341.47	2577.8	1682.88	1590.93	2282.76	1520.08	1977.03	1893.21	2626.03	2391.52	2504.39	2256.94	1818.07	2126.11	2021.11	2720.89	1490.25	1737.36	2316.63	1792.93	1729.53	2573.69	2035.69	2577.9	2138.98	2120.11	2158.18	2423.83	1774.74	1936.36	2095.79	2222.41	1600.33
GTF2H4	ENSBTAG00000046757	125.191	-0.174754	0.0604119	-2.89271	0.00381936	0.0698907	142.609	130.101	128.346	118.189	190.425	110.462	204.942	99.7312	126.249	121.221	156.554	114.031	98.5094	125.58	120.789	127.729	125.002	129.374	128.566	104.984	133.203	126.337	108.733	116.208	133.116	82.3627	116.202	120.496	98.3288	143.36	162.58	143.323	115.827	106.576	113.745	143.103	120.332	131.212	116.506	128.298	126.814	126.524
EMC6	ENSBTAG00000025121	488.5	-0.235884	0.0816469	-2.88908	0.00386371	0.0705651	623.253	545.549	373.507	432.189	778.094	441.847	1052.17	474.528	457.498	408.322	669.974	548.086	384.187	392.088	358.65	478.214	379.55	415.054	485.2	464.058	455.892	363.22	631.199	408.626	461.468	440.126	351.44	398.414	525.118	407.722	823.738	471.205	485.584	487.052	447.944	400.222	512.485	580.333	475.609	427.912	380.441	448.584
EIF3I	ENSBTAG00000014388	1613.57	-0.204667	0.0708916	-2.88704	0.00388881	0.0707475	1968.79	1766.75	1358.66	1486.87	1536.01	1803.05	3439.14	1249.86	1493.74	1315.88	1884.48	1234.11	1236.29	1199.98	1122.41	1553.12	1350.59	1851.9	1666.43	1424.13	1651.9	1150.85	1562.61	1272.21	1448.3	1415.61	1383.09	1661.68	1709.25	1315.23	2259.37	1667.57	1510.21	1684.97	1587.74	1898.73	2006.97	1727.5	1566.19	1712.4	1573.55	1531.32
AARSD1	ENSBTAG00000015136	914.093	-0.202972	0.0702954	-2.88742	0.00388419	0.0707475	905.829	977.397	810.687	1056.69	1054.27	854.122	1626.14	765.678	823.747	811.859	1077.4	713.615	805.314	639.061	834.373	915.085	828.988	909.317	910.797	715.106	912.721	860.672	830.885	817.253	860.816	679.492	586.678	825.98	786.631	844.379	1420.85	970.069	952.605	877.121	878.299	798.118	1189.35	1020.46	791.944	859.598	891.924	978.45
NUP153	ENSBTAG00000017128	699.53	0.204818	0.0709586	2.88644	0.00389622	0.0707475	580.998	633.012	838.261	700.117	462.821	709.739	375.057	1095.43	743.747	872.47	611.631	976.623	918.6	869.29	773.05	638.647	640.917	709.183	710.806	853.563	684.775	736.309	746.77	737.502	896.313	880.251	878.6	820.149	813.828	689.181	444.385	642.187	679.372	838.753	691.851	607.314	554.387	590.83	633.408	689.792	616.104	715.434
TAZ	ENSBTAG00000007456	222.279	-0.322357	0.111734	-2.88505	0.00391354	0.0708707	324.831	168.366	230.121	249.899	356.889	197.44	239.768	56.2999	171.249	126.006	303.384	196.796	182.242	61.3945	208.129	296.184	246.594	255.052	302.942	94.3332	278.6	213.194	168.912	204.313	76.3197	167.299	178.554	229.331	117.158	176.241	379.353	291.674	253.187	119.365	249.77	223.38	293.309	323.907	230.799	243.012	243.06	227.743
NRP1	ENSBTAG00000019866	1568.62	0.263722	0.0914214	2.88469	0.00391804	0.0708707	1237.26	1244.16	1953.27	1640.12	1377.11	1875.24	377.066	1759.77	1493.74	2024.07	1026.84	1903.59	2359.3	1837.65	1951.21	1351.96	1522.75	1131.1	1320.63	1774.07	1165.99	1944.41	1454.56	1798.56	1840.55	2383.37	2202.17	1533.41	2359.89	1782.14	811.914	1196.37	1481.25	2056.92	1361.42	1396.12	1216.21	1218.4	1438.63	1658.07	1443.56	1263.7
JAM2	ENSBTAG00000000603	344.386	0.241162	0.083772	2.87879	0.00399207	0.0709835	231.079	414.355	358.968	382.61	88.2764	472.29	417.92	435.922	344.999	393.967	301.44	397.27	458.069	523.249	434.84	289.397	385.232	250.828	317.227	395.591	278.6	382.96	204.473	309.128	431.295	429.83	368.445	336.222	464.447	314.34	294.614	291.172	358.619	378.345	327.163	241.995	273.97	310.411	336.244	361.499	293.785	264.55
MCM9	ENSBTAG00000002059	89.0158	0.20503	0.0711972	2.87975	0.00397991	0.0709835	66.0225	83.0897	81.7204	80.1278	42.8771	84.3685	45.5426	86.8627	86.2497	110.056	61.2603	114.031	105.898	119.998	100.348	72.8119	98.2967	71.816	67.9773	94.3332	93.8048	110.545	73.1725	108.613	97.6183	138.987	79.3574	124.383	85.7762	94.6967	56.164	81.9706	94.2953	86.3266	84.4293	94.2384	92.3978	75.7282	87.748	91.3182	95.1103	89.7169
USP46	ENSBTAG00000003443	187.357	0.219179	0.0760997	2.88015	0.00397487	0.0709835	154.493	177.112	184.498	170.272	74.4044	191.351	99.7919	270.239	164.999	159.501	126.41	237.259	229.034	220.462	241.578	160.433	171.025	140.464	180.288	213.01	160.406	213.194	204.473	214.187	268.006	267.679	226.735	215.726	274.066	245.948	130.064	165.953	182.651	213.152	158.305	195.457	127.853	132.712	184.345	173.58	160.631	221.608
ALKBH4	ENSBTAG00000003617	504.71	-0.307449	0.106685	-2.88184	0.00395355	0.0709835	661.546	618.8	465.756	551.38	1417.47	545.351	1212.91	305.628	466.248	414.702	690.394	360.486	322.618	318.135	345.642	543.004	472.733	644.759	485.2	346.903	436.193	353.349	547.084	455.717	370.949	386.075	308.927	384.809	410.052	322.232	775.457	469.193	479.644	493.447	463.188	493.297	658.603	515.852	555.246	444.516	376.214	458.553
ADI1	ENSBTAG00000005403	498.264	-0.23581	0.0818317	-2.88165	0.00395603	0.0709835	475.362	614.426	447.708	450.719	953.385	426.191	1089.67	376.405	489.998	350.902	565.929	393.592	381.724	422.785	406.966	588.666	516.484	547.069	599.481	395.591	499.98	422.44	534.775	578.761	480.992	471.012	422.295	406.188	506.289	389.308	751.809	469.193	351.937	479.592	487.814	485.153	507.113	527.098	480.033	424.139	433.28	403.342
MTX1	ENSBTAG00000014840	150.309	-0.223044	0.0773907	-2.88206	0.00395089	0.0709835	172.979	190.232	167.452	137.219	268.613	151.341	260.531	131.903	126.249	121.221	188.643	86.4431	123.137	103.254	120.789	171.54	131.252	140.992	157.136	106.505	168.849	150.025	151.816	169.375	118.917	118.396	90.6942	136.044	127.618	160.458	234.509	176.01	139.587	134.286	165.341	137.286	196.614	192.695	143.789	143.392	141.609	141.86
MAST2	ENSBTAG00000020444	1637.25	-0.19497	0.0677182	-2.87914	0.00398766	0.0709835	2335.88	1380.82	1447.91	1485.37	2798.36	1621.27	1596.67	1384.98	1604.99	1567.89	1724.04	1256.18	1645.11	1629.75	1079.67	1624.69	1244.33	2562.14	1560.03	1652.35	1554.35	1498.28	1435.41	1806.16	1608.04	1358.98	2088.8	1554.79	1315.93	1233.69	1621.86	1525.26	1503.53	1621.02	1822.27	1561.33	1794.24	1592.54	1517.52	1817.31	1901.15	1430.1
PRMT6	ENSBTAG00000039951	88.9171	-0.275816	0.0956968	-2.88219	0.00394923	0.0709835	102.995	104.955	106.788	85.6366	247.174	101.764	174.803	53.0827	64.9997	70.1804	99.1834	57.0157	59.1056	76.7431	83.6231	78.3654	85.2284	83.9613	108.37	63.9031	59.0971	57.2466	86.8497	85.0672	67.4453	84.9365	73.689	69.9653	85.7762	76.2834	106.416	82.4734	96.5227	107.642	91.4651	84.9309	91.3234	95.9724	78.8995	64.1491	103.565	66.7125
REV1	ENSBTAG00000043999	472.03	-0.180185	0.0625649	-2.87997	0.00397709	0.0709835	550.628	475.579	522.409	484.272	593.974	424.452	390.461	336.191	462.498	435.437	530.923	516.819	502.398	344.646	451.565	481.916	439.778	693.341	589.136	432.107	618.174	542.855	342.612	450.4	401.122	424.683	453.471	493.644	313.815	447.179	474.93	476.737	592.501	331.451	449.117	496.788	524.304	468.615	458.649	459.61	422.713	653.323
PGAM5	ENSBTAG00000007513	559.288	-0.230738	0.0801754	-2.87791	0.0040032	0.0710473	607.407	646.132	577.056	637.016	1225.78	644.506	769.536	369.971	473.748	330.167	681.643	393.592	440.83	371.158	542.621	648.52	496.597	587.201	669.921	419.935	604.103	501.401	577.174	536.987	418.871	705.23	436.466	555.836	558.592	531.353	828.665	556.696	511.57	526.485	431.527	424.654	590.916	596.079	454.225	543.381	530.504	549.036
TMEM205	ENSBTAG00000016429	169.079	-0.258357	0.0898021	-2.87696	0.00401526	0.0711275	172.979	139.941	133.861	145.732	287.529	158.3	310.092	110.991	138.749	172.261	188.643	104.835	113.286	117.208	113.356	215.968	138.638	195.91	219.202	153.672	170.725	118.441	75.2241	148.108	124.241	74.6412	110.534	136.044	190.381	143.36	286.732	222.276	224.23	230.204	180.585	207.092	208.432	174.7	188.769	185.655	173.312	109.654
PMPCA	ENSBTAG00000001353	1205.71	-0.229108	0.0797859	-2.87154	0.00408482	0.0719292	1377.23	1386.29	1183.19	1382.71	3484.4	1137.67	1881.31	968.358	1028.75	1055.9	1440.1	1217.56	1031.89	1015.8	977.462	1404.41	1016.49	1272.62	1103.4	925.073	1251.36	1095.58	990.223	1118.03	1013.45	944.597	892.771	1016.44	1039.78	904.879	1504.6	1203.91	1190.2	1071.09	1130.41	1139	1288.2	1171.16	1020.53	1169.78	1178.31	1137.18
ERG	ENSBTAG00000011001	246.21	0.1819	0.0633656	2.87064	0.00409641	0.0719292	199.388	353.131	259.199	283.953	292.573	272.241	190.207	287.934	232.499	330.167	232.4	318.184	280.752	389.297	262.019	225.223	266.481	215.448	200.976	226.704	201.68	274.389	184.641	284.064	264.457	316.582	218.233	155.479	338.921	264.361	231.553	213.727	253.187	255.782	227.49	194.294	212.73	191.945	190.244	243.767	211.356	229.276
RPL18A	ENSBTAG00000015831	2924.63	-0.288207	0.100391	-2.87084	0.00409383	0.0719292	3328.86	3306.1	2243.55	2572.6	6802.33	2977.25	7343.08	2776.39	2214.99	2280.86	3561.85	1734.38	1758.39	3085.07	2066.42	2607.65	2504.58	2902.21	2301.38	3674.43	2412.66	2106.28	3501.34	2675.82	3700.62	2319.02	2136.98	2351.61	2041.89	2677.81	4999.58	2354.01	2524.44	3602.27	2578.61	3214.58	3710.95	2933.91	2950.25	2312.39	2540.5	2704.54
RPL8	ENSBTAG00000026327	2695.97	-0.275325	0.0959164	-2.87047	0.00409869	0.0719292	2721.45	3092.9	2225	2116.88	6377.34	2591.07	6186.43	2486.85	2316.24	2107.01	3249.71	1598.28	1667.27	2568.8	1906.61	2449.07	2373.33	2461.28	2172.81	2805.65	1913.62	1895.06	2982.29	2729.75	3274.65	2329.32	2239.01	2005.67	2418.47	2385.83	4489.18	2251.93	2347.73	3328.37	2584.47	2908.59	2894.41	2775.7	2885.36	2040.7	2455.96	2556.55
BHLHE41	ENSBTAG00000030575	446.979	0.315041	0.109705	2.87171	0.00408258	0.0719292	549.308	453.713	407.599	478.263	287.529	446.196	241.778	860.584	807.497	510.403	339.363	803.737	460.531	1024.17	644.827	576.942	453.415	378.09	402.938	558.391	458.706	511.271	344.663	302.292	708.176	429.83	442.134	635.518	901.696	536.614	335.013	267.033	387.576	379.411	356.479	279.225	385.707	428.127	404.821	251.314	358.249	245.379
TROVE2	ENSBTAG00000013812	160.424	0.343302	0.119667	2.86881	0.00412024	0.0721732	116.2	101.676	128.848	205.328	17.6553	146.993	52.2401	262.197	189.999	244.036	143.913	165.529	229.034	209.299	169.105	140.07	204.548	124.094	152.21	231.268	162.282	203.324	248.923	168.615	189.912	231.645	257.912	215.726	200.842	185.448	63.0613	181.039	112.857	191.837	161.823	133.795	100.993	150.707	164.435	178.108	158.517	122.69
ARMCX3	ENSBTAG00000037996	669.124	0.232869	0.0813621	2.86213	0.00420805	0.0735745	448.953	313.773	689.359	782.749	277.44	702.781	393.14	532.436	583.748	673.094	593.156	641.886	962.929	661.386	730.309	757.121	621.031	507.464	563.522	628.381	664.138	965.295	571.019	865.863	564.411	954.892	697.211	604.423	736.42	768.095	557.698	709.07	622.2	665.034	745.792	651.525	580.172	653.812	668.802	649.038	700.646	746.874
C11orf68	ENSBTAG00000006195	368.787	-0.258889	0.0904964	-2.86076	0.00422624	0.0736194	442.351	485.419	368.995	376.1	1064.36	367.916	817.758	308.845	337.499	250.416	489.11	404.627	241.348	329.298	284.319	358.506	382.391	387.595	375.353	342.338	383.662	361.246	322.096	312.166	326.577	301.139	274.917	291.522	288.71	239.372	367.529	360.067	420.245	362.358	341.235	345.541	397.525	348.65	305.275	288.294	335	275.285
PFDN6	ENSBTAG00000010723	533.065	-0.244986	0.0856262	-2.86111	0.00422158	0.0736194	635.137	642.852	427.152	493.788	867.631	516.648	1287.25	369.971	484.998	456.172	739.986	353.129	423.59	431.157	392.1	584.964	500.575	511.689	498.5	389.505	526.245	446.128	560.762	526.353	406.447	473.585	388.284	501.418	539.763	363.004	928.183	549.152	441.777	460.408	526.51	534.018	691.909	615.573	547.135	479.986	537.902	436.315
SETD7	ENSBTAG00000003581	1598.31	0.349959	0.12242	2.85867	0.00425423	0.0738339	1782.61	1650.86	1473.98	1727.76	1805.88	1309.02	258.521	3247.7	2394.99	2263.32	1290.36	2861.82	1851.98	2725.08	1269.21	1886.32	1040.92	1256.25	1728	2653.5	1871.41	1425.24	1579.02	1835.78	2818.51	1685.86	1397.26	2200.02	1891.26	1536.19	472.96	1120.43	1351.32	1544.29	1831.65	1528.76	1286.05	1150.17	1290.41	1528.26	1364.3	1799.7
C8orf82	ENSBTAG00000046031	177.437	-0.192538	0.0673418	-2.85912	0.00424821	0.0738339	212.593	205.538	162.438	182.291	320.317	207.877	206.951	99.7312	156.249	159.501	189.615	163.69	172.391	129.766	196.979	190.051	173.298	183.764	167.973	123.242	175.415	193.454	196.95	158.741	188.137	172.447	133.207	184.631	246.868	161.773	207.905	157.906	186.363	155.601	188.793	157.064	192.316	260.175	158.536	182.636	193.391	136.492
MCCC2	ENSBTAG00000044160	103.301	0.287266	0.100522	2.85775	0.00426651	0.0739111	77.9066	91.836	90.2434	104.667	42.8771	129.597	22.1016	109.383	56.2498	73.3704	77.7909	112.192	125.599	97.6731	126.364	104.281	92.6148	69.7037	114.773	94.3332	95.6809	90.8049	82.0627	97.9792	102.943	138.987	144.544	151.592	117.158	102.588	67.0026	121.699	114.342	114.036	106.709	175.679	91.3234	110.218	104.708	110.94	164.858	107.354
STRA13	ENSBTAG00000004108	92.1819	-0.290476	0.101796	-2.85351	0.00432397	0.074769	116.2	102.769	69.688	81.6302	145.026	100.894	164.087	53.0827	58.7498	43.0652	122.521	64.3725	78.8075	55.8132	78.0483	109.218	55.6825	83.4332	71.4254	53.2526	95.6809	90.8049	110.785	97.9792	74.5449	64.3458	76.5232	58.3044	110.881	88.1205	141.888	81.9706	92.0678	99.1157	90.2924	87.2578	136.448	127.463	90.6975	85.2806	89.8264	84.3492
SCAF8	ENSBTAG00000031917	548.632	0.230311	0.0807415	2.85245	0.00433832	0.0748797	460.837	446.06	535.444	543.367	137.459	538.393	350.946	990.878	582.498	714.564	449.242	573.835	704.342	810.687	577.929	472.043	506.257	561.854	533.966	753.144	537.502	649.452	516.311	571.925	715.276	687.214	581.009	524.74	688.302	633.941	343.881	533.06	495.236	536.077	511.266	502.605	408.269	428.127	510.266	547.154	536.845	526.032
VARS	ENSBTAG00000005631	1053.98	-0.240846	0.0844706	-2.85124	0.00435491	0.0750287	1477.58	1221.2	1137.07	1159.85	2499.48	1112.45	2421.8	1011.79	986.246	891.61	1276.74	735.686	923.526	985.103	784.199	818.209	928.989	1381.4	1105.37	909.858	1051.55	882.387	1047.67	1048.15	1146.57	810.758	983.465	1346.83	1092.08	815.443	1199.15	1045.5	1173.86	1117.98	1042.47	1020.33	1174.31	840.508	929.097	995.444	1119.13	855.761
NDUFAB1	ENSBTAG00000006391	1085.71	-0.286082	0.100394	-2.8496	0.00437741	0.0751416	1033.91	1337.09	992.677	1280.54	1010.13	1157.67	2474.71	669.164	792.497	811.859	1279.66	750.4	1051.59	586.038	849.24	1274.21	827.283	1112.62	1144.78	578.171	1136.91	1089.66	977.23	978.273	560.861	772.15	671.704	806.545	989.565	719.432	2011.06	1301.97	1189.46	917.619	1017.84	903.99	1535.31	1320.37	929.097	1059.59	1005	999.154
HIST1H1D	ENSBTAG00000039163	216.986	-0.362514	0.127198	-2.85001	0.00437182	0.0751416	278.615	231.777	196.53	325.018	933.208	230.491	247.805	199.462	159.999	240.846	151.692	244.616	103.435	124.184	234.145	172.157	79.5465	222.313	292.105	109.548	184.796	225.038	188.744	158.741	207.661	172.447	87.86	198.235	152.724	223.589	199.037	232.334	233.14	202.494	206.383	186.15	275.045	163.453	142.314	270.181	110.962	147.994
MRPL11	ENSBTAG00000015006	504.527	-0.258002	0.0905692	-2.84867	0.00439025	0.0751868	526.86	674.557	442.694	436.196	899.158	514.039	1269.84	426.27	376.248	338.142	543.564	430.376	482.696	422.785	458.998	457.234	383.528	481.589	532.489	334.731	401.485	408.622	521.098	467.11	369.174	398.944	396.787	380.922	433.065	360.373	879.902	487.297	446.975	479.592	466.706	563.103	639.264	553.341	458.649	546.4	543.186	406.41
C1orf233	ENSBTAG00000047755	93.0342	-0.251799	0.0884047	-2.84825	0.004396	0.0751868	149.211	80.9031	93.7529	97.6558	228.258	94.8058	106.489	77.2113	81.2497	118.031	103.073	71.7294	34.4783	86.5104	92.9146	114.771	68.7509	100.859	99.9956	56.2956	71.2917	76.9868	80.695	76.7124	104.718	51.4767	90.6942	62.1914	135.987	102.588	94.5919	88.0052	78.7032	83.1293	100.846	114.017	111.737	101.971	109.869	83.7712	89.8264	67.4793
PCYOX1	ENSBTAG00000002783	1229.2	0.313446	0.110087	2.84726	0.00440971	0.0752614	1225.38	1147.95	1206.75	1252.5	370.761	1351.64	214.318	1875.59	1586.24	1795.98	1122.13	1660.81	1460.4	1759.51	1624.15	1430.32	1071.04	1299.55	1469.89	1736.03	1335.78	1263.37	1188.54	1317.78	1533.49	1459.36	966.46	1269.09	1370.33	1349.43	788.266	1195.36	1389.18	1262.93	1503.31	1013.35	950.838	910.238	1047.08	1196.95	1258.63	783.681
FASTK	ENSBTAG00000011228	1001.17	-0.240782	0.0845803	-2.84678	0.00441634	0.0752614	1032.59	1091.1	918.477	1103.76	2403.64	962.845	1888.01	649.861	916.246	818.239	1329.25	787.184	812.703	690.688	819.507	1106.37	860.807	1131.1	1048.23	780.531	844.244	767.893	991.591	936.499	951.334	882.825	833.253	1006.72	916.341	756.258	1485.88	1038.46	994.184	980.499	945.139	897.01	1340.84	1091.69	838.399	944.124	972.239	845.025
F8	ENSBTAG00000010726	463.098	0.279142	0.0981072	2.84528	0.00443726	0.0754531	324.831	443.874	510.878	512.818	92.0597	536.653	248.475	641.819	514.998	567.823	334.501	601.423	741.283	689.293	542.621	380.103	430.687	393.932	388.16	635.988	378.972	694.855	302.948	543.822	702.851	743.838	654.698	487.814	707.131	486.636	294.614	312.796	380.894	507.302	384.622	380.444	328.764	326.156	390.073	470.175	418.485	404.876
GS1-259H13.2	ENSBTAG00000039720	82.8166	-0.248351	0.0872994	-2.84482	0.0044436	0.0754531	108.277	79.8098	83.7258	83.6334	99.6262	64.3636	185.519	69.1684	74.9997	94.1055	130.3	66.2117	68.9566	59.9992	55.7488	107.984	86.3648	80.793	97.04	71.5106	90.9907	55.2725	69.7533	73.6743	92.2936	43.7552	53.8497	60.2479	52.3026	65.7616	126.123	85.9937	98.7502	72.4717	79.7388	95.4018	93.4722	76.478	70.7883	93.5823	75.0315	71.3134
MRPL57	ENSBTAG00000003315	202.843	-0.25915	0.0911627	-2.84272	0.00447304	0.0757296	178.261	275.508	147.398	179.286	355.628	208.747	375.057	98.1226	244.999	172.261	203.229	207.831	100.972	142.324	154.238	204.861	197.73	239.739	195.065	168.887	168.849	165.818	219.518	205.832	189.912	138.987	201.228	186.574	274.066	156.513	360.632	203.669	205.668	214.218	192.311	200.111	254.631	246.679	227.85	190.183	191.277	202.438
PSMG4	ENSBTAG00000031249	278.602	-0.328206	0.115475	-2.84222	0.00448003	0.0757296	364.444	296.28	216.083	210.836	557.403	251.366	754.802	144.771	276.249	173.856	333.528	152.655	142.839	214.881	241.578	241.267	238.639	302.578	237.92	171.93	240.14	223.064	341.244	206.592	227.184	218.776	226.735	260.427	311.723	169.665	524.197	249.432	285.113	335.714	297.848	303.657	406.12	281.169	256.608	264.898	265.252	255.348
SLC38A9	ENSBTAG00000033313	74.1405	0.210051	0.073926	2.84137	0.00449202	0.0757296	55.4589	72.1568	92.2488	67.6078	30.2662	75.6707	48.8913	82.037	78.7497	95.7005	70.9842	90.1215	98.5094	71.1618	79.9066	69.7267	68.7509	64.9512	74.3809	66.9461	79.7341	53.2985	75.908	85.8267	65.6705	64.3458	96.3625	91.3436	58.5789	85.49	51.2373	74.9301	72.7633	79.932	62.1493	75.6234	60.166	78.7274	56.7781	88.2994	71.8611	88.1832
FABP5	ENSBTAG00000047330	1244.69	0.255749	0.0900013	2.84162	0.00448856	0.0757296	756.618	1329.44	2086.63	1417.76	538.486	1197.68	1354.22	1143.69	1148.75	1349.38	1137.69	1475.05	1583.54	1396.72	1274.79	1016.9	1538.66	867.072	1064.48	1115.26	918.349	1841.76	1163.92	861.305	992.156	1889.19	1598.48	1210.79	1813.85	1074.54	1211.96	946.433	1090.71	1359.91	1495.1	1336.79	1014.23	1128.43	968.915	1292.79	710.157	652.556
MDP1	ENSBTAG00000002712	192.095	-0.288921	0.101825	-2.83742	0.00454802	0.0763014	215.234	218.657	193.522	177.784	322.839	150.472	339.56	119.034	143.749	186.616	280.047	180.243	128.062	103.254	104.064	155.497	192.616	201.718	144.821	158.236	209.185	197.402	242.085	181.527	102.943	169.873	153.046	149.648	98.3288	198.6	376.397	189.588	260.611	108.708	214.591	230.361	278.268	275.171	148.213	189.429	207.129	128.824
RRP1	ENSBTAG00000003981	124.043	-0.225423	0.0794294	-2.83803	0.00453933	0.0763014	142.609	123.541	126.341	111.678	234.563	116.55	196.905	62.7341	103.75	100.486	136.134	73.5686	91.1212	106.045	109.639	111.069	166.479	134.127	122.655	129.328	151.964	96.7269	143.61	112.41	72.77	128.692	147.378	126.326	98.3288	94.6967	160.609	120.693	112.115	112.971	117.263	137.286	139.671	131.212	117.981	123.015	141.609	157.963
PYROXD2	ENSBTAG00000014313	79.9005	-0.352701	0.124312	-2.83722	0.0045508	0.0763014	77.9066	84.183	68.1839	64.603	240.869	51.3169	146.004	53.0827	94.9996	98.8905	69.0394	47.8196	29.5528	80.9291	46.4573	82.6847	59.6599	119.869	94.5771	91.2901	106.938	82.9088	57.4439	37.9764	60.3458	38.6075	62.3522	87.4567	46.0263	61.8159	95.5773	90.5196	93.5528	47.9592	76.2209	93.075	110.662	69.7299	66.364	83.0165	163.801	75.1475
C1orf174	ENSBTAG00000024520	116.315	-0.183531	0.064712	-2.83613	0.00456642	0.0763014	128.084	123.541	118.82	100.661	150.07	98.2849	159.399	143.163	98.7496	103.676	141.968	112.192	105.898	122.789	104.064	106.75	104.547	111.42	111.325	106.505	124.76	142.129	96.4236	126.082	99.3931	100.38	73.689	124.383	85.7762	106.534	167.507	118.178	112.115	86.3266	112.572	107.036	140.745	137.211	141.577	82.2618	116.246	108.12
BTBD7	ENSBTAG00000046185	234.867	0.326954	0.115263	2.8366	0.0045597	0.0763014	220.515	163.993	264.213	220.351	151.331	256.585	36.1662	435.922	276.249	355.687	143.913	347.612	302.916	401.855	271.311	257.927	255.685	239.739	220.187	369.725	258.901	254.648	190.796	233.935	292.855	244.514	325.932	198.235	387.039	280.144	68.9733	178.525	201.213	262.177	206.383	194.294	152.564	146.958	200.567	209.051	249.4	185.568
TOMM34	ENSBTAG00000003256	101.829	-0.266407	0.0939906	-2.8344	0.00459121	0.0765797	134.686	77.6233	124.335	99.1582	213.124	73.0614	137.298	53.0827	83.7497	95.7005	188.643	79.0862	68.9566	85.1151	87.3397	98.111	94.8876	97.1628	102.458	77.5966	93.8048	102.649	124.462	84.3077	65.6705	120.97	136.041	91.3436	56.4868	80.2291	159.624	97.0572	83.158	58.6168	80.9114	111.69	95.621	92.9733	80.3742	100.375	120.473	95.0845
MRI1	ENSBTAG00000002524	94.9709	-0.27368	0.0965854	-2.83355	0.00460336	0.0766467	110.918	118.075	91.2461	115.685	200.514	67.8427	235.08	64.3427	110	71.7754	140.024	95.6392	59.1056	103.254	72.4734	111.686	98.2967	117.757	104.429	88.2471	69.4156	114.493	84.7981	103.296	101.168	56.6243	99.1967	97.1741	60.671	73.653	118.24	92.5312	68.3084	88.4581	78.5661	77.9503	74.1331	97.472	95.1218	82.2618	88.7696	107.354
MRPS2	ENSBTAG00000005688	391.844	-0.307665	0.108611	-2.83272	0.00461543	0.0767122	541.385	425.288	379.022	306.489	1053.01	302.683	1010.64	286.325	501.248	285.507	561.067	224.384	270.901	298.601	239.72	394.295	364.777	364.888	382.249	254.091	341.45	384.934	443.822	381.283	363.85	411.813	280.585	248.766	477	286.72	763.633	319.836	396.486	305.873	450.29	416.51	387.856	477.613	343.618	358.48	257.855	359.634
ADAMTSL2	ENSBTAG00000007492	148.332	-0.309093	0.109207	-2.83032	0.00465008	0.0767467	105.636	134.474	119.322	118.689	302.662	162.649	296.027	114.208	141.249	159.501	165.306	152.655	78.8075	164.649	118.931	78.9824	91.4785	165.81	137.925	118.677	97.557	102.649	172.332	139.753	152.639	115.823	167.217	69.9653	73.2236	111.795	172.433	158.409	139.587	172.653	146.579	152.41	145.043	118.466	138.627	248.295	189.164	121.923
ZFP36	ENSBTAG00000008573	3226.68	-0.342308	0.120929	-2.83065	0.00464529	0.0767467	5411.21	3277.67	4944.34	2546.06	8569.12	2192.71	5246.78	4116.33	3431.24	3426.08	3232.21	1826.34	1883.99	2503.22	1592.56	2020.22	2979.02	4468.43	2541.76	3481.2	5858.11	1756.88	1812.22	2576.32	3835.51	3268.77	3568.25	3482.72	4472.92	3253.88	2703.75	3671.58	2082.66	2217.85	2128.32	3076.13	3966.66	1604.54	3371.29	2591.62	1961.39	3758.14
SNRPD2	ENSBTAG00000012177	551.181	-0.250356	0.0884297	-2.83113	0.00463843	0.0767467	599.485	658.158	458.236	503.303	841.148	553.179	1286.58	329.756	444.998	437.032	716.649	353.129	477.771	368.367	445.99	610.263	501.143	552.877	462.541	410.806	454.015	416.518	610.683	499.01	385.148	409.24	379.782	470.323	483.276	456.385	953.802	575.805	527.905	614.944	513.611	600.333	654.305	604.326	571.468	514.702	538.959	470.055
PJA2	ENSBTAG00000021675	530.937	0.227516	0.080339	2.83195	0.00462652	0.0767467	476.683	440.594	455.228	479.264	191.686	592.319	210.3	593.562	632.497	658.739	430.767	669.474	731.432	664.177	611.378	505.981	497.166	527.53	501.948	658.811	575.024	663.27	507.421	547.62	555.537	543.079	629.191	573.327	573.236	598.43	306.438	488.303	576.166	604.286	546.445	580.555	444.799	497.107	536.811	521.495	510.425	532.167
RNF166	ENSBTAG00000020942	300.157	-0.231573	0.0818373	-2.82967	0.00465961	0.0767696	376.329	315.959	289.28	273.937	731.433	300.943	560.576	326.539	282.499	331.762	401.595	332.898	219.183	390.692	232.287	293.716	256.821	335.317	320.675	278.435	298.299	238.856	314.574	306.85	347.876	185.316	269.248	309.014	280.342	251.209	441.429	275.079	327.435	244.059	322.473	253.629	339.508	227.185	259.557	231.692	246.23	265.317
COA3	ENSBTAG00000019911	548.501	-0.260798	0.0921992	-2.82864	0.00467464	0.0768827	658.905	577.255	455.228	595.951	464.082	587.97	1333.46	390.882	324.999	419.487	719.566	325.541	458.069	344.646	380.95	640.498	383.528	521.194	572.881	324.08	550.634	398.752	535.459	534.708	376.274	368.058	396.787	530.57	445.618	387.993	853.298	569.771	677.144	590.431	470.224	563.103	844.473	627.57	567.781	593.945	572.776	499.961
TM7SF2	ENSBTAG00000005069	169.73	-0.260132	0.0919872	-2.82792	0.00468516	0.0769215	184.863	110.422	149.403	112.179	387.155	134.816	294.688	130.294	179.999	140.361	183.781	217.027	172.391	64.1852	148.663	213.499	166.479	212.808	134.477	153.672	109.752	213.194	151.132	138.234	102.943	123.544	170.052	149.648	150.631	128.893	185.243	153.38	189.333	200.363	146.579	172.189	201.986	148.457	154.849	187.919	176.482	178.667
NAB1	ENSBTAG00000000266	406.943	0.189211	0.0669422	2.82648	0.00470631	0.0769518	318.229	330.172	493.331	443.207	195.469	369.656	247.136	532.436	427.498	462.552	330.611	457.965	492.547	516.272	457.14	356.038	496.597	406.605	440.867	421.456	490.599	404.674	359.708	419.26	465.018	452.995	419.46	421.735	433.065	491.897	266.04	415.887	430.64	436.962	365.86	433.962	349.178	330.655	425.467	424.139	389.952	356.567
SNRK	ENSBTAG00000003325	324.771	0.255826	0.090522	2.82612	0.0047115	0.0769518	299.742	299.56	360.974	369.089	302.662	403.577	101.801	490.613	367.499	448.197	223.649	354.969	369.41	517.667	317.768	274.587	407.392	265.613	299.494	395.591	305.804	367.168	362.443	351.662	365.625	357.763	294.756	347.883	487.46	394.569	156.668	212.721	334.117	381.542	289.639	332.743	238.515	256.426	303.8	354.707	336.056	299.823
TMEM175	ENSBTAG00000018379	118.444	-0.24283	0.0858951	-2.82705	0.00469785	0.0769518	165.056	79.8098	99.7691	122.195	271.135	100.894	136.628	82.037	133.749	126.006	115.714	93.8	71.4193	93.4871	104.064	139.453	137.502	140.464	150.24	85.2041	140.707	102.649	103.262	111.651	90.5187	48.9028	138.875	159.365	83.6841	81.5443	133.02	137.288	146.269	98.0499	103.191	147.756	109.588	116.217	126.092	123.77	146.893	135.725
PPP1R15A	ENSBTAG00000001294	1724.04	-0.382514	0.135382	-2.82544	0.00472158	0.076983	2018.97	1205.89	2032.48	1635.61	5130.12	865.429	4096.83	1689	636.247	1067.06	1861.15	1372.05	2049	807.896	1750.51	634.945	1427.86	2283.32	1229.99	803.353	1230.72	1010.7	1440.2	1874.52	2459.98	2414.26	2315.54	2052.32	1456.1	1167.93	1627.77	1328.12	1237.72	1152.09	2239.72	958.672	2972.84	1631.53	1467.38	2987.09	1075.8	2353.34
ETFB	ENSBTAG00000020449	943.704	-0.258267	0.0914427	-2.82436	0.00473747	0.0771086	967.891	1134.83	652.259	888.918	1621.76	1063.74	1979.76	707.77	773.747	669.904	1252.43	709.937	945.69	806.501	706.151	1006.41	641.486	902.98	875.823	604.036	729.802	736.309	884.225	878.775	890.988	689.787	654.698	734.636	1236.43	652.355	1487.85	931.346	888.009	1109.46	879.472	885.376	1373.07	1127.68	732.954	784.883	1164.57	774.479
SLK	ENSBTAG00000001017	477.944	0.373726	0.13239	2.82291	0.00475905	0.0772477	385.572	327.986	503.358	434.193	21.4386	515.779	73.6719	1005.35	571.248	575.798	355.893	638.208	662.476	710.223	624.386	467.724	563.644	485.286	465.989	789.66	525.307	580.362	514.943	443.565	580.385	633.163	493.149	518.91	650.644	668.138	186.228	389.737	436.58	515.828	500.713	432.799	318.02	353.898	432.841	399.234	442.791	422.513
GNPTG	ENSBTAG00000014118	295.83	-0.255251	0.0904286	-2.82268	0.0047624	0.0772477	396.135	310.493	267.221	262.419	614.152	201.789	482.886	183.377	284.999	261.581	362.7	283.239	165.003	161.858	284.319	286.928	292.049	238.154	278.805	225.182	330.193	199.376	335.089	302.292	193.462	231.645	280.585	369.261	186.197	277.514	442.414	324.865	312.585	186.508	263.842	364.156	352.401	368.144	300.85	286.03	344.511	312.859
AP1B1	ENSBTAG00000001189	1026.97	-0.174787	0.0619505	-2.82139	0.00478157	0.0773287	1195.01	1083.45	963.098	1007.61	2509.57	910.658	1190.14	904.015	1032.5	1063.87	1054.07	787.184	837.33	1013.01	836.231	1007.64	984.672	1270.51	1103.89	1040.71	999.96	833.036	1081.86	934.22	915.837	926.58	861.595	989.232	1094.17	1016.67	1033.61	1022.87	1041.7	919.751	1069.44	1057.56	1004.56	979.218	971.127	1045.25	1100.11	901.003
RRNAD1	ENSBTAG00000001519	153.159	-0.250651	0.0889757	-2.81708	0.00484629	0.0773287	208.631	139.941	147.398	138.721	374.544	128.727	214.318	93.2969	144.999	129.196	218.787	154.494	100.972	92.0918	157.955	139.453	132.956	162.642	156.151	109.548	159.468	126.337	142.926	155.703	86.969	92.658	167.217	172.97	79.4999	136.784	248.304	159.918	149.239	115.102	161.823	171.025	159.01	164.203	151.9	171.316	166.971	206.272
SPTY2D1	ENSBTAG00000001660	175.189	0.219286	0.0777356	2.82092	0.00478867	0.0773287	145.25	154.153	200.541	136.217	112.237	193.091	60.9467	302.411	183.749	216.921	140.024	161.851	189.631	241.392	185.829	164.135	166.479	185.877	161.077	244.962	151.964	189.506	166.861	175.451	225.409	200.759	184.223	167.139	207.118	190.709	106.416	156.901	166.316	189.705	180.585	159.391	163.308	156.705	170.334	176.599	157.46	193.236
ACADVL	ENSBTAG00000003072	5003.63	-0.256586	0.0910701	-2.81746	0.00484053	0.0773287	5446.86	5647.91	4620.46	5867.86	8985.28	5312.61	7335.04	2877.73	3836.23	4300.14	6249.53	3470.6	5477.12	3432.51	4143.99	5595.41	3429.02	4692.86	4510.64	3525.32	4557.04	4755.41	4464.89	3749.79	3640.27	4774.46	5450.15	3813.11	5667.51	2996.1	6274.6	5952.17	4630.12	3762.13	5150.19	3748.59	6236.85	6709.82	3526.14	5782.48	6161.04	4766.5
RNF38	ENSBTAG00000005519	121.279	0.312655	0.110982	2.81718	0.00484478	0.0773287	136.006	86.3695	126.341	111.678	44.1382	126.118	27.4595	202.68	134.999	207.351	87.5148	169.208	155.152	241.392	135.655	99.3451	135.229	110.364	126.595	171.93	117.256	144.103	124.462	129.879	191.687	113.249	121.87	124.383	133.895	174.926	46.3106	103.595	112.857	125.76	147.751	130.305	87.0258	95.9724	89.9601	123.77	106.735	90.4837
TOLLIP	ENSBTAG00000008237	760.582	-0.220138	0.0781098	-2.81832	0.00482762	0.0773287	924.316	916.173	736.988	697.112	2044.23	727.135	1271.17	498.656	758.747	666.714	797.357	649.243	563.966	612.55	607.662	794.144	714.214	751.955	765.483	575.128	683.837	594.18	816.524	720.793	669.129	648.606	708.548	709.371	734.328	677.344	917.345	694.487	735.8	744.966	691.851	888.866	855.217	739.287	709.358	735.074	791.529	700.865
TMEM223	ENSBTAG00000009487	342.84	-0.253697	0.0899597	-2.82012	0.00480062	0.0773287	455.556	469.019	301.814	276.942	513.264	287.027	699.213	310.454	291.249	381.207	494.945	196.796	226.572	287.438	230.428	337.526	303.981	390.235	336.931	279.956	333.945	236.882	364.495	375.207	388.698	267.679	215.399	244.879	326.368	328.808	537.992	327.882	337.83	360.227	322.473	365.319	480.254	365.145	320.76	375.084	326.545	259.182
CINP	ENSBTAG00000010995	538.463	-0.25238	0.0895959	-2.81687	0.00484946	0.0773287	591.562	535.71	394.564	632.509	926.902	607.105	1139.24	511.525	539.998	451.387	662.195	480.035	359.559	539.993	412.541	476.363	380.687	651.096	444.808	565.999	416.493	428.362	563.497	497.491	800.47	507.045	427.963	478.096	531.394	511.625	1084.85	467.685	595.471	674.626	344.753	513.076	623.148	614.823	484.458	431.686	503.028	398.742
Novel	ENSBTAG00000047174	4946.62	0.278484	0.0987855	2.81908	0.00481617	0.0773287	4547.63	3495.23	4857.6	7036.22	2169.08	4642.88	1245.72	7708.26	5126.23	6180.66	4776.36	7042.35	7703.44	6468.75	5571.16	5020.32	4051.76	5162.83	5289.91	7482.75	4970.72	6445.17	3949.95	5419.24	6893.62	6362.52	5345.29	7037.35	5052.43	4604.62	2443.62	4319.8	4850.64	4902.5	4910.97	3586.88	3889.3	3795.41	4614.51	4975.71	4942.57	5018.78
DUS1L	ENSBTAG00000047760	243.976	-0.247541	0.0878669	-2.81723	0.00484405	0.0773287	278.615	248.176	268.223	244.39	512.003	239.189	435.334	138.337	188.749	188.211	295.605	161.851	169.929	129.766	163.53	256.693	265.344	271.422	299.987	214.532	244.831	197.402	328.935	229.378	145.54	241.94	223.901	281.805	175.737	182.817	304.468	274.073	256.899	199.297	229.835	259.446	238.515	258.676	263.981	255.842	293.785	200.138
TIMM50	ENSBTAG00000010480	322.731	-0.204044	0.0724969	-2.81452	0.00488504	0.0777645	398.776	315.959	297.803	301.481	508.22	328.776	673.763	271.848	278.749	295.077	373.396	228.063	253.662	346.042	215.562	312.227	304.549	317.363	308.361	296.693	330.193	292.155	336.457	319.762	337.227	200.759	263.58	256.54	330.552	265.677	418.766	335.928	320.01	371.95	288.467	345.541	383.558	361.396	286.84	320.746	302.239	310.558
OPLAH	ENSBTAG00000017281	490.668	-0.376529	0.133823	-2.81364	0.00489834	0.0778448	727.568	377.183	581.067	543.868	1238.39	346.172	311.431	162.465	279.999	494.453	535.785	408.306	315.23	136.742	431.124	627.54	501.711	598.29	773.365	191.709	685.713	515.219	364.495	461.034	133.116	398.944	362.777	462.549	186.197	336.699	633.569	715.105	611.063	163.061	637.91	440.943	627.445	658.311	522.064	618.85	617.16	457.019
ZNF598	ENSBTAG00000001023	404.054	-0.225413	0.0801968	-2.81075	0.00494265	0.077868	458.196	389.21	437.179	444.709	1145.07	300.943	521.061	315.279	471.248	481.693	457.021	299.792	263.513	375.344	353.076	424.531	328.982	437.76	428.552	398.634	433.378	335.583	430.145	414.703	354.975	314.008	396.787	408.131	294.987	322.232	468.033	410.859	363.074	269.637	385.795	356.012	376.037	404.134	345.83	452.817	399.463	413.311
UTRN	ENSBTAG00000009665	1027.02	0.341734	0.121486	2.81296	0.00490882	0.077868	669.469	651.598	980.645	1000.6	291.312	1230.74	137.298	1555.49	967.496	1330.24	539.674	1452.98	1711.6	1379.98	1250.63	921.873	1100.58	904.564	1102.41	1313.06	1046.86	1119.27	939.618	1123.34	1022.33	1588.06	1391.59	911.493	1221.79	1136.36	353.734	955.988	1093.68	1294.9	953.347	1142.5	758.521	830.761	1027.91	1115.44	1080.03	1022.16
FAM193B	ENSBTAG00000015192	263.82	-0.261496	0.0929793	-2.81241	0.00491716	0.077868	343.317	217.564	322.871	261.918	566.23	189.612	232.401	146.38	239.999	240.846	351.031	266.686	221.646	149.3	226.712	278.29	299.436	248.716	316.735	208.446	305.804	258.597	192.847	233.935	124.241	213.628	291.922	239.048	133.895	252.524	468.033	295.697	243.534	144.943	295.502	272.244	266.449	347.9	328.133	340.368	272.65	289.854
YAP1	ENSBTAG00000039307	210.283	0.334392	0.118986	2.81035	0.00494878	0.077868	231.079	149.78	148.4	161.257	104.671	201.789	50.2308	357.102	281.249	328.572	146.83	314.506	278.289	419.994	349.359	154.263	133.524	228.121	202.454	328.645	204.495	282.285	139.507	166.337	280.431	231.645	198.393	258.483	318	293.297	81.7826	191.097	201.955	262.177	222.799	235.014	169.754	140.21	226.375	216.598	233.549	161.797
TEN1	ENSBTAG00000044038	631.127	-0.286598	0.101967	-2.81071	0.0049433	0.077868	596.844	858.229	508.371	548.876	1205.6	552.309	1537.06	324.931	463.748	435.437	801.246	502.106	561.504	339.065	445.99	838.571	507.961	620.997	660.069	337.774	516.865	570.492	571.019	625.852	392.248	476.159	444.968	511.136	633.907	363.004	1013.91	691.469	629.625	645.851	757.518	656.178	850.919	755.783	536.074	727.527	680.567	450.118
FKBP8	ENSBTAG00000045585	225.97	-0.29781	0.10597	-2.81031	0.00494938	0.077868	320.87	251.456	168.454	178.284	651.984	212.226	429.306	170.508	127.499	202.566	301.44	145.298	216.721	186.974	131.939	217.202	218.753	253.996	191.125	193.231	186.672	157.922	264.652	205.073	195.237	200.759	181.388	275.974	146.447	114.425	502.52	186.068	215.32	209.955	246.252	283.879	253.557	255.676	265.456	185.655	239.889	207.039
CALD1	ENSBTAG00000013953	1065.49	0.23965	0.0853498	2.80786	0.0049872	0.0783322	783.027	861.509	1067.88	824.816	726.389	1065.48	291.339	1148.52	1031.25	1186.69	731.234	1074.1	1312.64	1942.3	1261.78	860.785	1090.92	999.615	852.671	1268.93	1063.75	894.231	1028.52	1094.48	1389.73	1227.72	1323.57	1033.93	1422.63	1000.89	619.774	972.08	872.417	1162.74	1042.47	1332.14	1026.05	925.234	1117.13	1097.33	1051.5	1338.08
DYRK1A	ENSBTAG00000001771	690.629	0.271327	0.0966787	2.80649	0.00500851	0.0784983	623.253	616.613	815.199	912.956	341.756	747.14	155.381	1391.41	783.747	949.03	516.337	904.894	847.181	901.383	717.301	740.46	587.508	674.859	628.543	931.159	760.757	759.997	614.102	713.957	1127.05	857.087	799.242	860.962	861.946	699.703	332.057	540.101	613.291	663.969	660.19	588.699	442.65	589.331	566.307	587.153	617.16	716.968
APC	ENSBTAG00000018852	1569.79	0.321105	0.114453	2.80557	0.00502276	0.0784983	1296.68	1064.86	1825.42	1692.2	247.174	1628.22	653.67	3429.47	1863.74	2320.74	1094.91	2105.9	2342.06	2780.89	1847.14	1574.1	1260.24	1911.04	1752.14	2458.75	1580.61	1934.54	1293.85	1640.58	2314.44	2092.53	1397.26	1696.66	2108.84	1783.45	725.205	1372.38	1684.69	1759.57	1568.98	1265.82	1143.15	1110.43	1481.39	1469.39	1461.53	1123.38
NPRL2	ENSBTAG00000019161	372.354	-0.180599	0.064361	-2.80604	0.00501547	0.0784983	534.783	438.407	374.51	356.569	528.397	333.995	629.56	292.759	387.498	381.207	498.834	320.023	268.438	311.159	295.468	403.551	376.141	456.243	392.593	368.204	434.316	339.531	305	350.902	255.582	306.286	246.575	338.166	345.197	340.645	548.83	419.911	356.392	326.123	352.961	347.868	515.709	405.633	349.517	370.556	392.066	320.527
TARBP2	ENSBTAG00000000435	217.727	-0.303311	0.108914	-2.78486	0.00535511	0.0787819	377.649	243.803	223.603	252.403	527.136	179.174	214.988	107.774	198.749	162.691	304.357	200.474	105.898	86.5104	219.278	268.417	215.912	228.121	250.728	120.199	220.441	252.674	192.163	176.97	83.4192	180.168	164.383	233.218	92.0525	189.393	407.928	269.547	268.036	115.102	233.353	204.765	276.119	261.675	194.668	228.673	227.208	173.299
RXRB	ENSBTAG00000000602	606.64	-0.198567	0.0711279	-2.79169	0.00524332	0.0787819	781.707	715.009	619.671	590.442	1345.58	579.272	1039.44	415.01	548.748	547.088	799.301	610.619	492.547	428.366	490.589	669.499	605.69	640.535	620.169	494.488	627.554	544.829	572.387	546.861	500.515	612.572	518.657	689.936	523.026	489.266	764.618	604.973	589.531	472.132	591.005	551.469	650.008	620.821	552.296	586.399	543.186	638.753
DTX2	ENSBTAG00000001470	246.936	-0.236652	0.0844679	-2.80168	0.00508367	0.0787819	273.333	259.109	265.215	258.412	760.438	210.486	353.625	260.588	273.749	259.986	255.738	191.278	189.631	203.718	174.679	209.797	202.844	242.907	256.146	264.741	187.61	197.402	289.955	204.313	260.907	226.497	252.243	275.974	244.776	206.491	227.612	243.9	263.581	236.599	220.454	209.419	286.863	217.437	224.163	199.994	181.766	236.178
FAM213B	ENSBTAG00000001727	462.622	-0.322113	0.114952	-2.80215	0.00507626	0.0787819	623.253	636.292	444.699	483.772	1315.32	338.344	1124.5	247.719	342.499	354.092	502.724	292.435	342.32	284.647	362.367	400.466	428.415	603.043	435.449	289.085	523.431	343.479	501.266	415.462	333.677	344.894	255.077	384.809	412.144	261.731	573.464	464.165	374.211	611.746	470.224	523.547	688.686	432.626	480.033	410.554	477.665	359.634
ZNF652	ENSBTAG00000001919	120.66	0.296538	0.106195	2.79239	0.00523195	0.0787819	114.879	68.877	134.864	131.71	79.4488	114.811	34.157	236.459	194.999	181.831	66.1223	189.439	140.376	184.184	91.0563	122.176	106.251	119.341	116.251	164.322	105.061	130.285	127.881	123.044	188.137	123.544	102.031	108.835	146.447	170.98	69.9586	121.196	119.54	123.628	127.817	95.4018	98.8441	93.723	117.243	119.997	100.394	111.954
SNX15	ENSBTAG00000002243	188.129	-0.236173	0.0846795	-2.78902	0.00528678	0.0787819	231.079	202.258	163.942	143.228	457.776	166.997	354.964	191.42	247.499	189.806	291.716	143.459	172.391	195.346	165.388	182.03	202.275	255.58	147.284	234.311	195.114	161.87	198.318	168.615	214.76	159.578	150.212	157.422	223.855	140.73	216.773	182.045	198.243	201.429	160.65	137.286	236.366	142.459	158.536	111.695	164.858	161.03
MED19	ENSBTAG00000002389	168.512	-0.235315	0.0841122	-2.79764	0.00514778	0.0787819	191.465	156.34	150.406	179.787	361.933	160.909	278.614	115.817	166.249	116.436	222.676	114.031	155.152	125.58	156.097	198.69	181.821	171.619	186.691	111.07	151.964	138.181	143.61	148.108	113.592	144.135	141.71	178.8	154.816	135.469	288.702	190.594	158.149	117.234	157.132	172.189	207.358	194.944	146.738	154.713	194.448	141.86
NARFL	ENSBTAG00000002484	336.877	-0.22817	0.0814106	-2.80271	0.00506753	0.0787819	397.456	403.422	368.995	317.506	737.739	340.953	580.668	202.68	292.499	239.251	470.635	281.4	248.736	248.369	243.436	377.018	334.663	392.347	362.545	240.397	405.237	339.531	230.459	328.876	234.284	257.383	212.564	322.618	242.684	243.318	513.358	318.83	345.997	282.426	383.45	351.358	386.781	401.135	320.76	372.065	337.113	319.76
C19orf53	ENSBTAG00000002525	251.673	-0.246214	0.0883525	-2.78672	0.0053244	0.0787819	294.461	303.933	194.023	288.46	553.619	256.585	498.29	168.9	271.249	186.616	333.528	163.69	147.764	192.555	234.145	219.67	262.503	227.593	229.054	202.36	240.14	171.74	216.782	190.642	223.635	175.021	201.228	227.387	190.381	217.013	403.001	208.698	236.852	283.492	246.252	252.466	337.359	260.925	266.194	245.276	224.038	239.245
KPNA3	ENSBTAG00000004850	1737.86	0.348647	0.124535	2.7996	0.00511666	0.0787819	1601.71	1469.38	1681.54	2097.35	123.587	1665.63	420.599	3448.77	2022.49	2441.96	1625.83	2549.15	2566.17	2235.32	2176.06	1815.36	1834.68	1711.44	1832.43	2314.21	1873.28	2045.08	2037.89	1590.45	2648.12	2491.47	1487.95	1992.07	2730.19	2156.98	1110.47	1339.19	1568.87	1740.39	1530.28	1337.95	1276.38	1515.31	1347.93	1260.34	1648.58	1171.69
DIP2B	ENSBTAG00000005246	515.545	0.206608	0.073723	2.8025	0.00507087	0.0787819	413.301	424.195	648.248	540.863	278.701	505.341	248.475	728.681	468.748	543.898	399.651	509.463	714.193	527.435	568.637	503.513	586.939	505.352	445.793	547.741	527.183	635.634	609.999	499.01	578.61	797.888	609.351	526.683	552.315	623.42	312.35	500.372	469.991	585.102	530.028	568.921	380.335	437.874	514.69	516.967	493.517	555.171
UCP3	ENSBTAG00000005259	7414.85	-0.33176	0.118809	-2.79239	0.00523207	0.0787819	8193.4	11471.8	8537.53	9312.86	11565.5	7841.92	12624.7	3585.5	7221.22	3687.66	10192.6	6010.55	7422.68	6841.3	3616.24	8161.72	6460.88	9270.07	5846.05	5360.25	12181.5	5063.36	7947.77	9996.16	8633	4939.19	7955.58	7966.33	6144.51	4669.07	12297	8091.45	3313.7	3812.22	5214.68	4823.61	6092.88	12666.9	4829.09	6863.2	6597.49	15778.7
PPM1K	ENSBTAG00000005754	294.662	0.420734	0.150783	2.79033	0.00526543	0.0787819	212.593	150.873	163.942	326.02	45.3993	327.906	64.2955	643.427	191.249	424.272	415.209	448.768	495.01	212.09	275.027	369.613	192.616	144.688	401.46	541.655	196.052	282.285	282.432	153.425	319.478	640.885	195.559	305.127	345.197	465.592	237.465	267.033	477.416	316.531	267.359	162.881	178.349	314.16	284.628	237.729	396.293	119.622
GNB2	ENSBTAG00000006495	926.737	-0.228234	0.082	-2.78334	0.00538018	0.0787819	1014.11	1013.48	826.228	818.305	2248.53	806.284	1771.47	659.513	859.997	757.629	937.38	612.459	751.134	768.827	784.199	924.341	922.171	822.715	797.994	801.832	783.27	718.543	1168.03	889.408	887.439	905.989	977.796	814.319	920.525	864.107	1149.88	797.076	905.086	928.277	813.804	976.124	903.564	884.746	953.43	886.013	785.189	947.011
CCDC50	ENSBTAG00000006945	100.652	0.212884	0.0760943	2.79764	0.00514773	0.0787819	75.2657	81.9964	99.7691	79.627	44.1382	82.6289	75.6811	133.511	103.75	121.221	84.5976	136.102	140.376	115.812	126.364	85.77	116.479	80.2649	94.0845	123.242	96.619	114.493	114.204	113.929	101.168	64.3458	110.534	126.326	96.2367	121.001	72.9146	73.9244	92.8103	121.497	82.084	131.468	85.9514	80.9767	109.869	114.714	106.735	95.0845
CPSF3L	ENSBTAG00000007620	558.892	-0.19562	0.0698691	-2.79981	0.00511329	0.0787819	744.734	583.814	506.867	485.775	1162.73	490.555	967.111	413.402	606.248	448.197	809.025	439.572	396.5	482.784	462.715	605.326	547.166	643.703	555.64	488.402	585.342	448.102	503.318	514.201	514.714	473.585	456.305	555.836	466.539	484.005	796.149	601.453	621.458	491.315	517.129	567.757	654.305	541.344	547.135	584.889	572.776	507.629
SPAG7	ENSBTAG00000008590	954.9	-0.195704	0.0702683	-2.7851	0.00535108	0.0787819	920.354	1177.47	893.41	1070.21	1789.49	858.471	1260.46	976.401	779.997	982.525	1146.44	807.415	797.926	711.618	747.033	1029.24	795.465	850.174	896.512	756.187	942.739	846.854	973.127	814.215	811.119	813.331	745.393	804.601	947.723	824.65	1340.05	1015.83	966.712	820.635	995.562	828.367	1133.48	1105.93	848.722	882.239	977.523	828.922
NEURL4	ENSBTAG00000010519	823.389	-0.241622	0.086308	-2.79954	0.00511759	0.0787819	1226.7	926.013	1048.33	882.908	2334.28	754.098	959.074	595.17	722.497	827.809	1113.38	755.917	549.19	546.969	648.544	868.807	866.488	1033.41	1005.87	555.348	1020.6	730.387	674.282	798.265	502.29	594.556	725.553	767.675	508.381	653.67	955.773	1011.31	851.628	591.497	905.27	769.032	901.416	841.258	822.177	827.901	784.132	819.721
TMEM11	ENSBTAG00000010566	515.768	-0.259686	0.0932515	-2.7848	0.00535615	0.0787819	574.396	617.706	464.252	509.312	1370.81	477.508	1026.05	421.445	539.998	406.727	640.802	338.416	330.007	433.948	310.335	462.788	408.528	536.507	539.877	503.617	454.953	398.752	564.181	505.087	468.568	378.354	393.953	392.583	610.894	397.2	780.383	480.76	528.648	496.644	562.862	493.297	713.397	551.841	462.336	470.93	484.006	353.5
PAGR1	ENSBTAG00000010904	203.602	-0.261298	0.0938297	-2.78481	0.00535588	0.0787819	291.82	229.59	164.444	155.248	459.037	181.784	444.71	181.768	233.749	215.326	338.39	178.404	103.435	177.207	143.088	225.223	205.116	240.795	203.439	220.618	234.512	167.792	177.119	184.565	202.336	157.004	110.534	206.009	188.289	165.719	365.558	199.143	190.076	209.955	178.24	182.66	254.631	223.436	192.456	161.505	185.994	153.362
PRKACB	ENSBTAG00000011953	366.517	0.269433	0.0966001	2.78916	0.00528447	0.0787819	257.488	317.053	448.209	315.002	37.8328	407.056	235.08	562.999	474.998	438.627	277.13	439.572	440.83	521.853	399.533	329.505	344.891	348.519	396.041	426.021	372.405	457.972	313.206	363.055	452.594	545.653	501.652	423.679	516.749	451.124	249.289	326.876	358.619	400.726	335.372	333.906	299.756	285.668	345.093	331.311	288.501	287.554
IMP3	ENSBTAG00000012199	229.6	-0.269802	0.0962336	-2.80362	0.00505328	0.0787819	470.081	276.601	215.581	253.404	363.194	218.314	343.579	173.725	222.499	172.261	275.185	185.761	160.078	163.254	204.412	230.777	171.025	222.841	360.575	135.414	250.459	165.818	233.195	224.82	140.215	277.974	175.72	202.122	179.921	180.187	324.174	223.282	205.668	261.111	219.282	212.909	325.541	359.147	211.628	175.089	192.334	151.829
SCO2	ENSBTAG00000012609	96.6352	-0.285932	0.102775	-2.78213	0.00540037	0.0787819	133.366	101.676	106.788	85.1358	266.09	80.0196	109.838	40.2142	86.2497	68.5854	89.4595	73.5686	46.792	59.9992	89.198	100.579	105.115	81.8491	119.207	47.1666	89.1146	86.8568	84.1142	82.0291	63.8956	64.3458	87.86	95.2306	69.0394	77.5986	185.243	99.0687	115.827	65.0114	89.1198	86.0943	91.3234	107.219	107.657	107.921	126.814	92.0173
CCDC22	ENSBTAG00000013277	247.206	-0.18488	0.066402	-2.78425	0.0053651	0.0787819	273.333	270.041	234.633	219.851	543.531	238.319	393.14	263.805	244.999	247.226	353.949	226.223	226.572	228.834	174.679	256.693	245.458	245.547	233.98	257.134	239.202	228.986	233.195	240.771	264.457	180.168	226.735	244.879	232.223	243.318	316.292	236.357	212.35	220.612	235.698	243.158	258.929	255.676	207.941	190.183	217.697	220.841
B3GALNT2	ENSBTAG00000013750	468.926	-0.249694	0.0893744	-2.7938	0.00520929	0.0787819	450.274	476.672	516.393	613.479	302.662	374.005	643.624	334.582	431.248	395.562	470.635	325.541	554.115	260.927	373.517	528.812	364.777	604.627	328.557	413.849	544.068	473.765	711.21	607.623	411.772	507.045	748.227	322.618	332.644	307.764	625.686	473.217	383.121	304.807	491.332	517.729	383.558	551.841	466.023	344.141	408.974	670.193
ANKRD13A	ENSBTAG00000014376	214.534	0.172188	0.0618876	2.78227	0.00539809	0.0787819	208.631	194.605	204.05	186.297	189.164	193.961	77.0206	228.417	229.999	212.136	182.809	239.098	201.944	231.625	250.869	174.625	232.958	198.55	169.451	251.048	210.123	232.934	217.466	249.125	204.111	190.464	223.901	244.879	238.5	228.85	172.433	203.669	200.47	221.678	223.972	269.917	192.316	225.685	210.153	203.768	221.924	220.841
PALM2-AKAP2	ENSBTAG00000014471	1381.98	0.21611	0.0773392	2.79431	0.00520101	0.0787819	950.725	1155.6	1416.32	1243.98	891.592	1772.61	685.818	2028.4	1168.75	1655.62	817.777	1585.4	1906.16	1851.6	1302.66	1286.55	1185.24	1206.09	1254.13	1380	1174.44	1612.77	1592.7	1632.99	1812.15	2007.59	1462.44	993.119	1826.41	1491.47	754.765	1126.47	1480.51	1769.16	1314.52	1560.17	1079.76	1042.95	1303.68	1553.92	1329.43	1218.46
PAIP2B	ENSBTAG00000014667	294.84	0.337873	0.121358	2.78411	0.00536743	0.0787819	376.329	208.818	273.738	259.915	107.193	378.354	77.0206	426.27	412.498	443.412	240.179	566.478	283.215	510.691	340.067	331.973	193.184	364.888	411.312	316.473	372.405	288.207	114.204	259.759	349.651	303.712	195.559	390.64	426.789	223.589	130.064	294.692	338.572	349.569	382.277	246.649	321.243	209.94	278.729	309.425	264.195	195.537
JTB	ENSBTAG00000014694	603.564	-0.234865	0.0840143	-2.79553	0.00518139	0.0787819	723.607	739.061	558.005	627	856.281	553.179	1005.29	300.802	457.498	508.808	856.672	599.584	448.218	318.135	462.715	699.735	507.393	687.004	636.917	403.198	678.209	440.206	644.192	610.661	335.452	463.29	515.823	540.288	453.986	481.375	969.567	765.394	629.625	524.354	671.916	604.987	838.026	626.82	620.135	575.833	553.753	518.364
WDR55	ENSBTAG00000015042	652.903	-0.177591	0.0636155	-2.79163	0.00524431	0.0787819	785.668	719.382	576.054	684.592	866.37	634.938	975.817	342.625	537.498	550.278	799.301	494.749	514.712	491.156	494.306	760.823	652.849	774.662	673.369	441.236	726.988	584.31	612.735	558.254	619.432	684.64	532.828	678.275	510.473	489.266	937.051	715.608	663.779	614.944	698.887	655.015	770.34	807.518	645.206	713.187	690.078	652.556
NUP58	ENSBTAG00000015225	378.36	0.155447	0.0558196	2.78481	0.00535595	0.0787819	315.588	344.385	375.011	430.186	228.258	387.051	256.512	479.353	419.998	379.612	298.523	424.859	455.606	471.621	503.597	366.528	353.414	377.562	389.638	441.236	371.467	467.843	340.56	322.8	454.369	416.961	399.621	481.983	449.802	439.287	286.732	385.211	296.251	397.529	331.854	360.665	313.723	366.645	404.083	337.349	357.192	336.63
ICK	ENSBTAG00000015590	206.848	0.293932	0.105355	2.78992	0.00527211	0.0787819	217.874	192.418	167.452	173.276	163.942	203.528	51.5703	313.671	216.249	245.631	130.3	292.435	206.87	359.995	358.65	153.645	255.685	162.642	239.891	298.214	193.238	221.09	169.596	198.996	220.085	154.43	198.393	309.014	200.842	261.731	121.196	157.906	198.243	181.179	209.901	350.195	178.349	171.701	233.749	190.183	190.221	190.936
RPS7	ENSBTAG00000016224	7048.53	-0.243126	0.0869342	-2.79667	0.0051633	0.0787819	7860.64	8501.39	5082.71	5809.27	15076.4	7631.43	15037.1	6226.77	7339.97	5177.4	8379.05	4618.27	5693.84	6530.14	6178.82	6885.66	6038.15	7239.15	5802.7	6918.27	5625.48	5779.93	8431.26	6397.51	7440.29	6450.03	6189.88	5595.28	7958.36	5830.42	12031.9	6236.8	5795.82	7838.67	6232.52	6710.7	8292.16	7713.78	6592.16	5476.07	6074.38	6593.04
ATP5G1	ENSBTAG00000018339	2529.17	-0.341559	0.122072	-2.79801	0.0051419	0.0787819	2314.75	3437.29	2047.52	2791.45	3929.56	2896.36	4820.82	974.792	1522.49	1255.27	3067.88	1228.6	2255.87	819.058	1938.2	3127.83	2015.94	2453.89	2538.31	1078.75	1991.48	2431.99	2772.35	2123.64	1206.92	2633.03	1550.3	1865.74	2514.71	1816.33	4003.41	2631.1	2717.49	2525.85	2487.15	1926.65	3633.6	3277.31	1668.69	2426.35	2696.91	2061.19
SETMAR	ENSBTAG00000018935	108.063	0.227842	0.0815339	2.79444	0.00519891	0.0787819	97.7134	148.687	118.319	107.171	52.9659	126.988	83.0483	156.031	121.25	127.601	90.4319	136.102	100.972	104.65	102.206	109.835	126.138	100.331	114.281	108.027	96.619	134.233	58.1277	107.094	117.142	64.3458	65.1864	153.535	110.881	111.795	68.9733	112.647	116.57	115.102	113.745	83.7675	87.0258	119.216	104.708	108.676	120.473	117.322
AARS	ENSBTAG00000019810	2032.51	-0.158014	0.0567429	-2.78474	0.00535707	0.0787819	2314.75	1876.08	1826.43	2092.34	3068.24	2161.4	3024.57	1779.08	1834.99	1855	2509.73	1673.69	1706.68	1873.93	1521.94	1899.9	1432.4	2614.95	2203.35	2031.21	2342.31	1699.63	1602.27	1871.48	2117.43	1963.83	1649.5	2242.78	1849.42	1782.14	2302.72	2286.63	2107.91	2249.82	1993.47	2108.15	2317.47	1868.46	1985.76	1908.63	2147.38	1933.9
TRMT2A	ENSBTAG00000019871	238.016	-0.256695	0.0921122	-2.78677	0.00532366	0.0787819	307.665	260.202	292.288	203.324	615.413	250.496	440.692	165.682	241.249	177.046	393.816	207.831	155.152	203.718	250.869	217.202	213.639	250.828	249.25	209.967	198.866	169.766	259.181	219.504	218.31	198.185	204.062	198.235	267.789	159.143	403.001	276.588	207.895	150.272	257.978	280.388	291.16	221.936	206.466	200.749	285.331	190.169
CHD8	ENSBTAG00000020422	625.289	0.19163	0.0685591	2.7951	0.00518834	0.0787819	621.932	563.042	715.931	602.962	365.717	763.665	306.073	1069.7	583.748	668.309	488.138	638.208	667.401	862.314	665.269	598.539	642.054	589.313	638.395	792.703	631.307	718.543	566.916	624.333	756.098	586.834	657.533	639.405	675.749	715.486	366.544	587.875	627.398	707.665	655.5	588.699	507.113	527.848	603.175	638.472	661.545	582.776
YIPF2	ENSBTAG00000025606	776.97	-0.220288	0.0791574	-2.78291	0.0053874	0.0787819	905.829	728.128	730.972	772.232	1679.77	643.636	1672.35	765.678	932.496	735.299	1042.4	605.102	684.64	863.709	644.827	724.417	618.758	872.353	697.506	719.671	684.775	815.27	692.746	722.312	906.962	579.113	668.869	785.167	882.868	682.605	1168.6	670.851	738.028	781.202	786.834	678.284	891.746	738.538	692.398	593.945	784.132	656.39
R3HDM4	ENSBTAG00000046406	320.198	-0.20757	0.0742163	-2.79683	0.00516068	0.0787819	404.058	296.28	270.229	296.974	725.128	345.302	562.585	231.634	309.999	264.771	389.927	253.812	253.662	260.927	267.594	383.805	318.186	364.888	378.801	269.306	318.936	250.7	320.728	278.747	202.336	308.86	291.922	347.883	307.539	253.84	413.84	265.524	311.843	305.873	318.955	280.388	316.946	321.657	316.335	302.633	314.921	343.531
NDOR1	ENSBTAG00000047061	233.221	-0.30214	0.108576	-2.78276	0.0053898	0.0787819	341.997	232.87	256.191	275.94	612.891	148.732	244.457	91.6884	182.499	175.451	352.004	200.474	132.988	97.6731	236.003	279.524	262.503	285.152	306.39	146.064	300.175	236.882	190.796	232.416	113.592	208.481	238.072	242.935	121.342	149.936	327.13	298.715	245.019	127.891	259.151	251.302	293.309	270.672	232.274	248.295	261.025	256.115
TRAPPC1	ENSBTAG00000047214	349.292	-0.24013	0.0860058	-2.79202	0.00523805	0.0787819	468.76	358.598	279.755	310.996	448.949	340.083	837.18	329.756	284.999	266.366	474.524	251.972	243.811	313.949	256.444	380.72	315.913	397.1	356.634	282.999	331.131	264.519	309.787	296.216	266.232	226.497	243.741	264.313	336.829	289.351	617.804	373.142	353.422	373.016	363.515	375.79	492.072	392.887	305.275	307.916	377.271	265.317
UBE2G2	ENSBTAG00000048090	366.46	-0.212552	0.0762545	-2.7874	0.0053133	0.0787819	431.787	371.717	325.879	362.078	881.503	365.307	527.759	223.591	321.249	287.102	332.556	316.345	332.469	322.321	224.853	373.932	345.459	400.268	419.686	321.037	334.883	286.233	315.257	347.864	328.352	270.253	303.259	373.148	372.394	297.242	545.874	342.969	316.298	367.687	383.45	416.51	442.65	425.128	337.719	341.122	338.17	395.674
MRPL4	ENSBTAG00000001419	467.732	-0.223888	0.0805127	-2.78078	0.00542278	0.0788646	441.031	525.87	369.998	455.226	839.887	483.597	821.776	312.062	534.998	526.353	453.132	415.663	418.665	478.598	445.99	477.597	473.302	541.26	445.793	512.746	417.432	369.142	349.45	417.741	420.646	280.548	362.777	478.096	422.605	455.07	594.156	360.57	536.072	508.368	392.831	453.74	607.032	545.093	569.993	494.326	475.552	511.463
COL15A1	ENSBTAG00000010082	4740.43	0.169622	0.0609916	2.78108	0.0054179	0.0788646	3627.28	2750.71	4022.85	3899.22	4821.15	4458.48	2676.97	4951.17	4333.73	4427.74	3555.04	5131.41	4221.13	4033.9	6576.5	3898.52	4506.31	3347.36	4111.64	5150.29	4322.53	4891.62	5643.86	5858.24	4584.51	5551.76	4327.81	3980.25	4989.67	6442	4479.32	4895.1	4624.92	6358.32	5612.2	4978.35	4661.79	4276.77	4827.62	5743.23	4324.35	5129.96
HSD17B8	ENSBTAG00000020927	685.643	-0.216169	0.0777756	-2.77939	0.00544618	0.0790829	958.647	744.527	665.294	639.019	823.493	741.051	1253.76	443.965	651.247	717.754	968.497	676.831	563.966	546.969	509.172	736.758	396.028	754.596	790.113	482.316	716.669	590.232	536.827	646.359	488.091	509.619	495.984	563.61	792.907	637.887	1185.36	805.625	701.646	600.023	775.108	606.151	916.457	740.787	678.388	743.375	657.318	632.619
SCD	ENSBTAG00000045728	645.631	0.479313	0.172493	2.77874	0.00545694	0.0791172	553.269	615.52	358.467	522.333	322.839	438.368	182.84	1476.67	611.248	880.445	338.39	417.502	797.926	1499.98	603.945	341.846	371.596	648.456	775.335	569.042	789.837	570.492	804.214	321.281	935.36	259.957	374.113	565.553	809.644	836.487	100.504	600.447	553.892	741.769	673.089	5357.63	466.286	412.381	650.368	552.437	624.558	284.487
RFXANK	ENSBTAG00000001762	302.561	-0.36941	0.133	-2.77751	0.00547765	0.0792955	381.61	266.762	360.974	332.03	907.986	158.3	312.771	123.86	259.999	307.837	383.12	242.776	120.674	132.556	224.853	334.441	276.708	434.064	398.997	222.139	430.564	173.714	163.441	306.09	99.3931	236.793	255.077	260.427	75.3157	256.47	510.402	440.026	504.146	128.957	375.241	414.184	460.914	325.406	385.649	453.572	306.467	251.514
NOP14	ENSBTAG00000001504	416.945	-0.214098	0.0771446	-2.77528	0.00551549	0.0793558	726.248	395.769	450.716	384.614	1137.5	418.363	483.555	442.356	382.498	497.643	494.945	386.235	352.171	392.088	353.076	375.784	426.71	387.067	363.038	346.903	387.414	327.687	482.118	401.031	440.17	491.602	379.782	326.505	347.289	306.449	415.81	378.674	476.674	373.016	363.515	367.646	504.965	375.642	360.578	439.233	338.17	345.065
Novel	ENSBTAG00000006046	2407.87	-0.326414	0.11761	-2.77539	0.00551355	0.0793558	3076.65	2606.39	1840.46	1988.67	6524.89	2281.43	6063.2	1071.31	2114.99	1459.43	3255.55	928.804	847.181	1696.72	1746.79	2530.52	2206.28	2652.44	2053.11	1772.55	2405.16	1806.23	2783.29	2033.26	1868.95	2069.36	1941.42	1764.68	2688.35	1795.29	4835.03	2293.16	2395.99	2822.13	2381.61	2506.04	2957.8	2263.6	2227.62	2079.94	2165.35	2072.69
PDCD5	ENSBTAG00000009304	358.695	-0.22325	0.0804062	-2.77653	0.00549421	0.0793558	373.688	432.941	299.809	331.529	374.544	261.803	659.028	268.631	262.499	385.992	419.098	290.596	354.634	383.716	301.043	402.317	320.459	347.991	356.142	246.483	356.458	371.116	404.843	326.597	276.881	244.514	303.259	295.409	324.276	232.796	677.909	417.899	360.104	276.032	325.991	319.945	444.799	464.117	359.841	324.519	302.239	332.796
MIEN1	ENSBTAG00000021802	115.472	-0.247589	0.0892091	-2.77538	0.0055138	0.0793558	155.813	124.635	94.2542	100.661	179.075	115.681	267.228	91.6884	97.4996	94.1055	171.14	91.9608	103.435	94.8824	79.9066	117.24	110.229	127.262	113.295	95.8547	131.327	61.1946	66.334	105.574	95.8434	115.823	104.865	81.6262	104.605	92.0662	189.184	134.271	118.797	106.576	104.364	132.632	153.638	118.466	116.506	101.884	87.7129	109.654
LEMD2	ENSBTAG00000015538	390.77	-0.219369	0.0790759	-2.77416	0.0055344	0.0795064	458.196	407.795	362.478	430.186	778.094	358.349	751.453	215.548	373.749	341.332	501.751	354.969	275.826	277.671	315.91	365.911	379.55	402.909	377.816	308.865	344.264	363.22	402.107	388.879	285.755	324.303	413.792	388.696	274.066	242.003	551.786	344.478	457.369	403.923	465.534	407.203	480.254	359.147	398.922	375.084	416.372	330.495
Novel	ENSBTAG00000005140	370.769	-0.320624	0.115631	-2.77282	0.00555732	0.079584	448.953	481.046	311.34	334.033	1108.5	268.761	998.589	228.417	347.499	267.961	526.061	303.47	263.513	299.996	234.145	249.288	368.755	428.784	332.005	284.521	384.6	290.181	361.076	397.993	314.153	254.81	306.093	322.618	357.75	218.328	390.192	322.35	411.335	368.753	330.681	350.195	481.328	248.179	378.275	287.539	330.773	460.853
CPEB4	ENSBTAG00000009995	1126.11	0.260619	0.0940365	2.77146	0.00558048	0.079584	732.85	1028.78	1080.41	1277.04	274.918	988.938	598.751	1663.26	1302.49	1194.66	908.209	1850.25	1467.79	1165.1	1549.82	1077.37	1205.7	1034.47	1130.98	1238.5	1031.85	1466.7	889.012	977.513	1283.24	1518.56	1213.03	1581.99	1441.46	1216.59	708.454	910.728	1202.08	1025.26	1131.59	935.403	952.986	1018.21	953.43	1241.47	900.378	1254.5
FAR2	ENSBTAG00000011095	77.3969	0.361323	0.130423	2.77039	0.00559891	0.079584	34.3317	40.4516	61.6663	51.0815	2.52218	78.28	36.1662	90.0798	64.9997	74.9654	37.9231	45.9804	147.764	128.37	59.4653	61.705	92.6148	31.1555	40.8849	86.7256	62.8492	78.9608	76.5918	53.9265	81.6444	108.101	147.378	89.4001	102.513	73.653	60.1053	51.7973	66.8234	117.234	103.191	57.0084	51.5709	55.484	67.8388	116.978	40.1577	87.4164
LUC7L	ENSBTAG00000016568	816.031	-0.237916	0.0858764	-2.77045	0.00559788	0.079584	990.338	896.494	873.356	824.315	1075.71	713.218	1157.99	593.562	546.248	789.529	945.159	571.996	677.252	446.505	735.884	913.234	835.238	867.6	926.067	584.257	977.446	848.828	772.073	831.684	498.741	954.892	827.584	789.053	416.329	594.485	1262.21	985.658	741.74	413.515	700.059	948.201	891.746	970.971	808.167	836.957	871.845	1026.76
MAX	ENSBTAG00000017994	757.632	-0.253841	0.091612	-2.77083	0.00559137	0.079584	1119.74	686.583	706.907	827.82	894.114	881.085	1085.66	530.827	741.247	519.973	993.779	732.008	586.131	599.992	615.095	765.142	414.21	1063.51	775.828	596.429	844.244	422.44	693.43	897.003	827.093	774.724	804.911	1068.91	673.657	620.789	1018.83	762.377	495.236	496.644	982.663	693.408	844.473	797.021	676.913	802.996	697.476	1090.4
ELOF1	ENSBTAG00000038151	238.506	-0.230784	0.0832473	-2.77226	0.00556678	0.079584	324.831	264.575	241.652	218.849	433.816	194.83	450.738	152.814	197.499	220.111	309.219	158.172	152.69	214.881	187.688	238.798	229.548	252.412	214.276	190.188	225.132	157.922	248.24	268.114	184.587	138.987	181.388	180.744	188.289	186.763	381.324	248.426	229.427	215.284	248.597	288.532	316.946	267.673	247.022	218.107	216.64	223.142
TXNRD2	ENSBTAG00000043581	182.746	-0.281429	0.101552	-2.77127	0.00558381	0.079584	237.681	191.325	179.985	195.312	460.298	127.857	230.392	96.5141	171.249	145.146	245.041	215.188	132.988	79.5338	193.262	187.583	214.207	232.346	188.662	97.3762	180.105	175.688	177.802	153.425	78.0946	159.578	181.388	198.235	121.342	140.73	268.01	226.299	210.865	116.168	177.067	203.601	260.003	197.193	167.385	214.334	192.334	131.125
C1QTNF9B	ENSBTAG00000001365	219.945	-0.252062	0.0910063	-2.76972	0.00561037	0.0796251	286.538	348.758	237.641	242.387	239.607	235.71	227.043	164.074	246.249	250.416	153.637	239.098	226.572	272.089	189.546	178.945	233.526	256.636	232.009	167.365	162.282	195.428	103.946	191.401	312.378	187.89	260.746	132.157	253.144	247.263	203.964	165.953	155.921	241.928	150.097	144.266	230.994	269.173	172.547	251.314	263.139	286.787
DDX56	ENSBTAG00000010602	255.286	-0.209196	0.0755561	-2.76875	0.00562716	0.0796251	266.731	301.747	303.318	347.054	601.541	318.339	405.865	220.374	222.499	221.706	287.826	187.6	248.736	226.043	178.396	249.288	271.594	265.613	266.983	179.537	242.016	236.882	306.367	263.556	244.933	288.269	238.072	192.405	186.197	182.817	301.512	260.998	236.109	283.492	215.764	194.294	254.631	275.171	252.183	230.182	185.994	295.222
SARS	ENSBTAG00000012962	971.94	-0.145261	0.0524568	-2.76915	0.00562033	0.0796251	925.636	912.893	818.207	1070.71	1170.29	914.137	1360.25	1023.05	881.246	1076.63	1205.76	842.361	918.6	884.639	825.082	824.996	882.966	1049.25	907.841	856.606	822.668	854.75	1130.41	770.922	1084.45	898.268	838.921	738.523	937.262	1025.88	1027.7	940.398	862.022	1084.94	877.126	1088.98	1084.06	920.735	1016.84	829.41	1046.21	973.85
NDUFA8	ENSBTAG00000004295	1757.93	-0.271535	0.0981157	-2.7675	0.00564879	0.0796573	1593.78	2210.62	1345.63	1386.21	3321.72	1916.12	3780.04	1162.99	1451.24	1414.77	2136.33	1230.43	1334.8	1159.52	1248.77	1841.89	1356.27	1679.23	1555.1	1206.55	1179.13	1689.76	1745.2	1521.34	1561.89	1500.54	1020.31	1276.87	2380.81	1315.23	3303.82	1665.56	1727.01	1825.65	1761.29	1506.65	2385.15	2161.63	1422.4	1668.63	1906.43	1401.73
VPS4B	ENSBTAG00000010492	345.495	0.164995	0.0596452	2.76627	0.00567012	0.0796573	272.013	314.866	363.982	344.049	150.07	364.437	214.988	418.228	427.498	357.282	275.185	323.702	423.59	386.506	410.683	353.57	369.323	344.822	330.527	356.032	347.078	436.258	359.024	334.952	339.002	321.729	317.43	433.396	410.052	461.646	279.834	343.472	304.418	277.098	381.104	369.973	335.211	338.153	331.82	339.613	388.896	329.729
EIF2B4	ENSBTAG00000019510	594.069	-0.168123	0.0607459	-2.76765	0.00564626	0.0796573	747.375	658.158	603.628	705.125	848.715	534.914	849.236	476.136	441.248	559.848	807.08	524.176	546.727	435.343	503.597	624.455	595.462	591.426	612.288	543.176	637.873	554.699	540.93	602.306	475.667	586.834	606.517	592.762	433.065	444.548	851.327	714.099	556.862	440.159	609.767	572.411	669.347	716.794	560.407	566.022	583.343	521.431
TMEM219	ENSBTAG00000021785	344.449	-0.260839	0.0942802	-2.76664	0.0056638	0.0796573	430.467	368.437	333.901	303.484	525.875	323.558	799.005	247.719	248.749	272.746	447.298	174.725	312.767	217.671	263.877	408.487	351.709	342.71	330.035	249.526	359.273	240.83	352.186	355.459	253.807	252.236	235.238	303.183	284.526	223.589	705.498	341.46	346.739	369.819	335.372	373.463	416.864	393.637	390.81	305.652	338.17	345.832
Novel	ENSBTAG00000032954	2464.75	-0.223355	0.080745	-2.76618	0.00567169	0.0796573	2334.56	2764.92	1874.05	2359.76	2857.63	2137.91	5092.07	2311.51	2109.99	2500.97	3002.73	2687.09	2253.4	2113.92	1906.61	2560.14	1881.84	2167.15	2311.23	2559.17	2044.95	2118.12	2600.7	2209.47	2932.1	2071.94	1927.25	1924.05	2435.21	2830.38	4769.99	2575.28	2401.93	2238.1	2354.64	2182.61	3131.85	2520.78	2240.89	2459.55	1923.34	1979.91
SOD2	ENSBTAG00000006523	601.757	-0.262619	0.0951918	-2.75885	0.0058006	0.0802715	619.291	622.079	590.593	606.467	1809.67	837.596	525.08	551.739	518.748	593.343	676.781	400.949	551.653	380.925	451.565	726.268	493.756	609.38	570.418	448.843	619.112	586.284	609.315	508.884	633.631	481.307	408.124	435.34	797.091	480.059	520.256	565.245	792.229	565.919	566.38	414.184	665.049	782.775	541.973	590.172	514.653	506.862
MLST8	ENSBTAG00000009928	382.702	-0.258687	0.0936785	-2.76143	0.00575483	0.0802715	437.069	558.669	391.556	455.226	1088.32	318.339	575.31	450.399	336.249	325.382	392.844	277.721	214.258	265.113	217.42	468.958	350.573	355.911	378.801	327.123	302.99	327.687	538.878	321.281	374.499	337.172	354.274	330.392	418.421	370.895	497.593	342.969	346.739	322.925	342.408	338.56	392.153	413.131	331.82	362.254	338.17	273.751
LZTR1	ENSBTAG00000011292	492.147	-0.184485	0.0668443	-2.75992	0.00578152	0.0802715	718.325	478.859	479.293	489.781	1097.15	432.28	790.298	381.231	497.498	516.783	562.039	491.07	371.873	464.645	336.351	509.683	473.87	547.597	540.37	502.096	408.051	373.09	417.836	453.439	551.987	391.223	442.134	489.757	441.434	374.841	537.006	512.945	521.223	454.014	469.052	515.403	566.205	488.11	515.427	550.928	543.186	503.795
PSMB6	ENSBTAG00000013390	1042.78	-0.237701	0.0861253	-2.75994	0.00578114	0.0802715	1254.43	1262.74	968.613	1163.36	1561.23	990.677	2498.15	807.501	926.246	921.915	1316.61	691.545	785.613	729.757	665.269	1161.91	900.012	1094.67	978.282	918.987	1020.6	880.413	1265.13	925.106	812.894	890.546	830.418	995.063	1083.71	803.606	1545	1027.4	985.274	978.368	976.8	1082	1229.11	1191.41	1016.84	923.747	970.125	748.407
NUP85	ENSBTAG00000016126	329.335	-0.174797	0.0633579	-2.75888	0.00580004	0.0802715	375.008	378.277	363.48	382.61	693.6	253.975	440.692	268.631	357.499	304.647	365.617	334.737	310.305	245.578	325.201	331.973	332.391	321.06	277.82	339.295	331.131	309.921	307.051	330.395	307.054	275.4	283.419	293.466	238.5	302.503	442.414	321.345	333.375	262.177	238.044	340.887	347.029	337.403	351.729	294.331	272.65	345.065
PQBP1	ENSBTAG00000018498	342.642	-0.201324	0.072951	-2.75971	0.00578525	0.0802715	393.494	434.034	341.421	307.991	651.984	320.078	650.322	386.056	296.249	336.547	401.595	277.721	211.795	334.879	241.578	356.655	302.845	326.34	281.761	281.478	298.299	292.155	298.161	309.128	324.803	290.843	294.756	332.335	261.513	311.71	456.209	365.599	356.392	305.873	348.271	349.031	411.492	320.908	343.618	343.387	312.807	341.998
BUD31	ENSBTAG00000020439	417.32	-0.188979	0.068396	-2.76302	0.00572691	0.0802715	456.876	477.766	400.079	410.655	614.152	368.786	852.585	419.836	551.248	379.612	437.574	261.169	472.845	496.737	338.209	402.934	361.368	412.414	411.804	426.021	397.733	436.258	442.455	332.674	422.421	339.746	368.445	396.47	514.657	327.493	559.669	383.703	395.001	363.424	338.89	372.3	460.914	422.878	404.083	371.31	381.498	341.231
NT5M	ENSBTAG00000030820	385.848	-0.291886	0.105774	-2.75953	0.00578848	0.0802715	466.119	452.62	408.602	413.159	789.443	360.088	883.393	294.368	311.249	271.151	475.497	264.847	325.081	239.997	260.161	476.363	294.322	462.579	443.823	225.182	275.786	274.389	462.286	445.084	269.781	314.008	269.248	285.692	353.565	245.948	494.637	384.708	366.044	461.474	386.968	319.945	588.767	330.655	345.093	321.5	471.325	211.64
C9orf172	ENSBTAG00000039708	431.131	-0.262377	0.0951006	-2.75894	0.00579895	0.0802715	738.132	508.378	508.371	468.247	1402.33	414.884	552.539	498.656	674.997	452.982	423.96	496.588	221.646	602.782	421.832	425.765	489.211	570.303	437.912	486.881	424.936	410.596	362.443	472.427	642.506	262.531	376.948	373.148	633.907	326.177	461.136	361.073	457.369	338.912	357.652	360.665	439.427	345.651	379.75	296.595	394.179	397.208
MAGT1	ENSBTAG00000045931	267.302	0.215236	0.0779561	2.76099	0.00576263	0.0802715	220.515	251.456	249.673	272.435	45.3993	295.725	144.665	250.937	257.499	264.771	216.842	329.22	278.289	252.555	302.902	301.12	302.277	245.547	270.431	260.177	257.025	276.363	298.161	296.216	237.834	347.468	252.243	289.579	357.75	306.449	191.155	242.391	262.096	292.018	260.324	303.657	213.804	285.668	263.244	264.898	293.785	268.384
HERC6	ENSBTAG00000020536	102.162	0.355726	0.129004	2.75748	0.0058248	0.0804881	80.5475	113.702	112.303	113.681	27.744	114.811	54.2493	86.8627	94.9996	87.7255	53.4812	88.2823	137.913	114.417	133.797	77.1313	149.434	64.4231	60.5884	82.1611	83.4863	106.597	57.4439	94.9411	58.571	386.075	102.031	97.1741	110.881	92.0662	71.9293	90.5196	118.797	76.7347	82.084	97.7287	94.5466	91.4737	314.123	147.92	76.0883	105.82
PCID2	ENSBTAG00000021725	376.156	-0.236008	0.0856163	-2.75658	0.00584097	0.0805934	499.13	308.306	431.163	349.558	599.019	280.938	478.197	175.334	287.499	307.837	426.878	353.129	322.618	166.044	377.233	409.721	355.686	425.615	413.282	229.747	439.945	339.531	333.038	369.89	227.184	357.763	325.932	295.409	209.21	360.373	623.716	472.714	458.112	246.191	466.706	453.74	553.312	350.149	401.134	478.477	448.075	427.114
CCS	ENSBTAG00000004343	256.197	-0.306358	0.111191	-2.75525	0.0058648	0.0806859	224.477	312.68	254.687	249.398	769.266	240.059	446.05	102.948	188.749	154.716	288.799	189.439	172.391	89.3011	226.712	234.479	248.299	261.917	263.042	126.285	284.229	213.194	207.892	243.809	133.116	200.759	215.399	196.292	234.316	163.089	395.118	235.351	220.517	200.363	257.978	324.599	271.821	330.655	236.698	214.334	235.662	241.545
IKBKG	ENSBTAG00000006268	222.318	-0.216672	0.0786282	-2.75566	0.00585747	0.0806859	213.913	221.937	208.061	234.374	605.324	166.997	239.768	213.94	218.749	240.846	176.002	204.153	155.152	188.37	172.821	275.821	208.525	247.131	228.561	264.741	256.087	248.726	190.796	217.985	310.604	157.004	300.424	182.687	198.75	190.709	191.155	190.594	237.594	258.98	212.246	228.034	203.06	196.444	201.304	210.56	211.356	208.573
TPGS1	ENSBTAG00000010772	311.32	-0.293659	0.106605	-2.75464	0.00587575	0.0807188	396.135	423.101	244.159	297.475	871.414	323.558	703.901	197.854	396.248	245.631	462.856	209.671	211.795	233.02	243.436	300.503	275.572	359.08	332.498	282.999	345.202	153.974	272.175	262.797	236.059	190.464	161.549	380.922	276.158	188.078	479.857	253.455	314.813	297.347	294.33	243.158	438.352	323.157	236.698	305.652	294.842	337.397
SNX1	ENSBTAG00000002014	1107.58	-0.141667	0.0515292	-2.74925	0.00597314	0.0809285	1210.85	1112.96	1126.04	1061.19	1349.37	1068.96	1511.61	1174.25	1058.75	1110.13	1011.28	985.819	1012.18	1053.47	1003.48	920.022	1084.67	1107.87	1152.66	988.977	1138.79	1170.59	1345.14	1023.09	1253.06	1052.7	850.258	1086.41	1150.66	1327.07	1387.35	1005.77	1204.31	1007.14	1125.72	876.068	1191.5	1066.19	1146.62	898.842	1090.6	907.137
PREB	ENSBTAG00000007080	921.621	-0.234138	0.0851996	-2.74811	0.00599407	0.0809285	944.122	1309.76	1130.55	1267.02	2171.6	987.198	1725.26	801.067	773.747	848.545	1095.88	629.012	965.392	735.339	605.803	1002.71	735.805	1296.38	966.952	728.8	961.5	775.79	1077.07	784.593	823.543	939.449	969.294	927.041	594.157	515.571	1128.21	998.23	836.778	811.043	965.074	795.791	1085.14	886.995	759.5	977.331	748.201	931.675
MGAT4B	ENSBTAG00000009738	609.317	-0.16671	0.0606354	-2.74938	0.00597088	0.0809285	783.027	615.52	640.227	631.507	1165.25	567.095	993.231	448.79	637.497	532.733	794.439	588.549	583.668	535.807	498.022	657.775	690.918	649.512	564.999	529.483	670.705	554.699	648.295	606.104	520.039	478.733	606.517	546.118	516.749	451.124	648.349	651.239	613.291	575.51	564.035	600.333	610.255	541.344	565.569	584.134	453.359	634.919
TBRG4	ENSBTAG00000010504	1133.7	-0.213148	0.0774902	-2.75065	0.0059478	0.0809285	1257.07	1369.89	988.667	1147.33	2681.08	1218.56	1995.84	915.275	952.496	1000.07	1403.15	823.968	1095.92	876.267	851.098	1258.17	916.489	1204.5	1127.54	957.025	860.19	1103.48	1270.6	985.868	1210.47	1225.14	847.424	1181.64	1309.66	881.205	1305.57	1006.28	1073.63	1167.01	1027.22	1011.03	1319.35	1210.15	988.824	1010.54	1248.06	881.832
USE1	ENSBTAG00000011134	154.701	-0.282317	0.102725	-2.74829	0.00599077	0.0809285	184.863	200.071	172.465	134.715	325.362	146.123	398.498	122.251	166.249	108.461	178.919	84.6039	73.8821	87.9058	94.7729	165.369	161.934	137.823	134.477	124.763	141.645	110.545	149.764	174.692	163.289	167.299	170.052	120.496	123.434	98.6423	245.348	167.461	142.557	147.075	172.376	160.554	193.391	173.2	162.961	119.997	200.788	143.394
AARS2	ENSBTAG00000013722	235.623	-0.226981	0.0825017	-2.75123	0.00593728	0.0809285	273.333	227.403	228.617	234.374	615.413	247.017	211.639	122.251	236.249	185.021	270.323	182.082	165.003	179.998	193.262	276.438	238.071	273.006	299.987	162.801	258.901	248.726	177.802	249.885	157.964	172.447	195.559	209.896	175.737	188.078	247.318	262.004	224.23	217.415	242.734	224.543	247.11	278.17	218.264	289.803	347.681	236.945
GMEB2	ENSBTAG00000014769	206.044	-0.223074	0.0811401	-2.74924	0.00597333	0.0809285	240.322	219.75	245.161	220.351	564.969	207.007	216.997	128.685	201.249	202.566	217.814	178.404	115.749	128.37	163.53	223.372	240.344	239.739	217.724	194.752	227.946	203.324	186.693	202.794	145.54	172.447	195.559	186.574	144.355	177.556	248.304	213.727	206.41	151.338	205.21	228.034	210.581	239.181	214.577	206.032	202.902	197.07
ATG4B	ENSBTAG00000015401	302.108	-0.235092	0.0854413	-2.7515	0.00593231	0.0809285	394.815	324.706	332.397	337.038	759.177	276.589	425.288	164.074	309.999	237.656	381.175	338.416	280.752	182.788	297.327	285.694	368.755	303.634	327.079	162.801	342.388	254.648	341.244	351.662	193.462	280.548	283.419	242.935	294.987	184.132	364.573	310.281	321.495	220.612	280.258	287.369	306.202	307.412	296.426	335.085	281.104	323.594
MRPS7	ENSBTAG00000016133	419.499	-0.271722	0.0987926	-2.75043	0.00595178	0.0809285	443.672	728.128	444.198	450.719	788.182	467.071	923.577	249.328	362.499	334.952	461.883	345.772	246.274	179.998	293.61	476.363	388.073	477.365	366.486	324.08	393.042	390.856	423.307	366.852	314.153	295.991	303.259	330.392	384.947	239.372	648.349	396.778	438.807	470	354.134	499.114	488.849	432.626	393.76	389.423	280.047	354.267
MYH10	ENSBTAG00000021151	622.738	0.322339	0.117267	2.74875	0.00598222	0.0809285	371.047	462.46	920.483	747.693	808.36	465.331	111.178	1153.34	547.498	594.938	409.375	526.016	650.162	690.688	616.953	459.085	855.693	370.169	412.79	768.359	439.007	536.933	1049.72	565.089	1020.55	1858.31	748.227	513.079	615.078	566.865	361.617	398.286	473.704	712.993	497.195	604.987	446.947	406.383	765.399	528.287	513.596	586.61
VPS28	ENSBTAG00000026320	492.868	-0.227551	0.0827173	-2.75095	0.00594236	0.0809285	627.214	477.766	406.597	439.201	998.785	418.363	1150.62	443.965	534.998	473.718	561.067	518.659	389.112	390.692	432.982	501.662	426.142	512.217	429.045	476.23	500.918	414.544	456.816	439.008	477.442	295.991	433.631	443.114	587.881	356.428	784.325	520.488	524.935	510.499	439.736	450.25	605.958	456.619	443.164	449.044	474.495	444.75
PUF60	ENSBTAG00000037493	1028.83	-0.194538	0.070775	-2.74868	0.00598361	0.0809285	1272.91	1131.55	1051.34	1075.22	2402.38	1038.52	1888.01	876.669	977.496	882.04	1246.6	871.788	879.196	983.707	843.665	1081.07	1008.54	1022.32	941.83	891.6	1045.92	872.517	1038.09	878.775	972.633	942.023	926.781	958.136	1121.37	828.596	1310.49	1031.92	962.257	954.921	919.341	921.442	1019.6	960.474	940.895	963.746	881.356	933.975
KLHDC8B	ENSBTAG00000000981	99.7263	-0.347292	0.126478	-2.74588	0.00603489	0.081363	158.454	130.101	81.2191	116.686	336.711	83.4987	126.582	46.6485	96.2496	81.3454	140.024	143.459	64.0311	37.6739	143.088	101.813	87.5011	91.8822	99.9956	57.8171	108.814	75.0127	69.0694	106.334	42.5971	54.0505	87.86	106.891	18.8289	63.1311	96.5626	122.202	100.235	51.1565	114.918	100.056	161.159	83.2261	107.657	86.79	108.848	97.385
NDUFB11	ENSBTAG00000047278	1774.06	-0.273851	0.0997635	-2.745	0.00605115	0.0814657	1642.64	2146.12	1467.46	1760.81	3123.72	1979.62	4337.26	1222.51	1238.75	1255.27	2203.43	1204.69	1598.32	1180.45	1384.43	1934.45	1315.36	1540.35	1474.32	1156.34	1424.9	1512.1	1987.97	1589.69	1460.72	1420.76	1405.76	1401.25	2031.43	1235	3310.72	1704.79	1580	2050.52	1646.37	1526.43	2405.57	1991.43	1556.61	1607.5	1821.89	1383.33
HSPB2	ENSBTAG00000000440	1250.47	-0.255947	0.0932743	-2.74403	0.00606906	0.0815045	1815.62	1532.79	1106.99	1425.77	3048.06	944.579	2685.67	886.321	1379.99	1205.83	1612.22	840.521	987.557	1444.17	1079.67	1403.79	1282.4	1366.09	1149.7	1203.51	1099.39	921.867	1488.07	1208.41	1206.92	944.597	1130.84	1022.27	1246.89	848.324	1934.21	1081.71	1130.8	1241.61	1109.31	1282.11	1480.51	1225.15	1205.61	1060.35	1322.03	806.685
TFPT	ENSBTAG00000007756	137.542	-0.260059	0.0947934	-2.74343	0.00608017	0.0815045	147.891	197.885	136.368	145.232	354.367	102.634	297.366	117.425	146.249	118.031	155.582	104.835	91.1212	111.626	92.9146	132.049	99.4331	126.206	118.221	133.892	109.752	120.415	148.397	135.196	149.09	138.987	127.539	139.931	159	88.1205	197.067	135.779	124.737	138.549	112.572	118.671	116.034	146.958	123.88	101.129	122.587	131.891
POLG	ENSBTAG00000009098	777.164	-0.197814	0.0721093	-2.74325	0.00608343	0.0815045	1006.18	764.207	733.98	731.667	2150.16	680.167	900.136	604.821	778.747	645.978	814.86	702.58	674.789	703.246	676.418	744.163	675.577	909.317	776.813	614.687	753.253	756.049	688.643	770.922	646.055	710.378	734.056	783.223	698.762	586.593	980.406	716.111	753.62	866.463	831.394	692.245	781.084	886.995	722.631	747.149	867.618	765.277
COX7A1	ENSBTAG00000014878	2369.42	-0.337679	0.123107	-2.74297	0.00608863	0.0815045	2057.26	3523.66	1968.31	2415.85	3911.91	2862.44	5306.38	1298.11	1351.24	1306.31	2977.45	855.235	1851.98	841.384	1529.37	2777.96	1625.59	1962.79	2139.31	1127.43	1637.83	2131.94	2347.68	2654.55	1620.46	1992.15	1422.76	1486.76	2249.01	1729.53	4531.54	2752.3	2330.65	2734.74	2297.18	1742.83	3733.51	3042.62	1940.04	2258.8	2462.3	1989.11
ZNF205	ENSBTAG00000005572	296.476	-0.258274	0.0941812	-2.74231	0.0061008	0.0815516	369.726	268.948	315.351	298.476	793.227	227.882	460.114	262.197	267.499	287.102	323.805	158.172	206.87	293.019	228.57	214.116	243.753	316.835	288.165	273.87	218.565	256.623	335.773	337.99	321.253	249.662	283.419	221.557	228.039	242.003	549.816	308.27	288.083	269.637	410.42	266.427	398.6	263.924	290.527	257.351	294.842	253.814
CPXM1	ENSBTAG00000011458	218.768	-0.315669	0.1152	-2.74019	0.00614034	0.081848	229.758	159.62	146.395	144.23	418.682	162.649	280.623	201.071	216.249	178.641	146.83	211.51	105.898	175.812	209.987	137.602	189.207	134.655	135.462	199.317	182.919	88.8309	404.843	255.202	367.4	190.464	238.072	143.818	192.473	355.112	181.301	264.518	318.525	272.835	126.644	230.361	199.837	177.699	273.567	241.503	215.583	304.424
GATSL3	ENSBTAG00000018084	186.432	-0.216585	0.0790272	-2.74064	0.00613196	0.081848	211.272	216.471	191.015	188.3	345.539	213.096	417.92	133.511	172.499	132.386	216.842	169.208	145.301	207.904	159.813	165.987	186.366	231.29	177.332	190.188	196.052	159.896	181.906	162.539	173.938	115.823	113.368	151.592	171.552	122.317	231.553	170.982	198.985	211.02	188.793	193.131	211.655	178.449	179.183	167.542	195.505	189.402
CUTA	ENSBTAG00000001635	395.845	-0.231595	0.0847293	-2.73335	0.00626928	0.0821664	454.235	442.781	352.952	359.574	534.703	367.916	1020.69	313.671	339.999	320.597	528.006	399.11	302.916	320.926	306.618	437.489	323.3	401.853	400.475	281.478	425.874	355.323	398.688	304.571	307.054	303.712	311.761	359.544	395.407	332.754	618.789	400.801	382.379	387.937	443.254	399.059	496.369	369.644	351.729	368.291	381.498	348.132
MRPL20	ENSBTAG00000004872	454.931	-0.220209	0.080541	-2.73412	0.00625477	0.0821664	485.926	547.736	382.03	463.74	557.403	448.806	1013.99	294.368	411.248	378.017	550.371	369.682	344.783	320.926	386.525	543.004	464.779	411.886	470.422	334.731	469.962	452.05	458.183	429.893	378.049	380.927	416.626	400.357	324.276	341.96	806.002	494.338	399.456	408.186	458.498	496.788	600.586	485.11	393.023	418.101	429.053	378.804
TMEM14C	ENSBTAG00000005808	1416	-0.267647	0.0977794	-2.73725	0.00619549	0.0821664	1327.05	1662.89	1217.78	1758.3	1220.74	1302.93	2574.5	920.101	852.497	878.85	1724.04	803.737	1332.34	626.503	1384.43	1552.5	993.195	1475.4	1419.64	750.101	1537.46	1312.72	1481.23	1580.58	727.7	1258.6	1156.35	1218.56	1219.7	1071.91	2252.47	1345.73	1736.67	1092.4	1431.78	1346.1	1911.34	1779.99	1435.68	1739.57	1386.5	1490.68
EMC4	ENSBTAG00000006416	559.773	-0.191177	0.0699052	-2.7348	0.00624175	0.0821664	567.794	637.385	501.854	555.386	461.56	574.923	1131.87	440.748	454.998	491.263	628.161	424.859	517.174	425.576	561.204	553.494	485.802	612.02	599.481	424.499	573.148	509.297	627.779	532.43	468.568	468.438	461.973	559.723	460.263	473.483	795.163	648.724	533.102	548.866	533.546	558.45	672.57	633.568	553.034	600.738	590.741	535.234
NELFE	ENSBTAG00000007453	264.616	-0.211412	0.0773042	-2.73481	0.00624165	0.0821664	345.958	265.668	220.595	217.347	354.367	287.027	629.56	226.808	233.749	177.046	294.633	235.42	221.646	258.136	211.845	249.288	238.071	257.164	254.668	199.317	226.07	191.48	270.807	230.137	244.933	190.464	263.58	277.918	286.618	238.057	372.456	227.808	263.581	271.769	247.425	283.879	283.64	300.664	279.466	205.277	284.274	216.241
PACSIN3	ENSBTAG00000009576	4534.59	-0.290359	0.106163	-2.73504	0.0062373	0.0821664	6043.7	5946.38	5120.81	6565.47	13856.9	2965.94	8507.09	3279.87	4139.98	4242.72	6842.68	3761.19	3026.7	3066.93	2939.82	5961.32	4705.17	5040.32	4519.5	4260.21	4173.38	3758.53	9564.4	3755.87	3810.66	3466.95	3673.11	3610.99	3307.62	2740.94	5061.65	3853.62	4047.27	2941.5	4103.03	4626.99	3970.96	4168.05	4059.27	3042.93	4026.34	4204.42
SLC43A2	ENSBTAG00000011482	2215.57	-0.333749	0.122104	-2.73332	0.00626985	0.0821664	3295.85	2034.6	2637.11	1788.35	6541.28	1699.55	2411.08	1758.16	1261.24	1618.93	1316.61	1048.35	2450.42	1423.24	1001.62	1472.28	1235.81	3562.81	2214.19	2194.01	3946.37	1464.72	2284.08	2489.73	2459.98	1644.68	2499.76	2297.2	1784.56	1440.18	2360.86	2552.15	1164.96	2450.18	2845.97	3465.88	1996.22	2405.31	2163.47	2101.83	2537.33	3623.18
FAM129A	ENSBTAG00000014548	340.351	0.317376	0.115942	2.73736	0.00619352	0.0821664	281.256	181.485	259.199	221.353	257.263	369.656	58.2678	495.439	404.998	437.032	214.897	461.643	492.547	666.968	605.803	272.736	369.891	222.841	297.524	505.139	293.609	400.726	351.502	338.75	443.719	460.716	368.445	365.375	554.407	528.723	131.049	216.241	320.01	378.345	274.395	296.676	244.962	268.423	424.73	384.895	352.965	374.204
SLC39A13	ENSBTAG00000019436	503.833	-0.231491	0.0845449	-2.73809	0.00617976	0.0821664	623.253	570.695	404.591	417.666	1131.2	427.931	875.356	357.102	539.998	392.372	619.41	470.839	344.783	392.088	431.124	505.364	554.553	548.653	443.823	432.107	480.281	377.038	504.685	518.758	370.949	370.632	524.326	415.905	451.894	435.342	675.938	380.182	488.554	428.436	481.95	532.854	524.304	461.117	521.326	415.083	395.236	549.803
EMD	ENSBTAG00000022314	531.009	-0.196454	0.0718845	-2.73292	0.00627757	0.0821664	643.06	535.71	492.829	531.348	1013.92	446.196	975.148	395.708	487.498	504.023	643.72	491.07	435.904	436.738	371.658	592.368	543.757	605.155	521.159	445.8	680.085	418.492	483.486	449.641	493.416	437.552	436.466	551.949	497.921	424.82	710.425	582.846	509.343	479.592	506.576	503.768	569.428	494.858	508.054	513.193	401.577	576.642
SPRED1	ENSBTAG00000032518	230.67	0.286817	0.104811	2.73652	0.00620933	0.0821664	95.0725	181.485	242.654	211.337	22.6997	246.147	159.399	336.191	256.249	280.722	167.25	268.525	300.454	341.856	310.335	180.796	228.98	172.675	191.617	267.784	166.973	274.389	270.807	223.301	268.006	319.155	306.093	213.783	280.342	341.96	126.123	178.525	224.23	272.835	225.145	205.928	159.01	209.94	242.597	246.785	230.378	220.841
PLIN5	ENSBTAG00000038464	489.989	-0.368953	0.134927	-2.73445	0.00624841	0.0821664	578.358	834.177	451.217	671.07	1368.28	688.864	788.959	329.756	327.499	422.677	408.402	283.239	477.771	302.787	323.343	702.203	201.707	512.217	450.226	276.913	331.131	465.869	450.661	337.231	330.127	362.911	569.673	398.414	493.736	243.318	606.965	460.644	417.275	510.499	561.689	169.862	684.388	571.336	294.214	565.267	701.703	332.029
RPS6KA4	ENSBTAG00000039153	212.159	-0.172155	0.062915	-2.73631	0.00621332	0.0821664	278.615	244.896	214.077	196.313	428.771	197.44	259.191	165.682	239.999	213.731	228.511	187.6	145.301	188.37	176.538	211.648	228.412	232.874	210.828	193.231	227.008	193.454	218.834	200.516	159.739	169.873	238.072	229.331	198.75	194.654	231.553	204.172	227.942	218.481	189.966	226.87	228.846	222.686	192.456	195.466	212.413	228.51
SNRNP70	ENSBTAG00000001996	787.606	-0.231282	0.0846441	-2.7324	0.00628742	0.0821812	977.134	835.27	865.334	904.443	1510.79	532.304	837.18	461.659	702.497	703.399	993.779	640.047	504.861	467.435	737.742	914.468	983.535	734.001	830.505	565.999	829.235	679.063	767.286	810.417	456.143	718.1	816.247	829.867	412.144	648.409	1224.77	875.023	756.59	436.962	882.99	872.578	951.912	994.964	813.328	754.696	864.447	886.433
TXN2	ENSBTAG00000000014	846.699	-0.20257	0.0741751	-2.73098	0.00631472	0.0823097	806.796	919.453	908.952	797.773	1414.94	868.039	1455.35	661.121	631.247	942.65	914.043	680.51	724.044	763.245	654.119	920.022	607.962	774.134	817.205	635.988	731.678	758.023	754.977	798.265	741.899	715.526	558.336	765.732	801.275	748.367	1155.8	933.861	824.898	738.572	764.554	817.896	1038.94	990.465	729.267	871.673	836.971	798.25
GPR146	ENSBTAG00000046014	127.918	-0.202554	0.0741664	-2.73108	0.00631266	0.0823097	126.763	139.941	101.273	119.19	256.002	111.332	199.584	86.8627	147.499	129.196	113.769	158.172	115.749	147.905	115.214	114.771	121.024	143.104	138.417	109.548	162.282	118.441	102.578	109.372	131.341	92.658	90.6942	139.931	138.079	136.784	106.416	117.676	141.814	137.483	133.68	145.43	122.481	129.713	102.496	108.676	112.019	118.856
HSPBP1	ENSBTAG00000003644	390.968	-0.255585	0.0936983	-2.72775	0.00637688	0.0823229	413.301	513.844	382.532	338.039	1005.09	372.265	879.374	295.976	394.998	317.407	486.193	255.651	251.199	311.159	321.485	449.83	338.073	445.681	375.845	287.564	323.627	270.441	424.674	347.864	319.478	277.974	345.771	305.127	395.407	257.785	593.17	402.812	380.151	436.962	364.688	408.366	415.79	383.14	345.093	344.896	429.053	360.401
MAP1LC3A	ENSBTAG00000006135	795.429	-0.292135	0.107088	-2.72799	0.00637221	0.0823229	880.741	1065.95	863.329	846.851	1789.49	684.515	1593.99	392.491	572.498	631.623	719.566	597.745	517.174	538.597	592.795	770.079	618.19	801.065	672.876	499.053	582.528	574.44	692.746	567.368	555.537	756.707	717.051	736.579	851.486	457.7	2147.04	809.648	826.383	691.678	1017.84	958.672	850.919	947.727	805.217	877.711	788.359	670.959
RCC2	ENSBTAG00000008579	164.023	-0.220888	0.0809386	-2.72908	0.00635123	0.0823229	175.62	190.232	204.05	167.267	431.293	165.258	211.639	117.425	161.249	161.096	174.057	163.69	145.301	133.952	150.522	123.41	217.048	134.127	136.447	164.322	143.521	146.077	188.06	183.806	165.064	162.152	235.238	124.383	104.605	174.926	149.771	164.444	168.544	157.732	147.751	164.045	133.225	149.957	174.021	174.335	154.29	208.573
THAP3	ENSBTAG00000011214	229.023	-0.276064	0.101192	-2.72813	0.00636954	0.0823229	314.267	275.508	252.682	239.883	582.624	207.877	330.184	102.948	204.999	252.011	338.39	222.545	125.599	121.394	172.821	220.287	263.072	257.693	238.413	149.107	245.769	173.714	168.228	205.073	154.414	154.43	127.539	246.822	142.263	185.448	350.778	268.542	251.702	147.075	280.258	235.014	333.062	263.174	221.213	224.899	197.618	217.007
AKAP6	ENSBTAG00000017719	1311.38	0.367834	0.134848	2.72776	0.00637664	0.0823229	788.309	557.576	717.936	1321.11	361.933	1426.44	242.447	2132.96	1317.49	2612.62	972.386	2836.07	1849.51	2031.6	1668.75	1619.14	667.622	1274.21	1707.31	2445.05	1195.07	911.997	866.445	1377.78	1902.67	1129.91	1221.54	1449.84	1619.29	1549.34	574.449	1418.14	1450.07	1746.78	1478.69	739.946	1004.56	855.504	870.844	1626.37	1268.14	1187.02
MSRA	ENSBTAG00000021632	2118.65	-0.227747	0.0834919	-2.72777	0.00637638	0.0823229	2111.4	2260.91	1597.31	2293.66	3000.14	2079.64	4558.95	2359.77	1848.74	1673.16	2082.85	2262.23	1960.34	1924.16	1577.69	2218.91	1548.88	2137.05	1950.65	1918.61	2265.39	1946.38	2263.56	1942.11	2534.52	1606.07	1499.29	2095.07	2226	1912.35	3678.25	2233.82	2020.3	2359.59	2104.87	1583.44	2587.14	2192.37	2139.13	1707.12	1618.99	2196.91
DPYD	ENSBTAG00000031358	325.539	0.199999	0.073261	2.72995	0.00633434	0.0823229	252.206	365.157	259.7	314.001	103.41	333.125	206.281	395.708	261.249	349.307	268.379	393.592	445.755	387.902	336.351	301.738	359.664	311.026	303.435	375.811	366.777	359.272	237.298	305.33	328.352	452.995	345.771	347.883	391.223	381.417	278.849	281.617	210.865	375.148	280.258	354.848	296.532	321.657	319.285	356.216	286.388	348.899
CD2AP	ENSBTAG00000000322	153.054	0.292035	0.107116	2.72634	0.0064041	0.0824484	145.25	120.261	149.904	162.76	39.0938	158.3	35.4964	201.071	174.999	188.211	101.128	180.243	211.795	221.857	170.963	138.836	150.002	143.104	153.195	206.924	122.884	209.246	123.778	160.261	157.964	216.202	175.72	211.839	171.552	180.187	70.9439	114.155	161.119	140.68	144.233	123.324	102.067	140.959	157.799	228.673	137.382	144.927
Novel	ENSBTAG00000047973	185.825	-0.23937	0.0877987	-2.72635	0.00640388	0.0824484	261.449	211.004	171.964	194.31	467.865	133.946	387.782	114.208	208.749	132.386	244.069	134.263	152.69	159.068	178.396	191.286	175.57	223.369	167.48	164.322	165.097	179.636	163.441	142.791	147.315	190.464	141.71	239.048	171.552	186.763	256.186	151.872	159.634	196.1	192.311	215.236	200.911	206.94	185.819	167.542	185.994	124.99
BSDC1	ENSBTAG00000020655	545.565	-0.154121	0.0565424	-2.72576	0.00641544	0.0824818	632.496	594.747	530.932	550.378	1118.59	533.174	561.915	423.053	439.998	504.023	588.294	557.282	453.143	390.692	518.464	525.727	498.87	564.495	595.54	465.58	601.289	544.829	480.067	549.899	429.52	532.784	444.968	567.497	416.329	477.429	584.302	558.204	540.527	485.987	588.66	566.594	603.809	632.068	584.004	571.305	580.173	631.085
GPANK1	ENSBTAG00000008835	558.652	-0.225133	0.0826142	-2.72512	0.00642786	0.0825288	728.889	686.583	472.775	596.451	924.38	675.818	1243.72	482.57	454.998	524.758	490.083	329.22	502.398	576.271	421.832	604.092	526.143	615.188	631.499	448.843	474.652	454.024	530.672	505.087	548.437	409.24	368.445	684.105	458.171	485.32	963.655	439.523	615.518	592.563	459.671	497.951	559.759	566.837	522.801	476.968	412.145	514.53
PABPC4	ENSBTAG00000017125	4093.16	-0.166761	0.061233	-2.72338	0.00646182	0.082852	4424.83	4005.8	3878.96	4119.07	5618.16	4366.29	6959.98	3524.37	4269.98	3674.9	4753.02	2742.27	3979.78	3118.56	3766.76	3653.55	2981.86	5200.85	3583.58	4465.61	3800.03	3770.38	3335.16	3852.33	4985.63	3554.46	3846	4705.17	3441.51	3265.72	5971.12	4098.03	4187.6	4396.26	4074.89	4024.33	4272.86	4561.69	3660.35	3719.14	3681.83	4059.5
Novel	ENSBTAG00000002046	3028.78	-0.271263	0.0996994	-2.72081	0.00651229	0.0830608	2721.45	3860.39	2715.32	3212.62	5877.95	2983.34	6629.13	2279.34	2143.74	2760.96	3621.17	2755.14	2814.91	2017.65	2255.97	3200.02	1986.96	2604.38	2725.49	2257.91	2273.83	3018.28	3179.24	2288.46	3075.86	2427.12	2584.78	2569.28	3558.67	2612.05	5137.52	3103.82	2674.42	3429.62	2841.28	2580.5	3988.15	2954.15	2257.85	2820.3	2682.11	2221.45
PHF20	ENSBTAG00000005571	341.732	0.189175	0.0695339	2.72062	0.00651603	0.0830608	323.51	312.68	346.936	346.052	225.735	379.223	172.794	534.045	392.498	368.447	301.44	356.808	462.994	428.366	334.493	380.72	340.913	423.503	342.349	461.015	399.609	339.531	309.787	322.04	383.374	339.746	340.103	392.583	336.829	366.95	248.304	285.64	311.843	407.12	350.616	374.627	322.318	275.921	317.81	302.633	303.296	331.262
NKIRAS1	ENSBTAG00000006680	207.633	-0.431964	0.158818	-2.71986	0.00653099	0.0830608	147.891	270.041	40.1082	315.503	615.413	236.58	319.468	64.3427	120	113.246	62.2327	211.51	179.78	89.3011	170.963	43.1935	132.388	212.28	279.298	161.279	231.698	309.921	142.242	229.378	134.891	205.907	201.228	116.609	154.816	155.197	498.578	332.911	290.311	137.483	167.686	48.8644	278.268	209.94	105.445	236.22	149.006	112.721
PPT1	ENSBTAG00000013367	297.049	0.193227	0.0709967	2.72163	0.00649615	0.0830608	227.118	274.415	290.283	214.342	93.3208	358.349	277.274	350.668	368.749	315.812	258.655	261.169	317.693	366.972	382.808	254.842	325.004	228.649	224.128	278.435	199.804	311.895	322.78	312.166	328.352	272.826	311.761	272.087	347.289	351.167	280.82	307.767	296.993	330.386	300.193	330.416	278.268	293.915	346.568	347.16	290.615	321.294
PTBP3	ENSBTAG00000016750	96.6796	0.312962	0.115002	2.72135	0.00650155	0.0830608	51.4976	38.265	95.2569	84.635	27.744	96.5454	14.7344	117.425	96.2496	108.461	53.4812	154.494	140.376	133.952	115.214	93.1746	100.001	94.5225	88.1734	82.1611	89.1146	124.363	110.785	92.6625	72.77	154.43	164.383	103.005	129.71	156.513	40.3986	100.577	88.3554	105.51	109.054	107.036	75.2075	74.9784	95.1218	117.733	101.451	92.7841
PPP1R12C	ENSBTAG00000017847	272.451	-0.232089	0.0853295	-2.71992	0.00652977	0.0830608	302.383	277.694	288.779	258.913	562.447	230.491	346.928	146.38	213.749	259.986	292.688	277.721	184.705	199.532	234.145	259.161	314.777	285.68	278.805	214.532	343.326	219.116	285.168	244.568	205.886	280.548	269.248	225.444	196.658	242.003	353.734	283.125	238.337	180.113	322.473	285.042	326.615	286.418	252.921	239.993	262.082	323.594
SDR39U1	ENSBTAG00000004788	111.624	-0.258612	0.095132	-2.71845	0.00655879	0.083078	165.056	134.474	103.279	139.222	221.952	101.764	140.646	83.6455	71.2497	98.8905	143.913	68.051	64.0311	66.9758	133.797	129.581	102.842	123.566	114.773	48.6881	111.628	92.7789	76.5918	85.0672	79.8695	74.6412	85.0258	122.439	89.9604	72.3377	134.005	123.71	85.3855	86.3266	105.537	145.43	172.977	125.964	120.193	113.204	135.268	111.188
RPS15	ENSBTAG00000019718	3233.35	-0.274679	0.101019	-2.71909	0.00654615	0.083078	3489.95	3476.65	2429.05	2791.95	7611.95	3103.37	8182.94	2842.34	3176.24	2354.23	3987.76	2287.98	1928.32	3192.51	2189.07	3001.33	2887.54	3115.55	2602.84	3391.43	2661.24	1989.81	3906.87	2950.01	3604.78	2331.89	2213.5	2448.79	3412.22	2746.2	5888.35	2795.05	2802.87	3494.63	2983.17	3403.05	3936.58	3292.3	3213.49	2714.64	2952.65	2854.07
MTA1	ENSBTAG00000047606	589.656	-0.181548	0.0667814	-2.71854	0.00655708	0.083078	748.696	472.299	536.948	537.858	1200.56	521.867	635.587	517.959	587.498	610.888	663.167	597.745	551.653	619.526	462.715	600.39	492.62	579.808	527.07	645.117	637.873	562.595	576.49	662.309	649.605	609.999	651.864	522.797	474.907	445.863	858.225	627.1	516.768	536.077	695.369	653.852	596.288	649.313	544.185	480.741	605.536	703.932
ZNF518A	ENSBTAG00000021357	126.068	0.332567	0.12236	2.71793	0.0065691	0.0830969	83.1884	110.422	119.322	117.688	1.26109	151.341	26.7898	175.334	141.249	126.006	85.57	167.369	140.376	119.998	236.003	120.942	126.706	111.948	120.192	143.021	130.389	163.844	94.3721	129.12	99.3931	205.907	130.373	157.422	161.092	206.491	73.8999	105.606	124.737	147.075	121.953	103.546	96.6953	137.96	118.718	113.959	141.609	111.188
NDUFB8	ENSBTAG00000000091	969.212	-0.269901	0.099417	-2.71483	0.0066309	0.0831484	904.509	1408.15	791.635	1054.68	783.138	944.579	2013.25	741.55	514.998	647.573	1147.42	605.102	647.699	456.273	576.071	1024.92	727.282	1054	923.112	724.235	895.836	732.361	986.804	1087.64	688.652	929.154	572.507	608.31	531.394	864.107	1885.93	991.693	1048.39	976.236	1015.5	981.941	1434.31	1216.9	927.622	1072.42	1070.52	936.276
LRCH4	ENSBTAG00000003160	302.731	-0.180573	0.0665906	-2.71169	0.00669411	0.0831484	340.676	241.616	340.418	268.929	717.561	252.236	408.544	263.805	356.249	293.482	372.424	288.757	241.348	322.321	232.287	286.311	277.844	316.307	311.809	290.607	302.99	248.726	302.264	281.026	319.478	249.662	291.922	293.466	246.868	289.351	343.881	328.385	297.736	271.769	293.157	296.676	318.02	296.165	315.598	353.952	283.217	357.334
DAAM1	ENSBTAG00000005984	281.044	0.217045	0.0800442	2.71156	0.00669669	0.0831484	227.118	204.444	252.18	218.849	58.0102	278.329	168.106	297.585	269.999	307.837	210.035	314.506	349.708	361.39	382.808	289.397	266.481	284.095	283.731	363.639	292.671	319.791	255.078	243.049	298.179	368.058	323.098	299.296	332.644	334.069	198.052	322.853	268.779	293.084	303.711	342.05	244.962	267.673	261.032	249.05	283.217	266.083
DDX6	ENSBTAG00000009067	2505.79	0.283565	0.104502	2.7135	0.00665767	0.0831484	1814.3	2232.49	2356.86	2501.99	250.957	2846.78	1749.37	5015.51	2883.74	3095.91	1932.13	3135.86	3445.37	3841.34	2924.95	2200.4	2079	2269.07	2227.98	3554.23	2631.23	3032.09	1954.46	2461.63	3645.6	3338.26	2700.99	2643.13	3688.38	3210.48	1858.34	2129.73	2110.14	2906.33	2178.74	1962.72	2000.52	2179.62	2193.7	2265.6	2300.61	2325.74
CHID1	ENSBTAG00000009899	294.677	-0.234346	0.0862925	-2.71572	0.00661327	0.0831484	308.986	278.788	285.771	259.414	587.669	231.361	643.624	188.202	271.249	267.961	345.197	307.149	177.317	202.323	250.869	295.567	301.708	323.7	297.524	219.096	272.034	272.415	343.979	318.242	221.86	190.464	308.927	256.54	284.526	207.807	408.913	309.275	292.538	242.993	320.128	385.098	368.517	329.155	305.275	264.898	292.728	234.644
E2F4	ENSBTAG00000012063	578.431	-0.17351	0.0639809	-2.7119	0.00668981	0.0831484	775.105	708.449	619.671	537.357	962.213	547.091	1014.66	630.559	646.247	585.368	667.057	564.639	630.46	630.689	440.415	574.474	536.939	679.611	509.337	552.305	534.688	564.57	744.719	574.204	628.307	517.341	538.497	548.062	577.42	493.212	772.501	555.187	534.587	498.776	531.201	553.796	576.949	467.116	585.478	476.968	488.233	438.616
CHCHD1	ENSBTAG00000012654	362.487	-0.219325	0.0808762	-2.71186	0.00669059	0.0831484	423.865	439.501	293.291	400.138	370.761	424.452	883.393	329.756	402.498	287.102	400.623	329.22	226.572	276.275	252.728	364.677	381.255	371.225	385.697	372.768	356.458	339.531	364.495	309.888	314.153	368.058	249.409	355.657	345.197	387.993	590.214	450.587	280.658	318.662	335.372	307.147	503.89	466.366	334.032	320.746	293.785	296.756
PGF	ENSBTAG00000013688	77.6891	-0.362717	0.133601	-2.71492	0.0066291	0.0831484	88.4702	77.6233	73.6988	37.0591	68.099	68.7125	195.565	35.3885	47.4998	57.4203	92.3767	36.7843	83.733	59.9992	65.0402	38.2571	76.1373	72.8721	44.8256	57.8171	72.2297	21.7142	71.8048	75.1933	83.4192	69.4935	116.202	73.8523	33.4737	43.4026	142.873	62.8609	36.3816	71.4059	73.8756	98.8921	49.4221	98.9715	81.1116	134.336	88.7696	204.738
SIPA1	ENSBTAG00000013884	400.041	-0.1861	0.06861	-2.71244	0.00667908	0.0831484	446.312	498.538	434.171	367.086	918.075	376.614	581.338	339.408	459.998	409.917	389.927	358.647	221.646	415.808	347.501	386.89	446.597	406.605	333.483	375.811	323.627	392.83	374.753	430.653	365.625	355.189	405.29	320.674	397.5	412.983	467.048	380.182	412.078	351.701	377.587	410.693	351.326	389.138	381.225	431.686	380.441	409.477
NDUFA2	ENSBTAG00000015041	520.237	-0.265637	0.0978362	-2.71512	0.0066252	0.0831484	398.776	743.434	421.136	469.749	597.757	543.611	1129.19	453.616	281.249	368.447	614.548	198.635	448.218	330.693	405.108	516.471	394.323	499.543	473.871	401.677	516.865	357.297	538.194	534.708	411.772	473.585	283.419	412.018	376.579	469.538	963.655	604.973	470.734	492.381	573.416	579.392	781.084	680.804	566.307	447.535	487.176	559.772
CMC2	ENSBTAG00000017009	483.856	-0.295986	0.10904	-2.71446	0.00663835	0.0831484	415.942	568.508	375.513	482.269	321.578	488.815	1417.85	382.839	283.749	342.927	639.83	292.435	477.771	230.229	393.958	502.279	359.664	514.329	456.63	366.682	433.378	436.258	570.336	521.037	406.447	357.763	286.253	441.17	284.526	369.58	1123.28	436.003	566.514	582.971	512.439	440.943	648.933	533.846	487.407	404.517	445.962	384.172
HIRA	ENSBTAG00000019888	352.825	-0.196128	0.0722309	-2.71529	0.00662184	0.0831484	485.926	385.93	438.182	411.657	929.425	307.902	409.214	276.674	372.499	330.167	406.457	378.878	288.14	295.81	265.736	454.149	372.732	461.523	357.62	298.214	408.989	343.479	417.836	331.154	298.179	280.548	374.113	345.94	284.526	326.177	302.497	356.044	308.13	278.163	343.58	344.377	323.392	322.407	322.234	304.142	299.069	363.468
VPS25	ENSBTAG00000019906	706.928	-0.193276	0.0712387	-2.71307	0.00666625	0.0831484	784.348	711.729	576.054	653.542	833.582	679.297	1381.68	472.919	546.248	598.128	917.933	700.741	531.951	537.202	615.095	750.333	632.963	733.473	758.587	496.01	723.235	637.608	588.8	628.13	532.463	555.948	436.466	668.558	585.789	616.843	1011.94	688.452	698.676	788.662	683.643	881.885	927.201	836.01	704.934	729.791	759.826	667.892
C7orf26	ENSBTAG00000021248	299.478	-0.204698	0.0753836	-2.71541	0.00661933	0.0831484	359.163	360.784	335.906	334.033	699.906	272.241	580.668	278.282	331.249	269.556	382.148	296.114	241.348	286.043	213.704	298.035	293.754	283.039	261.565	282.999	261.716	264.519	309.103	302.292	294.63	247.088	291.922	266.257	232.223	253.84	395.118	322.35	308.13	227.007	272.05	267.59	340.583	292.416	283.153	261.879	234.605	243.079
TRMU	ENSBTAG00000005595	336.896	-0.203454	0.0750547	-2.71074	0.00671325	0.0832443	368.406	381.557	322.871	372.094	650.723	307.902	587.366	238.068	301.249	290.292	416.181	310.827	270.901	199.532	265.736	378.252	306.254	393.404	344.32	225.182	317.998	300.051	366.547	340.269	239.608	386.075	283.419	310.957	286.618	230.165	454.238	346.489	338.572	290.952	348.271	364.156	445.873	365.145	320.76	288.294	338.17	325.895
CYP2U1	ENSBTAG00000012972	106.406	0.234272	0.0864509	2.70989	0.00673054	0.083349	79.2271	123.541	114.308	95.6526	37.8328	140.904	71.6626	146.38	97.4996	108.461	83.6252	57.0157	137.913	93.4871	128.222	96.2598	93.183	72.8721	122.655	95.8547	76.92	98.701	102.578	89.6244	95.8434	115.823	79.3574	139.931	106.697	143.36	79.8119	87.5023	108.402	152.404	125.471	154.737	109.588	135.711	92.9097	101.129	168.028	87.4164
POFUT2	ENSBTAG00000007818	414.081	-0.245209	0.0905938	-2.70669	0.00679584	0.0837565	542.705	469.019	359.47	275.94	860.065	394.879	752.123	270.239	358.749	336.547	521.199	400.949	302.916	265.113	429.265	273.97	385.232	474.725	319.69	295.171	425.874	380.986	506.053	451.16	349.651	383.501	495.984	287.635	343.105	298.558	481.828	458.13	397.228	409.252	425.664	379.28	508.188	381.64	612.024	345.651	362.476	514.53
Novel	ENSBTAG00000008137	639.557	-0.291521	0.107762	-2.70523	0.00682566	0.0837565	603.446	578.348	523.913	777.24	1716.35	773.233	1012.65	645.036	461.248	598.128	700.118	469	499.935	694.874	341.926	443.042	498.87	554.989	528.055	785.095	589.094	481.661	559.394	700.285	832.417	571.391	359.942	553.892	592.065	969.325	1247.43	737.232	498.206	590.431	614.458	367.646	1206.54	708.546	412.932	555.456	469.211	582.776
TMEM234	ENSBTAG00000009163	87.4348	-0.229245	0.0847086	-2.70628	0.00680419	0.0837565	128.084	101.676	83.2245	85.6366	143.764	78.28	169.445	49.8656	83.7497	55.8253	107.935	84.6039	88.6585	54.4179	81.7649	99.3451	84.092	108.78	84.2327	77.5966	101.309	90.8049	70.4371	82.0291	58.571	56.6243	68.0206	50.5305	50.2105	63.1311	134.991	98.0629	98.7502	90.5896	100.846	83.7675	92.3978	96.7222	96.5966	82.2618	83.4857	70.5466
XIRP2	ENSBTAG00000017743	41602.7	0.437574	0.161747	2.70531	0.00682416	0.0837565	20814.3	22468.1	40855.2	74355.1	1739.05	18472.4	5632.55	47295.1	57699.8	35878.1	38745.7	52049.8	79844.3	69615.8	62968.2	38328.1	81208.4	30836	27891.4	89190.5	17682.2	69384.8	46923.4	38492.9	61657.5	119362	62760.4	33614.5	57137.4	42354.4	21492.1	28891.9	31063.2	33608.7	34313.5	34112	22412.9	33231.2	35252.6	22803.1	29071	34861.5
CHCHD10	ENSBTAG00000022032	3159.69	-0.256247	0.0946516	-2.70727	0.00678395	0.0837565	3113.62	3579.42	3038.19	2814.49	6765.76	2973.77	6483.13	2827.86	2719.99	2148.48	3307.09	3937.76	2837.07	2872.98	2612.76	3735	2258.55	2793.96	2688.55	2674.8	2107.79	2601.76	3072.56	2865.7	3221.4	2442.57	2975.9	2503.2	4746.98	2761.99	5774.05	2830.75	2884.54	3016.1	2792.03	2395.52	4064.43	3463.25	2684.06	3027.84	3125.96	2450.73
ANAPC1	ENSBTAG00000027991	167.351	0.179954	0.0665046	2.70589	0.00681214	0.0837565	122.802	112.608	175.473	151.241	102.148	167.867	93.7642	181.768	164.999	153.121	115.714	172.886	211.795	171.626	213.704	158.582	166.479	146.8	150.732	194.752	165.097	193.454	171.648	164.818	145.54	162.152	195.559	149.648	192.473	176.241	112.328	173.999	177.453	164.127	162.995	204.765	155.787	176.199	188.031	194.711	176.482	168.698
CYHR1	ENSBTAG00000035254	997.752	-0.227285	0.0839538	-2.70726	0.00678403	0.0837565	1366.67	988.33	954.575	890.921	2351.94	954.147	2267.75	1011.79	972.496	1193.07	1096.85	983.98	884.122	1019.99	752.608	930.512	766.487	1087.8	940.845	1046.79	852.686	732.361	914.315	893.965	1210.47	568.817	637.693	897.888	857.762	807.552	1427.75	898.659	1143.42	1062.56	1004.94	881.885	1120.59	882.496	953.43	993.934	1005	771.412
CSTF3	ENSBTAG00000008617	158.097	0.201774	0.0746275	2.70375	0.0068561	0.0840207	128.084	150.873	145.893	118.189	39.0938	180.914	119.884	188.202	147.499	200.971	122.521	180.243	189.631	202.323	165.388	200.541	188.071	153.137	154.673	138.457	149.15	173.714	138.139	132.918	147.315	177.595	184.223	215.726	184.105	188.078	160.609	168.467	146.269	138.549	152.442	140.776	189.093	151.456	172.547	130.562	141.609	154.896
PRKCH	ENSBTAG00000003276	195.457	0.179663	0.0665316	2.70042	0.00692529	0.0842925	154.493	223.03	152.912	193.809	148.809	233.97	111.178	197.854	187.499	189.806	189.615	217.027	251.199	224.648	232.287	195.605	182.389	155.777	171.914	185.623	165.097	181.61	214.047	252.163	182.812	249.662	252.243	122.439	240.592	232.796	146.815	189.588	163.346	234.467	200.52	175.679	155.787	155.205	185.819	201.504	206.072	212.407
ARID2	ENSBTAG00000011087	254.742	0.295698	0.109504	2.70033	0.00692701	0.0842925	179.581	154.153	303.318	272.435	49.1826	287.027	56.2585	450.399	248.749	350.902	171.14	305.31	315.23	366.972	269.452	223.989	248.867	260.861	220.68	351.467	257.963	258.597	303.632	255.961	369.174	339.746	300.424	248.766	318	297.242	121.196	202.161	262.096	282.426	197.002	259.446	189.093	181.448	238.911	289.048	252.571	212.407
STK11	ENSBTAG00000011639	724.519	-0.217956	0.0807317	-2.69976	0.00693897	0.0842925	1043.16	783.886	831.743	820.308	1972.35	690.604	1113.78	622.516	698.747	886.825	994.751	720.972	576.28	668.363	603.945	799.08	560.803	791.56	829.52	622.294	784.208	659.322	642.824	687.373	686.878	437.552	464.808	629.688	654.828	512.94	912.418	714.602	864.992	554.195	780.971	549.142	773.563	635.067	672.489	642.246	639.353	618.049
CNOT1	ENSBTAG00000020782	2155.02	0.218177	0.0808002	2.7002	0.00692971	0.0842925	2021.61	1870.61	2353.35	2333.72	537.225	2089.21	1328.1	3553.33	2168.74	2338.28	1849.48	2460.87	3142.45	2694.38	2194.64	2246.68	2289.8	2122.8	1969.86	2831.52	2523.35	2104.3	2228.69	2221.62	2848.68	3140.08	2389.22	2369.1	2232.27	2251.68	1564.71	2063.85	2019.55	2128.32	2097.83	1931.31	1609.44	1874.46	1825.75	1981.83	2023.74	2309.63
DUSP13	ENSBTAG00000023039	2290.85	-0.22643	0.0838282	-2.70112	0.00691061	0.0842925	3058.16	1715.36	1954.27	2575.61	5227.23	1683.02	3951.49	2075.05	1973.74	2103.82	3759.24	2418.57	1753.47	2021.83	2014.39	2735.38	1753.43	2079.49	2559.98	2216.83	2116.24	1987.84	1948.99	2259.6	2305.57	1811.98	1927.25	1708.32	2146.5	1942.6	3120.55	2654.24	2678.88	1982.31	2345.26	1818.45	2530.19	2502.78	1871.47	2173.52	2175.91	1657.08
ATOH8	ENSBTAG00000024000	154.577	-0.365295	0.135311	-2.69967	0.0069409	0.0842925	125.443	178.206	164.444	145.232	301.401	186.133	403.856	83.6455	96.2496	138.766	82.6528	71.7294	118.211	142.324	55.7488	111.069	86.3648	124.094	119.699	92.8116	79.7341	76.9868	272.858	151.906	150.865	141.561	226.735	77.7393	102.513	93.3814	178.345	172.993	184.878	112.971	309.574	198.948	138.597	124.464	217.527	178.863	210.3	268.384
MANF	ENSBTAG00000031797	230.993	-0.296301	0.109749	-2.6998	0.00693805	0.0842925	195.427	225.217	245.161	216.846	121.065	235.71	655.01	123.86	153.749	154.716	233.373	169.208	280.752	118.603	193.262	204.244	186.934	200.134	186.691	147.586	191.362	213.194	405.526	251.404	154.414	339.746	450.637	176.857	173.645	185.448	336.984	217.247	193.045	232.336	180.585	222.216	206.283	240.681	241.86	211.315	220.867	236.945
DPCD	ENSBTAG00000003578	137.072	-0.226116	0.0838205	-2.69763	0.0069836	0.0844845	145.25	130.101	106.788	133.212	98.3652	119.16	318.129	106.165	138.749	86.1305	153.637	102.996	174.854	108.836	98.4895	150.56	109.092	174.259	137.432	123.242	154.778	120.415	137.455	91.903	102.943	100.38	127.539	155.479	121.342	90.751	193.125	164.444	141.814	151.338	137.198	139.612	185.87	132.712	132.728	158.486	158.517	142.627
CTNNBIP1	ENSBTAG00000005933	92.1396	-0.304496	0.112845	-2.69837	0.00696804	0.0844845	89.7907	89.6494	69.1866	86.6382	248.435	97.4152	188.198	69.1684	76.2497	54.2303	95.2938	73.5686	66.4939	69.7665	94.7729	88.2382	61.9326	87.1297	67.9773	63.9031	60.9731	110.545	99.8429	98.7387	110.042	100.38	65.1864	75.7958	92.0525	84.1748	191.155	49.7858	83.9005	99.1157	57.4588	84.9309	83.8026	96.7222	104.708	74.7149	116.246	100.452
TSEN34	ENSBTAG00000006486	111.271	-0.249198	0.0923739	-2.69771	0.00698191	0.0844845	97.7134	110.422	83.2245	92.147	218.169	108.722	233.741	62.7341	128.749	74.9654	138.079	114.031	86.1957	119.998	89.198	125.261	118.183	134.127	112.31	100.419	121.008	84.8828	61.547	126.082	95.8434	118.396	155.881	104.948	81.592	80.2291	143.859	96.0514	114.342	89.5238	84.4293	127.978	111.737	102.72	115.031	104.148	113.076	121.156
POLRMT	ENSBTAG00000015051	227.356	-0.232612	0.0862662	-2.69644	0.00700851	0.0845687	348.599	197.885	266.719	237.379	683.512	180.044	223.025	131.903	201.249	208.946	289.771	189.439	179.78	186.974	208.129	250.522	259.094	237.626	257.624	202.36	240.14	230.96	220.885	229.378	163.289	236.793	209.73	237.105	161.092	164.404	257.172	240.38	206.41	171.587	231.008	216.399	220.251	233.183	248.496	240.748	246.23	208.573
ABCG2	ENSBTAG00000017704	103.552	0.312183	0.115766	2.69668	0.00700346	0.0845687	67.343	144.314	81.7204	105.168	10.0887	153.081	95.1037	73.9941	84.9997	111.651	91.4043	152.655	96.0467	136.742	180.254	107.984	131.82	73.9282	93.0993	79.1181	130.389	134.233	48.5537	116.208	97.6183	69.4935	70.8548	147.705	190.381	119.686	82.7679	77.4446	80.9306	121.497	38.6968	102.382	87.0258	108.719	103.97	149.43	90.8832	119.622
PSMD4	ENSBTAG00000006101	1602.08	-0.211132	0.0783478	-2.6948	0.00704306	0.084641	1984.64	1876.08	1447.91	1883.5	2997.61	1405.56	3021.22	1262.73	1563.74	1363.73	2142.17	1715.99	1312.64	1176.26	1167.01	1753.66	1543.2	1596.85	1564.96	1463.69	1583.43	1249.55	1678.18	1365.63	1441.2	1351.26	1139.35	1677.22	1370.33	1215.27	2494.86	1407.08	1496.1	1243.74	1348.52	1621.83	1763.08	1656.27	1450.42	1418.83	1688.74	1354.95
MET	ENSBTAG00000006161	526.442	0.28698	0.106508	2.69445	0.00705042	0.084641	617.971	496.352	418.629	508.812	100.887	610.584	175.473	929.752	634.997	574.203	390.899	678.67	600.907	713.013	708.009	562.75	494.325	677.499	625.588	858.127	664.138	517.193	454.08	406.348	589.259	434.978	487.481	705.484	682.026	607.637	268.01	559.21	481.129	612.812	515.957	488.644	459.84	395.136	435.791	603.002	571.719	348.899
WDR83	ENSBTAG00000006245	282.815	-0.237973	0.0883027	-2.69497	0.00703956	0.084641	331.433	297.374	274.741	253.905	633.068	263.543	501.639	184.985	246.249	231.276	392.844	158.172	214.258	174.416	198.837	338.144	255.685	324.756	238.906	219.096	280.476	236.882	250.291	281.785	253.807	262.531	232.404	293.466	257.329	223.589	407.928	282.622	328.177	284.558	297.848	289.696	405.046	326.906	262.507	231.692	264.195	249.98
Novel	ENSBTAG00000046079	247.908	0.317927	0.11799	2.69452	0.00704898	0.084641	176.94	242.709	231.625	264.422	27.744	247.887	125.912	693.293	243.749	362.067	183.781	323.702	302.916	460.459	247.153	238.798	228.98	205.415	185.706	389.505	218.565	282.285	311.154	202.794	456.143	517.341	320.264	283.748	299.171	285.405	169.477	169.976	187.848	205.692	198.174	201.275	167.605	213.689	182.87	176.599	195.505	211.64
SNX8	ENSBTAG00000013708	135.989	-0.223809	0.0831034	-2.69314	0.00707829	0.084652	198.068	129.008	120.325	97.155	263.568	115.681	245.126	91.6884	147.499	110.056	127.383	82.7647	137.913	108.836	139.372	112.303	144.888	140.464	133.492	100.419	151.964	122.389	148.397	137.475	62.1207	102.953	136.041	176.857	129.71	122.317	145.829	153.883	146.269	122.562	126.644	173.352	176.2	169.451	134.94	113.204	137.382	152.595
NOM1	ENSBTAG00000016435	352.08	-0.147873	0.0548976	-2.69362	0.00706808	0.084652	434.428	377.183	360.974	390.623	765.483	340.953	371.038	300.802	419.998	326.977	387.982	308.988	339.857	329.298	306.618	353.57	345.459	406.605	368.457	298.214	391.166	333.609	342.612	358.498	319.478	326.877	359.942	359.544	309.631	299.873	353.734	368.616	331.147	318.662	356.479	312.965	354.55	354.648	328.871	338.858	308.58	358.101
CDK16	ENSBTAG00000016769	872.262	-0.134899	0.0500885	-2.69321	0.0070767	0.084652	979.775	805.751	831.242	923.974	1489.35	743.66	1026.05	910.449	898.746	984.12	989.889	910.411	820.091	779.989	724.734	978.025	734.669	819.019	878.779	768.359	936.172	850.802	802.846	778.517	1009.91	836.496	688.709	703.54	939.354	844.379	964.641	1006.78	911.769	728.98	881.817	801.608	913.234	910.238	832.5	887.522	851.766	730.004
LONP1	ENSBTAG00000001795	1067.13	-0.203352	0.0755257	-2.69248	0.00709221	0.084711	1312.53	1235.41	946.052	1165.36	2904.29	1106.36	1816.35	934.578	1038.75	985.715	1334.11	1077.78	921.063	1032.54	839.948	1156.35	918.762	1130.57	1099.46	826.176	1064.68	882.387	845.929	910.675	896.313	795.315	731.222	1008.67	1156.93	800.976	1290.79	1060.59	1046.16	1154.22	1017.84	964.489	1207.62	966.472	867.157	1090.54	1161.4	1011.42
PEX16	ENSBTAG00000003126	145.674	-0.239291	0.0889066	-2.69149	0.00711338	0.0848563	196.747	192.418	134.362	179.286	272.396	132.206	208.29	78.8198	116.25	86.1305	181.836	110.353	86.1957	65.5805	104.064	163.518	151.707	149.441	174.376	132.371	189.486	140.155	126.513	114.689	60.3458	97.8057	124.704	128.27	112.974	144.675	205.935	147.849	164.831	109.773	158.305	171.025	183.721	185.947	146.738	191.693	166.971	141.86
EFCAB14	ENSBTAG00000000097	318.917	0.218563	0.0812878	2.68876	0.00717179	0.085008	291.82	277.694	298.806	313.5	70.6211	363.567	168.776	384.448	353.749	341.332	248.931	404.627	428.516	396.274	393.958	297.418	292.617	304.162	324.124	330.166	348.016	351.375	337.825	317.483	328.352	314.008	413.792	349.827	361.934	380.102	198.052	299.721	255.414	407.12	337.717	296.676	293.309	289.417	317.81	312.444	275.82	330.495
MAP1B	ENSBTAG00000001961	386.244	0.364122	0.135424	2.68875	0.007172	0.085008	269.372	109.329	272.736	250.399	312.751	313.12	48.8913	648.253	331.249	623.648	158.499	419.341	640.311	662.782	553.771	301.738	378.414	325.812	310.331	709.02	391.166	509.297	419.203	365.333	488.091	630.589	586.678	400.357	661.105	605.006	88.6799	364.593	356.392	475.329	351.789	402.549	250.334	226.435	495.518	371.31	371.987	315.926
BLOC1S1	ENSBTAG00000011918	988.06	-0.28252	0.105076	-2.68871	0.00717288	0.085008	1422.13	1337.09	959.588	702.621	1735.26	1097.66	2596.6	821.978	919.996	633.218	1229.1	857.074	603.37	800.919	570.496	1071.2	927.853	1100.47	903.901	963.111	908.031	690.907	1332.83	638.004	1141.25	738.69	748.227	1041.71	953.999	850.955	2295.82	825.237	853.855	1086.01	990.871	1157.62	1189.35	934.231	911.4	647.529	941.592	723.103
NDUFA12	ENSBTAG00000014669	154.766	-0.377627	0.140418	-2.68931	0.00716007	0.085008	109.597	211.004	74.7015	191.305	138.72	207.007	336.881	70.777	108.75	68.5854	200.312	51.498	132.988	33.4879	52.0322	178.945	128.411	143.632	162.554	63.9031	137.893	122.389	151.132	161.78	74.5449	77.215	31.1761	87.4567	148.539	84.1748	350.778	186.068	178.938	192.903	131.334	136.122	282.565	211.439	156.324	164.524	191.277	156.429
PHB	ENSBTAG00000017120	742.475	-0.20885	0.0776866	-2.68837	0.00718022	0.085008	904.509	950.065	679.332	725.658	1102.19	760.186	1265.15	456.833	586.248	494.453	924.739	470.839	788.075	503.714	577.929	835.486	699.441	815.85	694.058	451.886	808.598	677.089	721.468	730.667	654.93	689.787	558.336	555.836	725.96	568.18	1050.36	854.405	726.148	789.728	698.887	838.838	940.094	825.513	632.671	756.205	787.302	647.188
Novel	ENSBTAG00000046307	832.519	-0.421491	0.156669	-2.69034	0.00713801	0.085008	775.105	1462.82	1161.13	812.797	1955.95	581.882	1942.93	437.53	734.997	438.627	606.769	421.18	519.637	419.994	308.477	322.1	553.416	586.145	471.408	546.219	937.11	450.076	1512	786.872	935.36	1492.82	1578.65	1304.08	930.986	456.385	1180.43	292.68	260.611	658.64	481.95	887.702	400.748	748.285	712.307	466.402	570.662	2078.06
NSFL1C	ENSBTAG00000006533	1010.7	-0.175314	0.0652361	-2.68738	0.00720152	0.0851533	1195.01	931.479	878.369	914.959	1800.84	885.434	1776.16	855.758	976.246	845.355	1191.17	818.451	714.193	948.824	877.114	1065.03	928.421	1039.22	1073.84	990.498	1143.48	923.841	1001.85	906.118	823.543	952.318	770.9	969.797	935.17	871.998	1275.02	947.439	962.257	1110.52	970.937	1121.55	1181.83	1055.7	953.43	1020.35	1132.87	859.595
ZXDC	ENSBTAG00000009874	119.216	-0.212569	0.0791368	-2.68609	0.00722933	0.085375	165.056	108.235	135.866	99.1582	278.701	106.113	174.134	80.4284	108.75	121.221	125.438	117.71	68.9566	80.9291	100.348	122.793	129.547	119.341	128.073	100.419	130.389	90.8049	101.211	122.284	101.168	113.249	121.87	120.496	64.8552	121.001	110.357	129.242	115.827	105.51	99.6735	119.834	134.299	129.713	114.294	116.223	140.552	151.062
WBSCR16	ENSBTAG00000011753	398.051	-0.236605	0.08814	-2.68442	0.0072655	0.0856946	454.235	563.042	422.139	441.705	852.498	433.15	562.585	213.94	358.749	261.581	465.773	303.47	268.438	206.509	297.327	514.003	352.277	438.289	392.593	234.311	408.051	357.297	359.024	369.89	268.006	360.337	289.088	303.183	286.618	291.981	551.786	403.818	366.044	443.356	375.241	361.829	427.608	437.874	364.265	387.914	474.495	351.199
Novel	ENSBTAG00000001109	368.051	-0.281936	0.105101	-2.68252	0.00730707	0.0857835	371.047	452.62	289.28	388.119	155.114	405.317	733.37	160.857	179.999	216.921	475.497	250.133	253.662	173.021	302.902	401.7	305.686	403.965	454.66	193.231	378.034	292.155	363.811	362.295	200.561	290.843	204.062	307.07	192.473	293.297	693.674	410.356	373.469	364.49	492.504	350.195	538.271	492.608	372.376	412.819	400.52	359.634
U2AF1	ENSBTAG00000011645	642.827	-0.211082	0.078693	-2.68235	0.00731077	0.0857835	734.171	841.83	640.728	546.872	891.592	645.375	1455.35	569.433	547.498	529.543	823.611	472.678	517.174	703.246	440.415	614.582	544.325	656.377	635.932	502.096	630.369	602.076	716.681	586.356	603.458	540.505	444.968	548.062	692.486	576.071	1029.67	628.106	567.257	543.538	644.946	603.824	757.447	629.069	577.367	516.212	549.526	637.987
CD109	ENSBTAG00000013222	273.058	0.310668	0.115814	2.68248	0.00730775	0.0857835	184.863	180.392	230.622	185.796	41.616	287.897	127.251	358.711	258.749	339.737	134.189	340.255	337.395	400.46	388.383	196.222	248.867	201.19	195.558	375.811	225.132	211.22	246.188	297.735	347.876	293.417	396.787	260.427	309.631	319.601	147.8	199.646	183.393	392.2	254.46	288.532	201.986	308.911	395.972	271.69	247.287	429.414
HSPB3	ENSBTAG00000022714	254.49	-0.248561	0.0926751	-2.68207	0.00731686	0.0857835	422.544	322.519	233.63	299.979	500.653	168.737	454.756	160.857	237.499	157.906	485.221	253.812	189.631	188.37	278.744	253.608	242.049	219.672	208.365	208.446	217.627	209.246	301.58	265.075	186.362	270.253	218.233	194.348	230.131	202.546	256.186	237.865	253.929	207.823	220.454	216.399	348.103	243.68	215.314	229.427	221.924	230.81
TST	ENSBTAG00000030650	130.235	-0.302165	0.112665	-2.68199	0.00731855	0.0857835	145.25	158.526	80.7177	167.267	257.263	163.518	184.849	70.777	98.7496	62.2053	143.913	91.9608	83.733	115.812	120.789	162.901	69.8873	107.724	154.18	66.9461	97.557	124.363	84.1142	90.3839	86.969	97.8057	198.393	157.422	104.605	93.3814	214.803	115.664	144.042	120.431	130.162	90.7481	195.539	141.709	116.506	103.393	169.085	99.6854
ASL	ENSBTAG00000015314	157.103	-0.211961	0.0790469	-2.68146	0.00733023	0.0858138	229.758	151.967	131.856	143.228	262.307	148.732	164.757	72.3856	139.999	145.146	212.953	154.494	88.6585	110.231	163.53	156.731	179.548	182.18	154.18	141.5	173.539	159.896	129.249	153.425	113.592	133.839	167.217	139.931	100.421	117.056	232.538	156.398	181.908	135.352	159.478	204.765	165.456	168.701	146.001	168.297	162.744	200.138
ATP1A1	ENSBTAG00000001246	1188.12	-0.389705	0.145369	-2.6808	0.00734457	0.085875	641.739	1288.98	1455.93	840.34	701.167	740.181	2059.46	580.693	823.747	652.359	1209.65	1175.26	1223.98	1110.68	585.362	707.14	875.579	3178.91	848.731	788.138	3418.25	631.686	1284.96	1171.19	1171.42	1667.84	1782.71	1877.4	870.315	699.703	1289.8	992.699	608.093	1123.31	1074.13	1404.27	834.803	878.747	991.774	761.488	1699.3	4051.06
RPL36	ENSBTAG00000001794	250.185	-0.336709	0.12576	-2.6774	0.00741961	0.0863239	319.549	237.243	194.525	264.923	435.077	210.486	607.458	278.282	101.25	181.831	357.838	60.6941	113.286	241.392	161.671	244.352	193.752	283.567	243.832	381.897	267.344	197.402	335.773	205.073	502.29	177.595	204.062	155.479	96.2367	284.09	383.294	270.553	272.491	244.059	208.728	228.034	258.929	203.941	227.113	248.295	214.527	184.035
DHRS11	ENSBTAG00000010297	451.518	-0.251256	0.0938013	-2.67859	0.00739319	0.0863239	488.567	569.602	520.905	508.311	988.696	432.28	691.176	360.319	339.999	459.362	636.913	364.165	288.14	241.392	362.367	497.96	415.346	481.589	515.248	284.521	356.458	479.687	404.843	377.486	287.53	458.142	342.937	464.492	351.473	324.862	606.965	428.46	423.958	308.005	508.921	424.654	579.098	560.839	373.113	399.234	469.211	328.195
NCOA7	ENSBTAG00000011911	86.3159	0.20296	0.0757944	2.67777	0.00741138	0.0863239	62.0612	95.1158	80.7177	125.2	39.0938	103.504	81.0391	77.2113	87.4997	95.7005	89.4595	80.9255	113.286	103.254	102.206	64.7903	130.684	74.4562	67.4847	73.0321	69.4156	96.7269	74.5403	78.2314	99.3931	120.97	124.704	89.4001	98.3288	94.6967	87.6946	65.8782	79.4456	77.8005	84.4293	89.5846	79.5051	68.2304	76.6873	87.5447	70.8044	91.2505
ZEB2	ENSBTAG00000012615	652.466	0.255529	0.0954215	2.6779	0.00740859	0.0863239	501.771	578.348	682.34	656.046	363.194	582.751	204.942	1206.43	796.247	858.115	454.104	640.047	724.044	1063.24	802.782	504.747	722.168	572.415	572.388	1014.84	559.077	675.115	893.115	644.08	958.434	674.344	765.232	637.462	813.828	824.65	281.805	472.211	648.93	668.232	595.696	753.907	470.584	481.362	645.943	606.021	693.249	544.436
CD300LG	ENSBTAG00000007434	410.976	0.218701	0.0817506	2.67522	0.00746791	0.0866514	367.085	483.232	459.74	486.776	510.742	631.459	233.741	394.099	351.249	475.313	350.059	645.565	435.904	620.922	605.803	372.698	438.074	308.914	361.068	368.204	354.582	473.765	192.847	471.667	500.515	355.189	306.093	371.205	556.499	345.906	309.394	327.882	382.379	444.422	399.866	464.211	364.219	354.648	347.305	603.757	396.293	427.114
FAM58A	ENSBTAG00000011350	337.878	-0.23796	0.0889582	-2.67496	0.00747376	0.0866514	433.108	443.874	328.887	312.999	691.078	261.803	622.862	344.234	383.748	347.712	448.27	334.737	290.603	305.577	254.586	410.955	342.05	385.483	324.616	349.946	298.299	317.817	499.215	324.319	422.421	293.417	240.906	289.579	309.631	206.491	505.476	239.374	323.722	277.098	322.473	301.33	377.112	266.173	327.396	268.672	292.728	227.743
CISD3	ENSBTAG00000046569	92.8049	-0.325039	0.121515	-2.67489	0.00747534	0.0866514	89.7907	100.582	72.6961	103.165	161.42	103.504	178.152	53.0827	82.4997	55.8253	91.4043	40.4627	73.8821	33.4879	74.3317	114.154	69.3191	107.196	89.1586	45.6451	62.8492	112.519	105.998	88.8648	65.6705	97.8057	65.1864	34.9827	133.895	65.7616	176.375	85.4908	100.978	93.7869	72.703	91.9115	148.266	122.215	69.3136	95.8463	96.1671	63.6453
KLF15	ENSBTAG00000008313	193.677	-0.304089	0.113712	-2.6742	0.00749081	0.086724	283.897	273.321	210.067	247.895	438.86	243.538	272.586	117.425	120	145.146	260.599	226.223	172.391	125.58	120.789	181.413	103.979	201.19	222.158	179.537	237.326	88.8309	194.899	172.413	143.765	216.202	303.259	237.105	175.737	152.567	230.568	150.866	188.591	135.352	107.882	162.881	180.498	157.455	150.425	218.107	238.833	373.437
ALCAM	ENSBTAG00000000088	151.344	0.444686	0.166397	2.67244	0.00753025	0.0869671	73.9453	77.6233	171.462	201.822	3.78328	137.425	22.7713	183.377	238.749	226.491	191.56	224.384	253.662	57.2085	276.886	63.5562	145.456	73.9282	137.432	202.36	77.858	179.636	237.982	128.36	424.196	308.86	141.71	268.2	366.118	123.632	33.5013	150.363	74.2483	105.51	105.537	62.8256	109.588	113.967	179.183	122.261	122.587	180.967
ARHGEF12	ENSBTAG00000021343	662.301	0.304205	0.11383	2.67245	0.00753	0.0869671	578.358	447.154	809.182	746.19	337.973	679.297	92.4247	1249.86	652.497	856.52	413.264	858.913	962.929	887.43	724.734	636.179	630.122	596.178	663.517	891.6	578.776	797.504	584.013	684.335	944.235	887.973	819.082	711.314	769.894	676.029	227.612	587.875	622.2	731.111	608.594	670.14	456.617	521.1	554.508	760.733	613.99	609.615
GADD45G	ENSBTAG00000003033	366.882	-0.370776	0.138936	-2.66868	0.00761491	0.0870909	353.881	323.612	250.175	255.407	645.679	311.381	623.532	156.031	419.998	169.071	469.662	446.929	204.407	279.066	234.145	532.514	222.162	285.152	206.887	278.435	923.978	189.506	789.169	607.623	310.604	568.817	294.756	279.861	489.552	330.123	338.954	310.784	203.44	170.522	177.067	382.771	193.391	430.376	309.699	190.938	420.599	631.852
PAFAH1B2	ENSBTAG00000005627	621.042	0.215665	0.080736	2.67124	0.00755726	0.0870909	603.446	586.001	587.083	578.923	282.485	769.754	296.697	1026.27	758.747	697.019	449.242	686.027	817.628	1028.36	620.67	708.991	584.667	694.397	706.865	782.052	604.103	686.959	553.239	556.734	880.339	751.559	581.009	682.162	830.565	726.008	419.752	611.008	521.223	756.69	627.356	531.691	503.89	566.087	586.216	540.362	600.252	496.893
SLC37A4	ENSBTAG00000008077	885.422	-0.261908	0.0981119	-2.66948	0.00759678	0.0870909	1059	941.319	946.052	719.147	1919.38	940.23	1546.44	699.727	896.246	792.719	1181.45	676.831	618.147	566.504	603.945	1135.37	805.124	1300.61	913.752	581.214	1472.74	641.556	490.324	799.024	633.631	594.556	481.813	839.584	813.828	807.552	1166.63	942.913	938.498	773.742	765.727	872.578	818.687	838.259	1057.4	764.507	899.321	1353.42
FARSB	ENSBTAG00000011649	136.541	-0.278865	0.104466	-2.66942	0.00759823	0.0870909	130.725	123.541	122.33	145.732	103.41	131.337	409.884	117.425	66.2497	97.2955	171.14	69.8902	108.36	69.7665	115.214	142.539	126.138	134.127	145.806	108.027	125.698	106.597	137.455	124.563	113.592	187.89	99.1967	110.778	81.592	117.056	238.45	153.38	132.162	172.653	116.09	126.815	196.614	158.205	130.516	135.845	142.665	110.421
BAG4	ENSBTAG00000013143	109.539	0.213041	0.0798295	2.66869	0.00761466	0.0870909	79.2271	81.9964	112.303	104.166	66.8379	113.071	58.2678	144.771	141.249	97.2955	58.3432	156.333	115.749	157.672	128.222	97.4939	122.729	104.556	110.833	127.806	92.8668	140.155	114.204	113.929	147.315	141.561	93.5284	167.139	123.434	161.773	75.8706	92.5312	96.5227	98.0499	109.054	104.709	90.249	79.4771	117.243	102.639	114.132	108.12
NDUFB1	ENSBTAG00000015156	772.779	-0.294841	0.110476	-2.66882	0.00761178	0.0870909	660.225	866.975	555.498	698.614	496.87	814.982	1638.19	390.882	458.748	354.092	1072.54	750.4	731.432	258.136	691.285	886.701	676.713	775.19	784.694	362.118	711.979	706.699	897.219	805.1	372.724	507.045	643.362	581.101	617.17	599.745	1566.68	864.463	846.43	728.98	800.906	706.206	1099.1	952.226	742.54	759.224	749.258	664.058
TBC1D10A	ENSBTAG00000018086	100.546	-0.240677	0.090147	-2.66983	0.00758893	0.0870909	97.7134	130.101	109.796	86.1374	185.38	113.071	176.143	59.517	93.7496	74.9654	122.521	66.2117	78.8075	85.1151	72.4734	75.8972	120.456	102.971	89.1586	98.8977	102.247	76.9868	82.7465	97.9792	92.2936	66.9197	56.6839	73.8523	77.4078	96.0119	119.225	70.4042	85.3855	82.0635	94.9829	132.632	102.067	98.9715	92.9097	98.1104	123.643	144.16
NDUFC2	ENSBTAG00000018188	911.093	-0.251113	0.0940698	-2.66943	0.00759798	0.0870909	713.044	962.091	895.415	1062.7	1445.21	887.174	1989.81	598.387	703.747	647.573	988.917	849.717	753.597	459.063	715.442	1121.8	798.306	947.865	938.382	451.886	884.58	981.088	973.81	754.212	612.333	960.04	714.217	754.071	759.433	749.682	1310.49	1179.77	983.047	689.547	935.758	755.071	1074.39	1179.41	809.641	799.977	948.99	781.38
HDAC11	ENSBTAG00000007208	407.317	-0.235859	0.0884613	-2.66624	0.00767042	0.0872459	513.655	479.952	403.087	396.132	1093.37	390.53	629.56	368.362	374.999	511.998	408.402	377.039	327.544	520.458	362.367	288.779	305.118	606.739	487.663	448.843	340.512	388.882	427.41	366.093	466.793	329.451	320.264	361.488	460.263	305.134	426.649	408.344	243.534	487.052	406.902	283.879	497.444	371.143	350.992	421.12	425.883	249.98
CCM2	ENSBTAG00000008090	691.452	-0.209465	0.0785523	-2.66657	0.00766304	0.0872459	841.127	778.419	660.782	594.949	1447.73	647.985	1381.68	569.433	683.747	711.374	822.639	502.106	519.637	738.129	498.022	706.522	536.939	754.596	635.932	712.063	557.201	568.518	741.299	670.664	789.82	481.307	478.979	528.627	721.776	627.365	912.418	664.816	723.178	676.758	749.31	636.4	811.167	659.81	645.206	655.076	699.589	536.768
AIP	ENSBTAG00000010478	507.269	-0.226386	0.0849057	-2.66632	0.0076687	0.0872459	633.816	708.449	463.249	530.847	1138.77	553.179	1074.94	455.225	466.248	502.428	709.842	470.839	357.097	445.11	317.768	566.452	435.233	554.989	487.17	429.064	499.042	418.492	460.919	502.048	505.84	427.256	342.937	410.075	460.263	334.069	767.574	495.846	475.931	445.488	528.856	513.076	613.478	479.112	435.791	421.875	480.836	414.845
MECR	ENSBTAG00000017253	116.731	-0.253033	0.0948688	-2.66719	0.00764886	0.0872459	116.2	112.608	108.292	94.651	258.524	155.69	198.244	73.9941	88.7496	82.9404	109.88	91.9608	113.286	87.9058	122.647	126.495	121.592	120.925	125.61	65.4246	76.92	98.701	107.365	97.2197	94.0685	108.101	76.5232	99.1176	140.171	106.534	182.287	97.0572	126.965	143.878	111.4	139.612	113.886	183.697	78.1621	101.129	181.766	82.8156
SEMA6A	ENSBTAG00000020489	289.25	0.271149	0.101704	2.66605	0.00767475	0.0872459	240.322	276.601	309.334	301.481	370.761	397.489	105.82	440.748	298.749	481.693	187.671	360.486	258.587	577.666	403.249	252.374	392.051	222.313	247.772	328.645	206.371	446.128	174.383	325.838	401.122	270.253	266.414	246.822	464.447	377.471	152.727	173.496	328.92	290.952	204.037	226.87	243.887	180.698	219.739	338.104	185.994	250.747
ZNF792	ENSBTAG00000002370	74.4177	0.22952	0.0861855	2.66309	0.00774263	0.0873234	56.7794	86.3695	74.7015	94.651	22.6997	85.2383	38.1754	99.7312	93.7496	81.3454	60.2879	82.7647	61.5684	66.9758	85.4814	79.5995	61.9326	69.1757	69.455	89.7686	87.2385	73.0387	74.5403	82.0291	78.0946	79.7888	76.5232	116.609	98.3288	101.273	41.384	82.4734	66.8234	77.8005	75.0483	53.5181	53.7196	89.2243	82.5864	73.2055	60.2365	51.3763
RNF25	ENSBTAG00000003817	238.532	-0.167724	0.0629761	-2.66331	0.00773772	0.0873234	254.847	282.068	260.703	231.87	372.022	242.668	356.304	215.548	197.499	226.491	297.55	244.616	216.721	256.741	159.813	218.436	273.299	221.257	234.965	213.01	211.061	191.48	301.58	246.087	241.383	205.907	201.228	202.122	186.197	215.698	373.441	244.906	223.487	208.889	242.734	197.784	281.491	217.437	233.749	243.012	215.583	214.707
NR1H3	ENSBTAG00000010681	489.895	-0.211735	0.0794543	-2.66486	0.00770196	0.0873234	562.512	560.855	486.813	472.253	895.375	526.216	1148.61	561.39	464.998	532.733	497.862	472.678	396.5	595.806	282.46	431.935	380.119	548.653	418.208	509.703	455.892	406.648	483.486	447.362	587.484	398.944	382.616	499.475	483.276	443.233	745.897	392.755	516.025	519.025	358.824	488.644	525.378	466.366	455.7	456.591	457.586	466.221
MACROD1	ENSBTAG00000017181	12332.1	-0.267389	0.100427	-2.66252	0.0077557	0.0873234	17280.7	14044.3	10160.9	11422.7	28841.2	10588.7	31015.2	10064.8	12221.2	10949.7	16912.7	11211.9	7730.53	10864	8477.53	11671.5	9484.78	13081.6	11029.1	9743.7	10563.4	9682.56	15070.1	11212.9	12819.9	9502.59	7626.81	9618.29	14086.1	9520.96	18933.2	11075.6	11697.1	12449.1	12195.3	11720.5	15526	12460.7	11236.2	9937.83	12315.7	8510.07
HECTD3	ENSBTAG00000019013	644.808	-0.167074	0.062735	-2.66317	0.0077408	0.0873234	907.15	685.49	665.796	609.973	1203.08	640.157	1048.15	485.787	616.248	593.343	966.552	603.263	539.339	507.9	583.504	696.033	646.031	717.103	722.135	547.741	705.412	629.712	458.867	690.412	537.788	591.982	561.17	619.971	441.434	507.679	904.535	730.695	683.084	535.012	736.411	610.804	695.132	633.568	631.933	590.172	713.327	637.987
EIF4EBP2	ENSBTAG00000019124	802.799	0.346624	0.130144	2.66339	0.00773566	0.0873234	644.38	715.009	744.508	774.235	282.485	1018.51	75.6811	1487.93	969.996	1209.02	365.617	1221.24	1098.38	1539.05	776.766	1045.9	697.736	769.909	835.923	1022.45	678.209	919.893	770.705	691.931	1698.56	1181.39	844.589	925.097	1089.99	962.749	313.336	684.932	776.637	749.229	1084.68	779.503	583.395	850.255	715.994	767.525	637.239	559.772
C15orf59	ENSBTAG00000025803	585.496	-0.254148	0.0954482	-2.66268	0.00775211	0.0873234	963.929	495.258	574.55	720.149	1383.42	507.951	1671.01	599.996	572.498	625.243	873.203	533.372	529.488	743.711	351.217	582.495	416.483	637.895	664.502	597.95	470.9	538.907	613.418	600.787	724.15	414.387	379.782	528.627	554.407	453.755	697.615	572.285	593.244	646.916	506.576	385.098	651.082	434.125	515.427	514.702	547.413	356.567
NFIB	ENSBTAG00000027442	409.228	0.307234	0.115293	2.66481	0.00770316	0.0873234	351.24	258.015	335.906	314.502	107.193	368.786	263.879	677.207	659.997	566.228	247.958	537.051	593.519	810.687	589.079	370.847	356.255	341.654	319.69	780.531	333.945	467.843	400.739	395.714	717.05	591.982	495.984	415.905	782.447	611.583	257.172	293.686	308.873	382.608	311.919	381.607	292.235	339.652	366.477	346.405	426.94	292.922
SKIV2L	ENSBTAG00000005587	451.78	-0.177906	0.0668666	-2.66062	0.00779979	0.0876026	632.496	402.329	408.602	442.706	963.474	401.838	598.082	302.411	432.498	443.412	523.144	461.643	357.097	330.693	444.132	472.66	517.052	447.794	475.841	448.843	450.263	390.856	439.035	464.072	291.08	378.354	425.129	480.04	382.855	391.939	479.857	452.598	418.76	350.635	416.283	443.269	482.402	481.362	454.962	527.532	484.006	432.481
ITGA6	ENSBTAG00000017266	838.296	0.273339	0.102752	2.66018	0.00780983	0.0876026	452.915	651.598	777.096	906.446	272.396	981.11	247.136	1093.83	754.997	1008.05	551.343	1083.3	1137.78	1269.75	1161.43	763.908	896.034	674.331	745.78	775.966	889.27	1439.06	879.438	824.848	1086.22	1490.25	1091.16	594.705	991.657	1117.95	381.324	686.441	862.022	1109.46	748.137	722.494	579.098	690.551	700.509	830.92	620.331	731.537
DDX47	ENSBTAG00000019608	229.234	-0.183047	0.0688129	-2.66007	0.00781234	0.0876026	257.488	287.534	223.102	230.868	166.464	287.897	458.775	191.42	182.499	189.806	258.655	183.922	209.332	189.765	234.145	225.84	242.617	217.032	246.294	143.021	195.114	225.038	247.556	217.225	211.21	198.185	218.233	169.083	207.118	214.383	306.438	242.894	225.715	227.007	229.835	219.89	248.185	273.671	216.052	215.843	221.924	217.007
MRPL17	ENSBTAG00000024781	325.897	-0.219916	0.08268	-2.65984	0.00781768	0.0876026	384.251	341.105	277.749	314.502	510.742	307.902	833.162	352.276	276.249	283.912	371.451	320.023	268.438	287.438	282.46	310.376	286.936	326.34	280.283	339.295	333.007	377.038	352.869	293.178	337.227	293.417	294.756	268.2	305.447	272.253	455.224	311.79	282.143	342.109	272.05	344.377	335.211	284.168	322.234	279.992	220.867	279.119
COX17	ENSBTAG00000002182	1759.61	-0.264469	0.0994525	-2.65925	0.00783143	0.0876525	1614.91	1672.73	1245.36	1490.88	2816.02	1849.15	3602.55	1066.48	1322.49	1201.04	3152.48	1326.07	1361.89	985.103	1278.51	1575.95	1333.54	1657.05	1600.42	1430.21	1393	1292.98	1860.77	1702.1	1322.28	1639.53	1159.18	1461.5	1732.26	1292.87	3132.37	1874.76	1549.56	1873.61	2116.6	1525.27	2847.14	2578.51	1778.56	1780.33	1809.21	1492.21
ZBTB1	ENSBTAG00000040551	384.868	0.228134	0.0858079	2.65867	0.00784508	0.0877011	338.035	419.822	390.553	503.804	76.9266	384.442	202.263	445.573	437.498	513.593	387.982	513.141	423.59	368.367	457.14	420.828	440.915	383.37	383.727	483.838	441.821	414.544	287.903	382.043	225.409	326.877	453.471	398.414	359.842	410.352	319.248	465.17	398.713	339.977	467.879	350.195	419.013	347.9	414.407	352.443	368.817	331.262
POMGNT1	ENSBTAG00000013322	940.496	-0.156255	0.0588009	-2.65736	0.00787552	0.087937	1492.11	882.281	889.9	856.867	1508.27	891.523	1570.55	818.761	1015	1106.94	1086.16	969.266	847.181	959.987	817.649	1035.41	878.42	1174.4	985.67	1033.1	929.606	815.27	783.699	815.734	869.69	615.146	671.704	814.319	818.012	737.845	1046.42	896.647	982.304	1002.88	940.448	858.616	1226.96	889.994	1005.05	1007.52	838.028	791.349
GSK3A	ENSBTAG00000020756	718.664	-0.163649	0.0616142	-2.65603	0.00790663	0.0880304	884.702	784.979	716.934	744.688	1442.69	600.147	1038.1	854.15	696.247	768.794	848.893	658.439	642.774	814.873	544.48	754.035	673.872	786.807	767.454	731.843	702.598	562.595	744.719	631.928	933.586	609.999	742.558	699.653	805.46	535.299	782.354	694.99	745.453	605.352	629.702	634.073	728.438	628.319	645.206	629.416	544.242	749.174
PSMC3	ENSBTAG00000021744	2999.8	-0.211611	0.0796785	-2.65581	0.0079119	0.0880304	3549.37	3185.83	2646.64	2958.22	5722.83	2568.46	6586.94	2695.96	2948.74	2663.66	3989.7	2536.28	2462.74	2423.69	2231.81	2856.33	2489.24	2909.07	2871.3	3125.17	2405.16	2356.98	3104.7	3100.4	2678.29	2419.4	2199.33	2917.17	2759.48	2673.87	4323.64	2810.13	3145.9	2556.76	3122.71	3293.69	3498.22	3272.06	2905.27	2516.91	3211.56	2708.38
DUSP8	ENSBTAG00000030999	223.563	-0.306818	0.115512	-2.65615	0.00790386	0.0880304	447.633	173.832	264.714	248.897	641.896	173.086	303.394	139.945	249.999	252.011	177.947	198.635	199.482	224.648	113.356	174.008	175.57	475.253	265.013	217.575	345.202	130.285	309.103	158.741	212.985	231.645	189.891	198.235	259.421	99.9576	170.463	196.629	178.196	206.757	246.252	283.879	229.92	119.965	282.416	222.635	151.12	194.77
HDHD3	ENSBTAG00000000250	105.035	-0.320096	0.120609	-2.65399	0.00795457	0.08814	217.874	100.582	91.2461	88.6414	151.331	86.108	156.72	91.6884	201.249	180.236	90.4319	99.3176	83.733	139.533	76.19	80.2165	57.3871	91.8822	98.5178	83.6826	89.1146	264.519	144.294	73.6743	85.1941	56.6243	79.3574	108.835	127.618	72.3377	131.049	66.884	77.9607	108.708	90.2924	61.6622	95.621	74.2287	113.556	68.6773	146.893	58.2776
TUBGCP6	ENSBTAG00000000650	343.787	-0.235203	0.0887293	-2.65079	0.0080303	0.08814	456.876	288.627	376.516	331.529	1045.45	287.897	315.45	193.028	293.749	319.002	344.225	354.969	290.603	203.718	314.051	354.804	402.278	369.113	398.012	275.392	373.343	315.843	292.006	337.231	220.085	247.088	354.274	357.601	292.894	338.014	332.057	370.125	313.328	246.191	362.342	339.724	355.624	418.38	339.194	378.103	391.009	315.926
SEPT2	ENSBTAG00000002608	742.147	0.155011	0.0584664	2.65129	0.00801859	0.08814	645.701	708.449	622.679	553.383	635.59	661.901	519.722	908.841	748.747	781.554	589.266	779.827	825.016	1025.57	800.924	610.263	830.693	586.145	666.473	853.563	703.536	765.919	874.651	780.795	864.365	831.348	884.268	689.936	828.473	783.878	519.27	614.528	669.719	828.096	707.095	1005.21	602.734	668.058	834.712	713.942	706.987	739.972
RPIA	ENSBTAG00000002866	172.69	-0.167984	0.06337	-2.65084	0.00802923	0.08814	248.245	198.978	134.362	132.712	286.268	207.007	232.401	149.597	157.499	127.601	188.643	180.243	142.839	139.533	170.963	186.966	148.297	170.035	192.11	135.414	181.981	179.636	138.139	183.046	149.09	128.692	150.212	186.574	154.816	168.35	171.448	173.496	193.788	177.982	185.275	167.535	157.936	143.959	199.092	152.449	175.426	181.734
ARFGAP1	ENSBTAG00000004916	235.415	-0.229169	0.0863825	-2.65296	0.00797886	0.08814	301.063	253.642	236.137	229.366	564.969	184.393	310.092	109.383	198.749	204.161	330.611	253.812	145.301	124.184	250.869	269.651	220.457	184.82	209.843	127.806	204.495	250.7	250.975	216.466	186.362	262.531	252.243	206.009	192.473	213.067	278.849	209.704	240.564	166.259	245.079	274.571	235.292	235.432	245.547	239.239	225.094	240.779
CCDC61	ENSBTAG00000005819	90.133	-0.298907	0.112768	-2.65064	0.00803398	0.08814	121.481	95.1158	84.7285	80.1278	237.085	90.4569	99.1222	33.7799	91.2496	47.8503	125.438	93.8	59.1056	43.2552	107.781	90.7064	104.547	89.7699	114.773	56.2956	91.9287	124.363	50.6053	103.296	37.2724	77.215	79.3574	69.9653	43.9342	80.2291	163.565	115.664	99.4927	38.3674	85.6019	125.651	113.886	158.205	92.1723	98.1104	96.1671	88.1832
TCAP	ENSBTAG00000011730	39935.5	-0.310838	0.117237	-2.65136	0.00801688	0.08814	41194.1	54552.8	33248.2	48656.6	124471	36381.1	84685.8	24857.2	27944.9	32814.1	58539.6	25324.2	30237.5	17969.1	23455.4	58350.1	26701.5	32435.5	35350.6	24800.5	38544.4	26540.7	44431.5	36925.2	31007.1	41799.1	31612.6	30825.6	36406.8	22985	70096.6	38876.2	33278.8	34874.9	41239	31807.2	46442.8	42368.1	38661.5	35649.6	43439	31407
PPP1R15B	ENSBTAG00000013074	398.522	0.205323	0.0774086	2.65245	0.00799094	0.08814	364.444	355.318	433.67	309.994	373.283	516.648	166.097	630.559	453.748	516.783	303.384	423.019	470.382	457.668	351.217	343.697	330.686	411.358	363.038	409.284	351.768	428.362	487.589	454.958	520.039	589.408	481.813	408.131	485.368	427.45	228.597	440.529	319.268	506.236	480.778	343.214	318.02	352.399	430.629	369.801	386.782	361.168
MRPL52	ENSBTAG00000014822	290.914	-0.212404	0.0801149	-2.65125	0.00801955	0.08814	303.704	337.825	267.221	234.875	416.16	243.538	600.761	204.288	249.999	226.491	379.231	250.133	258.587	245.578	260.161	281.992	276.708	265.085	254.176	216.053	266.406	292.155	311.838	304.571	262.682	321.729	263.58	240.992	324.276	288.036	513.358	239.374	258.384	276.032	252.115	301.33	326.615	339.652	312.648	243.012	237.776	253.048
BCAP31	ENSBTAG00000020547	1125.2	-0.281595	0.10607	-2.6548	0.00793559	0.08814	1324.41	1442.04	1102.47	756.206	2271.23	954.147	3293.8	990.878	1228.75	1130.86	1870.87	886.502	953.079	1057.66	752.608	1216.82	968.194	793.672	785.679	897.686	1233.53	688.933	1146.14	1165.88	1150.12	957.466	906.942	1051.42	650.644	806.237	1731.23	933.358	1160.5	1006.08	1119.86	1633.47	1385.97	845.757	1130.4	1068.65	978.58	983.818
TRMT61A	ENSBTAG00000031327	181.628	-0.265865	0.100252	-2.65196	0.00800262	0.08814	258.808	215.377	191.015	189.302	414.899	164.388	396.489	86.8627	194.999	126.006	260.599	147.137	123.137	97.6731	148.663	207.329	197.162	195.91	184.228	129.328	151.964	130.285	227.724	181.527	134.891	115.823	175.72	176.857	196.658	101.273	232.538	143.323	183.393	211.02	155.96	225.707	210.581	206.191	174.759	187.165	175.426	174.833
CHCHD2	ENSBTAG00000040295	1966.33	-0.21585	0.081399	-2.65176	0.00800739	0.08814	2205.15	2538.61	1597.81	2056.28	2571.37	2048.33	3980.96	1508.84	1539.99	1524.83	2429.02	1967.96	1652.5	1379.98	1360.27	2300.98	1554	2061.01	2041.78	1468.25	2017.74	1622.64	1982.5	1727.17	1826.35	1793.96	1057.15	1566.45	1941.47	1782.14	3475.27	1922.54	1888.13	1953.54	1920.77	1633.47	2233.66	2349.82	1893.59	1922.21	1714.1	1795.1
WIPF1	ENSBTAG00000001585	358.77	0.238273	0.0900513	2.64597	0.00814563	0.0882481	205.99	285.347	283.765	333.031	162.681	327.906	306.073	509.916	486.248	432.247	241.152	360.486	433.441	650.224	486.873	238.181	306.254	238.154	333.483	473.187	233.574	442.18	374.753	389.638	500.515	411.813	512.989	326.505	529.302	614.213	257.172	307.264	357.877	371.95	267.359	357.175	289.012	278.17	367.214	378.857	277.934	382.639
SMIM20	ENSBTAG00000003897	105.64	-0.233235	0.0880552	-2.64873	0.00807937	0.0882481	92.4316	100.582	90.7448	98.1566	213.124	91.3267	155.381	86.8627	96.2496	113.246	131.272	58.8549	93.5839	163.254	72.4734	155.497	82.9556	106.668	93.5919	95.8547	101.309	94.7529	113.52	95.7006	143.765	43.7552	65.1864	104.948	75.3157	90.751	137.947	106.109	110.63	120.431	92.6377	77.9503	132.15	125.964	112.819	121.506	78.2018	102.753
FDXR	ENSBTAG00000006525	92.4015	-0.266984	0.100784	-2.64908	0.00807112	0.0882481	92.4316	96.2091	90.2434	110.176	209.341	84.3685	111.178	48.257	67.4997	54.2303	112.797	75.4078	76.3448	57.2085	105.923	101.196	101.138	123.038	97.5326	62.3816	90.0526	98.701	82.0627	85.0672	37.2724	69.4935	76.5232	106.891	60.671	52.6093	147.8	76.9417	135.132	77.8005	62.1493	82.604	146.117	99.7213	109.869	103.393	132.098	104.286
C19orf60	ENSBTAG00000007739	199.118	-0.287487	0.108624	-2.64664	0.00812961	0.0882481	310.306	213.191	260.703	182.291	491.826	179.174	410.553	98.1226	213.749	169.071	322.832	136.102	105.898	101.859	96.6312	211.031	192.616	212.28	175.362	138.457	206.371	169.766	216.098	171.653	79.8695	177.595	138.875	147.705	150.631	170.98	298.556	196.126	235.367	174.785	209.901	235.014	285.788	167.952	180.658	157.731	161.688	172.532
SAFB	ENSBTAG00000007875	924.411	-0.212176	0.0800785	-2.64961	0.00805854	0.0882481	896.586	1011.29	1096.96	1084.73	2131.24	766.275	1016.67	781.764	793.747	882.04	1116.3	803.737	625.535	608.364	672.702	840.422	873.875	862.848	882.227	804.875	972.756	746.179	892.432	940.296	555.537	1026.96	1028.81	831.81	648.552	772.041	1285.86	988.173	821.186	598.957	1051.85	929.586	1048.61	1151.67	909.925	889.031	927.854	1156.35
GJA4	ENSBTAG00000013881	314.047	-0.25842	0.0976816	-2.64553	0.00815621	0.0882481	278.615	418.728	326.882	305.988	841.148	381.833	458.105	305.628	228.749	307.837	281.02	400.949	229.034	256.741	265.736	276.438	361.368	256.636	236.443	146.064	283.291	199.376	365.863	328.876	283.98	316.582	238.072	244.879	324.276	253.84	294.614	212.218	360.104	223.81	296.675	260.61	318.02	340.402	229.325	408.29	441.735	331.262
ZBTB17	ENSBTAG00000018730	281.017	-0.194714	0.0735677	-2.64673	0.00812731	0.0882481	339.356	321.426	318.86	345.551	737.739	262.673	334.202	257.371	236.249	291.887	349.087	268.525	270.901	235.811	234.145	256.693	253.412	287.792	323.631	273.87	276.724	211.22	310.47	263.556	218.31	262.531	218.233	242.935	234.316	218.328	355.705	275.582	278.431	236.599	303.711	245.485	365.294	239.181	296.426	290.558	237.776	253.814
MDFIC	ENSBTAG00000021543	242.727	0.208557	0.07875	2.64835	0.00808864	0.0882481	172.979	232.87	239.646	185.296	75.6655	201.789	166.097	278.282	309.999	280.722	158.499	281.4	320.156	355.809	291.752	174.625	297.731	186.933	194.573	275.392	203.557	270.441	266.704	240.771	239.608	275.4	331.601	240.992	271.973	284.09	181.301	183.051	259.869	267.506	209.901	282.715	228.846	217.437	268.406	274.709	206.072	246.913
NELFB	ENSBTAG00000021861	451.463	-0.213967	0.0807979	-2.64817	0.00809281	0.0882481	591.562	465.74	401.583	434.693	1083.28	381.833	667.735	262.197	394.998	381.207	632.051	362.325	362.022	299.996	406.966	494.257	457.392	500.599	492.096	313.429	461.52	384.934	414.416	447.362	269.781	409.24	416.626	412.018	334.737	353.797	544.889	469.193	468.507	353.832	514.784	493.297	480.254	488.11	423.993	476.968	423.769	443.217
TBL1XR1	ENSBTAG00000021910	370.19	0.356936	0.134911	2.64572	0.00815163	0.0882481	318.229	291.907	407.599	412.157	11.3498	369.656	59.6072	760.853	462.498	432.247	238.235	632.69	571.355	500.923	501.739	341.229	315.345	351.687	309.838	540.133	370.529	448.102	369.282	353.94	516.489	424.683	552.668	464.492	485.368	428.765	138.932	299.721	347.482	414.581	351.789	311.801	262.152	282.669	324.446	345.651	314.921	371.903
RAB24	ENSBTAG00000025425	299.704	-0.226988	0.0857555	-2.64692	0.00812286	0.0882481	468.76	321.426	335.405	353.564	620.457	219.184	351.616	167.291	264.999	287.102	369.507	294.274	265.975	191.16	260.161	312.844	334.663	318.419	315.75	209.967	369.591	333.609	243.453	288.621	172.163	223.924	272.082	310.957	175.737	206.491	415.81	329.894	322.98	188.64	340.062	326.926	348.103	287.917	289.052	320.746	301.183	286.02
TSSC4	ENSBTAG00000047793	281.399	-0.247507	0.0934872	-2.6475	0.00810898	0.0882481	324.831	361.877	274.741	300.98	600.28	249.626	644.964	173.725	282.499	197.781	387.01	248.294	147.764	171.626	221.137	304.823	256.253	295.185	254.668	170.408	265.468	246.752	296.109	279.507	223.635	226.497	218.233	299.296	299.171	222.274	386.25	280.611	261.354	254.717	267.359	260.61	316.946	381.64	233.749	230.182	305.41	219.308
NDUFA3	ENSBTAG00000007754	240.588	-0.347643	0.131487	-2.64395	0.00819457	0.0885609	142.609	256.922	173.468	262.419	757.916	260.933	474.849	286.325	102.5	293.482	233.373	80.9255	86.1957	213.485	113.356	202.392	151.707	216.504	184.721	263.22	136.017	159.896	211.311	257.48	312.378	314.008	110.534	141.874	125.526	285.405	472.96	266.027	204.925	260.045	290.812	171.025	479.179	277.42	205.729	191.693	242.003	220.075
CTU2	ENSBTAG00000020943	134.275	-0.237947	0.0900225	-2.6432	0.00821262	0.0885609	175.62	176.019	109.796	121.694	301.401	108.722	223.025	77.2113	125	103.676	167.25	114.031	54.1802	66.9758	144.947	153.645	120.456	160.53	147.777	120.199	170.725	130.285	97.7913	110.891	97.6183	102.953	121.87	136.044	125.526	121.001	159.624	145.837	115.827	110.839	126.644	157.064	153.638	145.458	130.516	141.128	142.665	136.492
ZNRF1	ENSBTAG00000034689	1098.09	-0.227338	0.0860094	-2.64317	0.00821331	0.0885609	1529.08	1345.83	1011.73	1101.76	2351.94	985.459	1956.32	966.749	1071.25	1199.45	1184.37	969.266	972.78	849.756	739.6	1022.45	793.192	1199.22	1126.06	929.638	903.341	718.543	1181.02	1247.91	981.507	782.445	668.869	905.662	997.933	915.401	1485.88	1111.38	1310.48	1027.39	1407.15	890.029	1503.08	1025.71	1297.79	1119.97	1018.74	836.59
Tom40A	ENSBTAG00000001781	577.929	-0.212185	0.0803192	-2.64177	0.00824731	0.0886849	677.391	651.598	580.065	495.29	1210.65	587.97	952.376	384.448	494.998	542.303	739.986	351.29	401.426	507.9	466.431	604.092	503.984	629.974	513.77	457.972	509.36	531.011	560.078	660.03	544.887	463.29	402.455	460.605	635.999	476.114	888.77	569.771	618.488	634.127	621.493	581.718	734.885	618.572	570.731	603.757	642.523	424.813
CTBP1	ENSBTAG00000008480	750.363	-0.207907	0.0787067	-2.64154	0.00825304	0.0886849	930.918	822.151	796.649	750.697	2145.12	641.896	1131.2	632.167	756.247	797.504	859.589	807.415	539.339	574.876	579.787	834.869	676.145	792.088	751.691	677.069	664.138	596.154	776.86	738.262	740.124	447.847	615.02	684.105	811.736	644.463	872.019	739.747	865.735	695.941	742.274	716.677	806.869	698.049	707.146	667.906	687.965	652.556
SBNO2	ENSBTAG00000020780	302.732	-0.201078	0.0761202	-2.64159	0.00825188	0.0886849	388.213	303.933	310.838	329.526	731.433	265.282	302.055	218.765	327.499	288.697	292.688	314.506	192.093	281.857	306.618	290.631	326.141	326.868	288.657	275.392	260.777	311.895	325.515	308.369	268.006	218.776	419.46	262.37	232.223	280.144	269.981	259.49	314.07	239.796	313.092	315.291	252.482	292.416	288.315	343.387	290.615	338.164
PCDH7	ENSBTAG00000000061	144.563	0.286926	0.108801	2.63716	0.00836038	0.0887016	133.366	81.9964	111.3	128.205	113.498	137.425	47.5518	160.857	157.499	185.021	98.211	119.549	150.227	210.695	133.797	137.602	130.115	140.464	170.928	248.005	122.884	203.324	127.197	139.753	202.336	169.873	153.046	211.839	223.855	199.915	64.0466	122.202	116.57	184.376	137.198	238.505	109.588	92.9733	180.658	149.43	170.142	101.986
ANAPC15	ENSBTAG00000002999	669.526	-0.247291	0.0938003	-2.63635	0.0083803	0.0887016	768.502	602.4	603.628	654.043	678.467	563.616	1496.88	768.895	563.748	732.109	967.524	584.87	531.951	753.478	529.613	683.692	518.757	642.647	625.095	625.337	617.236	649.452	817.891	667.626	475.667	308.86	546.999	511.136	679.934	574.756	1160.72	699.013	790.744	586.168	506.576	582.882	717.694	525.599	650.368	712.433	625.615	479.257
NAPG	ENSBTAG00000005158	820.546	-0.175988	0.0666898	-2.63891	0.00831732	0.0887016	1008.82	935.852	923.491	961.534	1693.65	823.68	1078.29	709.378	791.247	818.239	959.745	785.345	640.311	531.621	678.277	958.279	793.192	963.707	905.871	564.477	894.898	722.491	809.001	808.138	612.333	676.918	770.9	938.702	633.907	583.963	894.682	878.543	832.323	693.81	793.87	724.821	889.597	836.01	780.884	786.393	819.006	795.95
FBXO30	ENSBTAG00000005376	426.278	0.313643	0.118956	2.63663	0.0083735	0.0887016	377.649	272.228	345.933	394.629	65.5768	393.14	97.1129	809.11	399.998	507.213	275.185	814.772	534.414	545.574	449.707	372.081	353.414	435.648	492.589	631.424	432.44	367.168	315.941	414.703	573.285	473.585	552.668	756.014	477	516.886	175.389	408.344	479.644	517.959	415.111	387.424	358.847	340.402	354.679	535.079	375.157	425.58
STRN4	ENSBTAG00000005830	890.037	-0.206359	0.0782717	-2.63645	0.00837797	0.0887016	1358.74	776.233	827.231	817.304	2295.19	924.574	1103.07	762.461	897.496	1009.64	1021.98	812.933	802.852	897.197	813.932	719.481	702.85	1127.4	848.238	1080.27	845.182	838.958	824.046	790.669	1153.67	671.771	762.398	680.219	794.999	556.343	861.181	827.249	917.708	885.647	919.341	976.124	999.185	752.034	904.763	861.108	810.551	759.143
MPI	ENSBTAG00000005845	333.632	-0.213453	0.0809305	-2.63748	0.00835248	0.0887016	294.461	308.306	347.437	345.551	575.058	341.823	612.146	305.628	311.249	368.447	428.822	264.847	243.811	258.136	209.987	346.165	288.64	489.51	363.531	286.042	346.14	286.233	336.457	236.973	287.53	221.35	187.057	384.809	301.263	307.764	363.588	330.9	296.251	276.032	372.896	354.848	438.352	294.665	339.931	274.709	355.079	242.312
PCCA	ENSBTAG00000010672	264.935	0.165172	0.0626577	2.63611	0.00838636	0.0887016	211.272	255.829	228.115	298.977	126.109	273.11	251.154	291.151	211.249	247.226	261.572	274.043	295.528	235.811	247.153	318.398	222.73	238.154	265.013	278.435	219.503	288.207	184.641	240.771	237.834	288.269	294.756	244.879	269.881	214.383	309.394	332.911	247.247	326.123	318.955	302.494	265.375	285.668	215.314	303.388	293.785	185.568
PNPLA7	ENSBTAG00000012126	136.05	-0.311366	0.118069	-2.63716	0.00836033	0.0887016	236.361	109.329	145.392	157.752	453.993	126.118	125.242	64.3427	105	106.866	128.355	136.102	86.1957	79.5338	117.072	157.348	153.411	168.451	160.584	83.6826	177.291	171.74	74.5403	127.601	46.1468	79.7888	79.3574	151.592	71.1315	118.371	135.976	205.178	140.329	66.0771	148.924	140.776	218.102	165.702	126.829	156.222	189.164	106.587
TIMM44	ENSBTAG00000015567	694.888	-0.194724	0.0738356	-2.63727	0.00835759	0.0887016	722.287	818.871	604.631	677.581	1185.43	697.562	1131.2	484.179	567.498	598.128	793.467	548.086	655.088	531.621	579.787	804.016	535.802	695.453	682.236	424.499	635.059	611.946	663.34	653.195	649.605	772.15	459.139	645.236	784.539	612.898	990.259	672.863	608.836	640.522	651.982	595.68	793.976	854.754	620.135	728.281	728.122	672.493
PKN1	ENSBTAG00000017037	2643.45	-0.170354	0.0645242	-2.64016	0.0082866	0.0887016	3633.88	2770.39	2752.93	2596.64	5085.98	2293.61	4824.84	2234.3	2628.74	2701.94	3322.64	2230.97	2186.91	2472.52	2190.93	2725.51	2372.19	2688.35	2427.97	2393.32	2128.43	2461.6	3110.18	2756.33	2754.61	2298.43	2309.87	2664.51	2495.88	2222.74	3157.01	2556.17	2707.83	2458.71	2726.36	2651.47	2901.93	2758.46	2636.86	2479.93	2802.58	2040.48
AKT3	ENSBTAG00000017788	154.477	0.366935	0.139081	2.63827	0.00833297	0.0887016	96.3929	99.489	136.368	135.716	6.30546	193.091	21.4318	254.154	163.749	208.946	75.8461	229.902	214.258	311.159	219.278	130.815	151.707	127.262	132.506	255.612	114.442	161.87	115.572	176.211	282.206	177.595	260.746	157.422	213.395	205.176	60.1053	115.664	138.844	214.218	117.263	161.718	117.109	124.464	136.415	157.731	140.552	156.429
INPP5F	ENSBTAG00000021801	183.598	0.261978	0.0992026	2.64083	0.00827022	0.0887016	150.531	174.926	144.891	168.268	7.56655	203.528	77.0206	196.245	178.749	218.516	176.974	204.153	214.258	207.904	247.153	176.476	167.048	201.19	201.469	206.924	201.68	199.376	160.022	197.477	161.514	259.957	184.223	227.387	198.75	210.437	151.741	221.773	217.547	181.179	185.275	182.66	195.539	170.201	168.86	215.843	201.845	169.465
CXXC1	ENSBTAG00000021884	396.222	-0.25235	0.0956198	-2.63909	0.0083128	0.0887016	504.412	417.635	493.331	441.705	1006.35	294.855	410.553	202.68	336.249	373.232	584.404	301.631	243.811	237.206	364.225	488.087	486.37	410.301	483.23	311.908	392.104	367.168	362.443	394.195	209.436	293.417	328.766	336.222	246.868	316.971	574.449	448.575	407.623	182.245	471.397	418.837	470.584	426.627	374.588	380.367	408.974	379.571
ZBTB38	ENSBTAG00000040061	381.082	0.28989	0.109917	2.63734	0.00835588	0.0887016	270.692	289.721	375.011	338.54	290.051	393.14	62.956	797.85	448.748	527.948	231.428	459.804	465.457	601.387	419.974	312.844	323.3	362.776	381.756	587.3	322.689	402.7	361.76	374.448	557.312	404.092	518.657	507.249	546.039	480.059	175.389	283.125	340.8	493.447	408.075	290.859	272.896	317.159	345.83	409.045	399.463	322.061
SNRPB	ENSBTAG00000001038	663.259	-0.209747	0.0795821	-2.6356	0.00839886	0.0887246	683.994	864.789	658.777	722.653	1157.68	654.073	1422.54	479.353	516.248	511.998	785.688	511.302	581.206	475.807	481.298	673.819	680.122	660.073	596.033	535.569	694.156	598.128	893.115	601.547	562.636	633.163	617.854	600.536	619.263	561.604	831.621	687.949	673.432	605.352	589.832	644.544	671.495	543.594	649.63	541.117	621.387	561.305
SYNGR1	ENSBTAG00000005765	461.238	-0.278085	0.105525	-2.63526	0.00840737	0.0887246	711.723	614.426	357.965	436.196	1107.24	247.017	817.758	312.062	453.748	323.787	615.52	386.235	357.097	237.206	269.452	663.946	394.323	514.857	482.737	322.559	492.475	434.284	534.775	425.336	227.184	319.155	232.404	548.062	439.342	278.829	732.102	537.586	475.931	448.685	478.433	503.768	642.487	389.138	443.902	406.781	474.495	410.244
GLUL	ENSBTAG00000013631	14998.8	-0.274012	0.104046	-2.63356	0.00844938	0.0890682	19720.9	10803.8	11785.3	13725.9	15710.7	14436.6	20651.6	11081.4	12991.2	10404.2	16319.6	8145.88	13099.3	11925.9	8590.88	14399.5	7741.01	24703.6	13508.3	18922.9	21929.7	10124.7	11901.1	18786.2	22418.5	14336.3	17863.9	17606	13546.4	11816	22712.9	15801.2	7223.61	15227.6	11273.7	14785	14560.2	17518.7	12373.2	17929.3	15032.7	29948.6
KCNQ4	ENSBTAG00000002644	361.137	-0.38006	0.144484	-2.63047	0.00852659	0.0896815	617.971	275.508	383.534	335.034	1011.4	257.454	93.7642	120.643	264.999	376.422	308.246	242.776	322.618	117.208	379.092	489.321	282.39	440.401	555.64	249.526	382.724	477.713	290.639	320.521	120.692	223.924	422.295	242.935	159	184.132	305.453	594.412	527.163	167.324	709.441	251.302	578.023	470.865	279.466	483.005	455.473	243.079
TMEM222	ENSBTAG00000010249	175.038	-0.198038	0.0752762	-2.63082	0.00851783	0.0896815	254.847	176.019	179.985	198.316	358.15	182.653	262.54	127.077	181.249	133.981	226.566	128.745	103.435	133.952	152.38	204.244	203.98	194.326	176.839	135.414	181.981	175.688	192.163	159.501	136.666	133.839	133.207	172.97	171.552	167.034	239.436	176.513	167.801	148.141	159.478	160.554	203.06	189.695	170.334	164.524	178.596	128.057
DGKD	ENSBTAG00000020616	464.845	-0.22062	0.0838906	-2.62986	0.00854209	0.0897443	508.374	520.404	543.967	596.952	1271.18	414.884	500.299	368.362	434.998	349.307	506.613	498.427	398.963	326.507	416.257	548.558	442.619	520.666	444.808	354.51	461.52	422.44	523.15	396.474	580.385	555.948	881.434	452.831	483.276	364.319	355.705	427.454	379.409	429.501	404.557	368.81	520.006	467.865	359.103	504.891	452.302	416.378
SSRP1	ENSBTAG00000000375	1154.78	-0.126299	0.048295	-2.61516	0.00891855	0.089824	1414.2	1134.83	1156.12	949.014	1798.32	1054.17	1549.79	1246.64	1401.24	1212.21	1356.48	1149.51	962.929	1366.03	1042.5	1127.35	1094.33	1178.1	1134.92	1211.12	1069.38	1107.42	1253.51	1118.79	1478.47	957.466	977.796	1148.6	1244.8	1121.89	1417.89	1062.6	1054.33	1007.14	1064.75	1144.82	1245.22	1129.93	1116.39	981.104	1126.53	1064.33
LSMEM2	ENSBTAG00000000478	76.1902	-0.307461	0.11747	-2.61735	0.00886152	0.089824	120.161	73.2501	63.6717	94.1502	157.636	65.2334	96.4432	20.9114	57.4998	60.6103	112.797	42.3019	36.941	22.3253	78.0483	77.7483	75.001	78.6807	73.8883	34.9946	69.4156	65.1426	91.6366	79.7505	28.398	48.9028	42.5129	60.2479	87.8683	63.1311	149.771	70.4042	73.5058	82.0635	97.3282	69.8062	124.63	104.97	64.1519	69.432	81.3722	47.5423
SLC22A5	ENSBTAG00000000668	251.475	-0.177318	0.0678416	-2.61371	0.00895663	0.089824	258.808	320.333	315.351	319.51	353.106	317.469	278.614	194.637	234.999	266.366	292.688	217.027	199.482	256.741	178.396	272.736	202.275	267.198	283.731	203.881	223.256	254.648	237.982	267.354	289.305	195.611	187.057	165.196	205.026	226.22	303.482	318.83	303.675	245.125	294.33	171.025	291.16	308.911	233.749	268.672	265.252	189.402
FUNDC1	ENSBTAG00000001637	113.715	-0.224976	0.0856361	-2.62711	0.00861132	0.089824	102.995	107.142	99.7691	116.185	32.7884	139.165	190.877	99.7312	93.7496	73.3704	137.106	97.4784	91.1212	106.045	122.647	133.9	100.569	121.453	124.132	88.2471	114.442	100.675	110.785	89.6244	115.367	100.38	93.5284	91.3436	106.697	115.74	166.521	128.236	107.66	84.195	91.4651	95.4018	123.555	149.957	131.991	101.129	99.3375	98.9186
MRPS12	ENSBTAG00000001782	182.67	-0.228083	0.0868193	-2.6271	0.00861148	0.089824	221.836	173.832	169.958	190.804	413.638	190.481	390.461	138.337	144.999	119.626	259.627	115.871	137.913	170.23	117.072	232.628	146.593	222.313	191.617	164.322	225.132	169.766	151.816	188.363	131.341	113.249	124.704	157.422	156.908	106.534	234.509	182.548	203.44	189.705	207.555	157.064	190.168	197.193	162.223	199.994	183.88	175.6
TMEM161A	ENSBTAG00000001817	822.984	-0.279443	0.106704	-2.61887	0.00882221	0.089824	1123.7	1117.34	821.215	1132.31	3107.33	736.702	1160.67	464.876	826.247	850.14	1187.28	590.388	760.985	713.013	613.236	935.448	818.761	1124.24	1174.33	757.708	850.81	568.518	725.571	576.482	434.845	458.142	470.476	785.167	619.263	510.31	1068.1	595.418	1019.43	498.776	827.876	914.461	771.414	698.049	721.893	1006.76	618.217	737.672
WBP1	ENSBTAG00000001843	223.405	-0.239151	0.0910109	-2.62772	0.00859602	0.089824	282.577	244.896	208.563	228.364	486.781	169.607	334.872	141.554	158.749	202.566	227.538	158.172	96.0467	177.207	221.137	219.67	237.503	218.616	245.309	139.978	183.857	187.532	208.576	223.301	150.865	195.611	164.383	155.479	161.092	169.665	315.306	307.264	229.427	232.336	234.526	229.197	308.351	244.43	241.86	260.37	280.047	197.07
MOGS	ENSBTAG00000001844	157.147	-0.18455	0.0704634	-2.6191	0.00881631	0.089824	169.018	159.62	189.511	158.753	293.834	142.644	227.043	115.817	126.249	162.691	163.361	123.227	142.839	140.928	143.088	144.39	178.98	135.711	156.151	117.156	148.212	128.311	168.228	163.299	150.865	115.823	189.891	112.722	104.605	117.056	179.331	152.375	121.025	189.705	168.859	158.227	153.638	156.705	175.496	160.75	135.268	175.6
TCP11L2	ENSBTAG00000002127	442.986	0.184148	0.0703842	2.61633	0.00888813	0.089824	382.931	533.523	369.998	487.778	204.297	536.653	263.879	633.776	372.499	446.602	486.193	480.035	467.92	513.481	570.496	418.36	318.754	413.47	406.878	426.021	355.52	396.778	343.979	439.767	500.515	509.619	549.833	590.818	552.315	406.406	341.91	423.934	412.82	497.71	486.641	329.253	569.428	473.864	378.275	446.78	477.665	459.32
ARL5A	ENSBTAG00000002293	361.534	0.237482	0.0903297	2.62906	0.00856225	0.089824	307.665	381.557	375.011	435.695	126.109	440.978	148.683	554.956	421.248	398.752	295.605	411.984	504.861	452.087	354.934	373.315	402.846	465.22	362.545	453.408	412.741	455.998	480.75	301.533	530.688	455.569	337.269	456.718	483.276	422.189	226.626	319.836	316.298	346.372	333.027	302.494	251.408	306.662	334.032	302.633	257.855	299.823
TICAM2	ENSBTAG00000002357	128.004	0.221923	0.0848132	2.61661	0.00888078	0.089824	124.122	165.086	150.907	147.736	21.4386	126.988	103.141	188.202	138.749	153.121	109.88	128.745	160.078	174.416	92.9146	90.0893	143.184	124.622	100.488	130.849	126.637	173.714	123.094	142.032	159.739	149.282	144.544	110.778	94.1446	134.154	94.5919	110.132	112.857	146.009	139.543	160.554	113.886	130.462	132.728	144.902	119.416	134.959
ZBTB10	ENSBTAG00000003339	155.031	0.26619	0.101434	2.62428	0.00868321	0.089824	124.122	114.795	147.899	144.731	78.1877	161.779	37.5057	213.94	131.249	197.781	83.6252	198.635	199.482	160.463	189.546	128.346	131.252	163.17	171.421	170.408	160.406	150.025	164.125	165.577	189.912	216.202	181.388	159.365	280.342	197.285	61.0906	139.803	138.102	209.955	152.442	125.651	113.886	122.965	171.809	174.335	165.915	151.829
RAD52	ENSBTAG00000005225	959.268	-0.168741	0.0645618	-2.61363	0.00895859	0.089824	1029.95	987.237	951.065	992.583	1259.83	1011.55	1681.73	767.287	764.997	756.034	1086.16	880.984	893.973	696.269	628.103	902.744	797.738	1147.47	1022.12	1071.14	966.19	945.555	883.541	981.311	1125.27	1047.55	762.398	796.827	813.828	810.182	1231.67	1079.2	943.695	929.343	1128.07	885.376	1021.75	1062.44	923.198	830.165	810.551	990.719
Novel	ENSBTAG00000005722	130.588	-0.185313	0.0705578	-2.6264	0.00862925	0.089824	154.493	144.314	118.82	123.697	146.287	121.769	106.489	91.6884	88.7496	100.486	154.609	97.4784	150.227	89.3011	107.781	167.838	127.843	146.272	118.714	143.021	163.22	128.311	126.513	117.727	159.739	141.561	153.046	124.383	129.71	119.686	175.389	152.375	126.222	108.708	105.537	127.978	109.588	172.45	123.142	108.676	182.823	207.039
DMAP1	ENSBTAG00000005912	401.492	-0.224065	0.0854962	-2.62076	0.00877328	0.089824	402.738	466.833	399.578	390.623	1021.48	390.53	828.474	384.448	438.748	403.537	481.331	331.059	322.618	364.181	299.185	394.295	343.186	412.414	362.545	409.284	335.821	294.129	439.035	304.571	498.741	362.911	308.927	394.527	382.855	328.808	606.965	374.148	354.907	401.792	350.616	333.906	417.939	448.371	345.83	335.84	367.76	332.796
WWTR1	ENSBTAG00000007814	313.46	0.266238	0.101608	2.62024	0.00878668	0.089824	260.129	198.978	292.288	337.038	337.973	276.589	70.3232	432.705	406.248	464.148	229.483	362.325	394.038	502.319	360.509	230.777	377.846	219.672	215.754	433.628	178.229	288.207	288.587	315.204	408.222	496.75	422.295	252.653	376.579	422.189	149.771	266.027	323.722	331.451	262.669	317.618	237.441	254.927	338.457	335.84	232.492	327.428
LMAN2	ENSBTAG00000008034	869.325	-0.20361	0.0778482	-2.61547	0.00891047	0.089824	1036.55	1002.54	820.714	731.166	1725.17	874.997	1902.07	858.975	891.246	754.439	966.552	617.976	645.237	846.965	663.41	802.165	815.351	817.435	738.883	838.348	803.907	775.79	978.597	955.487	892.763	785.019	867.263	744.353	849.394	674.714	1171.56	746.284	657.097	1043.38	791.525	966.816	840.175	776.777	766.136	741.866	977.523	792.115
MEIS1	ENSBTAG00000008448	109.581	0.184659	0.0705746	2.6165	0.00888361	0.089824	93.752	135.567	129.85	108.673	54.2269	101.764	85.0575	136.728	117.5	121.221	93.3491	148.976	100.972	118.603	113.356	87.6211	101.138	102.971	111.818	135.414	112.566	90.8049	101.211	90.3839	126.016	164.725	96.3625	139.931	152.724	140.73	105.431	107.115	106.175	144.943	103.191	93.075	116.034	106.469	117.243	111.695	125.757	73.6138
USP3	ENSBTAG00000008805	126.553	0.214998	0.0821975	2.61562	0.00890652	0.089824	96.3929	123.541	119.823	128.705	51.7048	145.253	88.4063	215.548	146.249	210.541	124.465	161.851	157.615	168.835	133.797	112.303	127.843	115.645	126.103	138.457	97.557	179.636	93.6882	141.272	172.163	144.135	138.875	161.309	125.526	126.262	92.6213	106.612	137.359	103.379	86.7745	126.815	96.6953	119.965	123.88	120.751	131.041	101.219
AMZ2	ENSBTAG00000009345	1877.28	-0.212361	0.0809008	-2.62496	0.00866599	0.089824	2045.38	2197.5	1660.98	1862.47	1841.19	1936.13	4544.89	1693.82	1569.99	1486.55	2478.61	1454.82	1807.65	1442.77	1544.24	1988.75	1584.68	2114.87	1913.71	1681.26	1625.64	1624.62	2217.06	1929.96	1858.3	1510.84	1533.3	1597.54	1566.99	1475.69	2968.81	1873.76	1905.95	2294.58	1855.1	1577.62	2481.85	1753	1790.35	1515.43	1967.73	1572.73
AP2A2	ENSBTAG00000009915	1453.63	-0.153097	0.0582938	-2.62629	0.00863203	0.089824	1838.07	1477.03	1372.2	1288.05	2798.36	1308.15	2187.38	1441.28	1644.99	1510.47	1803.78	1083.3	1199.35	1283.7	1198.6	1329.74	1312.52	1511.83	1377.28	1621.92	1304.83	1342.33	1345.83	1380.82	1574.32	1477.38	1357.58	1593.65	1661.13	1417.82	1662.26	1320.08	1421.11	1406.8	1409.5	1442.66	1433.24	1474.83	1311.8	1346.38	1484.78	1260.64
WNT11	ENSBTAG00000010820	143.801	-0.233207	0.0890921	-2.6176	0.00885504	0.089824	147.891	184.765	167.953	130.708	272.396	150.472	267.228	104.557	148.749	133.981	156.554	125.067	103.435	124.184	96.6312	107.984	109.092	114.589	114.773	126.285	111.628	118.441	150.448	149.627	165.064	102.953	133.207	97.1741	148.539	134.154	190.169	122.704	108.402	139.615	181.757	180.333	142.894	148.457	156.324	117.733	140.552	190.169
TMUB1	ENSBTAG00000011229	146.755	-0.251484	0.0960173	-2.61915	0.00881486	0.089824	203.349	194.605	119.823	111.177	360.672	106.113	334.872	141.554	177.499	140.361	207.118	117.71	108.36	184.184	94.7729	173.391	119.888	152.081	145.314	144.543	110.69	112.519	163.441	158.741	186.362	118.396	130.373	147.705	159	124.947	234.509	111.641	144.784	123.628	121.953	141.939	149.341	128.963	137.152	121.506	139.495	126.524
RAB3GAP2	ENSBTAG00000012585	903.535	0.189828	0.0725204	2.61758	0.00885569	0.089824	838.486	684.397	810.185	1048.17	587.669	969.803	431.315	1285.25	1012.5	984.12	829.445	1048.35	1184.58	1146.96	1038.79	976.173	903.989	968.459	894.049	1279.58	986.827	1125.19	1016.21	845.355	1119.95	1196.83	912.61	1101.95	1004.21	1066.65	537.992	803.613	866.477	914.422	929.895	888.866	668.272	756.532	809.641	842.995	946.876	871.097
SLC25A4	ENSBTAG00000013208	22604.2	-0.266438	0.101957	-2.61323	0.00896906	0.089824	20851.2	29133.9	22240.5	28929.6	29842.5	26920.5	41550.3	13877.1	15366.2	18250.1	24378.7	12981.2	28035.8	13871	17072.1	25773	17611.6	22469.4	20259.2	12487	19219.7	22124.8	23055.5	16982.3	15601.2	21077.1	17146.9	18124.9	26728.7	15467.1	33577.2	22458.4	22099.3	20631	18119.5	14180	26984.4	30160.8	16817.4	20985.1	24556.4	18628.9
GLRX5	ENSBTAG00000013423	737.417	-0.265202	0.101011	-2.62547	0.00865303	0.089824	553.269	1008.01	527.423	751.699	1301.45	836.727	1344.18	862.192	597.498	622.053	720.538	500.267	573.817	466.04	505.455	697.267	482.393	777.83	798.487	471.666	686.651	584.31	796.008	677.5	638.956	522.488	402.455	707.427	753.157	677.344	1095.69	713.596	1049.13	824.898	691.851	477.009	1283.9	849.506	837.662	747.149	628.785	601.946
TXNL4A	ENSBTAG00000013587	229.414	-0.170264	0.0649389	-2.62192	0.00874372	0.089824	268.052	225.217	207.058	219.851	334.189	227.012	411.893	202.68	214.999	212.136	251.848	176.565	187.168	200.927	182.113	261.012	214.775	272.478	205.41	234.311	207.309	201.35	212.679	237.732	205.886	159.578	209.73	215.726	221.763	192.024	364.573	239.877	208.638	219.547	231.008	217.563	275.045	281.169	228.587	222.635	207.129	197.837
PBX1	ENSBTAG00000013801	82.6762	0.2947	0.112339	2.62331	0.00870812	0.089824	66.0225	42.6381	65.6771	68.1086	66.8379	103.504	26.7898	125.468	101.25	114.841	46.6745	86.4431	91.1212	163.254	59.4653	95.0257	73.2964	96.1066	105.907	143.021	99.4331	75.0127	48.5537	90.3839	102.943	90.0842	51.0155	112.722	98.3288	114.425	38.428	69.3984	65.3385	90.5896	116.09	72.1331	87.0258	65.2312	96.5966	90.5635	76.0883	73.6138
TRAPPC9	ENSBTAG00000013955	221.663	-0.23615	0.0903274	-2.61437	0.00893911	0.089824	265.411	194.605	139.877	185.796	596.496	153.081	236.42	141.554	258.749	236.061	263.517	187.6	123.137	192.555	224.853	240.033	219.889	274.062	310.824	217.575	261.716	203.324	187.376	174.692	200.561	175.021	204.062	229.331	200.842	272.253	229.582	244.906	206.41	144.943	279.086	290.859	240.664	262.425	151.9	238.484	291.672	158.73
JSRP1	ENSBTAG00000014956	3529.59	-0.254823	0.097121	-2.62377	0.00869616	0.089824	4686.28	3729.2	3659.87	3296.76	8161.79	3203.39	9136.65	3608.02	4139.98	3465.95	4950.42	2861.82	2622.81	3563.67	2281.98	3333.31	3075.04	3572.32	2853.08	4041.11	3187.49	2749.81	3999.19	3242.43	4151.44	2092.53	2341.04	3237.84	4328.56	2274.03	5346.41	2923.78	3631.48	3232.45	3278.67	2637.51	3840.95	3716.68	3217.18	2751.62	2957.93	2755.15
MRGPRF	ENSBTAG00000015185	170.381	-0.287798	0.110062	-2.61487	0.00892617	0.089824	143.929	192.418	169.958	175.28	426.249	166.997	389.121	102.948	159.999	183.426	130.3	176.565	128.062	216.276	161.671	140.687	136.934	129.374	105.414	100.419	182.919	112.519	272.175	164.818	189.912	185.316	206.896	151.592	142.263	169.665	175.389	81.9706	123.995	155.601	97.3282	174.516	174.052	137.96	106.182	136.6	210.3	203.205
TMEM256-PLSCR3	ENSBTAG00000017747	198.203	-0.198218	0.075488	-2.62583	0.0086439	0.089824	264.09	182.579	200.04	236.377	409.855	179.174	247.136	125.468	158.749	146.741	186.698	160.012	118.211	138.138	195.121	196.222	193.184	181.652	206.887	159.758	210.123	181.61	188.744	189.882	149.09	208.481	192.725	184.631	129.71	198.6	196.081	243.9	178.938	172.653	219.282	207.092	204.135	188.946	212.365	223.39	210.3	177.9
SCLY	ENSBTAG00000017826	87.7415	-0.240676	0.092015	-2.61562	0.00890659	0.089824	104.316	84.183	87.7366	80.1278	258.524	78.28	136.628	65.9513	102.5	89.3205	91.4043	62.5333	66.4939	65.5805	68.7568	93.7916	90.9103	80.793	72.9032	79.1181	74.1058	92.7789	106.681	86.5863	85.1941	64.3458	96.3625	87.4567	62.7631	55.2397	95.5773	76.9417	80.1881	96.9842	80.9114	94.2384	106.365	95.9724	87.748	82.2618	81.3722	73.6138
F11R	ENSBTAG00000017846	567.605	0.154905	0.0591502	2.61883	0.00882306	0.089824	462.158	625.359	615.661	610.474	340.495	705.39	531.777	493.83	491.248	577.393	632.051	647.404	775.762	605.573	579.787	559.665	722.737	474.725	480.274	521.875	537.502	602.076	390.482	533.949	566.186	561.096	572.507	359.544	629.723	432.711	621.745	464.667	557.604	597.891	522.993	639.89	559.759	543.594	548.609	736.583	489.29	493.059
NRAP	ENSBTAG00000019327	21546.3	0.339351	0.129666	2.61711	0.00886773	0.089824	18680.4	26136.1	16658.4	27221.4	30693.7	13232.8	11790.8	34957.4	29511.1	20145	18954.7	30523.6	34367.5	28994.9	30000.3	18605.3	33428.3	11510.1	10569.5	45925	15475.9	27614.6	39009.2	18266.7	33996	45399.8	24606.5	23471.4	30099.1	30305.6	12317.6	8851.81	15382.8	15239.3	12112.1	18183.4	15286.5	14881	11367.4	11516.7	19447.9	14722.8
SMURF2	ENSBTAG00000019853	219.694	0.239528	0.0916108	2.61462	0.00893256	0.089824	182.222	168.366	199.538	239.382	51.7048	226.142	83.718	291.151	204.999	255.201	156.554	229.902	349.708	256.741	213.704	202.392	215.344	215.448	204.917	272.349	227.008	207.272	274.91	228.618	221.86	324.303	232.404	169.083	200.842	217.013	130.064	237.363	238.337	263.243	239.216	253.629	194.465	188.946	277.254	239.993	218.754	217.774
USP1	ENSBTAG00000020451	348.942	0.222724	0.0852254	2.61335	0.00896601	0.089824	278.615	329.079	408.602	394.129	56.7491	335.734	237.759	519.567	388.748	330.167	276.158	450.608	423.59	372.553	451.565	305.44	350.005	309.97	332.005	438.193	311.432	436.258	331.67	397.233	292.855	460.716	385.45	390.64	416.329	439.287	277.864	343.472	317.783	329.32	330.681	323.435	272.896	359.147	354.679	326.029	393.123	361.935
RPS16	ENSBTAG00000021093	804.444	-0.258692	0.0985894	-2.62394	0.00869201	0.089824	837.166	929.293	599.116	688.098	1600.33	820.201	2109.69	973.184	783.747	577.393	1003.5	514.98	462.994	897.197	615.095	758.972	741.487	795.784	606.87	1166.99	675.395	596.154	885.593	691.931	1064.93	730.969	702.88	616.084	740.605	841.748	1480.95	750.307	739.513	855.805	667.226	800.445	893.895	776.777	798.581	665.642	657.318	683.995
PPIL2	ENSBTAG00000021121	259.398	-0.165705	0.0634001	-2.61363	0.00895851	0.089824	343.317	254.736	266.719	258.412	529.659	204.398	354.295	226.808	268.749	252.011	284.909	274.043	169.929	239.997	245.295	277.673	265.913	243.435	265.998	257.134	230.76	244.778	232.511	259.759	181.037	221.35	291.922	275.974	211.302	278.829	307.424	251.946	235.367	184.376	238.044	302.494	270.747	258.676	269.143	260.37	295.899	249.98
TRIM65	ENSBTAG00000022006	170.278	-0.212745	0.0811021	-2.62317	0.00871152	0.089824	223.156	241.616	179.484	147.736	385.894	158.3	123.903	102.948	166.249	133.981	164.333	189.439	78.8075	136.742	161.671	208.563	203.98	193.269	183.736	141.5	156.654	142.129	134.72	157.222	115.367	102.953	130.373	139.931	146.447	130.208	197.067	158.912	206.41	180.113	143.061	175.679	225.622	212.939	186.557	173.58	194.448	207.039
NOP10	ENSBTAG00000025632	344.358	-0.213789	0.0813904	-2.62671	0.00862144	0.089824	376.329	388.116	260.703	292.467	402.288	280.938	726.003	384.448	322.499	393.967	479.386	340.255	224.109	466.04	280.602	366.528	273.299	363.304	344.812	387.983	317.06	238.856	296.793	251.404	434.845	211.054	266.414	262.37	318	339.33	486.754	343.975	345.997	253.651	347.098	374.627	456.617	397.386	291.264	361.499	325.489	263.016
SHISA4	ENSBTAG00000030805	4023.13	-0.292095	0.111573	-2.61797	0.00884544	0.089824	5466.67	4701.13	4031.87	3744.47	11313.3	3193.83	11489.5	3673.97	3479.99	3786.55	5748.75	3558.88	2950.36	4652.03	2495.69	4215.69	2914.24	5502.9	4355.47	4051.76	3341.33	2623.47	5022.24	4070.31	4025.42	2576.41	2601.79	3303.92	3261.59	2727.79	6061.77	3023.86	4174.24	4731.97	3811.04	3240.17	4630.63	2837.18	4104.25	3689.71	3520.14	2486.77
NDUFC1	ENSBTAG00000039582	177.969	-0.314611	0.120118	-2.61918	0.00881426	0.089824	106.957	232.87	119.823	156.249	370.761	223.533	375.727	78.8198	152.499	92.5105	181.836	239.098	160.078	43.2552	165.388	207.329	100.001	220.2	195.558	88.2471	194.176	181.61	123.094	151.906	145.54	252.236	119.036	114.665	194.566	105.219	360.632	243.397	198.243	177.982	137.198	158.227	266.449	250.428	202.042	187.919	178.596	111.188
THAP7	ENSBTAG00000044198	178.264	-0.259568	0.0988955	-2.62467	0.00867322	0.089824	211.272	211.004	186.002	139.723	448.949	178.305	388.452	101.34	248.749	180.236	189.615	178.404	125.599	132.556	105.923	196.839	153.411	211.223	191.617	165.844	137.893	136.207	192.847	170.134	120.692	144.135	99.1967	184.631	205.026	103.903	243.377	174.502	191.561	198.231	173.549	144.266	223.474	201.692	191.718	127.544	164.858	153.362
KCNQ5	ENSBTAG00000007791	83.7564	0.341436	0.13075	2.61135	0.00901845	0.0900317	87.1498	38.265	60.6636	73.6174	54.2269	84.3685	18.7528	53.0827	97.4996	90.9155	72.929	119.549	68.9566	73.9525	159.813	127.112	78.9783	77.6246	95.5623	147.586	33.7697	153.974	51.973	82.0291	124.241	108.101	121.87	120.496	167.368	80.2291	45.3253	93.537	77.9607	83.1293	90.2924	55.845	48.3477	86.2252	41.2932	61.885	118.36	73.6138
TRAPPC4	ENSBTAG00000008075	239.305	-0.195603	0.0748912	-2.61182	0.00900612	0.0900317	299.742	287.534	227.614	234.875	324.101	217.445	482.886	143.163	203.749	170.666	313.108	224.384	177.317	150.696	211.845	237.564	224.435	229.177	253.683	156.715	230.76	209.246	213.363	278.747	147.315	213.628	272.082	250.709	154.816	193.339	318.262	250.941	210.123	238.73	242.734	265.264	237.441	298.414	249.971	246.785	218.754	272.985
GSK3B	ENSBTAG00000048057	166.143	0.250191	0.0957967	2.61169	0.00900963	0.0900317	137.327	129.008	188.007	183.793	45.3993	165.258	73.0021	268.631	181.249	197.781	157.527	205.992	241.348	223.253	180.254	169.072	141.479	182.18	161.077	190.188	201.68	185.558	203.789	172.413	227.184	265.105	204.062	157.422	179.921	165.719	76.8559	150.866	130.677	181.179	145.406	162.881	109.588	138.71	165.173	179.618	160.631	154.896
COX5B	ENSBTAG00000018542	3769.98	-0.280522	0.107454	-2.61063	0.00903755	0.0901268	3842.51	4550.25	2788.52	3953.31	5857.77	4008.81	8201.69	1925.46	2622.49	2304.79	5176.98	2779.05	3383.8	2031.6	2978.84	4266.28	3202.88	3734.96	3207.74	1967.3	3459.52	2878.12	4401.29	3203.69	2674.74	2234.09	2247.51	3057.1	4136.09	2579.17	6628.33	4340.42	3514.17	4129.82	3571.83	3208.76	4999.15	4507.7	2873.56	3730.46	3542.33	3224.44
PARP11	ENSBTAG00000000275	177.653	0.147403	0.0565006	2.60888	0.00908396	0.0903916	153.172	176.019	178.481	186.798	113.498	213.965	137.298	295.976	168.749	196.186	165.306	189.439	197.019	198.137	182.113	180.796	170.457	164.226	218.217	168.887	182.919	199.376	157.287	192.92	184.587	203.333	172.886	260.427	184.105	190.709	122.181	181.039	164.089	185.442	180.585	139.612	154.713	182.198	160.748	187.165	181.766	162.564
SUPT7L	ENSBTAG00000003906	167.244	0.161398	0.061873	2.60854	0.00909288	0.0903916	158.454	177.112	194.525	156.75	168.986	166.128	87.7365	223.591	172.499	181.831	184.753	161.851	194.556	238.601	169.105	173.391	160.798	149.969	164.032	202.36	176.353	122.389	127.197	167.856	209.436	180.168	150.212	180.744	213.395	178.871	137.947	167.461	155.179	183.311	148.924	178.006	159.01	155.205	153.375	197.73	169.085	186.335
KMT2E	ENSBTAG00000009207	870.508	0.225089	0.0862863	2.60863	0.00909067	0.0903916	767.182	586.001	874.358	933.489	379.589	794.108	287.99	1235.38	846.247	987.31	606.769	1226.76	1103.31	1043.71	1036.93	857.083	1110.81	790.504	910.797	1090.92	1020.6	957.399	939.618	857.508	890.988	1109.32	901.273	859.019	943.539	1120.58	486.754	815.18	950.378	776.939	901.752	848.146	733.81	760.281	893.702	964.501	860.22	864.962
KIAA0430	ENSBTAG00000020387	658.961	0.239598	0.0918928	2.60736	0.00912438	0.0906092	746.055	543.363	652.761	639.019	580.102	713.218	162.078	1121.17	732.497	776.769	519.254	801.898	820.091	1169.29	761.9	724.417	578.985	667.994	654.651	832.262	689.466	732.361	560.078	664.588	906.962	707.804	666.035	721.032	897.512	803.606	326.145	601.956	576.909	660.771	641.428	592.189	543.643	560.089	557.458	608.285	629.842	666.359
FTL	ENSBTAG00000013343	333.994	-0.336366	0.129036	-2.60676	0.0091403	0.0906718	396.135	372.81	373.006	376.601	667.118	333.125	879.374	189.811	313.749	197.781	318.943	218.867	334.932	329.298	200.696	264.715	156.252	245.019	297.031	377.333	149.15	313.869	396.636	203.554	296.405	473.585	668.869	413.962	112.974	327.493	515.329	151.872	318.525	317.597	222.799	337.397	198.763	405.633	151.9	303.388	246.23	414.845
NPAT	ENSBTAG00000010286	197.578	0.287966	0.110486	2.60636	0.00915111	0.0906836	153.172	169.459	194.525	196.313	10.0887	247.887	79.6996	304.019	236.249	239.251	155.582	277.721	275.826	297.205	301.043	188.2	201.707	177.428	197.036	217.575	186.672	254.648	181.222	183.806	239.608	231.645	257.912	274.031	236.408	247.263	116.269	162.432	199.728	213.152	197.002	159.391	171.903	181.448	185.082	213.579	189.164	177.9
UFD1L	ENSBTAG00000004284	678.065	-0.201912	0.0775053	-2.60514	0.00918376	0.0907209	779.066	823.244	599.116	627.501	1181.64	609.715	1349.53	405.359	557.498	555.063	788.605	597.745	554.115	524.644	613.236	547.941	586.939	681.195	607.362	535.569	721.359	507.323	578.542	660.79	521.814	597.129	532.828	752.127	619.263	581.332	1101.6	775.954	602.896	543.538	708.268	776.012	851.993	747.535	753.601	628.661	654.148	562.839
ATP7A	ENSBTAG00000010018	305.227	0.380804	0.146135	2.60583	0.00916512	0.0907209	237.681	149.78	321.868	290.964	21.4386	327.906	28.1293	403.751	279.999	385.992	144.886	461.643	531.951	392.088	395.816	348.633	298.867	313.667	355.157	397.112	344.264	436.258	250.975	319.762	347.876	455.569	402.455	388.696	472.815	389.308	108.387	255.467	331.89	350.635	313.092	295.513	178.349	231.683	265.456	351.688	332.886	261.482
FNDC3A	ENSBTAG00000020681	220.649	0.302808	0.116227	2.6053	0.00917928	0.0907209	219.195	126.821	220.094	207.832	55.488	240.059	26.12	300.802	288.749	311.027	135.162	301.631	243.811	291.624	306.618	189.434	255.117	199.078	187.676	354.51	203.557	327.687	166.861	251.404	216.535	262.531	280.585	279.861	294.987	323.547	120.211	191.6	228.685	232.336	201.692	216.399	194.465	176.199	220.476	225.654	212.413	196.304
BMP1	ENSBTAG00000000917	279.403	-0.247387	0.0949838	-2.60452	0.00920041	0.0907902	310.306	173.832	299.809	202.824	628.024	213.965	231.062	209.114	266.249	215.326	266.434	187.6	172.391	251.159	327.059	202.392	337.504	330.565	251.22	287.564	220.441	236.882	276.962	281.785	275.106	334.598	541.331	229.331	190.381	278.829	262.098	318.327	288.083	217.415	233.353	328.089	267.524	263.174	419.568	217.352	250.457	311.325
USP13	ENSBTAG00000005946	2619.41	0.301108	0.115782	2.60063	0.00930523	0.0910617	2145.73	2603.11	2954.47	3581.71	1316.58	2029.19	375.727	4671.28	3071.24	3371.85	2541.82	3448.53	3413.35	3376.7	2906.37	2989.61	2956.86	2192.5	2325.51	4208.48	2065.58	2797.19	3647.69	2792.79	4311.18	4432.14	3701.46	2575.11	3581.68	2325.33	1043.47	1936.62	2655.12	2233.83	2327.67	2011.58	1785.64	2112.89	2124.39	2019.57	2633.5	1936.96
[truncated: 16,179 more rows]
[truncated: 18 more columns]
