# Supplementary material for: Differences in the skeletal muscle transcriptome profile associated with extreme values of fatty acids content
Source: BMC Genomics. 2016 Nov 22;17:961. doi: 10.1186/s12864-016-3306-x (PMC5120530; doi:10.1186/s12864-016-3306-x)
Supplement: Additional file 10: — Normalized gene expression level and statistical results of differentially expressed genes analysis (FDR 10%) between High and Low groups based on conjugated linoleic acid cis9 trans11 (CLA-c9t11) content from Longissimus dorsi muscle of Nellore steers. (XLSX 15002 kb) [file 12864_2016_3306_MOESM10_ESM.xlsx]

## Sheet: diffexpr-results_CLA.csv
Additional File 10. Normalized gene expression level and statistical results of differentially expressed genes analysis (FDR 10%) between High and Low groups based on conjugated linoleic acid cis9 trans11 (CLA-c9t11) content from Longissimus dorsi muscle of Nellore steers.
Gene_Symbol	Ensembl_id	baseMean	log2FoldChange	lfcSE	stat	pvalue	padj*	L1	L2	L9	L30	L4	L29	L25	L19	L28	L5	L15	L8	L18	L23	L11	L13	L10	H16	L24	L21	L3	L26	L17	L22	H9	H14	L14	H26	H13	L16	H1	H24	L20	L27	H10	H23	H4	H6	H7	H5	H30	L12
Novel	ENSBTAG00000031785	324.86	0.648158	0.103477	6.2638	3.75707e-10	4.91613e-06	1373.51	472.248	1713.04	534.775	695.205	883.693	417.092	634.643	1356.91	820.233	906.119	135.811	215.91	180.476	1142.25	81.2972	362.217	134.385	185.178	130.361	69.3548	133.622	300.985	104.681	73.5619	64.1873	54.8562	47.8609	99.5502	402.955	169.38	118.021	183.321	86.6936	776.615	87.7254	106.686	133.274	87.3736	84.7882	149.788	148.913
BHLHE40	ENSBTAG00000009863	1030.66	0.572727	0.0974985	5.87421	4.24858e-09	2.77963e-05	1792.56	1060.22	1560.21	1437.81	1341.99	1580.88	1503.88	1189.65	1204.9	1689.12	1346.37	1574.81	544.727	1360.41	2664.18	1150.21	1335.97	190.913	1183.9	1149.55	1191.81	998.095	1275.86	1152.98	600.067	724.555	645.54	565.54	962.862	1699.04	610.113	371.359	963.467	1497.13	1149.44	436.663	1126.25	414.686	808.469	781.111	602.434	965.395
YTHDC1	ENSBTAG00000015572	681.597	-0.220956	0.0391359	-5.64586	1.64353e-08	5.3764e-05	590.34	628.843	669.19	614.066	749.557	703.106	535.562	552.542	553.906	579.923	669.184	605.157	493.886	593.702	651.807	621.021	614.672	788.181	675.281	539.759	702.673	555.401	679.214	641.544	762.895	721.292	643.581	684.704	910.639	650.408	784.678	684.725	668.5	763.571	650.095	770.544	728.106	761.991	572.666	719.639	789.396	724.954
FOXO1	ENSBTAG00000044105	521.893	-0.60748	0.106869	-5.68433	1.3133e-08	5.3764e-05	219.762	411.678	158.024	130.39	411.589	451.468	277.082	406.401	223.632	165.834	394.626	144.798	229.776	185.454	256.293	153.561	301.064	1604.09	155.549	217.627	222.665	428.751	147.829	599.671	522.372	449.311	305.627	168.978	995.502	959.385	217.774	751.875	621.636	385.12	1079.45	398.692	458.641	685.197	928.476	357.17	1654.23	669.021
PPARGC1A	ENSBTAG00000017024	411.455	-0.456258	0.0836574	-5.45389	4.92808e-08	0.000128968	273.625	275.273	250.761	212.324	360.696	337.491	273.166	263.545	308.787	209.527	388.223	212.704	166.389	385.844	389.186	268.733	359.081	554.606	360.479	339.37	383.276	385.76	348.929	272.17	314.085	509.147	442.768	650.518	631.572	219.732	407.894	557.547	421.775	773.574	316.299	614.733	431.144	518.233	624.248	459.976	395.791	469.259
Novel	ENSBTAG00000001143	40.3755	0.535111	0.101162	5.28965	1.22552e-07	0.000183063	61.404	75.8354	114.994	55.5039	41.5048	45.8869	110.637	46.7977	50.138	77.4555	29.617	53.9249	26.411	58.499	63.2823	33.8739	56.4495	23.4641	20.9868	93.7306	27.3769	39.5055	34.6266	71.7811	40.5004	23.9343	43.1013	56.6517	22.8476	43.2704	32.8389	36.6272	20.6753	15.0047	39.0326	26.1867	15.398	24.7721	17.8958	25.4364	21.8669	47.9429
TRAPPC11	ENSBTAG00000007422	420.476	-0.261139	0.0494141	-5.2847	1.25913e-07	0.000183063	294.093	251.636	335.337	332.142	391.825	358.214	394.573	367.814	428.959	353.515	369.812	374.478	299.765	431.897	436.648	355.299	410.827	499.146	286.408	405.089	505.56	440.37	414.187	463.586	472.78	473.246	415.34	409.26	572.821	323.175	551.348	496.502	402.478	411.795	390.326	466.778	415.746	446.889	488.45	398.504	518.246	398.071
GPCPD1	ENSBTAG00000008293	372.661	-0.463948	0.0877284	-5.28846	1.2335e-07	0.000183063	263.929	204.362	268.566	357.692	279.169	299.005	341.702	233.168	213.286	200.59	361.807	310.567	217.891	354.728	178.772	290.562	210.117	879.904	390.107	234.865	456.281	467.095	398.206	328.997	322.35	455.839	314.444	689.588	688.691	192.012	300.735	327.61	390.073	191.726	379.559	439.937	344.255	479.093	492.661	563.841	290.83	366.836
PDXP	ENSBTAG00000030255	132.143	0.361751	0.0678278	5.33337	9.64054e-08	0.000183063	188.521	167.429	186.958	168.274	162.56	149.503	173.299	141.214	171.902	173.778	146.484	151.789	178.274	135.668	123.4	149.798	120.739	73.592	108.637	160.527	125.934	108.059	137.175	119.635	138.858	121.847	151.834	162.141	89.7583	185.251	169.38	147.526	101.998	170.053	111.714	126.351	123.184	119.897	133.692	130.362	97.3078	134.385
Novel	ENSBTAG00000045575	57.1911	0.457405	0.0877863	5.21044	1.88395e-07	0.000246514	73.2538	48.2589	82.3504	78.4102	45.9517	68.0903	85.1808	101.806	70.8299	69.5113	40.8234	49.9305	68.0084	60.9883	105.998	82.8027	62.7216	52.261	32.0974	91.5759	52.9286	66.2298	85.2347	76.2674	33.0615	66.3632	52.897	39.0701	50.5911	47.3269	31.1106	54.9408	103.376	18.339	47.1084	25.532	35.1954	41.1217	40.0024	45.5736	61.2274	85.716
CPT1A	ENSBTAG00000021999	381.143	-0.380737	0.0738225	-5.15746	2.5032e-07	0.000297767	333.951	372.775	209.956	244.041	367.12	229.435	295.685	252.051	291.278	225.415	232.133	289.597	194.781	458.035	257.875	298.09	301.064	466.082	258.014	232.711	447.156	461.285	302.317	430.687	419.882	442.784	386.932	554.796	554.87	507.751	463.202	485.31	478.288	271.751	433.397	473.979	402.548	386.941	382.128	289.34	495.286	372.647
Novel	ENSBTAG00000021503	34.0467	0.383402	0.0763414	5.02221	5.108e-07	0.000556985	31.2406	27.5765	47.4813	30.8355	41.5048	35.5253	42.1009	51.7238	40.5879	41.7068	36.8211	36.9485	46.8796	33.6058	22.1488	57.2092	20.3845	23.4641	29.6284	61.4097	45.6281	52.2867	35.9584	37.386	26.4492	33.7256	46.04	33.2096	27.7435	45.2987	32.8389	25.4355	34.4588	30.0093	26.9191	28.1507	24.1969	37.1582	27.37	34.9751	21.8669	32.6883
SCNM1	ENSBTAG00000018070	221.097	0.323447	0.0646345	5.00425	5.60807e-07	0.000564474	304.865	227.506	318.273	305.712	218.888	224.994	262.396	315.269	313.562	252.227	275.358	208.709	332.779	211.592	310.083	227.331	224.23	165.315	203.695	260.722	146.01	233.547	231.732	157.021	169.44	206.705	215.506	188.513	199.1	259.622	247.156	164.822	205.374	186.725	195.163	206.22	196.875	194.709	157.904	236.347	180.402	178.696
SNED1	ENSBTAG00000014132	84.3073	-0.458555	0.092205	-4.97322	6.58513e-07	0.000574443	56.0176	76.8203	60.8354	65.195	90.9152	71.0507	57.7663	87.0273	58.8923	66.5323	68.039	75.8943	34.3343	47.297	39.5514	51.9399	56.4495	172.781	54.3187	40.9398	67.5296	58.0963	55.9352	58.3222	89.2662	69.627	77.3864	88.8845	78.3346	144.685	46.6658	112.934	79.9443	116.703	131.903	97.5454	85.7889	99.584	62.109	89.0276	200.082	80.6312
Novel	ENSBTAG00000037709	72.1521	0.373446	0.0750167	4.97818	6.41858e-07	0.000574443	91.5673	101.935	102.382	75.7672	100.303	62.1694	70.4944	92.7744	87.5426	122.141	74.4427	94.8679	95.0797	60.9883	66.4464	90.3303	81.5381	41.5955	65.4294	101.272	71.1799	68.5537	50.6081	88.231	71.9089	52.2202	65.6315	62.5122	40.7992	108.176	86.4182	75.2892	50.999	98.3639	76.7193	54.3374	65.9915	51.526	61.0563	64.651	59.0407	76.9991
Novel	ENSBTAG00000014215	258.456	0.371145	0.0754969	4.91604	8.83136e-07	0.00072224	502.004	350.123	444.395	382.36	327.591	306.406	277.082	288.996	304.807	335.64	256.147	245.658	382.96	281.293	311.665	258.194	263.431	221.842	253.076	297.352	228.141	240.519	249.045	203.38	230.604	138.166	230.2	180.699	156.669	468.537	267.897	188.223	216.401	128.373	345.91	219.314	201.274	211.059	226.329	246.945	249.283	267.318
KLHL40	ENSBTAG00000006563	5082.52	0.514831	0.105881	4.86236	1.15993e-06	0.000835321	13659.7	10238.8	13211.7	7075.42	9228.88	3120.31	4576.26	12609.9	10322.1	7717.74	3436.37	1936.3	8048.76	6004.23	5333.11	3230.81	5088.29	3986.77	2113.49	6137.74	1951.06	5194.98	2908.63	2931.06	3878.12	2806.84	3288.43	3230.12	2696.01	18217.5	5072.75	5186.82	2776	3596.12	4813.13	3728.33	2697.95	3054.9	3252.82	2760.91	5437.21	3390.87
ISG15	ENSBTAG00000014707	39.4689	0.499871	0.102992	4.85351	1.21292e-06	0.000835321	113.113	26.5916	409.526	36.1216	38.046	13.322	140.989	25.4514	37.4046	51.637	8.80505	32.9541	31.6932	69.7009	14.2385	46.6706	10.9763	8.5324	32.0974	115.278	87.606	24.4005	15.9815	16.4498	19.0104	31.5497	49.9583	30.2793	6.52788	17.5786	31.1106	38.662	6.89175	5.00156	12.1136	15.0574	24.1969	17.3405	12.6323	37.0948	17.4935	207.026
Novel	ENSBTAG00000039456	425.412	0.39697	0.0816006	4.86479	1.14579e-06	0.000835321	217.607	343.722	459.233	631.687	302.392	571.366	689.279	598.518	686.016	551.125	343.397	409.43	757.996	517.778	673.956	669.949	189.733	332.764	398.749	519.289	255.518	512.41	419.514	655.003	328.962	432.993	501.542	383.864	266.011	437.436	433.82	361.185	725.012	326.768	411.862	429.462	400.348	288.348	375.812	370.948	391.418	394.439
KAT5	ENSBTAG00000005578	166.665	0.259205	0.0535666	4.83893	1.30543e-06	0.000854076	248.848	175.308	224.052	203.514	161.572	193.909	184.069	201.969	213.286	196.618	165.695	175.755	182.236	179.231	193.011	162.594	197.573	147.184	160.487	152.986	162.436	154.536	217.082	130.103	159.522	151.221	166.528	188.513	96.2862	176.462	141.726	125.143	177.807	183.39	199.201	139.444	136.382	153.587	161.062	169.576	134.482	143.829
RAD51C	ENSBTAG00000015036	42.4973	-0.400957	0.0838344	-4.78273	1.72932e-06	0.00107753	16.1589	35.948	25.9663	33.4785	30.1404	29.6045	30.3518	32.8405	24.6711	57.5951	32.8188	23.9666	28.3918	53.5203	30.0591	29.3573	36.0649	45.8617	29.6284	36.6304	60.2291	41.8294	37.2902	38.8814	45.4596	50.0444	49.9583	42.9771	62.0149	40.566	57.036	26.453	35.8371	35.0109	60.5679	68.0854	56.0927	63.9121	28.4227	38.1547	48.1072	42.858
ZNF628	ENSBTAG00000038034	165.247	0.422779	0.0889393	4.75356	1.99863e-06	0.00118873	291.938	260.5	323.466	252.851	187.266	179.107	157.633	241.378	222.04	233.359	168.897	137.808	376.357	144.38	189.847	87.3193	269.703	151.45	162.956	185.307	98.5568	183.584	151.824	200.389	120.675	142.518	119.508	84.9775	84.8624	218.38	120.986	141.422	143.348	151.714	244.964	106.056	130.883	118.411	117.902	169.576	145.415	184.507
FAM13A	ENSBTAG00000011187	473.515	-0.398249	0.0856652	-4.64891	3.33697e-06	0.00175355	381.351	354.063	386.528	274.876	524.739	294.564	277.082	527.911	339.029	295.92	244.94	397.446	262.79	383.355	460.379	502.086	388.874	763.65	372.824	370.613	563.964	435.723	494.095	460.595	757.936	356.838	422.197	423.911	546.71	289.37	725.913	1085.59	693.31	348.442	588.182	556.467	334.357	401.309	441.079	392.145	771.903	416.958
TANGO6	ENSBTAG00000013941	137.917	-0.315193	0.0679676	-4.6374	3.52826e-06	0.00175355	105.572	94.0556	97.1883	86.3393	107.221	115.457	112.595	105.09	107.439	116.183	134.477	104.854	104.984	164.295	98.0875	112.913	95.6505	187.713	190.116	126.052	133.234	126.65	101.216	186.93	166.134	104.44	147.916	128.931	145.245	123.726	136.541	166.857	130.943	108.367	107.676	184.616	123.184	140.21	176.853	132.481	161.815	163.442
NSUN6	ENSBTAG00000022003	60.3039	-0.403641	0.0868645	-4.64679	3.37142e-06	0.00175355	29.0861	51.706	37.8367	32.5975	55.3397	41.4462	46.9963	49.2608	50.138	41.7068	57.633	52.9263	17.1672	51.031	42.7155	30.8628	28.2247	50.1279	80.2436	47.404	67.5296	44.1532	66.5896	62.8085	59.5108	55.484	80.3251	81.0705	94.6543	59.4967	81.2331	60.0279	68.9175	75.0233	30.9569	49.1001	90.1883	75.3073	75.794	51.9327	50.2939	54.4805
ANKRD28	ENSBTAG00000024815	615.95	-0.436522	0.0942368	-4.63218	3.61832e-06	0.00175355	323.179	695.322	275.985	473.104	441.729	703.106	384.782	537.763	588.923	379.333	652.374	370.484	326.836	451.811	534.735	351.535	744.819	1081.48	550.595	436.332	361.375	434.561	623.278	755.197	622.384	529.818	684.723	318.422	696.851	258.946	435.548	636.906	878.009	301.76	884.291	457.613	481.738	670.334	762.151	448.317	981.825	520.834
Novel	ENSBTAG00000047248	51.8976	0.425727	0.0913119	4.66234	3.12642e-06	0.00175355	59.2494	45.7967	50.4489	63.433	44.4694	41.4462	72.4526	86.2063	77.9925	63.5532	33.6193	36.9485	143.28	48.5417	69.6105	63.9839	47.0412	39.4624	44.4426	87.2665	49.2784	75.5253	98.5526	52.3404	47.9392	65.2753	60.7336	28.3258	50.5911	43.2704	51.8509	29.5052	63.4041	55.0171	48.4543	50.4094	39.5949	16.8451	66.3197	57.232	41.5472	38.4996
TMC6	ENSBTAG00000018661	130.397	-0.367224	0.0800818	-4.58561	4.52664e-06	0.0021154	106.649	153.148	117.961	140.962	97.3386	96.2145	106.721	102.627	140.864	104.267	114.466	83.8832	145.921	131.934	39.5514	118.935	130.147	141.851	127.155	102.35	82.1306	123.164	86.5664	73.2766	84.3069	132.726	146.936	136.745	130.558	118.317	89.875	160.753	53.7557	73.3561	113.06	108.02	149.581	169.441	115.796	160.038	154.162	183.781
TMEM65	ENSBTAG00000022114	177.193	-0.269314	0.0588563	-4.57579	4.74421e-06	0.00214062	145.43	151.671	148.379	148.01	213.453	185.028	146.863	150.245	141.66	110.225	170.498	128.821	93.7591	125.711	204.085	154.314	170.916	198.378	186.412	145.444	178.862	156.86	190.446	148.049	210.767	162.1	191.997	123.071	283.963	179.842	203.947	186.188	179.186	165.051	181.704	181.343	201.274	241.776	181.063	167.457	227.416	169.253
GPRC5C	ENSBTAG00000018663	799.576	0.276167	0.0605093	4.56405	5.0177e-06	0.00218855	1043.87	848.963	1128.42	868.679	891.365	846.687	868.452	1004.1	821.309	812.289	990.168	697.029	1400.44	789.114	827.416	789.637	997.274	511.944	990.083	1065.51	828.607	722.719	933.586	744.729	669.496	914.942	804.231	716.937	587.509	693.678	801.961	798.676	709.85	873.605	655.479	709.659	957.976	719.878	700.042	974.004	728.169	749.652
SLC16A6	ENSBTAG00000003074	2615.26	-0.486892	0.107088	-4.54663	5.45104e-06	0.00230087	845.651	2240.59	790.119	990.259	1843.01	1215.26	1763.34	4235.6	1433.31	887.759	1800.23	530.261	1550.99	1177.45	175.608	310.887	1053.72	12474.4	1544.38	897.444	620.543	1950.88	3705.04	1879.77	1628.28	3111.45	3120.93	474.702	2281.49	2947.79	720.728	4346.43	1696.75	251.745	1687.83	1876.93	2064.43	3407.65	2056.96	2686.72	6182.87	3502.73
MX2	ENSBTAG00000008471	9.27367	0.453948	0.1001	4.53497	5.76119e-06	0.00235579	5.38631	2.95463	79.3828	14.0962	4.94105	7.40111	60.7036	2.46304	4.77505	5.95811	2.40138	16.9764	0.660275	13.6912	14.2385	17.3133	4.70412	5.33275	7.4071	43.0946	7.3005	4.64771	3.99537	5.98176	7.43885	3.26376	8.81617	2.93026	0	6.08489	3.45673	11.1916	1.37835	8.33593	5.38381	3.27334	6.59915	5.44987	4.21078	1.05985	1.09335	43.5844
CERS5	ENSBTAG00000017395	366.36	0.172049	0.0380176	4.5255	6.02515e-06	0.00238907	434.137	361.942	411.752	366.502	369.096	396.7	385.761	407.222	402.696	421.04	354.603	327.544	479.36	395.802	444.558	421.541	351.241	371.16	388.873	394.315	326.697	400.865	392.878	336.474	320.697	340.519	407.503	345.771	316.602	430.675	504.683	331.679	379.046	333.437	394.364	363.995	305.76	343.837	356.863	350.811	319.257	360.298
FGFR3	ENSBTAG00000007164	22.2784	-0.483667	0.107309	-4.50725	6.56736e-06	0.00252747	9.69536	24.1295	10.3865	14.0962	13.8349	11.8418	10.77	11.4942	11.9376	5.95811	10.406	6.99026	16.5069	13.6912	3.16411	9.03303	23.5206	46.9282	7.4071	15.0831	7.3005	26.7243	13.3179	4.48632	14.0512	20.6705	18.6119	18.5583	16.3197	49.3552	8.64182	34.5923	12.4052	16.6719	47.1084	9.82001	32.9957	53.0124	34.7389	24.3766	26.2403	47.2165
Novel	ENSBTAG00000038368	34.1417	0.409754	0.0911835	4.49373	6.99848e-06	0.00261643	29.0861	30.0387	54.1584	40.5266	31.6227	29.6045	53.8499	55.0079	48.5463	46.6719	30.4174	30.9569	69.9892	46.0524	31.6411	54.1982	43.9051	22.3976	37.0355	65.7192	29.202	48.8009	46.6127	25.4225	33.8881	51.1323	32.326	31.2561	37.5353	43.9465	13.8269	19.331	16.5402	26.675	49.8003	41.8987	17.5977	32.6992	20.0012	28.616	26.2403	21.0658
KLHL20	ENSBTAG00000024485	295.506	-0.186419	0.0416592	-4.47486	7.64613e-06	0.00277915	253.157	301.864	273.018	239.636	292.016	325.649	249.668	248.767	246.711	264.143	324.186	263.633	220.532	253.91	313.247	244.644	247.75	334.897	334.554	257.49	304.796	228.9	287.667	288.62	319.87	261.101	324.239	216.839	360.665	260.298	316.291	319.47	344.588	276.753	320.337	294.6	296.962	302.22	327.388	308.417	345.497	294.921
TICAM1	ENSBTAG00000019966	76.2783	0.328105	0.0735116	4.4633	8.07059e-06	0.00285415	92.6446	115.23	91.2531	88.1014	90.9152	84.3727	106.721	101.806	53.3214	103.274	70.4404	87.8776	69.3289	87.1261	129.729	70.7587	68.9938	55.4606	56.7878	71.106	41.9779	84.8207	67.9214	98.699	59.5108	72.8907	71.509	71.303	65.2788	133.868	82.9615	60.0279	92.3495	110.034	61.9139	69.3947	79.1898	52.5169	80.0048	62.5313	59.0407	56.6597
GAMT	ENSBTAG00000004112	1109.91	0.324032	0.072773	4.45265	8.48184e-06	0.00285568	1349.81	1167.08	1269.38	1412.26	1276.27	1065.76	1474.51	1432.67	1383.97	1366.39	1185.48	759.942	2537.44	1335.52	1105.86	1013.96	1016.09	752.985	896.259	1339.16	972.792	1107.32	1161.32	1081.2	957.958	1261.99	1300.88	708.146	827.409	1217.65	1068.13	721.352	957.954	960.299	1021.58	956.469	878.786	958.682	959.004	1340.71	840.783	918.905
WARS	ENSBTAG00000004679	964.777	0.227033	0.050997	4.4519	8.5114e-06	0.00285568	1243.16	1120.3	1194.45	927.707	988.209	1028.75	1462.76	903.114	974.11	1092.32	816.468	937.694	1277.63	1048	1412.78	1101.28	1158.78	980.16	874.038	1254.05	919.863	909.789	882.978	1194.86	909.192	932.348	960.963	984.567	866.576	897.184	1035.29	1056.08	1064.09	920.286	938.129	857.614	863.388	812.031	993.743	791.709	872.49	951.593
C7orf49	ENSBTAG00000001773	450.026	0.277534	0.0624245	4.44592	8.75177e-06	0.00286292	633.43	592.895	518.585	486.32	568.714	482.553	566.893	640.39	611.206	512.398	525.901	380.47	585.664	430.652	561.63	349.277	547.246	450.084	385.169	408.321	352.249	446.18	491.431	506.954	395.085	477.597	500.563	307.677	401.465	522.625	300.735	426.3	439.694	386.787	518.192	343.7	357.454	369.105	518.978	356.11	379.391	337.779
NUTF2	ENSBTAG00000006414	994.612	0.215466	0.048676	4.42653	9.57594e-06	0.00291398	1064.34	1054.31	1195.19	981.449	1128.04	1058.36	1172.95	1053.36	1037.78	1015.86	993.369	794.893	1515.99	1021.87	1297.29	1037.29	1016.09	949.23	1025.88	1129.08	750.127	1073.62	916.273	1057.28	946.387	964.986	1014.84	842.938	860.048	1231.18	1158	839.373	1097.17	1005.31	951.589	927.664	863.388	935.891	824.259	1068.33	1082.41	965.395
NOS3	ENSBTAG00000017680	312.498	-0.37404	0.0843357	-4.43513	9.20181e-06	0.00291398	218.684	230.461	198.086	201.752	330.062	254.598	299.601	212.642	212.49	255.206	199.314	211.705	383.62	370.908	210.414	216.793	333.993	371.16	204.93	159.45	326.697	325.34	210.423	192.912	187.624	162.1	247.832	379.957	421.048	502.342	264.44	399.847	245.346	248.411	349.948	254.666	377.251	431.035	492.661	451.497	393.605	395.165
TNFRSF6B	ENSBTAG00000027407	15.1173	0.473805	0.106976	4.42906	9.46458e-06	0.00291398	22.6225	35.4555	19.2893	13.2152	10.3762	16.2825	46.0172	20.5253	16.7127	28.7975	9.60551	14.9791	27.7316	21.1592	1.58206	19.5716	10.9763	6.3993	11.1107	20.4699	7.3005	20.9147	14.6497	2.99088	14.0512	15.2309	26.4485	9.76753	1.63197	70.3143	10.3702	16.2787	12.4052	10.0031	2.69191	13.0933	14.2982	8.91797	9.47425	10.5985	9.84012	14.5281
AMIGO1	ENSBTAG00000014083	440.754	0.238279	0.0540852	4.40563	1.05477e-05	0.00313675	592.494	565.811	544.551	475.747	461.494	540.281	457.235	553.363	530.826	488.565	521.899	473.341	444.365	459.279	745.149	378.634	526.862	391.424	607.382	528.986	321.222	422.941	474.118	494.991	427.32	462.366	375.177	374.096	365.561	342.782	390.61	378.481	403.857	398.457	520.884	385.599	425.645	400.813	342.126	401.684	419.845	370.468
FNDC4	ENSBTAG00000018164	27.9947	0.408251	0.0929731	4.39107	1.12793e-05	0.00327977	34.4724	28.5614	34.8691	33.4785	30.6345	34.0451	36.2263	33.6615	29.4461	45.6789	35.2202	78.8901	34.3343	33.6058	36.3873	51.1872	21.9526	12.7986	22.2213	25.8567	18.2513	30.2101	17.3133	32.8997	28.1023	23.9343	17.6323	35.1631	19.5836	31.1006	31.1106	29.5052	42.7289	18.339	20.1893	26.8414	14.2982	16.3496	31.5808	23.3167	20.7736	37.7732
SEMA6C	ENSBTAG00000007281	1720.5	0.288049	0.0657572	4.38049	1.18412e-05	0.0033683	2385.06	2037.71	2348.84	1607.85	1713.06	1805.87	2267.57	1571.42	2133.65	2525.25	2427.79	1638.72	1683.7	1824.67	1957	2021.89	1931.83	1237.2	2285.09	1781.96	2396.39	1540.72	1383.73	1715.27	1958.9	1490.45	2277.51	1077.36	1853.92	1878.88	1985.89	1392.85	1538.24	1883.92	1254.43	1804.26	1363.82	1557.18	1569.57	1368.27	1368.87	1189.13
C14orf166	ENSBTAG00000021944	1837.89	0.275788	0.0632047	4.36341	1.28049e-05	0.00356495	2166.37	1466.97	2106.24	2413.98	1554.95	2161.13	2339.04	2352.2	2528.39	1879.78	2064.38	1622.74	3406.36	1703.94	2048.76	1986.51	1765.61	1638.22	1570.31	2411.14	1677.29	2161.18	1887.15	1806.49	1315.85	1662.34	1784.79	1453.41	1594.43	1752.45	1489.85	1432.53	2082.69	981.972	1559.96	1901.15	1588.19	1716.71	1649.57	1531.49	1477.11	1945.32
ABCC8	ENSBTAG00000000983	74.9309	-0.439916	0.102102	-4.3086	1.64289e-05	0.00442078	21.5452	47.274	72.7058	74.0051	94.374	39.966	65.599	46.7977	66.8507	51.637	76.0436	39.9444	36.3151	78.4135	36.3873	78.2862	59.5856	58.6603	55.5533	40.9398	63.8794	85.9826	78.5757	71.7811	81.8273	119.671	76.4068	66.4192	153.405	48.003	44.9375	139.387	57.8907	51.6827	29.611	111.948	155.08	236.326	53.6874	99.6261	104.961	70.4615
TOR1A	ENSBTAG00000020305	130.366	0.281807	0.0654314	4.30692	1.65547e-05	0.00442078	142.199	128.526	180.281	145.367	132.42	142.101	153.717	151.887	146.435	129.092	95.2546	121.83	288.54	130.689	132.893	130.226	127.011	133.319	104.934	158.372	93.0814	144.079	121.193	125.617	120.675	83.7699	135.181	104.513	89.7583	151.446	139.998	114.969	181.942	155.048	161.514	117.84	126.484	123.861	138.956	110.225	101.681	125.668
HMOX2	ENSBTAG00000018937	381.998	0.368841	0.0862609	4.27588	1.90385e-05	0.00488468	582.799	598.804	790.119	453.722	543.515	245.717	485.628	532.016	517.297	464.733	263.351	275.616	503.79	352.238	473.035	395.195	293.224	367.96	311.098	359.839	259.168	400.865	364.911	276.656	336.401	344.871	361.463	375.073	199.1	1049.98	264.44	344.906	361.128	360.112	378.213	319.478	277.164	328.479	360.021	262.843	381.578	320.345
Novel	ENSBTAG00000023659	435.035	0.461968	0.108016	4.27684	1.89565e-05	0.00488468	392.124	286.599	1632.17	3007.78	478.293	276.802	1416.74	453.199	561.864	350.536	417.039	355.505	559.253	299.963	71.1926	227.331	1008.25	299.701	341.961	488.046	127.759	345.092	1000.18	219.83	181.012	518.938	420.238	177.769	319.866	745.061	224.687	301.157	294.967	301.76	294.764	159.084	167.178	287.852	311.597	179.115	165.095	236.082
Novel	ENSBTAG00000008399	95.6757	0.279406	0.0658227	4.24482	2.18764e-05	0.00550487	79.7174	111.291	86.8018	74.8862	87.4565	111.017	115.533	104.269	101.868	102.281	109.663	68.904	154.504	109.53	128.147	82.8027	112.899	79.9913	66.6639	116.355	120.458	124.326	95.889	136.085	104.97	75.0666	120.488	53.7214	76.7026	109.528	88.1466	72.2369	125.43	136.709	91.5248	95.5814	86.8888	72.3346	95.7952	69.9502	108.241	91.5273
GEMIN7	ENSBTAG00000010668	100.668	0.302903	0.0714403	4.23994	2.23575e-05	0.00551977	114.19	100.95	112.026	122.461	120.067	69.5705	159.592	118.226	140.864	122.141	103.259	65.9082	181.576	98.3281	82.267	115.171	73.6979	83.1909	76.5401	157.295	122.283	139.431	101.216	80.7538	96.705	99.0008	98.9371	74.2332	60.3829	127.107	89.875	79.3589	85.4577	96.6967	80.7572	95.5814	72.5906	106.025	93.6898	102.806	76.5342	96.6121
HSPA12B	ENSBTAG00000018732	526.773	-0.222827	0.0527323	-4.22564	2.38268e-05	0.00577358	604.344	594.865	425.848	486.32	530.668	482.553	488.566	443.347	479.893	498.495	400.229	465.352	474.078	538.937	414.499	499.075	489.229	669.794	413.563	351.221	487.308	454.313	455.473	442.65	469.474	508.059	630.846	670.053	452.056	568.599	407.894	653.185	374.911	410.128	537.035	520.461	535.631	528.142	564.244	525.687	639.608	629.795
TERF1	ENSBTAG00000032982	280.561	-0.178597	0.0423645	-4.21572	2.48986e-05	0.0059236	247.77	241.787	232.955	217.61	261.381	275.321	242.814	256.977	261.036	209.527	281.762	283.605	248.924	235.241	234.144	252.172	257.159	305.033	237.027	229.478	355.899	253.3	266.358	296.097	318.217	263.277	310.525	212.932	279.067	271.116	395.796	310.314	260.508	326.768	298.802	352.211	302.461	326.001	263.174	317.956	310.51	283.299
Novel	ENSBTAG00000008762	287.863	-0.274232	0.0652545	-4.20249	2.63992e-05	0.00603028	229.457	293.493	222.569	246.684	283.616	303.446	250.647	256.156	238.753	226.408	280.961	228.682	104.324	290.006	251.547	218.298	264.999	391.424	290.111	239.175	275.594	278.862	299.653	382.833	338.881	332.904	261.546	290.096	270.907	171.729	245.428	365.254	339.074	285.089	293.418	308.348	278.264	334.424	300.018	280.861	387.045	302.185
Novel	ENSBTAG00000012365	559.472	0.21166	0.0503991	4.19968	2.67295e-05	0.00603028	701.298	579.107	619.483	548.871	510.41	646.857	586.475	600.16	681.241	628.581	492.282	535.255	729.604	580.011	833.744	565.317	669.553	396.757	481.462	565.616	542.062	562.373	526.058	698.37	491.79	511.323	578.929	648.564	427.576	536.823	687.889	638.941	589.934	660.205	578.76	592.474	427.845	447.385	553.717	600.936	450.459	509.211
SFPQ	ENSBTAG00000016328	1012.94	-0.181839	0.0432818	-4.20128	2.65405e-05	0.00603028	858.578	1119.8	863.566	786.745	960.045	1030.24	851.808	930.207	792.658	853.003	914.925	902.743	895.994	991.993	955.562	927.391	892.215	1209.47	1001.19	898.521	1027.55	815.673	924.263	1018.39	933.989	1031.35	938.433	928.892	1441.03	1333.27	966.156	1089.66	817.362	1010.31	1075.42	935.52	1091.06	1200.46	1029.53	945.388	1246.41	1128.11
Novel	ENSBTAG00000017670	47.3724	0.428226	0.102311	4.18554	2.84494e-05	0.00630949	79.7174	91.5934	145.412	49.3368	32.6109	42.9265	113.574	54.1868	58.0964	82.4206	40.0229	55.9221	27.0713	53.5203	47.4617	63.9839	40.7691	47.9948	25.9249	119.587	29.202	29.0482	27.9676	59.8176	42.98	55.484	58.7745	57.6284	37.5353	37.1855	22.4687	49.8537	42.7289	43.3468	57.876	36.6614	20.8973	40.1309	20.0012	47.6933	33.8937	83.5368
FZD9	ENSBTAG00000020742	80.077	0.411753	0.098487	4.18079	2.90502e-05	0.00632437	113.113	61.5547	126.864	134.795	90.4211	71.0507	78.3272	71.4281	105.051	93.3438	76.8441	53.9249	167.71	62.2329	93.3414	75.2752	108.195	58.6603	66.6639	86.1891	45.6281	88.3065	94.5572	77.7629	35.5412	112.056	99.9166	103.536	34.2714	69.6382	41.4808	74.2718	89.5928	325.101	125.174	53.0281	84.689	67.8757	65.267	74.1896	38.2671	66.8294
Novel	ENSBTAG00000034261	69.1101	0.259706	0.062169	4.17742	2.94831e-05	0.00632437	71.0993	79.2825	84.5761	70.4811	77.5744	115.457	73.4317	77.1752	80.38	59.5811	76.0436	51.9277	73.9509	48.5417	117.072	60.9729	67.4258	58.6603	79.0091	70.0286	58.404	73.2014	94.5572	103.185	75.215	56.5719	60.7336	57.6284	60.3829	83.8363	74.3197	46.8014	90.9711	50.0156	82.1032	61.5387	60.4922	67.8757	53.6874	58.2919	69.9742	74.0935
EGFR	ENSBTAG00000011628	406.226	-0.387461	0.0929018	-4.17065	3.03734e-05	0.00641026	242.384	281.182	286.372	244.041	324.133	458.869	283.936	353.856	254.669	308.829	343.397	355.505	97.0605	403.27	433.484	218.298	376.33	665.527	298.753	274.728	346.774	311.396	318.298	692.389	417.402	313.321	270.363	226.607	576.085	416.477	407.894	488.362	368.02	416.796	506.078	407.203	349.755	404.777	401.076	273.442	694.275	564.418
ARPP21	ENSBTAG00000007732	739.406	-0.35885	0.0861959	-4.16319	3.1383e-05	0.00648231	293.015	595.85	459.233	429.054	534.127	738.631	677.53	641.211	423.388	480.621	649.172	414.423	688.007	748.04	599.6	678.23	657.009	1197.74	832.064	792.94	481.833	582.125	759.121	969.045	700.905	553.752	799.333	379.957	1318.63	573.332	907.391	421.213	847.685	690.215	822.377	686.091	609.321	759.018	1053.75	786.41	1690.31	724.954
FKBPL	ENSBTAG00000037781	40.6614	0.359502	0.0864009	4.16086	3.17056e-05	0.00648231	72.1766	47.274	61.5773	72.2431	47.434	50.3276	56.7872	50.9028	62.0757	57.5951	23.2133	42.9402	67.3481	28.6272	71.1926	48.1761	47.0412	36.2627	29.6284	38.7851	31.0271	30.2101	47.9445	40.3769	24.7962	23.9343	37.2238	33.2096	29.3755	56.7923	31.1106	37.6446	28.9454	21.6734	55.1841	25.532	38.495	34.681	27.37	31.7956	44.8272	32.6883
EAF1	ENSBTAG00000019202	342.873	-0.202763	0.0489969	-4.13829	3.49909e-05	0.00704394	300.556	409.216	316.047	332.142	308.321	341.931	278.061	293.102	302.42	345.571	340.195	293.591	211.288	291.25	363.873	302.606	344.969	422.354	286.408	301.662	295.67	363.683	259.699	373.86	390.126	342.695	297.791	327.212	339.45	323.175	359.5	419.178	365.263	433.468	463.008	355.484	434.444	364.646	331.599	323.255	378.298	301.459
APOBEC2	ENSBTAG00000005974	6302.36	0.340844	0.0825597	4.12846	3.65204e-05	0.00713239	7566.69	5834.4	6857.34	6924.77	5264.68	4742.63	7391.15	6100.95	8076.2	7551.91	4902.01	5457.4	8403.99	4982.37	9168.02	5831.57	8530.14	2995.94	6765.15	6972.7	4383.95	8909.66	6580.38	7348.59	5322.08	5491.83	5634.51	8148.08	4394.89	6812.38	9130.95	3441.94	8602.28	16421.8	6451.15	4736.52	5948.03	4925.2	5536.12	6482.05	3995.09	6088.02
SPRTN	ENSBTAG00000006112	246.881	-0.196049	0.0474689	-4.13005	3.62678e-05	0.00713239	152.971	250.651	250.019	262.542	237.17	213.152	214.421	227.421	219.652	215.485	236.135	238.668	153.184	255.155	245.219	246.903	228.934	292.235	251.841	214.395	293.845	169.641	254.372	275.161	278.544	234.991	261.546	256.886	272.539	202.83	324.933	255.373	263.265	246.743	254.385	237.644	257.367	275.962	224.224	273.442	283.177	218.648
TRIM13	ENSBTAG00000008173	231.682	0.245235	0.0595185	4.12032	3.78353e-05	0.0072353	309.174	240.802	238.148	234.35	179.854	282.723	301.56	291.46	254.669	219.457	256.147	262.634	291.181	209.103	308.501	297.337	272.839	167.448	378.997	309.203	237.266	218.442	257.036	212.352	189.277	266.541	265.465	206.095	231.74	125.078	210.86	186.188	199.861	185.058	220.736	205.566	229.87	189.755	220.013	255.424	186.962	222.281
HIST1H2AC	ENSBTAG00000039657	440.005	0.444708	0.107981	4.11839	3.81533e-05	0.0072353	1440.3	480.127	1867.35	651.069	859.248	677.942	507.168	895.725	1467.53	392.242	902.918	247.655	233.077	296.229	624.912	130.979	490.797	282.636	345.665	340.447	262.818	460.123	253.04	317.033	342.187	162.1	240.975	88.8845	189.309	301.54	642.952	261.477	168.159	58.3515	489.927	256.63	344.255	189.755	274.753	287.22	719.422	357.392
DCUN1D1	ENSBTAG00000012797	823.485	-0.278465	0.067755	-4.10989	3.95848e-05	0.00736238	702.375	657.897	758.959	602.613	911.129	867.411	617.806	815.266	651.794	590.846	806.062	698.028	324.856	660.914	912.847	473.481	796.565	1219.07	941.936	770.315	801.23	689.023	1149.34	770.152	817.447	945.403	832.639	801.914	1201.13	626.068	897.021	922.801	793.93	748.566	866.794	923.736	739.104	1134.07	790.573	892.395	1093.35	831.736
PSMD6	ENSBTAG00000015112	785.589	0.171222	0.0416823	4.10778	3.99487e-05	0.00736238	821.951	775.097	911.048	960.305	908.164	774.157	911.532	946.628	879.405	777.534	770.842	715.004	1129.07	761.731	878.042	810.714	691.506	759.384	782.684	973.937	686.247	798.244	820.384	832.96	754.63	771.336	832.639	608.517	703.379	895.155	814.06	796.641	745.688	761.904	870.832	672.343	668.713	739.696	744.255	791.709	828.757	687.181
COMMD8	ENSBTAG00000001348	223.925	-0.285293	0.0695653	-4.10109	4.11217e-05	0.00737092	227.302	217.165	143.928	154.177	232.229	236.836	128.261	155.992	171.902	152.925	271.356	206.712	120.83	166.784	230.98	149.798	196.005	249.573	256.78	176.688	346.774	151.051	221.077	197.398	290.115	205.617	179.262	116.234	292.123	191.336	312.834	200.432	209.509	185.058	224.774	274.306	236.469	286.861	274.753	216.21	236.163	273.129
SCARB1	ENSBTAG00000014269	230.646	0.256367	0.0624776	4.10335	4.07215e-05	0.00737092	236.998	234.893	282.662	301.307	251.005	273.841	291.769	203.611	272.178	275.066	218.525	228.682	330.798	216.571	348.053	268.733	277.543	159.983	227.151	211.163	242.742	231.223	147.829	261.702	150.43	193.65	159.671	209.025	200.732	340.078	299.007	196.362	221.914	178.389	204.585	225.206	227.671	211.059	225.277	237.407	192.429	256.422
CASD1	ENSBTAG00000009109	296.94	-0.25216	0.0615829	-4.09464	4.22817e-05	0.00737675	284.397	288.076	278.953	248.446	335.991	248.677	224.212	270.113	277.749	231.373	285.764	311.566	122.811	229.017	267.368	219.051	232.07	403.156	355.541	214.395	396.052	228.9	334.28	215.343	365.33	318.761	332.076	276.421	450.424	302.216	323.204	307.261	213.644	298.426	318.991	350.902	296.962	370.591	288.438	289.34	303.95	251.337
UNC13B	ENSBTAG00000011397	296.089	-0.221672	0.0541336	-4.0949	4.22349e-05	0.00737675	217.607	266.901	268.566	289.853	320.18	266.44	218.337	275.039	261.832	272.087	256.947	269.624	156.485	257.644	280.024	280.024	360.649	364.76	287.642	305.971	302.971	342.768	238.391	303.574	299.207	386.212	306.607	343.817	311.706	244.748	271.353	351.01	315.642	291.757	309.569	307.694	314.559	338.883	298.965	378.367	303.95	243.346
POPDC3	ENSBTAG00000046017	467.62	0.285471	0.0697936	4.09021	4.30982e-05	0.00742026	600.035	529.371	654.352	611.423	509.422	387.818	481.712	657.631	506.155	429.977	477.874	395.449	859.018	362.196	469.871	386.915	545.678	264.504	644.418	533.295	452.631	485.685	647.251	357.41	438.892	514.587	574.031	409.26	499.383	471.241	470.115	405.951	438.315	353.443	343.218	445.174	380.551	401.804	436.868	551.123	283.177	416.958
HM13	ENSBTAG00000008840	387.609	0.252081	0.0617228	4.08408	4.42518e-05	0.00751993	525.704	469.786	467.394	473.985	468.905	301.965	560.039	362.067	398.717	485.586	304.174	374.478	528.22	411.982	476.199	345.513	373.194	366.893	340.727	363.072	368.675	349.74	399.537	414.237	277.717	315.497	374.198	461.028	292.123	754.527	378.512	313.366	390.073	361.779	360.715	341.082	338.756	337.892	313.703	361.41	326.911	360.298
TMC8	ENSBTAG00000019067	58.7364	-0.405048	0.0992515	-4.08102	4.4838e-05	0.00752186	34.4724	72.3884	31.9015	27.3114	41.5048	42.9265	53.8499	43.5137	62.8715	26.8115	55.2317	30.9569	87.1564	34.8505	33.2232	46.6706	47.0412	84.2575	32.0974	22.6246	25.5518	54.6106	29.2994	50.845	40.5004	27.198	47.9992	57.6284	93.0223	116.965	32.8389	52.9059	48.2423	48.3484	84.7951	42.5534	59.3923	91.6569	77.8994	72.0699	116.988	73.3671
SCAND1	ENSBTAG00000005573	142.94	0.315235	0.07754	4.06545	4.79407e-05	0.00767356	197.139	134.928	158.766	196.466	128.961	112.497	222.253	187.191	143.252	194.632	104.86	157.78	328.157	116.998	117.072	219.804	142.692	151.45	111.107	162.682	127.759	156.86	177.128	115.149	124.807	147.957	191.997	163.118	78.3346	144.009	105.43	97.6725	119.916	168.386	185.742	109.329	94.5878	96.1159	162.115	172.756	103.868	139.47
RRAD	ENSBTAG00000013929	4394.52	0.420963	0.103488	4.06774	4.74716e-05	0.00767356	7491.28	6954.7	9370.14	9209.24	4157.4	2232.18	4914.05	6464.65	8654.78	6389.08	2702.35	3630.94	7580.62	4355.06	4630.68	3777.31	2897.74	4311	5131.89	5944.89	2719.44	4244.52	2732.84	3876.18	2457.3	3036.39	2065.92	4587.81	1596.07	5602.83	2305.64	3267.96	3480.33	14579.5	6456.54	2227.83	2716.65	1843.05	3199.14	3536.73	5363.96	1804.39
PPFIBP2	ENSBTAG00000016140	339.781	-0.409063	0.100708	-4.06187	4.86814e-05	0.00767356	120.653	258.53	218.117	148.891	257.923	457.389	187.985	160.097	213.286	154.911	443.454	322.551	198.743	219.06	204.085	237.87	266.567	795.647	354.306	201.467	531.111	268.405	487.436	281.143	477.739	411.234	386.932	216.839	587.509	191.336	243.699	397.812	252.238	253.412	278.612	282.162	326.658	437.476	248.436	330.674	660.381	424.948
KIAA1468	ENSBTAG00000016666	463.572	-0.28847	0.0710675	-4.05911	4.92609e-05	0.00767356	412.592	383.609	296.758	422.006	446.176	444.067	321.141	515.596	404.288	372.382	471.47	361.497	386.921	413.227	389.186	316.156	429.643	923.633	399.983	367.381	476.358	404.351	383.556	480.036	431.453	390.564	412.401	394.608	628.308	416.477	470.115	469.031	532.043	438.47	535.689	504.094	413.547	403.786	423.183	380.487	841.877	384.996
SNX24	ENSBTAG00000031069	181.254	0.393366	0.0966477	4.0701	4.69932e-05	0.00767356	366.269	92.0859	133.541	244.922	248.535	266.44	114.553	154.35	132.906	233.359	248.142	153.786	322.875	209.103	254.711	353.794	192.869	102.389	106.168	162.682	313.922	290.482	235.727	154.03	226.472	99.0008	120.488	70.3262	280.699	293.427	165.923	109.882	173.672	231.739	137.287	101.473	105.586	208.086	125.271	137.781	89.6544	232.45
Novel	ENSBTAG00000045727	20.2945	-0.434536	0.106968	-4.0623	4.85925e-05	0.00767356	18.3135	30.0387	11.8703	12.3342	21.2465	16.2825	4.89545	13.1362	4.77505	9.93019	16.8096	32.9541	5.94248	12.4466	22.1488	11.2913	21.9526	20.2645	17.2832	6.46418	20.0764	5.80963	11.9861	8.97264	21.49	19.5826	6.85702	25.3956	14.6877	16.2264	15.5553	20.3484	24.8103	20.0062	30.9569	25.532	28.5963	78.2799	31.5808	6.35911	39.3605	24.6978
RAB11FIP3	ENSBTAG00000016591	508.296	0.285433	0.0703819	4.05549	5.00301e-05	0.0077017	561.254	623.919	781.216	630.806	867.153	611.332	608.015	710.176	689.995	581.909	515.496	490.317	559.253	465.502	654.972	549.509	738.547	399.956	358.01	588.241	399.702	467.095	340.939	617.617	365.33	476.509	362.443	494.237	287.227	763.316	468.387	553.477	445.207	551.838	507.424	390.182	428.945	404.777	468.449	520.387	449.365	384.269
ASF1A	ENSBTAG00000002058	161.13	0.186888	0.0461515	4.04945	5.13391e-05	0.0078113	196.062	161.52	175.829	170.036	175.407	162.825	202.672	177.339	178.269	142.002	169.697	152.787	214.59	149.359	191.429	190.446	136.42	129.053	161.722	166.991	160.611	152.212	162.479	161.508	135.552	154.485	151.834	128.931	187.677	173.758	203.947	122.091	170.915	173.387	162.86	138.135	168.278	155.074	149.483	197.132	160.722	163.442
THOC6	ENSBTAG00000001415	77.8591	0.322932	0.0799935	4.03697	5.41457e-05	0.00787218	127.117	93.0707	149.863	100.436	92.8916	54.7682	104.763	95.2375	120.968	107.246	76.0436	94.8679	161.767	75.9242	75.9387	66.9949	58.0175	63.993	67.8984	85.1117	65.7045	89.4684	86.5664	41.8723	62.8169	58.7477	57.7949	65.4425	70.1747	105.471	48.3942	85.4634	57.8907	68.3546	86.141	63.5027	71.4908	57.4714	49.4766	66.7707	87.4677	71.9143
UBA6	ENSBTAG00000006837	207.305	-0.237895	0.0589234	-4.03735	5.40578e-05	0.00787218	160.512	173.831	133.541	159.463	170.96	190.949	130.219	137.109	127.335	160.869	167.296	198.723	138.658	185.454	248.383	186.683	214.822	216.51	266.656	174.533	268.293	190.556	205.096	206.371	223.992	205.617	212.568	175.816	321.498	210.943	286.909	201.449	238.455	211.732	257.077	214.076	201.274	222.454	251.594	231.048	179.309	215.016
ESF1	ENSBTAG00000007130	191.296	-0.166282	0.0411253	-4.04331	5.27018e-05	0.00787218	179.903	185.649	155.056	167.393	166.513	189.469	173.299	201.148	179.86	182.715	179.303	167.766	153.844	185.454	150.295	164.1	181.893	234.641	164.191	184.229	187.988	189.394	191.778	173.471	186.798	162.1	186.119	167.025	266.011	179.842	205.675	236.042	181.942	195.061	195.163	235.026	180.377	199.663	176.853	183.354	216.483	182.328
RPS6KA3	ENSBTAG00000017639	1383.81	-0.391181	0.096883	-4.03767	5.39852e-05	0.00787218	885.51	1330.07	1181.1	802.603	2041.64	1622.32	926.219	1335.79	1162.72	768.597	1327.16	820.857	724.982	1057.96	1631.1	601.449	1085.08	3603.87	1159.21	825.261	1045.8	837.749	1519.57	1487.96	1201.79	955.195	702.355	836.101	1845.76	1292.03	983.44	1509.85	1401.78	1408.77	2105.07	1511.63	1104.26	1850.48	1334.82	755.674	3126.97	1314.8
ASAP1	ENSBTAG00000003185	190.005	-0.280031	0.069534	-4.02724	5.64346e-05	0.0080837	168.053	178.755	130.574	149.772	148.231	208.711	170.362	136.288	122.56	144.981	156.89	221.691	71.3097	161.806	208.832	164.853	200.709	265.571	177.77	133.593	204.414	188.232	133.179	206.371	185.145	149.045	166.528	222.7	172.989	225.817	198.762	264.53	219.158	211.732	270.537	199.019	204.574	178.855	220.013	145.2	189.149	211.384
C11orf52	ENSBTAG00000008661	48.825	0.43216	0.107422	4.02303	5.74539e-05	0.0080837	56.0176	59.585	85.318	30.8355	98.8209	44.4067	37.2054	26.2724	64.4632	66.5323	35.2202	46.9346	39.6165	31.1165	55.372	141.517	43.9051	24.5307	39.5045	36.6304	60.2291	36.0197	33.2948	53.8358	73.5619	33.7256	28.4077	69.3495	34.2714	68.9621	53.5793	44.7666	39.9722	266.75	92.8708	32.0787	32.9957	32.6992	24.212	21.197	33.8937	37.0468
PRR14	ENSBTAG00000009099	214.164	0.183704	0.0456394	4.0251	5.69501e-05	0.0080837	251.002	237.355	261.147	235.231	208.512	216.113	263.375	257.798	269.79	228.394	199.314	195.727	330.138	214.081	215.16	218.298	230.502	171.715	213.571	269.341	206.239	226.576	193.11	201.884	192.584	228.463	180.242	210.979	179.517	214.323	210.86	218.746	209.509	191.726	232.85	212.767	252.967	206.6	193.696	233.167	208.829	236.809
ST7	ENSBTAG00000010756	256.204	0.207949	0.0519378	4.00381	6.23292e-05	0.00858503	277.934	266.901	310.112	277.519	239.641	284.203	302.539	310.343	302.42	219.457	276.959	212.704	386.921	260.134	324.322	222.062	285.383	189.846	234.558	245.639	288.37	250.976	255.704	279.647	216.553	261.101	221.384	191.444	280.699	333.993	279.995	225.868	270.157	231.739	243.618	235.68	239.769	266.548	245.278	256.484	177.122	284.025
E2F4	ENSBTAG00000012063	560.891	0.208323	0.0520145	4.0051	6.19904e-05	0.00858503	698.066	608.653	712.22	537.418	530.174	646.857	623.68	608.37	664.528	546.16	609.95	463.355	1000.32	619.84	620.166	496.064	575.471	596.202	544.422	697.054	432.555	633.25	632.601	542.845	519.893	570.071	531.909	407.306	505.911	736.272	599.743	530.077	512.746	418.463	504.732	580.035	504.835	546.969	492.661	569.14	552.14	576.767
DOC2G	ENSBTAG00000021777	64.0604	0.406944	0.101886	3.9941	6.49401e-05	0.00885147	116.344	122.125	83.0923	58.1469	82.0214	96.2145	66.5781	78.8172	62.8715	111.218	123.271	67.9054	59.4248	98.3281	77.5208	161.842	68.9938	33.0631	46.9116	63.5645	54.7538	85.9826	95.889	38.8814	47.1127	90.2975	78.366	70.3262	83.2305	27.7201	48.3942	43.7491	42.7289	63.353	44.4165	54.9921	34.0956	42.6081	36.8443	90.0874	33.8937	37.0468
Novel	ENSBTAG00000026384	14.6989	-0.400071	0.1003	-3.98873	6.64277e-05	0.00896089	1.07726	9.84876	8.16085	9.69115	12.8467	19.2429	9.7909	9.03114	13.5293	10.9232	16.0092	17.975	4.62193	8.71261	7.91028	9.03303	9.40825	11.7321	18.5178	12.9284	27.3769	9.29542	11.9861	5.98176	23.9696	22.8463	18.6119	14.6513	24.4795	11.4937	20.7404	20.3484	8.2701	20.0062	14.8055	20.2947	14.2982	15.3587	8.42155	9.53867	16.4002	10.8961
Novel	ENSBTAG00000047659	43.1344	0.356616	0.0894792	3.98546	6.73488e-05	0.00899244	48.4768	30.0387	48.2232	51.9798	26.1875	50.3276	40.1427	56.6499	49.3422	47.6649	31.2179	32.9541	42.9179	46.0524	64.8643	66.2422	64.2897	38.3958	49.3807	44.1719	65.7045	53.4486	39.9537	85.2401	39.6739	50.0444	66.6111	53.7214	24.4795	34.4811	58.7644	24.4181	81.3227	50.0156	59.2219	28.8054	49.4936	40.1309	18.9485	27.5561	50.2939	32.6883
CHPF2	ENSBTAG00000014371	110.189	0.235464	0.0591972	3.97762	6.96078e-05	0.00920018	160.512	150.194	143.186	139.2	132.42	128.779	125.323	125.615	142.456	121.148	112.064	135.811	150.543	100.817	96.5055	118.935	117.603	102.389	114.81	106.659	109.508	95.278	121.193	95.7081	95.8785	108.792	96.9779	109.396	75.0706	131.163	57.036	107.847	64.7825	106.7	106.33	100.819	71.4908	99.584	96.8479	96.4465	123.548	104.603
DDIT4L	ENSBTAG00000010610	3353.23	0.348462	0.0879614	3.96153	7.44716e-05	0.00966126	4546.05	2838.41	4863.87	4926.63	4840.74	3630.99	6134.98	7035.26	5394.22	3728.79	3883.03	2881.99	4674.75	2035.02	4247.82	3230.06	3910.69	1999.78	4997.32	2946.59	4143.03	3622.89	5207.3	1633.02	2215.95	3628.22	3171.86	3166.63	4217.01	2563.77	2685.88	2476.4	4486.53	2120.66	4620.66	3502.47	2580.27	2267.15	1999.07	3935.23	2175.76	2092.78
GBP5	ENSBTAG00000015060	44.9538	0.417586	0.105419	3.9612	7.4573e-05	0.00966126	75.4084	70.911	110.542	56.3849	51.3869	62.1694	146.863	59.1129	46.9547	67.5253	64.0367	54.9235	31.6932	64.7223	34.8053	52.6927	53.3134	31.9965	33.332	99.1175	34.6774	20.9147	18.6451	74.772	32.235	46.7806	37.2238	88.8845	16.3197	21.6352	43.2091	39.6794	42.7289	51.6827	39.0326	39.9347	42.8945	34.681	10.5269	21.197	27.3337	50.8485
SEPW1	ENSBTAG00000008203	5672.14	0.378087	0.09558	3.95571	7.63064e-05	0.00977454	7816.62	5317.84	7947.18	9439.18	5871.94	4033.61	7345.13	7848.88	9541.35	7362.24	6555.76	5564.25	17155.9	5942	3676.7	7526.02	4647.67	3354.3	6667.63	8645.84	2504.07	9742.76	6403.25	3581.58	5102.22	7427.24	7802.31	5135.77	4804.52	4441.3	4144.62	4060.53	3172.96	1252.06	3480.64	5519.5	5509.19	4959.38	4023.4	5792.09	3779.7	4137.61
ANAPC1	ENSBTAG00000027991	159.73	-0.236027	0.0596972	-3.95373	7.69414e-05	0.00977454	110.958	172.353	140.96	114.532	149.22	127.299	140.989	125.615	118.58	147.96	157.69	173.758	92.4386	150.604	178.772	121.946	150.532	164.249	118.514	99.1175	209.889	132.46	151.824	191.416	162.828	133.814	143.997	157.257	190.94	169.701	183.207	174.997	165.402	191.726	251.693	177.415	173.778	171.423	162.115	153.679	166.189	185.234
ZC3H14	ENSBTAG00000030453	691.095	0.192939	0.0488821	3.94702	7.91286e-05	0.00995575	704.53	686.951	835.374	718.026	714.475	780.077	687.321	818.55	740.929	681.211	754.833	584.186	1174.63	699.498	925.503	766.302	715.027	663.394	630.838	834.957	562.139	722.719	709.845	804.547	632.302	670.159	600.479	555.773	669.108	783.599	843.442	558.564	678.148	626.862	697.204	634.373	675.313	758.523	643.196	643.33	624.301	619.625
RFX2	ENSBTAG00000017661	122.064	0.425112	0.107939	3.93846	8.20057e-05	0.0101231	161.589	137.883	223.311	251.089	132.42	273.841	84.2017	131.362	118.58	180.729	324.186	147.794	60.7453	63.4776	177.19	121.193	133.283	41.5955	97.5268	73.2607	96.7316	73.2014	117.198	106.176	70.2558	43.5168	39.183	321.352	70.1747	301.54	44.9375	66.1324	110.268	600.187	214.007	62.1934	90.1883	45.5807	40.0024	71.0101	51.3873	51.5749
Novel	ENSBTAG00000030281	1482.44	0.256774	0.0651898	3.93887	8.1866e-05	0.0101231	1524.33	1078.44	1387.34	1606.97	1133.48	1863.6	1778.03	1736.44	1898.88	1539.18	1479.25	1418.03	2976.52	1679.04	1714.95	2034.69	1453.57	954.563	1140.69	1610.66	1463.75	1699.9	1156	1652.46	1261.3	1307.68	1397.85	1275.64	1661.35	1609.79	1785.4	1172.07	1924.18	1492.13	1421.33	1575.78	1262.64	1371.88	1460.09	1681.98	1140.36	1371.46
NTN4	ENSBTAG00000003183	153.369	-0.299086	0.0760199	-3.93431	8.34376e-05	0.0101266	115.267	123.109	89.7694	98.6735	104.75	115.457	121.407	112.479	128.131	148.953	112.064	118.834	171.011	118.243	148.713	131.732	159.94	190.913	133.328	102.35	155.136	105.735	129.184	134.59	141.338	82.682	129.304	187.537	212.156	189.984	138.269	156.683	202.618	210.065	273.229	214.731	168.278	220.967	220.013	125.063	137.762	180.149
SRSF3	ENSBTAG00000040006	304.453	-0.289812	0.0736903	-3.93283	8.39507e-05	0.0101266	309.174	330.918	209.956	234.35	332.532	196.87	196.797	223.315	228.407	209.527	317.782	329.541	464.834	171.763	235.726	238.622	191.301	378.625	277.766	232.711	301.146	233.547	222.409	194.407	265.319	183.859	233.139	258.84	453.688	407.012	210.86	339.819	210.888	285.089	232.85	377.088	393.749	364.646	333.704	362.469	348.777	379.184
Novel	ENSBTAG00000040367	429.757	0.265517	0.0675327	3.93167	8.43563e-05	0.0101266	447.064	375.73	488.909	477.509	514.363	439.626	418.071	385.876	465.567	487.572	482.677	412.426	831.947	440.609	422.409	454.662	429.643	228.242	377.762	419.095	500.084	531.001	315.635	515.927	495.097	370.981	374.198	305.724	432.472	504.37	540.978	333.714	476.909	588.516	376.867	462.85	439.943	316.588	351.6	387.906	390.325	371.92
NFKBIE	ENSBTAG00000013705	70.3886	0.24191	0.0615779	3.92853	8.54683e-05	0.0101668	94.7991	69.4337	82.3504	73.1241	77.0803	82.8925	89.0971	77.9962	59.6881	85.3996	71.2408	76.8929	107.625	95.8387	58.5361	90.3303	79.9701	69.3258	85.1817	61.4097	51.1035	85.9826	55.9352	70.2857	81.0008	51.1323	68.5702	77.1635	45.6952	89.2451	76.048	73.2544	49.6206	90.028	82.1032	63.5027	61.592	59.9486	70.5305	50.8729	57.9474	57.3862
UPF1	ENSBTAG00000020922	1088.68	-0.219295	0.0559801	-3.91738	8.95163e-05	0.0104582	978.154	1169.05	1096.52	791.15	1220.93	941.422	1006.5	1032.83	992.415	1036.71	1017.38	1005.6	619.338	1067.92	890.698	823.511	959.641	1507.04	1016.01	1286.37	1093.25	1095.7	1088.07	1055.78	1286.09	1167.34	1122.59	859.543	1101.58	933.693	1040.48	1334.86	989.656	885.275	876.216	1008.19	1092.16	1271.8	1163.23	1103.31	1764.66	1047.48
NRIP1	ENSBTAG00000047293	582.683	-0.371491	0.0948244	-3.91767	8.94076e-05	0.0104582	331.797	516.075	424.364	216.729	635.418	820.043	460.172	478.65	387.575	482.607	577.131	342.523	95.7399	446.833	632.823	260.452	558.223	963.095	529.608	358.762	647.919	414.808	490.099	692.389	738.926	455.839	426.115	331.119	811.089	503.694	642.952	545.338	643.69	490.152	707.971	509.331	612.621	502.379	798.995	428.18	1169.88	825.198
Novel	ENSBTAG00000001538	1834.01	0.253887	0.064965	3.90807	9.30378e-05	0.0104768	2157.76	1446.78	1828.77	2075.67	1326.18	2042.71	2333.17	1882.58	2336.59	1800.34	1974.73	1649.7	4142.57	1815.96	2423.71	2119	2126.26	1429.18	1466.61	1989.89	1507.55	1862.57	1528.9	2479.44	1391.06	1584.01	1655.48	1323.5	1509.57	1853.19	1975.52	1344.01	2645.05	1713.87	1847.99	1880.2	1687.18	1747.92	1803.26	2042.33	1684.85	1781.88
Novel	ENSBTAG00000002319	1791.52	-0.273391	0.069947	-3.90854	9.2855e-05	0.0104768	1306.72	2237.64	1445.95	1398.17	1445.26	1558.67	1480.38	1550.07	1447.64	1682.17	2210.07	1333.14	1153.5	1637.97	1362.15	892.011	1749.93	2047.78	1682.65	1534.17	1923.68	1407.09	1374.41	1956.04	2356.46	1511.12	1534.01	1441.69	1891.45	1809.24	1301.46	1968.71	1356.3	2649.16	1620.53	2053.69	2001.74	1907.95	1745.37	1847.32	1808.39	1749.19
DHX15	ENSBTAG00000008896	703.727	-0.133766	0.0342284	-3.90804	9.30468e-05	0.0104768	676.521	732.747	657.319	613.185	673.464	743.072	634.45	680.62	614.39	661.35	730.819	601.163	699.892	617.351	677.12	693.285	584.879	836.175	603.679	627.026	664.346	666.946	652.578	674.443	719.915	605.972	681.784	599.726	943.279	801.178	641.223	675.568	664.365	655.204	787.383	724.717	736.905	774.872	702.147	632.732	817.823	760.548
DDR1	ENSBTAG00000010682	349.046	0.264422	0.0677956	3.90028	9.60809e-05	0.0104768	353.342	346.184	543.809	476.628	410.601	322.689	356.389	387.518	340.62	449.837	322.585	541.246	367.773	388.334	422.409	664.68	385.738	248.506	412.329	452.493	313.922	398.541	246.381	348.437	414.096	322.025	329.137	379.957	305.178	386.053	312.834	290.983	209.509	325.101	323.029	303.766	331.057	259.612	285.28	261.783	368.458	344.317
CHMP4B	ENSBTAG00000013387	1013.94	0.207063	0.0529913	3.90749	9.32585e-05	0.0104768	1306.72	906.578	1111.36	1071.31	1114.7	934.021	1190.57	1251.22	1143.62	1172.76	882.906	842.826	1766.9	918.558	1259.32	1086.97	1089.79	981.226	938.233	1165.71	726.4	1137.53	1084.08	1215.79	926.55	1093.36	976.636	802.891	786.609	1216.98	1038.75	937.045	1144.03	841.928	1098.3	960.397	937.079	869.997	883.21	1018.52	1031.03	811.397
PDIA3	ENSBTAG00000017196	1591.26	0.221515	0.0567803	3.90127	9.56883e-05	0.0104768	1559.88	1725.01	1555.01	1561.16	1423.52	1835.48	1988.53	1632.17	1551.89	1969.16	1373.59	1648.7	2431.13	1469.94	2281.33	2284.6	1602.54	1491.04	1340.69	1574.03	1518.5	1682.47	1257.21	1797.52	1357.18	1225	1495.81	1657.55	1744.58	2047.9	1920.21	1364.36	2034.45	1725.54	1763.2	1647.14	1143.85	1395.66	1760.1	1399	1228.92	1768.07
SCAMP4	ENSBTAG00000045762	218.649	0.221149	0.0566675	3.90258	9.51734e-05	0.0104768	275.779	262.469	245.567	250.208	242.111	219.073	244.772	238.094	232.386	281.024	251.344	237.669	424.557	207.858	175.608	246.903	177.189	198.378	164.191	255.335	231.791	225.414	233.064	182.444	204.155	206.705	255.669	203.165	115.87	225.817	186.663	193.31	173.672	201.729	214.007	168.904	195.775	190.25	210.539	260.724	186.962	205.573
Novel	ENSBTAG00000047637	230.022	0.230814	0.059098	3.90561	9.39889e-05	0.0104768	271.47	186.634	212.182	272.233	210.489	263.48	252.605	246.304	290.482	235.345	249.743	218.695	393.524	265.112	363.873	267.98	268.135	199.445	193.819	226.246	202.589	220.766	254.372	266.188	189.277	208.881	234.118	200.234	205.628	263.679	148.639	166.857	252.238	168.386	270.537	204.911	201.274	248.712	202.117	251.185	215.389	191.771
MYOCD	ENSBTAG00000035706	11.2939	-0.402688	0.103898	-3.87582	0.000106267	0.0114918	10.7726	9.35632	8.90275	6.1671	4.94105	11.8418	4.89545	5.74709	5.57089	3.97208	7.20413	5.99166	1.98083	16.1806	18.9847	5.26927	15.6804	17.0648	11.1107	3.23209	18.2513	9.29542	6.65896	8.97264	19.8369	11.9671	8.81617	13.6745	16.3197	10.8176	10.3702	16.2787	23.432	15.0047	17.4974	11.1293	13.1983	17.8359	16.8431	13.7781	8.74677	10.1697
ALG14	ENSBTAG00000004422	54.8353	0.305601	0.0788892	3.8738	0.000107152	0.0114925	72.1766	60.0774	53.4165	44.9317	42.493	44.4067	88.1181	75.5332	76.4008	59.5811	49.6285	41.9416	114.888	54.765	68.0284	48.9289	56.4495	43.7286	58.0223	47.404	60.2291	45.3152	50.6081	55.3313	49.5923	40.2531	50.9379	42.9771	63.6468	87.2168	65.6779	32.5575	74.4309	55.0171	52.4922	56.9561	34.0956	48.0579	45.2658	39.2145	36.0804	61.7446
GIPC1	ENSBTAG00000000764	133.332	0.254342	0.066221	3.84081	0.000122629	0.0117394	146.508	172.846	141.702	162.988	135.879	130.26	142.947	139.572	178.269	143.988	168.096	209.708	192.14	161.806	88.5952	216.793	97.2185	117.321	141.969	169.146	127.759	159.184	135.843	98.699	102.491	97.9129	121.467	174.839	112.606	121.022	82.9615	128.195	119.916	115.036	109.022	138.135	107.786	108.007	128.429	143.08	122.455	146.734
MLLT1	ENSBTAG00000002277	172.724	-0.157129	0.0408333	-3.84806	0.000119057	0.0117394	183.135	177.77	173.604	165.631	168.984	142.101	150.78	147.782	156.781	150.939	147.284	135.811	154.504	160.561	178.772	150.55	197.573	190.913	174.067	191.771	129.584	158.022	171.801	171.976	195.89	175.155	173.385	155.304	159.933	173.758	176.293	204.502	147.483	173.387	201.893	187.89	175.977	152.101	178.958	171.696	209.922	169.979
MKL1	ENSBTAG00000002630	449.312	-0.300899	0.078201	-3.84777	0.0001192	0.0117394	387.814	411.186	254.47	336.547	310.792	525.479	425.904	243.02	370.066	441.893	569.126	309.569	333.439	531.469	264.204	263.463	385.738	409.555	291.346	324.286	394.227	370.655	486.104	462.091	440.545	352.486	349.708	374.096	563.03	368.474	362.957	348.976	409.37	365.114	343.218	365.959	570.826	514.27	566.349	522.507	495.286	692.992
P4HB	ENSBTAG00000006045	3098.2	0.202878	0.0527373	3.84696	0.000119594	0.0117394	3957.86	3499.26	4170.19	3390.14	3080.74	3160.28	3739.14	3507.37	3516.03	3321.65	2836.03	2946.9	4016.46	2644.9	3505.84	3487.5	3201.94	2992.74	2676.43	3146.98	2454.79	3423.04	2917.96	3693.74	2680.46	2807.92	2685.99	2521.98	2394.1	3851.06	3885.36	2946.45	3250.15	3254.35	3670.41	2743.71	2922.32	2488.61	3702.33	2761.97	3230.84	2973.18
ADPRH	ENSBTAG00000009391	112.028	-0.248108	0.0646097	-3.8401	0.000122985	0.0117394	91.5673	112.276	96.4464	87.2203	100.797	96.2145	89.0971	73.8911	87.5426	102.281	98.4564	174.757	54.1426	118.243	83.849	76.7807	68.9938	125.853	124.686	115.278	120.458	105.735	117.198	101.69	125.634	155.573	118.529	88.8845	97.9182	93.3017	152.096	107.847	100.62	116.703	119.79	124.387	129.783	97.1068	93.6898	118.703	112.615	106.782
RARA	ENSBTAG00000012500	341.395	0.224246	0.0581225	3.85816	0.000114246	0.0117394	434.137	401.829	359.819	384.122	353.285	408.542	402.406	281.607	335.845	382.312	348.2	414.423	355.228	301.207	555.302	302.606	520.59	231.441	327.147	332.905	275.594	325.34	343.602	379.842	300.86	268.717	298.77	361.399	310.074	361.037	345.673	371.359	325.291	495.154	382.251	280.198	349.755	276.952	300.018	260.724	274.43	348.675
SP2	ENSBTAG00000013740	106.392	0.287207	0.0745248	3.85384	0.00011628	0.0117394	162.667	141.33	137.993	87.2203	127.479	155.423	116.512	114.121	136.885	111.218	108.062	87.8776	145.921	113.264	193.011	94.8468	137.988	111.988	91.3543	67.8739	96.7316	67.3918	103.88	106.176	85.1335	83.7699	77.3864	88.8845	86.4944	131.163	103.702	84.446	157.132	148.379	161.514	84.4521	101.187	100.079	67.3724	101.746	88.5611	92.9801
DGKH	ENSBTAG00000013879	75.5991	-0.386353	0.1007	-3.83669	0.000124706	0.0117394	29.0861	81.7447	44.5137	36.1216	100.797	60.6891	38.1845	46.7977	37.4046	49.6509	102.459	69.9026	7.92331	54.765	66.4464	30.8628	76.834	88.5237	92.5888	21.5473	104.032	62.7441	45.2809	91.2218	94.2254	68.539	64.6519	88.8845	127.294	67.6099	74.3197	129.213	59.2691	101.698	111.714	77.9054	92.388	86.207	66.3197	59.3517	103.868	84.2632
SLC10A3	ENSBTAG00000014333	122.458	0.20294	0.0527499	3.84721	0.000119472	0.0117394	134.658	158.565	130.574	135.676	144.773	127.299	128.261	112.479	126.539	135.051	120.069	125.825	163.748	128.2	153.46	120.44	123.875	105.588	139.5	156.218	96.7316	125.488	139.838	154.03	132.246	114.232	111.672	93.7683	117.502	133.868	129.627	133.282	95.1062	116.703	104.984	96.8908	96.7875	111.97	111.586	86.9079	122.455	102.423
ACOT13	ENSBTAG00000016337	791.856	-0.217944	0.0566812	-3.84508	0.000120513	0.0117394	584.954	532.818	615.031	705.692	794.026	759.354	567.872	645.316	728.195	653.406	758.035	663.077	820.722	577.522	735.656	696.296	900.056	986.559	954.282	719.679	751.952	713.423	976.203	660.984	692.639	913.854	925.698	620.238	895.951	709.228	864.182	877.017	744.309	673.543	1096.95	841.248	973.374	983.949	713.727	1013.22	810.17	591.295
CRLF3	ENSBTAG00000018381	231.583	-0.277662	0.0718573	-3.86408	0.00011151	0.0117394	220.839	199.437	204.763	165.631	216.912	195.389	265.333	244.662	181.452	114.197	192.911	218.695	184.217	205.369	207.249	297.337	208.549	268.771	167.894	193.925	224.49	262.596	261.031	168.985	285.982	401.443	232.159	200.234	314.97	152.798	288.637	258.425	249.481	161.717	239.58	291.982	201.274	351.269	185.274	234.227	233.976	105.329
LRRC42	ENSBTAG00000019198	217.996	0.229287	0.0594852	3.85452	0.000115956	0.0117394	248.848	270.348	324.95	190.299	233.711	165.785	230.086	276.681	212.49	276.059	204.117	192.732	327.497	261.378	200.921	210.771	194.437	203.711	232.089	265.031	197.114	254.462	213.087	174.966	204.982	205.617	203.752	197.304	235.004	305.597	235.058	181.101	154.375	198.395	212.661	189.854	206.773	193.223	216.855	210.911	207.736	235.356
DDX42	ENSBTAG00000021058	565.621	-0.144627	0.0376698	-3.83934	0.000123364	0.0117394	471.841	526.416	493.361	534.775	460.505	484.033	515.001	527.911	534.01	533.251	545.913	536.253	408.711	598.681	484.109	505.097	525.294	603.667	671.577	622.716	596.816	498.467	715.172	496.486	551.301	583.126	625.948	688.611	602.197	475.974	558.262	637.923	545.827	520.162	514.154	526.353	554.328	596.018	552.664	572.32	576.194	562.965
UFC1	ENSBTAG00000021705	317.334	0.214214	0.0558203	3.83756	0.000124264	0.0117394	430.905	281.674	337.562	402.623	295.475	328.609	416.113	336.615	439.305	368.41	299.372	329.541	551.99	332.324	340.142	410.25	283.815	281.569	299.988	321.054	242.742	306.749	351.593	281.143	276.89	332.904	324.239	313.538	233.372	344.811	376.784	229.937	312.886	260.081	275.92	292.636	257.367	308.165	297.912	329.614	286.457	284.752
SBK1	ENSBTAG00000032140	47.7929	0.386782	0.100281	3.85699	0.000114793	0.0117394	79.7174	112.276	74.1896	78.4102	65.2218	51.8078	44.059	34.4825	77.1966	54.616	57.633	54.9235	11.2247	75.9242	53.7899	37.6376	62.7216	5.33275	60.4913	46.3266	25.5518	49.9629	69.2532	53.8358	52.0719	67.4511	68.5702	46.8842	37.5353	73.6948	34.5673	51.8885	19.2969	53.3499	26.9191	45.1721	49.4936	43.1035	28.4227	27.5561	26.2403	39.226
bta-mir-2382	ENSBTAG00000044606	183.248	0.326211	0.0847158	3.85064	0.000117808	0.0117394	255.311	207.316	255.212	218.491	227.288	182.067	218.337	253.693	302.42	227.401	212.122	155.783	483.982	186.699	197.757	185.177	225.798	164.249	181.474	206.854	120.458	181.261	189.114	145.058	142.991	237.167	203.752	176.792	124.03	121.698	112.344	148.544	147.483	91.6952	162.86	155.156	168.278	133.77	154.746	181.235	137.762	134.385
Novel	ENSBTAG00000045751	50.7085	-0.402918	0.104762	-3.84603	0.000120049	0.0117394	15.0817	47.7665	11.1284	28.1924	7.90567	41.4462	15.6654	110.016	7.95842	49.6509	49.6285	26.9624	12.5452	8.71261	28.477	54.1982	12.5443	18.1314	39.5045	11.851	49.2784	42.9913	99.8844	25.4225	102.491	149.045	10.7753	94.7451	252.955	22.9874	164.195	51.8885	8.2701	15.0047	24.2272	30.1147	64.8916	83.2344	34.7389	25.4364	26.2403	13.0753
TMBIM1	ENSBTAG00000003935	1419.65	0.257623	0.0673532	3.82495	0.000130799	0.012195	1964.93	1311.36	2196.75	1988.45	1304.44	1255.23	1960.14	2175.68	1627.5	1714.94	1303.15	1526.87	1656.63	1477.41	1441.25	1887.15	1317.15	1144.41	1086.37	2671.86	888.836	1708.03	1403.71	1455.06	1243.11	1349.02	1501.69	1348.9	1251.72	1827.5	1431.09	1666.54	1026.87	1210.38	1655.52	1002.3	1221.94	1027.05	1051.64	1191.27	1292.34	1066.37
ARL6IP5	ENSBTAG00000021506	817.031	0.268984	0.0703446	3.8238	0.00013141	0.012195	1272.25	894.267	1117.29	893.348	939.293	683.863	880.202	977.826	1075.98	1065.51	804.461	892.757	1427.52	743.061	645.479	1528.84	620.944	649.529	761.697	861.891	633.318	939.999	668.559	572.753	705.037	659.28	728.804	796.054	607.093	1143.28	1057.76	702.021	625.771	768.572	537.035	771.198	609.321	692.629	787.415	714.34	771.903	811.397
ZBTB11	ENSBTAG00000013460	427.741	-0.23167	0.0607253	-3.81504	0.000136159	0.0124917	337.183	371.298	358.336	350.643	392.319	426.304	315.267	435.137	387.575	356.494	413.037	341.524	161.767	444.343	408.171	338.739	434.347	475.681	396.28	379.232	478.183	425.265	435.496	457.605	442.198	437.344	434.931	376.05	582.613	409.716	399.252	470.049	442.45	416.796	535.689	408.512	392.649	516.747	507.399	348.691	614.461	410.42
MYLK3	ENSBTAG00000014818	102.616	-0.391661	0.102726	-3.81268	0.00013747	0.0124917	59.2494	15.2656	7.41896	128.628	126.985	34.0451	61.6826	67.323	76.4008	31.7766	79.2454	64.9096	15.1863	60.9883	33.2232	110.655	18.8165	391.424	153.08	98.0401	45.6281	55.7725	286.335	32.8997	31.4085	83.7699	38.2034	229.537	412.888	37.1855	22.4687	23.4007	63.4041	25.0078	39.0326	160.394	42.8945	193.223	168.431	179.115	86.3744	45.7636
GNPTAB	ENSBTAG00000019409	468.365	0.35588	0.0933083	3.81402	0.000136722	0.0124917	1005.09	896.237	905.113	514.512	651.724	584.688	447.444	632.18	740.133	479.628	422.642	363.494	157.146	570.054	871.713	364.332	555.086	349.829	382.7	447.106	494.609	496.143	391.547	662.48	517.413	374.245	284.077	353.585	388.409	864.731	439.005	424.265	555.475	396.79	839.875	407.858	372.852	246.235	388.444	248.005	520.433	318.166
RPF1	ENSBTAG00000008118	523.309	0.270741	0.0710515	3.81049	0.000138689	0.0125002	519.241	417.095	769.346	569.135	611.207	515.118	555.144	608.37	663.732	486.579	433.048	374.478	1025.41	582.5	696.105	614.246	492.365	428.753	509.855	585.009	390.577	649.517	571.339	487.513	347.973	592.917	596.561	359.445	571.189	643.647	755.295	497.519	745.688	433.468	605.679	513.259	461.94	521.206	402.129	485.412	435.152	431.486
RNF115	ENSBTAG00000008131	583.292	0.372189	0.0977105	3.8091	0.000139475	0.0125002	1012.63	878.017	1853.25	787.626	963.01	444.067	476.817	797.203	853.938	554.104	389.023	450.373	409.371	711.945	917.593	371.107	569.199	346.629	432.081	478.35	343.124	482.2	487.436	714.82	657.925	443.872	431.992	342.84	476.535	1986.38	829.615	649.115	399.722	401.792	651.441	456.303	452.042	401.309	390.55	408.043	470.139	472.165
RPLP1	ENSBTAG00000018320	11224.8	0.277691	0.0729445	3.80688	0.00014073	0.0125269	12678.3	7252.62	13224.3	14177.3	8725.39	14186.5	14651.1	12076.3	16221.6	11736.5	11252.9	10375.5	22125.2	11112.3	13256.1	12747.1	11493.7	8339.36	9657.63	14227.7	7933.82	13440	9387.8	16681.6	9139.86	10186.2	10978.1	8474.31	5612.34	12541	8107.76	10572	15702.2	6428.67	8820.03	10005.3	9785.43	10201.7	13077.6	13204.7	10685.3	10403.6
CNPY3	ENSBTAG00000015900	92.3692	0.245412	0.0645261	3.80329	0.000142786	0.012624	105.572	89.1312	77.899	111.008	77.0803	113.977	111.616	97.7005	98.6844	105.26	80.0459	123.828	179.595	95.8387	88.5952	124.204	90.9464	67.1927	88.8852	114.201	56.5789	103.412	91.8936	92.7173	85.96	107.704	108.733	92.7916	70.1747	84.5124	101.974	81.3937	66.1608	96.6967	78.0653	81.8334	84.689	81.748	81.0574	81.6086	57.9474	111.14
ABCC5	ENSBTAG00000017666	618.148	-0.343226	0.0902844	-3.8016	0.000143762	0.012625	356.574	492.93	454.782	587.636	532.645	436.666	633.471	700.324	637.469	435.935	515.496	363.494	283.918	387.089	382.858	331.964	553.518	1108.15	719.723	378.155	489.134	833.102	577.998	486.018	621.557	648.401	522.113	630.983	669.108	319.795	307.649	544.321	624.393	1368.76	602.987	591.165	688.511	924.496	475.818	812.906	962.145	634.153
FGF9	ENSBTAG00000048237	24.0255	0.353192	0.0929667	3.79912	0.00014521	0.0126672	30.1633	27.5765	28.9339	38.7646	41.9989	22.2033	20.5609	25.4514	46.9547	27.8045	24.8142	30.9569	23.7699	26.1378	33.2232	37.6376	20.3845	13.8652	13.5797	26.9341	18.2513	39.5055	30.6312	19.4407	31.4085	27.198	16.6528	43.9539	16.3197	23.6635	31.1106	21.3659	19.2969	38.3453	25.5731	20.9494	24.1969	20.8086	23.1593	22.2569	6.56008	19.613
SCAMP3	ENSBTAG00000012094	912.732	0.215503	0.0567663	3.79632	0.00014686	0.0127262	1015.86	916.427	1031.23	986.735	874.565	1037.64	1104.41	1055	975.702	897.689	1079.02	846.821	1874.52	944.696	1142.25	750.494	1075.68	827.643	995.021	1029.96	624.193	863.312	1066.77	946.613	881.917	900.799	853.21	633.913	791.505	947.215	834.8	723.387	929.008	665.207	891.021	851.068	851.29	789.24	915.844	929.49	957.771	913.82
FOXO6	ENSBTAG00000024115	85.3171	-0.400198	0.105475	-3.79424	0.000148096	0.0127489	33.3951	28.069	31.9015	38.7646	40.5166	71.0507	38.1845	32.8405	22.2836	46.6719	84.0482	47.9332	75.2714	104.551	33.2232	76.7807	40.7691	207.977	96.2923	48.4814	76.6553	97.6019	102.548	101.69	68.6027	131.638	117.549	42.9771	155.037	50.7074	98.5168	70.2021	42.7289	68.3546	52.4922	49.1001	117.685	161.514	97.9006	105.985	190.242	156.904
PIK3R1	ENSBTAG00000010989	1196.17	-0.297855	0.0785872	-3.79012	0.000150576	0.0128777	733.616	1018.36	819.053	743.576	1099.88	1178.26	1221.9	627.254	662.936	666.316	825.273	1043.55	624.621	1081.61	1321.02	959.759	1208.96	1365.18	1517.22	985.788	1325.04	1239.78	1265.2	1676.39	1418.34	1317.47	1224.47	737.449	1702.14	862.027	1591.82	1076.43	1693.99	930.289	1440.17	1252.38	1004.17	1253.47	1487.46	1615.21	1626.9	971.206
LRRC3B	ENSBTAG00000033140	31.8523	0.337684	0.0891719	3.78688	0.000152549	0.0129617	48.4768	41.8572	31.1596	52.8608	40.0225	32.5649	27.4145	27.9144	40.5879	39.7208	36.8211	28.9597	45.559	37.3398	37.9694	38.3904	53.3134	19.1979	17.2832	23.702	47.4533	45.3152	18.6451	35.8906	25.6227	26.1101	45.0604	47.8609	29.3755	22.9874	41.4808	23.4007	39.9722	40.0124	26.9191	26.8414	21.9972	14.8633	23.1593	28.616	10.9335	19.613
HSPB8	ENSBTAG00000001303	15541.5	0.331925	0.0878283	3.77925	0.000157303	0.0130329	26828.1	17687.9	36905.6	20358.5	19474.6	10577.7	19335.1	24201	17466.3	20867.3	11254.5	11601.8	26088.8	15576.9	18315.5	17639.2	12978.7	14521.1	10808.2	19649	10009	19178.8	13461.7	17209.5	18004.5	12394.7	13202.7	6935.92	14881.9	32345.9	12670.6	11955.7	8129.51	8769.39	17216.1	11455.4	11504.5	12593.7	12379.7	12845.4	18108	12926.4
TMEM189	ENSBTAG00000010135	479.566	0.257964	0.0682476	3.77983	0.000156936	0.0130329	684.062	563.841	599.452	453.722	509.422	672.021	546.332	415.432	675.67	614.679	529.904	380.47	491.245	425.673	721.418	385.409	780.884	462.883	401.218	611.943	295.67	435.723	362.247	539.854	385.994	473.246	368.32	653.448	328.026	637.562	525.423	412.056	588.556	485.151	488.581	388.218	444.343	380.5	406.34	322.195	479.979	483.787
BATF2	ENSBTAG00000011467	10.8784	0.407264	0.107646	3.78336	0.000154724	0.0130329	25.8543	15.2656	42.288	17.6203	10.8703	8.88134	23.4981	9.03114	12.7335	15.8883	5.60321	14.9791	3.96165	14.9359	9.49234	15.8078	9.40825	15.9983	4.93807	26.9341	9.12563	4.64771	13.3179	8.97264	8.26539	8.70337	9.79575	11.721	4.89591	10.8176	6.91346	17.2962	9.64845	16.6719	21.5353	12.4387	8.79886	4.45898	4.21078	10.5985	4.37339	17.4338
NUP160	ENSBTAG00000021125	208.394	-0.195899	0.051837	-3.77914	0.000157371	0.0130329	189.598	232.431	183.99	192.942	168.49	170.226	193.86	174.876	152.006	200.59	217.725	156.782	106.304	237.73	155.042	149.798	194.437	222.909	218.509	192.848	239.091	163.832	227.736	200.389	243.002	199.09	216.486	203.165	246.427	229.874	238.514	222.815	205.374	210.065	205.931	185.926	245.268	234.84	208.433	168.516	241.63	227.365
MRPS6	ENSBTAG00000012594	303.579	0.347992	0.0922942	3.77046	0.000162947	0.0133815	374.887	276.258	300.468	309.236	233.217	242.757	285.894	321.016	436.121	303.864	308.977	408.431	539.445	317.388	270.532	326.694	252.455	194.112	295.05	274.728	270.119	421.779	189.114	215.343	271.931	192.562	244.894	318.422	290.491	337.374	342.216	181.101	345.966	1252.06	220.736	253.356	288.163	237.317	233.698	261.783	259.123	276.761
ADGRE5	ENSBTAG00000021818	369.044	0.244661	0.0649068	3.76942	0.000163625	0.0133815	398.587	403.307	416.203	389.408	367.614	368.576	301.56	328.405	319.133	432.956	359.406	417.419	350.606	342.281	575.869	450.146	456.3	228.242	390.107	447.106	354.074	400.865	308.976	469.568	454.596	282.859	362.443	395.585	321.498	615.926	402.709	340.836	376.29	628.529	344.564	379.707	387.15	312.129	329.493	256.484	324.724	297.1
SNX4	ENSBTAG00000011383	396.594	-0.197714	0.0525312	-3.76375	0.000167384	0.0136038	312.406	281.182	306.403	295.14	323.638	390.779	350.514	351.393	315.153	328.689	405.833	437.391	309.669	343.526	422.409	465.954	332.425	411.688	476.524	377.077	441.68	320.692	343.602	435.173	433.933	333.992	392.809	382.887	610.357	369.15	558.262	354.063	354.236	348.442	410.516	424.224	388.25	403.29	395.813	439.839	347.684	425.674
ERLEC1	ENSBTAG00000008068	533.494	0.163722	0.0435906	3.7559	0.000172717	0.0139506	568.795	482.589	542.326	637.854	551.915	609.852	580.6	572.246	644.632	524.314	566.725	529.263	706.495	551.384	683.449	534.454	487.661	433.019	569.112	596.86	432.555	482.2	592.647	538.358	482.699	578.774	538.766	385.818	512.439	519.92	606.656	441.561	617.501	486.818	481.851	513.259	514.733	451.844	472.66	476.933	457.019	511.391
YKT6	ENSBTAG00000000274	397.127	0.155846	0.0415484	3.75094	0.000176175	0.0139761	462.146	417.587	485.942	471.342	448.647	319.728	460.172	405.58	419.409	429.977	377.016	349.513	403.428	463.013	414.499	470.47	404.555	423.42	386.404	497.742	414.303	465.933	428.837	331.988	393.432	436.256	448.645	349.678	342.714	472.593	349.13	435.456	363.884	310.096	310.915	363.34	391.549	394.372	373.706	368.828	431.872	378.458
THADA	ENSBTAG00000003555	259.09	-0.207046	0.0553346	-3.74171	0.000182774	0.0139761	244.539	278.227	280.437	207.919	240.135	263.48	264.354	235.631	245.915	228.394	293.768	217.697	144.6	245.198	249.965	219.051	197.573	332.764	312.333	262.877	266.468	227.738	239.722	251.234	304.166	240.431	230.2	231.491	239.9	206.886	338.759	330.662	235.698	236.74	216.698	286.09	328.857	285.87	313.703	218.329	289.737	215.016
EI24	ENSBTAG00000007202	326.182	0.157496	0.0420229	3.74785	0.000178354	0.0139761	412.592	360.464	429.558	354.167	327.097	380.417	395.552	338.257	363.7	344.578	318.583	278.612	476.719	338.547	408.171	316.156	275.975	309.3	288.877	314.59	288.37	307.911	363.579	323.015	319.87	318.761	339.912	317.445	342.714	342.106	345.673	287.93	339.074	280.087	344.564	304.42	273.865	300.734	309.492	292.519	329.097	316.713
PPA1	ENSBTAG00000007836	344.613	0.222056	0.0593281	3.74286	0.000181941	0.0139761	445.987	374.745	389.495	318.927	367.614	370.056	431.778	457.304	350.17	315.78	411.436	296.587	611.415	357.217	450.886	420.789	424.939	254.906	271.594	346.911	279.244	323.016	259.699	337.969	333.095	238.255	302.689	247.119	345.978	410.392	328.389	283.861	365.263	306.762	378.213	348.938	265.066	383.473	315.808	412.282	350.964	350.128
Novel	ENSBTAG00000010451	860.528	0.14034	0.0374983	3.74258	0.000182141	0.0139761	900.591	897.714	1059.43	825.51	938.799	956.224	1008.46	879.305	924.768	930.459	812.466	748.957	870.903	1060.45	952.398	862.654	853.014	884.17	799.967	987.943	744.651	877.255	906.95	904.741	721.568	773.512	847.332	812.659	745.81	895.155	1066.4	871.93	1036.52	928.622	994.66	809.824	831.492	781.313	795.837	880.737	940.278	786.699
MTA2	ENSBTAG00000011865	464.944	0.138388	0.0369515	3.74512	0.000180306	0.0139761	530.013	538.727	503.005	514.512	519.304	523.999	503.252	509.849	494.218	481.614	424.243	466.35	435.782	546.405	485.691	456.921	531.566	459.683	482.696	418.017	470.882	457.799	451.477	494.991	455.423	373.157	498.604	538.191	381.881	576.037	490.856	511.763	442.45	468.479	534.343	491.001	457.541	429.549	362.127	412.282	493.099	439.476
UEVLD	ENSBTAG00000013568	90.8135	-0.254585	0.067939	-3.74726	0.00017878	0.0139761	54.9404	93.5632	60.8354	68.7191	95.8563	94.7343	62.6617	53.3658	89.9301	80.4345	89.6514	106.851	33.674	78.4135	64.8643	79.7917	98.7866	97.0561	90.1197	71.106	113.158	84.8207	79.9075	82.2492	97.5316	68.539	75.4273	107.443	137.085	98.0344	112.344	109.882	82.701	120.037	102.292	132.243	84.689	93.1432	81.0574	91.1473	108.241	86.4424
TMCO3	ENSBTAG00000015704	1431.35	0.35385	0.0944906	3.74481	0.000180527	0.0139761	2218.08	2170.67	3443.14	1962.02	2922.63	996.19	1505.84	2582.91	1841.58	1918.51	1459.24	1648.7	1658.61	909.846	1104.28	1220.96	1602.54	1143.34	1122.18	3178.22	680.772	2094.95	1206.6	1354.87	1200.96	1172.78	1061.86	1058.8	590.773	1836.96	1192.57	1391.83	712.607	2030.63	1734.93	900.168	1360.52	1259.42	736.886	1071.51	1450.87	1234.89
CYB5R2	ENSBTAG00000016142	170.055	-0.386431	0.103312	-3.74042	0.000183714	0.0139761	65.713	100.457	102.382	94.2685	164.537	211.672	143.926	71.4281	102.664	50.644	232.133	149.791	68.6686	113.264	60.1182	201.738	136.42	411.688	165.425	110.968	279.244	108.059	235.727	118.14	259.533	193.65	287.015	122.094	282.331	93.3017	134.812	225.868	81.3227	115.036	102.292	159.739	137.482	206.104	77.8994	193.953	288.643	169.979
CLK4	ENSBTAG00000019414	902.017	-0.203299	0.0541736	-3.75272	0.000174923	0.0139761	868.274	991.277	901.403	850.178	948.681	849.648	726.484	1013.95	909.647	724.904	934.136	775.919	925.046	846.368	523.661	787.379	788.725	1036.69	837.002	763.851	938.114	750.605	847.019	698.37	820.753	776.776	872.801	840.985	1240.3	861.35	715.543	994.021	705.715	848.597	811.61	960.397	910.682	1172.71	621.09	1085.29	1040.87	939.971
ARL3	ENSBTAG00000004318	136.1	0.27518	0.0738436	3.72653	0.000194136	0.0145508	144.353	90.1161	135.767	135.676	98.8209	156.904	145.884	119.047	167.127	152.925	155.289	173.758	310.99	118.243	167.698	197.974	106.627	107.722	129.624	159.45	147.835	188.232	122.525	140.571	147.124	91.3854	181.221	120.141	150.141	164.968	138.269	92.5854	125.43	90.028	102.292	126.351	108.886	131.292	144.219	153.679	131.202	144.555
SLC9A3R2	ENSBTAG00000013479	918.877	-0.306636	0.0822734	-3.72703	0.000193748	0.0145508	714.225	850.44	583.13	636.092	747.086	760.835	988.88	655.989	775.15	709.015	690.796	682.05	1257.16	744.306	667.628	889	751.092	1397.18	504.917	541.914	585.865	910.951	748.467	604.158	571.138	711.5	826.761	1323.5	649.524	1602.36	596.286	968.585	893.171	668.541	1398.45	685.437	1096.56	1103.35	1460.09	1046.07	1168.79	1099.05
TXNDC11	ENSBTAG00000014823	245.127	0.150751	0.0404655	3.72542	0.000194989	0.0145508	259.62	230.953	296.758	307.474	233.217	244.237	273.166	268.471	265.015	255.206	232.934	209.708	305.708	276.314	243.637	243.892	241.478	229.308	208.633	252.103	257.343	264.919	245.05	249.738	221.512	217.584	219.425	225.63	283.963	324.528	198.762	248.251	256.373	286.756	282.65	233.062	191.375	238.308	223.171	206.671	263.496	272.403
PAQR8	ENSBTAG00000025494	62.2923	0.379151	0.101873	3.72181	0.000197798	0.0145508	109.881	115.23	77.899	90.7444	138.843	91.7738	32.31	77.9962	124.947	69.5113	67.2385	42.9402	24.4302	69.7009	172.444	36.8849	120.739	29.8634	30.8629	46.3266	73.005	72.0395	23.9722	67.2948	45.4596	51.1323	41.1421	80.0938	40.7992	104.795	86.4182	70.2021	45.4856	75.0233	92.8708	47.1361	58.2925	29.2311	56.8455	60.4116	37.1738	37.7732
Novel	ENSBTAG00000038067	18.3093	0.366512	0.0984816	3.72163	0.00019794	0.0145508	8.6181	12.3109	55.6422	138.319	4.94105	5.92089	182.111	10.6732	13.5293	14.8953	12.0069	20.9708	16.5069	34.8505	1.58206	12.044	26.6567	44.7951	9.87614	14.0057	3.65025	13.9431	11.9861	1.49544	9.91846	9.79129	25.4689	7.81403	3.26394	59.4967	5.18509	11.1916	2.7567	15.0047	6.72977	10.4747	8.79886	11.3952	7.36886	1.05985	7.65342	7.26407
MAF	ENSBTAG00000044192	701.831	-0.284055	0.0762849	-3.72361	0.000196394	0.0145508	461.068	781.991	649.9	447.555	665.065	725.309	527.729	650.242	597.677	633.546	660.379	553.229	462.193	551.384	325.904	602.955	611.536	1008.96	551.829	553.765	545.712	752.929	886.973	791.088	760.416	732.171	647.499	416.097	669.108	674.747	530.608	743.735	639.555	550.171	780.653	517.842	807.296	686.188	657.934	564.901	1143.64	793.963
ZNF575	ENSBTAG00000030939	55.7298	0.23738	0.0639102	3.71427	0.000203789	0.0148971	64.6357	44.8118	57.8678	47.5747	56.3279	71.0507	66.5781	54.1868	58.8923	68.5183	63.2363	68.904	77.9125	63.4776	55.372	69.2532	68.9938	30.93	56.7878	61.4097	67.5296	46.4771	51.9399	79.2583	44.6331	53.3081	52.897	59.5819	29.3755	54.764	48.3942	51.8885	62.0258	78.3577	59.2219	46.4814	46.194	42.1126	55.7928	72.0699	45.9205	55.2069
NCAPD3	ENSBTAG00000002260	183.414	-0.190907	0.0514228	-3.7125	0.000205225	0.0148997	134.658	179.247	160.991	201.752	190.23	152.463	164.487	185.549	173.493	180.729	171.298	187.739	157.806	189.188	118.654	197.221	120.739	219.709	159.253	184.229	228.141	163.832	177.128	165.994	204.155	183.859	197.874	244.188	151.773	175.11	174.565	213.659	129.565	160.05	149.401	197.71	181.477	217.004	158.957	181.235	188.056	158.357
GORASP1	ENSBTAG00000047135	233.734	-0.187827	0.0506079	-3.71142	0.000206102	0.0148997	186.366	211.256	215.892	192.061	226.3	179.107	232.044	215.926	242.732	214.492	229.732	229.68	161.107	260.134	177.19	219.804	197.573	223.976	233.324	251.026	250.042	271.891	263.695	230.298	249.615	289.387	261.546	188.513	192.572	178.49	238.514	272.669	219.158	201.729	214.007	213.422	234.27	263.576	272.648	276.621	302.857	222.281
NOL9	ENSBTAG00000016733	112.643	-0.291161	0.0785357	-3.70738	0.000209416	0.0150561	80.7947	109.814	93.4788	85.4583	124.514	93.254	109.658	82.1013	117.785	106.253	135.278	98.8623	24.4302	128.2	71.1926	70.7587	83.1062	187.713	117.279	95.8854	113.158	94.1161	129.184	91.2218	147.95	101.177	105.794	114.28	125.662	107.5	86.4182	144.474	95.1062	115.036	106.33	100.164	112.185	136.742	97.9006	95.3867	168.375	108.235
PAPPA	ENSBTAG00000004010	20.918	-0.399637	0.108033	-3.69921	0.000216271	0.0153079	9.69536	18.7126	7.41896	9.69115	6.42336	22.2033	3.91636	9.85215	10.3459	7.94415	18.4106	8.98748	1.32055	6.22329	14.2385	9.03303	18.8165	57.5937	27.1594	1.07736	21.9015	18.5908	9.32254	22.4316	13.2246	13.0551	13.714	14.6513	13.0558	38.5377	29.3822	11.1916	27.567	40.0124	32.3029	31.424	36.2953	39.14	60.0036	12.7182	34.9871	32.6883
TRA2A	ENSBTAG00000012622	450.937	-0.178573	0.0482755	-3.69903	0.000216428	0.0153079	353.342	424.974	379.109	475.747	480.764	417.423	434.716	438.421	421	366.424	465.867	430.401	392.864	459.279	351.217	465.954	407.691	534.342	423.439	326.441	489.134	428.751	391.547	435.173	389.3	367.717	407.503	432.702	580.981	406.336	471.844	472.084	412.127	500.156	472.43	580.69	526.832	603.449	321.072	489.652	494.193	499.768
MGC148692	ENSBTAG00000040398	381.086	-0.363796	0.0983133	-3.70038	0.00021528	0.0153079	304.865	323.532	273.018	315.403	198.63	464.79	183.09	315.269	197.369	286.982	381.018	272.62	232.417	236.485	395.514	150.55	324.584	1053.75	538.249	159.45	301.146	361.359	689.868	342.456	573.618	369.893	331.096	90.838	460.215	244.748	264.44	261.477	379.046	155.048	527.614	473.325	393.749	364.15	340.02	314.776	487.632	483.787
FUBP3	ENSBTAG00000013072	291.202	-0.164222	0.0444202	-3.69702	0.000218146	0.0153465	254.234	289.553	273.759	248.446	297.945	316.768	280.02	266.829	214.081	251.234	265.752	321.552	180.915	247.687	242.055	234.106	263.431	354.095	272.828	281.192	323.047	266.081	330.284	302.079	314.911	273.068	285.056	225.63	305.178	313.034	309.377	320.488	274.292	341.773	290.726	304.42	298.061	339.874	266.332	279.801	296.297	287.657
ZBP1	ENSBTAG00000012406	13.101	0.384803	0.104325	3.6885	0.000225582	0.0157847	9.69536	9.84876	104.607	28.1924	10.3762	10.3616	53.8499	9.85215	11.9376	11.9162	5.60321	9.98609	6.60275	17.4252	11.0744	24.0881	1.56804	12.7986	9.87614	43.0946	5.47538	1.16193	3.99537	19.4407	3.30615	9.79129	18.6119	12.6978	3.26394	8.78929	8.64182	16.2787	5.5134	5.00156	6.72977	8.51068	17.5977	12.3861	3.15808	6.35911	2.18669	54.4805
SLC39A1	ENSBTAG00000011284	466.437	0.183095	0.0497776	3.67825	0.000234835	0.0161727	526.781	449.103	490.393	549.753	430.859	498.835	540.457	429.39	526.847	608.72	461.865	664.075	597.549	472.97	526.825	569.081	511.181	444.751	440.723	511.748	368.675	536.81	419.514	511.44	467.821	392.74	452.564	532.33	362.297	540.203	501.226	431.387	438.315	411.795	452.24	443.865	436.644	399.327	476.87	417.582	408.912	451.099
HLA-DMA	ENSBTAG00000015730	115.381	0.288222	0.0783272	3.67972	0.000233495	0.0161727	173.439	178.755	142.444	164.75	105.244	102.135	127.282	110.016	125.743	182.715	125.672	144.798	183.557	160.561	88.5952	173.886	83.1062	71.4589	104.934	188.539	111.333	106.897	101.216	82.2492	108.277	97.9129	119.508	147.49	84.8624	146.037	103.702	121.073	74.4309	75.0233	87.487	119.149	85.7889	102.061	97.9006	87.9677	72.1609	109.687
ADPRM	ENSBTAG00000046919	23.2269	-0.298588	0.0811494	-3.67949	0.000233701	0.0161727	19.3907	19.6975	22.9988	16.7393	24.2111	14.8022	15.6654	16.4203	22.2836	13.9023	28.8165	31.9555	13.8658	18.6699	12.6565	18.0661	25.0887	28.7969	8.64162	15.0831	21.9015	25.5624	22.6405	28.4134	22.3165	18.4947	20.5711	16.6048	34.2714	20.9591	38.024	19.331	24.8103	25.0078	29.611	35.352	19.7974	21.7995	27.37	14.8379	21.8669	21.0658
PODXL	ENSBTAG00000010452	612.015	-0.336165	0.091427	-3.67686	0.000236121	0.0161761	381.351	658.389	304.919	342.714	440.741	640.937	408.28	355.499	396.329	380.326	473.071	372.481	125.452	556.363	787.864	291.315	743.251	896.969	512.325	313.513	662.52	521.705	515.403	602.662	472.78	473.246	512.318	625.122	861.68	1009.42	812.331	677.603	891.793	763.571	1255.77	610.805	542.23	718.392	1030.59	498.13	812.356	672.653
VPS72	ENSBTAG00000018074	269.285	0.1972	0.05369	3.67294	0.000239777	0.0162681	414.746	281.182	319.757	310.117	251.499	259.039	279.041	324.3	308.787	268.115	261.75	225.686	425.217	301.207	264.204	322.931	271.271	295.434	307.395	318.9	191.638	277.701	263.695	273.665	223.992	250.222	250.771	227.583	215.42	363.741	238.514	275.721	250.86	215.067	340.526	213.422	239.769	240.785	228.435	271.322	256.936	284.025
MCRS1	ENSBTAG00000019281	260.904	0.201371	0.0548677	3.67012	0.000242437	0.0162681	308.097	268.379	353.884	331.261	292.016	245.717	356.389	286.533	331.07	315.78	267.353	314.562	363.151	312.409	251.547	265.722	205.413	252.772	239.496	252.103	213.54	234.709	311.639	189.921	240.523	254.574	274.281	278.375	203.996	338.05	254.07	226.885	190.212	228.404	212.661	257.284	212.273	240.785	217.908	216.21	240.536	249.884
CBR4	ENSBTAG00000022013	267.582	-0.234753	0.0639561	-3.67054	0.00024204	0.0162681	215.452	240.802	183.248	220.253	271.263	287.163	233.023	218.389	233.977	142.002	268.954	254.645	195.442	286.272	229.398	231.095	205.413	347.695	308.629	300.584	273.769	333.473	273.017	248.243	288.462	363.366	220.404	278.375	373.721	166.32	304.192	266.564	275.67	258.414	189.779	332.571	225.471	292.311	342.126	290.399	260.216	209.932
HHATL	ENSBTAG00000033422	1458.44	0.249253	0.067886	3.67164	0.000241001	0.0162681	1846.43	1697.43	2178.21	1900.35	2009.52	1275.95	1591.02	1724.13	1711.86	1652.38	1698.57	1151.4	2493.86	1667.84	1230.84	1490.45	1172.89	1212.67	1314.76	1567.56	1014.77	1546.52	1752.64	1118.59	1346.43	1524.18	1242.1	1129.13	1194.6	2089.82	1253.06	1214.8	917.981	1523.81	1249.04	1188.22	1271.44	1293.11	1240.07	1385.23	1459.62	1242.88
CHCHD1	ENSBTAG00000012654	368.481	0.259631	0.0707682	3.66875	0.000243743	0.0162723	433.06	288.076	411.01	425.53	394.79	304.926	497.377	444.989	407.471	426.005	344.197	357.502	870.903	490.396	324.322	487.031	282.247	350.895	414.798	532.218	248.217	439.208	410.192	366.383	344.667	375.333	411.421	319.398	238.268	360.361	312.834	283.861	333.561	273.418	246.309	298.528	261.766	443.917	314.756	497.071	381.578	329.062
Novel	ENSBTAG00000006182	601.398	0.173839	0.0475674	3.65458	0.000257606	0.0170183	634.508	614.562	785.667	631.687	620.595	608.372	591.37	642.032	654.182	561.056	544.312	503.299	543.407	764.221	765.716	580.372	666.417	624.998	570.347	692.745	459.932	632.088	721.831	687.902	616.598	654.929	656.315	501.074	540.182	828.222	577.274	597.226	685.04	505.157	712.009	575.453	513.634	587.595	509.504	577.619	651.634	544.079
CNNM2	ENSBTAG00000012857	46.3001	-0.326283	0.0893099	-3.65337	0.000258818	0.0170183	14.0044	51.2135	23.7407	22.9064	23.2229	44.4067	27.4145	39.4086	31.8337	28.7975	40.0229	31.9555	28.3918	37.3398	42.7155	24.0881	53.3134	54.3941	53.0842	23.702	43.803	37.1817	25.304	58.3222	42.98	33.7256	50.9379	43.9539	75.0706	69.6382	57.036	66.1324	56.5124	70.0218	64.6058	41.244	61.592	75.8027	53.6874	51.9327	44.8272	61.7446
RASSF7	ENSBTAG00000045834	11.809	0.373242	0.102104	3.65549	0.000256693	0.0170183	18.3135	9.35632	20.7731	8.81014	12.8467	4.44067	17.6236	11.4942	18.3044	17.8743	12.8073	19.9722	25.0905	6.22329	7.91028	24.0881	14.1124	10.6655	16.0487	25.8567	5.47538	16.267	11.9861	14.9544	8.26539	14.143	12.7345	11.721	8.15985	14.8742	3.45673	6.10453	9.64845	15.0047	9.42167	6.54667	13.1983	12.8815	8.42155	10.5985	3.28004	4.35844
IFNLR1	ENSBTAG00000001101	15.872	0.393677	0.107872	3.64949	0.00026276	0.0171911	19.3907	33.9782	46.7394	27.3114	27.6699	5.92089	16.6445	22.9884	32.6295	23.8325	16.0092	10.9847	2.6411	13.6912	42.7155	14.3023	37.633	9.59895	7.4071	15.0831	23.7266	22.0766	6.65896	11.9635	20.6635	6.52753	13.714	18.5583	13.0558	43.9465	12.0986	13.2265	0	15.0047	32.3029	5.89201	14.2982	15.3587	9.47425	11.6584	6.56008	11.6225
MLST8	ENSBTAG00000009928	391.705	0.246175	0.0675212	3.64588	0.000266475	0.0173464	550.481	384.594	546.035	522.441	449.141	424.824	571.788	417.895	556.293	400.187	432.248	346.517	567.177	408.248	442.976	389.926	319.88	436.219	317.271	454.648	213.54	369.493	458.136	321.52	302.513	396.003	383.014	365.306	238.268	532.766	283.452	322.523	419.019	350.109	341.872	333.88	382.75	337.892	318.966	386.846	444.992	326.883
YTHDC2	ENSBTAG00000014099	334.985	-0.251668	0.0690518	-3.64462	0.000267786	0.0173464	219.762	356.033	334.595	282.805	323.144	296.045	236.94	290.638	250.69	284.003	323.385	327.544	83.855	350.994	281.606	244.644	257.159	377.559	339.492	353.375	390.577	320.692	362.247	327.501	404.177	375.333	335.994	278.375	566.294	317.091	388.882	372.376	242.59	360.112	321.683	356.794	393.749	398.831	300.018	279.801	397.978	364.656
Novel	ENSBTAG00000013317	230.564	-0.261813	0.0719101	-3.64084	0.000271753	0.0175167	217.607	267.886	185.474	179.727	217.406	248.677	167.424	172.413	163.943	195.625	188.908	252.648	88.4769	181.72	237.309	140.765	219.526	199.445	216.04	180.997	279.244	182.423	269.022	213.848	233.084	271.98	223.343	221.723	236.636	190.66	279.995	256.39	246.725	183.39	236.888	415.714	250.768	230.876	185.274	237.407	185.869	246.252
UTP11L	ENSBTAG00000002306	651.778	0.182009	0.0500301	3.638	0.000274762	0.0176238	801.483	612.593	778.248	744.457	726.334	575.807	712.777	780.783	584.944	689.155	590.739	586.184	870.903	621.085	734.074	716.62	653.873	570.604	699.971	854.349	580.39	571.668	892.3	641.544	662.884	662.544	766.027	698.379	698.483	741.005	814.06	586.035	585.799	821.922	679.706	635.682	535.631	575.704	505.293	600.936	559.793	523.013
IFI44L	ENSBTAG00000030932	39.4593	0.368444	0.101317	3.63656	0.000276307	0.0176364	44.1678	47.7665	132.057	43.1697	48.4222	62.1694	72.4526	23.8094	49.3422	53.623	36.8211	37.9471	24.4302	43.5631	42.7155	60.2202	32.9289	23.4641	41.9736	71.106	47.4533	20.9147	21.3087	34.3951	27.2758	11.9671	43.1013	61.5355	37.5353	25.0157	36.2957	44.7666	27.567	31.6765	33.6488	30.7694	25.2967	29.7266	24.212	30.7357	17.4935	110.414
Novel	ENSBTAG00000032954	2452.58	0.236839	0.0651673	3.63432	0.000278713	0.0177037	2724.4	1840.73	2672.31	3053.59	2328.22	2670.32	2972.52	2813.61	3498.52	2237.27	2439.8	2024.18	5020.07	2611.29	2273.42	2886.05	2458.69	1876.06	2190.03	2775.29	1872.58	2789.79	2369.26	2515.33	1790.28	2626.24	2659.55	2109.79	2061.18	2571.21	2276.26	1841.53	3029.61	1933.93	2430.79	2341.09	2580.27	2537.16	2210.66	3089.47	2074.08	2207.55
TRIM54	ENSBTAG00000018267	5326.22	0.318718	0.0877862	3.63062	0.00028274	0.0178727	9937.75	7864.23	10806.5	6886.88	8901.79	4332.61	6598.08	8624.74	6697.8	6906.45	4624.25	3141.62	9655.87	4251.76	5502.39	3637.3	4744.89	5078.91	3355.42	6009.54	3403.86	5857.27	4799.78	4613.43	4643.49	4796.64	4545.23	4281.11	2878.79	8948.85	5705.33	5419.8	3913.14	5460.03	6262.72	3909.02	4600.7	3492.87	3407.57	4375.07	6018.87	2969.55
PAFAH1B3	ENSBTAG00000019787	85.7944	0.30758	0.0848148	3.62649	0.000287301	0.0180737	77.5629	101.935	107.575	79.2912	63.2454	75.4914	109.658	95.2375	112.214	127.106	72.0413	90.8734	153.184	148.114	79.1028	100.116	56.4495	56.5272	83.9472	146.521	104.032	134.784	73.2485	79.2583	90.9192	60.9236	89.1413	42.9771	45.6952	116.289	60.4928	62.0627	45.4856	41.6796	63.2598	69.3947	74.7903	62.9212	89.479	69.9502	112.615	73.3671
LSM12	ENSBTAG00000016252	829.961	0.174357	0.048149	3.6212	0.000293243	0.0183593	895.205	780.514	1013.43	871.322	776.238	973.987	973.215	903.114	906.464	735.827	840.482	733.978	1292.82	901.133	933.414	713.609	926.712	873.505	988.848	1047.2	708.149	851.692	944.24	931.659	807.528	834.435	736.64	554.796	905.743	883.662	922.947	680.655	843.55	665.207	823.723	765.306	839.191	696.097	725.306	772.632	909.664	833.189
IFIT1	ENSBTAG00000007881	36.7075	0.390894	0.108045	3.61788	0.000297027	0.0185076	25.8543	28.069	231.471	36.1216	20.2583	48.8474	123.365	22.9884	22.2836	50.644	25.6147	37.9471	7.26303	62.2329	53.7899	31.6156	36.0649	6.3993	28.3939	90.4986	31.0271	24.4005	19.9769	50.845	33.0615	25.0222	55.8358	38.0934	26.1115	11.4937	27.6538	35.6098	26.1887	11.6703	36.3407	23.568	24.1969	18.3314	20.0012	29.6759	22.9603	127.121
Novel	ENSBTAG00000046231	202.87	0.233804	0.0647353	3.61169	0.000304204	0.018865	232.689	180.232	249.277	247.565	213.947	222.033	268.271	288.996	255.465	199.597	208.119	163.772	287.22	245.198	207.249	191.199	200.709	167.448	250.607	277.96	171.562	212.633	269.022	176.462	174.4	248.046	213.547	124.048	228.476	217.028	179.75	157.7	197.104	81.6921	205.931	159.739	146.281	199.168	188.432	178.055	167.282	199.762
MALT1	ENSBTAG00000027916	147.108	-0.253439	0.0702203	-3.60921	0.000307137	0.018957	89.4128	143.299	120.187	127.747	128.961	185.028	128.261	130.541	113.805	115.19	175.3	155.783	42.9179	123.221	117.072	122.699	145.828	138.652	169.129	115.278	118.633	139.431	177.128	154.03	145.471	159.924	133.222	153.35	220.316	115.613	129.627	152.613	132.322	140.044	165.552	176.76	147.381	187.277	117.902	149.439	146.508	165.621
LAMA5	ENSBTAG00000003061	974.156	-0.232214	0.0644186	-3.60477	0.000312426	0.0191929	1146.21	1010.48	760.443	837.844	1207.59	747.513	993.776	747.122	761.621	998.977	810.064	1031.56	594.248	929.76	756.223	610.482	1072.54	795.647	980.206	620.562	1222.83	892.36	780.43	844.924	969.53	777.864	905.127	1576.48	796.401	1141.26	826.158	1504.77	780.146	825.257	967.74	1061.87	1066.86	910.624	1112.7	889.216	1191.75	966.121
FAM83G	ENSBTAG00000003705	13.7516	-0.381259	0.105941	-3.5988	0.000319689	0.0195473	8.6181	11.3261	4.45137	5.28608	8.89388	7.40111	5.87454	7.38911	3.97921	16.8813	15.2087	6.99026	19.148	12.4466	11.0744	12.044	14.1124	14.9317	4.93807	3.23209	12.7759	6.97156	9.32254	16.4498	17.3573	2.17584	6.85702	11.721	17.9517	17.5786	13.8269	16.2787	9.64845	20.0062	16.1514	6.54667	16.4979	16.8451	40.0024	11.6584	12.0268	10.8961
MED11	ENSBTAG00000018314	64.9035	0.2803	0.0779338	3.59664	0.000322356	0.0196187	96.9536	61.0623	115.736	86.3393	63.7395	63.6496	87.139	88.6694	77.1966	72.4904	76.8441	70.9013	130.735	65.9669	31.6411	82.8027	59.5856	72.5254	75.3055	59.255	51.1035	79.011	98.5526	50.845	61.1639	54.3961	58.7745	51.7679	34.2714	63.5533	38.024	56.9756	42.7289	41.6796	61.9139	60.8841	51.6933	58.9577	54.7401	59.3517	55.7607	58.839
PSMD5	ENSBTAG00000016952	494.201	0.231852	0.06455	3.59183	0.000328367	0.019892	695.912	667.253	601.677	473.104	733.251	486.993	677.53	661.736	605.636	603.755	486.679	435.394	563.215	520.267	640.733	465.201	442.188	483.147	455.537	561.307	412.478	420.618	456.804	388.814	441.372	423.201	389.871	346.747	522.23	923.552	485.67	434.439	464.504	381.785	449.548	515.878	417.946	551.428	454.764	533.106	521.526	444.561
HMOX1	ENSBTAG00000015582	290.047	0.338404	0.0942514	3.59045	0.000330114	0.0199057	601.112	349.138	385.044	353.286	262.37	176.147	486.608	604.265	377.229	288.968	223.328	324.548	394.184	170.518	270.532	389.173	327.721	424.487	272.828	617.329	147.835	340.445	443.487	315.538	195.89	354.662	368.32	410.236	158.301	386.053	146.911	349.993	234.32	238.407	444.165	189.854	151.78	160.523	310.545	225.748	164.002	163.442
Novel	ENSBTAG00000006819	649.543	0.21547	0.0600911	3.58572	0.000336151	0.0200406	644.203	595.357	824.988	733.884	654.194	805.241	683.405	637.106	733.766	497.502	751.631	656.086	830.627	589.968	726.164	685.757	652.305	540.741	1027.12	990.097	657.045	773.843	866.996	761.179	568.659	780.039	721.947	512.795	874.736	508.427	729.37	560.599	662.987	561.841	791.421	496.238	476.238	551.428	493.714	601.996	495.286	549.89
JAG2	ENSBTAG00000007319	504.89	-0.191358	0.0533758	-3.5851	0.000336946	0.0200406	439.523	490.468	419.171	440.507	528.692	383.378	477.796	457.304	446.467	476.649	473.071	545.241	508.412	551.384	314.829	526.174	439.051	538.608	565.409	552.688	447.156	518.219	466.127	370.869	470.3	619.027	536.807	659.308	359.033	427.295	366.413	649.115	339.074	435.135	425.321	491.655	558.728	524.178	511.609	561.722	598.06	531.003
HBEGF	ENSBTAG00000021766	274.321	0.32742	0.0912956	3.58637	0.000335313	0.0200406	494.463	286.599	484.458	283.686	378.484	149.503	313.309	360.425	325.499	380.326	176.901	237.669	200.724	200.39	452.468	608.977	313.608	124.786	270.359	435.255	253.692	353.226	257.036	393.301	286.809	300.266	208.649	236.374	239.9	506.398	309.377	273.686	144.727	141.711	135.941	257.284	212.273	230.381	221.066	340.212	218.669	230.997
RPL38	ENSBTAG00000046620	89.5186	0.31998	0.0894006	3.57917	0.000344686	0.0204082	91.5673	35.4555	104.607	135.676	50.3987	105.096	146.863	137.93	131.314	100.295	59.234	67.9054	128.754	99.5727	109.162	133.237	87.8103	75.7251	75.3055	162.682	62.0543	122.002	75.9121	125.617	42.98	90.2975	97.9575	98.6521	63.6468	79.1036	108.887	75.2892	129.565	76.6905	34.9948	73.9774	102.287	58.9577	109.48	90.0874	62.3207	82.8104
FIBIN	ENSBTAG00000006676	179.144	0.228796	0.0639511	3.57768	0.000346662	0.0204327	260.698	226.521	213.666	229.945	145.761	207.231	180.152	188.833	212.49	210.52	189.709	179.75	195.442	168.029	180.354	252.172	205.413	131.186	141.969	168.069	197.114	194.042	117.198	185.435	134.726	177.331	157.712	163.118	221.948	202.154	157.281	126.16	203.996	163.384	219.39	235.68	152.88	126.338	229.487	155.798	122.455	200.488
ABCA1	ENSBTAG00000020661	476.995	-0.38604	0.107949	-3.57614	0.000348703	0.0204609	295.17	263.454	252.244	821.986	365.637	395.22	469.963	309.522	284.116	237.331	393.025	325.547	49.5207	365.93	442.976	107.644	780.884	601.534	304.926	176.688	385.101	228.9	383.556	314.042	803.396	319.849	343.831	556.749	318.234	369.15	349.13	368.307	399.722	738.563	380.905	441.901	269.465	1492.27	750.571	1294.08	314.884	322.525
CENPI	ENSBTAG00000021254	109.376	-0.204827	0.0573491	-3.57159	0.000354821	0.020727	81.8719	102.919	90.5113	90.7444	88.9388	108.056	71.4735	119.047	106.643	90.3647	103.259	118.834	77.2522	100.817	109.162	93.3413	100.355	124.786	101.23	106.659	120.458	102.25	123.857	104.681	123.981	118.583	125.386	113.303	153.405	100.063	127.899	105.812	73.0526	93.3624	109.022	117.185	118.785	114.447	84.2155	66.7707	120.268	113.319
PRCC	ENSBTAG00000000608	616.481	0.191989	0.0538262	3.56684	0.000361318	0.0208275	755.161	601.267	788.635	621.115	714.475	602.451	820.477	675.693	695.566	689.155	520.298	457.363	975.887	694.52	808.431	604.46	649.169	665.527	532.077	722.911	553.013	593.745	701.854	532.377	518.24	685.39	569.133	446.376	443.896	726.131	641.223	540.251	708.472	538.501	672.977	506.058	547.729	578.182	629.511	576.559	647.261	595.654
FAM58A	ENSBTAG00000011350	332.652	0.254393	0.071279	3.56898	0.000358376	0.0208275	437.369	323.039	443.654	319.808	308.815	343.412	372.054	421.18	379.617	417.068	270.555	305.574	614.056	350.994	338.56	335.727	341.833	265.571	328.382	492.355	250.042	385.76	338.275	343.951	293.421	319.849	317.382	189.49	274.171	493.552	445.918	300.139	256.373	188.392	331.105	301.802	365.153	235.831	273.7	372.008	389.231	322.525
SMG1	ENSBTAG00000020735	2929.04	-0.351344	0.0984993	-3.56697	0.000361131	0.0208275	1500.63	4041.93	3060.32	1522.39	3671.2	2732.49	1583.19	2888.32	2268.94	1824.18	2768.79	2082.1	418.615	2052.44	3262.2	958.254	2176.44	5437.27	2799.88	1828.29	2452.97	1727.79	2702.2	2738.15	3500.39	2669.76	2071.8	1695.64	4011.38	4907.13	2694.52	3271.01	2572	3342.71	3293.55	2581.35	2706.75	3604.84	3509.68	1574.94	6157.73	2984.81
ARMCX3	ENSBTAG00000037996	654.547	-0.24327	0.0682312	-3.56537	0.000363337	0.0208521	309.174	677.102	651.384	635.211	772.285	569.886	599.203	490.966	635.878	484.593	592.34	498.306	387.582	638.51	523.661	716.62	661.713	856.44	617.258	435.255	717.274	600.716	781.762	617.617	725.701	560.279	516.236	531.354	1117.9	564.543	744.925	567.721	755.336	701.885	565.3	714.242	665.414	698.574	656.881	572.32	821.103	658.851
FKBP5	ENSBTAG00000047502	4191.58	-0.357773	0.100432	-3.56235	0.000367543	0.0210013	5121.31	4171.93	4116.78	1718.86	4490.92	2251.42	3671.59	3609.99	3118.11	1104.24	2004.35	1664.68	4866.89	3238.6	3391.93	3029.08	2441.44	9210.73	1718.45	3090.96	2233.95	4188.75	4889.01	3195.75	6477.58	5474.42	5090.85	2368.63	5452.41	5761.04	2583.91	7412.93	3804.25	2234.03	4776.79	5413.44	2504.38	5886.35	2726.48	2269.14	6204.74	4136.16
GDI2	ENSBTAG00000005316	2598.97	0.200977	0.0564784	3.55847	0.000373015	0.0212213	2642.52	2265.71	3231.7	2382.26	2394.43	2840.55	2749.28	2566.49	2885.72	2384.24	2390.17	2357.72	3784.7	2786.79	4303.19	2269.55	2871.08	2156.56	2073.99	2587.83	2299.66	2363.36	2791.44	3484.37	2244.88	2460.88	2661.5	1865.6	3027.3	3333.85	2768.84	2080.63	3706.38	2265.7	2709.4	2471.37	2420.79	2211.16	2668.58	2438.72	2489.55	2857.69
POLD3	ENSBTAG00000016869	118.185	0.208009	0.0584771	3.55711	0.000374962	0.0212397	180.98	138.375	192.893	155.058	127.973	133.22	129.24	132.183	150.414	98.3089	104.06	107.85	126.773	107.041	143.967	104.633	100.355	106.655	107.403	141.135	87.606	147.565	145.165	140.571	114.889	109.88	125.386	116.234	115.87	135.896	138.269	120.056	99.2412	96.6967	118.444	144.681	100.087	104.043	112.638	103.865	90.7477	113.319
Novel	ENSBTAG00000021755	35.7649	0.264614	0.074502	3.55176	0.000382658	0.0215823	40.936	40.8723	31.9015	33.4785	29.1522	34.0451	45.0381	49.2608	36.6087	38.7277	51.2294	24.9652	58.1042	29.8718	33.2232	48.1761	43.9051	28.7969	40.7391	37.7077	41.9779	44.1532	45.2809	26.9179	21.49	25.0222	26.4485	36.1399	37.5353	43.2704	48.3942	32.5575	50.999	45.014	34.9948	32.7334	17.5977	37.6536	29.4754	37.0948	32.8004	37.7732
Novel	ENSBTAG00000014765	68.9724	0.243552	0.0686517	3.54765	0.000388682	0.0218279	87.2583	60.5698	77.1571	74.8862	66.7041	125.819	65.599	79.6382	58.8923	73.4834	67.2385	58.9179	101.022	75.9242	99.6696	62.4784	53.3134	79.9913	71.602	73.2607	47.4533	74.3633	70.585	89.7264	56.2046	44.6048	57.7949	46.8842	57.1189	100.063	76.048	66.1324	90.9711	65.0202	65.9517	65.4667	52.7932	47.5625	70.5305	61.4714	75.4409	66.8294
Novel	ENSBTAG00000038640	178.079	0.24142	0.0681436	3.54281	0.000395884	0.0221374	194.985	155.61	206.247	240.517	212.465	257.559	197.776	213.463	223.632	196.618	239.337	161.775	214.59	186.699	210.414	221.309	205.413	131.186	171.598	186.384	111.333	201.013	194.442	133.094	133.073	218.672	186.119	209.025	194.204	202.83	117.529	150.578	208.131	81.6921	135.941	199.674	178.177	191.241	151.588	161.097	150.882	162.715
BSG	ENSBTAG00000016648	3963.39	0.262223	0.0740622	3.54058	0.000399255	0.0222308	6408.63	4212.31	3739.9	5864.03	3928.63	4628.66	6321.98	5238.88	4307.1	4642.36	4591.43	3069.72	7679	3714.06	3798.52	4264.34	3429.31	3531.35	3344.31	3875.28	2379.96	3761.16	5232.61	2833.86	2615.99	4760.74	3739.04	4164.88	3174.18	4026.85	2409.34	2682.94	4235.67	3937.89	3025.7	3707.38	3868.2	3673.71	3990.76	3828.19	3044.97	3606.61
HYKK	ENSBTAG00000001786	46.0217	-0.292639	0.0828885	-3.53051	0.000414756	0.0227115	23.6998	30.0387	16.3217	39.6456	33.5991	39.966	46.9963	36.1246	31.0378	44.6858	37.6216	46.9346	24.4302	52.2757	36.3873	60.9729	40.7691	41.5955	50.6152	31.2435	60.2291	40.6674	46.6127	43.3678	62.8169	46.7806	55.8358	42.9771	34.2714	32.4528	48.3942	40.6969	28.9454	46.6812	32.3029	72.0134	62.6919	94.6296	54.7401	48.7532	50.2939	54.4805
ACVR1	ENSBTAG00000011909	443.609	0.230729	0.0653516	3.53057	0.000414658	0.0227115	470.764	448.611	597.226	472.223	555.868	568.406	327.016	559.931	456.017	656.385	548.314	425.408	482.001	347.26	794.193	331.211	595.856	283.702	467.882	455.725	410.653	432.237	376.897	483.027	424.014	366.629	403.585	425.864	492.855	600.376	499.497	496.502	387.316	490.152	524.922	417.678	472.939	305.193	374.759	395.325	401.258	361.024
ZFYVE26	ENSBTAG00000014334	459.742	-0.251504	0.0712382	-3.53047	0.00041483	0.0227115	346.879	431.376	392.463	359.454	442.718	442.587	339.744	386.697	346.191	369.403	400.229	424.409	147.902	450.567	487.274	296.584	429.643	677.259	470.351	433.1	520.161	441.532	439.491	623.598	560.393	484.125	372.238	408.283	489.591	275.849	542.707	574.843	565.124	621.86	479.159	447.138	453.141	435.494	500.03	433.479	561.98	389.354
MRPL52	ENSBTAG00000014822	295.896	0.22676	0.0641698	3.53375	0.000409709	0.0227115	332.874	262.469	341.272	380.598	231.735	299.005	399.469	298.028	382.004	274.073	274.557	299.583	592.267	360.951	200.921	377.882	222.662	248.506	224.682	355.53	255.518	359.035	328.953	212.352	255.4	322.025	327.178	270.561	272.539	308.301	236.786	276.739	317.021	326.768	282.65	299.838	244.168	235.831	272.648	322.195	279.897	307.997
MRPL54	ENSBTAG00000008396	332.648	0.267008	0.0757293	3.52583	0.000422161	0.0229211	347.956	300.879	401.365	513.631	403.189	236.836	566.893	454.841	491.034	372.382	333.791	266.629	613.396	363.44	191.429	492.3	268.135	268.771	264.187	446.029	260.993	441.532	356.92	180.948	236.39	377.509	409.462	315.491	249.691	416.477	297.279	228.92	231.563	311.764	273.229	290.672	302.461	303.706	243.172	436.659	273.337	333.421
SLC7A2	ENSBTAG00000010085	216.651	-0.323537	0.0917579	-3.52599	0.000421901	0.0229211	121.731	190.081	178.797	147.129	198.136	183.548	161.55	128.899	146.435	130.085	183.305	138.807	25.0905	194.167	172.444	97.105	192.869	231.441	211.102	161.605	233.616	178.937	250.377	182.444	258.707	274.156	203.752	195.351	324.762	259.622	162.466	329.645	263.265	430.134	347.256	236.99	240.869	306.184	228.435	172.756	190.242	257.874
Novel	ENSBTAG00000046730	248.733	-0.319434	0.0908385	-3.5165	0.000437275	0.0236436	128.194	238.34	207.731	186.775	243.594	303.446	155.675	195.401	181.452	182.715	292.167	206.712	27.7316	211.592	261.039	91.8358	316.744	351.962	298.753	159.45	198.939	180.099	251.709	328.997	317.391	304.618	203.752	221.723	329.658	171.053	260.983	286.913	259.13	306.762	312.261	265.14	298.061	283.889	274.753	208.791	381.578	286.204
VWF	ENSBTAG00000012265	1392.89	-0.278201	0.0792111	-3.51215	0.000444502	0.0239354	1610.51	1009.01	1161.07	1411.38	1224.39	748.993	811.665	1129.71	1437.29	1081.4	704.404	1389.07	1840.85	1611.83	1017.26	909.325	942.393	1397.18	1093.78	1233.58	1781.32	2124	1152	1356.36	1573.73	1863.61	1198.02	2258.25	1204.39	987.781	1662.69	1769.3	1025.49	1640.51	1091.57	2057.62	1129.55	1069.66	1269.55	1282.42	1010.25	955.952
PRKCZ	ENSBTAG00000014119	226.454	0.20999	0.059821	3.5103	0.000447597	0.0240033	269.316	218.15	251.503	214.086	197.642	232.395	303.518	240.557	343.008	235.345	228.131	203.716	278.636	237.73	273.696	223.567	211.686	181.314	220.979	287.656	162.436	226.576	199.769	236.279	214.074	287.211	218.445	154.327	176.253	251.509	231.601	168.892	237.076	303.428	223.428	190.508	227.671	222.454	236.856	191.833	188.056	204.847
HCRTR1	ENSBTAG00000010366	33.721	-0.367494	0.104927	-3.50238	0.000461118	0.0246274	21.5452	30.0387	18.5474	26.4304	28.164	20.7231	25.4563	35.3035	34.2212	12.9092	37.6216	24.9652	19.8083	28.6272	9.49234	25.5936	14.1124	35.1962	43.2081	15.0831	10.9508	38.3436	26.6358	14.9544	31.4085	21.7584	28.4077	157.257	40.7992	43.2704	20.7404	35.6098	24.8103	36.6781	53.8381	58.9201	32.9957	31.2129	6.31616	34.9751	50.2939	37.0468
PRDM15	ENSBTAG00000021253	30.4766	-0.28649	0.0818454	-3.50038	0.000464596	0.0247124	32.3179	27.5765	35.611	24.6684	19.7642	22.2033	18.6027	19.7043	20.6919	29.7906	31.2179	25.9638	6.60275	37.3398	17.4026	21.0771	42.3371	39.4624	29.6284	24.7794	34.6774	34.8578	26.6358	34.3951	24.7962	32.6376	28.4077	43.9539	29.3755	27.7201	27.6538	44.7666	27.567	20.0062	29.611	34.6974	30.796	35.6719	33.6862	32.8554	51.3873	36.3203
CCNC	ENSBTAG00000015744	169.097	-0.234171	0.0670051	-3.49482	0.00047438	0.0251306	178.826	148.224	153.572	130.39	208.018	118.418	124.344	167.487	134.497	105.26	182.505	192.732	225.154	141.891	109.162	129.473	139.556	180.247	176.536	173.456	166.086	132.46	157.151	121.131	173.573	144.694	142.038	122.094	236.636	176.462	103.702	193.31	129.565	75.0233	148.055	201.638	169.378	202.636	182.116	196.073	215.389	185.234
CXCL10	ENSBTAG00000001725	25.7435	0.37642	0.107776	3.49261	0.000478319	0.0252371	40.936	27.5765	52.6746	28.1924	18.776	22.2033	91.0553	25.4514	35.017	35.7487	29.617	31.9555	36.9754	24.8932	25.3129	73.017	36.0649	11.7321	17.2832	59.255	25.5518	26.7243	10.6543	40.3769	14.8777	15.2309	14.6936	13.6745	19.5836	39.8899	38.024	10.1742	2.7567	1.66719	13.4595	22.2587	16.4979	29.7266	12.6323	21.197	10.9335	30.5091
BEND3	ENSBTAG00000012534	20.8337	0.322156	0.0923182	3.48962	0.000483703	0.0254187	21.5452	27.0841	33.3853	18.5013	29.1522	31.0847	15.6654	23.8094	24.6711	20.8534	28.8165	26.9624	6.60275	23.6485	47.4617	14.3023	29.7928	22.3976	24.6903	18.3152	18.2513	16.267	29.2994	35.8906	29.7554	16.3188	18.6119	13.6745	14.6877	22.3113	20.7404	20.3484	31.7021	21.6734	26.9191	16.3667	23.097	12.3861	20.0012	13.7781	16.4002	26.1507
DEDD	ENSBTAG00000020154	676.113	0.166396	0.0477351	3.48582	0.000490633	0.0255774	829.492	706.648	756.733	771.768	678.9	808.202	797.958	821.834	888.159	685.183	799.658	640.108	872.224	643.489	797.357	613.493	664.849	679.393	661.701	822.029	467.232	620.469	724.495	687.902	540.556	686.478	585.786	497.167	595.669	802.53	653.322	572.808	639.555	513.493	694.512	597.711	683.012	647.048	637.933	632.732	654.914	609.455
PDCD6	ENSBTAG00000046493	236.761	0.16913	0.0485053	3.48684	0.000488768	0.0255774	217.607	186.634	260.405	227.302	227.782	257.559	256.521	226.6	240.344	208.534	225.729	259.638	431.16	260.134	235.726	249.161	239.91	229.308	243.2	259.645	222.665	266.081	262.363	219.83	199.196	204.529	256.649	241.258	203.996	250.833	226.416	240.112	275.67	268.417	238.234	227.17	201.274	219.481	237.909	207.731	224.136	223.733
COL4A5	ENSBTAG00000014575	89.7697	-0.302177	0.086788	-3.48178	0.000498098	0.0258635	68.9448	52.6908	63.0611	78.4102	78.0685	71.0507	40.1427	57.4709	66.0549	80.4345	86.4496	93.8693	47.5398	104.551	37.9694	88.072	79.9701	106.655	106.168	70.0286	198.939	84.8207	79.9075	86.7355	130.593	93.5612	86.2026	166.048	57.1189	55.4401	65.6779	104.794	99.2412	70.0218	74.0274	64.8121	89.0885	99.0885	94.7425	93.267	72.1609	78.452
POGZ	ENSBTAG00000021289	598.094	-0.160167	0.0461259	-3.4724	0.000515834	0.0266786	465.377	690.89	543.068	510.107	634.43	578.767	456.256	610.012	487.055	567.014	559.521	616.142	377.017	653.446	561.63	481.761	558.223	632.464	604.913	556.997	600.466	548.43	588.652	602.662	649.659	555.928	575.01	596.796	722.963	678.128	537.521	761.031	471.396	586.849	512.808	572.834	699.51	665.875	565.297	617.894	817.823	641.417
SSR1	ENSBTAG00000022731	2019.5	0.15105	0.0435325	3.46983	0.000520782	0.0268285	2404.45	2182.48	2153.72	2099.46	2232.36	1912.45	1796.63	2230.69	2289.64	2174.71	1817.04	1804.49	2792.3	2104.72	2648.36	2234.17	2148.22	2077.64	1651.78	2109.48	1929.16	2119.35	2145.52	2301.48	2261.41	1824.44	1783.81	1723.97	2172.15	2093.88	2402.43	1577	1913.15	2152.34	2219.48	1884.13	1600.29	1783.59	2098.02	1776.31	2024.88	1999.07
Novel	ENSBTAG00000002709	318.218	0.137528	0.0397018	3.46404	0.000532131	0.0269532	371.656	373.268	353.142	333.904	301.404	293.084	365.2	360.425	320.724	418.061	344.998	339.527	404.749	321.122	289.516	358.31	359.081	303.967	288.877	317.822	260.993	327.663	358.252	308.061	300.034	307.882	307.586	342.84	251.323	311.682	257.526	299.122	282.562	313.431	305.531	292.636	288.163	310.643	295.807	266.023	299.577	309.449
ORAI1	ENSBTAG00000004457	324.063	0.203251	0.0586249	3.46697	0.000526359	0.0269532	355.497	292.016	373.915	331.261	310.792	290.124	360.305	315.269	325.499	293.934	334.592	259.638	594.908	307.431	363.873	397.453	318.312	263.438	380.231	414.785	292.02	360.197	372.902	351.428	315.738	391.652	383.993	240.281	269.275	367.122	345.673	303.192	304.615	343.44	222.082	312.276	305.76	302.22	370.548	360.35	271.15	290.563
INO80E	ENSBTAG00000005030	167.59	0.178743	0.0516426	3.46115	0.000537876	0.0269532	194.985	160.042	196.602	170.036	158.113	142.101	198.755	195.401	211.694	164.841	169.697	166.768	223.173	171.763	180.354	182.166	189.733	188.779	146.908	205.776	149.66	203.337	197.105	212.352	150.43	163.188	145.957	137.722	119.134	160.236	164.195	161.77	201.239	153.381	207.277	117.84	147.381	150.119	137.903	201.372	206.642	156.904
NDUFA1	ENSBTAG00000006033	861.765	0.278073	0.0803181	3.46215	0.000535885	0.0269532	905.978	559.409	977.818	1192.01	867.153	753.433	1344.29	1159.27	1325.87	823.213	765.239	661.079	2141.27	957.143	732.492	1077.19	884.375	692.191	824.657	1205.57	680.772	1115.45	942.908	695.38	484.352	1100.98	1095.16	755.03	634.836	951.948	691.346	612.488	798.065	435.135	733.545	656.631	827.093	786.763	747.413	1050.31	696.462	734.397
THAP11	ENSBTAG00000006411	903.687	0.193852	0.0560226	3.46025	0.000539682	0.0269532	1289.48	993.739	1146.97	816.7	1035.64	897.015	936.989	982.752	1112.59	890.738	855.691	757.944	1663.89	876.24	1053.65	861.149	936.12	933.232	944.405	1097.83	702.673	844.721	1006.83	858.382	837.284	1033.53	960.963	785.31	718.067	966.822	855.541	936.028	919.36	735.229	835.837	739.774	886.485	833.83	851.63	936.909	962.145	821.566
DCK	ENSBTAG00000012397	42.811	-0.293353	0.084718	-3.4627	0.000534792	0.0269532	32.3179	31.0236	22.2569	27.3114	46.9399	25.1638	27.4145	18.8833	28.6503	32.7696	24.0138	45.936	38.9563	28.6272	41.1335	26.3463	39.201	43.7286	41.9736	28.0115	63.8794	38.3436	33.2948	52.3404	49.5923	26.1101	26.4485	26.3723	66.9108	48.003	63.9495	35.6098	57.8907	43.3468	39.0326	45.8267	59.3923	45.5807	52.6347	43.4539	43.7339	56.6597
CCDC126	ENSBTAG00000013010	44.7619	-0.234573	0.0677765	-3.46098	0.000538211	0.0269532	43.0905	44.8118	35.611	29.9545	41.9989	53.288	26.4354	37.7666	35.8129	30.7836	45.6262	35.9499	45.559	24.8932	50.6258	39.8959	54.8814	43.7286	39.5045	46.3266	49.2784	34.8578	54.6035	46.3586	60.3373	32.6376	27.4281	31.2561	71.8067	34.4811	55.3077	52.9059	49.6206	41.6796	63.2598	39.28	50.5935	43.599	51.582	50.8729	57.9474	47.9429
ASB5	ENSBTAG00000014143	4600.16	0.311063	0.0898191	3.46322	0.000533749	0.0269532	7859.71	5005.14	10264.1	4798.88	4928.69	3561.42	4077.91	5949.88	4605.54	4229.27	3455.58	2935.91	4940.84	4762.07	6798.1	3848.82	4711.96	3169.79	4786.22	5825.31	3692.23	5270.5	4099.25	4454.92	4336.02	3803.37	2948.52	5217.82	6620.9	9975.84	5223.12	3120.43	4780.12	11325.2	7334.1	4158.45	3285.27	2592.16	3971.81	4506.49	3217.72	3421.38
L2HGDH	ENSBTAG00000015200	277.876	-0.260153	0.0752274	-3.45822	0.000543763	0.0270538	289.784	252.128	160.249	228.183	347.85	276.802	228.128	215.105	249.894	181.722	347.399	176.754	217.231	187.944	257.875	215.287	285.383	258.105	274.063	274.728	377.801	194.042	273.017	192.912	276.064	299.178	277.22	229.537	414.52	187.279	198.762	261.477	266.022	188.392	172.282	306.384	326.658	373.564	335.809	353.991	297.39	234.629
WDR48	ENSBTAG00000003745	343.681	-0.131791	0.0381412	-3.45534	0.000549599	0.0272406	317.792	349.631	292.307	327.737	314.745	331.57	279.041	308.701	314.357	309.822	308.977	402.44	285.239	314.899	357.545	323.683	352.809	326.364	369.121	284.424	348.599	314.882	310.307	375.355	381.861	324.2	329.137	336.98	393.305	270.44	390.61	361.185	374.911	385.12	339.18	319.478	368.452	358.205	313.703	311.596	387.045	368.288
RNASEK	ENSBTAG00000021932	597.074	0.18856	0.0545911	3.45405	0.000552242	0.0272682	700.221	550.545	580.162	611.423	575.138	544.722	695.154	655.168	635.082	565.028	565.924	586.184	1317.91	593.702	664.464	644.356	570.767	603.667	574.05	684.126	562.139	621.631	681.877	601.167	500.056	610.324	559.337	575.308	602.197	647.027	549.62	496.502	556.854	606.855	550.495	581.345	537.83	579.668	591.614	675.126	558.7	533.183
RAD23A	ENSBTAG00000015116	2640.26	0.201538	0.0584084	3.4505	0.000559553	0.0275254	2717.93	2383.89	3078.87	2799.86	2223.96	3293.5	3347.51	2802.12	3153.12	2537.16	2880.85	2112.06	4914.43	2698.42	3287.51	2455.48	2822.47	2362.41	2603.6	3150.21	2069.69	2567.86	3076.44	2963.96	2349.85	2674.11	2787.87	1716.16	2196.63	2872.07	2971.06	2326.84	2886.27	2007.29	2834.58	2302.47	2458.18	2386.05	2841.22	3314.16	2493.92	2225.71
KCNC4	ENSBTAG00000007352	697.551	0.368578	0.106998	3.44473	0.000571623	0.0280138	604.344	781.499	2409.68	1122.41	1475.89	1039.12	454.298	1177.33	1282.1	573.965	961.351	363.494	268.072	623.574	1017.26	1046.33	1201.12	345.562	467.882	465.421	755.602	549.591	380.892	610.139	551.301	517.85	325.219	333.073	295.387	1957.31	262.711	563.652	605.096	521.829	1141.37	798.694	267.265	863.061	164.22	227.868	618.834	653.04
TMEM223	ENSBTAG00000009487	341.182	0.230685	0.0669902	3.44357	0.000574093	0.0280299	462.146	296.448	371.69	457.246	273.24	318.248	401.427	452.378	390.758	305.85	337.794	301.58	689.328	357.217	305.337	374.871	374.762	286.902	335.789	451.415	226.316	378.788	388.883	275.161	266.972	377.509	345.79	294.003	274.171	360.361	286.909	262.495	381.803	301.76	255.731	272.342	322.258	323.029	355.811	473.754	289.737	315.987
SOAT1	ENSBTAG00000004059	163.033	0.208252	0.0605014	3.44211	0.000577195	0.0280766	183.135	190.081	141.702	168.274	198.63	189.469	159.592	181.444	203.735	169.806	210.521	145.797	149.222	199.145	177.19	176.897	144.26	146.117	171.598	191.771	124.109	141.755	161.147	174.966	159.522	159.924	175.344	161.164	195.836	346.839	148.639	137.352	125.43	145.045	127.866	161.703	124.284	148.633	132.639	118.703	141.042	153.272
RBP1	ENSBTAG00000020028	56.3701	0.322997	0.0938643	3.4411	0.000579349	0.028077	67.8675	46.2892	66.0287	74.0051	48.9163	66.61	69.5154	91.9534	60.484	96.3228	49.6285	62.9124	134.036	38.5844	74.3567	97.8578	47.0412	36.2627	38.27	61.4097	34.6774	61.5821	53.2717	34.3951	40.5004	46.7806	77.3864	87.9078	45.6952	48.003	43.2091	29.5052	73.0526	23.3406	52.4922	66.7761	51.6933	42.1126	74.7413	57.232	29.5204	76.2727
Novel	ENSBTAG00000038379	1227.52	0.280246	0.0815687	3.4357	0.000591023	0.028537	1357.35	719.452	1181.1	1308.31	917.058	1406.21	1408.91	1424.46	1678.43	1231.34	1025.39	1298.19	3261.76	1339.25	1839.93	1861.56	953.369	853.24	1092.55	1494.3	1098.73	1509.34	1026.81	1310.01	1024.08	1140.14	1388.06	1170.15	1307.21	1379.92	617.026	1022.51	1758.78	521.829	1083.49	1238.63	1157.05	1094.93	1399.03	1392.65	1004.79	947.235
SARAF	ENSBTAG00000013579	1261.36	0.24395	0.0710802	3.43203	0.000599072	0.0288193	1719.31	1776.22	1234.51	1325.04	1952.7	1295.2	1210.15	1839.07	1667.29	1372.35	1398.4	844.823	1842.83	1064.18	1419.11	1169.02	1204.26	1499.57	1018.48	1627.9	1047.62	1464.03	1205.27	922.686	1267.91	1300.07	1298.92	1027.54	1574.85	1575.31	1275.53	1079.48	1010.33	1442.12	1687.83	1053.36	776.5	1158.84	1288.5	923.131	1039.77	1202.2
MYL12B	ENSBTAG00000026266	156.358	0.199641	0.0582577	3.42686	0.000610602	0.0292664	192.83	188.604	203.279	170.036	155.149	124.339	114.553	171.592	169.514	205.555	131.275	199.722	244.302	136.912	139.221	171.628	134.852	146.117	135.797	165.914	162.436	187.07	146.497	195.903	162.828	140.342	141.059	181.676	125.662	260.298	133.084	154.648	115.781	180.056	142.671	158.43	134.183	149.128	128.429	149.439	121.361	152.545
AUP1	ENSBTAG00000020123	866.202	0.179713	0.0524647	3.4254	0.000613884	0.0293163	1038.48	839.114	1158.1	1106.55	930.399	852.608	1033.92	1141.21	1153.17	888.752	862.895	787.903	1578.06	828.943	909.683	839.319	782.452	834.042	760.462	999.794	647.919	830.778	993.516	710.334	702.558	849.666	837.536	799.961	695.219	922.199	812.331	776.293	782.903	710.221	849.297	822.262	860.089	805.59	649.512	892.395	886.704	821.566
UNC5B	ENSBTAG00000014270	104.063	-0.289529	0.0847273	-3.41718	0.000632726	0.02988	73.2538	132.958	56.3841	72.2431	111.174	91.7738	79.3063	97.7005	89.1343	99.3019	100.858	95.8665	33.674	79.6582	74.3567	72.2642	147.396	143.984	75.3055	46.3266	87.606	73.2014	67.9214	101.69	104.97	110.968	124.406	167.025	45.6952	102.767	91.6033	167.875	115.781	151.714	139.979	140.753	104.486	127.824	104.217	74.1896	107.148	96.6121
HMMR	ENSBTAG00000014773	81.4636	-0.245302	0.0718654	-3.41336	0.000641672	0.02988	51.7086	49.7362	55.6422	71.3621	60.2808	81.4123	52.8708	82.1013	64.4632	67.5253	77.6445	68.904	45.559	80.9028	61.7002	67.7477	65.8577	71.4589	74.071	72.1834	113.158	79.011	86.5664	101.69	82.6539	84.8578	79.3456	67.396	99.5502	49.3552	136.541	83.4286	79.9443	121.705	90.1789	78.5601	78.0899	87.6934	93.6898	65.7108	72.1609	72.6407
Novel	ENSBTAG00000015092	104.83	0.231017	0.0676576	3.4145	0.000638999	0.02988	141.121	124.587	152.83	130.39	98.8209	81.4123	129.24	115.763	143.252	109.232	118.468	78.8901	174.313	115.753	66.4464	132.484	83.1062	100.256	75.3055	131.438	85.7809	108.059	91.8936	85.2401	92.5723	96.825	106.774	100.606	88.1264	141.305	112.344	100.725	100.62	155.048	109.022	102.128	104.486	87.1979	106.322	105.985	153.068	109.687
CHI3L1	ENSBTAG00000018223	93.5743	0.360026	0.105407	3.41557	0.000636477	0.02988	155.126	128.034	120.187	97.7925	151.196	48.8474	162.529	122.331	224.427	188.674	63.2363	90.8734	128.754	57.2543	72.7746	182.166	65.8577	78.9247	45.6771	63.5645	85.7809	159.184	49.2763	88.231	111.583	22.8463	50.9379	78.1403	57.1189	255.566	105.43	39.6794	59.2691	71.689	28.265	88.3801	68.1912	84.2253	75.794	62.5313	103.868	73.3671
NCOA4	ENSBTAG00000019565	1221.81	-0.149725	0.0438491	-3.41456	0.000638856	0.02988	1119.28	1137.53	1323.54	956.781	1409.68	1124.97	994.755	1133.82	1005.94	988.054	1052.6	1065.52	1061.06	1004.44	1210.27	939.435	1047.45	1451.58	1080.2	1242.2	1430.9	1038.76	1503.59	1152.98	1263.78	1234.79	1388.06	1596.99	1677.67	1085.82	1278.99	1117.13	1363.19	1355.42	1228.86	1205.24	1152.65	1199.47	1232.7	1064.09	1412.6	1209.47
EMC6	ENSBTAG00000025121	484.829	0.219597	0.0642973	3.41533	0.000637045	0.02988	537.554	366.866	505.231	622.877	426.412	470.711	660.885	526.269	672.486	406.145	457.062	499.305	1037.29	467.992	466.707	587.9	401.418	529.009	458.006	561.307	352.249	547.268	543.371	456.109	411.616	557.016	504.481	379.957	390.041	624.04	383.697	377.463	479.666	391.788	426.667	535.518	483.937	464.23	481.081	505.549	444.992	468.532
Novel	ENSBTAG00000046688	19.1344	0.367313	0.107608	3.41342	0.000641532	0.02988	20.468	12.3109	19.2893	37.8836	7.41157	20.7231	38.1845	66.502	23.8753	14.8953	5.60321	17.975	14.5261	19.9145	25.3129	77.5335	10.9763	27.7303	13.5797	8.61891	3.65025	39.5055	25.304	41.8723	13.2246	10.8792	27.4281	27.3491	8.15985	7.43709	0	13.2265	38.5938	3.33437	1.34595	11.1293	14.2982	7.92708	13.685	4.23941	18.5869	27.6035
IGF2R	ENSBTAG00000002402	1948.82	-0.232917	0.0682688	-3.41176	0.000645459	0.0299423	1721.47	2154.42	2064.7	1499.49	2637.53	2124.12	1627.25	2204.42	1378.4	1935.39	1978.73	1590.78	1849.43	1472.43	1667.49	1220.21	1579.02	2803.96	1720.92	1686.07	1489.3	1727.79	2029.65	2177.36	2086.18	1821.18	1339.08	1391.87	1860.45	1802.48	1515.78	2049.09	1501.02	1757.21	1647.45	1880.86	2030.34	1784.58	2657	1741.34	3348.92	2104.4
TRIM8	ENSBTAG00000021071	359.86	0.200652	0.0588381	3.41025	0.000649037	0.0299423	473.995	480.619	528.23	361.216	435.8	444.067	381.845	544.331	406.675	421.04	391.424	331.538	406.73	307.431	360.709	372.612	470.412	377.559	314.802	395.393	290.195	343.93	350.261	352.924	314.085	285.035	300.729	282.282	226.844	424.59	352.586	383.568	270.157	281.754	363.407	286.09	395.949	298.257	371.601	362.469	496.379	352.307
PDZD9	ENSBTAG00000021652	21.493	-0.367978	0.107915	-3.4099	0.000649875	0.0299423	18.3135	10.3412	9.64464	10.5722	28.164	17.7627	11.7491	10.6732	8.75426	8.93717	15.2087	10.9847	23.1096	14.9359	14.2385	9.78578	15.6804	41.5955	43.2081	10.7736	23.7266	25.5624	17.3133	10.4681	45.4596	16.3188	20.5711	42.9771	14.6877	32.4528	6.91346	21.3659	8.2701	6.66874	16.1514	37.9707	63.7917	16.3496	13.685	7.41896	41.5472	15.2545
MORF4L2	ENSBTAG00000001311	3333.58	0.20166	0.0592199	3.40528	0.000660964	0.0299962	4487.88	3790.79	5133.18	3233.32	4390.12	3543.65	3431.71	3527.89	3631.43	3588.77	3323.51	2645.32	4349.89	3402.9	4621.19	3042.62	3179.99	3458.82	3055.43	3499.28	2907.42	3308.01	3127.05	3883.66	3280.53	2827.51	2771.22	2352.02	2999.56	4851.01	3672.78	3410.4	3058.56	2484.11	3332.58	3210.49	2827.73	2868.61	2666.47	2902.93	4152.53	2885.29
PSMB8	ENSBTAG00000003039	213.587	0.249989	0.0734146	3.40517	0.000661227	0.0299962	351.188	270.841	265.599	244.922	199.618	174.666	326.037	215.926	224.427	350.536	163.294	204.715	370.415	255.155	213.578	295.079	196.005	185.58	171.598	291.966	220.84	167.317	193.11	158.517	193.41	205.617	306.607	320.375	141.981	183.899	178.022	220.78	176.429	160.05	191.125	213.422	163.879	165.478	182.116	214.09	150.882	219.375
SLX4	ENSBTAG00000004509	202.044	-0.19157	0.0562671	-3.40464	0.000662507	0.0299962	196.062	199.93	212.182	148.891	196.654	202.791	193.86	211	202.94	207.541	209.72	183.744	159.126	149.359	210.414	184.424	203.845	235.708	182.709	149.754	206.239	226.576	155.82	201.884	244.655	191.474	159.671	203.165	172.989	134.544	200.49	283.861	192.969	200.062	236.888	174.142	250.768	255.153	195.801	252.245	227.416	209.932
Novel	ENSBTAG00000008852	40.934	0.23481	0.0689579	3.40512	0.000661347	0.0299962	38.7814	52.6908	49.707	43.1697	39.0343	53.288	46.9963	41.8716	55.7089	43.6928	44.8257	45.936	54.8029	43.5631	33.2232	46.6706	42.3371	33.0631	41.9736	37.7077	63.8794	49.9629	47.9445	32.8997	28.9289	42.4289	50.9379	47.8609	45.6952	48.6791	51.8509	34.5923	30.3237	28.3421	34.9948	35.352	31.8959	28.2402	33.6862	41.3342	28.427	30.5091
GMDS	ENSBTAG00000012058	125.459	0.236969	0.0695319	3.40806	0.000654266	0.0299962	145.43	94.0556	113.51	159.463	98.8209	122.859	168.403	142.035	138.476	123.134	117.667	155.783	291.181	140.646	148.713	144.528	106.627	101.322	112.341	127.129	89.4311	156.86	111.87	112.158	100.838	106.616	152.814	113.303	78.3346	118.993	110.615	93.6028	141.97	121.705	114.406	117.185	122.084	113.952	164.22	119.763	136.668	116.225
Novel	ENSBTAG00000039861	87.7923	0.363049	0.106776	3.4001	0.000673607	0.0303936	82.9492	66.4791	457.008	98.6735	68.1864	66.61	217.358	68.9651	82.7675	97.3158	39.2225	105.853	69.9892	100.817	61.7002	100.869	53.3134	39.4624	93.8233	280.115	83.9558	46.4771	69.2532	67.2948	42.98	56.5719	95.9983	102.559	60.3829	38.5377	77.7764	78.3415	48.2423	55.0171	98.2546	68.7401	68.1912	65.8939	50.5293	93.267	42.6405	347.223
TMUB1	ENSBTAG00000011229	141.031	0.241395	0.0710654	3.3968	0.000681784	0.0304031	191.753	117.693	162.475	131.271	109.691	146.542	201.692	146.961	183.044	137.037	151.287	128.821	330.138	131.934	139.221	152.056	137.988	135.452	127.155	212.241	93.0814	205.661	135.843	142.067	117.368	153.397	115.59	84.0008	78.3346	161.588	138.269	135.317	125.43	146.712	126.52	119.804	136.382	109.988	122.113	147.319	137.762	135.112
RAD1	ENSBTAG00000019209	83.6325	-0.257848	0.0759418	-3.39534	0.000685435	0.0304031	67.8675	98.4876	60.0935	69.6001	86.9624	103.616	55.8081	95.2375	95.501	71.4974	120.069	88.8762	56.7837	82.1475	41.1335	70.7587	76.834	88.5237	69.1329	56.0229	83.9558	73.2014	81.2393	52.3404	106.623	60.9236	63.6724	93.7683	145.245	71.6665	76.048	79.3589	52.3773	76.6905	69.9896	97.5454	127.583	119.897	40.0024	98.5662	94.0278	80.6312
CAV3	ENSBTAG00000022699	459.483	0.299859	0.0882242	3.39883	0.000676736	0.0304031	497.695	339.782	511.908	547.109	389.848	405.581	514.022	344.825	694.77	693.127	381.819	299.583	777.144	379.621	468.289	497.569	428.075	281.569	522.201	412.63	414.303	366.007	516.735	352.924	357.891	391.652	340.892	370.189	360.665	1120.3	364.685	280.808	628.528	905.281	363.407	331.916	449.842	380.5	382.128	505.549	310.51	415.505
MAPKAPK2	ENSBTAG00000038107	2659.76	0.211417	0.0622219	3.39778	0.000679339	0.0304031	2726.55	2840.87	3506.2	2770.79	2904.35	2793.18	2934.33	2586.19	3342.54	2491.48	2420.59	1852.42	3946.47	2611.29	4532.59	1960.17	3694.3	2219.49	2085.1	2886.26	2025.89	2910.63	2381.24	3333.34	2365.55	2850.35	2420.53	1989.65	2728.65	3269.62	3292.53	2423.5	3543.74	3012.6	2749.78	2418.34	2565.97	2116.04	2434.88	2917.77	2390.06	2490.12
UBE2A	ENSBTAG00000045779	248.505	0.178027	0.0524249	3.39585	0.000684161	0.0304031	259.62	202.392	245.567	274.876	259.405	260.519	333.87	302.954	287.299	281.024	240.938	245.658	371.735	250.176	297.427	266.474	260.295	222.909	233.324	309.203	189.813	278.862	270.354	276.656	214.9	291.563	271.342	170.932	181.149	242.044	276.538	214.676	217.779	186.725	257.077	204.911	233.17	234.84	252.647	269.202	246.003	237.535
PIAS3	ENSBTAG00000021634	255.34	0.181663	0.0535189	3.39438	0.000687845	0.0304069	314.561	287.584	280.437	248.446	259.899	272.361	302.539	285.712	285.707	294.927	277.759	300.581	215.25	288.761	281.606	301.101	323.016	220.776	280.235	311.358	266.468	275.377	278.344	275.161	298.38	311.145	260.567	312.561	243.164	213.647	241.971	282.843	173.672	206.731	188.433	272.342	276.064	245.74	198.959	267.083	206.642	275.308
Novel	ENSBTAG00000045513	31.7476	-0.289991	0.0854573	-3.3934	0.000690302	0.0304128	11.8499	32.0085	21.515	14.0962	28.6581	31.0847	16.6445	24.6304	23.8753	25.8185	26.4151	36.9485	9.24386	31.1165	41.1335	21.0771	20.3845	31.9965	35.801	28.0115	51.1035	31.372	31.963	25.4225	57.8577	38.0772	31.3464	43.9539	53.855	23.6635	38.024	32.5575	39.9722	43.3468	26.9191	33.388	28.5963	35.6719	41.0551	22.2569	29.5204	34.1411
PLIN2	ENSBTAG00000005718	322.568	0.344907	0.101704	3.39127	0.0006957	0.0305478	644.203	429.406	829.439	427.292	385.896	176.147	255.542	493.429	340.62	480.621	204.117	548.236	516.996	258.889	542.646	607.471	406.123	196.245	249.372	443.874	175.212	336.959	203.764	524.899	290.942	228.463	256.649	470.795	179.517	352.924	559.99	401.882	205.374	256.746	535.689	229.134	162.779	183.314	163.168	215.15	194.616	183.781
TMEM208	ENSBTAG00000002327	139.789	0.241685	0.071328	3.38835	0.000703133	0.0306683	183.135	140.345	170.636	201.752	146.749	111.017	159.592	181.444	204.531	157.89	162.493	150.79	317.592	150.604	121.818	182.166	112.899	149.317	134.562	162.682	111.333	134.784	141.17	121.131	104.144	165.364	141.059	110.373	114.238	162.264	131.356	106.829	111.646	68.3546	119.79	117.185	94.5878	149.128	135.798	140.96	157.442	114.046
Novel	ENSBTAG00000045588	21.0957	0.362242	0.10688	3.38924	0.000700862	0.0306683	12.9271	21.1748	114.252	10.5722	13.8349	17.7627	68.5363	8.21013	9.5501	37.7347	16.8096	19.9722	7.26303	19.9145	7.91028	36.1321	17.2485	8.5324	17.2832	82.957	21.9015	17.4289	17.3133	1.49544	19.8369	9.79129	35.2647	38.0934	11.4238	12.8459	13.8269	32.5575	13.7835	21.6734	10.7676	32.0787	18.6976	23.2858	14.7377	9.53867	6.56008	92.9801
SERTAD3	ENSBTAG00000010502	572.601	0.240871	0.0711367	3.38603	0.000709118	0.0307832	847.806	682.026	721.122	660.76	498.551	479.592	615.847	887.515	682.832	666.316	540.31	532.259	1199.72	537.693	482.527	808.456	551.95	498.079	554.298	841.421	359.55	601.878	607.297	505.459	557.914	547.224	566.194	435.632	434.104	583.474	337.031	579.93	394.208	361.779	632.598	404.584	667.614	476.12	458.975	522.507	579.474	511.391
IFITM3	ENSBTAG00000019015	242.08	0.287607	0.0849523	3.38551	0.000710473	0.0307832	290.861	245.234	429.558	283.686	171.454	239.796	386.74	239.736	228.407	307.836	175.3	233.675	509.072	283.782	308.501	303.359	304.2	170.648	174.067	277.96	182.513	223.09	143.833	257.216	181.838	213.233	250.771	361.399	132.19	216.352	323.204	237.059	323.912	210.065	321.683	244.191	196.875	168.451	295.807	220.449	129.015	384.996
IRGQ	ENSBTAG00000001262	141.601	-0.254843	0.075311	-3.38387	0.000714722	0.0308652	100.185	146.254	149.863	118.937	140.326	156.904	109.658	142.035	126.539	135.051	144.083	159.777	29.7124	144.38	126.565	94.8468	120.739	202.645	137.031	127.129	116.808	108.059	151.824	149.544	162.828	170.804	143.018	128.931	127.294	98.7105	133.084	162.787	121.295	156.715	145.363	127.66	133.083	151.605	178.958	124.003	218.669	132.932
CCT3	ENSBTAG00000006370	1908.88	0.18964	0.0560829	3.38142	0.000721125	0.0310392	2293.49	2246.5	2523.19	1745.29	2089.57	2027.91	1983.64	2108.36	2061.23	1758.64	1900.29	1371.09	3089.43	2191.84	2471.17	1743.37	1867.54	1961.39	1565.37	2318.49	1536.76	2112.38	1655.42	2153.43	1832.44	1619.91	1705.44	1661.46	1839.23	2358.23	2148.36	1886.3	2227.41	1713.87	2119.88	1622.92	1648.69	1675.59	1823.27	1832.48	2315.71	1723.76
IFIT3	ENSBTAG00000009768	58.3164	0.308208	0.0912276	3.37845	0.000728956	0.0310856	60.3267	50.2287	93.4788	81.0533	42.493	62.1694	80.2853	35.3035	38.2004	112.211	53.6307	100.86	60.7453	70.9456	91.7593	96.3523	73.6979	35.1962	53.0842	79.7249	85.7809	42.9913	38.622	82.2492	40.5004	55.484	67.5907	78.1403	44.0632	39.8899	67.4062	50.8711	59.2691	46.6812	51.1462	65.4667	36.2953	28.2402	62.109	49.813	34.9871	70.4615
ART3	ENSBTAG00000010954	954.322	-0.334367	0.0989746	-3.37831	0.000729329	0.0310856	714.225	391.488	698.124	939.161	963.504	954.744	814.603	592.771	472.73	284.003	945.342	660.081	1658.61	466.747	548.974	1212.68	476.684	1376.92	978.972	1106.45	686.247	934.189	1624.79	601.167	629.822	1989.81	1488.95	1085.17	1036.3	273.82	587.644	1291.11	792.551	521.829	1219.43	722.098	614.82	1704.82	709.516	893.455	783.929	969.027
TSSK3	ENSBTAG00000020652	9.75932	0.365178	0.108043	3.37993	0.000725051	0.0310856	24.777	24.1295	29.6758	11.4532	25.1993	11.8418	11.7491	9.03114	15.121	9.93019	9.60551	8.98748	6.60275	9.95727	9.49234	4.51651	10.9763	7.46585	6.17258	5.38682	5.47538	9.29542	5.32717	14.9544	3.30615	6.52753	3.9183	7.81403	3.26394	33.805	22.4687	10.1742	1.37835	6.66874	8.07572	7.20134	4.39943	4.45898	3.15808	6.35911	13.1202	10.8961
DAAM1	ENSBTAG00000005984	266.105	-0.205514	0.0608537	-3.37718	0.000732326	0.031112	201.448	247.696	187.7	192.061	215.924	261.999	203.651	212.642	216.469	226.408	214.523	235.672	165.729	253.91	292.681	197.974	302.632	270.904	286.408	256.413	375.976	220.766	245.05	357.41	286.809	270.892	210.609	336.98	365.561	252.185	352.586	232.99	319.777	326.768	305.531	344.355	290.362	318.074	289.491	241.646	272.243	257.148
PRKAG2	ENSBTAG00000002917	234.708	0.210448	0.0623443	3.37558	0.000736602	0.0311924	282.243	186.141	298.242	228.183	280.651	251.638	251.626	307.88	289.686	256.199	202.516	210.707	211.288	235.241	262.621	279.271	235.206	147.184	209.868	189.616	211.715	220.766	242.386	216.839	200.849	234.991	266.444	368.236	181.149	363.065	224.687	240.112	266.022	261.748	265.153	226.515	233.17	191.241	237.909	207.731	157.442	270.223
Novel	ENSBTAG00000000682	310.783	-0.307486	0.0911486	-3.37345	0.00074232	0.0313331	160.512	341.752	272.276	215.848	259.899	266.44	217.358	225.778	228.407	195.625	293.768	285.602	38.9563	316.143	246.801	194.963	258.727	342.363	420.97	240.252	383.276	182.423	310.307	284.134	321.524	360.102	276.24	279.351	514.071	254.889	292.094	361.185	239.833	691.882	367.445	319.478	381.651	380.5	250.541	322.195	337.844	353.034
Novel	ENSBTAG00000026993	1226.75	0.239714	0.0711034	3.37135	0.000748011	0.0314718	1667.6	1415.27	1951.19	1324.16	1431.91	990.269	1075.04	1371.09	1298.81	1105.23	1104.63	1073.5	1624.28	1309.38	1115.35	1586.8	981.594	1051.62	1164.15	1478.14	961.841	1437.3	1237.23	1242.71	1324.94	1190.19	1188.22	888.845	1268.04	2580.67	1963.42	1130.36	919.36	1016.98	1084.84	1247.14	1018.47	1048.85	882.158	1123.44	1222.36	1226.9
IRF2BPL	ENSBTAG00000025329	374.246	0.235958	0.0700884	3.36658	0.000761077	0.0319189	642.048	529.863	517.101	456.365	511.892	481.072	363.242	354.677	449.651	391.249	374.615	350.512	359.85	314.899	518.915	349.277	461.004	214.377	314.802	413.708	304.796	338.121	334.28	420.219	326.483	409.058	281.138	321.352	292.123	411.068	373.327	399.847	425.91	516.827	524.922	251.392	471.839	329.469	355.811	328.554	408.912	365.383
NIFK	ENSBTAG00000019387	281.236	0.195585	0.0581285	3.3647	0.000766268	0.0319319	355.497	300.879	345.723	278.4	338.462	300.485	312.33	329.226	343.804	299.892	284.963	227.683	479.36	309.92	291.098	318.414	214.822	309.3	254.31	266.109	266.468	300.939	270.354	233.289	222.339	231.727	290.934	244.188	269.275	367.122	390.61	264.53	257.752	256.746	317.645	269.723	246.368	287.852	271.595	290.399	323.631	247.705
Novel	ENSBTAG00000031205	117.341	0.266885	0.0793127	3.36496	0.000765534	0.0319319	133.581	75.8354	105.349	123.342	83.5037	140.621	125.323	114.942	132.11	135.051	89.6514	111.844	202.705	112.019	161.37	185.177	136.42	102.389	97.5268	124.974	100.382	117.355	94.5572	194.407	82.6539	104.44	98.9371	128.931	112.606	108.176	169.38	80.3763	154.375	290.09	137.287	100.819	113.285	82.2435	115.796	128.242	79.8143	103.15
Novel	ENSBTAG00000007883	30.2164	0.358436	0.106695	3.35944	0.000781018	0.032368	35.5497	12.3109	131.316	25.5494	13.8349	54.7682	100.846	22.1673	30.242	36.7417	16.8096	24.9652	11.885	41.0737	47.4617	24.8408	31.3608	15.9983	34.5665	63.5645	23.7266	24.4005	25.304	37.386	14.0512	15.2309	39.183	28.3258	32.6394	11.4937	58.7644	28.4878	19.2969	28.3421	36.3407	17.0214	15.398	17.3405	23.1593	32.8554	29.5204	77.7255
HSPB1	ENSBTAG00000011969	21942	0.32542	0.0968995	3.35833	0.000784154	0.032368	33017	33213.9	45729	20418.4	31228.4	22651.9	25524.9	25635.3	21272.1	26529.5	20937.6	14338	39860.8	17923.1	30835.9	13103.2	24271.7	16978.4	11653.8	26105.6	12347	17538.1	13656.2	26047.6	23448.9	14992.6	11483.6	16618.5	12347.5	57649.6	23898.1	31041.5	20585.7	24894.4	21528.5	16432.8	17681.3	17899.8	13821.9	15576.6	23979.3	22246.2
PARP16	ENSBTAG00000012352	137.898	0.185819	0.0553173	3.35914	0.000781851	0.032368	156.203	182.694	126.122	152.415	154.161	199.83	141.968	159.276	144.843	184.701	136.078	211.705	153.184	151.848	123.4	148.292	131.715	142.918	116.045	148.676	114.983	117.355	114.534	127.112	124.807	129.463	150.855	143.583	107.71	144.685	134.812	126.16	144.727	180.056	152.093	130.279	92.388	115.438	128.429	130.362	90.7477	135.838
CELSR1	ENSBTAG00000008036	14.7172	-0.362003	0.108005	-3.35171	0.000803148	0.0330478	6.46357	7.38657	5.93516	7.04811	7.90567	5.92089	2.93727	8.21013	22.2836	24.8255	8.00459	21.9694	5.94248	9.95727	20.5667	12.7968	9.40825	7.46585	24.6903	5.38682	18.2513	9.29542	2.66358	11.9635	23.9696	29.3739	6.85702	36.1399	11.4238	9.46539	22.4687	13.2265	11.0268	25.0078	47.1084	15.0574	14.2982	6.44076	10.5269	6.35911	21.8669	9.44329
LRRFIP1	ENSBTAG00000005354	2468.31	0.208122	0.0621595	3.3482	0.000813391	0.0333643	2487.4	2519.8	3319.98	2563.75	2819.36	2580.03	2394.85	2963.03	2475.07	2732.79	2257.29	1626.73	2313.61	2587.65	3146.71	2179.22	3098.45	2060.58	2041.89	2654.62	2557	2440.05	2623.63	2954.99	2679.64	2354.26	2373.51	1644.85	2581.78	4231.03	3804.13	2157.95	2711.22	3084.29	2601.73	2191.83	2151.32	2153.69	2058.02	2409.04	2778.19	1946.04
GPS2	ENSBTAG00000010513	1124.72	0.21812	0.06521	3.34488	0.000823189	0.0336328	1342.27	1379.32	1440.76	1330.33	1139.41	1154.57	1402.06	1347.28	1365.66	1033.73	1030.99	915.725	2035.63	1150.06	1436.51	822.758	1284.23	1128.41	1301.18	1558.95	759.252	1132.88	1267.87	1248.69	1031.52	1396.89	971.738	696.425	891.056	1203.46	935.045	880.07	1185.38	688.547	1215.4	1091.33	995.371	1056.28	854.788	1244.27	1118.49	1191.31
PITX3	ENSBTAG00000015702	199.023	0.344165	0.102913	3.34424	0.000825078	0.0336328	305.943	362.434	471.104	229.945	297.945	182.067	219.316	222.494	304.807	255.206	158.491	126.823	351.927	159.316	219.906	123.451	244.614	170.648	96.2923	157.295	74.8301	207.985	203.764	207.866	176.879	180.595	236.078	199.258	101.182	651.76	250.613	268.599	85.4577	123.372	192.471	154.502	137.482	90.1706	64.2143	76.3093	157.442	171.432
HECW2	ENSBTAG00000020696	54.0707	-0.323307	0.0967013	-3.34336	0.00082771	0.0336354	22.6225	76.8203	28.192	22.0253	42.9871	69.5705	49.9336	27.0934	36.6087	34.7557	47.2271	36.9485	11.885	32.3611	56.9541	28.6046	72.1299	60.7934	62.9604	21.5473	40.1528	29.0482	31.963	62.8085	50.4189	41.341	52.897	64.4657	79.9665	77.7514	57.036	76.3066	75.8093	66.6874	79.4112	56.9561	63.7917	60.9395	91.5844	36.035	55.7607	71.1879
PYCR1	ENSBTAG00000000042	68.9935	0.328678	0.0983694	3.34126	0.000833982	0.033728	58.1722	46.2892	73.4477	101.317	39.0343	51.8078	98.888	71.4281	55.7089	160.869	53.6307	157.78	75.9317	46.0524	82.267	155.82	75.266	45.8617	71.602	58.1776	74.8301	92.9542	74.5803	86.7355	60.3373	44.6048	61.7132	59.5819	44.0632	130.487	63.9495	38.662	41.3505	61.6858	48.4543	65.4667	72.5906	46.5716	40.0024	48.7532	39.3605	122.036
RB1	ENSBTAG00000006640	437.084	-0.197628	0.0591633	-3.34038	0.000836629	0.033728	276.856	387.056	382.076	267.828	392.319	472.191	297.643	342.362	327.887	346.564	427.445	415.421	268.072	416.961	529.989	426.811	464.14	506.611	506.152	372.768	452.631	370.655	432.832	468.073	490.137	416.674	402.605	334.05	755.602	456.367	579.002	438.509	438.315	490.152	512.808	460.231	490.537	480.084	438.973	360.35	539.02	489.598
NLGN2	ENSBTAG00000020252	54.0953	0.266071	0.0796614	3.34002	0.000837722	0.033728	65.713	65.0018	39.3205	37.0026	60.2808	59.2089	44.059	66.502	46.9547	91.3577	40.8234	96.8651	61.4056	62.2329	75.9387	73.017	58.0175	49.0613	65.4294	67.8739	65.7045	68.5537	65.2578	82.2492	52.0719	44.6048	36.2443	53.7214	34.2714	65.5816	38.024	43.7491	38.5938	58.3515	34.9948	44.5174	68.1912	48.5534	40.0024	33.9153	69.9742	53.0277
IDO1	ENSBTAG00000020602	93.4857	0.358273	0.107352	3.33736	0.000845787	0.0339482	127.117	197.468	264.857	141.843	106.232	140.621	303.518	131.362	80.38	58.5881	133.677	83.8832	65.3673	60.9883	80.6849	44.4124	109.763	137.585	72.8365	312.435	63.8794	67.3918	69.2532	110.663	77.6946	113.144	137.14	122.094	47.3271	49.3552	20.7404	100.725	60.6474	71.689	83.4491	51.0641	28.5963	59.9486	46.3185	142.02	24.0536	119.131
FRY	ENSBTAG00000006771	993.005	-0.237889	0.0713227	-3.33539	0.000851799	0.034085	629.121	940.556	733.735	727.717	1136.93	911.817	885.097	674.051	808.575	687.169	896.514	850.815	380.319	856.325	1235.59	542.734	1147.81	1056.95	1133.29	731.53	1262.99	935.351	828.374	1226.26	948.04	1133.61	828.72	1234.62	1114.64	825.517	988.625	1213.78	1298.41	1325.41	971.778	978.728	1012.97	1234.15	1132.7	916.772	1058.36	917.452
MYH3	ENSBTAG00000011803	166.599	-0.351008	0.105344	-3.33203	0.000862164	0.0343946	24.777	122.125	209.956	31.7165	82.0214	31.0847	173.299	26.2724	38.9962	73.4834	109.663	98.8623	42.9179	56.0097	185.101	289.057	48.6093	92.7899	244.434	62.4871	89.4311	135.945	39.9537	85.2401	217.38	315.497	313.464	28.3258	101.182	77.7514	74.3197	424.265	141.97	153.381	26.9191	109.984	377.251	114.943	138.956	122.943	517.153	207.752
Novel	ENSBTAG00000039028	30.7327	0.350302	0.105198	3.32992	0.0008687	0.03455	17.2362	80.7598	28.9339	34.3595	19.2701	32.5649	53.8499	71.4281	58.0964	21.8464	56.0321	15.9777	75.9317	38.5844	9.49234	25.5936	29.7928	17.0648	30.8629	26.9341	16.4261	37.1817	58.5988	17.9453	14.8777	29.3739	33.3055	23.4421	31.0074	16.2264	13.8269	21.3659	17.9186	46.6812	32.3029	21.604	21.9972	22.2949	36.8443	49.813	15.3068	27.6035
PLEKHM3	ENSBTAG00000007830	51.3595	-0.289703	0.087175	-3.32323	0.000889802	0.0350014	26.9316	42.3496	42.288	34.3595	33.5991	57.7287	46.9963	61.576	49.3422	55.6091	68.8395	44.9374	13.2055	44.8077	49.0438	18.8188	67.4258	57.5937	66.6639	31.2435	65.7045	47.639	34.6266	64.3039	53.725	77.2424	47.9992	37.1166	47.3271	35.8333	48.3942	62.0627	35.8371	50.0156	60.5679	57.6107	52.7932	52.0215	63.1616	50.8729	61.2274	49.3957
TOE1	ENSBTAG00000011243	166.833	0.256546	0.0771991	3.32317	0.000889996	0.0350014	244.539	171.368	232.213	224.658	169.972	180.587	228.128	192.117	233.977	160.869	193.711	127.822	258.828	190.433	216.742	130.226	134.852	214.377	185.178	127.129	109.508	120.84	205.096	148.049	174.4	125.111	176.323	134.792	97.9182	204.182	143.454	96.6551	194.347	133.375	234.196	147.3	147.381	146.156	172.642	130.362	193.522	140.197
TPP1	ENSBTAG00000015403	363.975	-0.191908	0.0577527	-3.32294	0.00089075	0.0350014	311.329	375.238	327.176	216.729	441.729	270.881	394.573	337.436	314.357	327.696	294.569	260.637	262.79	418.205	291.098	290.562	310.472	481.014	358.01	346.911	430.73	379.95	322.294	355.915	351.279	374.245	382.034	299.863	375.353	389.433	388.882	539.233	289.454	411.795	309.569	390.182	336.556	386.941	408.445	319.015	494.193	353.034
SLC2A4RG	ENSBTAG00000016664	207.295	0.246103	0.0740609	3.32298	0.000890602	0.0350014	224.071	174.323	153.572	233.469	138.843	174.666	260.438	193.759	292.87	229.387	216.924	244.659	355.228	211.592	200.921	370.354	206.981	141.851	218.509	238.097	184.338	249.814	194.442	189.921	182.665	230.639	229.22	168.002	138.717	235.283	195.305	152.613	206.753	253.412	158.822	170.214	215.572	197.682	244.225	248.005	150.882	196.856
ADAMTS3	ENSBTAG00000006507	16.2209	0.358419	0.107989	3.31903	0.000903306	0.0353885	7.54084	29.0538	47.4813	24.6684	57.8102	25.1638	25.4563	8.21013	17.5085	18.8674	20.0115	9.98609	4.62193	13.6912	23.7309	8.28027	15.6804	17.0648	14.8142	6.46418	14.601	11.6193	9.32254	8.97264	9.09192	5.43961	12.7345	33.2096	16.3197	54.764	17.2836	25.4355	12.4052	43.3468	4.03786	16.3667	14.2982	7.92708	5.26347	10.5985	15.3068	15.981
C6orf136	ENSBTAG00000006958	187.242	0.221091	0.0666488	3.31725	0.000909077	0.0354144	259.62	211.748	175.829	162.107	176.889	236.836	194.839	218.389	232.386	159.876	180.904	165.769	309.669	192.922	284.77	200.985	217.958	184.513	176.536	186.384	180.687	146.403	219.746	182.444	172.747	206.705	133.222	191.444	177.885	218.38	181.478	149.561	213.644	151.714	183.05	166.94	226.571	179.35	162.115	179.115	156.349	156.904
UBA7	ENSBTAG00000012335	233.851	0.322003	0.0970718	3.31716	0.000909381	0.0354144	279.011	220.12	740.412	279.281	279.663	143.582	477.796	249.588	226.019	291.948	176.901	305.574	207.987	237.73	175.608	264.216	189.733	127.986	229.62	475.117	224.49	189.394	193.11	216.839	205.808	237.167	346.769	345.771	143.613	145.361	160.738	330.662	164.024	148.379	172.282	238.954	189.176	167.46	169.484	213.03	156.349	595.654
IER3	ENSBTAG00000011358	168.268	0.293458	0.0885874	3.31263	0.000924219	0.0356738	169.13	128.034	136.509	185.013	167.007	131.74	140.01	133.825	276.953	233.359	126.473	152.787	316.932	217.815	140.803	225.073	166.212	115.187	133.328	238.097	242.742	214.956	99.8844	215.343	149.603	126.199	191.017	119.164	127.294	145.361	224.687	170.927	184.699	215.067	196.509	119.149	199.074	129.311	149.483	277.681	172.749	213.564
XDH	ENSBTAG00000012519	2113.27	-0.226372	0.0683115	-3.31383	0.00092029	0.0356738	2098.51	2348.93	1608.43	2229.85	2319.82	2076.75	2011.05	2306.22	2092.27	1773.53	1936.31	2211.92	1790.67	2183.13	2020.29	1335.38	2063.54	2538.39	1706.1	1469.52	1637.14	1602.3	1044.12	2232.69	2468.87	2138.85	2175.64	2703.65	2255.38	1842.37	1728.36	3117.38	1607.16	2300.72	2242.36	2299.19	1136.15	2656.07	1720.1	1784.79	2594.51	2218.45
HERC2	ENSBTAG00000013916	1174.85	-0.214364	0.0646986	-3.31328	0.0009221	0.0356738	945.836	1452.2	1248.61	919.778	1380.53	1157.53	837.122	1065.67	994.006	1071.47	1235.91	1018.58	456.25	1131.4	1229.26	724.9	1118.01	1440.91	1351.8	968.55	1127.93	1029.47	1112.05	1308.51	1410.9	1216.3	1127.49	1213.13	1414.92	909.354	1094.05	1538.34	1153.68	1270.39	1090.22	1182.98	1218.64	1217.8	1183.23	1020.64	1606.13	1103.41
ALS2	ENSBTAG00000007395	396.087	-0.217208	0.0655863	-3.31179	0.000926997	0.0356758	295.17	361.942	378.367	296.021	407.142	396.7	358.347	396.549	350.17	344.578	405.032	350.512	137.337	374.642	359.127	301.101	333.993	526.876	450.599	428.791	447.156	420.618	491.431	385.823	425.667	428.641	413.381	293.026	411.256	256.918	392.339	474.118	465.882	405.126	409.17	358.758	402.548	325.01	422.13	374.128	495.286	352.307
COPA	ENSBTAG00000004333	1782.3	-0.0916608	0.0276909	-3.31015	0.000932466	0.035781	1615.89	1721.07	1737.52	1564.68	1659.2	1755.54	1802.5	1712.63	1567.01	1861.91	1768.21	1773.53	1609.75	1742.52	1947.51	1495.72	1687.21	2112.84	1911.03	1762.57	1611.59	1668.53	1691.38	1846.87	1734.08	1728.71	1888.62	1872.44	1973.05	1706.47	1631.58	1933.1	1710.53	1785.56	1768.58	1731.6	1676.18	1792.02	1863.27	1703.18	2187.79	1854.52
CSTF2	ENSBTAG00000003547	125.272	-0.186692	0.0565134	-3.30349	0.000954885	0.0362309	113.113	116.215	127.606	96.0305	118.585	116.938	112.595	121.51	99.4802	110.225	128.874	93.8693	127.433	144.38	107.58	91.8358	119.171	145.051	102.465	118.51	140.535	98.7638	87.8982	118.14	125.634	107.704	88.1617	101.582	186.045	148.742	131.356	128.195	166.78	126.706	172.282	140.099	131.983	162.01	124.218	89.0276	158.535	111.14
CAMK2A	ENSBTAG00000020087	1328.57	0.285936	0.0865576	3.30342	0.00095513	0.0362309	1873.36	1812.66	1687.81	1616.66	1911.69	1755.54	1227.78	882.589	1895.7	1649.4	1653.75	898.748	459.552	1740.03	1877.9	761.785	1923.99	825.51	1254.27	938.384	1472.88	1065.49	1841.87	873.337	1112.52	1457.81	1395.89	1077.36	1217.45	2605.69	1890.83	1194.45	1302.54	1743.88	905.827	1044.85	1304.43	1205.91	821.101	1046.07	971.985	1006.07
RTP4	ENSBTAG00000032265	39.4732	0.344847	0.104392	3.30338	0.000955266	0.0362309	47.3995	42.3496	171.378	44.0507	28.6581	37.0056	77.3481	36.1246	33.4254	55.6091	24.0138	31.9555	13.2055	43.5631	37.9694	35.3794	31.3608	31.9965	39.5045	90.4986	52.9286	25.5624	31.963	38.8814	28.1023	21.7584	54.8562	41.0236	19.5836	21.6352	32.8389	29.5052	23.432	25.0078	39.0326	24.8774	28.5963	29.7266	34.7389	36.035	22.9603	139.47
SNRPG	ENSBTAG00000034506	99.6986	0.285374	0.0863298	3.30563	0.000947647	0.0362309	107.726	80.7598	112.768	99.5545	114.632	62.1694	128.261	133.825	131.314	105.26	111.264	105.853	244.962	105.796	82.267	122.699	79.9701	77.8582	111.107	121.742	52.9286	88.3065	102.548	67.2948	104.97	94.6491	110.692	81.0705	81.5985	200.125	86.4182	86.4808	63.4041	73.3561	102.292	117.84	78.0899	105.034	68.4251	97.5064	112.615	91.5273
WLS	ENSBTAG00000012976	463.855	0.253216	0.0767172	3.30064	0.00096464	0.0364807	740.079	602.251	768.604	432.578	552.903	438.146	537.52	462.23	324.703	438.914	457.862	686.045	379.658	481.683	719.836	528.432	407.691	374.359	450.599	517.135	589.515	379.95	367.574	611.635	382.687	316.585	295.832	411.213	598.933	838.363	451.103	353.045	427.289	403.459	597.603	592.474	483.937	530.619	371.601	317.956	471.232	511.391
RNF19B	ENSBTAG00000008330	543.33	0.225645	0.0684505	3.29647	0.000979086	0.0369203	796.097	673.655	901.403	455.484	591.443	586.168	624.659	723.312	745.704	623.616	509.092	503.299	957.399	430.652	707.179	443.371	686.802	561.005	530.842	625.948	350.424	472.904	476.781	442.65	407.484	589.653	478.032	384.841	390.041	605.785	461.473	500.571	545.827	461.81	655.479	434.699	562.027	610.881	500.03	575.5	436.245	640.691
TSPAN3	ENSBTAG00000002415	1222.79	0.228229	0.0693673	3.29015	0.00100133	0.0374694	1441.38	1256.7	1480.08	1280.11	1735.3	1207.86	1391.29	1342.36	1181.82	1197.58	1233.51	1012.59	1234.72	1309.38	1735.52	1349.68	1055.29	984.426	1317.23	1304.69	1040.32	1538.39	1094.73	1667.42	1232.37	1177.13	1099.08	850.752	1013.45	2114.16	1880.46	907.54	1093.03	775.241	807.572	1307.37	1055.86	1038.45	1025.32	1143.58	1242.04	1054.74
PLPP1	ENSBTAG00000010526	975.776	0.135932	0.0412983	3.29146	0.000996696	0.0374694	971.691	888.358	1092.81	1081	938.304	1090.92	989.86	963.869	897.709	969.186	950.945	742.965	1193.12	1030.58	1252.99	999.655	1122.72	940.697	1041.93	1083.83	905.262	987.638	964.217	1202.33	828.192	919.293	857.128	1012.89	1145.64	966.146	1161.46	803.763	1292.89	1167.03	930.054	1098.53	841.391	829.867	937.95	968.705	829.85	983.555
JSRP1	ENSBTAG00000014956	3542.45	0.236912	0.072012	3.2899	0.00100224	0.0374694	3674.54	3594.8	4929.15	4026.23	3252.69	3700.56	4338.35	4107.53	4721.73	3523.23	3431.57	2719.21	9007.48	3681.7	3548.55	3187.91	3407.35	3087.66	3270.24	4695.15	2241.25	3844.82	4117.9	3971.89	3068.11	4292.94	3478.47	2220.16	2271.7	3953.83	3795.49	3452.11	3040.64	2492.44	3359.5	2860.9	3633.93	2880.5	3192.82	3788.97	3588.36	3169.31
EPT1	ENSBTAG00000007837	64.3646	-0.242495	0.0738276	-3.28461	0.00102122	0.0380702	48.4768	65.9867	54.9003	55.5039	51.881	84.3727	41.1218	50.9028	53.3214	60.5741	57.633	34.9513	19.148	59.7436	77.5208	48.1761	61.1536	84.2575	74.071	49.5587	74.8301	52.2867	50.6081	62.8085	72.7354	50.0444	63.6724	52.7447	99.5502	68.286	81.2331	69.1847	75.8093	83.3593	76.7193	56.9561	75.8902	76.2982	73.6886	47.6933	67.7875	70.4615
Novel	ENSBTAG00000024578	129.71	0.267121	0.0814371	3.28009	0.00103775	0.0385766	116.344	96.5178	126.864	123.342	104.256	196.87	100.846	124.794	126.539	127.106	89.6514	135.811	177.614	133.179	264.204	196.468	145.828	107.722	113.576	170.223	135.059	127.812	110.539	251.234	113.236	113.144	110.692	122.094	125.662	152.122	155.553	102.76	289.454	105.033	161.514	64.8121	93.4879	111.475	132.639	114.464	99.4945	125.668
ZNF821	ENSBTAG00000021438	117.49	0.218644	0.0667415	3.27598	0.00105295	0.0390306	136.812	140.345	174.345	134.795	111.668	119.898	139.031	169.129	167.923	118.169	104.86	117.836	209.968	82.1475	123.4	118.182	95.6505	154.65	108.637	118.51	78.4804	95.278	113.202	151.039	88.4396	102.265	112.651	99.6288	91.3903	140.629	100.245	146.509	115.781	131.708	127.866	101.473	106.686	91.6569	107.375	126.122	104.961	103.15
PSME1	ENSBTAG00000021395	643.15	0.21557	0.0658245	3.27493	0.0010569	0.0390665	763.779	621.949	711.478	737.408	617.137	482.553	742.15	734.806	796.638	761.645	636.365	666.072	1388.56	830.188	544.228	697.049	493.933	474.615	674.046	745.536	507.385	804.053	620.615	541.349	576.924	645.137	691.58	628.052	577.717	732.892	566.904	526.007	447.964	450.14	426.667	628.481	619.22	626.24	758.992	691.023	604.621	715.511
ARMT1	ENSBTAG00000004098	117.668	-0.213156	0.0651057	-3.27399	0.00106039	0.039085	122.808	113.753	84.5761	91.6254	126.491	81.4123	85.1808	93.5954	92.3176	84.4066	131.275	108.848	140.639	98.3281	96.5055	85.8138	92.5144	151.45	123.452	113.123	171.562	79.011	139.838	83.7446	122.328	107.704	97.9575	76.1868	114.238	120.346	138.269	109.882	126.808	68.3546	83.4491	122.423	129.783	147.146	147.377	129.302	108.241	122.763
HEPH	ENSBTAG00000047416	39.2025	-0.282245	0.0862483	-3.27247	0.00106613	0.0391861	24.777	29.5463	32.6434	29.9545	43.4812	44.4067	28.3936	28.7354	26.2628	31.7766	44.8257	46.9346	37.6357	28.6272	15.8206	39.1431	34.4969	49.0613	28.3939	45.2493	34.6774	41.8294	27.9676	22.4316	33.8881	40.2531	44.0809	72.2797	62.0149	37.1855	34.5673	30.5226	33.0804	28.3421	29.611	45.1721	42.8945	49.0488	71.5832	44.5138	30.6137	34.1411
BCL2L11	ENSBTAG00000024105	22.4983	-0.28901	0.0883445	-3.2714	0.00107018	0.039225	12.9271	18.2202	20.7731	19.3823	14.329	23.6836	15.6654	16.4203	23.8753	16.8813	19.211	21.9694	8.58358	17.4252	26.895	15.8078	20.3845	27.7303	25.9249	23.702	34.6774	23.2385	21.3087	13.459	23.1431	23.9343	11.7549	7.81403	24.4795	12.8459	31.1106	31.5401	17.9186	31.6765	21.5353	26.8414	37.3952	17.8359	20.0012	27.5561	27.3337	24.6978
S100B	ENSBTAG00000004777	678.083	0.245455	0.0750802	3.26924	0.00107836	0.0393046	1246.39	743.581	857.631	806.127	879.506	874.812	744.108	811.982	1075.98	755.687	656.376	749.956	746.772	685.807	840.072	691.779	738.547	584.47	477.758	703.519	542.062	737.824	328.953	511.44	503.362	521.114	700.396	815.589	631.572	597.672	846.899	788.502	701.58	791.913	590.874	823.572	549.929	573.227	596.878	605.175	522.62	590.569
ATP6V0E1	ENSBTAG00000015100	308.354	0.196985	0.0602534	3.26928	0.00107822	0.0393046	313.483	275.273	261.889	342.714	318.203	241.276	361.284	340.72	347.783	326.703	320.984	309.569	644.429	352.238	324.322	402.722	257.159	297.568	245.669	365.226	239.091	396.217	267.69	299.088	294.248	288.299	297.791	318.422	243.164	347.515	300.735	262.495	317.021	275.086	231.504	265.14	274.964	293.302	314.756	296.759	270.057	307.27
ZDHHC16	ENSBTAG00000012702	140.363	0.189274	0.0579462	3.26637	0.00108937	0.0395955	159.435	148.224	153.572	176.203	133.902	139.141	159.592	188.833	181.452	166.827	172.899	158.779	200.063	156.827	132.893	182.166	105.059	165.315	127.155	158.372	93.0814	182.423	151.824	97.2036	156.216	176.243	145.957	147.49	94.6543	154.151	105.43	93.6028	129.565	103.365	111.714	128.969	133.083	155.569	107.375	146.26	133.388	148.913
ZMAT3	ENSBTAG00000012463	81.8048	-0.272255	0.0834094	-3.26408	0.00109819	0.0396957	60.3267	79.7749	81.6085	64.314	68.6805	102.135	60.7036	77.1752	79.5842	61.5672	114.466	62.9124	11.2247	80.9028	63.2823	45.9179	72.1299	93.8564	104.934	66.7966	96.7316	66.2298	91.8936	74.772	92.5723	96.825	66.6111	63.489	119.134	65.5816	74.3197	86.4808	60.6474	63.353	71.3355	102.128	92.388	105.529	84.2155	73.1298	103.868	106.782
PDIA5	ENSBTAG00000018877	47.1142	0.283144	0.0867396	3.2643	0.00109735	0.0396957	53.8631	53.6757	42.288	54.6228	43.4812	53.288	58.7454	50.9028	50.9339	58.5881	36.8211	59.9166	110.266	47.297	39.5514	73.7697	48.6093	28.7969	29.6284	40.9398	45.6281	55.7725	37.2902	46.3586	36.3677	32.6376	52.897	65.4425	55.487	60.8489	31.1106	36.6272	56.5124	43.3468	30.9569	65.4667	26.3966	43.599	47.3712	28.616	34.9871	73.3671
TECR	ENSBTAG00000012632	1582.88	0.229196	0.0702781	3.26128	0.00110911	0.0399198	1759.17	1483.22	1872.54	1784.93	1461.07	1765.91	1660.54	1789.81	1991.2	1383.28	1666.56	1247.26	3488.24	1606.85	2205.39	1558.2	1433.19	1112.41	1461.67	1787.35	1270.29	1450.08	1699.37	2279.05	1456.36	1576.4	1270.51	912.287	1282.73	2117.54	1752.56	1057.1	1859.39	911.95	1448.25	1376.11	1651.99	1521.5	1413.77	1733.92	1565.67	1427.39
ZBTB40	ENSBTAG00000016448	389.496	-0.245435	0.0752654	-3.26093	0.00111049	0.0399198	319.947	406.754	445.137	354.167	352.297	461.83	317.225	429.39	421.796	300.885	493.883	278.612	188.839	403.27	321.158	231.095	471.98	681.526	313.567	315.668	346.774	448.504	315.635	391.805	395.912	381.86	329.137	292.049	432.472	289.37	340.488	483.275	296.345	296.759	349.948	440.591	405.847	533.592	287.385	345.512	727.075	408.967
Novel	ENSBTAG00000032432	131.7	0.313696	0.0963229	3.25671	0.00112711	0.040406	65.713	104.889	133.541	159.463	87.4565	313.807	127.282	142.035	180.656	99.3019	110.463	107.85	183.557	200.39	306.919	188.188	95.6505	101.322	108.637	212.241	135.059	126.65	93.2254	248.243	119.848	150.133	94.0392	134.792	143.613	91.2734	77.7764	89.5331	322.534	83.3593	259.769	172.178	84.689	97.1068	86.3209	86.9079	106.055	106.782
RPL36	ENSBTAG00000023471	1303.47	0.233755	0.0718311	3.25423	0.00113701	0.0406497	1392.9	928.245	1329.48	1489.79	1116.18	1481.7	1636.06	1371.91	1608.4	1296.88	1255.92	1096.47	2984.45	1181.18	1208.69	1412.16	1489.64	939.631	939.467	1360.71	1270.29	1458.22	1117.37	1471.51	1070.37	1181.48	1290.1	944.52	1031.4	1530.69	1543.43	1006.23	1543.75	1538.81	1695.9	1232.74	1174.65	1101.86	1523.25	1618.39	944.651	1229.81
GCAT	ENSBTAG00000008434	124.32	0.243781	0.0749553	3.25235	0.00114453	0.0408072	188.521	130.496	176.571	177.084	125.997	140.621	157.633	189.654	164.739	94.3368	154.489	113.841	209.307	126.955	105.998	125.71	122.307	132.252	81.4781	170.223	94.9065	115.031	139.838	115.149	127.287	141.43	177.303	123.071	120.766	97.3583	107.159	133.282	103.376	91.6952	144.017	100.164	87.9886	123.365	108.427	180.175	137.762	90.8009
CDC34	ENSBTAG00000002098	4762.67	0.253029	0.0778387	3.25068	0.00115128	0.0408212	6203.95	4204.43	4639.07	6303.65	4720.67	4597.57	5912.72	6587.81	7533.44	4107.13	4639.46	3839.65	11755.5	4358.8	5279.32	3686.23	5273.32	4511.51	5503.48	6457.72	2858.15	6143.11	5220.62	4700.17	3043.32	4932.63	4343.43	3180.31	3556.06	4544.74	3709.07	3654.58	5512.02	2999.27	3656.96	4443.88	4331.24	3990.3	5421.37	5548.32	4291.38	4497.91
GGNBP2	ENSBTAG00000010290	507.438	0.133283	0.0410109	3.24994	0.00115429	0.0408212	544.018	584.031	574.227	505.702	525.727	600.97	602.14	618.223	588.127	538.216	558.72	529.263	379.658	515.289	575.869	640.592	548.814	440.485	518.497	550.533	498.259	500.791	580.661	433.678	456.249	565.719	541.705	482.516	499.383	476.65	397.524	458.857	512.746	448.473	668.939	454.994	456.441	455.807	421.078	435.599	472.326	463.448
CCNT2	ENSBTAG00000014158	567.37	-0.207901	0.06397	-3.24997	0.00115416	0.0408212	482.614	591.418	458.491	487.201	629.489	569.886	421.988	376.845	510.93	486.579	593.941	629.124	206.666	515.289	547.392	475.739	551.95	593.002	601.21	455.725	779.329	392.731	655.241	584.717	614.945	578.774	525.052	470.795	693.587	487.468	598.014	594.174	485.179	611.857	508.77	652.703	560.927	790.727	464.238	599.876	641.794	594.927
C2CD3	ENSBTAG00000002907	246.845	-0.202909	0.0624888	-3.24713	0.00116576	0.0410054	187.444	256.068	245.567	195.585	246.558	288.643	201.692	211	175.085	216.478	266.553	171.761	157.806	191.677	291.098	138.506	261.863	339.163	218.509	170.223	231.791	228.9	237.059	281.143	235.564	186.035	236.078	219.769	241.532	279.229	286.909	281.826	281.183	331.77	360.715	274.306	284.863	295.779	251.594	229.988	302.857	252.063
DAPK3	ENSBTAG00000020417	836.919	0.229594	0.0707048	3.24721	0.00116541	0.0410054	1198.99	1167.08	1275.32	841.368	1087.03	580.247	775.439	1151.88	887.364	1027.77	521.099	856.807	1216.23	874.995	938.16	1161.5	758.932	799.913	601.21	1024.57	680.772	898.17	809.729	825.483	950.519	675.599	655.336	943.544	709.907	1325.15	855.541	862.774	694.689	883.608	1133.29	714.242	772.1	779.827	657.934	723.879	899.824	615.993
IGSF8	ENSBTAG00000009982	367.199	0.270361	0.0833047	3.24545	0.00117264	0.0410267	551.558	466.339	503.005	425.53	357.238	272.361	494.44	411.327	543.56	713.98	367.411	371.483	537.464	348.505	226.234	602.202	428.075	246.373	308.629	489.123	343.124	465.933	331.616	321.52	344.667	404.707	362.443	367.259	164.829	440.141	271.353	366.272	195.726	195.061	223.428	281.507	327.758	420.631	237.909	430.3	317.07	338.506
ALG10	ENSBTAG00000030632	231.376	-0.220802	0.0680254	-3.24587	0.00117091	0.0410267	205.757	229.476	165.443	151.534	197.642	285.683	155.675	134.646	173.493	181.722	249.743	277.613	235.058	165.54	226.234	155.067	228.934	207.977	220.979	189.616	306.621	133.622	237.059	242.261	220.686	200.177	180.242	136.745	293.755	239.339	388.882	221.798	249.481	218.401	238.234	285.435	257.367	261.098	332.651	189.713	209.922	245.526
ABRA	ENSBTAG00000018352	672.649	-0.331088	0.102081	-3.24338	0.00118122	0.0412168	427.673	430.391	646.191	815.819	302.392	349.333	292.748	531.195	479.893	396.214	363.408	202.718	1171.99	405.759	601.182	436.596	620.944	895.902	776.511	922.223	383.276	719.233	328.953	829.969	276.064	500.444	486.849	616.331	742.546	681.508	490.856	653.185	344.588	1046.99	1650.14	436.008	822.694	542.014	730.57	588.218	673.501	526.645
PRELID1	ENSBTAG00000005009	159.72	0.212967	0.0657498	3.23905	0.00119929	0.0417358	206.834	144.777	178.055	214.967	142.796	137.661	229.107	165.845	205.327	192.646	159.291	193.73	285.899	168.029	120.236	176.144	133.283	169.582	90.1197	164.837	116.808	183.584	163.81	157.021	145.471	126.199	159.671	196.327	112.606	196.745	141.726	133.282	191.591	181.723	130.557	161.048	124.284	145.66	152.641	153.679	155.255	173.611
U2SURP	ENSBTAG00000009154	547.439	-0.19253	0.0594911	-3.23629	0.00121094	0.041849	381.351	540.697	558.647	411.433	517.327	550.643	409.259	481.934	506.951	492.537	508.291	514.284	231.757	558.852	523.661	478.75	454.732	566.338	561.705	492.355	700.848	490.333	539.376	592.194	563.699	639.698	553.46	553.819	812.721	511.131	672.334	575.861	584.421	645.201	660.863	599.675	581.825	622.771	413.709	552.183	599.154	555.701
TOR3A	ENSBTAG00000014006	107.293	0.216097	0.0667495	3.23743	0.00120613	0.041849	133.581	114.246	104.607	117.175	81.0331	124.339	113.574	128.078	116.193	140.016	119.268	122.829	153.184	93.3494	115.49	130.979	133.283	98.1226	99.9959	169.146	87.606	126.65	81.2393	131.599	104.97	132.726	118.529	72.2797	86.4944	111.556	107.159	100.725	99.2412	75.0233	111.714	141.408	70.3909	93.6387	122.113	95.3867	63.4141	102.423
Novel	ENSBTAG00000022199	493.624	0.146748	0.0453485	3.23601	0.00121214	0.041849	578.49	420.542	584.614	508.345	484.222	521.038	535.562	581.277	522.072	505.447	455.461	495.31	642.448	469.236	642.315	587.147	497.069	413.822	404.922	556.997	496.434	557.725	531.385	503.963	438.065	512.411	543.664	415.12	589.141	507.751	527.151	402.899	620.258	335.104	515.5	456.303	431.144	457.294	544.243	453.617	415.472	435.844
TRAFD1	ENSBTAG00000008761	324.461	0.252262	0.0780079	3.2338	0.00122156	0.0420633	462.146	386.564	600.935	299.545	328.58	264.96	303.518	336.615	311.97	438.914	310.578	303.577	264.11	553.873	248.383	356.805	241.478	255.972	283.939	437.41	304.796	328.825	221.077	306.565	505.015	237.167	282.118	295.956	248.059	755.879	337.031	302.174	253.616	273.418	313.607	265.795	249.668	263.08	271.595	307.357	329.097	392.986
AKT1S1	ENSBTAG00000005763	824.098	0.244622	0.075719	3.23066	0.00123506	0.0423082	862.887	627.366	1081.68	823.748	817.743	962.145	1142.6	1096.05	1009.92	736.82	987.766	727.986	1541.74	948.43	727.746	769.313	834.198	827.643	761.697	995.484	553.013	822.644	729.822	1392.25	605.026	919.293	700.396	468.842	677.267	855.942	682.704	625.714	850.442	491.82	921.978	606.877	904.083	646.553	669.513	831.984	1151.29	732.218
Novel	ENSBTAG00000014423	2673.4	0.193123	0.0598013	3.22941	0.00124045	0.0423082	2973.24	1789.03	2517.25	3102.93	2182.46	2997.45	2989.16	3008.19	3469.87	2627.53	2771.19	2740.18	5640.73	2872.67	2858.78	3649.34	2151.35	2081.91	2456.69	3008	2363.54	2745.63	2593	2436.07	2153.13	2624.07	2713.42	2101	2593.2	2948.47	2808.59	2112.17	2752.57	2349.06	2196.6	2699.19	2634.16	2632.78	2635.95	3202.87	2435.98	2638.31
TRPM7	ENSBTAG00000031165	502.274	-0.257132	0.0796284	-3.22915	0.0012416	0.0423082	369.501	607.668	485.2	433.459	557.844	608.372	296.664	473.724	362.108	349.543	567.525	452.37	139.978	476.704	602.764	308.628	453.164	894.836	529.608	354.453	594.991	356.712	467.459	548.826	553.781	458.015	381.055	493.26	683.795	417.153	478.757	445.631	465.882	505.157	633.944	563.669	588.424	460.762	414.761	369.888	826.57	482.334
POLR2A	ENSBTAG00000046765	582.239	-0.214378	0.0663711	-3.22999	0.00123796	0.0423082	368.424	653.957	465.168	533.013	640.854	518.078	602.14	522.164	528.439	500.481	560.321	443.382	211.288	613.617	525.243	374.871	705.618	658.062	565.409	428.791	613.242	633.25	448.814	699.866	613.292	560.279	526.032	642.704	812.721	617.279	535.793	816.99	501.72	738.563	493.965	652.049	645.616	742.669	676.882	557.482	758.782	542.626
DNAJC30	ENSBTAG00000009022	53.7293	0.21856	0.0677008	3.22831	0.00124522	0.0423213	60.3267	57.6152	71.9639	71.3621	57.3161	60.6891	49.9336	61.576	66.0549	63.5532	55.2317	60.9152	40.2768	58.499	69.6105	54.1982	48.6093	54.3941	51.8497	67.8739	65.7045	74.3633	55.9352	55.3313	39.6739	41.341	42.1217	42.0004	44.0632	49.3552	55.3077	40.6969	50.999	63.353	83.4491	43.208	49.4936	50.5352	42.1078	43.4539	40.4538	42.858
Novel	ENSBTAG00000004374	149.529	0.204451	0.0634108	3.22424	0.00126309	0.0425885	172.362	150.686	171.378	162.107	126.985	136.181	149.801	172.413	175.881	160.869	146.484	187.739	330.798	153.093	148.713	173.133	125.443	148.25	134.562	178.842	133.234	173.127	157.151	116.644	154.563	132.726	149.875	115.257	93.0223	166.997	141.726	147.526	118.538	95.0295	146.709	136.825	141.882	122.374	124.218	143.08	158.535	175.79
RWDD1	ENSBTAG00000009689	1268.92	0.23571	0.0731212	3.22355	0.0012661	0.0425885	1319.65	1041.01	1572.08	1511.82	1098.89	1307.04	1418.7	1804.59	1641.82	1273.05	1219.1	1031.56	2837.86	1186.16	1305.2	1518.3	978.458	1038.82	1159.21	1459.83	879.71	1510.51	1555.53	1440.11	1002.59	1368.6	1140.23	849.775	1134.22	1493.5	1666.14	940.098	1263.95	700.218	1095.61	1353.2	1154.85	1069.17	1301.13	1375.69	1189.56	1205.84
BCAP31	ENSBTAG00000020547	1138.87	0.252097	0.0781556	3.22558	0.00125717	0.0425885	1420.91	1082.87	1272.35	1140.91	746.098	1185.66	1349.19	1512.31	1325.08	1438.88	1328.76	995.613	3247.23	1128.91	974.547	1328.61	1111.74	802.046	1225.88	1535.24	739.176	1418.71	1181.3	882.31	1067.89	1270.69	1284.22	934.753	851.888	1133.14	1090.6	907.54	683.662	896.946	694.512	1074.31	787.498	919.542	993.743	1367.21	1128.33	1113.58
Novel	ENSBTAG00000047136	1650.54	0.255097	0.0791169	3.22431	0.00126276	0.0425885	1881.98	1089.76	1839.16	2230.73	1231.31	1438.78	2791.38	2064.85	2453.58	1951.28	1475.25	1474.95	3709.43	1873.21	1876.32	2285.36	1003.55	1194.54	1245.63	2119.17	1109.68	2011.3	1584.83	1553.76	1147.24	1774.4	1903.31	1651.69	1148.91	1876.85	1564.17	1106.95	1539.62	950.295	1181.75	1654.34	1395.72	1559.65	1918.01	1783.73	1271.56	1523.28
PHLPP1	ENSBTAG00000045832	224.202	-0.157355	0.0489219	-3.21646	0.00129782	0.0435437	202.525	227.014	221.085	171.798	224.818	210.192	161.55	210.179	194.981	216.478	210.521	183.744	165.069	209.103	256.293	182.919	266.567	291.168	248.138	202.544	222.665	212.633	235.727	215.343	257.054	219.76	228.241	193.397	226.844	185.927	229.873	253.338	205.374	238.407	246.309	189.199	249.668	219.977	247.383	183.354	235.069	233.903
PEMT	ENSBTAG00000016432	48.0591	0.283088	0.0880813	3.21395	0.00130925	0.0438146	64.6357	49.7362	60.0935	77.5292	55.3397	28.1242	83.2226	68.1441	75.605	74.4764	57.633	64.9096	100.362	52.2757	28.477	67.7477	53.3134	44.7951	43.2081	50.6361	23.7266	51.1248	49.2763	35.8906	37.1942	48.9564	38.2034	40.0469	48.9591	50.0313	15.5553	29.5052	19.2969	43.3468	36.3407	36.0067	46.194	41.1217	50.5293	59.3517	41.5472	49.3957
ACOX3	ENSBTAG00000004893	279.876	-0.287709	0.0895708	-3.21209	0.00131774	0.0438538	289.784	219.627	300.468	312.76	285.098	153.943	263.375	304.596	266.607	262.157	232.133	266.629	174.313	171.763	101.252	358.31	133.283	514.077	265.421	332.905	348.599	255.624	210.423	207.866	338.881	451.487	191.017	451.26	217.052	160.912	153.824	302.174	203.996	316.765	161.514	291.327	310.16	448.376	164.22	323.255	236.163	233.177
Novel	ENSBTAG00000016999	587.536	0.169307	0.0527083	3.21216	0.00131742	0.0438538	605.422	563.349	645.449	734.765	635.418	734.191	561.997	672.409	645.428	608.72	563.523	564.214	974.567	563.831	830.58	514.13	624.08	538.608	648.121	590.395	501.909	543.782	624.61	554.808	546.342	579.862	566.194	387.771	584.245	629.448	629.125	430.369	675.392	418.463	672.977	575.453	524.632	512.288	506.346	564.901	614.461	551.343
Novel	ENSBTAG00000046623	2485.71	0.220208	0.0685688	3.21149	0.00132047	0.0438538	2673.77	1834.82	2254.62	2760.22	1877.6	2916.04	2530.95	2869.44	2971.67	2496.45	1997.14	2393.67	5321.82	2570.22	3605.51	3133.71	2402.24	1796.07	1935.72	2891.64	2058.74	2517.9	2217.43	3269.03	2121.72	2263.96	2393.1	2165.46	2147.67	2375.81	2500.94	1954.47	3968.27	1753.88	2829.19	2310.32	2206.31	2340.47	2912.8	2622.07	2133.12	2286.73
BRD1	ENSBTAG00000046760	270.102	-0.1717	0.0535089	-3.20882	0.00133282	0.0441519	271.47	303.342	280.437	237.874	272.252	230.915	225.191	284.891	261.036	260.171	247.342	263.633	139.318	250.176	210.414	188.941	277.543	310.366	259.249	251.026	270.119	228.9	233.064	227.307	263.666	232.815	241.955	287.165	231.74	295.455	252.341	348.976	250.86	396.79	343.218	261.867	311.26	313.12	226.329	241.646	337.844	268.044
YIPF6	ENSBTAG00000001977	268.494	-0.201505	0.0628642	-3.20541	0.0013487	0.0443794	235.92	273.795	192.893	206.157	276.204	304.926	215.4	221.673	181.452	260.171	304.975	303.577	122.811	233.996	289.516	164.1	250.887	267.704	307.395	210.086	282.894	210.309	231.732	275.161	319.044	253.486	225.302	213.909	406.36	353.6	368.142	272.669	268.778	240.075	216.698	305.075	265.066	288.348	267.384	241.646	262.403	318.166
CCL1	ENSBTAG00000008832	24.975	0.34577	0.107879	3.20516	0.00134987	0.0443794	19.3907	35.4555	22.2569	22.0253	27.1757	26.644	126.303	18.8833	13.5293	36.7417	24.0138	30.9569	25.0905	31.1165	31.6411	43.6596	32.9289	15.9983	20.9868	28.0115	20.0764	10.4573	11.9861	20.9362	28.1023	13.0551	32.326	33.2096	34.2714	53.4118	29.3822	25.4355	13.7835	85.0264	17.4974	23.568	14.2982	46.5716	42.1078	11.6584	10.9335	16.7074
TMEM182	ENSBTAG00000038462	1409.22	0.213811	0.0666976	3.20568	0.00134743	0.0443794	1646.06	1350.26	1816.9	1276.59	1570.76	1890.24	1566.54	1460.58	1214.45	1498.47	1698.57	1130.43	1316.59	1264.57	2324.04	1212.68	1702.89	1157.21	1533.27	1403.8	1872.58	1204.92	1797.92	1477.49	1191.04	1513.3	1399.81	1053.92	1827.81	1973.53	1628.12	1106.95	1696.75	1438.78	1697.25	1248.45	1290.13	1458.09	1522.2	1526.19	1193.93	1051.11
CCDC18	ENSBTAG00000027321	25.621	-0.280664	0.0876149	-3.20338	0.00135824	0.0445428	6.46357	29.0538	23.7407	21.1443	26.6816	26.644	18.6027	20.5253	18.3044	20.8534	26.4151	27.9611	14.5261	26.1378	17.4026	25.5936	18.8165	23.4641	25.9249	11.851	36.5025	18.5908	18.6451	34.3951	36.3677	30.4618	27.4281	20.5118	39.1673	14.8742	20.7404	38.662	19.2969	18.339	18.8433	26.1867	36.2953	36.1673	21.0539	29.6759	29.5204	36.3203
PHF23	ENSBTAG00000014881	294.069	0.192429	0.0602634	3.19313	0.00140737	0.0460387	403.973	301.372	362.787	274.876	322.156	288.643	312.33	333.331	286.503	310.815	266.553	302.579	598.21	247.687	340.142	310.134	260.295	329.564	276.532	352.298	204.414	309.073	336.943	317.033	262.839	314.409	269.383	292.049	305.178	320.471	271.353	267.582	249.481	280.087	339.18	262.522	256.267	241.776	281.069	294.639	345.497	244.799
ARF3	ENSBTAG00000007725	841.647	0.189175	0.0592716	3.19166	0.00141457	0.0460441	1123.58	862.259	931.079	992.021	955.104	682.383	985.943	936.776	916.014	929.466	778.046	800.885	1758.31	757.997	749.895	1046.33	826.358	783.914	718.489	805.868	640.619	955.104	882.978	752.206	689.333	801.798	794.435	835.124	789.873	1025.64	668.877	747.805	839.415	625.194	795.458	707.695	740.204	774.377	808.469	910.413	848.437	794.689
CMC1	ENSBTAG00000035286	181.197	0.243957	0.0764187	3.19237	0.0014111	0.0460441	258.543	140.837	196.602	221.134	184.301	167.265	219.316	202.79	288.095	170.799	199.314	149.791	394.845	194.167	158.206	225.826	133.283	130.119	216.04	248.871	158.786	184.746	191.778	113.653	123.154	214.32	198.854	202.188	194.204	178.49	136.541	154.648	133.7	131.708	126.52	155.156	140.782	200.159	177.905	268.143	148.695	177.243
IRAK2	ENSBTAG00000006193	470.485	-0.292219	0.0918166	-3.18263	0.00145942	0.0470209	434.137	542.174	405.817	293.378	313.756	375.977	383.803	326.763	434.53	262.157	413.037	336.531	719.04	357.217	256.293	286.799	332.425	777.515	403.687	390.006	266.468	419.456	709.845	536.863	562.046	679.951	773.864	236.374	659.316	371.179	319.747	764.084	308.75	201.729	374.175	389.527	323.358	733.751	498.977	316.896	799.236	523.013
UBA52	ENSBTAG00000007737	7084.49	0.211102	0.0663369	3.18227	0.00146127	0.0470209	9186.89	5770.88	7640.78	8930.84	6836.92	5744.75	8168.54	7088.62	8595.89	6867.72	6535.75	6247.3	15422.7	7953.37	7880.23	7592.26	6221.99	5550.33	5570.14	8645.84	6207.25	6797.27	6648.3	7508.6	5613.85	7481.63	7005.92	5689.59	5501.37	9104.35	5796.94	5428.96	7481.69	5911.84	6021.8	6509.36	6190	6951.56	8351.02	8719.4	5736.79	7042.52
ARHGEF10	ENSBTAG00000008585	243.394	-0.222266	0.0698349	-3.18273	0.00145893	0.0470209	174.517	229.476	150.605	223.777	221.853	196.87	219.316	208.537	195.777	261.164	193.711	301.58	124.792	217.815	185.101	198.727	257.159	213.31	208.633	165.914	271.944	246.329	151.824	240.766	306.646	209.969	268.403	378.98	251.323	276.525	195.305	302.174	199.861	328.435	228.812	255.975	225.471	207.59	251.594	261.783	251.47	333.421
MYCBP2	ENSBTAG00000018851	902.814	-0.217711	0.0684194	-3.18201	0.00146255	0.0470209	555.867	1115.37	856.147	723.312	847.389	1089.44	629.555	782.425	790.271	853.003	933.335	871.786	304.387	863.793	1121.68	560.048	1022.36	1026.02	944.405	680.894	1069.52	706.452	803.07	1003.44	1166.25	997.624	726.844	878.101	1158.7	890.423	974.798	1068.29	847.685	903.614	950.243	953.85	906.283	989.895	935.845	721.759	1066.01	918.905
TPI1	ENSBTAG00000019782	21849.4	0.262122	0.0823025	3.18486	0.00144823	0.0470209	26682.7	21290.5	28359	29009.1	22530.7	25107.5	35161.1	25466.2	30858	25620.9	27402.1	15084	51552.3	23288.8	22718.3	17140.9	19664.8	19991.4	16435.1	24430.3	15190.5	20727.6	24044.2	16925.4	17432.5	21251.5	19865.8	16338.2	13782	23356.5	15178.5	13753.5	18894.4	8989.46	17562	18846.6	21709	19922.7	20984.4	23666.5	20365.8	20095.3
SAMD4B	ENSBTAG00000009785	271.001	-0.166829	0.0524508	-3.18068	0.00146928	0.0471214	254.234	309.251	258.18	233.469	245.076	282.723	239.877	258.619	220.448	243.29	256.147	272.62	199.403	177.986	278.442	173.886	238.342	380.758	240.731	255.335	231.791	248.652	239.722	320.024	331.442	249.134	215.506	236.374	269.275	339.402	267.897	290.983	297.724	310.096	358.024	250.738	244.168	269.521	269.49	232.108	342.217	297.1
Novel	ENSBTAG00000023462	1003.54	0.236358	0.0743286	3.1799	0.00147325	0.0471332	1106.35	736.194	1144	1383.19	863.201	1008.03	1439.26	1273.39	1515.28	1119.13	1019.78	952.673	2045.53	1157.53	705.597	1593.58	689.938	750.851	756.759	1104.3	753.777	1224.67	835.033	913.714	842.243	955.195	1016.8	1019.73	623.412	1115.56	784.678	839.373	963.467	548.504	757.772	1035.68	948.077	855.134	1045.33	1118.14	946.838	1108.5
YWHAE	ENSBTAG00000005664	7310.66	0.13177	0.0414977	3.17536	0.00149653	0.0477613	8305.69	7051.71	7782.48	7574.07	7925.93	9196.62	8473.04	7871.87	8141.46	7246.06	8617.74	6193.37	9294.7	7394.52	9395.84	7382.24	7446.63	7315.47	7416.98	6816.48	7196.47	6898.36	8354.33	6908.93	6443.7	7863.49	7172.45	5959.17	7608.24	7047.66	7388.76	5871.54	7474.79	5910.17	7059.53	7524.09	6660.74	7190.36	7189.9	7902.26	7095.82	6351.7
ASPHD2	ENSBTAG00000037832	15.9338	0.319232	0.100627	3.17243	0.00151169	0.0481275	28.0088	19.6975	25.2244	20.2633	22.2347	14.8022	15.6654	17.2413	28.6503	28.7975	12.8073	19.9722	15.8466	13.6912	20.5667	9.78578	25.0887	22.3976	14.8142	14.0057	10.9508	25.5624	5.32717	34.3951	27.2758	10.8792	4.89787	10.7443	8.15985	20.283	10.3702	13.2265	24.8103	13.3375	16.1514	18.3307	20.8973	9.90885	10.5269	8.47882	16.4002	15.2545
CCNYL1	ENSBTAG00000016297	278.42	0.25981	0.0819812	3.16914	0.0015289	0.0485573	275.779	274.78	381.334	218.491	295.969	475.152	248.689	426.106	293.666	233.359	339.395	296.587	118.189	321.122	534.735	142.27	377.898	258.105	324.678	377.077	301.146	277.701	322.294	391.805	276.064	294.827	231.18	164.095	298.65	448.254	356.043	196.362	328.047	156.715	310.915	250.738	230.97	241.776	191.59	207.731	211.016	273.129
ANAPC15	ENSBTAG00000002999	672.538	0.227219	0.0717316	3.16763	0.00153685	0.0486188	593.572	592.895	716.671	780.578	645.301	756.394	910.553	862.884	897.709	618.651	838.08	646.1	1475.72	611.128	756.223	545.745	719.731	404.223	520.966	662.579	520.161	658.813	716.504	614.626	466.994	574.422	584.806	413.167	541.814	808.615	665.42	492.432	609.231	596.852	656.825	661.869	650.016	688.665	578.982	707.981	605.714	640.691
FAM131A	ENSBTAG00000012273	209.623	0.251414	0.0793762	3.16737	0.00153826	0.0486188	239.152	284.137	269.308	186.775	276.204	150.983	249.668	245.483	365.291	278.045	186.507	162.773	396.826	194.167	199.339	177.65	159.94	177.047	176.536	207.931	166.086	230.062	190.446	160.012	178.532	176.243	183.18	132.838	120.766	437.436	167.651	228.92	132.322	240.075	174.974	189.199	218.872	181.332	233.698	185.474	219.763	205.573
UCHL5	ENSBTAG00000013620	935.871	0.163987	0.0518202	3.16454	0.00155326	0.0487765	967.382	756.877	1005.27	1152.37	1103.34	1080.56	960.487	1010.67	990.823	838.108	926.931	776.918	1350.92	1004.44	1219.77	928.144	1014.52	829.776	919.715	1228.19	855.984	969.047	1128.03	963.063	947.213	1038.96	1035.41	698.379	1029.77	999.275	1142.45	747.805	926.251	701.885	911.21	940.102	777.599	1094.43	831.628	971.884	900.917	828.83
ARHGEF3	ENSBTAG00000014091	265.813	-0.21307	0.0673085	-3.16556	0.00154782	0.0487765	244.539	258.53	171.378	201.752	224.323	241.276	220.295	255.335	198.96	262.157	200.915	233.675	400.787	185.454	251.547	233.353	217.958	345.562	230.855	213.318	217.19	249.814	161.147	297.593	226.472	196.914	236.078	343.817	430.84	250.833	238.514	250.286	319.777	263.415	321.683	316.204	238.669	273.98	361.074	193.953	331.284	287.657
AXIN1	ENSBTAG00000016577	728.459	0.199931	0.0631903	3.16395	0.00155645	0.0487765	756.238	713.05	967.432	771.768	811.32	685.343	856.703	790.635	941.481	851.017	605.947	655.088	1288.2	733.104	904.937	650.378	920.44	760.45	796.263	959.931	629.668	641.384	708.513	705.848	678.588	792.007	658.274	477.632	527.126	696.382	530.608	581.965	682.283	643.533	897.751	505.403	814.995	731.769	816.891	772.632	681.155	896.386
METTL9	ENSBTAG00000018868	296.354	0.175681	0.0555438	3.16293	0.00156189	0.0487765	284.397	295.955	365.754	288.091	291.028	322.689	310.371	376.845	349.375	321.738	326.587	328.542	316.272	342.281	273.696	277.766	244.614	268.771	264.187	373.845	271.944	288.158	342.27	266.188	260.36	311.145	314.444	210.979	339.45	323.175	338.759	238.077	270.157	240.075	253.039	255.32	257.367	261.098	287.385	330.674	274.43	284.752
BTD	ENSBTAG00000019129	46.0238	-0.279066	0.0882249	-3.16312	0.00156089	0.0487765	47.3995	39.8875	45.9975	34.3595	34.5873	45.8869	48.9545	42.6927	65.259	31.7766	43.2248	35.9499	50.8412	41.0737	11.0744	38.3904	26.6567	76.7916	39.5045	20.4699	32.8523	33.6959	35.9584	31.4042	48.7658	36.9893	49.9583	31.2561	68.5427	45.9748	36.2957	39.6794	45.4856	43.3468	75.3734	17.676	30.796	50.5352	70.5305	49.813	79.8143	37.0468
SNX1	ENSBTAG00000002014	1107.04	0.155646	0.0492498	3.16034	0.00157583	0.0489243	1096.65	1106.02	1320.57	1355.88	1047.01	1409.17	1262.05	1444.98	1098.26	1087.36	1396.8	1069.51	1490.24	1095.3	1154.9	1108.8	1091.36	944.964	1390.07	1279.91	985.568	877.255	1206.6	972.036	881.09	1143.41	1007	786.286	974.286	1329.89	938.502	735.596	1066.84	901.947	1255.77	1071.69	1037.17	990.885	994.796	1175.38	1228.92	1129.56
MORC3	ENSBTAG00000011876	324.407	-0.195966	0.0620288	-3.15928	0.00158158	0.0489243	266.084	299.402	310.854	251.97	291.028	386.338	238.898	302.133	271.382	297.906	343.397	306.573	112.907	360.951	327.486	237.87	351.241	319.965	349.368	273.65	346.774	267.243	316.966	291.611	347.146	304.618	317.382	256.886	458.584	325.88	335.303	349.993	351.479	368.448	318.991	321.442	360.753	365.141	334.757	322.195	395.791	347.223
USP45	ENSBTAG00000018528	98.3281	-0.270813	0.0856637	-3.16135	0.0015704	0.0489243	73.2538	94.5481	85.318	73.1241	100.303	108.056	52.8708	83.7433	85.9509	70.5043	102.459	61.9138	10.5644	98.3281	102.834	47.4234	105.059	97.0561	95.0578	84.0344	120.458	69.7156	106.543	95.7081	126.46	133.814	116.569	100.606	158.301	100.063	105.43	123.108	90.9711	118.37	91.5248	117.84	106.686	122.374	77.8994	95.3867	113.708	91.5273
TCEA3	ENSBTAG00000038865	3514.48	0.210102	0.0665011	3.15937	0.00158111	0.0489243	3853.37	3147.17	4174.65	4158.38	2515.98	3968.48	4275.68	3885.85	4523.56	3440.81	3225.85	2743.18	6224.42	3971.71	4603.79	3860.11	3539.07	2312.28	2986.3	3891.44	2765.06	3117.45	3565.21	3384.18	2709.39	3906.72	3905.56	2219.18	3304.74	4035.64	3242.41	3162.15	4727.74	2767.53	3245.09	3189.54	4226.75	3411.12	3994.97	4100.57	3014.36	3145.34
MAFB	ENSBTAG00000003396	157.482	-0.328874	0.104157	-3.1575	0.00159131	0.0491091	47.3995	84.2069	43.0299	88.9824	55.8338	153.943	142.947	32.8405	70.8299	100.295	171.298	142.801	85.1755	204.124	82.267	184.424	131.715	66.1261	150.611	131.438	187.988	140.593	98.5526	270.675	129.767	183.859	149.875	168.002	181.149	88.569	205.675	152.613	147.483	208.398	83.4491	137.48	160.579	185.296	223.171	187.594	272.243	263.686
SERGEF	ENSBTAG00000005340	89.1975	0.235974	0.0747895	3.15517	0.00160404	0.0491632	76.4856	73.8657	109.801	66.957	67.1982	79.932	95.9508	91.9534	114.601	109.232	81.6468	95.8665	207.987	97.0834	90.1772	152.056	87.8103	55.4606	85.1817	101.272	74.8301	119.678	74.5803	94.2127	58.6842	73.9786	102.855	74.2332	65.2788	86.5407	93.3317	94.6202	95.1062	81.6921	82.1032	85.7614	107.786	82.7389	113.691	87.9677	80.9076	84.9896
FAM134B	ENSBTAG00000016444	745.502	0.337719	0.107039	3.15512	0.00160433	0.0491632	1064.34	971.58	2287.26	1398.17	800.449	917.738	491.503	1440.88	1180.23	723.911	673.186	825.85	396.165	331.079	1888.98	483.267	788.725	261.305	920.95	926.533	582.215	759.9	705.85	930.164	394.259	747.402	623.01	989.451	670.74	903.269	459.745	671.498	857.334	1723.87	2850.73	531.59	562.027	210.068	411.603	398.504	206.642	207.752
UBE2E3	ENSBTAG00000043956	437.513	0.158688	0.0502946	3.15518	0.00160401	0.0491632	450.296	345.691	439.944	505.702	422.953	455.909	514.022	506.565	492.626	447.851	480.275	400.442	648.39	441.854	473.035	496.064	468.844	326.364	548.126	488.046	396.052	396.217	490.099	433.678	385.167	499.356	468.237	300.84	486.327	421.21	539.25	328.627	416.262	335.104	409.17	425.534	424.545	464.725	411.603	466.335	411.098	483.061
KLHL8	ENSBTAG00000002455	129.888	-0.206097	0.065396	-3.15152	0.00162423	0.0491681	93.7218	108.336	99.414	100.436	118.585	119.898	103.783	134.646	119.376	98.3089	153.688	127.822	62.7262	119.487	115.49	105.385	128.579	132.252	160.487	132.516	187.988	105.735	162.479	112.158	175.226	141.43	159.671	96.6986	177.885	87.8929	169.38	157.7	103.376	91.6952	102.292	130.279	161.679	138.724	165.273	121.883	157.442	127.848
PPP6R3	ENSBTAG00000009584	1191.05	-0.162641	0.0516419	-3.14941	0.001636	0.0491681	1051.41	1073.02	1049.78	927.707	1421.54	1142.73	915.449	1044.33	979.681	997.984	1168.67	1143.41	669.519	987.015	1570.98	901.044	1197.98	1357.72	1444.38	1076.29	1368.84	1060.84	1191.95	1194.86	1254.69	1136.88	1109.86	1048.06	1521	943.835	1151.09	1293.14	1432.11	1482.13	1247.7	1179.71	1301.13	1250.5	1144.28	1219.89	1396.2	1138.28
SEC11C	ENSBTAG00000011954	233.871	0.199456	0.0633157	3.15018	0.00163172	0.0491681	231.611	210.763	235.181	266.066	199.618	208.711	280.999	265.187	293.666	232.366	212.122	229.68	518.977	247.687	234.144	344.008	249.319	232.508	238.262	352.298	160.611	291.644	265.027	200.389	217.38	239.343	208.649	210.979	199.1	219.732	200.49	215.693	210.888	196.728	204.585	199.674	186.976	229.39	225.277	252.245	232.883	204.847
WDR19	ENSBTAG00000014512	236.017	-0.267861	0.0849904	-3.15166	0.00162345	0.0491681	205.757	193.036	186.216	212.324	268.299	165.785	225.191	188.833	220.448	157.89	220.927	361.497	75.2714	230.262	175.608	241.633	224.23	221.842	297.519	164.837	240.917	276.539	298.321	170.48	320.697	157.749	204.731	269.584	279.067	162.94	153.824	290.983	148.862	145.045	172.282	307.694	236.469	314.111	109.48	278.741	262.403	247.705
HSPG2	ENSBTAG00000017122	7229.2	-0.208017	0.0660314	-3.15028	0.00163117	0.0491681	6278.29	8600.92	4584.17	6262.24	7121.03	5737.34	6069.38	5047.59	5278.02	7524.1	6458.9	7161.03	4378.95	6124.97	5996	6131.92	8475.26	7109.62	6414.55	5170.27	9269.81	6243.03	4569.38	9955.14	7921.55	5426.55	6147.81	10011.7	6930.98	8685.85	6621.37	9348.07	6086.8	8891.1	7011.07	9027.21	6654.14	7152.21	10535.4	6014.66	7785.72	8274.5
GCN1	ENSBTAG00000017379	1303.68	-0.149535	0.0474408	-3.15204	0.00162134	0.0491681	1189.3	1383.75	1310.19	1106.55	1417.09	1204.9	1064.27	1203.6	1072	1130.06	1303.15	955.669	1133.69	1323.07	1273.56	904.055	1361.06	1723.55	1398.71	1418.89	1195.46	1351.32	1377.07	1374.31	1481.16	1360.99	1346.92	1170.15	1359.43	1168.3	1183.93	1365.38	1119.22	1232.05	1399.79	1200.66	1236.24	1271.31	1608.52	1254.86	2013.94	1200.75
DDX20	ENSBTAG00000018717	304.773	0.153489	0.0487003	3.15171	0.00162315	0.0491681	318.87	306.296	313.822	337.428	348.838	364.135	339.744	403.117	326.295	354.508	312.979	293.591	339.382	302.452	441.394	280.024	282.247	299.701	272.828	333.983	310.271	275.377	328.953	282.638	256.227	270.892	314.444	319.398	321.498	273.144	264.44	259.443	332.182	273.418	463.008	261.212	258.467	257.63	285.28	304.178	279.897	278.94
Novel	ENSBTAG00000043979	80.6688	-0.301512	0.0957024	-3.15051	0.00162985	0.0491681	35.5497	81.2522	71.222	58.1469	77.0803	54.7682	102.804	75.5332	96.2969	77.4555	106.461	85.8804	11.2247	90.8601	34.8053	45.1651	79.9701	89.5902	107.403	71.106	85.7809	68.5537	78.5757	67.2948	84.3069	108.792	71.509	49.8144	81.5985	31.7767	39.7524	87.4983	45.4856	58.3515	64.6058	76.5961	123.184	123.365	48.4239	94.3268	123.548	81.3576
Novel	ENSBTAG00000046323	51.4623	-0.239734	0.0761304	-3.149	0.00163831	0.0491681	58.1722	58.6001	50.4489	49.3368	63.2454	32.5649	57.7663	36.9456	49.3422	50.644	38.422	36.9485	35.6549	46.0524	25.3129	32.3683	48.6093	51.1944	39.5045	32.3209	45.6281	53.4486	27.9676	38.8814	70.2558	64.1873	62.6928	67.396	34.2714	70.9904	55.3077	74.2718	39.9722	55.0171	55.1841	54.3374	60.4922	46.0762	53.6874	45.5736	55.7607	55.9333
SAYSD1	ENSBTAG00000001074	38.2021	0.270596	0.0860057	3.14626	0.00165375	0.0492127	47.3995	39.8875	49.707	65.195	35.5755	28.1242	45.0381	39.4086	46.1588	35.7487	41.6239	38.9458	83.855	48.5417	17.4026	46.6706	23.5206	35.1962	28.3939	52.7908	51.1035	40.6674	49.2763	34.3951	34.7146	28.2859	32.326	37.1166	17.9517	54.0879	34.5673	36.6272	13.7835	31.6765	25.5731	39.9347	36.2953	37.1582	25.2647	31.7956	45.9205	41.4052
ANKRD6	ENSBTAG00000003455	402.949	0.246927	0.0785165	3.1449	0.00166143	0.0492127	475.073	442.209	667.706	348	543.021	441.106	392.615	463.051	437.713	489.558	389.823	360.498	254.206	359.706	762.551	250.666	489.229	261.305	559.236	457.88	405.178	291.644	446.15	539.854	396.739	469.982	319.341	188.513	442.264	753.851	451.103	395.777	341.831	238.407	308.223	323.406	395.949	322.038	360.021	379.427	364.084	413.326
FGD5	ENSBTAG00000006789	397.604	-0.203205	0.0647134	-3.14007	0.00168905	0.0492127	438.446	471.755	327.176	418.481	374.531	353.773	317.225	272.576	323.112	396.214	291.367	358.501	351.267	379.621	409.753	294.326	446.892	435.153	325.912	286.579	346.774	286.996	287.667	390.31	330.615	282.859	375.177	548.935	363.929	423.238	318.019	461.909	460.369	405.126	534.343	384.29	376.151	261.098	491.608	345.512	426.405	430.033
ELL2	ENSBTAG00000007214	179.809	-0.260464	0.0828193	-3.14497	0.00166102	0.0492127	127.117	161.027	161.733	150.653	168.49	185.028	109.658	146.14	156.781	171.792	124.872	147.794	94.4194	138.157	229.398	145.281	189.733	372.226	172.832	179.92	149.66	163.832	142.502	269.179	242.176	167.54	137.14	148.466	259.483	185.251	209.132	164.822	183.321	116.703	121.136	175.451	178.177	239.794	227.382	158.978	319.257	179.423
Novel	ENSBTAG00000007773	132.426	0.28928	0.0921252	3.14008	0.00168903	0.0492127	189.598	108.336	103.123	244.922	82.0214	199.83	160.571	154.35	122.56	220.45	123.271	310.567	124.132	131.934	189.847	164.1	101.923	89.5902	159.253	130.361	129.584	139.431	105.212	122.626	99.1846	107.704	99.9166	182.653	169.725	180.519	150.368	56.9756	121.295	173.387	130.557	102.783	123.184	91.6569	178.958	113.404	47.0139	122.036
HIST1H1C	ENSBTAG00000011677	66.3182	0.338147	0.107468	3.1465	0.00165235	0.0492127	61.404	48.2589	68.9963	90.7444	135.385	53.288	26.4354	70.6071	82.7675	173.778	61.6353	113.841	57.444	31.1165	140.803	36.8849	119.171	34.1296	155.549	57.1003	43.803	65.0679	143.833	28.4134	34.7146	72.8907	47.0196	31.2561	58.7509	145.361	51.8509	64.0976	35.8371	26.675	96.9086	48.4454	35.1954	41.6172	100.006	51.9327	19.6802	43.5844
DIRAS3	ENSBTAG00000012182	10.7068	0.317654	0.101047	3.14361	0.00166877	0.0492127	18.3135	43.3345	24.4826	14.0962	21.7406	5.92089	9.7909	5.74709	1.59168	3.97208	7.20413	11.9833	6.60275	16.1806	9.49234	39.1431	7.8402	1.06655	22.2213	49.5587	25.5518	9.29542	3.99537	2.99088	4.95923	7.61545	0.979575	7.81403	22.8476	41.9182	3.45673	6.10453	2.7567	3.33437	5.38381	7.20134	6.59915	14.8633	2.10539	3.17956	8.74677	7.99048
TBK1	ENSBTAG00000017401	218.493	-0.137469	0.0437643	-3.14112	0.00168303	0.0492127	204.68	198.452	204.763	202.633	235.194	239.796	187.985	213.463	187.023	213.499	238.537	203.716	161.107	212.837	215.16	180.661	233.638	232.508	228.386	190.693	209.889	201.013	198.437	204.875	235.564	200.177	200.813	215.862	359.033	185.251	266.168	211.624	210.888	185.058	231.504	262.522	227.671	226.913	181.063	214.09	221.949	228.092
DDB1	ENSBTAG00000021569	1438.47	-0.100907	0.0321414	-3.13948	0.00169245	0.0492127	1330.42	1352.73	1547.59	1386.72	1321.24	1292.23	1337.44	1416.25	1340.99	1534.21	1337.57	1336.14	1554.95	1459.98	1355.82	1388.08	1176.03	1736.34	1514.75	1441.51	1346.94	1414.07	1596.82	1348.89	1515.05	1316.38	1457.61	1459.27	1357.8	1246.05	1280.72	1533.25	1419.7	1157.03	1401.14	1379.38	1366.02	1400.12	1639.04	1457.3	1799.65	1283.56
KLHL29	ENSBTAG00000021969	241.034	-0.244534	0.0778439	-3.14134	0.00168178	0.0492127	210.066	191.066	246.309	189.418	206.536	174.666	171.341	163.382	173.493	205.555	192.11	220.693	160.447	298.718	216.742	184.424	244.614	238.907	259.249	207.931	219.015	205.661	233.064	201.884	223.165	232.815	279.179	99.6288	318.234	364.418	238.514	171.944	202.618	153.381	169.59	190.508	201.274	330.956	213.697	273.442	291.923	284.025
MAP7D1	ENSBTAG00000030301	2786.3	0.169219	0.0538902	3.14008	0.00168902	0.0492127	3038.96	2411.96	3420.14	2846.56	2686.94	3497.77	2463.39	2896.53	2753.61	3243.2	3073.76	2177.97	3480.31	2249.1	3453.63	2646.68	4399.92	2420	2565.33	3638.26	2489.47	3001.26	2707.53	3750.56	2409.36	2979.82	2539.06	2119.55	2266.81	2936.98	3014.27	2639.19	2912.45	3547.77	3296.24	2456.31	2652.86	2061.04	2708.58	2718.52	3055.9	2165.42
Novel	ENSBTAG00000037415	350.852	0.265332	0.0844159	3.14316	0.00167136	0.0492127	449.218	257.545	421.397	442.269	282.134	414.462	528.708	481.113	526.051	295.92	328.188	293.591	695.93	458.035	433.484	376.376	413.963	342.363	372.824	435.255	113.158	469.419	388.883	270.675	207.461	442.784	518.195	281.305	189.309	357.657	288.637	268.599	373.533	158.383	335.142	284.126	372.852	329.965	231.593	415.462	303.95	332.694
Novel	ENSBTAG00000038438	172.253	0.198571	0.0632126	3.14133	0.00168185	0.0492127	200.371	129.019	149.863	192.061	155.643	235.355	145.884	199.506	192.594	132.071	187.307	172.759	195.442	173.008	262.621	174.639	174.053	148.25	239.496	231.633	162.436	184.746	213.087	207.866	157.042	182.771	144.977	104.513	163.197	180.519	217.774	139.387	245.346	95.0295	148.055	139.444	159.479	159.533	174.747	182.295	170.562	198.309
RILP	ENSBTAG00000038889	585.764	-0.268657	0.0853756	-3.14677	0.00165087	0.0492127	512.777	600.282	698.124	628.163	829.601	328.609	597.245	504.102	575.394	389.263	517.897	454.367	318.913	634.776	264.204	692.532	388.874	914.034	471.585	407.244	470.882	716.909	696.527	429.191	591.802	610.324	526.032	691.541	470.007	471.917	416.536	776.293	279.805	448.473	410.516	750.904	603.822	1066.19	325.282	532.046	1002.6	560.786
RAD54L	ENSBTAG00000019901	34.5256	0.306219	0.0975984	3.13754	0.0017037	0.0494299	25.8543	81.2522	32.6434	60.7899	31.6227	17.7627	58.7454	39.4086	50.9339	57.5951	26.4151	64.9096	54.1426	60.9883	17.4026	22.5826	48.6093	30.93	33.332	30.1662	38.3276	18.5908	62.5942	28.4134	42.98	22.8463	35.2647	16.6048	26.1115	31.7767	10.3702	36.6272	19.2969	26.675	29.611	34.6974	21.9972	23.2858	14.7377	36.035	33.8937	34.1411
VIMP	ENSBTAG00000000640	324.806	0.170829	0.0545298	3.13277	0.00173168	0.0500836	368.424	322.054	374.657	370.907	326.109	294.564	406.322	325.121	341.416	342.591	312.179	290.595	621.319	332.324	292.681	447.135	246.182	301.834	283.939	324.286	319.397	364.845	310.307	281.143	281.85	337.256	349.708	276.421	266.011	402.955	283.452	321.505	310.129	320.1	363.407	291.327	305.76	308.165	323.177	342.332	287.55	289.11
NRBP1	ENSBTAG00000018153	1487.83	0.127889	0.0408279	3.13239	0.00173388	0.0500836	1655.75	1361.59	1794.65	1564.68	1457.11	1435.82	1517.59	1627.25	1640.23	1543.15	1509.67	1474.95	2044.87	1514.75	1578.89	1671.11	1329.7	1421.71	1617.22	1971.58	1262.99	1615.08	1711.35	1392.25	1493.56	1664.52	1557.52	1228.76	1285.99	1644.95	1495.04	1410.15	1212.95	1152.02	1457.67	1370.22	1293.43	1514.57	1461.14	1404.3	1709.99	1382.35
ATP6V1A	ENSBTAG00000002703	258.123	-0.144298	0.0461161	-3.12902	0.00175391	0.0503288	213.298	250.158	221.085	212.324	241.617	251.638	227.149	243.02	210.102	269.108	244.14	268.626	164.409	288.761	281.606	230.342	249.319	273.037	256.78	230.556	262.818	252.138	218.414	234.784	318.217	214.32	236.078	258.84	380.249	297.484	295.55	273.686	234.32	258.414	290.726	250.738	241.969	281.411	268.437	214.09	270.057	280.393
INPP4B	ENSBTAG00000014111	158.006	-0.272312	0.0869953	-3.13019	0.00174692	0.0503288	80.7947	135.42	162.475	102.198	140.326	182.067	100.846	101.806	119.376	115.19	145.684	136.809	58.1042	163.05	161.37	147.539	152.1	146.117	224.682	115.278	209.889	158.022	171.801	198.893	249.615	104.44	97.9575	124.048	365.561	130.487	297.279	197.38	162.645	105.033	168.244	172.832	148.481	172.91	203.17	96.4465	172.749	132.206
GBGT1	ENSBTAG00000030319	48.9401	0.262647	0.0839342	3.1292	0.00175281	0.0503288	61.404	92.0859	50.4489	53.7418	47.9281	56.2485	55.8081	46.7977	62.8715	64.5462	59.234	50.9291	91.7783	49.7864	37.9694	42.9069	67.4258	40.5289	39.5045	57.1003	40.1528	32.534	33.2948	40.3769	46.2862	35.9014	40.1626	41.0236	31.0074	50.7074	41.4808	53.9233	35.8371	95.0295	61.9139	51.0641	34.0956	34.681	42.1078	37.0948	28.427	29.0563
SCML1	ENSBTAG00000017649	28.6553	-0.282119	0.0901846	-3.12824	0.00175855	0.0503515	15.0817	30.5311	21.515	33.4785	26.6816	20.7231	16.6445	22.9884	29.4461	23.8325	24.8142	22.968	5.94248	24.8932	23.7309	26.3463	20.3845	44.7951	38.27	39.8625	31.0271	16.267	17.3133	49.3495	27.2758	36.9893	33.3055	31.2561	37.5353	14.1981	19.012	45.784	23.432	38.3453	36.3407	29.46	34.0956	21.304	28.4227	26.4963	26.2403	26.8771
FAM214A	ENSBTAG00000024958	1383.05	-0.186466	0.0596424	-3.1264	0.00176961	0.0505575	1392.9	1216.32	1283.48	1208.75	1421.54	1308.52	959.508	1400.65	1436.49	1039.69	1390.4	1085.49	890.051	1385.31	1328.93	912.336	1361.06	1771.54	1627.09	1261.59	1591.51	1354.81	1484.95	1627.04	1619.19	1666.7	1521.28	1206.29	1932.25	1054.04	1444.91	1408.11	1161.95	1247.05	1164.25	1395.75	1316.53	1682.52	1115.86	1474.25	1577.7	1298.09
MRTO4	ENSBTAG00000011951	259.928	0.188061	0.0601823	3.12485	0.00177894	0.0506288	323.179	242.772	319.757	304.831	259.899	244.237	325.058	272.576	297.645	307.836	239.337	195.727	457.571	243.953	197.757	347.019	249.319	274.103	220.979	313.513	177.037	309.073	296.99	204.875	197.543	260.013	272.322	237.351	186.045	265.707	307.649	234.007	275.67	315.098	249.001	223.896	210.073	267.539	246.33	306.297	248.19	227.365
OSER1	ENSBTAG00000016873	983.558	0.20187	0.0646178	3.12406	0.00178371	0.0506288	1271.17	894.267	1422.96	1045.76	1290.6	775.637	1317.85	1478.64	1078.37	1012.88	750.83	892.757	1495.52	831.432	963.473	1153.22	874.967	917.233	904.901	1386.57	711.799	1209.57	1076.09	1016.9	832.324	911.678	929.616	661.262	830.673	1290	1018.01	922.801	934.522	720.224	903.135	957.778	975.574	760.505	794.784	998.381	1095.53	703.162
YY1	ENSBTAG00000020819	429.257	0.177104	0.0566817	3.12454	0.00178085	0.0506288	506.313	439.747	520.811	412.314	487.187	568.406	462.13	506.565	437.713	460.761	378.617	381.469	349.286	410.737	862.221	354.546	508.045	420.221	372.824	471.885	436.205	361.359	478.113	465.082	402.524	469.982	426.115	336.003	474.903	475.974	475.3	361.185	547.205	511.826	541.073	383.635	382.75	402.299	376.864	344.452	458.112	362.477
PCNXL4	ENSBTAG00000014096	125.039	-0.202051	0.0647517	-3.12039	0.00180612	0.0510433	110.958	106.367	127.606	120.699	121.55	125.819	89.0971	96.8795	116.193	121.148	142.482	133.814	76.592	113.264	87.0131	120.44	81.5381	140.785	129.624	144.367	129.584	111.545	146.497	97.2036	119.848	115.32	106.774	138.699	163.197	108.176	112.344	125.143	113.025	108.367	106.33	119.149	126.484	122.374	107.375	110.225	148.695	135.838
SNAPC2	ENSBTAG00000014926	83.7505	0.25247	0.0808984	3.12083	0.00180341	0.0510433	96.9536	96.5178	117.961	103.96	93.3858	78.4518	106.721	97.7005	127.335	106.253	96.0551	72.8985	180.915	89.6154	53.7899	106.138	70.5618	81.0578	83.9472	134.67	63.8794	106.897	93.2254	34.3951	70.2558	89.2095	82.2843	64.4657	63.6468	91.9495	60.4928	71.2195	42.7289	28.3421	72.6815	77.9054	71.4908	87.6934	76.8467	77.3692	96.2145	92.9801
Novel	ENSBTAG00000001648	799.265	0.23882	0.0765635	3.11925	0.00181315	0.0511315	942.605	685.473	770.088	1083.65	757.956	1244.87	907.616	781.604	1092.69	1155.87	826.074	695.032	1527.88	843.879	1077.38	959.006	700.914	605.801	606.148	665.811	574.914	752.929	679.214	1043.82	627.343	585.302	668.07	871.264	592.405	615.926	534.065	575.861	1170.22	413.462	695.858	899.513	579.625	712.942	734.78	760.974	653.821	887.669
NPAS2	ENSBTAG00000019697	17.8272	0.306483	0.0983015	3.11779	0.00182214	0.0512747	22.6225	44.3194	17.8055	18.5013	19.2701	37.0056	28.3936	16.4203	23.8753	29.7906	25.6147	28.9597	11.885	14.9359	22.1488	11.2913	29.7928	14.9317	29.6284	10.7736	18.2513	10.4573	17.3133	14.9544	16.5308	13.0551	7.8366	10.7443	19.5836	18.9308	13.8269	15.2613	12.4052	18.339	24.2272	12.4387	17.5977	13.8724	11.5796	12.7182	10.9335	13.8017
FAR1	ENSBTAG00000009061	647.454	-0.1746	0.0560567	-3.1147	0.00184131	0.051703	508.468	622.934	579.42	498.654	685.323	704.586	454.298	522.164	510.135	548.146	763.638	663.077	311.65	517.778	745.149	545.745	726.003	656.995	771.573	577.467	764.728	472.904	672.555	614.626	685.201	578.774	544.644	524.516	920.431	736.272	833.072	645.045	596.826	678.544	679.706	720.134	723.706	750.596	620.037	556.422	710.675	666.842
PTRHD1	ENSBTAG00000015012	34.5826	0.265993	0.0854301	3.11358	0.00184834	0.051789	40.936	31.516	26.7082	50.2178	33.105	59.2089	41.1218	31.1985	46.9547	23.8325	42.4243	25.9638	57.444	37.3398	64.8643	51.9399	48.6093	26.6638	29.6284	32.3209	36.5025	30.2101	37.2902	29.9088	34.7146	36.9893	38.2034	28.3258	24.4795	42.5943	20.7404	26.453	55.134	15.0047	26.9191	42.5534	30.796	27.2493	29.4754	40.2744	39.3605	34.1411
HOXD1	ENSBTAG00000015840	45.5305	0.250949	0.0806441	3.11181	0.00185944	0.0519887	45.245	61.5547	64.5449	52.8608	68.6805	44.4067	47.9754	66.502	67.6465	50.644	36.0207	38.9458	62.7262	52.2757	64.8643	36.1321	47.0412	38.3958	25.9249	57.1003	45.6281	32.534	55.9352	76.2674	43.8065	46.7806	34.2851	34.1864	31.0074	60.8489	22.4687	46.8014	44.1072	26.675	48.4543	26.8414	54.9929	44.5898	52.6347	48.7532	51.3873	31.2355
PPP1R11	ENSBTAG00000032247	342.047	0.13203	0.0424465	3.11051	0.00186765	0.0521069	393.201	325.994	412.494	347.119	349.332	364.135	452.339	360.425	369.271	329.682	314.58	311.566	451.628	357.217	412.917	407.992	319.88	330.631	298.753	324.286	315.747	355.55	338.275	394.796	308.299	295.915	362.443	324.282	345.978	313.034	368.142	313.366	420.397	270.084	323.029	352.211	338.756	330.956	315.808	345.512	337.844	331.968
LIN7C	ENSBTAG00000001460	397.689	-0.220094	0.0708002	-3.10866	0.00187936	0.052211	365.192	396.412	262.631	277.519	414.554	478.112	231.065	212.642	280.136	291.948	362.608	438.389	305.708	267.602	455.632	288.304	392.01	379.692	461.709	262.877	521.986	259.11	326.289	460.595	398.392	283.947	285.056	282.282	608.725	424.59	610.113	409.003	503.098	488.485	535.689	462.85	398.148	481.075	461.08	370.948	401.258	402.429
USP28	ENSBTAG00000002323	3958.6	0.234873	0.0755483	3.10891	0.00187777	0.052211	4379.07	5587.2	7262.42	3686.16	6347.27	4443.63	4386.32	4334.95	4861	4282.89	4456.96	3177.57	2541.4	3841.02	5597.32	3142.74	3579.84	3457.76	4085.02	4293.29	3387.43	2976.86	4093.93	5281.89	3962.43	3907.81	2659.55	2507.33	4620.11	8933.3	4415.97	2886.43	3488.6	2857.56	3591	3721.13	3147.79	3386.35	3070.71	3143.52	5029.39	3819.45
UBE2J2	ENSBTAG00000015882	355.12	0.182022	0.0585866	3.10689	0.00189068	0.0523034	431.982	328.948	464.427	366.502	362.673	341.931	374.012	412.969	371.658	336.633	321.784	349.513	719.04	352.238	393.932	364.332	308.904	379.692	330.851	444.951	262.818	353.226	392.878	342.456	309.952	362.278	354.606	241.258	328.026	372.531	435.548	323.54	402.478	325.101	372.829	307.039	353.054	311.633	310.545	367.769	396.885	323.251
ACOT8	ENSBTAG00000020371	203.752	0.204742	0.0658896	3.10735	0.0018877	0.0523034	246.693	247.696	278.211	196.466	235.688	130.26	233.023	229.884	233.977	263.15	197.713	205.713	303.066	196.656	202.503	305.617	205.413	156.783	207.399	254.258	109.508	277.701	162.479	197.398	189.277	237.167	189.058	197.304	143.613	242.72	165.923	199.415	111.646	196.728	172.282	165.631	201.274	169.937	194.748	236.347	200.082	210.658
NFATC1	ENSBTAG00000000656	413.787	0.238076	0.0767145	3.1034	0.00191308	0.0523045	481.536	443.194	509.682	459.889	405.66	584.688	307.434	500.818	511.726	583.895	491.482	435.394	254.866	324.856	628.077	279.271	661.713	280.503	411.094	490.201	368.675	371.817	491.431	566.772	294.248	403.619	385.952	375.073	347.61	428.647	264.44	381.533	348.723	881.941	526.268	331.262	404.748	286.366	471.607	361.41	364.084	331.968
KIAA2013	ENSBTAG00000019388	657.314	0.233556	0.0752244	3.10479	0.00190412	0.0523045	764.856	781.499	924.402	673.094	623.066	672.021	696.133	775.036	895.322	653.406	648.372	570.206	1918.1	527.735	601.182	578.866	757.364	684.725	607.382	733.685	390.577	655.327	1004.17	638.553	593.455	686.478	667.09	489.353	463.479	744.385	528.88	674.551	657.473	488.485	650.095	546.647	615.92	543.996	586.351	558.542	748.942	577.494
FBXO34	ENSBTAG00000020533	191.19	-0.136184	0.0438437	-3.10613	0.00189553	0.0523045	170.207	195.005	175.087	158.582	164.043	183.548	123.365	222.494	143.252	175.764	172.899	187.739	139.978	161.806	181.937	185.93	210.117	213.31	188.881	204.699	169.737	227.738	177.128	182.444	173.573	177.331	201.792	155.304	230.108	178.49	179.75	192.293	195.726	181.723	209.969	196.4	203.474	211.059	230.54	184.414	198.989	223.733
FOSL2	ENSBTAG00000023929	340.898	-0.25552	0.0823125	-3.10426	0.00190754	0.0523045	299.479	441.224	287.114	296.902	287.075	196.87	215.4	433.495	210.898	202.576	223.328	269.624	169.031	276.314	243.637	261.958	275.975	628.198	279.001	339.37	253.692	371.817	338.275	352.924	496.75	201.265	358.524	363.352	489.591	503.018	502.954	507.693	312.886	476.815	495.311	420.951	228.77	309.156	373.706	290.399	368.458	297.1
Novel	ENSBTAG00000031572	58.1988	-0.202168	0.0651614	-3.10258	0.00191841	0.0523045	30.1633	42.8421	50.4489	68.7191	46.4458	59.2089	58.7454	53.3658	65.259	43.6928	44.0252	63.911	38.9563	57.2543	50.6258	51.1872	62.7216	52.261	51.8497	43.0946	69.3548	42.9913	43.9491	56.8267	51.2454	55.484	47.0196	48.8377	78.3346	52.0596	63.9495	49.8537	68.9175	63.353	56.53	59.5747	54.9929	61.9303	70.5305	60.4116	60.134	61.0182
ST6GALNAC4	ENSBTAG00000046548	364.592	0.225908	0.0728139	3.10254	0.0019187	0.0523045	378.119	360.464	519.327	376.193	372.061	310.847	471.921	438.421	435.325	343.584	324.986	272.62	498.508	347.26	461.961	468.965	457.868	214.377	386.404	412.63	279.244	485.685	295.658	468.073	306.646	342.695	255.669	209.025	360.665	317.091	340.488	268.599	439.694	350.109	263.807	341.736	390.449	337.396	405.287	400.624	346.591	307.27
TMEM9	ENSBTAG00000048234	108.187	0.241822	0.0778945	3.10448	0.00190615	0.0523045	150.817	110.306	98.6721	160.344	122.538	96.2145	129.24	93.5954	149.618	149.946	66.4381	132.815	172.332	131.934	61.7002	135.495	87.8103	105.588	76.5401	210.086	76.6553	118.517	131.847	125.617	81.8273	96.825	99.9166	74.2332	76.7026	126.431	134.812	93.6028	63.4041	103.365	78.0653	106.056	115.485	79.2708	100.006	114.464	85.281	92.2537
Novel	ENSBTAG00000030678	66.0068	0.277193	0.0894045	3.10043	0.00193237	0.0525677	63.5585	29.0538	60.0935	87.2203	47.434	100.655	69.5154	67.323	88.3384	74.4764	60.0344	78.8901	126.113	84.6368	68.0284	124.957	56.4495	63.993	67.8984	75.4155	67.5296	73.2014	51.9399	95.7081	38.8473	54.3961	58.7745	73.2565	22.8476	70.3143	20.7404	62.0627	97.8629	25.0078	52.4922	42.5534	103.387	63.9121	70.5305	61.4714	65.6008	75.5463
LIN52	ENSBTAG00000030557	131.87	0.195071	0.062945	3.09908	0.00194126	0.0526999	124.962	136.898	186.216	164.75	163.549	161.344	119.449	165.845	190.206	135.051	152.888	117.836	130.735	146.87	131.311	157.325	130.147	86.3906	179.005	148.676	93.0814	149.889	129.184	113.653	137.205	132.726	116.569	104.513	184.413	154.151	138.269	119.038	107.511	90.028	137.287	144.681	114.385	120.888	97.9006	121.883	103.868	127.848
RIOK1	ENSBTAG00000013821	76.7564	-0.240764	0.0777567	-3.09637	0.00195904	0.0530725	54.9404	78.2976	67.5125	60.7899	50.8928	79.932	52.8708	68.1441	57.3006	59.5811	89.6514	73.8971	25.7507	77.1689	64.8643	52.6927	61.1536	85.324	90.1197	51.7135	89.4311	74.3633	55.9352	82.2492	99.1846	63.0994	56.8153	74.2332	75.0706	103.443	89.875	94.6202	96.4845	90.028	118.444	90.3441	89.0885	96.6113	76.8467	56.1722	118.081	83.5368
EAPP	ENSBTAG00000003419	156.286	-0.167144	0.0540721	-3.09113	0.00199397	0.0538479	133.581	162.012	152.83	119.818	142.302	142.101	104.763	136.288	127.335	124.127	156.089	126.823	168.37	144.38	164.534	105.385	147.396	175.981	146.908	148.676	191.638	122.002	163.81	149.544	175.226	152.309	140.079	122.094	174.621	152.122	221.231	137.352	206.753	158.383	181.704	162.358	192.475	168.946	190.538	131.422	184.776	167.8
P3H4	ENSBTAG00000025752	153.572	0.234579	0.0758947	3.09084	0.00199589	0.0538479	151.894	153.641	148.379	159.463	149.714	134.7	230.086	151.066	191.798	173.778	113.665	112.843	313.631	153.093	150.295	288.304	163.076	125.853	153.08	178.842	111.333	201.013	125.188	171.976	125.634	144.694	150.855	170.932	153.405	154.151	108.887	157.7	166.78	145.045	94.2167	166.286	173.778	128.32	213.697	178.055	111.521	155.451
GMCL1	ENSBTAG00000001108	109.197	-0.202203	0.0655074	-3.08672	0.00202381	0.0543549	91.5673	98.98	60.0935	79.2912	107.715	109.536	90.0762	82.1013	66.8507	104.267	111.264	160.776	93.7591	80.9028	153.46	112.913	108.195	123.72	118.514	85.1117	116.808	94.1161	95.889	116.644	128.113	77.2424	73.4681	93.7683	137.085	97.3583	139.998	106.829	104.755	105.033	119.79	130.933	115.485	126.833	138.956	132.481	82.001	128.574
FAM204A	ENSBTAG00000005057	556.359	0.186065	0.0602848	3.08644	0.0020257	0.0543549	547.249	409.216	643.223	636.973	453.588	663.14	721.589	686.367	576.985	438.914	585.135	481.33	951.457	584.99	650.225	721.137	525.294	529.009	554.298	589.318	538.412	532.163	567.343	551.817	445.504	516.763	584.806	422.934	646.26	599.024	623.94	419.178	643.69	406.793	425.321	551.23	618.12	559.85	555.822	587.158	436.245	502.674
ZDHHC6	ENSBTAG00000006713	191.138	0.130632	0.0423274	3.08623	0.00202715	0.0543549	177.748	180.725	186.958	206.157	197.642	182.067	201.692	183.086	183.044	207.541	202.516	173.758	240.34	163.05	227.816	170.122	174.053	201.578	180.239	207.931	233.616	197.528	233.064	204.875	195.89	177.331	230.2	184.606	186.045	210.267	221.231	192.293	237.076	185.058	176.32	172.178	149.581	162.01	165.273	169.576	179.309	186.687
Novel	ENSBTAG00000046657	102.94	0.28305	0.0917478	3.08508	0.00203495	0.0544525	101.263	96.5178	105.349	107.484	110.185	216.113	99.8671	105.09	88.3384	83.4136	82.4473	91.872	106.304	72.1902	287.934	83.5555	119.171	97.0561	95.0578	81.8796	96.7316	83.6587	115.866	203.38	85.1335	60.9236	85.223	74.2332	140.349	121.698	214.317	105.812	192.969	143.378	134.595	95.5814	90.1883	79.2708	64.2143	72.0699	108.241	78.452
PPP1R1A	ENSBTAG00000010907	14099.3	0.245839	0.0797491	3.08265	0.00205165	0.0547873	18497.7	11892.9	16131	18761.2	13376.9	13637.3	19677.7	17563.1	18624.3	14225	14202.5	13141.7	36801.1	13395	14876.1	11846.1	11503.1	11415.3	14204.4	16882.3	10297.4	14160.4	14898.8	13005.8	10831.8	17286	15830.9	6438.76	8629.86	15972.2	11688.9	12598.7	13006.1	7033.85	10568.4	10419	15460.7	11056.8	15929.4	17678.3	12206.1	12882.1
CD40	ENSBTAG00000020736	19.7268	0.300119	0.0974123	3.08092	0.00206363	0.0549951	16.1589	18.2202	15.5798	32.5975	21.2465	22.2033	54.829	18.0623	12.7335	25.8185	12.8073	36.9485	19.8083	17.4252	23.7309	24.0881	25.0887	14.9317	14.8142	20.4699	32.8523	18.5908	7.99075	19.4407	14.0512	9.79129	25.4689	26.3723	24.4795	19.6069	12.0986	17.2962	23.432	15.0047	12.1136	13.0933	17.5977	18.8268	26.3174	14.8379	13.1202	23.245
POLR2L	ENSBTAG00000031061	547.146	0.240892	0.0782064	3.08021	0.00206855	0.0550141	620.503	513.12	586.097	626.401	515.351	346.372	702.007	691.293	751.275	529.279	528.303	458.362	1446.66	525.246	408.171	758.022	514.317	454.35	424.674	767.083	381.451	715.747	502.085	489.009	500.056	622.291	693.539	416.097	341.082	612.546	437.276	452.753	409.37	495.154	448.202	513.259	414.646	533.592	502.135	795.949	493.099	485.24
Novel	ENSBTAG00000012266	55.7517	0.26635	0.0865289	3.07817	0.00208279	0.0552806	95.8764	79.2825	89.0275	47.5747	72.6334	57.7287	63.6408	65.681	50.138	74.4764	63.2363	33.9527	23.1096	28.6272	113.908	33.1211	78.402	46.9282	56.7878	39.8625	56.5789	42.9913	54.6035	70.2857	44.6331	59.8357	54.8562	46.8842	31.0074	77.7514	58.7644	35.6098	84.0794	88.3608	91.5248	39.9347	43.9943	46.5716	51.582	58.2919	56.854	55.9333
Novel	ENSBTAG00000009682	81.8925	0.197647	0.064225	3.07741	0.00208809	0.0553035	117.422	97.5027	112.026	82.8153	92.8916	99.1749	102.804	96.8795	106.643	80.4345	87.25	50.9291	96.4002	73.4349	110.744	79.039	72.1299	82.1244	77.7746	96.9627	73.005	79.011	66.5896	56.8267	67.7762	79.4182	93.0596	74.2332	93.0223	83.1602	89.875	73.2544	108.89	68.3546	87.487	83.7974	73.6905	88.1888	73.6886	57.232	69.9742	73.3671
VCL	ENSBTAG00000021879	5120.29	-0.187239	0.0608543	-3.07684	0.00209211	0.0553035	5145.01	5623.15	5202.91	3922.27	5819.56	3924.07	4611.51	4225.75	4358.83	4184.58	3968.68	4557.65	4298.39	3523.63	6242.8	5178.94	5381.52	6248.92	4515.86	5021.59	4904.11	4539.65	5460.35	5307.32	7226.43	4176.53	4480.58	3979.29	5150.5	5312.79	5515.21	5712.82	4439.67	2465.77	5959.88	5112.3	4344.44	6181.64	5551.91	4226.69	6237.54	6232.57
HK3	ENSBTAG00000014898	16.9796	0.329791	0.107242	3.0752	0.00210364	0.0553844	24.777	25.1143	13.3541	27.3114	12.3526	4.44067	25.4563	17.2413	8.75426	54.616	12.8073	42.9402	20.4685	11.2019	7.91028	49.6816	10.9763	9.59895	18.5178	21.5473	7.3005	25.5624	10.6543	17.9453	19.0104	7.61545	12.7345	11.721	8.15985	42.5943	13.8269	8.13937	6.89175	10.0031	12.1136	18.3307	10.9986	17.3405	14.7377	5.29926	25.147	8.71688
SLC35E2B	ENSBTAG00000031749	117.396	-0.199746	0.0649506	-3.07535	0.00210257	0.0553844	105.572	102.427	114.252	105.722	124.02	116.938	93.0135	100.164	108.234	113.204	123.271	111.844	40.9371	102.062	93.3414	82.8027	103.491	157.849	123.452	109.891	111.333	104.573	110.539	164.498	123.154	119.671	95.9983	104.513	89.7583	106.148	96.7884	118.021	121.295	160.05	103.638	112.603	156.18	120.888	118.954	115.524	158.535	122.763
REV3L	ENSBTAG00000010760	1364.66	-0.263788	0.0857961	-3.07459	0.00210794	0.0553862	1255.01	1495.04	1487.5	925.064	1620.17	1586.8	767.606	1511.48	981.273	989.047	1237.51	848.818	452.289	1081.61	1552	595.427	1387.72	2247.22	1023.41	855.427	1456.45	939.999	1582.17	1616.57	1287.75	1272.87	1197.04	930.846	1964.89	1558.41	1398.25	1480.35	1452.78	1780.55	1981.24	1408.84	1109.76	1380.3	1263.23	1121.32	2156.08	1104.14
ASNSD1	ENSBTAG00000000492	1018.34	0.150411	0.0489825	3.0707	0.00213557	0.0556653	1221.62	856.842	1135.1	977.044	1063.81	1142.73	1051.54	1112.47	1266.18	882.794	1240.71	941.688	1349.6	1096.54	1039.41	1318.07	959.641	978.027	996.255	1006.26	996.518	1075.94	1214.59	915.209	853.814	1275.04	1234.26	866.38	1124.43	882.31	1037.02	771.206	1097.17	836.927	851.988	968.253	923.88	1098.4	1006.38	1054.55	1144.73	909.462
RPP38	ENSBTAG00000007702	67.7489	0.217083	0.07068	3.07134	0.00213098	0.0556653	72.1766	55.153	93.4788	84.5773	57.3161	71.0507	95.9508	105.911	93.1135	75.4694	67.2385	57.9193	126.773	62.2329	60.1182	73.017	62.7216	74.6585	70.3675	84.0344	51.1035	80.173	75.9121	56.8267	53.725	52.2202	61.7132	67.396	62.0149	74.3709	70.863	55.9582	66.1608	50.0156	80.7572	54.3374	78.0899	56.9759	67.3724	66.7707	71.0675	48.6693
MRPS7	ENSBTAG00000016133	423.36	0.234772	0.076446	3.07108	0.00213283	0.0556653	717.457	436.3	630.611	443.15	444.694	349.333	564.935	532.837	517.297	418.061	497.085	322.551	910.52	526.491	245.219	506.602	329.289	391.424	456.771	537.605	288.37	435.723	442.155	318.529	368.636	381.86	441.788	367.259	355.769	418.505	324.933	359.15	332.182	258.414	363.407	389.527	356.354	390.904	464.238	482.233	510.593	387.901
ANK3	ENSBTAG00000019052	2282.51	-0.265052	0.0862996	-3.0713	0.00213126	0.0556653	1272.25	1471.9	1681.14	1245.75	1811.88	3009.29	1619.41	1805.41	1791.44	1489.53	3046.55	1597.77	1138.98	2087.29	1874.74	2501.4	2941.64	2204.56	3906.01	2254.92	2679.28	2039.18	2252.06	2189.32	3093.73	3154.97	2541.02	1406.52	4070.13	793.064	2549.34	2587.3	1698.13	1913.93	1823.77	2113.92	2558.27	2827.49	1884.32	2387.85	2715.87	2717.49
ANKRD10	ENSBTAG00000004041	1470.29	0.251015	0.0817705	3.06975	0.00214234	0.0557308	2435.69	2102.22	2233.11	1923.25	2570.33	1527.59	1334.5	1752.04	1605.21	2185.63	1830.65	1104.46	1207.64	1400.24	1436.51	1699.71	1693.48	1501.7	1207.36	1307.92	1169.91	1443.11	1140.01	1260.66	1520	1112.94	1287.16	1058.8	1305.58	3808.47	1588.37	1496.63	813.227	1122.02	1297.5	1340.76	1428.72	1561.14	876.894	1462.6	1957.09	1098.33
SORBS3	ENSBTAG00000014401	1304.02	-0.258547	0.0842543	-3.06865	0.0021503	0.0557652	1110.66	1251.28	922.918	992.902	1010.94	947.343	1442.2	905.577	1115.77	835.129	985.365	989.622	1004.28	1059.2	574.287	1672.62	895.351	1585.96	1081.44	860.814	894.311	1201.43	1239.9	1200.84	1285.27	1516.56	1588.87	1821.64	788.241	969.526	665.42	1787.61	1662.29	2835.88	1578.8	1779.39	2195.32	1485.34	983.216	1279.24	1647.67	1460.08
Novel	ENSBTAG00000045685	68.6555	-0.321573	0.104802	-3.06838	0.00215219	0.0557652	20.468	51.706	50.4489	36.1216	51.3869	13.322	28.3936	56.6499	48.5463	22.8394	26.4151	53.9249	19.148	104.551	31.6411	44.4124	39.201	158.916	71.602	52.7908	83.9558	91.7922	86.5664	59.8176	121.501	97.9129	163.589	77.1635	117.502	96.6822	72.5913	92.5854	46.8639	68.3546	60.5679	45.1721	41.7946	61.4349	55.7928	77.3692	193.522	65.3766
CHST1	ENSBTAG00000003721	137.569	-0.2546	0.0830228	-3.06663	0.00216489	0.0557796	116.344	93.5632	85.318	103.079	134.891	81.4123	228.128	91.9534	102.664	100.295	84.0482	116.837	120.17	145.625	82.267	138.506	95.6505	187.713	98.7614	91.5759	149.66	177.775	117.198	103.185	114.062	126.199	191.997	141.629	117.502	148.742	124.442	171.944	181.942	170.053	83.4491	178.07	137.482	206.104	121.06	122.943	226.323	116.952
Novel	ENSBTAG00000007024	269.971	0.270051	0.0880639	3.06654	0.00216554	0.0557796	340.415	158.565	260.405	296.021	208.018	356.734	273.166	291.46	330.274	256.199	212.922	324.548	657.634	298.718	433.484	416.272	238.342	212.244	262.952	288.733	244.567	274.215	191.778	360.401	194.237	214.32	294.852	252.002	151.773	290.047	98.5168	257.408	492.071	83.3593	253.039	200.328	282.663	242.271	337.915	277.681	233.976	238.261
AMPD3	ENSBTAG00000015821	334.932	0.323218	0.105378	3.06721	0.00216069	0.0557796	542.94	610.13	846.503	379.717	852.33	192.429	496.398	741.374	372.454	420.047	120.869	282.606	141.959	414.471	541.063	203.996	271.271	366.893	159.253	447.106	255.518	284.672	387.551	469.568	395.085	217.584	204.731	187.537	161.565	840.391	394.067	522.955	210.888	343.44	384.943	262.522	202.374	134.265	191.59	293.579	592.594	181.602
FXN	ENSBTAG00000001306	404.543	0.161256	0.052617	3.06471	0.00217881	0.0560113	479.382	358.002	436.235	362.978	429.871	472.191	443.528	455.662	464.772	403.166	408.234	294.59	611.415	402.025	528.407	474.234	410.827	438.352	434.55	398.625	315.747	413.646	452.809	381.337	322.35	374.245	434.931	336.98	403.097	412.421	421.721	315.401	525.151	371.782	399.748	362.686	362.953	408.74	355.811	511.908	427.498	329.789
RILPL2	ENSBTAG00000007804	101.954	0.206214	0.0673609	3.06134	0.00220351	0.0564245	112.035	105.382	75.6733	95.1495	71.6452	106.576	125.323	91.1324	119.376	120.155	111.264	170.762	132.715	126.955	90.1772	146.034	114.467	90.6568	127.155	124.974	107.682	104.573	82.5711	146.553	68.6027	76.1545	104.815	137.722	83.2305	89.9212	77.7764	100.725	148.862	78.3577	111.714	83.7974	100.087	88.6842	105.269	96.4465	91.8411	96.6121
ADD1	ENSBTAG00000021128	1025.36	-0.130533	0.0426352	-3.06162	0.00220141	0.0564245	863.965	929.723	838.342	922.421	860.73	1071.68	885.097	999.172	912.83	980.11	880.505	1041.55	777.804	1059.2	1116.93	817.489	1252.86	1167.87	867.865	912.527	1149.83	979.504	1070.76	1108.12	1008.38	1089.01	958.024	1202.38	1214.19	855.266	928.132	994.021	1134.38	1353.75	950.243	1103.11	931.579	1177.17	1129.54	1129.8	1185.19	1081.62
TNFRSF12A	ENSBTAG00000012082	261.785	0.330256	0.107991	3.05818	0.00222683	0.0569102	423.364	507.703	796.054	371.788	525.727	51.8078	363.242	391.623	389.167	386.284	112.865	224.687	244.302	318.633	131.311	310.134	148.964	123.72	69.1329	323.209	262.818	335.797	81.2393	188.425	331.442	103.353	84.2434	160.188	94.6543	1085.14	219.502	257.408	74.4309	281.754	390.326	216.695	245.268	141.697	93.6898	174.876	355.338	238.988
ARSG	ENSBTAG00000010637	66.6248	-0.302857	0.0990547	-3.05747	0.00223213	0.0569345	53.8631	52.6908	46.7394	51.9798	51.881	57.7287	90.0762	79.6382	66.8507	34.7557	43.2248	60.9152	79.2331	39.8291	34.8053	51.9399	73.6979	217.576	114.81	81.8796	34.6774	65.0679	41.2855	40.3769	35.5412	82.682	59.7541	90.838	34.2714	48.003	48.3942	105.812	46.8639	36.6781	76.7193	41.244	58.2925	107.016	64.2143	49.813	56.854	58.839
Mx1	ENSBTAG00000030913	158.107	0.330067	0.107988	3.05652	0.00223919	0.0570035	100.185	103.412	1026.78	114.532	121.056	113.977	438.632	118.226	71.6258	230.38	90.4519	145.797	108.285	154.338	101.252	243.139	125.443	31.9965	133.328	300.584	191.638	54.6106	102.548	142.067	66.1231	60.9236	234.118	201.211	84.8624	54.0879	141.726	118.021	111.646	90.028	125.174	96.2361	103.387	131.292	133.692	143.08	59.0407	772.171
RELA	ENSBTAG00000013895	418.86	0.15974	0.0522917	3.05479	0.00225221	0.0571127	524.627	533.803	468.878	398.218	373.049	355.253	429.82	412.148	421.796	488.565	316.982	444.381	619.338	481.683	567.958	388.42	379.466	397.823	324.678	440.642	399.702	442.694	348.929	486.018	385.994	370.981	377.136	476.656	391.673	583.474	523.695	424.265	442.45	468.479	417.246	372.506	362.953	375.05	474.765	405.923	377.204	413.326
XIRP1	ENSBTAG00000046512	3825.9	0.329307	0.107792	3.05501	0.00225053	0.0571127	7526.83	8353.71	6215.6	7160.88	6341.83	2014.58	3816.49	8215.87	3712.6	3560.97	1804.23	2032.17	2909.17	4343.86	7976.73	2249.22	3606.49	1992.32	1618.45	4158.62	3484.16	2706.13	1949.74	4118.44	2780.48	1085.75	1439.97	2793.51	2694.38	13823.5	1804.41	3780.74	2770.48	8764.39	11561.7	2152.55	1967.65	1694.91	1795.9	2849.94	3655.06	2220.63
ARL6	ENSBTAG00000010091	71.1159	-0.244443	0.0800617	-3.05319	0.00226426	0.0571358	68.9448	73.8657	43.0299	36.1216	85.4801	60.6891	36.2263	50.9028	75.605	52.63	100.858	44.9374	77.9125	52.2757	72.7746	42.1541	84.6742	95.9895	75.3055	44.1719	78.4804	59.2583	59.9306	64.3039	107.45	43.5168	71.509	37.1166	107.71	45.9748	105.43	76.3066	79.9443	83.3593	61.9139	80.5241	87.9886	85.2161	91.5844	89.0276	76.5342	64.6502
MVD	ENSBTAG00000012059	329.705	0.223438	0.0731738	3.05353	0.00226169	0.0571358	445.987	385.579	442.17	318.046	359.708	183.548	296.664	335.794	342.212	364.438	264.952	301.58	575.1	313.654	276.86	423.8	290.088	252.772	345.665	480.504	260.993	426.427	370.238	260.207	376.075	386.212	335.994	299.863	174.621	356.304	235.058	388.655	246.725	435.135	266.499	288.708	340.956	265.062	312.65	335.973	274.43	317.44
GLUL	ENSBTAG00000013631	14839.4	-0.262695	0.086047	-3.05293	0.00226622	0.0571358	10645.5	11575.7	11648.5	13358.8	13542.4	8690.39	13478.1	16122.2	9994.98	8532.02	9093.21	8342.38	20359.6	10091.7	10898.8	13061	10228.3	33598.5	14505.6	13303.3	8437.55	14396.3	20138	18598.8	16470.4	17074.9	21063.8	10156.3	14710.6	11766.2	10880.1	20381	20305.9	11682	27201.7	14993.8	9127.72	15567.3	15040.9	14363.1	18504.9	12189.1
Novel	ENSBTAG00000003152	81.5672	0.325384	0.106655	3.05081	0.00228226	0.0574295	66.7903	71.8959	599.452	87.2203	50.3987	25.1638	244.772	78.8172	72.4216	113.204	55.2317	52.9263	66.0275	92.1048	12.6565	129.473	29.7928	21.331	51.8497	193.925	62.0543	37.1817	71.9167	50.845	33.8881	43.5168	113.631	92.7916	31.0074	37.1855	41.4808	60.0279	16.5402	41.6796	52.4922	71.3587	52.7932	87.1979	64.2143	83.7283	43.7339	446.014
DNAJC7	ENSBTAG00000002654	891.863	0.164662	0.0539842	3.0502	0.00228691	0.057436	960.918	886.388	1008.98	945.328	974.868	1127.93	936.989	1109.19	1183.42	872.863	997.372	675.06	1222.17	1013.15	972.965	789.637	989.434	880.971	908.604	1125.85	704.498	884.226	1018.82	880.814	703.384	958.458	1030.51	683.727	951.438	775.486	850.355	644.028	937.278	643.533	930.054	763.342	775.4	912.605	754.782	841.522	1031.03	842.632
NEO1	ENSBTAG00000004990	711.159	-0.231913	0.0761251	-3.04647	0.00231543	0.0579299	540.786	500.809	551.97	450.198	499.046	1006.55	479.754	577.172	499.789	628.581	780.447	632.12	341.362	557.607	1025.17	494.558	857.718	1014.29	924.653	505.284	602.291	637.898	707.181	1039.33	829.845	894.271	540.725	470.795	811.089	446.226	786.406	696.934	909.711	606.855	718.739	740.429	683.012	853.648	916.897	583.978	936.998	849.17
CDK5RAP2	ENSBTAG00000006532	278.959	-0.151177	0.0496152	-3.04698	0.00231151	0.0579299	277.934	253.605	267.824	179.727	222.841	306.406	213.442	261.903	241.14	287.975	227.33	265.63	204.685	283.782	302.173	252.172	312.04	246.373	251.841	247.794	317.572	283.51	335.611	305.07	281.023	290.475	273.301	294.003	295.387	246.776	330.118	307.261	263.265	326.768	363.407	257.284	277.164	304.697	295.807	342.332	217.576	249.884
WDFY2	ENSBTAG00000008053	181.454	-0.183982	0.0604233	-3.04489	0.00232769	0.0580581	133.581	129.019	122.413	144.486	141.314	205.751	185.048	154.35	146.435	136.044	196.112	166.768	194.781	181.72	151.877	163.347	133.283	219.709	230.855	168.069	175.212	224.252	237.059	174.966	159.522	200.177	171.426	160.188	261.115	158.207	183.207	202.467	179.186	190.059	164.206	184.616	178.177	217.499	238.962	235.287	231.789	215.743
DHRS7B	ENSBTAG00000010559	398.582	0.210393	0.0691023	3.04466	0.00232942	0.0580581	464.3	438.762	486.683	510.988	512.88	347.852	533.604	434.316	589.719	513.391	399.429	329.541	721.021	355.972	368.619	343.255	272.839	319.965	395.045	397.547	317.572	412.484	451.477	305.07	278.544	496.092	324.239	462.004	254.587	445.549	241.971	330.662	373.533	476.815	316.299	373.16	415.746	419.145	302.123	481.173	337.844	357.392
TRIM3	ENSBTAG00000003565	232.013	-0.145297	0.0477487	-3.04295	0.00234271	0.0582784	204.68	246.711	226.278	207.919	187.266	185.028	221.274	235.631	229.202	207.541	196.913	256.643	256.187	238.975	148.713	217.545	196.005	276.237	233.324	183.152	211.715	263.757	209.091	197.398	221.512	214.32	259.587	302.793	238.268	235.283	148.639	271.652	224.671	220.068	234.196	236.99	321.158	263.08	188.432	240.586	261.31	249.158
S100A14	ENSBTAG00000021377	1114.79	0.294754	0.0969451	3.04042	0.0023625	0.0586589	1391.82	1092.72	2337.71	1118.01	866.659	821.524	1860.27	1311.16	1653.76	1693.1	1120.64	906.737	1906.88	1344.23	586.943	1360.98	915.736	587.669	1097.49	2027.6	647.919	1231.64	890.969	894.273	1371.23	1015.03	1050.1	767.728	492.855	2441.39	1301.46	1530.2	514.125	673.543	631.252	1056.63	1165.85	525.169	634.775	1021.7	1465.08	945.782
CRK	ENSBTAG00000005665	652.836	-0.114741	0.0377854	-3.03665	0.00239226	0.0586623	577.413	679.564	543.068	571.778	634.43	688.304	577.663	692.935	545.152	672.274	593.941	677.057	630.563	653.446	631.241	599.944	583.311	627.132	585.161	564.539	770.203	557.725	546.035	666.966	623.21	562.455	572.072	700.332	820.881	730.187	642.952	655.22	606.474	706.886	860.064	727.99	723.706	618.808	692.673	582.919	610.087	624.71
PNMAL1	ENSBTAG00000009337	13.8551	0.288117	0.094887	3.03643	0.00239402	0.0586623	14.0044	20.1899	17.0636	22.9064	13.3408	20.7231	17.6236	13.1362	17.5085	15.8883	10.406	26.9624	11.885	23.6485	28.477	19.5716	10.9763	8.5324	13.5797	14.0057	10.9508	11.6193	13.3179	10.4681	9.91846	21.7584	13.714	9.76753	3.26394	16.9025	15.5553	15.2613	5.5134	16.6719	10.7676	12.4387	13.1983	11.3952	8.42155	7.41896	8.74677	18.8866
LCN1	ENSBTAG00000009599	30.9889	-0.191015	0.0629017	-3.03672	0.00239167	0.0586623	0	0	5.93516	0.881014	1.48231	1.48022	2.93727	0	0.795842	2.97906	1.60092	0.998609	7.26303	26.1378	0	2.25826	1.56804	1.06655	0	198.235	0	1.16193	1.33179	1.49544	4.13269	0	5.87745	0.976753	386.777	2.0283	8.64182	88.5157	13.7835	1.66719	1.34595	0.654667	13.1983	2.47721	1.05269	6.35911	5.46673	9.44329
GTF2E1	ENSBTAG00000016848	198.523	-0.218238	0.0718151	-3.03888	0.00237458	0.0586623	135.735	145.269	181.023	131.271	228.77	217.593	148.822	136.288	152.006	125.12	212.122	172.759	160.447	138.157	275.278	120.44	202.277	245.307	174.067	170.223	184.338	219.604	227.736	213.848	188.451	219.76	220.404	141.629	199.1	108.852	216.046	320.488	270.157	201.729	282.65	261.867	185.876	218.49	206.328	156.858	243.816	184.507
KLHDC1	ENSBTAG00000031697	105.479	-0.205658	0.0676682	-3.03922	0.00237195	0.0586623	80.7947	108.336	78.6409	76.6482	128.961	109.536	78.3272	83.7433	75.605	89.3717	115.266	117.836	60.7453	79.6582	131.311	95.5995	116.035	95.9895	124.686	94.808	122.283	66.2298	94.5572	101.69	133.073	81.5941	64.6519	58.6052	161.565	106.824	155.553	127.178	101.998	110.034	109.022	131.588	122.084	133.274	90.5317	116.584	115.895	109.687
Novel	ENSBTAG00000040381	73.9981	-0.228017	0.0750864	-3.03672	0.00239168	0.0586623	45.245	96.0254	70.4801	43.1697	80.0449	94.7343	41.1218	53.3658	68.4424	79.4415	77.6445	63.911	33.674	52.2757	61.7002	45.1651	61.1536	100.256	62.9604	62.4871	83.9558	44.1532	110.539	76.2674	90.9192	81.5941	61.7132	73.2565	89.7583	75.7231	84.6899	77.324	78.566	100.031	86.141	83.1428	63.7917	78.2799	88.4263	62.5313	88.5611	82.084
PTP4A3	ENSBTAG00000046467	1758.84	0.212307	0.0698961	3.03746	0.00238578	0.0586623	1990.78	2280.97	2178.95	1984.92	1703.67	2035.31	1941.53	1530.37	1978.46	1416.04	1708.18	1736.58	1994.03	1794.8	1746.59	1275.92	2052.57	1230.8	1792.52	2024.37	2159.12	1448.92	2434.51	1327.95	1343.13	2160.61	1749.52	1520.8	1201.13	1826.14	2162.18	1825.25	1844.23	3482.75	2236.97	1349.92	1880.76	1306.98	1366.4	1406.42	998.225	1606.81
Novel	ENSBTAG00000001780	164.429	0.18298	0.0603053	3.03423	0.00241153	0.0589811	192.83	193.036	222.569	208.8	188.254	156.904	234.981	183.907	203.735	141.009	214.523	141.803	238.359	154.338	148.713	175.391	170.916	175.981	156.784	178.842	120.458	166.156	181.124	122.626	114.889	153.397	196.895	167.025	132.19	161.588	103.702	186.188	169.537	155.048	149.401	140.753	157.28	174.396	146.324	139.9	172.749	130.027
ABHD8	ENSBTAG00000025809	244.702	0.192652	0.0635114	3.03335	0.00241853	0.059042	287.629	259.515	299.726	252.851	239.147	187.988	353.451	259.44	305.603	292.941	250.544	224.687	480.681	258.889	155.042	268.733	224.23	226.109	218.509	318.9	195.288	333.473	226.405	227.307	206.635	234.991	247.832	219.769	179.517	235.959	205.675	262.495	238.455	188.392	162.86	233.062	251.867	245.74	260.015	309.477	220.856	224.46
FRMD6	ENSBTAG00000031707	347.515	-0.218732	0.0721446	-3.03186	0.00243051	0.059224	260.698	306.296	218.117	257.256	219.382	364.135	287.852	245.483	214.081	319.752	305.775	425.408	219.211	281.293	382.858	328.2	296.36	366.893	345.665	262.877	487.308	250.976	217.082	453.118	357.891	266.541	299.75	367.259	483.063	402.955	511.596	337.784	385.938	373.449	339.18	405.894	301.361	371.087	470.554	344.452	375.018	441.655
DDX28	ENSBTAG00000004290	101.798	0.200903	0.0662986	3.03028	0.00244329	0.0594245	131.426	88.1464	130.574	122.461	105.738	121.378	97.909	124.794	100.276	106.253	101.658	68.904	173.652	115.753	126.565	88.8248	87.8103	110.921	95.0578	104.504	78.4804	99.9257	126.52	83.7446	87.6131	94.6491	144.977	94.7451	79.9665	104.119	105.43	74.2718	114.403	91.6952	134.595	85.7614	79.1898	91.1615	118.954	117.644	101.681	90.0745
TUBB3	ENSBTAG00000023730	100.762	0.26011	0.0859375	3.02674	0.00247211	0.0600139	89.4128	90.1161	118.703	91.6254	87.4565	121.378	103.783	105.911	90.726	163.848	92.0528	84.8818	240.34	110.775	155.042	118.182	153.668	72.5254	83.9472	122.819	63.8794	128.974	66.5896	180.948	76.0416	71.8028	58.7745	69.3495	81.5985	110.88	129.627	158.718	99.2412	101.698	106.33	81.8334	76.99	83.2344	84.2155	115.524	137.762	71.9143
Novel	ENSBTAG00000010922	86.2077	-0.220521	0.0728943	-3.02521	0.0024846	0.0602056	82.9492	70.4186	81.6085	67.838	100.303	65.1298	81.2644	77.9962	91.5218	58.5881	124.872	91.872	86.4961	80.9028	47.4617	106.891	68.9938	95.9895	116.045	81.8796	78.4804	67.3918	82.5711	31.4042	104.144	72.8907	75.4273	69.3495	102.814	83.1602	53.5793	84.446	53.7557	56.6843	51.1462	108.675	94.5878	133.77	63.1616	112.344	90.7477	81.3576
SUGT1	ENSBTAG00000002137	527.115	0.219987	0.0727476	3.02398	0.00249474	0.0603395	591.417	623.426	780.474	525.084	685.817	526.959	520.876	609.191	514.114	456.789	691.596	408.431	1205.66	486.662	639.151	499.075	470.412	462.883	548.126	663.656	476.358	520.543	536.712	520.413	599.241	508.059	418.278	325.259	636.468	657.168	720.728	418.16	381.803	393.456	594.911	544.683	441.043	469.68	445.29	419.701	548.86	428.58
PDSS2	ENSBTAG00000021859	66.0839	-0.202651	0.0670298	-3.02329	0.0025004	0.0603649	54.9404	58.1077	43.7718	48.4557	60.7749	50.3276	57.7663	70.6071	61.2798	69.5113	54.4312	79.8887	64.0467	70.9456	68.0284	66.9949	61.1536	77.8582	64.1949	56.0229	78.4804	68.5537	77.2439	55.3313	61.9904	82.682	60.7336	73.2565	71.8067	43.9465	67.4062	68.1672	49.6206	45.014	59.2219	75.2868	82.4893	73.821	93.6898	62.5313	83.0943	53.0277
FAU	ENSBTAG00000031786	1555.8	0.226621	0.0749902	3.02201	0.00251102	0.0605096	1929.38	1212.87	1562.43	2014	1326.67	1153.09	1732.01	1812.8	2244.27	1641.46	1500.06	1655.69	3953.73	1677.8	1205.53	2119	1241.89	1167.87	1224.64	1833.67	1230.13	1920.67	1562.19	1224.77	1329.07	1572.05	1703.48	1707.36	1254.98	1659.15	1527.87	1166.98	1279.11	1273.73	1429.4	1524.07	1294.53	1361.48	1883.27	1689.4	1303.27	1356.2
CRYAB	ENSBTAG00000000434	39218.7	0.298487	0.0988028	3.02103	0.00251913	0.0605933	61315.6	53281.8	73565.6	33467.1	63728.6	30437.8	29311	37786.3	44559.2	38123	30320.6	20635.3	53971.6	46352.3	53563.7	43349.5	38821.6	22256.8	19947.3	44963.8	31813.8	47966.7	18678.4	51960.6	58206.5	27391.7	28810.3	33498.7	25013.2	89449.3	82206.2	50365.4	32296.1	44964	40712.4	44553.4	28890	28109.4	22907.7	25776.7	46950.5	33376.2
42432	ENSBTAG00000006797	52.2181	-0.31011	0.102701	-3.01955	0.00253148	0.0607787	46.3223	40.3799	49.707	42.2887	72.1393	28.1242	38.1845	28.7354	31.0378	30.7836	34.4197	40.943	117.529	42.3184	14.2385	27.8518	23.5206	99.1892	35.801	37.7077	34.6774	39.5055	66.5896	32.8997	59.5108	36.9893	47.0196	26.3723	40.7992	43.2704	24.1971	95.6376	44.1072	43.3468	100.946	54.3374	40.6947	31.2129	53.6874	25.4364	89.6544	66.103
EGR2	ENSBTAG00000046409	28.5967	0.32376	0.107264	3.01834	0.0025416	0.06091	28.0088	59.0925	25.9663	62.552	11.3644	20.7231	21.54	26.2724	9.5501	52.63	10.406	38.9458	8.58358	27.3825	63.2823	51.1872	47.0412	19.1979	8.64162	63.5645	18.2513	63.906	17.3133	95.7081	60.3373	3.26376	16.6528	12.6978	27.7435	29.0723	10.3702	19.331	16.5402	16.6719	12.1136	11.784	27.4964	18.3314	9.47425	26.4963	30.6137	84.9896
EPSTI1	ENSBTAG00000019054	59.3185	0.285758	0.0947103	3.01718	0.00255138	0.0610325	88.3355	63.032	138.734	58.1469	39.0343	42.9265	75.3899	49.2608	61.2798	80.4345	35.2202	45.936	70.6495	79.6582	72.7746	81.2972	75.266	19.1979	46.9116	92.6533	63.8794	41.8294	33.2948	70.2857	50.4189	36.9893	50.9379	67.396	22.8476	54.764	81.2331	63.0801	89.5928	60.0187	64.6058	87.0708	59.3923	50.0397	51.582	62.5313	33.8937	118.404
IFT20	ENSBTAG00000008110	182.775	0.181005	0.060021	3.01569	0.00256394	0.061221	214.375	178.755	179.539	214.086	158.113	179.107	223.232	232.347	230.794	217.471	184.906	207.711	321.554	176.742	134.475	264.216	177.189	159.983	153.08	230.556	142.36	167.317	194.442	164.498	157.869	178.419	230.2	169.955	163.197	187.279	183.207	147.526	161.267	136.709	173.628	168.904	181.477	187.277	138.956	229.988	139.948	183.055
Novel	ENSBTAG00000010158	43.7417	-0.278415	0.0924121	-3.01276	0.00258886	0.0617036	28.0088	61.0623	33.3853	46.6937	53.3633	37.0056	43.0799	41.0506	46.1588	35.7487	39.2225	47.9332	5.94248	21.1592	28.477	27.0991	53.3134	41.5955	28.3939	24.7794	56.5789	20.9147	49.2763	34.3951	38.0208	53.3081	46.04	89.8613	47.3271	30.4245	43.2091	69.1847	38.5938	41.6796	57.876	53.6827	54.9929	49.5443	42.1078	31.7956	36.0804	52.3013
RNF10	ENSBTAG00000015767	4979.86	0.158789	0.0527232	3.01174	0.00259751	0.0617971	5403.55	4735.77	5661.4	5771.52	6443.12	5385.05	5196.03	5322.63	6201.2	4306.72	5222.19	4324.98	5402.37	4126.04	6380.44	3566.54	5955.42	4350.46	5391.14	4824.43	4292.69	5379.72	5941.12	5250.49	4071.53	5850.84	4067.19	4043.76	5504.63	4926.74	5105.59	4430.87	6643.65	6605.39	5557.44	5116.88	4244.35	4746.34	5043.46	6011.48	4526.45	4625.03
CDH22	ENSBTAG00000005672	10.5249	-0.272493	0.0905576	-3.00905	0.00262063	0.0622341	9.69536	2.95463	2.22569	0.881014	6.91746	1.48022	16.6445	2.46304	3.18337	2.97906	0	2.99583	1.32055	1.24466	23.7309	7.52752	6.27216	8.5324	2.46903	2.15473	10.9508	1.16193	7.99075	13.459	9.09192	54.3961	43.1013	4.88377	3.26394	0	1.72836	33.5749	6.89175	0	2.69191	20.9494	25.2967	23.2858	30.5281	37.0948	6.56008	3.63203
NOCT	ENSBTAG00000005998	190.144	-0.202771	0.067414	-3.00784	0.00263108	0.0623691	149.739	191.558	140.218	158.582	210.489	128.779	179.173	156.813	119.376	129.092	159.291	110.846	180.915	196.656	158.206	144.528	178.757	225.042	161.722	145.444	162.436	206.823	169.138	183.939	157.869	158.836	203.752	193.397	225.212	217.704	179.75	235.024	213.644	293.425	152.093	194.436	230.97	192.727	212.644	203.492	237.256	166.347
DLG5	ENSBTAG00000013187	473.431	-0.197332	0.0656908	-3.00395	0.002665	0.0627027	461.068	497.362	440.686	575.302	554.879	418.903	393.594	500.818	404.288	416.075	444.255	600.164	189.499	469.236	352.799	353.794	442.188	613.266	472.82	304.894	399.702	413.646	346.266	527.89	480.219	454.751	403.585	612.424	407.992	478.002	397.524	537.199	407.992	633.53	539.727	419.642	540.03	558.859	354.758	430.3	688.808	485.24
TIGAR	ENSBTAG00000016650	52.361	0.264505	0.0880028	3.00565	0.00265016	0.0627027	60.3267	64.5094	80.1247	52.8608	56.822	116.938	50.9127	64.86	58.0964	40.7138	100.057	40.943	26.411	63.4776	63.2823	52.6927	68.9938	36.2627	50.6152	68.9513	41.9779	74.3633	71.9167	61.313	56.2046	57.6598	49.9583	36.1399	63.6468	39.2138	48.3942	49.8537	33.0804	26.675	55.1841	41.8987	31.8959	51.526	33.6862	87.9677	54.6673	61.0182
PROSER3	ENSBTAG00000018599	82.6033	0.237651	0.0791253	3.00348	0.00266912	0.0627027	123.885	110.306	145.412	88.9824	72.6334	74.0111	84.2017	110.837	112.214	113.204	73.6422	68.904	113.567	90.8601	120.236	67.7477	116.035	56.5272	92.5888	121.742	49.2784	97.6019	87.8982	100.194	71.9089	93.5612	79.3456	56.6517	58.7509	60.8489	65.6779	74.2718	63.4041	30.0093	86.141	81.8334	74.7903	74.8118	72.6359	86.9079	100.588	66.103
KIF26A	ENSBTAG00000021904	164.783	-0.219338	0.0730016	-3.00457	0.0026596	0.0627027	151.894	163.489	106.833	169.155	211.477	148.022	147.843	114.942	140.068	173.778	142.482	200.72	96.4002	163.05	109.162	143.776	183.461	138.652	148.142	109.891	187.988	164.994	155.82	118.14	152.91	158.836	170.446	296.933	99.5502	164.292	112.344	252.321	96.4845	166.719	222.082	195.091	168.278	187.277	167.378	161.097	182.589	201.215
ZNF48	ENSBTAG00000031806	70.6409	0.188393	0.0627142	3.00399	0.00266466	0.0627027	102.34	80.7598	89.0275	78.4102	79.5508	79.932	75.3899	58.2919	65.259	75.4694	71.2408	80.8873	85.8358	62.2329	80.6849	63.9839	94.0825	84.2575	77.7746	81.8796	47.4533	95.278	77.2439	71.7811	68.6027	85.9458	67.5907	80.0938	48.9591	85.1885	76.048	73.2544	63.4041	68.3546	72.6815	57.6107	92.388	64.4076	55.7928	69.9502	57.9474	61.0182
COLGALT2	ENSBTAG00000035836	147.899	-0.255554	0.0851553	-3.00103	0.00269068	0.0630959	104.494	195.005	81.6085	94.2685	132.42	145.062	140.989	69.7861	135.293	142.002	92.8532	125.825	51.5015	171.763	147.131	100.116	159.94	203.711	162.956	131.438	109.508	132.46	134.511	115.149	120.675	120.759	172.405	187.537	181.149	210.267	179.75	230.955	227.428	156.715	183.05	226.515	126.484	181.827	247.383	125.063	148.695	103.876
MAP2K3	ENSBTAG00000010576	838.559	0.225237	0.0751332	2.99783	0.0027191	0.0636482	1196.84	991.277	1057.94	829.034	1247.61	643.897	1039.79	851.39	1198.54	1170.77	706.805	616.142	1397.8	684.562	803.685	718.126	666.417	938.564	666.639	837.112	651.57	734.338	896.296	756.693	749.671	831.172	699.416	609.494	590.773	1640.22	902.206	985.882	707.094	888.61	679.706	743.702	810.595	578.182	800.048	667.707	881.237	713.332
KIAA0226L	ENSBTAG00000013371	14.6972	0.304342	0.101753	2.99098	0.00278082	0.0649769	10.7726	23.637	14.8379	21.1443	13.8349	25.1638	13.7073	15.5992	18.3044	26.8115	16.8096	26.9624	10.5644	9.95727	28.477	22.5826	26.6567	9.59895	8.64162	16.1605	23.7266	9.29542	14.6497	11.9635	15.7042	6.52753	12.7345	9.76753	13.0558	25.0157	6.91346	9.15679	8.2701	16.6719	8.07572	17.0214	14.2982	18.8268	14.7377	14.8379	6.56008	13.0753
ADIPOR1	ENSBTAG00000009727	1178.27	0.132691	0.0443857	2.98949	0.00279443	0.0651784	1235.62	1100.6	1255.29	1440.46	1267.87	1176.78	1266.94	1280.78	1493.79	1015.86	1251.12	1029.57	1527.88	1106.5	1271.97	1085.47	1400.26	1118.81	1183.9	1525.55	939.94	1293.22	1152	1359.35	1000.94	1226.09	1105.94	908.38	962.862	1107.45	1102.7	1172.07	1273.6	1036.99	1189.82	1150.25	1375.92	1041.42	1269.55	1234.73	1099.91	1139.01
FAF1	ENSBTAG00000014482	248.734	0.174946	0.0585702	2.98695	0.00281773	0.0655773	280.088	201.899	371.69	269.59	261.381	239.796	282.957	317.732	308.787	259.178	216.924	188.737	425.217	258.889	243.637	249.914	205.413	253.839	238.262	269.341	215.365	295.129	287.667	240.766	183.492	313.321	254.689	178.746	208.892	234.606	184.935	200.432	299.102	238.407	212.661	197.71	299.161	243.758	265.279	275.561	239.443	223.007
CALR	ENSBTAG00000015114	1572.64	0.183798	0.0615422	2.98654	0.00282155	0.0655773	1506.01	1819.07	1474.89	1519.75	1222.41	1644.53	2404.64	1568.13	1401.48	1907.59	1302.35	1410.04	2858.33	1425.13	2010.79	1995.55	1699.76	1820.6	1209.83	1540.63	1262.99	1633.67	1353.1	1855.84	1367.92	1203.24	1369.45	1509.08	1527.52	2377.17	1913.3	1458.98	1834.58	1630.51	1713.4	1623.58	1289.03	1332.74	1733.79	1354.49	1565.67	1728.12
Novel	ENSBTAG00000031723	837.64	0.184443	0.0617783	2.98557	0.00283051	0.0656159	849.96	629.828	829.439	1031.67	699.158	1033.2	1094.62	931.849	1089.51	853.996	847.686	727.986	1388.56	929.76	770.462	1062.13	942.393	599.401	613.555	873.742	699.023	964.399	703.186	943.623	711.65	755.017	791.496	755.03	793.137	968.85	1168.37	577.895	1019.98	675.21	854.68	852.377	795.197	794.69	965.32	908.293	698.648	880.405
C9orf69	ENSBTAG00000046939	603.781	0.186726	0.062549	2.98527	0.00283324	0.0656159	678.675	623.426	667.706	777.935	725.345	595.05	878.243	636.285	856.326	708.022	689.996	483.327	940.893	589.968	593.271	694.79	584.879	530.076	476.524	497.742	532.937	608.85	644.587	465.082	476.913	697.357	534.848	699.355	386.777	666.634	440.733	481.24	497.584	723.558	425.321	578.726	580.725	474.139	616.879	594.577	464.672	586.937
SIX2	ENSBTAG00000004159	66.2561	0.295941	0.0992226	2.9826	0.00285815	0.0660758	47.3995	86.6691	74.9314	59.9089	30.6345	102.135	68.5363	114.942	132.906	47.6649	97.656	41.9416	110.926	34.8505	53.7899	73.7697	67.4258	43.7286	70.3675	140.057	40.1528	74.3633	45.2809	107.672	39.6739	109.88	43.1013	61.5355	39.1673	87.2168	48.3942	29.5052	93.7278	143.378	69.9896	34.6974	37.3952	55.985	58.9509	85.848	51.3873	82.8104
Novel	ENSBTAG00000020589	24.0681	-0.283554	0.0951016	-2.98159	0.00286752	0.0661755	19.3907	29.0538	7.41896	22.9064	21.7406	28.1242	20.5609	15.5992	17.5085	17.8743	16.0092	25.9638	11.885	26.1378	14.2385	17.3133	31.3608	36.2627	20.9868	17.2378	27.3769	15.1051	14.6497	37.386	26.4492	6.52753	17.6323	33.2096	37.5353	34.4811	41.4808	33.5749	17.9186	11.6703	26.9191	26.8414	31.8959	18.8268	33.6862	19.0773	18.5869	25.4242
RDX	ENSBTAG00000004672	1857.91	-0.171311	0.0574992	-2.97936	0.00288847	0.0662797	1468.31	1957.93	1758.29	1384.07	2375.65	1927.25	1301.21	1461.4	1424.56	1434.91	1809.84	1740.58	1280.93	1430.11	2415.8	1502.49	1880.08	1943.25	1872.76	1617.12	2113.5	1306.01	1732.66	1965.01	2356.46	1558.99	1515.4	1390.9	2565.46	2070.22	2544.15	1798.8	2130.93	1928.93	2193.9	2115.89	1909.35	1962.94	1960.12	1578.12	2395.52	1796.4
Novel	ENSBTAG00000014449	67.8301	0.285697	0.0958824	2.97966	0.00288569	0.0662797	90.49	57.6152	74.9314	92.5064	53.3633	76.9716	92.0344	88.6694	93.9093	76.4624	57.633	55.9221	154.504	87.1261	55.372	118.935	50.1773	34.1296	25.9249	86.1891	52.9286	82.4968	66.5896	71.7811	61.1639	72.8907	74.4477	70.3262	42.4312	76.3992	1.72836	56.9756	114.403	20.0062	51.1462	66.7761	72.5906	44.5898	73.6886	66.7707	44.8272	70.4615
MLLT11	ENSBTAG00000015369	181.881	0.321052	0.107783	2.97869	0.00289488	0.0662797	100.185	117.2	112.026	189.418	160.09	161.344	152.738	95.2375	155.985	363.445	196.913	757.944	115.548	155.582	142.385	1086.97	219.526	78.9247	75.3055	62.4871	189.813	320.692	87.8982	354.419	402.524	69.627	207.67	129.908	270.907	159.559	152.096	120.056	260.508	128.373	102.292	114.567	75.8902	148.137	82.1101	57.232	89.6544	356.666
Novel	ENSBTAG00000018292	131.297	-0.200102	0.067184	-2.97842	0.00289736	0.0662797	131.426	128.526	100.156	90.7444	165.031	119.898	98.888	118.226	96.2969	105.26	114.466	103.855	130.074	97.0834	128.147	112.913	139.556	135.452	127.155	98.0401	129.584	89.4684	91.8936	115.149	127.287	118.583	149.875	166.048	127.294	193.364	107.159	170.927	113.025	120.037	158.822	159.084	139.682	199.663	113.691	131.422	132.295	126.395
ZBTB6	ENSBTAG00000039815	80.3942	-0.232736	0.0781376	-2.97854	0.00289623	0.0662797	58.1722	92.5783	68.9963	56.3849	94.374	79.932	52.8708	65.681	56.5048	80.4345	111.264	72.8985	14.5261	57.2543	71.1926	48.9289	70.5618	86.3906	88.8852	70.0286	102.207	80.173	74.5803	68.7902	91.7458	83.7699	79.3456	80.0938	117.502	69.6382	95.0601	67.1498	93.7278	101.698	83.4491	86.4161	100.087	103.052	72.6359	75.2495	87.4677	87.1688
PCIF1	ENSBTAG00000010126	372.093	0.130103	0.043696	2.97746	0.00290649	0.0663724	452.45	392.473	471.846	469.58	436.788	371.536	380.866	352.214	437.713	348.55	385.021	343.522	490.585	370.908	401.842	353.041	332.425	318.899	350.603	399.702	379.626	382.274	388.883	315.538	354.585	323.113	349.708	415.12	279.067	428.647	359.5	338.801	329.426	428.467	409.17	335.844	355.254	357.214	354.758	364.589	324.724	315.261
ASCC2	ENSBTAG00000002452	1025.28	0.168472	0.0566623	2.97326	0.00294652	0.0669362	1287.33	957.299	1260.48	1094.22	1133.97	1425.45	975.173	856.316	1157.95	813.282	1264.73	1029.57	1304.7	867.527	1332.09	880.72	1246.59	762.583	1118.47	1453.36	892.486	858.664	1084.08	1329.45	909.192	1206.5	978.595	918.148	830.673	1036.46	862.454	1334.86	1320.46	898.613	926.016	1044.85	1020.67	1016.65	904.264	1280.3	907.477	962.489
PRKDC	ENSBTAG00000017019	285.217	-0.199231	0.0669946	-2.97384	0.00294102	0.0669362	198.216	324.024	271.534	226.421	299.427	257.559	199.734	285.712	218.061	249.248	284.163	224.687	105.644	311.165	243.637	196.468	258.727	331.697	309.864	251.026	385.101	267.243	274.349	323.015	332.269	291.563	300.729	307.677	297.019	285.314	274.81	383.568	288.075	340.106	286.688	291.982	291.462	319.561	307.387	248.005	344.404	292.016
MYL6B	ENSBTAG00000031217	10695.7	0.320646	0.107838	2.97339	0.00294527	0.0669362	5797.83	6584.88	10253	15564.9	9018.89	6280.59	22934.2	18193.6	30984.5	13449.4	11064.7	4786.33	11039.1	10653	9607.83	5053.98	10686.2	4393.12	10450.2	13872.1	6634.33	10796.6	3133.71	8253.33	4113.68	7594.78	7702.4	17667.5	7272.06	5926.01	7667.03	11284.2	23412.7	56100.8	5429.58	9580.4	8102.65	6480.89	12355.5	14912.1	5559.67	5927.48
CACHD1	ENSBTAG00000016455	273.794	-0.244643	0.0823078	-2.97229	0.00295586	0.0669785	191.753	211.748	195.86	157.701	217.406	378.937	183.09	218.389	167.923	189.667	319.383	247.655	138.658	186.699	333.814	228.084	404.555	355.161	407.391	242.407	253.692	270.729	311.639	364.887	400.045	347.047	218.445	239.305	378.617	166.32	433.82	313.366	343.209	128.373	215.353	239.608	213.372	258.126	351.6	269.202	262.403	305.091
Novel	ENSBTAG00000046079	248.88	0.252478	0.084952	2.972	0.00295862	0.0669785	239.152	227.506	356.11	260.78	260.887	454.428	246.731	321.837	257.057	251.234	208.92	201.719	124.132	205.369	681.867	173.886	355.945	226.109	197.523	201.467	242.742	240.519	283.672	382.833	235.564	209.969	212.568	185.583	308.442	307.625	345.673	203.484	443.829	290.09	388.981	187.235	214.472	167.46	203.17	165.337	240.536	180.149
DNASE1L1	ENSBTAG00000007455	643.745	-0.159728	0.0537995	-2.96894	0.00298828	0.067185	421.21	553.5	611.322	596.446	632.454	581.728	672.635	498.355	633.49	594.818	671.585	551.232	384.28	639.755	452.468	491.547	605.264	639.93	707.378	647.496	613.242	771.52	740.476	650.516	652.966	683.214	682.764	585.075	527.126	626.744	758.752	706.091	592.691	633.53	522.23	635.682	750.103	669.343	669.513	593.517	879.05	624.71
MOB3A	ENSBTAG00000014526	131.925	0.171692	0.0578138	2.96974	0.00298055	0.067185	136.812	155.118	137.993	133.033	115.62	195.389	130.219	120.689	116.193	129.092	122.47	164.771	147.902	139.402	159.788	121.946	141.124	108.788	92.5888	135.748	118.633	159.184	97.2208	180.948	148.777	115.32	138.12	128.931	112.606	167.673	169.38	131.247	144.727	160.05	149.401	121.113	125.384	117.915	164.22	117.644	99.4945	131.48
NOD1	ENSBTAG00000038235	39.406	0.226886	0.0764125	2.96922	0.00298552	0.067185	51.7086	51.706	41.5461	50.2178	38.5402	39.966	35.2472	50.0818	50.9339	58.5881	31.2179	44.9374	34.9946	46.0524	50.6258	42.1541	36.0649	42.662	32.0974	32.3209	51.1035	36.0197	29.2994	32.8997	26.4492	31.5497	42.1217	49.8144	17.9517	41.9182	34.5673	37.6446	41.3505	81.6921	37.6867	32.7334	28.5963	30.222	50.5293	32.8554	33.8937	43.5844
DHX58	ENSBTAG00000046580	16.9104	0.320206	0.107837	2.96935	0.00298434	0.067185	9.69536	10.3412	68.2544	22.0253	15.3172	19.2429	36.2263	12.3152	9.5501	29.7906	10.406	26.9624	12.5452	11.2019	20.5667	24.8408	20.3845	5.33275	30.8629	37.7077	10.9508	3.48578	9.32254	14.9544	14.0512	9.79129	19.5915	20.5118	17.9517	9.46539	17.2836	19.331	19.2969	13.3375	6.72977	18.9854	4.39943	8.42253	5.26347	11.6584	6.56008	55.2069
RNF40	ENSBTAG00000003421	314.744	-0.0984082	0.0331572	-2.96792	0.00299818	0.0672919	340.415	309.743	297.5	317.165	320.674	303.446	283.936	321.837	287.299	319.752	284.163	338.529	236.379	314.899	299.009	248.408	301.064	329.564	290.111	337.215	308.446	286.996	320.962	305.07	313.258	329.64	332.076	324.282	295.387	296.131	311.106	351.01	325.291	320.1	387.635	304.42	291.462	293.302	352.653	296.759	310.51	299.28
ETNK1	ENSBTAG00000005833	89.9546	-0.254149	0.0857102	-2.96521	0.00302477	0.0674444	43.0905	91.101	85.318	65.195	81.0331	91.7738	57.7663	75.5332	89.1343	68.5183	96.8555	85.8804	11.885	72.1902	93.3414	55.7037	92.5144	108.788	102.465	68.9513	87.606	65.0679	82.5711	73.2766	90.0927	68.539	62.6928	65.4425	166.461	125.078	103.702	99.7073	96.4845	143.378	90.1789	99.5094	101.187	115.438	90.5317	52.9926	125.735	99.5178
Novel	ENSBTAG00000006034	171.854	0.197519	0.0665991	2.96579	0.00301903	0.0674444	194.985	159.057	195.119	168.274	149.22	182.067	162.529	188.833	203.735	179.736	125.672	173.758	347.305	184.21	223.07	178.402	163.076	140.785	130.859	172.378	206.239	183.584	183.787	216.839	123.981	179.507	147.916	116.234	172.989	127.783	203.947	150.578	288.075	165.051	173.628	127.66	191.375	160.523	190.538	202.432	164.002	142.376
PRICKLE1	ENSBTAG00000008596	158.259	-0.196425	0.0662449	-2.96513	0.00302559	0.0674444	128.194	132.958	91.2531	163.869	149.714	198.35	96.9299	117.405	94.7052	167.82	153.688	135.811	118.85	130.689	178.772	150.55	134.852	169.582	183.943	109.891	177.037	173.127	125.188	170.48	143.818	122.935	137.14	185.583	153.405	173.758	133.084	124.125	151.619	190.059	191.125	153.192	204.574	127.824	177.905	140.96	156.349	192.498
NOTCH1	ENSBTAG00000022799	592.167	-0.216848	0.0731078	-2.96615	0.00301555	0.0674444	550.481	686.458	493.361	510.988	735.228	491.434	527.729	499.176	516.501	518.356	567.525	660.081	170.351	675.85	514.169	313.898	769.908	537.541	598.741	355.53	719.099	558.887	484.772	524.899	624.863	466.718	527.991	749.17	398.201	720.722	490.856	825.129	486.558	586.849	694.512	617.351	816.094	672.811	610.563	663.467	604.621	571.682
ANKRD46	ENSBTAG00000001254	587.137	-0.129192	0.0435885	-2.9639	0.0030377	0.067583	595.726	529.863	511.166	565.611	762.403	500.315	488.566	578.814	580.964	522.328	572.328	573.202	592.927	561.341	545.81	590.911	468.844	577.004	704.909	478.35	677.121	554.239	571.339	463.586	643.874	462.366	567.174	556.749	708.275	475.298	601.471	561.617	588.556	466.812	640.674	670.379	662.114	550.437	682.146	585.038	554.327	508.485
CRY2	ENSBTAG00000021223	492.478	-0.209621	0.070748	-2.96293	0.00304731	0.067583	312.406	364.404	339.788	454.603	374.531	318.248	415.134	392.444	400.308	332.661	352.202	457.363	535.483	404.514	295.845	429.822	385.738	806.312	624.666	481.582	507.385	658.813	576.666	414.237	562.873	567.895	753.293	474.702	535.286	529.386	354.315	627.749	388.695	440.137	425.321	384.944	492.736	523.187	762.151	498.13	687.715	569.503
RELB	ENSBTAG00000038428	112.39	0.26756	0.0902937	2.96321	0.00304444	0.067583	152.971	126.064	170.636	94.2685	109.691	71.0507	146.863	139.572	95.501	158.883	83.2477	117.836	239.02	145.625	107.58	83.5555	106.627	72.5254	104.934	231.633	87.606	124.326	105.212	133.094	105.797	69.627	95.0188	60.5587	83.2305	167.673	169.38	126.16	74.4309	90.028	148.055	95.5814	111.086	75.3073	92.6371	89.0276	160.722	93.7065
CLDN11	ENSBTAG00000019060	14.3994	0.312399	0.105461	2.96221	0.00305436	0.067625	20.468	10.8336	31.9015	14.0962	13.3408	14.8022	6.85363	4.10506	4.77505	40.7138	6.40367	21.9694	25.7507	43.5631	15.8206	12.7968	10.9763	1.06655	14.8142	9.69627	3.65025	6.97156	6.65896	7.4772	19.0104	2.17584	10.7753	6.83727	6.52788	56.7923	29.3822	10.1742	13.7835	13.3375	5.38381	7.20134	13.1983	11.8906	13.685	11.6584	3.28004	12.3489
STXBP3	ENSBTAG00000007330	345.188	-0.134063	0.0452677	-2.96155	0.00306094	0.067656	337.183	301.372	278.211	321.57	346.861	327.129	308.413	295.565	336.641	269.108	361.807	435.394	336.74	266.357	257.875	311.639	324.584	379.692	408.625	328.596	381.451	297.453	358.252	281.143	385.167	336.168	341.872	359.445	473.271	341.43	404.437	373.394	303.237	335.104	368.791	380.362	305.76	395.859	242.12	289.34	326.911	368.288
FBXL22	ENSBTAG00000008807	49.4264	-0.29012	0.0980486	-2.95894	0.00308697	0.0681164	25.8543	29.5463	22.9988	26.4304	28.6581	17.7627	47.9754	33.6615	39.7921	40.7138	31.2179	51.9277	45.559	32.3611	42.7155	61.7257	39.201	28.7969	49.3807	22.6246	124.109	38.3436	71.9167	44.8632	51.2454	48.9564	47.0196	66.4192	47.3271	14.8742	55.3077	38.662	55.134	53.3499	22.8812	57.6107	57.1926	62.4258	60.0036	84.7882	64.5074	59.5654
THBS2	ENSBTAG00000018810	150.714	-0.284063	0.0960445	-2.95762	0.00310024	0.0682376	138.967	126.064	61.5773	114.532	133.902	128.779	97.909	191.296	144.843	154.911	117.667	246.656	83.1947	110.775	230.98	115.924	127.011	290.102	58.0223	144.367	104.032	123.164	67.9214	122.626	213.247	63.0994	111.672	146.513	115.87	125.754	150.368	142.439	121.295	101.698	161.514	147.3	108.886	79.2708	201.065	108.105	220.856	233.177
ZDHHC18	ENSBTAG00000046672	205.382	0.147806	0.0499792	2.95736	0.00310289	0.0682376	210.066	247.204	238.89	214.967	205.547	204.271	220.295	228.242	252.282	197.611	234.534	227.683	318.253	205.369	229.398	152.056	213.254	202.645	234.558	203.622	184.338	195.204	178.46	239.27	207.461	195.826	171.426	182.653	168.093	238.663	200.49	192.293	202.618	213.4	184.396	199.019	197.974	192.727	155.799	226.808	218.669	195.403
SMG9	ENSBTAG00000011815	125.947	0.241398	0.0816601	2.95613	0.00311523	0.0683106	145.43	167.921	189.925	142.724	177.384	100.655	168.403	125.615	212.49	152.925	124.071	110.846	112.907	177.986	94.9234	151.303	130.147	130.119	101.23	137.903	96.7316	145.241	111.87	100.194	120.675	103.353	121.467	192.42	70.1747	306.949	103.702	100.725	88.2144	140.044	107.676	128.315	108.886	122.374	63.1616	107.045	155.255	116.952
BZW2	ENSBTAG00000014262	2677.22	0.186617	0.0631428	2.95548	0.00312188	0.0683106	3822.13	2201.69	3452.78	3288.82	3076.79	2218.85	2517.24	3355.48	2963.71	2403.11	2715.16	2248.87	4028.34	2758.16	2803.4	2800.99	3227.03	2559.72	2815.93	3635.03	2212.05	2823.48	3268.22	3710.19	2295.3	2968.94	2277.51	2185.97	2611.15	2361.61	3214.76	2561.87	1977.93	2472.44	2263.89	2748.95	2392.19	2285.97	2434.88	2819.21	3037.32	2299.8
PLAC8	ENSBTAG00000031750	96.8255	0.306008	0.103532	2.95568	0.00311981	0.0683106	279.011	231.938	219.601	146.248	49.9046	128.779	92.0344	127.257	172.698	104.267	119.268	57.9193	118.189	89.6154	68.0284	61.7257	75.266	98.1226	86.4162	227.324	78.4804	46.4771	110.539	95.7081	117.368	107.704	103.835	70.3262	81.5985	54.0879	77.7764	66.1324	37.2155	16.6719	113.06	52.3734	46.194	59.9486	62.109	60.4116	92.9344	116.952
KEAP1	ENSBTAG00000003543	2665.84	0.182412	0.0618117	2.95109	0.00316652	0.0688271	3647.61	2970.88	3749.54	2993.68	3043.68	2671.8	3352.4	3150.23	3204.06	2413.04	3079.37	2321.77	4809.45	2241.63	2708.48	2387.73	2645.29	2879.69	2655.45	3367.84	1814.17	2756.09	3304.17	2540.75	2191.98	2807.92	2589.02	1896.85	1695.62	2659.77	2113.79	2488.61	2354.22	1660.52	2687.87	2317.52	2630.86	2220.57	2801.22	2622.07	2925.79	2445.09
TEK	ENSBTAG00000020148	577.36	-0.186945	0.0633156	-2.95258	0.00315126	0.0688271	630.199	759.339	419.913	502.178	547.468	648.338	402.406	447.452	481.484	576.944	507.491	491.316	396.165	581.256	789.446	439.607	630.352	578.07	491.338	393.238	607.767	441.532	420.846	610.139	438.892	479.773	565.215	741.356	669.108	522.625	592.829	652.167	675.392	536.834	781.999	546.647	529.032	506.342	810.574	498.13	599.154	615.993
IRS1	ENSBTAG00000021308	872.644	-0.268084	0.0908312	-2.95146	0.00316279	0.0688271	678.675	675.132	638.03	454.603	653.7	1583.84	532.625	637.927	688.403	730.862	1449.63	606.156	387.582	926.026	1004.61	473.481	1075.68	1294.79	795.029	505.284	757.427	616.983	780.43	991.477	764.548	782.215	635.744	400.469	840.464	548.993	727.642	755.944	937.278	640.199	892.367	667.106	1298.93	828.876	1727.47	750.375	1507.72	1166.61
TAGAP	ENSBTAG00000031701	44.2859	0.238708	0.0808772	2.95148	0.00316254	0.0688271	54.9404	40.3799	40.8043	44.0507	37.5519	32.5649	48.9545	24.6304	36.6087	65.5392	36.0207	62.9124	66.6878	49.7864	49.0438	32.3683	53.3134	36.2627	60.4913	49.5587	34.6774	45.3152	45.2809	49.3495	57.0312	26.1101	48.9787	57.6284	58.7509	42.5943	20.7404	28.4878	42.7289	95.0295	40.3786	34.6974	45.0942	37.6536	47.3712	32.8554	26.2403	50.8485
SLC35B1	ENSBTAG00000006881	605.899	0.184682	0.0626055	2.94993	0.0031785	0.0689728	612.962	562.364	686.995	660.76	572.667	589.129	764.669	735.627	771.966	519.349	599.544	489.319	1316.59	673.361	593.271	646.614	495.501	583.403	639.48	730.453	458.106	662.298	627.274	593.69	472.78	635.346	591.663	473.725	541.814	671.367	627.396	510.746	512.746	431.801	487.235	557.777	593.923	602.954	613.721	701.622	605.714	674.832
SNRNP200	ENSBTAG00000000848	1780.9	-0.133079	0.0451254	-2.9491	0.00318701	0.0690431	1504.94	1964.33	1746.42	1309.19	1914.66	1728.9	1517.59	1657.62	1395.91	1493.5	1600.92	1607.76	1463.17	1629.26	2118.37	1375.28	1743.66	2233.36	1824.62	1848.76	1721.09	1708.03	1759.3	2184.84	2132.47	1661.26	1725.03	1612.62	1868.61	1630.08	1695.53	1840.52	1969.66	1850.58	1977.21	1648.45	1679.48	1751.89	1896.95	1683.04	2583.58	1516.74
FEM1C	ENSBTAG00000008699	469.64	-0.205174	0.0696256	-2.94682	0.00321065	0.0691777	369.501	371.298	319.015	307.474	583.043	458.869	327.995	468.798	289.686	574.958	419.44	400.442	380.319	319.877	523.661	394.442	470.412	330.631	454.302	317.822	589.515	470.58	518.067	469.568	481.045	318.761	361.463	554.796	628.308	473.269	485.67	453.77	500.341	518.495	691.82	422.26	694.01	577.686	576.876	594.577	522.62	437.297
WWC3	ENSBTAG00000013824	143.297	-0.230687	0.0782693	-2.94735	0.00320511	0.0691777	96.9536	131.481	99.414	130.39	138.349	159.864	115.533	118.226	126.539	130.085	116.067	134.812	35.6549	133.179	172.444	97.8578	159.94	202.645	114.81	86.1891	144.185	138.269	121.193	177.957	125.634	121.847	121.467	173.862	186.045	158.207	133.084	204.502	184.699	200.062	240.926	147.3	161.679	138.229	214.75	98.5662	149.788	143.829
ANGPT1	ENSBTAG00000014051	36.3757	-0.312545	0.106075	-2.94646	0.00321437	0.0691777	28.0088	8.86388	11.8703	14.0962	24.7052	38.4858	41.1218	13.1362	20.6919	12.9092	40.8234	27.9611	8.58358	49.7864	18.9847	34.6266	40.7691	23.4641	27.1594	28.0115	71.1799	44.1532	26.6358	26.9179	23.9696	51.1323	33.3055	90.838	39.1673	8.78929	46.6658	25.4355	70.2959	30.0093	24.2272	56.3014	31.8959	68.8665	49.4766	28.616	24.0536	45.0372
USP33	ENSBTAG00000020761	338.436	-0.168643	0.0572229	-2.94713	0.00320742	0.0691777	276.856	357.017	247.051	268.709	316.227	346.372	230.086	272.576	300.828	279.038	372.213	467.349	233.077	294.984	348.053	276.26	304.2	350.895	378.997	279.037	492.784	273.053	285.003	364.887	370.289	260.013	280.158	327.212	478.167	364.418	338.759	362.202	277.048	381.785	289.38	352.866	320.059	380.995	295.807	352.931	346.591	369.741
FAM192A	ENSBTAG00000002242	114.611	0.15742	0.0535868	2.93766	0.00330697	0.0709373	114.19	128.526	116.478	125.985	132.914	124.339	124.344	115.763	131.314	114.197	89.6514	101.858	157.146	104.551	162.952	116.677	109.763	120.52	114.81	109.891	109.508	119.678	95.889	139.076	94.2254	97.9129	118.529	94.7451	89.7583	127.107	129.627	117.003	128.187	143.378	115.752	98.8548	120.984	111.97	106.322	112.344	100.588	84.2632
Novel	ENSBTAG00000004771	60.3184	0.242226	0.0824447	2.93804	0.0033029	0.0709373	70.0221	38.9026	88.2856	64.314	47.434	66.61	55.8081	87.0273	75.605	54.616	36.0207	67.9054	52.1618	79.6582	110.744	49.6816	51.7454	70.3923	79.0091	70.0286	56.5789	79.011	98.5526	83.7446	40.5004	67.4511	60.7336	42.0004	53.855	61.525	55.3077	45.784	78.566	28.3421	48.4543	42.5534	84.689	42.6081	36.8443	61.4714	86.3744	69.0087
PTPN1	ENSBTAG00000006616	265.303	0.177196	0.0603493	2.93617	0.00332296	0.0710717	322.101	296.448	385.044	253.732	317.215	239.796	290.79	307.059	311.174	258.185	263.351	172.759	291.842	312.409	275.278	258.194	268.135	255.972	238.262	355.53	213.54	274.215	231.732	257.216	257.88	261.101	228.241	176.792	241.532	448.93	299.007	262.495	228.806	303.428	306.877	232.407	216.672	210.068	236.856	225.748	338.937	252.79
TMEM259	ENSBTAG00000011351	1251.77	0.130201	0.0443453	2.93606	0.0033241	0.0710717	1299.18	1491.1	1598.04	1493.32	1379.05	1280.39	1373.66	1327.58	1473.1	1121.12	1336.77	1170.37	1676.44	1211.05	1265.65	1044.07	1284.23	1275.59	1091.31	1376.87	897.962	1163.09	1395.72	1262.15	1118.31	1300.07	1231.33	1123.27	907.375	1331.92	1310.1	1274.83	1476.21	1460.45	1425.36	1155.49	1323.13	1062.72	1002.16	1119.2	1272.66	1162.98
TSGA10	ENSBTAG00000018991	22.5891	0.233554	0.0795624	2.93549	0.00333022	0.0710863	29.0861	20.1899	21.515	35.2405	23.717	34.0451	18.6027	28.7354	20.6919	12.9092	28.0161	20.9708	27.7316	21.1592	22.1488	28.6046	21.9526	12.7986	28.3939	23.702	25.5518	20.9147	29.2994	19.4407	22.3165	16.3188	18.6119	25.3956	31.0074	27.044	24.1971	26.453	30.3237	28.3421	24.2272	18.3307	17.5977	20.3132	15.7904	21.197	17.4935	23.9714
C19orf54	ENSBTAG00000023453	152.112	-0.198988	0.0677986	-2.93498	0.00333565	0.0710863	114.19	119.662	109.059	149.772	155.149	119.898	155.675	81.2803	135.293	87.3857	140.881	129.819	145.921	126.955	139.221	120.44	112.899	151.45	172.832	156.218	167.912	164.994	178.46	157.021	181.012	147.957	156.732	133.815	137.085	110.88	222.959	199.415	181.942	220.068	80.7572	113.912	152.88	158.542	200.012	202.432	154.162	138.744
SF3B6	ENSBTAG00000003407	276.208	0.192962	0.0657703	2.93388	0.00334753	0.0711539	305.943	228.491	289.339	323.332	271.757	270.881	351.493	355.499	361.312	258.185	259.349	269.624	643.108	299.963	270.532	341.75	224.23	297.568	225.917	327.519	186.163	318.368	304.98	227.307	245.482	262.189	289.954	217.816	186.045	313.71	279.995	265.547	275.67	230.072	305.531	251.392	221.071	253.171	267.384	308.417	275.523	225.186
DYNLRB1	ENSBTAG00000006134	453.256	0.192126	0.0655124	2.93267	0.00336058	0.0711539	554.79	428.913	526.746	483.676	461.494	414.462	558.081	574.709	546.743	451.824	418.64	392.453	1048.52	475.46	463.543	535.207	401.418	425.554	376.528	490.201	308.446	520.543	380.892	484.523	358.718	450.399	428.074	386.794	360.665	586.854	411.351	450.718	383.181	268.417	422.629	442.555	497.136	417.163	444.237	488.592	423.125	435.118
WBP1L	ENSBTAG00000014336	169.537	-0.223583	0.0762131	-2.93366	0.00334988	0.0711539	202.525	198.452	148.379	104.841	168.984	116.938	140.01	153.529	124.151	135.051	118.468	106.851	99.0413	125.711	140.803	147.539	131.715	261.305	128.39	127.129	114.983	170.803	218.414	189.921	190.93	139.254	225.302	136.745	148.509	217.028	141.726	193.31	197.104	131.708	285.342	203.602	141.882	184.305	232.645	146.26	216.483	159.81
TTLL4	ENSBTAG00000018415	165.551	-0.189131	0.0644875	-2.93283	0.00335889	0.0711539	120.653	185.157	176.571	172.679	167.501	124.339	118.47	147.782	169.514	187.681	135.278	160.776	124.132	133.179	181.937	117.429	174.053	151.45	196.288	149.754	140.535	164.994	194.442	219.83	215.727	161.012	144.977	120.141	174.621	127.783	219.502	220.78	114.403	103.365	118.444	154.502	193.575	176.378	172.642	154.738	230.696	159.81
CHTOP	ENSBTAG00000005166	1676.19	0.129527	0.044213	2.92961	0.00339383	0.0717223	2045.72	1875.2	2315.46	1842.2	1996.18	1500.95	1922.93	2008.2	1851.13	1567.98	1714.58	1475.94	2161.74	1664.11	1645.34	1717.03	1663.69	1772.61	1541.91	1805.66	1452.8	1544.2	1727.33	1540.3	1663	1626.44	1543.81	1606.76	1532.42	1903.9	1605.65	1539.36	1350.78	2212.35	1868.18	1754.51	1557.4	1414.49	1437.98	1585.54	1917.73	1359.11
TMEM8C	ENSBTAG00000013242	18.5367	-0.308289	0.105247	-2.9292	0.00339838	0.0717223	10.7726	9.35632	13.3541	16.7393	11.8585	14.8022	9.7909	8.21013	16.7127	13.9023	15.2087	11.9833	11.2247	14.9359	20.5667	18.0661	37.633	20.2645	14.8142	16.1605	23.7266	11.6193	17.3133	28.4134	7.43885	9.79129	14.6936	2.93026	13.0558	22.3113	20.7404	17.2962	19.2969	8.33593	10.7676	15.712	20.8973	42.1126	32.6335	22.2569	8.74677	15.981
MOGAT1	ENSBTAG00000008431	23.5344	-0.305199	0.104239	-2.92789	0.00341271	0.0719088	8.6181	10.8336	12.6122	19.3823	18.776	16.2825	26.4354	15.5992	26.2628	11.9162	19.211	24.9652	2.6411	23.6485	20.5667	12.7968	25.0887	19.1979	19.7523	31.2435	38.3276	30.2101	6.65896	25.4225	13.2246	47.8685	25.4689	17.5816	37.5353	16.2264	27.6538	8.13937	15.1619	38.3453	9.42167	46.4814	48.3937	43.599	25.2647	30.7357	16.4002	22.5186
Novel	ENSBTAG00000005708	18.3557	-0.271384	0.0927935	-2.9246	0.00344894	0.0724389	10.7726	12.8034	10.3865	10.5722	14.329	23.6836	9.7909	13.9572	11.9376	12.9092	7.20413	15.9777	9.24386	12.4466	14.2385	11.2913	25.0887	12.7986	13.5797	18.3152	34.6774	10.4573	15.9815	34.3951	19.0104	14.143	17.6323	20.5118	16.3197	16.2264	19.012	28.4878	22.0536	20.0062	17.4974	20.2947	15.398	24.7721	17.8958	14.8379	16.4002	25.4242
SGIP1	ENSBTAG00000011091	16.2124	-0.294766	0.100773	-2.92504	0.00344413	0.0724389	9.69536	10.8336	5.93516	5.28608	16.7996	10.3616	20.5609	9.85215	11.9376	8.93717	14.4083	18.9736	5.94248	18.6699	17.4026	16.5605	17.2485	6.3993	16.0487	14.0057	27.3769	11.6193	3.99537	19.4407	16.5308	10.8792	16.6528	23.4421	21.2156	22.3113	10.3702	33.5749	11.0268	13.3375	24.2272	22.2587	16.4979	18.8268	13.685	20.1372	19.6802	18.8866
KATNA1	ENSBTAG00000032024	510.281	0.130614	0.0446736	2.92375	0.00345846	0.0725223	564.486	477.665	629.127	522.441	528.692	486.993	550.248	567.32	547.539	488.565	508.291	460.359	787.048	524.001	566.376	426.058	475.116	504.478	508.621	565.616	432.555	541.458	591.315	524.899	466.994	524.378	509.379	372.143	470.007	569.952	528.88	404.934	567.88	395.123	547.803	500.166	535.631	487.516	467.396	505.549	557.607	526.645
ZBTB16	ENSBTAG00000011266	1062.83	-0.269787	0.0923212	-2.92227	0.00347495	0.0727515	773.474	1423.64	1337.64	585.874	1250.08	1101.29	830.268	1103.44	978.885	826.192	1034.19	696.031	226.474	663.403	1004.61	472.728	1116.45	1580.63	746.883	689.513	470.882	820.32	1066.77	1133.54	1084.42	938.876	931.576	709.123	892.688	1122.32	694.803	1561.74	1070.98	1995.62	1564	1046.16	994.271	995.344	945.319	843.642	1630.18	1016.97
PCGF2	ENSBTAG00000011539	220.421	0.154975	0.0530594	2.92079	0.00349146	0.0728728	252.079	196.483	245.567	246.684	195.665	217.593	212.462	252.051	238.753	203.569	218.525	247.655	347.305	202.879	292.681	276.26	246.182	203.711	219.744	242.407	229.966	240.519	218.414	216.839	184.318	238.255	188.078	176.792	177.885	225.817	228.144	186.188	205.374	141.711	197.855	224.551	257.367	219.481	202.117	236.347	207.736	249.884
Novel	ENSBTAG00000046153	618.866	-0.2837	0.0971325	-2.92075	0.00349188	0.0728728	438.446	397.89	454.782	532.132	472.858	373.016	549.269	774.215	405.879	361.459	304.975	364.492	385.601	365.93	454.05	459.179	533.134	1603.03	585.161	496.665	416.129	644.869	845.688	973.531	588.496	694.094	877.699	359.445	920.431	509.103	278.267	858.704	988.277	370.115	1594.95	489.691	442.143	572.236	633.722	587.158	883.424	525.192
JMJD1C	ENSBTAG00000001573	922.641	-0.215866	0.0739646	-2.91851	0.00351711	0.0732824	621.58	797.749	675.867	751.505	943.74	1213.78	597.245	759.437	645.428	859.954	958.95	952.673	243.642	836.411	1183.38	645.861	1070.97	1203.07	833.299	676.584	1239.26	665.784	833.701	1138.03	972.009	784.391	921.78	904.473	1406.76	799.825	1068.13	913.645	1064.09	1036.99	755.08	1024.55	949.177	967.104	1034.8	815.026	1431.19	848.443
CMTR1	ENSBTAG00000017091	350.573	-0.143134	0.0490611	-2.91746	0.0035289	0.0732947	286.552	313.683	374.657	364.74	338.462	245.717	310.371	312.806	277.749	370.396	309.778	356.503	286.56	418.205	235.726	344.008	255.591	393.557	343.196	378.155	403.353	382.274	372.902	315.538	332.269	369.893	423.176	393.632	283.963	331.965	349.13	367.289	228.806	348.442	309.569	377.088	392.649	349.783	418.972	361.41	390.325	422.769
Novel	ENSBTAG00000031863	45.8786	-0.265985	0.0911638	-2.91767	0.00352662	0.0732947	42.0132	75.8354	31.9015	25.5494	47.9281	34.0451	39.1636	40.2296	52.5256	24.8255	42.4243	33.9527	27.0713	34.8505	17.4026	28.6046	28.2247	65.0596	29.6284	26.9341	45.6281	52.2867	42.6173	23.927	32.235	79.4182	44.0809	54.6982	52.223	65.5816	34.5673	40.6969	59.2691	68.3546	28.265	71.3587	52.7932	49.0488	45.2658	48.7532	59.0407	29.7827
ATP2B4	ENSBTAG00000014059	177.979	-0.256565	0.0880405	-2.91417	0.00356637	0.0739556	100.185	171.861	127.606	171.798	130.938	185.028	133.156	100.164	106.643	194.632	144.883	255.644	29.0521	190.433	194.593	124.204	200.709	183.447	162.956	105.582	217.19	161.508	94.5572	254.225	262.013	112.056	123.426	235.398	210.524	194.717	209.132	190.258	184.699	211.732	152.093	185.271	194.675	153.587	222.118	164.277	190.242	218.648
RHOG	ENSBTAG00000000347	223.079	0.210553	0.0723422	2.91052	0.00360828	0.0742848	261.775	169.891	199.57	256.375	204.559	227.954	295.685	210.179	154.393	228.394	207.319	216.698	489.924	199.145	243.637	224.32	200.709	159.983	243.2	268.264	178.862	261.434	198.437	294.602	209.114	198.002	188.078	196.327	169.725	408.364	247.156	188.223	226.049	211.732	250.347	192.472	214.472	198.673	200.012	182.295	191.336	208.479
SEC23A	ENSBTAG00000003708	531.74	-0.141224	0.0485254	-2.91032	0.00361064	0.0742848	435.214	521.492	452.556	382.36	556.362	526.959	481.712	472.082	401.104	446.858	541.911	539.249	464.174	464.258	729.328	437.349	551.95	557.806	585.161	401.857	563.964	441.532	587.32	511.44	607.506	487.389	457.461	412.19	611.989	532.09	587.644	456.822	610.609	483.484	567.992	576.762	556.528	621.285	747.413	517.208	639.608	551.343
RANBP3	ENSBTAG00000006070	930.764	0.106549	0.0366042	2.91084	0.00360453	0.0742848	1135.43	991.77	1132.87	945.328	1022.3	1033.2	1012.38	973.721	939.889	851.017	990.168	896.751	1203.68	787.869	1018.84	820.5	987.866	983.359	983.91	1027.81	819.481	877.255	984.194	1016.9	913.325	1011.77	916.882	731.588	791.505	1080.41	910.848	902.453	949.683	860.267	1028.31	802.622	876.587	821.939	902.159	964.465	1026.65	865.151
RTTN	ENSBTAG00000013221	123.472	-0.201418	0.0691985	-2.91074	0.00360579	0.0742848	81.8719	143.792	120.187	103.079	122.044	105.096	134.135	124.794	97.8885	90.3647	143.282	130.818	58.1042	95.8387	96.5055	82.05	127.011	114.121	146.908	108.814	211.715	125.488	137.175	116.644	129.767	161.012	126.365	111.35	143.613	94.6539	138.269	132.265	75.8093	108.367	111.714	112.603	133.083	137.733	100.006	138.841	129.015	114.046
NANS	ENSBTAG00000019023	161.963	0.211931	0.0727942	2.91137	0.00359852	0.0742848	194.985	165.952	141.702	192.942	116.115	143.582	169.382	197.864	220.448	165.834	148.885	125.825	352.587	187.944	162.952	273.249	152.1	169.582	164.191	203.622	135.059	189.394	114.534	146.553	185.145	207.793	191.997	166.048	122.398	208.915	190.12	138.369	137.835	148.379	144.017	171.523	142.982	138.724	166.326	170.636	162.909	116.225
TTC26	ENSBTAG00000016373	21.1935	-0.251246	0.0863797	-2.90862	0.00363022	0.0745706	26.9316	14.7731	14.096	19.3823	18.2819	20.7231	12.7282	16.4203	17.5085	22.8394	20.0115	27.9611	3.30138	18.6699	15.8206	19.5716	20.3845	25.5972	32.0974	12.9284	31.0271	20.9147	21.3087	16.4498	20.6635	18.4947	20.5711	21.4886	31.0074	19.6069	20.7404	21.3659	22.0536	20.0062	9.42167	20.2947	25.2967	24.2767	18.9485	21.197	25.147	15.981
SERINC3	ENSBTAG00000002187	786.513	-0.136416	0.0469809	-2.90365	0.00368841	0.0747104	787.479	756.877	657.319	781.459	840.472	815.603	488.566	725.775	660.549	815.268	714.009	906.737	647.73	746.795	776.79	769.313	867.127	786.048	828.361	677.662	918.038	716.909	668.559	741.738	799.263	671.247	739.579	1028.52	920.431	630.801	834.8	803.763	873.874	583.515	807.572	792.148	723.706	755.55	1039.01	833.044	713.955	843.358
IKBKB	ENSBTAG00000007599	228.549	-0.150992	0.0519551	-2.9062	0.00365849	0.0747104	200.371	200.915	245.567	199.109	219.382	168.745	240.856	218.389	191.002	210.52	172.099	245.658	254.206	219.06	139.221	229.589	244.614	218.643	217.275	262.877	209.889	292.806	211.755	171.976	286.809	216.496	254.689	258.84	226.844	225.141	203.947	297.087	176.429	175.054	207.277	238.299	215.572	230.381	238.962	218.329	271.15	214.29
UCK1	ENSBTAG00000010810	118.005	0.183381	0.0631252	2.90504	0.00367204	0.0747104	133.581	126.064	133.541	132.152	126.985	94.7343	132.177	127.257	151.21	143.988	139.28	147.794	200.063	121.977	94.9234	176.144	108.195	150.384	108.637	145.444	120.458	97.6019	95.889	77.7629	112.409	104.44	135.181	120.141	84.8624	118.993	98.5168	109.882	86.8361	95.0295	98.2546	96.2361	131.983	121.383	97.9006	124.003	112.615	114.772
CD48	ENSBTAG00000011238	26.1287	0.282851	0.0973959	2.90414	0.00368262	0.0747104	33.3951	25.6068	14.8379	29.0734	27.1757	26.644	27.4145	22.1673	24.6711	35.7487	26.4151	31.9555	67.3481	24.8932	37.9694	51.9399	25.0887	24.5307	24.6903	39.8625	31.0271	15.1051	19.9769	16.4498	28.9289	10.8792	20.5711	23.4421	27.7435	36.5094	15.5553	13.2265	24.8103	23.3406	9.42167	30.1147	21.9972	30.222	29.4754	12.7182	14.2135	29.7827
SLC35A1	ENSBTAG00000014057	217.12	0.162562	0.0559719	2.90436	0.00368004	0.0747104	266.084	230.953	266.34	201.752	297.945	202.791	228.128	215.926	250.69	241.304	232.133	231.677	266.751	207.858	215.16	236.364	181.893	193.046	186.412	171.301	222.665	216.118	209.091	183.939	204.155	168.628	222.363	169.955	208.892	366.446	276.538	174.997	223.293	180.056	179.012	267.104	206.773	203.627	190.538	207.731	196.802	222.281
VEGFC	ENSBTAG00000014737	104.713	0.229946	0.0791818	2.90402	0.00368405	0.0747104	131.426	83.222	59.3516	133.914	122.538	124.339	111.616	96.8795	75.605	110.225	105.661	135.811	173.652	148.114	129.729	174.639	105.059	67.1927	113.576	78.6476	100.382	90.6303	86.5664	98.699	61.9904	83.7699	99.9166	116.234	164.829	129.811	79.5048	112.934	135.078	83.3593	102.292	130.279	84.689	106.025	95.7952	90.0874	73.2542	91.5273
RSAD2	ENSBTAG00000016061	110.039	0.308629	0.106284	2.9038	0.00368661	0.0747104	120.653	123.109	393.947	106.603	97.3386	88.8134	336.807	69.7861	71.6258	142.002	64.0367	130.818	31.6932	159.316	134.475	115.924	122.307	51.1944	150.611	212.241	140.535	65.0679	61.2624	151.039	65.2966	73.9786	106.774	207.072	86.4944	39.2138	114.072	109.882	104.755	66.6874	113.06	116.531	78.0899	66.8848	83.1628	86.9079	62.3207	342.864
ZNF462	ENSBTAG00000019187	669.685	-0.24478	0.0842232	-2.90633	0.00365696	0.0747104	337.183	689.905	635.063	385.884	597.372	768.236	449.402	574.709	482.28	606.734	665.982	521.274	174.973	528.98	984.039	368.096	777.748	1079.35	751.821	525.754	717.274	521.705	633.933	867.355	804.222	723.468	686.682	392.655	796.401	536.147	784.678	799.693	751.201	706.886	726.815	555.813	707.209	637.139	771.625	514.028	1120.68	727.133
RPL28	ENSBTAG00000023343	2625.42	0.213262	0.0733693	2.90669	0.00365273	0.0747104	3074.51	1870.77	2561.77	3096.76	2153.31	2659.96	3374.92	2729.87	3567.76	2635.47	2475.02	2539.46	6190.08	2266.52	2681.59	3263.18	2482.21	1953.92	1828.32	2835.62	2137.22	2742.15	2122.88	3165.85	2017.58	2352.09	2400.94	2065.83	1573.22	3467.71	2564.89	2063.33	3323.2	2454.1	2912.64	2598.37	2605.56	2375.15	3281.25	3418.02	1983.33	2390.61
RNPS1	ENSBTAG00000009969	938.412	0.132764	0.0457348	2.90291	0.0036971	0.0747706	1024.48	873.585	1133.62	918.897	885.435	1015.43	1131.83	962.227	1161.93	919.535	846.886	729.983	1427.52	948.43	999.86	1009.44	934.552	973.76	753.055	1040.73	845.033	971.371	882.978	991.477	786.865	1001.98	941.371	786.286	726.227	1014.15	1071.59	878.035	1123.36	1010.31	1117.14	837.32	941.478	907.156	851.63	989.902	987.292	850.623
Novel	ENSBTAG00000019163	51.4092	0.252291	0.0869373	2.90199	0.00370801	0.0748756	70.0221	58.6001	59.3516	60.7899	53.3633	39.966	86.1599	55.0079	89.1343	48.6579	65.6376	55.9221	128.093	46.0524	37.9694	82.05	43.9051	53.3275	48.1462	49.5587	40.1528	45.3152	50.6081	34.3951	51.2454	57.6598	53.8766	54.6982	26.1115	60.1728	31.1106	37.6446	38.5938	18.339	26.9191	41.8987	35.1954	62.9212	57.8982	67.8305	49.2006	50.1221
Novel	ENSBTAG00000009783	376.561	0.217796	0.0751299	2.89893	0.00374439	0.0753512	456.759	250.158	425.106	496.892	282.134	285.683	462.13	454.02	534.806	362.452	313.78	385.463	797.613	377.132	348.053	537.465	239.91	349.829	304.926	491.278	295.67	482.2	335.611	326.006	295.074	431.905	388.891	320.375	316.602	392.814	383.697	298.105	423.154	388.454	227.466	278.234	422.345	299.743	411.603	496.011	298.484	422.769
UBTD1	ENSBTAG00000012719	264.352	0.235095	0.0810807	2.89951	0.00373741	0.0753512	290.861	234.4	390.979	440.507	285.098	232.395	290.79	315.269	241.936	254.213	312.979	225.686	505.771	155.582	221.488	558.542	290.088	170.648	264.187	366.304	166.086	339.283	246.381	206.371	214.9	240.431	217.466	215.862	151.773	373.883	235.058	237.059	220.536	253.412	214.007	172.832	260.666	250.199	221.066	266.023	258.03	176.517
IFIT2	ENSBTAG00000034918	9.28137	0.313094	0.108017	2.89856	0.00374885	0.0753512	19.3907	7.879	31.9015	17.6203	13.8349	8.88134	37.2054	9.85215	9.5501	15.8883	9.60551	13.9805	1.98083	3.73398	14.2385	5.26927	3.13608	11.7321	8.64162	20.4699	10.9508	9.29542	1.33179	7.4772	8.26539	8.70337	5.87745	18.5583	3.26394	3.3805	1.72836	4.06969	5.5134	8.33593	12.1136	6.54667	6.59915	3.96354	8.42155	7.41896	9.84012	10.1697
UBXN1	ENSBTAG00000010481	1594.21	0.188458	0.0650521	2.89704	0.00376704	0.0756009	2000.48	1463.03	1760.52	1795.51	1534.19	1672.65	1786.84	1532.83	1941.06	1522.3	1540.88	1493.92	3408.34	1574.49	1694.38	1570.24	1459.85	1436.64	1566.6	1808.89	1073.17	1885.81	1787.26	1656.95	1294.36	1834.23	1581.03	1194.57	1098.32	1563.14	1602.19	1288.06	1682.97	1107.01	1419.98	1435.69	1436.41	1555.69	1595.88	1963.91	1513.19	1447.73
Novel	ENSBTAG00000020757	4382.21	0.147436	0.0509094	2.89604	0.00377906	0.075726	5757.97	4548.16	5170.27	4872.89	4367.39	4477.67	4416.67	4939.21	4502.08	3863.84	4565.82	4237.1	6831.21	4099.91	4760.41	4046.8	5000.48	4234.2	4746.72	5115.32	3339.98	4365.36	4635.97	5127.86	4297.17	4993.56	3509.82	3604.22	4456.91	5137.68	4972.51	3743.09	3531.33	3827.86	4331.28	4574.82	4133.27	4293.51	3881.28	4321.02	4215.94	4164.49
EMC7	ENSBTAG00000007385	499.541	0.145521	0.0502694	2.89483	0.00379367	0.0759024	615.117	474.71	531.939	611.423	475.823	466.27	609.973	573.888	590.515	494.523	484.278	443.382	863.64	489.151	544.228	532.196	404.555	513.011	541.953	540.837	425.254	496.143	498.09	420.219	408.31	441.696	481.951	399.492	443.896	543.584	494.312	475.136	545.827	376.784	437.435	433.39	433.344	495.443	568.455	540.524	462.486	455.457
Novel	ENSBTAG00000021093	797.091	0.220325	0.0761287	2.89412	0.00380228	0.0759586	915.673	588.463	778.248	861.631	678.9	905.896	869.432	804.592	986.048	801.366	733.22	920.718	2079.87	868.772	957.144	936.424	567.631	690.058	655.528	890.98	604.116	748.281	601.97	1147	667.017	665.808	688.641	564.563	432.472	875.549	760.48	779.345	1212.95	540.168	608.371	737.81	857.889	739.201	845.313	881.797	809.076	786.699
TPT1	ENSBTAG00000004526	4599.96	0.267346	0.0924053	2.89319	0.00381348	0.0760662	6139.32	3397.82	2489.06	5032.35	4498.82	5478.3	4816.14	5854.64	6025.32	3952.21	4185.6	4634.55	13647.2	4810.61	6701.59	4998.27	3291.32	3324.44	3817.13	5630.3	3865.62	4841.75	4677.25	5462.84	3776.45	2217.18	5113.38	3174.45	3381.44	5330.37	1726.64	3739.02	6201.2	1388.77	4204.76	3778.09	3953.99	4764.18	5918.25	5892.78	3590.55	4169.58
BCL7B	ENSBTAG00000020544	437.816	0.158742	0.0548798	2.89254	0.00382144	0.0761089	490.154	460.922	511.166	420.244	463.964	510.677	483.67	479.471	434.53	393.235	429.846	352.509	775.163	394.557	601.182	404.228	504.909	460.75	435.784	523.599	292.02	456.637	404.865	565.276	418.229	399.267	347.749	343.817	367.193	480.707	487.399	406.969	470.017	425.132	512.808	385.599	397.049	371.087	368.443	475.874	443.899	398.071
Novel	ENSBTAG00000000560	3591.07	0.186988	0.0646875	2.89063	0.00384465	0.0764548	4225.02	2441.01	3606.35	4054.42	2733.88	4249.72	4140.57	3713.44	4400.21	3599.69	3197.83	3393.27	6522.86	4065.06	4861.66	4730.3	3313.27	2874.35	2955.43	3959.31	3257.85	3828.55	2973.89	4357.71	2978.02	3305.1	3303.13	3327.8	3223.14	3838.22	2839.7	2796.89	5214.3	2075.65	3101.08	3378.74	3677.92	3005.36	4014.98	4230.93	3161.96	3619.69
CTC1	ENSBTAG00000007117	217.633	-0.194803	0.067419	-2.88945	0.00385921	0.076628	130.349	174.323	183.248	177.084	206.536	167.265	237.919	215.926	200.552	170.799	193.711	247.655	169.691	272.58	101.252	214.534	189.733	220.776	219.744	243.484	253.692	240.519	277.013	182.444	262.013	275.244	273.301	262.747	192.572	138.6	200.49	312.348	190.212	208.398	149.401	232.407	245.268	288.348	149.483	211.97	203.362	190.319
HEG1	ENSBTAG00000021396	663.668	-0.272971	0.0945217	-2.88792	0.00387804	0.0768851	316.715	796.272	425.848	413.195	566.738	799.32	381.845	448.273	416.225	522.328	629.961	542.245	112.247	536.448	805.267	299.595	773.044	947.097	558.002	317.822	582.215	468.257	480.777	1031.85	620.731	377.509	476.073	631.959	835.569	981.02	694.803	763.066	935.9	1113.68	1219.43	595.093	630.218	747.623	1047.43	494.951	777.369	816.481
PSMC6	ENSBTAG00000015732	453.806	-0.206583	0.071554	-2.8871	0.00388812	0.0768866	442.755	425.466	370.948	316.284	643.818	430.745	335.828	352.214	319.133	355.501	512.294	532.259	744.13	313.654	373.365	362.074	333.993	492.746	548.126	455.725	421.604	324.178	383.556	360.401	465.341	349.223	334.035	238.328	538.55	476.65	330.118	561.617	388.695	253.412	417.246	451.066	509.234	550.437	370.548	491.771	591.5	465.627
NTN5	ENSBTAG00000044132	20.8413	-0.286127	0.0991102	-2.88696	0.00388987	0.0768866	19.3907	12.8034	8.90275	16.7393	16.7996	10.3616	27.4145	23.8094	14.3252	17.8743	14.4083	13.9805	25.7507	11.2019	12.6565	14.3023	20.3845	23.4641	19.7523	19.3925	23.7266	17.4289	14.6497	4.48632	14.0512	18.4947	31.3464	18.5583	11.4238	27.7201	31.1106	15.2613	8.2701	25.0078	18.8433	36.6614	36.2953	29.7266	10.5269	24.3766	17.4935	14.5281
DMTN	ENSBTAG00000045887	13.4808	-0.304966	0.105692	-2.88542	0.00390886	0.0770294	19.3907	11.3261	20.7731	17.6203	9.88209	10.3616	11.7491	10.6732	7.95842	15.8883	16.0092	13.9805	14.5261	9.95727	7.91028	6.02202	4.70412	22.3976	8.64162	7.54155	5.47538	8.13349	5.32717	5.98176	22.3165	26.1101	7.8366	29.3026	3.26394	12.1698	12.0986	6.10453	12.4052	15.0047	6.72977	10.4747	17.5977	10.8997	29.4754	28.616	3.28004	8.71688
Novel	ENSBTAG00000046664	1212.72	-0.235164	0.0814986	-2.88549	0.00390803	0.0770294	1130.05	1212.87	1424.44	868.679	1418.57	1293.71	895.867	765.184	893.73	743.771	1003.78	885.766	623.96	898.644	2116.79	773.077	1404.96	1846.2	1370.31	728.298	992.868	1082.92	1066.77	1805	1752.26	1478.48	1096.14	696.425	1357.8	909.354	1296.27	1254.48	1277.73	1062	1522.27	1389.86	1251.64	1721.66	1563.25	1054.55	1471.64	957.404
UBE2Q1	ENSBTAG00000007515	753.847	0.117159	0.0406232	2.88404	0.00392611	0.0771042	843.497	744.566	915.499	804.365	840.966	732.71	776.418	883.41	790.271	747.743	704.404	734.976	1171.33	800.316	787.864	758.022	735.411	837.242	740.71	804.791	700.848	808.701	847.019	686.407	762.069	830.084	791.496	700.332	703.379	778.866	713.815	726.439	755.336	553.505	784.691	729.3	702.809	771.404	636.88	740.836	777.369	740.209
FAM63A	ENSBTAG00000015329	462.26	0.118678	0.0411537	2.88378	0.00392936	0.0771042	570.949	520.507	532.681	451.079	561.797	407.061	554.165	528.732	524.46	479.628	428.246	472.342	542.086	458.035	504.676	526.927	473.548	446.885	514.794	491.278	385.101	490.333	523.394	465.082	444.678	452.575	536.807	573.354	390.041	403.631	487.399	534.146	409.37	441.804	438.781	409.167	438.843	392.391	420.025	419.701	469.046	377.005
DTNB	ENSBTAG00000021072	33.2431	0.209415	0.0726202	2.8837	0.00393034	0.0771042	39.8587	42.8421	38.5786	45.8127	37.0578	42.9265	32.31	41.0506	33.4254	34.7557	35.2202	35.9499	40.9371	22.4039	36.3873	33.1211	40.7691	35.1962	32.0974	28.0115	38.3276	45.3152	23.9722	29.9088	25.6227	20.6705	39.183	31.2561	31.0074	27.044	44.9375	24.4181	38.5938	40.0124	30.9569	20.9494	32.9957	41.1217	23.1593	41.3342	30.6137	38.4996
TUBD1	ENSBTAG00000001290	54.3337	-0.188466	0.0653822	-2.88253	0.00394492	0.0772552	49.5541	54.6606	57.126	55.5039	47.9281	41.4462	43.0799	45.1557	37.4046	43.6928	40.8234	51.9277	66.6878	60.9883	42.7155	51.9399	34.4969	58.6603	46.9116	66.7966	58.404	52.2867	65.2578	44.8632	54.5515	65.2753	55.8358	43.9539	76.7026	57.4684	43.2091	68.1672	34.4588	35.0109	43.0705	68.7401	72.5906	42.1126	49.4766	74.1896	42.6405	53.7541
B3GALT4	ENSBTAG00000025669	147.026	0.191581	0.0664719	2.88214	0.00394984	0.0772552	166.976	97.5027	154.314	192.942	118.091	139.141	133.156	161.74	192.594	161.862	155.289	183.744	266.091	160.561	105.998	176.897	119.171	125.853	170.363	168.069	146.01	156.86	171.801	100.194	112.409	153.397	191.017	149.443	119.134	152.798	119.257	146.509	122.673	191.726	107.676	114.567	129.783	156.56	161.062	148.379	155.255	132.932
SGK1	ENSBTAG00000004269	719.671	0.270147	0.0938208	2.8794	0.00398436	0.0777538	771.32	1293.14	428.074	681.905	1220.44	963.625	1213.09	596.876	409.063	682.204	807.663	594.172	595.568	934.739	1314.69	715.115	1397.12	283.702	682.688	666.888	503.735	745.957	920.268	720.802	567.005	316.585	749.375	1251.22	858.416	1085.14	698.259	1206.66	438.315	590.183	686.436	809.824	639.017	413.199	651.618	427.12	449.365	831.736
IFI6	ENSBTAG00000007554	102.455	0.305566	0.10613	2.87917	0.00398722	0.0777538	50.6313	35.4555	568.292	88.9824	33.5991	66.61	323.1	75.5332	53.3214	109.232	48.828	104.854	118.85	49.7864	42.7155	122.699	31.3608	133.319	56.7878	486.968	63.8794	54.6106	46.6127	56.8267	55.3781	44.6048	95.0188	86.931	50.5911	43.9465	98.5168	51.8885	84.0794	81.6921	67.2977	54.3374	60.4922	79.7663	50.5293	101.746	44.8272	727.86
B3GAT3	ENSBTAG00000016950	924.143	0.211859	0.0736081	2.8782	0.00399947	0.0778765	1054.64	942.033	1041.62	1211.39	869.13	892.574	1344.29	1200.32	1442.07	925.493	1137.45	773.922	1937.91	929.76	659.718	1190.1	848.31	805.246	860.458	1139.85	667.996	960.914	866.996	684.911	729.834	1145.58	937.453	639.773	532.022	1029.02	528.88	741.7	800.822	591.851	730.853	783.637	884.286	712.447	929.529	1103.31	902.011	937.791
KLHL18	ENSBTAG00000006573	170.056	-0.197606	0.0687015	-2.8763	0.00402367	0.0782315	123.885	193.528	172.862	182.37	159.596	108.056	173.299	161.74	123.355	129.092	169.697	136.809	110.266	209.103	118.654	140.765	125.443	177.047	174.067	211.163	186.163	160.346	186.451	210.857	257.88	171.892	150.855	165.071	145.245	164.292	188.392	227.902	179.186	143.378	172.282	167.595	142.982	153.587	120.007	130.362	217.576	122.036
USP47	ENSBTAG00000010919	3748.79	0.182076	0.0633211	2.87544	0.00403465	0.0782514	3925.54	3933.1	4900.22	3990.11	5096.69	4952.83	3424.86	4957.27	4246.61	3887.67	3984.68	3087.7	2822.02	3471.35	6807.59	3077.25	4934.62	3402.3	4282.54	4532.47	3436.71	3433.49	4743.84	4429.49	4131.87	5005.53	3481.41	2996.68	4156.63	3593.47	3906.1	3639.32	3651.25	3017.6	3782.13	3290.36	3015.81	3278.34	3297.04	2763.03	3861.7	3058.17
Novel	ENSBTAG00000017770	984.807	0.120651	0.0419622	2.87523	0.00403732	0.0782514	1076.19	1152.8	1168.49	1061.62	1164.11	1201.94	1054.48	1190.47	1140.44	986.068	1105.43	970.648	1059.08	1033.07	1189.71	876.204	1091.36	1078.28	1057.98	970.705	826.782	906.303	1191.95	922.686	904.233	1054.2	956.065	896.659	975.918	891.099	769.122	884.139	935.9	716.89	975.816	851.722	875.487	972.059	857.946	930.55	1090.07	888.396
Novel	ENSBTAG00000024781	333.652	0.196006	0.0681805	2.87482	0.00404264	0.0782514	336.106	272.811	301.21	340.952	310.298	352.293	388.699	393.265	311.97	342.591	340.195	257.641	821.383	378.376	346.47	353.794	279.111	290.102	383.935	412.63	277.419	458.961	423.51	333.483	227.298	360.102	319.341	260.793	292.123	348.867	285.18	315.401	272.913	320.1	366.099	346.974	333.257	307.174	337.915	330.674	301.764	317.44
HSPA14	ENSBTAG00000016451	354.558	0.124868	0.0434503	2.87381	0.0040555	0.0782688	379.196	348.646	448.847	370.907	352.297	401.14	315.267	346.467	405.083	312.801	356.204	327.544	427.858	378.376	384.44	397.453	319.88	291.168	375.293	402.934	333.998	389.246	368.906	324.51	330.615	424.289	395.748	279.351	380.249	383.348	380.24	321.505	351.479	400.124	425.321	363.995	331.057	380.005	303.176	372.008	387.045	359.571
SMIM4	ENSBTAG00000044079	155.345	0.219308	0.0763115	2.87385	0.00405506	0.0782688	189.598	105.382	148.379	207.038	126.491	146.542	237.919	183.086	205.327	149.946	151.287	135.811	338.061	155.582	142.385	219.051	139.556	132.252	109.872	211.163	114.983	152.212	135.843	131.599	98.3581	193.65	156.732	162.141	117.502	155.503	105.43	113.951	162.645	118.37	118.444	161.048	147.381	137.733	174.747	203.492	135.575	161.262
KIRREL	ENSBTAG00000005799	75.3753	-0.253817	0.0884683	-2.86901	0.00411754	0.0792763	52.7859	69.9262	43.7718	82.8153	65.2218	78.4518	43.0799	44.3347	40.5879	53.623	64.8372	109.847	13.2055	53.5203	90.1772	41.4014	94.0825	83.1909	72.8365	48.4814	94.9065	63.906	53.2717	97.2036	81.0008	51.1323	53.8766	111.35	58.7509	87.2168	84.6899	94.6202	101.998	86.6936	113.06	83.1428	85.7889	71.3437	97.9006	72.0699	67.7875	91.5273
ATMIN	ENSBTAG00000008213	483.28	0.202635	0.0706333	2.86884	0.00411982	0.0792763	486.923	582.554	580.162	429.054	755.486	599.49	456.256	497.534	519.685	497.502	501.888	399.444	385.601	525.246	830.58	371.107	561.359	471.415	577.754	558.074	425.254	431.075	581.993	647.525	648.833	586.389	519.175	316.468	487.959	561.162	630.853	513.798	521.016	478.482	527.614	293.946	412.447	324.02	334.757	324.315	492.006	384.996
RABGEF1	ENSBTAG00000003842	484.424	-0.15161	0.0529137	-2.86523	0.0041671	0.0794106	380.274	519.522	457.75	439.626	591.937	472.191	437.653	473.724	414.634	430.97	505.89	402.44	511.053	387.089	545.81	395.948	486.093	516.21	528.373	452.493	354.074	451.99	593.979	442.65	526.505	477.597	422.197	386.794	558.134	445.549	442.461	669.463	470.017	476.815	690.474	462.85	448.742	549.446	563.191	467.395	630.861	411.146
RAPGEF3	ENSBTAG00000006828	289.759	-0.188604	0.0658274	-2.86513	0.0041684	0.0794106	370.578	401.337	224.052	222.015	328.085	216.113	285.894	281.607	257.853	222.436	210.521	252.648	294.483	293.74	174.026	244.644	282.247	322.098	245.669	214.395	237.266	259.11	269.022	191.416	301.687	305.706	342.851	509.865	182.781	304.921	235.058	364.237	289.454	273.418	351.294	354.175	281.564	258.621	297.912	255.424	266.777	307.27
Novel	ENSBTAG00000011789	122.563	-0.207222	0.0723272	-2.86506	0.00416928	0.0794106	106.649	124.094	90.5113	86.3393	145.267	121.378	70.4944	76.3542	74.0133	92.3507	140.08	139.805	56.7837	100.817	117.072	100.869	123.875	122.653	139.5	104.504	184.338	94.1161	105.212	125.617	162.002	90.2975	120.488	92.7916	186.045	119.67	157.281	149.561	115.781	151.714	170.936	147.3	128.683	135.751	151.588	84.7882	115.895	128.574
SLC35A3	ENSBTAG00000012454	132.249	-0.204927	0.0714791	-2.86695	0.0041445	0.0794106	117.422	159.55	88.2856	98.6735	157.619	139.141	79.3063	79.6382	105.051	71.4974	141.681	137.808	98.381	119.487	147.131	82.8027	131.715	121.587	167.894	88.3438	177.037	79.011	139.838	128.608	161.175	106.616	79.3456	103.536	203.996	149.418	169.38	144.474	155.754	156.715	126.52	145.336	123.184	138.229	146.324	146.26	125.735	136.565
EPB41L5	ENSBTAG00000018236	101.017	-0.175903	0.061345	-2.86744	0.00413812	0.0794106	96.9536	87.1615	79.3828	89.8634	96.3504	82.8925	72.4526	127.257	101.072	91.3577	107.261	118.834	49.5207	97.0834	79.1028	88.8248	105.059	109.855	117.279	77.5702	146.01	99.9257	83.9029	86.7355	90.0927	110.968	108.733	101.582	119.134	75.7231	100.245	97.6725	103.376	80.0249	123.828	94.9268	122.084	126.833	105.269	114.464	99.4945	111.14
NUDT12	ENSBTAG00000027728	298.714	-0.184704	0.0644472	-2.86597	0.00415729	0.0794106	243.461	283.644	301.951	211.443	431.353	287.163	208.546	294.744	292.87	239.318	347.399	285.602	259.488	275.07	215.16	241.633	266.567	366.893	393.811	248.871	321.222	269.567	378.229	239.27	308.299	301.354	250.771	175.816	411.256	252.861	331.846	333.714	226.049	273.418	292.072	358.103	361.853	359.196	207.381	308.417	323.631	302.912
MANF	ENSBTAG00000031797	233.934	0.245298	0.0855807	2.86628	0.00415331	0.0794106	221.916	240.802	275.985	303.069	213.947	137.661	331.911	292.281	258.649	263.15	209.72	205.713	645.749	202.879	121.818	539.723	152.1	243.173	191.35	277.96	189.813	270.729	237.059	145.058	171.093	188.21	197.874	214.886	207.26	400.927	195.305	185.171	158.51	195.061	187.088	233.062	195.775	214.031	229.487	203.492	211.016	238.261
JAG1	ENSBTAG00000012817	524.567	-0.195593	0.0682798	-2.86457	0.00417571	0.0794175	427.673	512.135	380.592	501.297	518.81	475.152	385.761	318.553	384.392	506.44	419.44	535.255	351.267	565.075	702.433	426.811	726.003	490.613	550.595	319.977	602.291	542.62	370.238	472.559	447.984	316.585	376.157	835.124	442.264	517.216	490.856	636.906	581.664	571.844	492.619	568.906	643.417	529.628	645.301	597.756	459.205	608.729
ARPC2	ENSBTAG00000010386	1435.77	0.150045	0.0524185	2.86245	0.00420383	0.0798361	1764.56	1315.79	1293.87	1668.64	1452.17	1421.01	1834.81	1545.97	1604.42	1441.86	1344.77	1433	2260.12	1425.13	1366.9	1495.72	1441.03	1211.6	1119.71	1256.21	1368.84	1544.2	1297.16	1822.94	1467.93	1247.85	1280.3	1362.57	1424.71	2139.85	1484.67	1246.34	1473.46	946.961	1152.14	1438.96	1521.1	1315.4	1408.5	1458.36	1381.99	1382.35
CCDC58	ENSBTAG00000011138	225.169	0.183871	0.0643125	2.85902	0.00424958	0.080588	274.702	169.399	215.892	290.734	219.877	333.05	292.748	237.273	287.299	183.708	252.945	161.775	359.19	236.485	245.219	222.815	211.686	193.046	228.386	225.169	220.84	209.147	195.773	213.848	146.297	229.551	209.629	230.514	257.851	231.902	321.476	174.997	308.75	208.398	223.428	254.011	226.571	213.04	221.066	242.706	191.336	210.658
SLC38A2	ENSBTAG00000011105	3505.42	-0.200667	0.0702265	-2.85743	0.00427093	0.0807532	3476.33	4319.17	2726.47	2297.68	4366.9	2953.04	2787.47	2647.77	2503.72	2103.21	2820.82	2083.1	2754.67	3295.86	3527.99	3515.35	3943.62	3806.52	2759.15	2567.36	3860.14	3109.32	2138.86	4211.16	4041.77	2523.98	2480.28	3627.66	5586.23	4492.68	4407.33	4414.59	3532.71	4886.52	3935.57	3852.72	3679.02	4728.01	3883.39	2750.32	5160.59	3231.06
ZBTB46	ENSBTAG00000016667	112.938	-0.227805	0.0797322	-2.85712	0.00427498	0.0807532	104.494	152.163	77.1571	64.314	113.644	97.6947	101.825	123.152	81.9717	103.274	97.656	93.8693	54.1426	114.509	53.7899	79.7917	105.059	140.785	72.8365	64.6418	94.9065	113.869	119.861	118.14	128.113	105.528	136.161	142.606	91.3903	183.899	84.6899	165.84	78.566	103.365	121.136	94.2721	150.681	133.274	178.958	119.763	127.922	115.499
HERC1	ENSBTAG00000019474	1522.8	-0.212503	0.0743801	-2.85699	0.0042768	0.0807532	899.514	1507.84	1299.06	1072.19	1625.6	1757.02	1059.37	1316.9	1133.28	1280	1752.2	1130.43	452.289	1427.62	1781.4	944.704	1610.38	1721.41	1977.7	1324.08	1777.67	1204.92	1722.01	1863.32	1718.37	1815.74	1678.01	1500.29	2004.06	1388.03	1557.26	1681.8	1416.94	1583.83	1280	1558.11	1505.71	1522.99	1579.04	1236.85	2138.59	1308.99
RPS3	ENSBTAG00000005620	6450.41	0.205231	0.0718707	2.85556	0.00429612	0.0807684	7506.36	4861.84	7124.42	7705.35	5183.16	5932.73	8885.24	7270.89	8909.45	7305.64	6934.38	6287.24	15150	7201.6	5366.34	9587.81	4279.18	5138.64	4977.57	7459.67	5353.09	7416.58	4897	5531.63	5619.64	6045.58	6182.1	6364.52	4966.08	7259.95	5257.69	4955.86	6518.22	4694.79	4560.09	7116.23	6150.4	5946.3	7214.11	7509.05	5953.27	6127.24
PKDCC	ENSBTAG00000019382	335.28	0.207407	0.0726309	2.85563	0.0042952	0.0807684	509.545	472.74	475.555	391.17	465.941	362.655	418.071	426.927	444.876	391.249	362.608	404.437	296.464	302.452	261.039	398.206	395.146	322.098	340.727	343.679	211.715	285.834	479.445	237.775	286.809	374.245	394.769	325.259	189.309	351.572	178.022	301.157	201.239	388.454	345.91	254.011	388.25	403.29	157.904	356.11	336.751	280.393
CIB1	ENSBTAG00000021275	102.99	0.229685	0.0804264	2.85584	0.00429234	0.0807684	146.508	100.95	96.4464	128.628	66.21	119.898	95.9508	123.152	118.58	114.197	100.858	149.791	171.672	153.093	63.2823	209.265	84.6742	88.5237	130.859	143.289	73.005	170.803	86.5664	71.7811	120.675	95.7371	104.815	137.722	75.0706	128.459	58.7644	94.6202	62.0258	55.0171	83.4491	91.6534	95.6876	85.7116	78.9521	116.584	100.588	96.6121
TFPT	ENSBTAG00000007756	135.753	0.201858	0.0707243	2.85415	0.00431521	0.0810107	194.985	133.943	166.926	144.486	143.29	127.299	163.508	163.382	185.431	160.869	98.4564	110.846	293.162	145.625	115.49	144.528	116.035	168.515	108.637	141.135	91.2563	164.994	133.179	131.599	102.491	142.518	126.365	81.0705	84.8624	146.714	138.269	120.056	146.105	111.701	141.325	98.8548	108.886	133.77	136.85	114.464	156.349	122.036
ANKRD17	ENSBTAG00000004912	876.483	-0.184136	0.0645686	-2.8518	0.00434731	0.0811568	609.731	996.202	785.667	609.661	960.539	972.506	690.258	674.051	683.628	703.057	827.675	731.981	386.261	766.71	1197.62	534.454	945.529	1013.22	967.861	726.143	930.814	728.528	763.117	954.091	990.193	794.182	774.844	763.821	1212.55	1056.07	890.108	996.056	975.872	1208.71	958.319	891.657	901.883	851.666	954.794	732.358	1048.52	845.538
ADIPOR2	ENSBTAG00000009050	1674.35	-0.181641	0.063707	-2.8512	0.00435543	0.0811568	1842.12	1694.48	1412.57	1484.51	1914.16	1421.01	1553.82	1530.37	1695.94	1382.28	1325.56	1296.19	1704.83	1181.18	1406.45	1228.49	1611.95	2025.38	1078.97	1447.98	1253.86	1645.29	1289.17	1568.72	1686.14	1572.05	1629.03	2287.56	1710.3	2535.37	1493.31	2374.66	2011.01	1990.62	2197.94	1825.87	1456.21	1885.65	1874.85	1568.58	2023.78	1412.86
EPG5	ENSBTAG00000012067	368.079	-0.243847	0.0855167	-2.85145	0.00435204	0.0811568	240.23	400.352	297.5	292.497	396.766	315.287	236.94	296.386	273.77	291.948	348.2	366.49	57.444	368.419	428.737	174.639	437.483	411.688	433.315	354.453	467.232	282.348	459.468	400.778	488.484	380.772	393.789	333.073	452.056	354.276	419.993	457.84	312.886	393.456	465.7	309.658	328.857	353.746	495.819	326.434	403.445	327.61
PGD	ENSBTAG00000013527	269.523	0.206962	0.0725964	2.85085	0.0043602	0.0811568	316.715	237.355	249.277	422.006	221.359	300.485	354.43	272.576	241.936	372.382	239.337	442.384	432.48	319.877	275.278	354.546	227.366	237.841	225.917	248.871	228.141	260.272	193.11	302.079	295.074	182.771	268.403	365.306	182.781	281.933	286.909	236.042	268.778	278.42	222.082	235.68	203.474	211.554	268.437	252.245	184.776	294.921
C18orf8	ENSBTAG00000015190	290.083	0.170206	0.0596708	2.85242	0.00433884	0.0811568	257.466	243.757	385.044	273.995	265.334	390.779	379.887	330.868	274.565	285.989	339.395	307.572	441.724	255.155	395.514	289.81	225.798	264.504	359.244	340.447	191.638	296.291	322.294	382.833	300.86	288.299	293.872	224.653	267.643	326.556	305.921	275.721	293.589	210.065	339.18	212.112	211.173	326.001	291.596	263.903	306.137	212.837
ZBTB21	ENSBTAG00000030836	78.1145	-0.271053	0.0950578	-2.85146	0.00435194	0.0811568	59.2494	89.6237	56.3841	56.3849	53.8574	79.932	45.0381	66.502	46.9547	44.6858	48.828	49.9305	48.2001	37.3398	79.1028	48.1761	103.491	66.1261	67.8984	47.404	96.7316	79.011	47.9445	74.772	71.0823	53.3081	39.183	45.9074	220.316	108.852	100.245	108.864	88.2144	185.058	149.401	96.2361	95.6876	100.575	92.6371	71.0101	68.8808	74.8199
PRAF2	ENSBTAG00000002562	208.338	0.181935	0.0638544	2.84922	0.00438271	0.0814598	221.916	189.589	189.925	223.777	165.031	250.158	262.396	205.253	233.182	243.29	216.124	236.67	401.447	236.485	240.473	306.37	213.254	181.314	203.695	198.235	158.786	237.033	169.138	246.748	209.114	157.749	179.262	235.398	132.19	210.267	229.873	220.78	248.103	131.708	235.542	195.091	188.076	194.214	204.223	211.97	193.522	220.828
TAF11	ENSBTAG00000016887	403.07	0.183829	0.0645318	2.84865	0.00439048	0.0814886	456.759	307.774	460.717	425.53	442.224	467.75	518.917	457.304	520.48	401.18	421.842	330.54	707.815	516.533	365.455	584.136	294.792	406.356	458.006	526.831	370.5	475.228	398.206	293.106	387.647	439.52	481.951	305.724	359.033	379.292	406.166	355.08	377.668	171.72	328.413	421.606	314.559	384.464	378.97	427.12	422.032	347.223
NDUFS3	ENSBTAG00000018483	1403.69	0.208848	0.0733554	2.84707	0.00441231	0.0817777	1715	1311.36	1726.39	1690.67	1575.7	1643.05	1860.27	1458.12	1855.11	1325.68	1562.5	930.704	2985.11	1448.78	1406.45	1099.02	1557.06	1132.68	1034.53	1337.01	1180.86	1503.53	1476.96	1194.86	1034.83	1609.04	1485.04	1136.94	1455.72	1534.07	907.391	1191.4	1800.13	948.628	1465.74	1291.66	1318.73	1468.99	1408.5	1516.65	1301.08	1198.57
LMBR1	ENSBTAG00000030817	93.8732	-0.199877	0.0702625	-2.84472	0.00444511	0.082269	93.7218	85.1917	69.7382	70.4811	98.3268	78.4518	62.6617	121.51	78.7883	75.4694	64.8372	87.8776	50.1809	83.3922	102.834	99.3633	79.9701	83.1909	90.1197	105.582	94.9065	101.088	71.9167	74.772	117.368	70.7149	69.5498	131.862	150.141	118.317	117.529	87.4983	108.89	103.365	133.249	90.3441	103.387	104.043	100.006	91.1473	97.3078	82.8104
PTOV1	ENSBTAG00000030578	596.724	0.188113	0.0661597	2.84332	0.00446459	0.0825129	617.271	694.83	842.793	755.029	652.218	503.276	657.948	853.032	650.999	704.05	734.821	608.153	1100.68	660.914	338.56	681.994	506.477	510.878	644.418	780.011	474.533	658.813	562.016	486.018	548.822	626.643	625.948	458.097	399.833	594.967	535.793	599.261	369.398	491.82	469.738	492.965	482.838	570.255	421.078	696.323	708.488	596.38
PAK1	ENSBTAG00000010191	336.276	0.235762	0.082937	2.84266	0.00447389	0.0825682	367.347	235.385	356.852	306.593	253.97	633.535	522.834	386.697	482.28	328.689	589.138	251.65	307.688	321.122	528.407	354.546	326.153	243.173	437.019	262.877	321.222	269.567	359.584	357.41	318.217	283.947	288.975	210.002	494.487	376.587	274.81	176.014	413.505	121.705	411.862	283.471	273.865	429.053	293.702	322.195	259.123	400.25
RAB26	ENSBTAG00000000279	22.6568	0.272349	0.0958562	2.84122	0.00449411	0.0826925	24.777	20.6824	21.515	37.0026	38.046	28.1242	37.2054	31.1985	19.1002	26.8115	24.8142	36.9485	36.3151	7.46795	20.5667	39.1431	25.0887	24.5307	33.332	43.0946	10.9508	15.1051	18.6451	17.9453	14.8777	18.4947	23.5098	21.4886	22.8476	18.9308	12.0986	18.3136	15.1619	15.0047	10.7676	17.676	20.8973	23.2858	16.8431	44.5138	17.4935	23.9714
RPUSD2	ENSBTAG00000003193	45.132	0.227905	0.0802319	2.84058	0.0045032	0.0826925	64.6357	54.1682	63.0611	57.2659	41.5048	42.9265	66.5781	45.9767	58.8923	34.7557	52.8303	46.9346	49.5207	73.4349	68.0284	47.4234	37.633	47.9948	48.1462	70.0286	23.7266	29.0482	53.2717	47.8541	38.8473	54.3961	52.897	51.7679	16.3197	24.3396	41.4808	48.8362	42.7289	55.0171	41.7246	33.388	34.0956	37.6536	44.2132	41.3342	50.2939	29.7827
RBM5	ENSBTAG00000006330	1439.82	-0.147276	0.0518424	-2.84085	0.00449939	0.0826925	1203.3	1502.43	1541.66	1430.77	1409.19	1289.27	1359.96	1463.87	1528.81	1331.64	1350.37	1580.8	1060.4	1564.54	841.654	1402.38	1223.07	1574.23	1567.84	1292.84	1472.88	1402.45	1682.05	1262.15	1378.67	1666.7	1661.36	1767.92	1436.13	1248.76	1270.35	1535.29	1105.44	1252.06	1145.41	1408.84	1579.4	1660.72	1008.48	1536.79	1748.26	1477.51
MBD2	ENSBTAG00000037457	481.386	0.145836	0.0513437	2.84039	0.0045059	0.0826925	521.395	375.73	450.331	488.963	427.4	694.225	508.147	552.542	466.363	457.782	504.289	528.264	654.993	491.64	670.792	552.52	556.655	423.42	416.032	510.67	456.281	431.075	420.846	610.139	433.106	462.366	399.667	433.678	522.23	546.964	584.187	370.341	643.69	398.457	518.192	470.706	470.739	435.99	405.287	480.113	377.204	441.655
KDM4B	ENSBTAG00000015487	602.631	-0.125882	0.0443527	-2.8382	0.00453688	0.083028	524.627	511.15	597.226	526.846	529.68	603.931	474.858	555.005	580.964	555.097	485.879	586.184	507.092	553.873	675.538	486.278	620.944	650.596	628.369	624.871	578.565	542.62	661.9	675.939	655.445	813.765	636.724	476.656	522.23	507.751	661.964	696.934	664.365	701.885	612.409	553.849	633.518	544.987	761.098	576.559	659.288	621.078
CDC42BPB	ENSBTAG00000016456	737.66	-0.163902	0.0577463	-2.8383	0.0045354	0.083028	714.225	829.758	715.929	718.907	789.579	578.767	662.844	688.83	684.424	709.015	632.363	863.797	397.486	682.073	588.525	614.246	693.074	816.978	733.303	631.335	675.296	668.108	681.877	650.516	714.129	696.27	706.273	910.334	641.364	908.001	680.976	868.878	646.446	1058.66	825.069	678.89	757.802	842.748	585.298	650.749	836.41	762.727
PRPSAP2	ENSBTAG00000014858	170.564	-0.142172	0.0501587	-2.83443	0.00459073	0.0837792	127.117	195.005	158.766	184.132	159.596	142.101	151.759	157.634	159.168	185.695	188.908	204.715	147.902	176.742	110.744	180.661	125.443	189.846	179.005	152.986	187.988	176.613	177.128	130.103	173.573	143.606	169.466	193.397	189.309	174.434	133.084	186.188	128.187	140.044	152.093	210.148	181.477	188.268	133.692	208.791	177.122	180.149
C20orf27	ENSBTAG00000018735	493.188	0.148941	0.0525459	2.8345	0.00458975	0.0837792	556.945	472.74	505.973	592.922	476.811	455.909	565.914	570.604	599.269	497.502	505.09	530.261	929.668	514.044	474.617	598.438	481.389	446.885	428.377	504.206	401.528	534.486	452.809	408.255	462.035	472.158	431.992	452.237	393.305	512.483	418.264	469.031	449.342	415.129	405.132	475.289	475.139	497.92	487.397	561.722	410.005	549.164
C2CD5	ENSBTAG00000001673	373.743	-0.169309	0.0597602	-2.83314	0.00460931	0.0840012	305.943	327.964	286.372	343.595	356.743	383.378	401.427	365.351	376.433	338.619	399.429	438.389	180.915	388.334	292.681	374.871	337.129	397.823	422.205	349.066	490.959	310.235	360.915	314.042	452.943	403.619	404.564	395.585	496.119	317.091	359.5	288.948	271.535	336.771	332.45	424.879	471.839	543.005	295.807	403.804	375.018	410.42
OPRD1	ENSBTAG00000003202	18.3195	0.287219	0.101398	2.8326	0.00461712	0.0840264	21.5452	19.6975	19.2893	9.69115	26.1875	20.7231	9.7909	30.3775	22.2836	14.8953	27.2156	14.9791	23.1096	21.1592	15.8206	22.5826	37.633	19.1979	19.7523	37.7077	5.47538	24.4005	6.65896	17.9453	14.8777	20.6705	3.9183	11.721	14.6877	23.6635	19.012	34.5923	24.8103	46.6812	12.1136	10.4747	15.398	16.8451	9.47425	18.0175	21.8669	10.1697
GPKOW	ENSBTAG00000002568	307.021	0.165912	0.0586099	2.83078	0.00464351	0.0843894	438.446	319.592	429.558	323.332	304.368	307.886	320.162	316.09	382.004	302.871	272.956	279.611	524.259	306.186	248.383	380.14	283.815	298.634	283.939	435.255	211.715	336.959	422.178	270.675	243.829	304.618	281.138	292.049	246.427	289.37	279.995	311.331	326.669	221.736	254.385	321.442	273.865	259.117	325.282	288.28	329.097	262.959
C19orf24	ENSBTAG00000046542	72.2196	0.261613	0.0924501	2.82978	0.00465805	0.0845362	127.117	71.4035	113.51	77.5292	60.2808	62.1694	95.9508	115.763	81.9717	110.225	55.2317	41.9416	230.436	52.2757	61.7002	75.2752	56.4495	87.4571	66.6639	122.819	34.6774	84.8207	59.9306	50.845	70.2558	69.627	64.6519	40.0469	39.1673	89.2451	65.6779	62.0627	60.6474	48.3484	88.8329	57.6107	60.4922	57.9668	73.6886	49.813	95.1211	65.3766
EHBP1	ENSBTAG00000044173	369.474	-0.181469	0.0641427	-2.82914	0.00466736	0.0845878	289.784	327.964	276.727	316.284	300.416	448.508	262.396	279.144	261.036	284.996	351.401	456.364	206.666	291.25	556.884	333.469	413.963	403.156	354.306	241.329	348.599	347.416	364.911	484.523	388.473	342.695	351.667	392.655	515.702	337.374	492.584	432.404	562.367	290.09	463.008	382.98	356.354	431.035	440.026	356.11	343.311	349.402
PTX3	ENSBTAG00000009012	30.3726	0.304278	0.107595	2.828	0.00468405	0.0847389	25.8543	29.5463	20.7731	95.1495	20.2583	16.2825	46.0172	41.0506	19.1002	28.7975	27.2156	50.9291	76.592	18.6699	11.0744	39.1431	9.40825	60.7934	18.5178	14.0057	34.6774	40.6674	35.9584	20.9362	24.7962	13.0551	43.1013	14.6513	50.5911	121.698	31.1106	5.08711	49.6206	51.6827	25.5731	27.496	25.2967	16.3496	14.7377	15.8978	8.74677	13.0753
RUVBL2	ENSBTAG00000023417	239.851	0.164208	0.0580716	2.82768	0.00468865	0.0847389	317.792	268.379	304.919	284.567	269.287	205.751	276.103	305.417	277.749	277.052	249.743	233.675	415.974	242.708	177.19	234.859	211.686	277.303	225.917	255.335	167.912	275.377	254.372	191.416	200.022	245.87	237.057	260.793	174.621	262.327	217.774	240.112	208.131	190.059	230.158	186.58	208.973	246.73	191.59	251.185	261.31	212.837
APLP1	ENSBTAG00000001151	163.305	0.187882	0.0665697	2.82234	0.0047675	0.0855123	170.207	158.565	165.443	170.917	184.301	186.508	147.843	247.125	218.856	163.848	177.702	144.798	255.527	144.38	185.101	216.04	191.301	145.051	159.253	197.158	133.234	204.499	177.128	195.903	143.818	196.914	147.916	115.257	133.822	144.009	141.726	144.474	122.673	141.711	211.315	148.61	168.278	146.651	197.906	183.354	166.189	132.206
RND2	ENSBTAG00000007393	31.9786	0.263253	0.0932403	2.82339	0.00475194	0.0855123	37.7042	27.5765	22.9988	58.1469	38.046	37.0056	33.289	38.5876	36.6087	32.7696	36.8211	38.9458	79.2331	27.3825	26.895	37.6376	34.4969	26.6638	62.9604	26.9341	20.0764	54.6106	29.2994	23.927	33.8881	32.6376	19.5915	21.4886	24.4795	25.6918	20.7404	31.5401	34.4588	35.0109	32.3029	40.5894	27.4964	30.7174	47.3712	47.6933	21.8669	21.7922
CHAF1B	ENSBTAG00000011880	11.2762	-0.275747	0.09767	-2.82325	0.00475396	0.0855123	11.8499	14.7731	2.96758	11.4532	8.39978	13.322	10.77	7.38911	9.5501	10.9232	4.80275	9.98609	10.5644	6.22329	4.74617	9.03303	23.5206	14.9317	2.46903	8.61891	9.12563	8.13349	6.65896	10.4681	10.745	9.79129	12.7345	9.76753	22.8476	8.78929	13.8269	7.12195	11.0268	6.66874	17.4974	16.3667	10.9986	13.377	12.6323	12.7182	6.56008	12.3489
B2M	ENSBTAG00000012330	9294.82	0.16454	0.058278	2.82337	0.00475224	0.0855123	10756.5	9995.99	12478.7	8414.56	7363.15	9651.05	12086.9	9724.9	8798.83	11481.3	8139.07	8380.33	16076.4	10389.2	10658.3	11878.4	8873.54	8749.98	7697.21	10741.3	8141.88	9094.4	8285.07	7866.01	7404.13	9813.05	9487.18	9475.48	10090.5	8049.64	10722.8	10288.2	10917.9	9386.25	11374.7	9903.15	6945.6	9833.05	9957.43	8303.94	8332.39	10214.7
Novel	ENSBTAG00000020356	373.132	-0.105523	0.0373913	-2.82213	0.00477065	0.0855123	318.87	406.261	378.367	334.785	344.885	367.095	322.12	348.93	361.312	355.501	340.995	351.51	295.803	395.802	397.096	284.54	316.744	401.023	366.652	318.9	359.55	333.473	384.888	444.146	392.606	370.981	383.014	392.655	407.992	350.896	357.771	443.596	402.478	403.459	344.564	360.722	409.147	392.886	384.233	373.068	427.498	388.628
MFSD8	ENSBTAG00000044058	203.523	-0.203826	0.0722232	-2.82217	0.00477006	0.0855123	205.757	212.733	213.666	195.585	213.453	139.141	161.55	134.646	230.794	200.59	212.922	183.744	83.855	222.794	140.803	173.133	142.692	173.848	259.249	147.599	273.769	180.099	258.368	161.508	191.757	205.617	202.772	190.467	282.331	169.701	191.848	224.85	164.024	200.062	117.098	233.716	261.766	230.381	133.692	238.467	224.136	206.3
Novel	ENSBTAG00000017191	572.401	0.186901	0.0662557	2.8209	0.00478887	0.0856124	731.461	493.915	647.675	719.788	500.034	479.592	621.722	642.032	647.019	559.07	604.346	475.338	1142.28	519.023	583.779	677.477	515.885	483.147	553.064	657.192	350.424	622.793	584.656	486.018	424.841	624.467	622.03	509.865	414.52	695.03	468.387	470.049	536.178	646.868	537.035	493.619	417.946	553.905	536.874	736.597	571.82	517.202
YARS	ENSBTAG00000018065	375.777	0.132073	0.04682	2.82087	0.00478932	0.0856124	379.196	380.654	471.846	371.788	383.919	309.367	404.364	429.39	407.471	421.04	365.81	352.509	583.683	343.526	378.112	398.206	316.744	414.888	323.443	457.88	363.2	424.103	342.27	297.593	302.513	385.124	430.033	390.701	337.818	409.716	414.808	320.488	359.749	340.106	411.862	352.211	314.559	346.314	415.814	341.272	338.937	415.505
CYB5D2	ENSBTAG00000016319	97.6819	-0.195928	0.0694692	-2.82035	0.0047971	0.0856345	81.8719	74.8505	75.6733	84.5773	83.0096	82.8925	116.512	79.6382	81.1759	105.26	95.2546	146.796	83.855	92.1048	88.5952	89.5775	73.6979	119.454	97.5268	151.908	89.4311	88.3065	86.5664	64.3039	146.297	103.353	79.3456	117.21	71.8067	72.3426	124.442	114.969	88.2144	63.353	79.4112	102.783	72.5906	78.7754	88.4263	101.746	88.5611	98.0649
ZNF18	ENSBTAG00000004675	103.769	0.193544	0.0686601	2.81887	0.00481925	0.0858157	114.19	77.8052	120.187	113.651	105.738	103.616	113.574	104.269	121.764	86.3926	107.261	129.819	137.337	78.4135	128.147	145.281	125.443	67.1927	122.217	136.825	105.857	134.784	49.2763	110.663	119.848	81.5941	95.9983	108.42	68.5427	99.3866	107.159	127.178	121.295	133.375	174.974	112.603	101.187	87.1979	103.164	97.5064	89.6544	95.8857
WDR46	ENSBTAG00000016824	237.993	0.170615	0.0605276	2.8188	0.00482037	0.0858157	255.311	218.642	310.112	264.304	244.088	219.073	277.082	235.631	307.991	272.087	230.532	199.722	435.122	275.07	204.085	237.87	217.958	271.97	192.585	257.49	211.715	233.547	300.985	227.307	219.859	260.013	267.424	192.42	205.628	297.484	222.959	237.059	208.131	216.734	243.618	208.184	179.277	220.472	247.383	190.773	336.751	224.46
POLR2M	ENSBTAG00000040384	453.254	0.13571	0.0481642	2.81765	0.00483771	0.0860074	454.605	390.503	432.525	575.302	525.233	501.796	579.621	430.211	538.785	403.166	500.287	388.459	559.914	399.536	561.63	461.437	464.14	426.62	424.674	429.868	443.505	462.447	454.141	459.1	328.962	443.872	388.891	432.702	430.84	468.537	534.065	375.429	596.826	490.152	500.695	473.979	421.246	484.048	472.66	470.574	381.578	412.599
ARL14EP	ENSBTAG00000012417	348.815	0.153219	0.0544106	2.81598	0.00486292	0.0863383	482.614	316.145	393.947	363.859	424.436	347.852	366.179	378.487	387.575	314.787	350.601	343.522	614.056	317.388	382.858	331.964	333.993	300.767	355.541	350.143	255.518	364.845	366.243	320.024	296.727	378.597	387.912	313.538	360.665	363.741	395.796	331.679	387.316	290.09	414.554	341.736	304.661	314.111	264.226	355.05	321.444	278.214
GTF3A	ENSBTAG00000012600	182.954	0.16184	0.0575004	2.8146	0.00488387	0.0865927	171.285	194.513	203.279	179.727	184.795	223.514	201.692	155.171	202.94	163.848	189.709	127.822	219.211	196.656	286.352	137.754	222.662	181.314	156.784	201.467	175.212	174.289	190.446	287.124	198.369	179.507	160.65	136.745	208.892	221.761	205.675	139.387	256.373	180.056	168.244	181.343	199.074	162.01	164.22	174.876	150.882	180.875
PEBP4	ENSBTAG00000015416	648.787	0.26459	0.094032	2.81383	0.00489553	0.0866821	917.828	712.065	628.385	876.609	543.515	549.163	677.53	825.118	716.258	559.07	515.496	542.245	1471.75	497.864	697.687	1091.49	667.985	623.932	686.391	838.189	396.052	784.301	932.254	484.523	557.914	724.555	777.782	118.187	504.279	780.219	492.584	357.115	1146.79	211.732	974.47	347.628	465.24	631.194	465.291	595.637	707.395	529.551
VAC14	ENSBTAG00000023795	344.848	0.146204	0.0519746	2.813	0.00490821	0.086789	356.574	326.486	402.849	353.286	318.697	420.383	371.075	356.32	364.496	374.368	353.803	282.606	629.903	318.633	395.514	325.189	319.88	365.827	327.147	378.155	304.796	382.274	312.971	387.319	325.656	297.002	319.341	300.84	256.219	366.446	390.61	367.289	402.478	373.449	384.943	291.327	356.354	288.348	382.128	314.776	307.23	332.694
RAB21	ENSBTAG00000019370	338.372	0.190187	0.0676384	2.81182	0.0049262	0.0869897	341.492	328.948	393.205	377.955	451.612	512.157	264.354	400.654	354.945	319.752	354.603	279.611	192.8	333.569	586.943	295.832	529.998	331.697	354.306	361.994	315.747	307.911	334.28	438.164	381.034	421.025	353.626	251.026	443.896	384.7	444.19	288.948	394.208	298.426	366.099	315.55	259.566	295.284	293.702	280.861	329.097	294.195
DAAM2	ENSBTAG00000021381	303.959	-0.205572	0.0731953	-2.80854	0.00497675	0.0877638	187.444	336.335	175.829	243.16	228.77	248.677	241.835	353.035	178.269	300.885	243.34	321.552	122.151	250.176	306.919	241.633	355.945	332.764	306.16	200.39	344.949	329.987	205.096	405.264	308.299	240.431	265.465	397.539	313.338	367.798	290.365	325.575	370.776	356.778	418.591	407.858	301.361	369.6	365.285	291.459	265.683	333.421
SGCA	ENSBTAG00000003956	2243.64	0.197536	0.0703692	2.80713	0.00499845	0.0879095	2406.6	2113.05	2653.76	2113.55	1859.32	2485.29	2342.96	2566.49	2178.22	2305.79	2488.63	1770.53	5577.35	2194.33	2725.88	1918.01	2301.88	2360.28	2762.85	2978.91	1492.95	2491.17	2828.73	2461.49	1910.13	2508.75	2311.8	1071.5	1569.96	2101.99	1752.56	1592.26	2421.76	1685.52	2265.24	1833.07	2069.93	2005.55	2112.76	2391.03	2649.18	1907.54
LCP1	ENSBTAG00000007079	170.856	0.254326	0.0905968	2.80723	0.004997	0.0879095	180.98	200.915	110.542	230.826	107.221	207.231	231.065	162.561	124.151	275.066	188.108	256.643	122.151	165.54	313.247	268.733	145.828	181.314	116.045	191.771	169.737	139.431	115.866	218.334	208.288	84.8578	167.507	241.258	205.628	365.77	184.935	93.6028	168.159	145.045	192.471	205.566	112.185	167.46	198.959	108.105	115.895	177.97
Novel	ENSBTAG00000038330	324.486	0.214097	0.0763642	2.80363	0.00505306	0.0887507	367.347	330.426	300.468	414.957	306.345	257.559	434.716	406.401	459.201	330.675	345.798	305.574	697.251	409.493	183.519	527.679	299.496	274.103	297.519	467.576	219.015	378.788	306.312	224.316	267.799	343.783	326.198	252.002	203.996	316.414	209.132	270.634	187.456	300.093	240.926	245.5	271.665	316.588	318.966	466.335	305.044	358.845
KLHL2	ENSBTAG00000005263	177.718	-0.184834	0.0659391	-2.80311	0.00506123	0.088775	156.203	194.02	172.862	192.061	207.524	179.107	161.55	167.487	158.373	147.96	220.126	172.759	119.51	156.827	83.849	204.749	139.556	229.308	176.536	172.378	187.988	146.403	158.483	115.149	175.226	158.836	194.935	168.978	200.732	194.04	126.171	173.979	115.781	183.39	179.012	203.602	201.274	250.694	114.744	146.26	228.509	180.875
RRS1	ENSBTAG00000016716	147.162	0.213773	0.0762831	2.80237	0.00507288	0.0888604	208.989	193.036	217.375	113.651	192.207	164.305	147.843	158.455	178.269	165.834	136.078	107.85	241.661	174.252	208.832	148.292	183.461	164.249	92.5888	133.593	105.857	138.269	130.516	125.617	114.062	131.638	166.528	117.21	115.87	216.352	200.49	159.735	135.078	146.712	244.964	126.351	90.1883	141.201	129.481	130.362	162.909	111.14
DHRS7C	ENSBTAG00000005048	4858.84	0.2633	0.0939942	2.80123	0.00509079	0.088969	7742.29	3207.74	4668.75	7816.35	4670.28	4498.4	6931.95	7214.24	7736.38	5407.98	5839.35	3010.81	14382.8	5787.66	5336.28	3181.13	5745.3	3222.05	4356.61	4955.87	2812.52	4087.66	5498.97	3928.52	2816.02	3520.51	4608.9	3232.08	4083.19	7270.1	3470.56	2295.3	4855.93	2270.71	3246.44	4182.67	5455.29	3354.15	6577.23	6602.88	3808.13	3623.32
NAT6	ENSBTAG00000038084	81.3536	0.203809	0.0727602	2.80111	0.00509268	0.088969	90.49	54.6606	78.6409	104.841	89.927	82.8925	73.4317	83.7433	97.0927	75.4694	95.2546	122.829	87.1564	100.817	75.9387	79.7917	125.443	42.662	102.465	99.1175	89.4311	97.6019	117.198	67.2948	61.9904	113.144	75.4273	73.2565	57.1189	78.4275	58.7644	70.2021	57.8907	66.6874	45.7624	64.8121	78.0899	76.7936	42.1078	65.7108	75.4409	88.6217
CLTC	ENSBTAG00000016708	2470.23	-0.154447	0.0551632	-2.79982	0.00511316	0.0892076	1815.19	2805.91	2331.78	2005.19	2509.56	2609.63	2122.67	2215.91	1855.9	2390.2	2605.49	2180.96	1051.16	2124.63	3183.1	1761.44	2698.6	2998.07	2141.89	2404.68	2712.14	2249.49	2399.89	2518.32	2608.56	2504.39	2118.82	2363.74	3373.28	2930.89	2834.52	2572.04	2682.27	2612.48	2839.96	2677.59	2101.83	2718.49	2823.33	2151.5	2841.61	2478.5
MYPOP	ENSBTAG00000045708	94.3503	0.2016	0.0720409	2.79841	0.00513556	0.0894791	93.7218	109.321	120.187	118.056	101.786	82.8925	91.0553	106.732	103.459	106.253	109.663	87.8776	167.71	87.1261	96.5055	73.7697	158.372	75.7251	95.0578	116.355	73.005	101.088	101.216	124.122	74.3885	128.375	60.7336	71.303	70.1747	106.824	77.7764	83.4286	81.3227	70.0218	90.1789	72.6681	79.1898	94.6296	94.7425	129.302	67.7875	84.2632
MRPS28	ENSBTAG00000001302	254.734	0.210082	0.0750969	2.79748	0.00515024	0.0895547	299.479	250.651	242.6	259.899	320.18	272.361	355.41	284.891	315.949	181.722	278.56	181.747	569.157	233.996	359.127	292.821	310.472	241.04	243.2	269.341	162.436	227.738	202.432	212.352	187.624	314.409	309.546	185.583	287.227	247.452	247.156	185.171	301.859	201.729	261.115	218.004	201.274	206.104	254.752	297.818	271.15	249.884
ANO10	ENSBTAG00000008893	216.963	0.200398	0.0716614	2.79646	0.0051666	0.0895547	266.084	189.096	206.247	304.831	182.819	196.87	186.027	218.389	253.078	314.787	165.695	280.609	392.204	219.06	314.829	271.744	181.893	175.981	198.757	192.848	242.742	210.309	189.114	165.994	209.114	155.573	217.466	285.212	236.636	283.962	305.921	165.84	261.887	161.717	254.385	189.854	169.378	195.7	255.805	176.995	167.282	217.922
PLEKHA4	ENSBTAG00000009177	125.518	0.241856	0.086537	2.79483	0.00519269	0.0895547	106.649	120.155	267.082	156.82	185.783	71.0507	89.0971	60.7549	116.193	178.743	81.6468	248.654	122.811	161.806	110.744	196.468	106.627	97.0561	92.5888	138.98	140.535	184.746	126.52	171.976	137.205	73.9786	100.896	145.536	115.87	144.685	112.344	102.76	101.998	116.703	98.2546	123.732	141.882	88.6842	74.7413	107.045	95.1211	148.913
Tom22	ENSBTAG00000010157	901.021	0.182072	0.065149	2.79471	0.00519465	0.0895547	960.918	720.929	958.529	1043.12	856.283	769.716	1234.63	1119.04	1246.29	887.759	996.571	798.887	1880.46	1015.64	607.51	1075.68	699.346	860.706	948.109	1160.32	726.4	1067.81	1081.41	649.021	794.304	1018.29	994.268	706.193	742.546	914.086	808.875	698.969	727.769	668.541	748.35	927.009	871.087	885.852	924.265	1119.2	872.49	870.962
APLP2	ENSBTAG00000016168	1837.83	0.150622	0.0538618	2.79646	0.00516664	0.0895547	2429.23	2479.92	2189.33	1866.87	2097.47	1918.37	1523.46	2132.17	1643.41	2353.45	1655.35	2011.2	1840.85	1793.55	2040.85	2188.25	2085.49	1878.2	1408.58	1727.01	1586.03	2044.99	1512.92	2181.85	1920.88	1365.34	1577.12	2350.07	1534.05	2653.69	1819.97	1763.19	1601.64	1780.55	2146.8	1923.41	1534.3	1538.35	2134.86	1506.05	1767.94	2024.5
SNX17	ENSBTAG00000019515	595.474	0.147781	0.0528665	2.79536	0.00518417	0.0895547	684.062	587.478	653.61	607.899	555.373	492.914	718.652	545.152	652.59	646.455	591.539	625.129	1171.33	591.213	542.646	733.181	453.164	605.801	586.396	665.811	602.291	665.784	653.91	475.55	548.822	611.412	620.071	525.493	481.431	617.279	534.065	548.39	518.26	485.151	438.781	561.705	574.126	585.118	658.987	651.809	569.633	614.54
RYR3	ENSBTAG00000025642	205.994	-0.287216	0.102725	-2.79597	0.00517441	0.0895547	73.2538	173.831	198.828	202.633	264.346	205.751	101.825	168.308	240.344	212.506	260.149	233.675	52.1618	143.136	107.58	129.473	277.543	120.52	211.102	120.665	246.392	90.6303	191.778	118.14	226.472	286.123	162.609	749.17	236.636	69.6382	122.714	227.902	136.457	356.778	199.201	263.176	221.071	367.618	209.486	263.903	176.029	264.412
bta-mir-2358	ENSBTAG00000045172	15.7975	0.251538	0.0899948	2.79503	0.00518952	0.0895547	22.6225	19.6975	14.8379	20.2633	14.8231	19.2429	14.6863	20.5253	23.0794	20.8534	20.8119	16.9764	26.411	18.6699	7.91028	17.3133	18.8165	17.0648	12.3452	10.7736	14.601	20.9147	18.6451	14.9544	7.43885	14.143	9.79575	24.4188	9.79182	18.2547	8.64182	17.2962	23.432	18.339	20.1893	11.1293	18.6976	15.8542	18.9485	15.8978	10.9335	15.981
Novel	ENSBTAG00000023274	2141.39	0.189801	0.0679287	2.79413	0.00520402	0.0895982	2617.75	1493.56	1978.64	2526.75	2100.93	2212.93	2468.28	2289.8	2490.98	2123.07	1878.68	2408.65	4969.23	2221.72	2379.41	3004.23	1745.23	1896.33	1855.48	2256	1726.57	2437.72	1861.84	2286.53	1705.98	2007.21	2030.66	2088.3	1489.99	2293.33	1648.86	1620.75	2372.14	1340.42	2051.23	2219.32	2046.84	2046.18	2540.15	2416.46	1777.78	2030.31
RPS11	ENSBTAG00000013924	7076.28	0.206907	0.0740685	2.79345	0.00521494	0.0896681	8914.35	5114.46	7335.86	8506.19	5781.02	6314.63	9468.78	8504.05	10517.8	7475.45	7140.89	6553.87	16465.9	7416.92	8111.21	9179.06	5121.22	5401.01	5941.73	8551.04	5510.05	7407.28	5452.35	6056.53	5457.63	6927.88	7000.04	6038.29	5460.57	7376.92	5916.19	5822.7	7469.28	4653.11	5573.59	7092.67	6533.15	6759.32	9415.3	8519.09	6109.62	6148.31
TUBA1B	ENSBTAG00000012244	1138.37	0.24773	0.0887672	2.79078	0.00525805	0.0900545	1162.37	1300.04	1485.27	1479.22	648.265	917.738	2158.89	1550.07	962.969	994.012	940.539	1005.6	2406.7	1394.02	1145.41	1928.55	838.902	907.634	653.059	1393.03	918.038	1646.45	725.826	1030.36	973.663	922.557	660.233	698.379	1171.75	1834.26	1526.15	564.669	1772.56	811.919	868.14	1520.79	1204.34	1096.91	1261.13	713.28	1293.43	1088.88
ATP2A3	ENSBTAG00000014806	121.314	-0.183178	0.0656308	-2.79104	0.00525394	0.0900545	104.494	112.276	78.6409	124.223	104.75	118.418	106.721	103.448	70.8299	121.148	117.667	118.834	96.4002	151.848	104.416	130.226	94.0825	115.187	134.562	84.0344	129.584	98.7638	93.2254	165.994	117.368	106.616	111.672	185.583	110.974	133.868	120.986	115.986	104.755	133.375	115.752	153.192	145.181	139.219	116.849	119.763	109.335	113.319
SLC25A39	ENSBTAG00000019463	854.377	0.186111	0.0666698	2.79153	0.00524594	0.0900545	840.265	838.129	910.306	1184.96	670.006	700.145	1219.95	1008.2	1075.18	731.855	797.257	776.918	1870.56	988.259	743.567	867.171	763.636	788.181	806.14	977.169	607.767	1100.34	824.379	927.173	747.191	914.942	818.925	618.285	736.018	901.916	801.961	783.415	769.12	535.166	860.064	750.904	788.598	791.717	784.257	861.66	769.716	949.414
Novel	ENSBTAG00000047089	785.009	0.158788	0.0569119	2.79007	0.00526964	0.0901349	804.715	585.016	765.636	762.077	651.23	868.891	874.327	865.347	820.513	703.057	702.002	752.951	1375.35	818.986	976.129	831.791	856.15	797.78	699.971	888.825	684.422	879.579	853.678	1010.92	690.986	771.336	816.965	646.611	876.368	809.967	1049.12	562.634	985.521	603.521	865.448	778.4	765.501	801.131	753.729	847.882	712.862	636.333
UBE2D3	ENSBTAG00000004161	875.516	0.155211	0.0556485	2.78913	0.00528497	0.0902164	1060.03	857.334	929.595	961.186	940.281	842.247	853.766	972.9	951.827	820.233	832.477	810.871	1659.27	821.475	952.398	856.632	939.257	754.051	934.529	967.473	717.274	848.207	853.678	789.592	813.314	862.721	764.068	609.494	1033.04	1070.94	986.896	692.864	803.578	755.235	915.248	841.902	835.892	882.383	774.783	954.927	774.089	866.604
SIAE	ENSBTAG00000009412	148.579	-0.191832	0.068787	-2.78878	0.00529075	0.0902164	101.263	80.2674	112.026	155.058	122.538	125.819	111.616	128.899	149.618	130.085	136.078	165.769	133.376	148.114	107.58	185.93	136.42	120.52	193.819	178.842	124.109	187.07	195.773	133.094	151.257	166.452	166.528	175.816	161.565	77.7514	108.887	201.449	122.673	143.378	111.714	118.495	163.879	157.055	138.956	199.252	154.162	140.197
SHISA4	ENSBTAG00000030805	3973.73	0.226701	0.0812981	2.78851	0.00529509	0.0902164	4632.23	3960.18	4547.08	4886.1	3694.42	3243.17	4958.11	4375.18	5588.4	4207.42	4269.65	3648.92	11327	3190.06	3613.42	4550.39	3722.53	3019.4	3812.19	4837.36	2451.14	4445.53	3639.79	3982.36	3492.95	4029.66	3821.32	1531.55	2704.17	4965.27	3136.98	3314.76	3281.85	2222.36	3028.39	3033.07	4351.04	2979.1	4673.96	4567.96	3515.11	4043.18
Novel	ENSBTAG00000020756	689.426	0.131055	0.0470065	2.78803	0.00530301	0.0902339	773.474	704.186	849.47	643.14	734.733	717.908	754.878	751.227	751.275	663.337	661.179	569.207	1023.43	678.339	840.072	676.724	755.796	711.389	704.909	841.421	534.762	741.309	737.812	719.307	638.088	776.776	643.581	504.005	533.654	736.272	706.901	710.16	726.391	560.174	803.534	661.869	652.216	684.702	597.93	718.58	742.382	635.606
Novel	ENSBTAG00000009923	2507.24	0.267018	0.0958047	2.78711	0.00531812	0.0903156	5121.31	4406.83	6092.45	2194.6	5147.58	2483.81	2870.69	4191.27	2919.94	3292.85	2287.71	1394.06	2755.33	2001.41	3659.3	1706.49	2231.32	2710.1	1601.17	2263.54	1761.25	2373.82	2144.18	2418.13	2932.56	1901.69	1677.03	1048.06	2134.62	4615.05	2943.41	2089.78	1953.12	1295.4	2726.9	2087.08	2196.42	2156.17	1719.05	1519.83	3681.3	1770.25
GRPEL1	ENSBTAG00000010181	621.343	0.167265	0.0600185	2.78689	0.00532161	0.0903156	844.574	576.152	735.218	681.024	665.559	587.648	813.623	666.662	766.396	646.455	637.165	496.309	1161.42	593.702	613.838	779.851	566.063	644.196	537.015	774.625	386.927	665.784	675.218	478.541	536.424	699.533	711.171	631.959	522.23	586.854	599.743	577.895	567.88	496.821	681.052	527.662	562.027	532.601	567.402	689.964	586.034	519.381
BARX1	ENSBTAG00000004468	11.3377	0.30049	0.107872	2.78561	0.00534279	0.0905575	15.0817	9.35632	8.16085	9.69115	18.776	26.644	12.7282	10.6732	13.5293	7.94415	24.0138	15.9777	15.1863	2.48932	36.3873	15.055	32.9289	4.2662	11.1107	6.46418	5.47538	9.29542	1.33179	5.98176	3.30615	11.9671	8.81617	11.721	4.89591	16.9025	8.64182	8.13937	12.4052	35.0109	12.1136	7.20134	10.9986	10.8997	9.47425	12.7182	4.37339	9.44329
MDN1	ENSBTAG00000001644	584.274	-0.241491	0.0867061	-2.78516	0.00535007	0.0905636	339.338	862.751	560.873	405.266	626.03	618.733	411.218	560.752	510.135	476.649	661.98	460.359	99.0413	552.629	651.807	235.611	539.406	870.305	644.418	476.195	626.018	425.265	580.661	631.076	690.986	551.576	578.929	443.446	734.386	648.379	558.262	680.655	511.368	616.858	623.176	534.209	644.517	651.507	578.982	486.472	889.984	573.135
ERI3	ENSBTAG00000015559	507.472	0.170996	0.0614068	2.78463	0.0053588	0.0905942	512.777	488.498	549.745	616.71	515.845	408.542	644.241	527.09	645.428	503.461	570.727	475.338	1092.76	487.906	531.571	493.053	471.98	445.818	435.784	502.052	421.604	575.154	494.095	409.751	453.77	557.016	564.235	372.143	456.952	570.628	458.017	391.707	463.126	400.124	390.326	455.649	464.14	518.233	506.346	559.602	475.606	470.712
DXO	ENSBTAG00000005588	103.025	0.157175	0.0564556	2.78404	0.00536867	0.090644	104.494	100.457	108.317	96.0305	95.3622	130.26	103.783	123.973	98.6844	120.155	119.268	114.84	176.294	102.062	124.982	135.495	116.035	94.923	102.465	112.046	73.005	115.031	99.8844	80.7538	76.8681	106.616	103.835	94.7451	88.1264	100.739	81.2331	100.725	100.62	100.031	83.4491	93.6174	115.485	107.511	101.059	122.943	82.001	106.782
RBMS2	ENSBTAG00000017830	221.846	-0.166271	0.0597747	-2.78163	0.00540871	0.0912023	178.826	214.703	186.216	199.99	199.618	233.875	192.881	231.526	208.511	181.722	172.899	217.697	174.973	177.986	240.473	188.941	224.23	231.441	143.204	156.218	215.365	228.9	201.101	305.07	214.9	187.122	192.976	290.096	283.963	230.55	207.404	275.721	267.4	280.087	281.304	252.702	200.174	222.454	203.17	209.851	162.909	244.799
GARS	ENSBTAG00000018972	638.15	0.147567	0.0530723	2.78048	0.00542783	0.0914069	596.803	597.819	682.544	669.57	613.678	716.428	676.551	769.289	696.362	605.741	638.766	472.342	1023.43	626.063	911.265	555.531	718.163	586.603	523.435	697.054	666.171	704.128	546.035	675.939	564.526	616.851	592.643	503.028	718.067	722.074	699.988	564.669	777.39	538.501	612.409	664.487	632.418	580.659	663.197	738.717	581.66	603.644
DHRS13	ENSBTAG00000013501	17.7417	0.27616	0.0993517	2.77962	0.00544227	0.0915076	37.7042	17.7278	16.3217	14.9772	16.7996	13.322	21.54	20.5253	23.8753	15.8883	16.0092	23.9666	40.2768	9.95727	26.895	27.8518	18.8165	29.8634	19.7523	24.7794	1.82513	24.4005	19.9769	10.4681	10.745	23.9343	14.6936	17.5816	13.0558	26.3679	5.18509	13.2265	12.4052	16.6719	25.5731	13.748	13.1983	18.8268	20.0012	22.2569	10.9335	16.7074
RAF1	ENSBTAG00000045748	1387.6	0.153082	0.0550794	2.77929	0.0054478	0.0915076	1649.29	1314.81	1753.84	1505.65	1429.44	1425.45	1539.13	1550.89	1588.5	1307.81	1478.45	1337.14	2537.44	1197.36	1366.9	1384.31	1582.15	1349.19	1425.87	1658.06	983.743	1425.68	1864.51	1362.35	1298.49	1570.96	1404.71	1077.36	1062.41	1485.39	1201.21	1313.49	1252.92	970.302	1368.83	1200.66	1334.13	1291.12	1357.98	1604.62	1432.28	1339.49
RPS6	ENSBTAG00000005315	2887.42	0.197876	0.0712447	2.77741	0.00547933	0.0919193	3326.59	2344	3082.58	3778.67	2354.41	2433.49	4028.95	3543.49	4219.55	3438.82	3070.56	2371.7	5931.91	3334.44	2297.15	4009.16	2047.86	1900.59	1854.24	3329.05	2383.61	3378.88	2446.5	2524.3	2397.79	2644.74	2851.54	2887.28	2412.05	3202.68	2274.53	2440.79	2788.4	2282.38	2121.22	3211.8	2426.29	2701.15	3167.56	3242.09	2523.44	3033.48
FAM185A	ENSBTAG00000014879	80.0738	-0.213831	0.0770335	-2.77582	0.00550632	0.0922537	62.4812	60.0774	66.7706	61.671	65.2218	84.3727	60.7036	58.2919	58.0964	65.5392	88.8509	73.8971	19.8083	85.8815	85.4311	51.9399	92.5144	87.4571	114.81	85.1117	104.032	96.4399	75.9121	74.772	94.2254	93.5612	80.3251	52.7447	76.7026	79.7797	108.887	87.4983	66.1608	93.3624	69.9896	85.1068	81.3895	102.557	88.4263	98.5662	99.4945	66.8294
SLC12A7	ENSBTAG00000006775	260.137	-0.227759	0.082098	-2.77423	0.0055333	0.0925872	273.625	245.726	177.313	320.689	345.379	192.429	293.727	187.191	218.856	309.822	204.117	307.572	239.02	296.229	110.744	249.914	192.869	286.902	218.509	192.848	209.889	263.757	178.46	174.966	222.339	163.188	219.425	459.074	230.108	320.471	183.207	270.634	133.7	330.103	204.585	239.608	267.265	346.314	188.432	294.639	279.897	249.884
Novel	ENSBTAG00000016473	46.2216	-0.199951	0.0721083	-2.77292	0.00555559	0.0928416	44.1678	44.3194	29.6758	29.0734	41.5048	41.4462	35.2472	26.2724	32.6295	43.6928	41.6239	55.9221	66.6878	38.5844	34.8053	54.9509	32.9289	46.9282	59.2568	45.2493	62.0543	33.6959	38.622	47.8541	42.1535	50.0444	40.1626	48.8377	35.9033	45.9748	53.5793	62.0627	45.4856	40.0124	44.4165	52.3734	45.0942	44.0944	60.0036	45.5736	43.7339	50.1221
THAP2	ENSBTAG00000012271	203.056	-0.224935	0.0811684	-2.77121	0.00558484	0.0931142	141.121	209.778	150.605	106.603	243.099	261.999	132.177	130.541	155.189	131.078	233.734	161.775	118.85	128.2	305.337	123.451	178.757	241.04	213.571	135.748	228.141	144.079	185.119	242.261	248.788	122.935	126.365	122.094	336.186	198.773	368.142	236.042	321.156	250.078	240.926	218.659	233.17	257.63	238.962	190.773	179.309	215.743
bta-mir-1842	ENSBTAG00000037500	125.002	0.253323	0.0914148	2.77113	0.00558614	0.0931142	154.049	152.163	175.829	185.894	161.078	66.61	124.344	159.276	176.677	129.092	159.291	108.848	372.395	129.445	101.252	139.259	109.763	102.389	112.341	124.974	104.032	110.383	134.511	95.7081	79.3477	146.869	120.488	107.443	79.9665	96.0061	72.5913	106.829	86.8361	55.0171	90.1789	101.473	136.382	104.043	103.164	148.379	120.268	113.319
LEPR	ENSBTAG00000005910	22.5129	-0.29366	0.106007	-2.7702	0.00560226	0.093176	15.0817	8.86388	11.1284	14.0962	20.7524	29.6045	8.81181	16.4203	15.121	28.7975	15.2087	50.9291	5.2822	22.4039	22.1488	43.6596	17.2485	24.5307	25.9249	21.5473	23.7266	4.64771	13.3179	25.4225	39.6739	31.5497	25.4689	23.4421	45.6952	7.43709	34.5673	20.3484	24.8103	8.33593	16.1514	17.0214	9.89872	26.2585	20.0012	30.7357	16.4002	16.7074
TMEM120B	ENSBTAG00000009602	473.784	-0.257268	0.0928735	-2.77009	0.00560409	0.093176	313.483	545.129	419.913	349.762	842.448	346.372	509.127	471.261	518.889	277.052	460.264	188.737	394.845	419.45	232.562	277.766	526.862	798.846	255.545	268.264	313.922	513.572	402.201	249.738	341.36	565.719	458.441	840.008	484.695	484.087	305.921	780.362	544.448	641.866	452.24	492.965	536.731	585.118	367.39	386.846	669.128	384.269
ATP11A	ENSBTAG00000000446	126.513	-0.21071	0.0761043	-2.7687	0.00562803	0.0932187	93.7218	133.451	162.475	110.127	131.926	136.181	106.721	124.794	99.4802	114.197	132.876	127.822	29.7124	98.3281	110.744	98.6105	108.195	156.783	123.452	131.438	151.485	98.7638	95.889	145.058	170.267	182.771	120.488	113.303	112.606	146.037	108.887	150.578	100.62	140.044	166.898	133.552	163.879	125.347	140.008	96.4465	161.815	139.47
DCAF17	ENSBTAG00000007683	93.679	-0.180542	0.0652002	-2.76904	0.00562222	0.0932187	72.1766	95.0405	77.1571	96.0305	110.679	108.056	68.5363	74.7122	97.0927	72.4904	96.0551	98.8623	36.3151	90.8601	105.998	79.7917	81.5381	110.921	109.872	78.6476	116.808	63.906	119.861	80.7538	79.3477	109.88	110.692	89.8613	109.342	70.9904	89.875	97.6725	118.538	68.3546	78.0653	108.675	91.2882	117.915	86.3209	108.105	82.001	87.1688
FUCA1	ENSBTAG00000030434	275.403	0.16201	0.0584986	2.76947	0.00561483	0.0932187	312.406	254.098	281.178	333.023	272.252	293.084	259.459	269.292	253.078	335.64	279.36	334.534	450.968	242.708	245.219	374.118	288.52	262.371	225.917	260.722	264.643	329.987	227.736	257.216	210.767	194.738	294.852	324.282	220.316	321.823	285.18	286.913	275.67	291.757	261.115	316.204	178.177	241.281	370.548	241.646	202.269	297.827
BAMBI	ENSBTAG00000003045	44.8918	0.216496	0.0782571	2.76647	0.00566675	0.0932917	49.5541	47.7665	50.4489	57.2659	40.5166	47.3671	32.31	36.1246	38.2004	53.623	33.6193	51.9277	86.4961	37.3398	53.7899	36.1321	48.6093	37.3293	37.0355	62.4871	63.8794	47.639	51.9399	43.3678	35.5412	38.0772	51.9175	42.9771	47.3271	48.003	55.3077	34.5923	59.2691	41.6796	52.4922	34.0427	37.3952	42.1126	58.9509	51.9327	43.7339	35.5939
ALYREF	ENSBTAG00000008498	371.051	0.175939	0.063575	2.76742	0.00565019	0.0932917	482.614	372.775	453.298	381.479	377.002	346.372	468.984	431.853	374.841	405.152	364.209	327.544	747.432	350.994	314.829	362.074	310.472	379.692	304.926	439.564	292.02	377.626	340.939	360.401	303.34	367.717	395.748	306.701	313.338	494.905	359.5	310.314	243.968	403.459	355.332	295.255	337.656	322.038	362.127	395.325	462.486	369.741
C19orf80	ENSBTAG00000009570	9.95372	0.284697	0.102913	2.76639	0.00566809	0.0932917	34.4724	8.37144	2.96758	59.0279	6.91746	41.4462	11.7491	32.8405	3.18337	27.8045	8.80505	16.9764	17.8274	4.97864	7.91028	11.2913	6.27216	7.46585	6.17258	2.15473	0	4.64771	3.99537	5.98176	12.3981	3.26376	2.93872	3.90701	9.79182	10.1415	5.18509	3.05226	1.37835	1.66719	10.7676	3.27334	1.09986	3.96354	3.15808	5.29926	8.74677	20.3394
AP1S1	ENSBTAG00000014468	80.5105	0.203937	0.0736989	2.76716	0.00565462	0.0932917	108.804	65.0018	80.1247	92.5064	63.2454	71.0507	88.1181	73.0701	101.072	122.141	66.4381	100.86	164.409	79.6582	72.7746	106.891	79.9701	75.7251	67.8984	89.4212	76.6553	120.84	67.9214	86.7355	70.2558	63.0994	83.2639	95.7218	48.9591	81.1319	72.5913	82.4112	64.7825	58.3515	69.9896	79.8694	97.8873	53.0124	71.5832	62.5313	63.4141	82.084
SCOC	ENSBTAG00000022109	409.22	-0.191239	0.0691126	-2.76706	0.00565647	0.0932917	425.519	395.428	347.207	319.808	492.128	346.372	299.601	323.479	331.866	240.311	462.665	366.49	596.889	280.048	379.694	362.074	299.496	437.286	532.077	310.281	374.151	327.663	387.551	294.602	411.616	345.959	319.341	236.374	587.509	422.562	390.61	380.516	348.723	278.42	353.986	488.382	438.843	511.792	485.292	497.071	471.232	441.655
GSTP1	ENSBTAG00000003548	789.458	0.243127	0.0879815	2.76339	0.00572051	0.0933327	712.07	882.449	821.278	964.71	689.77	512.157	606.056	1071.42	1044.94	863.926	535.507	952.673	2163.72	709.456	759.387	1047.08	746.387	458.617	914.777	1132.31	667.996	723.881	792.416	960.072	609.159	1077.04	847.332	821.449	391.673	536.823	867.639	630.801	846.307	823.589	527.614	456.958	746.803	543.005	1297.97	607.295	750.036	674.832
UBXN8	ENSBTAG00000004173	100.691	0.175131	0.0633712	2.76357	0.00571723	0.0933327	145.43	102.427	128.348	152.415	121.056	105.096	156.654	122.331	144.843	104.267	116.867	109.847	114.228	57.2543	75.9387	99.3633	116.035	117.321	88.8852	108.814	85.7809	89.4684	94.5572	64.3039	93.3989	95.7371	76.4068	99.6288	71.8067	98.0344	107.159	85.4634	89.5928	116.703	109.022	98.2001	80.2896	78.2799	95.7952	91.1473	98.4012	84.9896
LRP4	ENSBTAG00000008429	612.113	-0.22932	0.0829509	-2.76453	0.00570053	0.0933327	346.879	681.534	694.414	511.869	674.947	605.411	440.59	561.573	395.533	432.956	601.945	506.295	238.359	744.306	509.422	563.811	666.417	1037.75	771.573	437.41	470.882	607.688	591.315	635.562	586.842	839.875	637.703	399.492	660.948	938.426	520.238	1140.53	485.179	473.481	632.598	746.976	688.511	910.128	420.025	452.557	710.675	578.22
CDC37	ENSBTAG00000011699	734.078	0.132796	0.048023	2.76526	0.00568767	0.0933327	830.569	689.413	850.212	711.859	687.793	827.445	787.188	735.627	708.299	658.371	845.285	624.131	1078.23	662.159	726.164	691.027	851.446	714.589	703.675	861.891	653.395	758.738	745.803	746.224	673.629	697.357	688.641	597.773	621.781	799.825	719	565.686	720.877	921.953	870.832	718.17	677.512	709.474	703.2	776.871	787.209	623.984
GPD1	ENSBTAG00000016296	8994.48	0.220116	0.0796459	2.76368	0.00571535	0.0933327	11084	8934.79	12037.3	12616.1	8773.32	9868.65	12160.3	9919.48	10174	10531	10276.3	7548.49	19076	9883.84	9516.07	6118.37	9080.53	10059.7	9597.13	11052.7	7563.32	8013.81	12373.7	5842.68	8028.17	10087.2	10136.6	4444.23	6348.36	6963.15	5449.53	6269.35	7885.54	4546.41	7888.63	6140.78	8754.87	9938.09	8025.74	9573.64	9126.16	8653.69
BNIP3	ENSBTAG00000017804	2146.07	0.21614	0.0781767	2.76476	0.00569653	0.0933327	3007.72	2519.8	2870.39	2537.32	2137.99	1699.3	2255.82	3571.41	2221.19	1737.78	1686.57	1926.32	2929.64	1857.03	2191.15	1203.65	2866.38	2534.12	2439.41	2914.27	1463.75	2007.81	2823.4	2066.7	1638.2	2580.55	2322.57	1672.2	1142.38	2544.84	2516.5	2017.55	3024.1	2592.47	3475.25	2070.06	2285.5	1511.1	1740.1	2237.35	2288.37	1651.85
Novel	ENSBTAG00000047783	24.8219	0.24258	0.0877634	2.76402	0.00570932	0.0933327	36.6269	15.2656	30.4177	34.3595	23.2229	22.2033	29.3727	18.0623	16.7127	25.8185	19.211	18.9736	56.7837	36.0951	30.0591	45.9179	23.5206	15.9983	28.3939	30.1662	36.5025	22.0766	19.9769	25.4225	23.9696	20.6705	28.4077	24.4188	16.3197	20.283	20.7404	19.331	23.432	26.675	26.9191	17.0214	14.2982	20.3132	20.0012	28.616	22.9603	23.9714
VTI1A	ENSBTAG00000006714	33.0189	0.194066	0.0702545	2.76233	0.00573902	0.0935182	31.2406	43.3345	47.4813	32.5975	31.1286	48.8474	34.2681	35.3035	29.4461	32.7696	34.4197	34.9513	25.7507	37.3398	31.6411	33.8739	25.0887	35.1962	41.9736	35.553	36.5025	40.6674	43.9491	32.8997	30.5819	30.4618	33.3055	28.3258	42.4312	35.8333	48.3942	22.3833	30.3237	41.6796	40.3786	26.8414	17.5977	35.6719	40.0024	27.5561	30.6137	34.8675
ATP5J2	ENSBTAG00000002094	1968.16	0.213223	0.0772281	2.76095	0.00576331	0.0937051	2373.21	1455.15	2187.11	2527.63	1949.24	1910.97	2809.01	2370.26	3051.26	1599.75	1941.11	1532.87	4390.17	2123.39	2194.31	2143.84	1895.76	1668.08	1783.88	2160.11	1131.58	2370.33	1784.6	1467.03	1253.86	2314.01	2242.25	1890.02	1599.33	1995.85	1700.71	1622.79	2144.71	1368.76	1813	1901.15	2275.61	1703.33	1563.25	2439.78	1460.71	1747.01
MYL12A	ENSBTAG00000016024	8743.36	0.221547	0.0802455	2.76087	0.00576482	0.0937051	11512.7	7775.1	14843.1	10238.3	10661.8	7284.18	7837.61	8137.88	11449	8455.55	6380.46	6246.3	8177.51	11097.4	10883	7859.49	8312.19	6399.3	5882.47	9950.53	7858.99	9217.57	6047.67	10230.3	8017.42	6943.11	6833.51	10809.7	5773.91	12479.4	15192.3	10559.8	9937.91	17340.4	9248.05	8420.33	8655.88	7081.36	7615.19	7859.86	8518.26	8893.4
AKR1A1	ENSBTAG00000000497	207.204	0.185059	0.0670549	2.75982	0.00578341	0.0938238	221.916	173.831	195.86	262.542	153.667	183.548	258.48	209.358	224.427	242.297	208.119	276.615	394.184	231.507	169.28	322.178	158.372	149.317	190.116	268.264	202.589	250.976	178.46	158.517	196.716	178.419	228.241	195.351	172.989	192.688	169.38	210.606	191.591	191.726	141.325	206.22	180.377	165.973	236.856	249.065	183.682	209.932
GPANK1	ENSBTAG00000008835	564.717	0.194068	0.0703235	2.75964	0.00578646	0.0938238	676.521	464.369	749.314	582.35	588.478	541.762	778.376	719.207	776.742	577.937	584.335	582.189	1226.13	515.289	474.617	770.818	515.885	543.941	581.457	782.166	414.303	492.657	677.882	441.155	514.934	616.851	711.171	429.771	314.97	524.653	496.041	508.711	558.232	348.442	363.407	553.194	629.119	433.017	585.298	552.183	617.741	515.023
CPSF6	ENSBTAG00000007323	364.772	-0.148938	0.0539982	-2.75821	0.00581184	0.0941186	274.702	429.898	380.592	303.069	409.613	433.705	286.873	287.354	323.908	305.85	432.248	365.491	244.302	316.143	416.081	249.161	349.673	413.822	390.107	326.441	341.298	273.053	360.915	390.31	342.187	378.597	272.322	329.166	419.416	377.263	456.288	355.08	308.75	483.484	429.359	399.347	463.04	402.795	276.859	300.998	410.005	390.081
NACC1	ENSBTAG00000016350	555.476	0.138421	0.0502009	2.75735	0.00582716	0.0942501	579.567	615.547	609.096	615.829	565.75	624.654	663.823	592.771	596.881	501.474	633.963	454.367	621.979	520.267	648.643	481.009	821.653	525.809	459.24	608.711	438.03	549.591	522.062	643.039	541.383	592.917	464.318	415.12	376.985	600.376	644.68	502.606	631.284	825.257	656.825	518.497	526.832	535.078	563.191	542.644	545.58	512.117
PAGR1	ENSBTAG00000010904	196.463	0.192976	0.0700568	2.75456	0.00587712	0.0949409	226.225	161.52	248.535	239.636	153.172	195.389	218.337	257.798	235.569	174.771	176.101	188.737	438.423	209.103	178.772	222.815	211.686	211.177	209.868	281.192	140.535	244.005	187.783	216.839	178.532	212.145	170.446	156.281	117.502	175.11	169.38	169.909	157.132	111.701	184.396	174.142	188.076	196.195	207.381	251.185	223.043	189.592
LRFN3	ENSBTAG00000000153	96.0044	0.206596	0.0750225	2.75378	0.00589106	0.0950488	149.739	117.2	150.605	89.8634	92.3975	112.497	97.909	121.51	107.439	100.295	88.8509	116.837	203.365	73.4349	88.5952	82.8027	108.195	101.322	87.6507	136.825	65.7045	90.6303	98.5526	131.599	115.715	78.3303	68.5702	81.0705	58.7509	71.6665	72.5913	103.777	82.701	88.3608	113.06	73.9774	98.9872	79.7663	97.9006	110.225	90.7477	103.876
MYADML2	ENSBTAG00000000044	947.737	0.146387	0.0531725	2.75306	0.00590416	0.0950763	854.269	968.625	1028.27	1116.24	998.091	973.987	1026.09	847.285	1094.28	1016.85	1022.99	879.775	1445.34	881.219	1131.17	825.016	1052.16	679.393	992.552	1036.42	757.427	1037.6	1082.75	858.382	806.702	1109.68	1024.64	824.38	693.587	949.243	941.959	813.937	951.062	1058.66	686.436	907.369	1049.26	936.387	1061.12	1078.93	844.063	846.264
KIAA0922	ENSBTAG00000016625	504.729	-0.171549	0.0623162	-2.75288	0.0059073	0.0950763	428.75	419.065	483.716	392.051	499.046	449.988	540.457	534.479	502.176	453.81	405.032	365.491	651.032	450.567	574.287	435.091	504.909	765.783	528.373	433.1	469.057	458.961	452.809	518.918	530.638	474.334	413.381	415.12	647.892	465.832	515.053	429.352	449.342	358.445	631.252	591.819	453.141	576.2	538.979	623.193	788.303	496.862
PARP1	ENSBTAG00000000837	964.166	-0.106611	0.0387584	-2.75067	0.00594742	0.095114	748.697	823.356	779.732	885.419	840.472	932.54	919.365	833.328	849.163	841.087	964.553	832.84	917.123	983.281	928.667	1066.65	932.984	1180.67	1090.08	969.627	910.738	1003.9	1090.74	1022.88	1099.3	1086.83	1122.59	815.589	1034.67	766.697	895.293	857.686	982.764	1016.98	880.253	906.714	922.781	998.812	1036.9	1075.75	1157.85	995.178
CDK2AP2	ENSBTAG00000002121	159.926	0.188329	0.0685132	2.74881	0.00598127	0.095114	177.748	162.012	161.733	155.939	128.467	189.469	217.358	154.35	169.514	166.827	158.491	158.779	291.181	133.179	185.101	257.441	158.372	157.849	133.328	193.925	100.382	187.07	118.529	152.535	152.083	140.342	120.488	212.932	158.301	156.855	162.466	146.509	215.023	266.75	197.855	158.43	130.883	152.596	152.641	168.516	119.175	145.281
C20orf194	ENSBTAG00000003494	139.525	-0.218438	0.0793941	-2.75132	0.00593559	0.095114	93.7218	136.898	105.349	148.891	126.985	127.299	103.783	127.257	125.743	139.023	111.264	139.805	29.0521	155.582	150.295	103.88	158.372	110.921	145.673	96.9627	175.212	155.698	113.202	134.59	147.95	164.276	125.386	237.351	166.461	105.471	198.762	154.648	132.322	173.387	123.828	144.027	129.783	164.487	180.011	147.319	98.4012	146.734
TCAF2	ENSBTAG00000005475	8.7679	0.286279	0.104108	2.74984	0.00596246	0.095114	4.30905	8.37144	5.93516	13.2152	15.3172	8.88134	5.87454	11.4942	5.57089	14.8953	4.80275	13.9805	15.8466	8.71261	17.4026	12.044	9.40825	6.3993	13.5797	11.851	10.9508	11.6193	5.32717	10.4681	5.78577	5.43961	11.7549	10.7443	9.79182	10.8176	10.3702	7.12195	1.37835	3.33437	12.1136	9.82001	9.89872	6.44076	6.31616	7.41896	3.28004	13.8017
SOX13	ENSBTAG00000008132	173.598	-0.183924	0.0669118	-2.74875	0.00598233	0.095114	173.439	181.217	110.542	144.486	217.9	124.339	157.633	151.066	177.473	142.995	165.695	176.754	128.754	194.167	128.147	197.221	225.798	183.447	191.35	117.433	197.114	171.965	145.165	131.599	171.92	158.836	185.14	313.538	164.829	131.163	105.43	257.408	115.781	131.708	156.131	172.178	195.775	192.232	153.693	215.15	203.362	199.036
KCTD9	ENSBTAG00000012382	345.54	-0.127291	0.046306	-2.74892	0.00597921	0.095114	312.406	255.083	324.95	277.519	287.569	346.372	375.97	310.343	315.949	253.22	315.381	332.537	308.349	316.143	381.276	355.299	341.833	365.827	359.244	331.828	430.73	352.064	354.257	320.024	383.514	360.102	385.952	317.445	476.535	304.921	311.106	287.93	365.263	265.082	378.213	388.872	377.251	344.333	405.287	379.427	318.164	383.543
FDFT1	ENSBTAG00000012432	949.051	0.203919	0.074174	2.74919	0.00597422	0.095114	1329.34	773.62	1000.82	846.654	807.367	763.795	897.825	1348.1	994.802	914.57	728.418	1066.51	1555.61	634.776	1529.85	770.066	1110.17	777.515	1569.07	1436.13	1016.59	1200.27	1429.01	892.778	952.999	1384.92	1328.3	883.962	962.862	537.499	895.293	893.296	891.793	723.558	881.599	663.833	855.689	762.486	1007.43	1160.54	630.861	785.972
PSMD7	ENSBTAG00000018425	1476.13	0.1629	0.0592248	2.75053	0.00594982	0.095114	1938	1496.03	2055.79	1666.88	1527.28	1338.12	1639.98	1868.62	1716.63	1458.74	1355.18	1078.5	2609.41	1346.72	1552	1418.94	1314.02	1571.03	1240.69	1959.72	1007.47	1702.22	1692.71	1508.9	1421.65	1522	1600.63	1205.31	1127.69	1613.17	1555.53	1318.58	1495.51	1018.65	1539.77	1300.17	1144.95	1182.13	1325.34	1305.74	1709.99	1224.72
WRN	ENSBTAG00000021592	104.599	-0.208536	0.0758229	-2.7503	0.00595404	0.095114	63.5585	130.988	106.091	67.838	96.8445	121.378	83.2226	107.553	107.439	103.274	104.06	77.8915	31.6932	119.487	82.267	92.5885	109.763	135.452	95.0578	70.0286	136.884	67.3918	94.5572	95.7081	109.93	81.5941	99.9166	88.8845	133.822	105.471	139.998	110.899	113.025	111.701	90.1789	111.948	126.484	138.724	95.7952	93.267	98.4012	105.329
PCDHB4	ENSBTAG00000045603	16.2974	-0.289955	0.105421	-2.75044	0.00595146	0.095114	9.69536	11.3261	5.93516	7.04811	15.3172	13.322	11.7491	5.74709	10.3459	22.8394	10.406	17.975	5.94248	3.73398	18.9847	17.3133	18.8165	15.9983	23.4558	8.61891	10.9508	5.80963	18.6451	20.9362	17.3573	11.9671	11.7549	20.5118	13.0558	20.9591	8.64182	18.3136	20.6753	6.66874	36.3407	13.748	16.4979	9.90885	13.685	26.4963	10.9335	23.9714
Novel	ENSBTAG00000015387	15.359	0.296738	0.10804	2.74656	0.00602237	0.0956344	19.3907	12.3109	14.096	13.2152	13.3408	11.8418	20.5609	8.21013	24.6711	17.8743	8.00459	29.9583	18.4877	11.2019	11.0744	42.9069	20.3845	10.6655	37.0355	16.1605	7.3005	16.267	3.99537	14.9544	25.6227	6.52753	7.8366	23.4421	9.79182	16.2264	22.4687	15.2613	17.9186	93.3624	16.1514	2.61867	8.79886	7.43164	7.36886	11.6584	6.56008	16.7074
CSNK1A1	ENSBTAG00000005326	823.919	0.164663	0.0599667	2.7459	0.0060345	0.0957109	885.51	877.032	1088.36	969.115	985.739	954.744	947.759	1121.5	964.56	968.193	907.72	669.068	385.601	739.327	1085.29	703.071	1060	921.499	740.71	760.619	691.722	815.673	860.337	1007.93	819.1	800.71	776.803	686.658	799.665	1228.47	788.134	747.805	997.926	726.893	1048.5	735.846	831.492	606.422	783.204	673.006	900.917	726.407
DNHD1	ENSBTAG00000009255	30.467	-0.292484	0.106536	-2.7454	0.00604376	0.0957417	4.30905	32.5009	17.0636	28.1924	47.434	17.7627	23.4981	13.9572	31.8337	14.8953	32.8188	13.9805	5.94248	37.3398	11.0744	16.5605	34.4969	15.9983	44.4426	8.61891	27.3769	16.267	46.6127	34.3951	28.1023	26.1101	39.183	31.2561	26.1115	28.3962	17.2836	38.662	9.64845	46.6812	16.1514	39.28	52.7932	104.538	35.7916	36.035	19.6802	21.0658
MRPL42	ENSBTAG00000002708	204.509	0.160276	0.0584285	2.74311	0.00608595	0.0961771	228.38	180.725	231.471	197.347	202.089	207.231	268.271	224.136	254.669	154.911	193.711	145.797	371.735	217.815	259.457	216.04	180.325	188.779	179.005	233.788	173.387	231.223	173.133	188.425	163.655	214.32	207.67	174.839	225.212	266.383	217.774	200.432	243.968	185.058	191.125	223.896	185.876	201.645	170.536	176.995	197.896	204.847
HEATR5A	ENSBTAG00000022847	567.262	-0.192878	0.0703115	-2.74319	0.00608457	0.0961771	464.3	571.228	581.646	531.251	529.186	627.615	438.632	582.919	510.135	463.74	659.578	498.306	136.677	444.343	604.346	396.7	553.518	522.61	604.913	485.891	605.942	505.438	692.532	634.066	631.476	611.412	506.44	672.006	848.624	448.254	594.557	715.247	503.098	611.857	650.095	577.417	595.023	604.44	631.616	463.155	519.34	587.663
Novel	ENSBTAG00000001777	2046.73	0.209573	0.0764163	2.74252	0.00609693	0.0962343	2292.41	1747.66	2078.79	2734.67	1829.17	1583.84	2722.85	2360.41	2786.24	2330.62	2194.06	1996.22	4767.85	2288.93	1319.44	2981.65	1462.98	1501.7	1429.57	2607.22	1611.59	2586.45	1903.13	1455.06	1963.86	2023.53	2060.05	2012.11	1496.52	2526.58	1597.01	1615.67	1480.35	1640.51	1743.01	2381.03	1811.47	1897.55	2291.72	2518.21	1363.4	2017.23
TLE4	ENSBTAG00000003532	296.689	-0.225352	0.0822231	-2.74074	0.00613006	0.0965244	232.689	336.335	283.404	198.228	251.005	261.999	247.71	306.238	393.146	200.59	269.755	192.732	324.856	304.941	194.593	351.535	249.319	485.28	222.213	218.705	290.195	326.501	282.34	364.887	273.584	260.013	261.546	179.723	375.353	166.997	345.673	296.07	246.725	178.389	288.034	264.486	283.763	307.174	296.86	280.861	776.276	345.77
SDF4	ENSBTAG00000015642	561.056	0.163261	0.0595634	2.74097	0.00612581	0.0965244	604.344	457.967	563.099	684.548	518.316	642.417	652.074	576.351	690.791	508.426	606.748	674.061	1275.65	517.778	534.735	661.669	572.335	456.484	597.506	594.705	394.227	586.773	506.081	541.349	476.086	495.004	494.685	541.121	458.584	556.43	572.089	523.972	558.232	418.463	452.24	498.857	569.726	533.592	628.458	663.467	501.846	560.786
ASXL1	ENSBTAG00000031402	347.901	-0.11908	0.0434886	-2.73819	0.0061779	0.0971608	365.192	415.617	372.432	304.831	389.848	331.57	293.727	371.919	331.866	383.305	349	358.501	214.59	299.963	306.919	295.079	313.608	370.093	341.961	303.817	388.752	331.149	352.925	314.042	331.442	324.2	320.321	358.468	329.658	342.106	286.909	406.969	344.588	355.11	360.715	302.456	364.053	358.701	342.126	365.649	394.698	305.817
TP53	ENSBTAG00000001069	226.006	0.140113	0.0512607	2.73334	0.00626952	0.0972078	266.084	245.726	254.47	237.874	219.382	199.83	295.685	237.273	228.407	268.115	208.119	279.611	260.809	245.198	242.055	228.084	202.277	183.447	216.04	220.86	248.217	188.232	238.391	185.435	195.063	193.65	242.935	260.793	166.461	289.37	217.774	222.815	209.509	243.409	227.466	215.386	201.274	215.518	236.856	236.347	224.136	191.045
FAM20C	ENSBTAG00000003607	226.501	0.154559	0.0565092	2.73511	0.00623588	0.0972078	283.32	239.325	254.47	225.539	221.359	233.875	228.128	198.685	280.136	279.038	188.108	232.676	349.286	207.858	259.457	293.573	227.366	214.377	183.943	318.9	164.261	214.956	177.128	227.307	209.114	209.969	214.527	212.932	182.781	231.902	193.577	218.746	252.238	306.762	297.456	178.724	232.07	225.922	236.856	189.713	190.242	212.837
NPTN	ENSBTAG00000008218	747.291	-0.139618	0.0510768	-2.73348	0.00626684	0.0972078	611.885	687.936	675.867	544.466	592.431	728.27	722.568	844.822	680.445	614.679	661.179	612.147	474.738	733.104	817.923	795.659	857.718	909.767	978.972	743.381	667.996	804.053	736.481	669.957	746.364	821.38	735.661	748.193	863.312	637.562	782.949	926.871	872.496	650.202	868.14	821.608	703.909	855.63	571.613	729.178	814.543	639.238
MGST3	ENSBTAG00000010265	1787.53	0.216062	0.0790234	2.73415	0.00625417	0.0972078	1911.06	1301.02	1593.59	2919.68	2002.61	1441.74	2386.04	2590.3	2667.66	1741.75	1788.23	1636.72	4036.26	2037.51	1422.27	1739.61	1778.16	1170.01	1550.55	2109.48	1133.4	2397.06	1570.18	1493.94	1319.98	2054	1959.15	2425.28	1321.9	1471.19	1322.2	1588.2	1760.15	1938.94	1559.96	1552.22	1449.61	1528.44	1884.32	2404.8	1255.16	1274.12
CSPG4	ENSBTAG00000012219	430.989	-0.202956	0.0741807	-2.73597	0.0062197	0.0972078	382.428	480.127	351.658	377.074	416.036	341.931	332.89	396.549	349.375	459.768	385.021	438.389	345.984	380.866	393.932	532.196	440.62	581.27	307.395	299.507	414.303	319.53	415.519	456.109	483.525	376.421	350.688	533.307	316.602	439.465	221.231	500.571	304.615	555.173	306.877	363.34	467.44	505.847	382.128	428.18	996.039	481.608
HSPA8	ENSBTAG00000013162	21472	0.212517	0.0777246	2.73423	0.00625255	0.0972078	29405	30565.6	34073.8	20713.5	28822.1	26703.2	23657.7	28035.9	22266.1	22447.2	25465	13736.9	33143.2	22838.2	31625.3	18757.8	21546.5	23981.4	19611.5	27350	13832.6	18658.2	18238.9	19720.4	19761.7	17104.3	16845.7	14601.5	20820.7	30764.5	19763.9	20198.9	17010.2	12027.1	20655	19966.7	21254.8	22174	15393.5	17869.1	31069.6	19854.2
SLC25A30	ENSBTAG00000016529	849.574	-0.23483	0.0858591	-2.73506	0.00623694	0.0972078	922.137	640.169	772.313	678.38	927.434	682.383	912.511	908.861	1061.65	620.637	768.441	633.118	392.204	762.976	770.462	622.526	823.221	998.291	943.171	967.473	631.493	1043.41	1209.27	689.398	746.364	1552.46	704.314	1367.45	690.323	371.855	753.567	1224.98	923.495	815.253	768.539	811.133	730.306	1025.07	1579.04	1351.31	743.476	536.088
CCL22	ENSBTAG00000017718	11.3765	0.292124	0.106875	2.73332	0.00627003	0.0972078	12.9271	19.6975	2.96758	6.1671	4.94105	4.44067	8.81181	18.0623	6.36673	27.8045	8.80505	25.9638	17.1672	8.71261	18.9847	23.3353	4.70412	12.7986	8.64162	15.0831	14.601	4.64771	10.6543	28.4134	16.5308	1.08792	17.6323	5.86052	21.2156	18.9308	25.9255	3.05226	8.2701	10.0031	13.4595	11.1293	4.39943	8.91797	5.26347	2.1197	12.0268	3.63203
BUD31	ENSBTAG00000020439	425.936	0.152778	0.0558209	2.73694	0.00620142	0.0972078	470.764	392.965	442.912	484.557	405.166	407.061	523.813	483.576	491.034	437.921	398.629	355.505	840.531	409.493	412.917	553.273	373.194	370.093	412.329	489.123	332.173	484.524	404.865	418.723	365.33	451.487	452.564	329.166	393.305	437.436	622.211	365.254	467.261	395.123	465.7	400.656	391.549	378.023	358.969	454.676	413.285	398.071
SPAST	ENSBTAG00000021694	382.96	0.133379	0.0487281	2.73722	0.00619607	0.0972078	417.978	362.434	443.654	415.838	356.249	476.632	355.41	419.537	430.55	302.871	361.007	333.535	431.82	369.664	577.451	304.112	457.868	369.026	402.453	419.095	315.747	405.513	390.215	441.155	326.483	442.784	335.015	264.7	476.535	404.307	475.3	354.063	470.017	461.81	428.013	360.722	336.556	370.591	323.177	395.325	362.991	356.666
FBRSL1	ENSBTAG00000039766	244.022	-0.150616	0.055088	-2.73409	0.00625528	0.0972078	200.371	272.811	265.599	264.304	265.828	213.152	213.442	221.673	241.936	203.569	234.534	206.712	136.017	216.571	148.713	192.705	249.319	275.17	234.558	213.318	240.917	218.442	250.377	248.243	252.094	283.947	252.73	265.677	220.316	210.943	205.675	293.017	252.238	383.453	289.38	229.788	293.662	269.521	196.854	239.527	280.99	251.337
MECP2	ENSBTAG00000047855	378.16	0.152131	0.0556566	2.73339	0.00626867	0.0972078	407.205	357.51	509.682	385.003	386.884	433.705	366.179	486.861	454.426	338.619	355.404	306.573	602.831	328.59	422.409	357.557	340.265	371.16	319.74	435.255	332.173	396.217	367.574	447.137	350.452	359.014	329.137	254.933	323.13	430.675	458.017	369.324	454.856	393.456	520.884	359.412	403.648	305.193	358.969	372.008	384.858	336.326
HFE2	ENSBTAG00000021823	1899.12	0.191244	0.0699852	2.73264	0.00628297	0.0972386	1789.33	1775.24	2096.6	2986.64	2445.82	2242.54	2041.4	1981.1	2011.89	1754.66	2213.27	2136.03	1964.98	1286.98	1771.9	1389.58	2126.26	1898.46	2282.62	1837.98	1982.09	1824.23	2838.05	1621.06	1616.71	2336.85	2306.9	963.079	1627.07	1788.28	1695.53	1002.16	2161.25	1953.94	1862.8	1672.68	2065.53	1646.85	1360.08	1926.81	1646.58	1609.72
C1orf198	ENSBTAG00000023074	191.678	-0.180834	0.0661806	-2.73243	0.00628688	0.0972386	164.821	148.716	113.51	182.37	172.937	183.548	195.818	130.541	148.822	213.499	172.899	190.734	91.118	150.604	185.101	176.897	192.869	233.575	155.549	151.908	229.966	197.528	179.792	236.279	188.451	138.166	134.202	222.7	169.725	276.525	197.034	150.578	209.509	246.743	176.32	183.962	183.676	218.986	243.172	222.569	174.935	196.13
CXCL16	ENSBTAG00000031998	103.438	0.225113	0.0824313	2.73091	0.00631593	0.0975725	99.1081	129.511	60.0935	125.104	100.303	142.101	154.696	104.269	59.6881	135.051	92.0528	144.798	207.326	136.912	109.162	169.369	116.035	93.8564	81.4781	94.808	100.382	82.4968	79.9075	110.663	73.5619	65.2753	82.2843	138.699	114.238	132.515	95.0601	124.125	122.673	125.039	100.946	128.315	64.8916	133.77	100.006	76.3093	53.574	80.6312
IL21R	ENSBTAG00000019567	8.77224	0.292292	0.107061	2.73013	0.00633086	0.0976878	14.0044	9.35632	4.45137	6.1671	6.91746	8.88134	12.7282	4.92608	7.95842	22.8394	7.20413	20.9708	13.8658	8.71261	6.32823	22.5826	4.70412	6.3993	4.93807	9.69627	10.9508	4.64771	9.32254	14.9544	14.8777	3.26376	9.79575	12.6978	6.52788	12.8459	5.18509	4.06969	8.2701	16.6719	2.69191	13.0933	6.59915	7.43164	7.36886	4.23941	6.56008	7.99048
PITPNB	ENSBTAG00000017799	265.193	-0.107961	0.039558	-2.72919	0.0063491	0.0978539	251.002	256.56	252.986	257.256	265.334	269.401	260.438	229.884	236.365	264.143	280.961	281.608	229.776	229.017	234.144	244.644	236.774	309.3	228.386	225.169	328.523	241.681	214.418	266.188	282.676	207.793	282.118	254.933	347.61	306.949	300.735	285.895	254.995	248.411	308.223	291.982	270.565	311.633	231.593	259.664	260.216	281.846
OSGIN2	ENSBTAG00000013678	214.941	0.187827	0.0688722	2.72718	0.00638774	0.0983336	215.452	213.226	281.92	189.418	258.911	358.214	221.274	287.354	245.119	194.632	253.745	202.718	120.17	197.901	352.799	149.798	236.774	191.979	246.903	200.39	173.387	181.261	218.414	267.684	199.196	206.705	206.69	132.838	223.58	242.044	305.921	206.537	246.725	255.079	340.526	195.746	202.374	215.518	156.851	166.397	195.709	220.101
SELK	ENSBTAG00000032374	384.741	0.193377	0.0709251	2.72649	0.0064012	0.0983482	477.227	266.409	396.172	500.416	303.38	347.852	400.448	451.557	390.758	396.214	386.622	385.463	792.331	411.982	321.158	649.625	326.153	379.692	423.439	494.51	251.867	424.103	334.28	288.62	339.707	427.553	425.135	345.771	407.992	356.98	368.142	300.139	308.75	328.435	371.483	388.218	358.554	402.795	375.812	517.208	305.044	398.071
Novel	ENSBTAG00000040244	19.2787	0.270787	0.0993217	2.72636	0.00640372	0.0983482	25.8543	28.5614	31.9015	21.1443	12.8467	14.8022	30.3518	17.2413	15.9168	41.7068	19.211	39.9444	11.885	22.4039	23.7309	28.6046	12.5443	14.9317	9.87614	17.2378	14.601	24.4005	21.3087	25.4225	13.2246	16.3188	26.4485	31.2561	17.9517	21.6352	24.1971	17.2962	26.1887	11.6703	17.4974	25.532	10.9986	17.3405	5.26347	10.5985	19.6802	23.245
PCYT1A	ENSBTAG00000016979	307.785	-0.218465	0.0801683	-2.72509	0.00642845	0.0986123	199.294	282.167	255.954	245.803	268.299	389.299	192.881	255.335	230.794	246.269	312.979	295.588	59.4248	282.538	400.26	182.919	326.153	415.955	419.736	254.258	239.091	257.948	330.284	442.65	373.595	336.168	295.832	255.909	381.881	254.213	409.622	324.557	366.641	346.774	343.218	323.406	260.666	284.88	409.498	193.953	419.845	299.28
SYTL2	ENSBTAG00000000460	214.998	-0.198102	0.0728036	-2.72105	0.00650743	0.0989984	127.117	248.189	159.508	204.395	228.77	219.073	175.257	167.487	140.068	176.757	228.931	180.748	116.869	163.05	257.875	146.034	241.478	217.576	234.558	157.295	297.495	223.09	171.801	216.839	157.869	177.331	155.752	299.863	287.227	273.82	233.329	229.937	230.185	226.737	335.142	297.874	263.966	295.284	241.067	195.013	166.189	191.045
UQCR10	ENSBTAG00000000913	2467.9	0.204836	0.0752668	2.72147	0.00649921	0.0989984	3299.65	2209.57	2728.69	3466.79	2297.59	2248.46	3535.49	2778.31	3852.67	2182.66	2517.44	2057.13	5152.79	2423.35	2134.19	2442.68	2165.46	1953.92	2560.39	3064.02	1680.94	2593.42	2443.84	1953.04	1584.47	3014.63	2599.79	2267.04	2046.49	2387.98	1766.39	2151.85	2456.22	1728.87	1955.67	2579.39	2203.01	2395.47	2524.36	3189.09	1996.45	2087.69
ARL6IP6	ENSBTAG00000001435	133.515	-0.147671	0.0542644	-2.72132	0.00650217	0.0989984	123.885	142.315	101.64	104.841	140.326	155.423	112.595	100.164	132.906	127.106	149.686	148.793	120.83	139.402	110.744	103.127	123.875	133.319	124.686	99.1175	127.759	81.3349	133.179	131.599	138.032	105.528	134.202	140.652	159.933	167.673	131.356	170.927	117.16	151.714	133.249	166.286	141.882	142.687	124.218	167.457	145.415	163.442
FKBP15	ENSBTAG00000005116	342.063	-0.14455	0.053123	-2.72104	0.00650777	0.0989984	262.852	295.463	356.852	376.193	294.486	273.841	307.434	370.277	358.925	347.557	298.571	279.611	350.606	389.578	268.95	319.167	313.608	426.62	288.877	337.215	335.823	346.254	427.505	309.556	313.258	414.498	312.484	345.771	349.242	223.113	307.649	380.516	385.938	303.428	283.996	342.391	279.364	303.706	349.494	333.853	451.552	366.109
DBI	ENSBTAG00000009517	924.764	0.216934	0.0796956	2.72203	0.00648825	0.0989984	1148.36	583.539	920.692	1615.78	873.577	1000.63	1468.63	1007.38	1319.51	1062.53	981.363	1154.39	1729.92	861.304	792.611	1312.8	818.517	661.261	820.954	857.582	671.646	1021.33	772.439	554.808	649.659	795.27	873.781	1132.06	889.424	1005.36	717.271	766.118	894.549	600.187	613.755	865.47	776.5	987.417	1140.07	1064.09	578.38	892.754
C11orf30	ENSBTAG00000010826	292.661	-0.201607	0.0741281	-2.71972	0.0065338	0.0989984	194.985	316.637	232.213	210.562	235.194	365.615	221.274	229.063	245.915	214.492	275.358	256.643	98.381	260.134	397.096	156.572	316.744	363.694	337.023	270.418	308.446	240.519	275.681	418.723	368.636	298.09	225.302	186.56	362.297	263.003	285.18	329.645	332.182	361.779	306.877	294.6	312.36	278.934	321.072	257.544	373.924	338.506
Novel	ENSBTAG00000015428	130.338	-0.178201	0.0655094	-2.72024	0.00652346	0.0989984	145.43	139.852	102.382	78.4102	142.302	108.056	109.658	82.1013	109.826	107.246	138.479	151.789	85.1755	102.062	94.9234	105.385	141.124	142.918	124.686	109.891	171.562	94.1161	111.87	112.158	133.899	102.265	103.835	94.7451	199.1	140.629	124.442	139.387	148.862	158.383	134.595	149.919	120.984	172.91	112.638	155.798	124.641	149.64
Novel	ENSBTAG00000018340	140.348	0.158903	0.0584154	2.72022	0.00652379	0.0989984	146.508	108.829	154.314	178.846	140.326	187.988	164.487	137.109	173.493	115.19	153.688	146.796	192.14	129.445	193.011	145.281	123.875	122.653	156.784	175.61	127.759	117.355	169.138	158.517	124.807	158.836	137.14	97.6753	158.301	140.629	143.454	89.5331	159.889	70.0218	114.406	144.027	125.384	132.283	122.113	154.738	133.388	130.027
PPP2R1B	ENSBTAG00000020277	187.537	-0.186807	0.0686201	-2.72233	0.00648228	0.0989984	175.594	181.71	139.476	183.251	199.124	222.033	154.696	195.401	152.006	174.771	175.3	197.725	73.2906	206.613	175.608	126.462	221.094	257.039	146.908	169.146	120.458	185.908	173.133	142.067	227.298	142.518	143.018	235.398	270.907	212.295	178.022	181.101	223.293	226.737	172.282	148.61	168.278	192.727	192.643	184.414	209.922	178.696
MED29	ENSBTAG00000020429	242.858	0.200495	0.0737231	2.71956	0.00653685	0.0989984	331.797	261.977	278.953	284.567	269.287	236.836	321.141	345.646	355.741	235.345	303.374	204.715	478.039	245.198	175.608	353.041	219.526	244.24	235.793	276.882	187.988	271.891	221.077	177.957	226.472	292.651	225.302	219.769	158.301	231.226	146.911	205.519	170.915	163.384	156.131	218.004	223.271	306.679	206.328	299.938	272.243	231.724
GPX8	ENSBTAG00000021960	197.791	0.170556	0.0626921	2.72054	0.00651756	0.0989984	175.594	186.634	178.055	222.015	214.935	227.954	220.295	189.654	249.894	231.373	256.147	218.695	316.932	179.231	186.683	248.408	200.709	157.849	196.288	127.129	224.49	168.479	155.82	158.517	134.726	177.331	192.976	180.699	225.212	249.481	190.12	176.014	221.914	206.731	144.017	182.652	166.079	182.323	153.693	197.132	153.068	239.714
COQ6	ENSBTAG00000020331	201.702	-0.198188	0.0728955	-2.71879	0.00655205	0.099114	183.135	151.178	151.347	155.939	146.749	183.548	181.132	133.825	284.911	194.632	221.727	169.764	164.409	209.103	137.639	161.089	119.171	230.375	202.461	197.158	206.239	238.195	182.455	155.526	190.93	268.717	269.383	283.258	199.1	142.657	141.726	260.46	172.294	266.75	164.206	195.091	237.569	214.527	176.853	266.023	177.122	195.403
SNX29	ENSBTAG00000026371	31.518	-0.249282	0.0917077	-2.71823	0.0065633	0.0991695	29.0861	33.4858	17.8055	29.9545	23.2229	25.1638	24.4772	21.3463	27.8545	14.8953	36.0207	32.9541	7.92331	28.6272	36.3873	12.044	40.7691	54.3941	49.3807	29.0888	31.0271	23.2385	26.6358	37.386	41.3269	17.4067	30.3668	38.0934	37.5353	35.8333	34.5673	31.5401	23.432	43.3468	43.0705	36.6614	54.9929	23.2858	45.2658	22.2569	28.427	34.8675
IFI44	ENSBTAG00000034349	24.5535	0.29362	0.108045	2.71757	0.00657634	0.0992519	20.468	20.6824	126.864	26.4304	15.3172	28.1242	64.6199	21.3463	19.1002	35.7487	23.2133	34.9513	13.8658	34.8505	9.49234	27.0991	15.6804	7.46585	30.8629	64.6418	27.3769	24.4005	15.9815	10.4681	18.1838	11.9671	22.5302	39.0701	14.6877	3.3805	19.012	26.453	12.4052	10.0031	17.4974	22.9134	16.4979	11.8906	6.31616	22.2569	12.0268	90.0745
RPS7	ENSBTAG00000016224	7043.77	0.174689	0.0643059	2.71653	0.00659707	0.0994501	8376.79	4992.33	6979.01	8305.32	5731.61	6678.77	9389.47	7854.63	9601.03	7361.25	6951.99	7111.1	14824.5	7404.48	6124.14	8865.16	5089.86	5621.79	5528.17	8074.84	6068.54	7781.43	6143.55	6799.76	5952.73	6477.48	7167.55	6298.1	5852.24	8335.63	7011.98	6270.37	7161.91	5743.45	6008.34	6734.56	7355.85	6144.48	7742.57	8179.94	6234.26	6494.08
ITCH	ENSBTAG00000000308	632.688	-0.13127	0.0483296	-2.71613	0.00660497	0.0994546	604.344	683.996	564.582	501.297	722.875	691.264	479.754	545.152	557.089	567.014	689.996	598.167	406.73	477.949	768.88	482.514	613.104	646.33	687.626	516.057	697.198	556.563	681.877	681.921	748.017	558.104	575.01	492.284	874.736	665.282	667.149	664.376	635.42	581.848	662.209	662.523	608.221	676.775	603.194	623.193	700.835	649.408
STRADB	ENSBTAG00000019298	1233.08	0.225949	0.0832472	2.71419	0.00664383	0.0999247	1608.35	1058.25	1377.7	1312.71	1520.36	1107.21	1160.22	1375.2	965.356	1389.23	1075.02	887.764	1756.99	837.655	1873.16	1242.04	1157.21	1016.42	1091.31	1129.08	1000.17	1426.85	1530.23	1918.65	1190.22	1358.81	1166.67	803.868	1672.77	2160.14	2314.28	815.972	1014.47	1080.34	1417.29	945.34	1042.67	939.359	979.006	1059.85	1455.24	1075.81
SHROOM4	ENSBTAG00000002996	429.776	-0.238912	0.0880529	-2.71328	0.00666203	0.0999686	324.256	580.584	335.337	342.714	527.21	442.587	353.451	384.234	343.008	314.787	399.429	350.512	45.559	398.291	450.886	193.457	464.14	430.886	422.205	299.507	392.402	379.95	378.229	423.209	457.902	475.422	503.501	558.703	577.717	461.776	470.115	631.819	460.369	573.512	590.874	485.109	504.835	464.23	410.551	315.836	457.019	415.505
SMCO1	ENSBTAG00000013319	288.82	-0.235852	0.0869171	-2.71352	0.00665716	0.0999686	228.38	194.02	212.182	252.851	297.451	239.796	364.221	240.557	205.327	240.311	264.151	233.675	223.173	194.167	156.624	265.722	167.78	347.695	297.519	289.811	352.249	264.919	423.51	131.599	202.502	524.378	337.953	341.864	308.442	164.292	235.058	219.763	308.75	240.075	279.958	287.399	353.054	366.132	164.22	557.482	263.496	244.073
PUS10	ENSBTAG00000009694	92.3444	-0.233688	0.0861578	-2.71232	0.00668132	0.100055	59.2494	85.6842	87.5437	84.5773	87.9506	75.4914	102.804	78.8172	101.868	76.4624	117.667	89.8748	28.3918	107.041	47.4617	83.5555	62.7216	94.923	93.8233	64.6418	140.535	103.412	103.88	56.8267	95.8785	107.704	91.1005	94.7451	138.717	68.286	63.9495	87.4983	75.8093	103.365	67.2977	100.819	109.986	164.982	40.0024	113.404	71.0675	87.8952
MEPCE	ENSBTAG00000016763	359.388	0.151358	0.0558057	2.71224	0.00668311	0.100055	438.446	446.641	367.238	358.573	320.674	412.982	347.577	373.561	346.987	356.494	336.993	319.555	647.73	321.122	480.945	353.794	401.418	316.765	322.209	397.547	315.747	388.084	303.648	402.273	371.942	330.728	319.341	366.282	290.491	349.543	352.586	365.254	387.316	386.787	405.132	333.88	400.348	305.688	350.547	316.896	365.178	281.119
PCSK6	ENSBTAG00000006675	273.62	-0.209899	0.0774979	-2.70845	0.00675985	0.10091	246.693	228.491	197.344	202.633	157.125	270.881	285.894	160.918	243.528	207.541	308.177	180.748	384.941	246.442	204.085	179.155	381.034	311.433	297.519	195.003	175.212	225.414	134.511	311.051	244.655	169.716	273.301	279.351	321.498	289.37	150.368	281.826	310.129	271.751	317.645	395.419	269.465	220.472	410.551	304.178	255.843	344.317
PDK4	ENSBTAG00000014069	26540.4	-0.264031	0.0974878	-2.70835	0.0067619	0.10091	25349.1	27799.6	26346.9	11421.5	34270.6	17955.1	21308.9	34263.3	18849.5	16392.8	16438.2	5456.4	28521.9	13657.6	13177	16556.8	17624.8	57877.4	18114.1	18473.6	17028.4	22604.1	30593.9	32059.2	22521.5	29086.7	34238.1	29744.1	44236.2	29755.8	25856.3	29989.5	46363.6	30661.2	42388.1	27920.3	16993.9	23732.2	24763.6	19699.5	30403.8	15082.4
ARHGEF37	ENSBTAG00000015419	153.233	-0.207975	0.076803	-2.7079	0.00677097	0.10091	143.276	113.261	99.414	235.231	102.774	187.988	102.804	116.584	130.518	139.023	189.709	184.743	68.0084	169.274	136.057	96.3523	156.804	190.913	169.129	160.527	166.086	139.431	163.81	122.626	178.532	168.628	173.385	194.374	135.453	85.8646	91.6033	189.24	187.456	98.3639	119.79	143.372	144.081	151.605	203.17	188.654	168.375	148.913
TFAP4	ENSBTAG00000033174	34.8415	0.24891	0.09192	2.7079	0.00677102	0.10091	64.6357	47.274	50.4489	43.1697	33.5991	54.7682	38.1845	45.9767	50.138	55.6091	40.0229	33.9527	30.3727	32.3611	53.7899	31.6156	47.0412	34.1296	14.8142	44.1719	60.2291	30.2101	30.6312	41.8723	19.0104	36.9893	32.326	17.5816	27.7435	20.283	29.3822	31.5401	24.8103	13.3375	20.1893	34.0427	26.3966	27.7448	18.9485	36.035	43.7339	29.0563
PSMB2	ENSBTAG00000002377	685.688	0.175942	0.0650981	2.70272	0.00687742	0.101362	798.251	623.919	786.409	836.082	698.17	558.044	768.585	725.775	729.787	609.714	606.748	695.032	1575.42	695.764	607.51	647.367	479.821	662.328	654.294	979.324	494.609	850.531	775.103	607.149	637.261	670.159	720.967	628.052	563.03	797.121	682.704	656.237	687.797	565.176	576.068	590.51	514.733	585.118	695.831	752.495	719.422	603.644
ABTB2	ENSBTAG00000005923	92.7353	0.26354	0.0974968	2.70306	0.0068704	0.101362	154.049	169.891	193.635	81.0533	180.842	103.616	76.369	118.226	152.006	153.918	135.278	68.904	37.6357	109.53	107.58	66.2422	150.532	40.5289	90.1197	67.8739	82.1306	52.2867	67.9214	62.8085	135.552	101.177	84.2434	62.5122	63.6468	203.506	72.5913	115.986	82.701	56.6843	60.5679	102.128	104.486	81.2526	101.059	73.1298	97.3078	78.452
C9orf72	ENSBTAG00000010059	289.419	-0.128587	0.0475442	-2.70458	0.00683904	0.101362	268.238	317.622	254.47	232.588	273.24	279.762	251.626	318.553	283.32	251.234	270.555	228.682	297.784	271.336	280.024	221.309	285.383	350.895	350.603	291.966	310.271	300.939	318.298	240.766	346.32	288.299	273.301	213.909	370.457	252.861	349.13	304.209	282.562	190.059	306.877	312.931	282.663	302.715	255.805	269.202	302.857	306.544
APBB1	ENSBTAG00000015655	90.5021	0.200447	0.0741414	2.70357	0.00685985	0.101362	130.349	101.442	68.2544	104.841	99.315	79.932	57.7663	85.3853	58.8923	124.127	63.2363	166.768	116.208	102.062	82.267	106.138	98.7866	71.4589	101.23	71.106	127.759	116.193	102.548	79.2583	93.3989	70.7149	70.5294	136.745	86.4944	97.3583	84.6899	75.2892	95.1062	100.031	83.4491	79.2148	105.586	65.3984	96.8479	81.6086	53.574	82.084
ZNF622	ENSBTAG00000016441	261.464	0.190122	0.0703117	2.70398	0.00685135	0.101362	339.338	258.53	388.753	275.757	284.11	253.118	255.542	273.397	279.34	307.836	255.346	212.704	631.884	265.112	254.711	251.419	228.934	310.366	217.275	298.43	189.813	284.672	266.358	239.27	255.4	227.376	265.465	212.932	190.94	346.839	267.897	214.676	231.563	201.729	282.65	276.27	208.973	217.995	237.909	239.527	306.137	229.545
LAMB3	ENSBTAG00000016542	38.2689	0.253331	0.0937342	2.70266	0.0068788	0.101362	31.2406	33.4858	51.9327	103.079	52.3751	32.5649	42.1009	36.9456	46.9547	69.5113	39.2225	35.9499	49.5207	42.3184	22.1488	39.1431	39.201	14.9317	24.6903	39.8625	41.9779	34.8578	94.5572	26.9179	38.8473	34.8135	46.04	41.0236	21.2156	50.7074	34.5673	55.9582	38.5938	28.3421	20.1893	37.9707	39.5949	33.6901	50.5293	28.616	22.9603	37.0468
GNAS	ENSBTAG00000017475	12904.8	0.105943	0.0391716	2.70459	0.00683884	0.101362	13829.9	10718.9	13696.1	13684.8	11892.1	13023	14228.1	13822.6	14066.5	12303.5	12573.6	11878.5	16129.2	11528	13536.1	13230.4	13812.9	11864.3	12637.7	13016.7	11195.3	13847.8	12686.6	13976.4	12792.3	13409.7	13047	9258.64	12432.3	14989.8	13481.2	10281	16475.4	13744.3	13209.2	12115.3	14169.5	12203.7	11736.5	13637.1	11470.3	12305.3
USP16	ENSBTAG00000020122	464.379	0.135811	0.0502341	2.70356	0.0068601	0.101362	451.373	418.08	471.104	590.279	531.656	621.694	591.37	438.421	572.21	369.403	524.301	468.348	454.27	521.512	552.138	419.283	508.045	382.892	418.501	388.928	401.528	439.208	551.362	442.65	414.922	461.279	506.44	424.888	571.189	563.867	551.348	398.829	532.043	448.473	539.727	443.865	391.549	425.09	343.178	439.839	508.406	471.438
ASCC3	ENSBTAG00000020482	236.256	-0.159193	0.0588889	-2.70327	0.00686608	0.101362	186.366	204.854	187.7	196.466	197.148	251.638	209.525	209.358	190.206	209.527	213.723	212.704	154.504	238.975	336.978	158.831	249.319	255.972	255.545	168.069	229.966	230.062	245.05	375.355	243.829	204.529	221.384	209.025	357.401	189.984	285.18	268.599	278.427	256.746	274.574	223.242	254.067	217.499	286.333	171.696	238.35	233.903
MAST4	ENSBTAG00000025964	1094.41	-0.253042	0.0935629	-2.70451	0.0068405	0.101362	859.655	1694.97	1075.01	649.307	1166.58	1358.84	713.756	872.737	795.842	778.527	1079.82	655.088	206.006	893.665	1658	350.03	1243.46	1452.64	1140.69	754.155	1104.2	817.997	998.844	1511.89	1220.8	951.931	884.556	607.54	1344.74	1005.36	1168.37	1262.62	1248.79	871.938	1586.88	996.404	995.371	1007.24	1493.77	771.572	1790.9	1112.86
TRIM55	ENSBTAG00000021009	385.52	0.250073	0.0925691	2.70147	0.00690327	0.101608	612.962	560.887	688.479	303.069	599.843	236.836	346.598	391.623	470.342	612.693	312.979	309.569	241.661	599.926	598.018	434.338	279.111	215.443	369.121	302.739	344.949	492.657	370.238	426.2	389.3	186.035	315.423	352.608	321.498	667.986	480.485	300.139	294.967	578.513	522.23	386.254	282.663	232.858	160.01	302.058	712.862	286.204
RNMTL1	ENSBTAG00000019162	124.805	-0.18237	0.0675416	-2.70011	0.00693164	0.101911	134.658	106.859	151.347	117.175	150.208	94.7343	153.717	134.646	118.58	78.4485	119.268	98.8623	73.2906	129.445	101.252	82.8027	120.739	141.851	64.1949	131.438	127.759	115.031	138.506	88.231	103.317	146.869	159.671	126.001	141.981	134.544	127.899	143.456	121.295	110.034	113.06	142.063	128.683	115.438	182.116	152.619	166.189	97.3385
Novel	ENSBTAG00000033252	109.35	0.203224	0.0752779	2.69965	0.00694133	0.101939	109.881	87.1615	126.864	126.866	97.3386	113.977	140.01	137.93	152.802	110.225	101.658	88.8762	204.025	85.8815	102.834	201.738	112.899	82.1244	95.0578	128.206	118.633	137.107	98.5526	116.644	81.0008	107.704	109.712	50.7912	101.182	102.091	60.4928	80.3763	104.755	53.3499	126.52	114.567	109.986	115.934	120.007	132.481	80.9076	111.14
ASB6	ENSBTAG00000008973	85.295	0.179044	0.0663436	2.69873	0.00696044	0.102105	133.581	79.7749	118.703	98.6735	85.9742	68.0903	87.139	83.7433	97.0927	99.3019	60.8349	80.8873	137.998	74.6795	80.6849	109.902	81.5381	97.0561	77.7746	96.9627	49.2784	104.573	87.8982	98.699	92.5723	77.2424	93.0596	85.9543	37.5353	90.5973	84.6899	80.3763	82.701	83.3593	67.2977	73.9774	92.388	79.7663	111.586	75.2495	87.4677	101.697
PLEKHG5	ENSBTAG00000016728	208.778	-0.185799	0.0688775	-2.69753	0.00698561	0.102359	212.221	200.915	126.122	201.752	242.111	177.627	199.734	162.561	191.798	199.597	195.312	283.605	143.28	206.613	112.326	242.386	197.573	187.713	206.164	121.742	197.114	232.385	163.81	177.957	223.992	169.716	230.2	324.282	168.093	146.037	152.096	346.941	186.077	196.728	219.39	242.227	222.171	223.94	174.747	189.713	226.323	296.374
KCNQ4	ENSBTAG00000002644	371.764	-0.266692	0.0989743	-2.69456	0.0070481	0.103159	271.47	376.715	278.211	201.752	330.556	247.197	492.482	346.467	362.108	375.361	397.828	223.688	92.4386	360.951	118.654	219.804	370.058	530.076	355.541	327.519	372.326	513.572	398.206	245.252	276.064	513.499	559.337	763.821	487.959	287.342	157.281	550.425	164.024	425.132	209.969	593.783	498.236	585.613	165.273	570.2	330.191	275.308
Novel	ENSBTAG00000046855	40.8085	0.211414	0.0785036	2.69305	0.00708017	0.103513	40.936	39.395	44.5137	39.6456	49.9046	26.644	43.0799	36.9456	63.6673	42.6998	48.0275	44.9374	84.5153	39.8291	36.3873	47.4234	40.7691	42.662	50.6152	44.1719	25.5518	63.906	34.6266	37.386	34.7146	38.0772	36.2443	41.0236	32.6394	56.7923	34.5673	62.0627	45.4856	26.675	45.7624	36.6614	40.6947	27.7448	35.7916	36.035	28.427	42.1316
CGREF1	ENSBTAG00000011328	49.1913	0.257497	0.0956319	2.69259	0.00708995	0.10354	50.6313	40.8723	39.3205	70.4811	37.5519	20.7231	41.1218	77.9962	62.8715	58.5881	33.6193	52.9263	120.83	54.765	34.8053	109.902	42.3371	53.3275	54.3187	92.6533	23.7266	80.173	45.2809	56.8267	47.9392	50.0444	58.7745	45.9074	31.0074	60.1728	51.8509	40.6969	38.5938	26.675	41.7246	46.4814	42.8945	24.2767	38.9497	55.1123	39.3605	58.839
RIT1	ENSBTAG00000000105	410.615	-0.157156	0.0583943	-2.6913	0.00711747	0.103599	387.814	447.134	277.469	322.451	431.353	420.383	275.124	332.51	359.72	376.354	331.39	392.453	342.683	378.376	393.932	465.954	329.289	344.496	365.417	272.573	500.084	355.55	388.883	376.851	369.463	315.497	465.298	516.702	626.676	450.958	506.411	581.965	432.802	423.465	353.986	477.907	467.44	447.88	498.977	346.572	383.765	483.787
ATAD1	ENSBTAG00000000806	790.838	-0.101449	0.0377318	-2.6887	0.00717315	0.103599	852.115	732.255	739.67	687.191	835.037	737.151	707.882	741.374	744.112	638.511	826.874	634.117	864.961	697.009	817.923	702.318	747.956	786.048	875.273	674.43	773.853	699.48	799.075	616.121	802.569	850.754	764.068	716.937	1026.51	803.882	822.702	788.502	824.254	868.603	736.236	877.909	868.888	839.28	829.523	748.255	744.569	784.52
ITFG1	ENSBTAG00000004805	501.96	-0.11002	0.0408915	-2.69054	0.00713366	0.103599	459.991	441.717	349.433	459.008	477.799	549.163	385.761	402.296	363.7	435.935	465.867	532.259	575.1	420.695	518.915	544.24	439.051	514.077	511.09	481.582	554.838	506.6	486.104	532.377	524.852	458.015	479.992	452.237	476.535	475.974	596.286	475.136	548.583	523.496	507.424	546.647	454.241	495.938	536.874	448.317	536.833	522.287
MEOX1	ENSBTAG00000015751	55.4478	0.234157	0.0870564	2.68971	0.00715132	0.103599	50.6313	58.1077	70.4801	82.8153	68.1864	45.8869	77.3481	60.7549	43.7713	92.3507	59.234	84.8818	57.444	59.7436	72.7746	49.6816	70.5618	34.1296	29.6284	53.8682	62.0543	56.9344	45.2809	53.8358	36.3677	23.9343	37.2238	57.6284	45.6952	55.4401	51.8509	54.9408	53.7557	116.703	57.876	43.8627	74.7903	39.14	52.6347	48.7532	31.707	78.452
LINS1	ENSBTAG00000016495	118.189	-0.143693	0.0533781	-2.69199	0.00710271	0.103599	99.1081	141.822	131.316	104.841	136.373	146.542	93.9926	105.911	115.397	95.3298	119.268	98.8623	98.381	108.285	96.5055	113.666	81.5381	149.317	116.045	108.814	107.682	103.412	99.8844	95.7081	120.675	110.968	87.1822	82.0473	172.989	140.629	98.5168	134.3	115.781	135.042	133.249	138.135	125.384	140.21	110.533	113.404	129.015	116.225
USP25	ENSBTAG00000019314	3714.65	-0.182437	0.067793	-2.6911	0.00712179	0.103599	3288.88	2252.9	2982.42	2729.38	3491.84	4112.06	3040.07	3789.79	3260.56	2384.24	3879.82	3105.67	3032.65	3257.27	5133.77	3175.11	3717.83	5069.31	4654.13	3674.89	2817.99	3158.12	5186	4167.79	4284.78	4752.04	3296.27	3124.63	4344.3	1982.32	3591.54	3466.36	4651.93	3997.91	4230.33	3826.53	3594.34	3590.47	4145.51	3833.48	4446.64	3664.72
DUSP2	ENSBTAG00000020350	15.3185	0.277167	0.103059	2.68941	0.00715794	0.103599	30.1633	18.2202	9.64464	20.2633	10.8703	7.40111	15.6654	16.4203	3.97921	17.8743	20.0115	15.9777	29.0521	24.8932	11.0744	27.8518	3.13608	14.9317	6.17258	18.3152	21.9015	15.1051	13.3179	13.459	16.5308	4.35168	16.6528	13.6745	11.4238	24.3396	6.91346	13.2265	19.2969	21.6734	16.1514	17.676	9.89872	9.90885	12.6323	14.8379	5.46673	15.2545
GMFB	ENSBTAG00000025311	216.929	-0.233987	0.0870027	-2.68942	0.00715762	0.103599	187.444	222.582	136.509	141.843	266.322	266.44	137.073	126.436	136.089	172.785	196.112	289.597	115.548	130.689	251.547	196.468	200.709	163.182	192.585	150.831	281.069	97.6019	113.202	255.72	270.278	120.759	114.61	129.908	360.665	288.694	326.661	238.077	270.157	261.748	240.926	296.564	241.969	232.363	236.856	214.09	183.682	287.657
C2orf88	ENSBTAG00000026994	16.467	-0.284583	0.105809	-2.68958	0.00715429	0.103599	5.38631	10.3412	18.5474	4.40507	12.8467	13.322	14.6863	13.9572	11.1418	9.93019	20.8119	23.9666	5.94248	7.46795	15.8206	5.26927	23.5206	8.5324	28.3939	11.851	16.4261	11.6193	10.6543	19.4407	15.7042	13.0551	7.8366	17.5816	29.3755	8.78929	5.18509	19.331	16.5402	30.0093	16.1514	24.8774	12.0984	36.1673	18.9485	26.4963	8.74677	29.0563
Novel	ENSBTAG00000039728	7875.82	0.213072	0.0792458	2.68875	0.00717192	0.103599	10259.8	5352.31	9526.68	9633.88	6808.27	6270.22	10383.2	9423.58	10402.4	7788.25	8385.61	7472.59	20307.4	7912.3	6045.04	9456.83	5417.58	6344.91	6510.84	9905.28	6815.02	9566.14	5826.59	7046.51	7142.95	7217.27	7873.82	6351.83	5659.67	8959.67	5071.02	6717.02	6974.45	5466.7	4144.19	6426.87	6818.02	7847.81	8986.85	9325.64	7117.68	8453.92
CXorf38	ENSBTAG00000011788	54.0497	0.217733	0.0810274	2.68715	0.00720645	0.103965	63.5585	65.0018	49.707	56.3849	47.9281	54.7682	50.9127	36.9456	58.0964	76.4624	52.0298	48.9319	116.869	60.9883	56.9541	44.4124	81.5381	37.3293	55.5533	61.4097	52.9286	66.2298	69.2532	86.7355	47.1127	48.9564	37.2238	39.0701	84.8624	49.3552	57.036	45.784	20.6753	46.6812	48.4543	55.6467	53.893	55.985	60.0036	58.2919	63.4141	47.9429
Novel	ENSBTAG00000022084	136.349	-0.208363	0.0775552	-2.68664	0.0072175	0.10401	93.7218	147.731	123.155	88.1014	124.02	173.186	103.783	102.627	105.051	107.246	146.484	119.833	34.3343	110.775	186.683	82.8027	153.668	204.778	113.576	90.4986	153.311	133.622	154.488	177.957	142.165	126.199	114.61	109.396	137.085	105.471	174.565	154.648	192.969	173.387	199.201	136.825	109.986	140.21	176.853	134.601	193.522	117.678
SCAP	ENSBTAG00000015782	531.699	0.106206	0.0395515	2.68527	0.0072472	0.104323	558.022	566.796	593.516	603.494	499.54	549.163	545.353	486.861	516.501	538.216	564.324	654.089	843.832	505.332	536.317	461.437	526.862	526.876	529.608	499.897	503.735	537.972	494.095	556.304	511.627	505.883	481.951	522.563	417.784	555.754	579.002	492.432	540.313	631.863	477.813	470.706	551.029	476.616	524.242	554.303	488.726	530.277
MED15	ENSBTAG00000018048	280.332	0.142053	0.0529102	2.68479	0.0072575	0.104357	366.269	352.585	337.562	333.023	338.462	247.197	325.058	302.133	348.579	324.717	246.541	306.573	354.568	296.229	232.562	293.573	241.478	257.039	217.275	296.275	270.119	318.368	251.709	228.802	266.145	267.629	257.628	304.747	153.405	342.106	276.538	299.122	243.968	321.767	312.261	208.184	304.661	262.585	209.486	261.783	307.23	281.119
CCT4	ENSBTAG00000004531	1203.86	0.139629	0.0520274	2.68375	0.00728017	0.104453	1364.89	1385.23	1493.44	1160.29	1400.29	1327.76	1246.38	1265.18	1231.96	1159.85	1288.74	988.623	1660.59	1301.91	1420.69	1269.89	1177.6	1147.61	1176.49	1219.58	1106.03	1165.41	1098.73	1009.42	1120.79	980.217	987.411	959.172	1305.58	1492.83	1284.17	1138.49	1186.76	1312.07	1647.45	1141.09	1026.17	1168.25	1071.64	1019.58	1508.82	1037.31
AMOT	ENSBTAG00000016221	746.115	-0.232092	0.0864802	-2.68376	0.00728	0.104453	459.991	786.916	567.55	413.195	714.969	1005.07	545.353	556.647	598.473	531.265	782.849	602.161	108.945	810.273	909.683	449.393	832.63	796.713	835.768	632.413	806.705	619.307	869.66	1085.69	837.284	893.183	682.764	846.845	1085.26	480.03	916.033	772.223	927.63	598.519	698.55	881.837	763.301	758.523	1009.53	594.577	845.157	725.681
APH1A	ENSBTAG00000021482	395.175	0.120733	0.0450008	2.68291	0.00729853	0.104602	531.09	363.912	427.332	466.937	377.99	375.977	453.318	359.604	414.634	438.914	398.629	444.381	567.177	446.833	387.604	434.338	395.146	412.755	409.86	404.011	379.626	370.655	444.818	317.033	371.942	422.113	514.277	419.027	308.442	383.348	337.031	354.063	373.533	325.101	343.218	370.542	428.945	319.561	371.601	331.734	424.218	355.939
PXMP2	ENSBTAG00000007510	273.424	0.207938	0.077528	2.6821	0.0073162	0.104626	301.633	236.863	389.495	363.859	292.016	204.271	359.326	396.549	395.533	229.387	319.383	252.648	577.081	322.367	180.354	280.024	225.798	220.776	269.125	329.673	138.71	274.215	199.769	197.398	273.584	253.486	283.097	217.816	151.773	267.735	214.317	236.042	201.239	290.09	235.542	247.464	238.669	280.421	244.225	335.973	162.909	299.28
DUSP7	ENSBTAG00000021912	341.15	0.186457	0.06951	2.68245	0.0073086	0.104626	492.309	393.95	422.139	325.975	399.236	383.378	338.765	479.471	378.025	432.956	336.993	309.569	213.269	257.644	558.466	213.782	531.566	237.841	335.789	321.054	301.146	414.808	340.939	393.301	329.789	357.926	262.526	314.515	225.212	323.175	333.574	370.341	365.263	443.471	349.948	280.198	444.343	251.685	296.86	355.05	323.631	286.204
SLCO2A1	ENSBTAG00000001324	81.8185	-0.209234	0.0780269	-2.68156	0.00732796	0.104679	47.3995	77.8052	45.9975	76.6482	77.5744	127.299	45.0381	50.9028	50.9339	103.274	69.6399	57.9193	66.0275	67.2116	102.834	56.4564	101.923	91.7233	80.2436	52.7908	73.005	80.173	78.5757	88.231	58.6842	67.4511	56.8153	90.838	88.1264	78.4275	84.6899	87.4983	104.755	118.37	98.2546	68.7401	56.0927	87.6934	137.903	76.3093	80.9076	91.5273
Novel	ENSBTAG00000014857	50.653	0.28458	0.106149	2.68095	0.00734129	0.104756	95.8764	96.0254	137.993	43.1697	42.493	57.7287	150.78	59.9339	62.0757	44.6858	45.6262	58.9179	13.8658	57.2543	52.2079	56.4564	59.5856	51.1944	29.6284	133.593	31.0271	34.8578	46.6127	47.8541	41.3269	32.6376	26.4485	104.513	24.4795	59.4967	15.5553	27.4704	34.4588	26.675	94.2167	26.8414	53.893	37.1582	31.5808	50.8729	25.147	82.8104
SPCS3	ENSBTAG00000014146	166.662	0.175382	0.0654648	2.67903	0.00738358	0.10513	222.993	174.815	212.924	204.395	156.137	133.22	151.759	195.401	201.348	162.855	196.913	136.809	222.513	197.901	110.744	198.727	156.804	138.652	143.204	189.616	158.786	175.451	181.124	180.948	179.359	175.155	147.916	117.21	164.829	265.031	167.651	134.3	86.8361	125.039	129.212	197.055	141.882	149.624	171.589	162.157	137.762	177.97
KCNN3	ENSBTAG00000018249	442.37	-0.251278	0.0937865	-2.67925	0.00737869	0.10513	225.148	437.777	620.967	302.188	482.246	398.18	387.719	401.475	371.658	327.696	369.812	319.555	153.184	405.759	501.512	237.87	424.939	520.477	606.148	435.255	421.604	339.283	371.57	737.252	588.496	424.289	267.424	165.071	546.71	614.574	404.437	543.303	275.67	213.4	567.992	570.87	687.411	459.771	327.388	298.878	964.331	455.457
PPP1R21	ENSBTAG00000002570	131.461	-0.160978	0.0601085	-2.67812	0.00740371	0.105161	118.499	121.14	89.7694	114.532	109.691	136.181	107.7	96.8795	106.643	98.3089	111.264	167.766	114.228	99.5727	172.444	122.699	117.603	109.855	161.722	114.201	173.387	126.65	117.198	137.58	175.226	156.661	130.283	121.117	166.461	108.852	216.046	149.561	144.727	111.701	131.903	136.171	159.479	125.347	149.483	115.524	135.575	119.857
CNKSR3	ENSBTAG00000012674	106.724	-0.19703	0.0735864	-2.67753	0.00741666	0.105161	101.263	79.7749	76.4152	74.0051	97.8327	76.9716	118.47	98.5215	114.601	116.183	76.8441	91.872	128.093	98.3281	104.416	137.001	78.402	124.786	67.8984	79.7249	98.5568	120.84	59.9306	79.2583	97.5316	87.0337	95.9983	155.304	159.933	107.5	143.454	124.125	97.8629	156.715	100.946	102.783	116.585	131.292	175.8	136.721	113.708	106.782
DNLZ	ENSBTAG00000012880	177.17	0.221585	0.0827376	2.67817	0.00740259	0.105161	218.684	152.163	197.344	247.565	162.56	124.339	252.605	207.716	272.178	195.625	167.296	150.79	388.902	164.295	115.49	277.013	116.035	146.117	151.846	203.622	155.136	233.547	142.502	118.14	123.981	170.804	208.649	146.513	94.6543	229.874	84.6899	142.439	114.403	150.047	134.595	142.717	195.775	162.01	140.008	251.185	165.095	213.564
ARPC5L	ENSBTAG00000015278	525.342	0.170917	0.0638351	2.67748	0.00741791	0.105161	663.594	479.142	580.904	603.494	531.656	424.824	764.669	651.884	653.386	509.419	502.688	505.296	907.218	580.011	409.753	520.152	454.732	488.48	567.878	747.69	346.774	585.611	689.868	405.264	395.912	676.687	569.133	478.609	522.23	504.37	394.067	439.526	379.046	405.126	432.051	452.375	500.435	489.002	475.818	653.929	512.779	539.72
COPS6	ENSBTAG00000002871	719.387	0.148296	0.0554125	2.67622	0.00744567	0.105256	774.552	648.541	751.54	785.864	590.949	706.066	869.432	802.129	843.592	662.344	754.032	684.047	1407.05	784.135	715.09	757.269	685.234	620.732	645.652	780.011	582.215	780.815	687.204	698.37	581.057	731.083	704.314	603.633	625.044	741.005	744.925	571.791	707.094	625.194	646.058	690.674	798.497	743.659	700.042	804.428	806.89	644.323
ASNA1	ENSBTAG00000011837	1179.06	0.184515	0.0689577	2.67577	0.0074558	0.105256	1387.51	1076.96	1359.15	1258.97	932.869	1215.26	1488.22	1403.11	1524.04	1040.68	1120.64	923.714	2563.85	1172.47	1434.93	1100.52	1180.73	1139.08	997.49	1579.42	861.459	1360.62	1078.75	1244.21	770.334	1247.85	1068.72	765.775	881.264	1239.97	1054.3	971.638	1345.27	721.891	1126.56	1068.42	1202.14	1087.5	1346.4	1421.26	1180.81	1097.6
G6PD	ENSBTAG00000019512	224.078	0.236332	0.0883246	2.67572	0.0074568	0.105256	440.6	176.785	191.409	406.147	207.03	417.423	255.542	203.611	206.919	394.228	172.899	307.572	338.061	241.464	346.47	221.309	203.845	210.11	134.562	136.825	189.813	201.013	135.843	267.684	261.186	130.551	174.364	334.05	195.836	291.399	207.404	147.526	238.455	236.74	192.471	197.055	163.879	165.478	200.012	172.756	149.788	254.242
ZFP69	ENSBTAG00000039287	190.571	0.168535	0.0629849	2.6758	0.00745504	0.105256	166.976	171.861	225.536	199.99	183.313	220.553	146.863	204.432	218.061	209.527	170.498	201.719	266.091	186.699	299.009	183.672	235.206	188.779	199.992	229.478	189.813	224.252	234.395	239.27	183.492	157.749	170.446	139.676	197.468	190.66	274.81	191.275	239.833	110.034	220.736	180.034	190.275	188.268	147.377	185.474	184.776	138.017
RHOQ	ENSBTAG00000013749	1264.96	0.206309	0.0771288	2.67486	0.007476	0.105413	1333.65	1139.99	1480.82	1308.31	1492.2	2144.84	963.424	1532.83	1350.54	1303.83	1551.29	1030.56	649.711	1183.67	2143.69	1135.9	1563.34	1199.87	1143.16	1038.58	1361.54	1195.62	1594.15	1929.12	1267.08	1292.45	875.74	662.239	1346.38	1839.67	2022.19	854.634	1742.23	1011.98	1760.51	1053.36	1280.23	1028.04	1270.6	1093.77	907.477	1141.91
IRF2BP1	ENSBTAG00000000154	382.265	0.19692	0.0738127	2.66783	0.00763428	0.107327	458.914	424.481	656.578	395.575	395.778	343.412	360.305	545.152	375.637	396.214	366.61	293.591	887.41	291.25	367.037	249.161	504.909	369.026	343.196	509.593	293.845	370.655	436.828	381.337	329.789	396.003	383.993	252.002	298.65	405.66	364.685	332.697	319.777	391.788	473.776	337.154	399.248	340.369	451.606	435.599	399.071	354.487
OR51E1	ENSBTAG00000000233	35.2645	-0.288012	0.107974	-2.66742	0.00764363	0.107327	35.5497	38.4101	35.611	26.4304	46.4458	22.2033	13.7073	17.2413	31.0378	6.95113	20.8119	5.99166	3.96165	13.6912	30.0591	30.1101	67.4258	38.3958	17.2832	9.69627	38.3276	37.1817	31.963	43.3678	18.1838	27.198	39.183	46.8842	47.3271	49.3552	67.4062	26.453	46.8639	15.0047	16.1514	18.3307	37.3952	94.6296	28.4227	55.1123	64.5074	39.226
Novel	ENSBTAG00000000667	37.166	0.277204	0.103938	2.66702	0.00765275	0.107327	21.5452	26.5916	70.4801	34.3595	68.6805	19.2429	22.5191	54.1868	46.9547	62.5602	19.211	31.9555	123.472	44.8077	34.8053	53.4454	18.8165	22.3976	23.4558	54.9456	21.9015	41.8294	38.622	46.3586	26.4492	25.0222	24.4894	28.3258	21.2156	45.9748	29.3822	22.3833	49.6206	70.0218	22.8812	40.5894	52.7932	19.3223	40.0024	25.4364	47.0139	24.6978
GLRX5	ENSBTAG00000013423	734.161	0.210054	0.0787577	2.6671	0.00765094	0.107327	993.236	518.045	735.96	1026.38	741.651	701.626	922.302	949.912	779.925	882.794	908.521	645.102	1325.17	598.681	847.983	748.988	611.536	499.146	898.728	814.487	496.434	865.636	861.669	463.586	470.3	849.666	757.211	832.194	709.907	786.98	468.387	638.941	649.203	468.479	502.041	751.558	847.99	703.033	814.785	1266.52	587.127	825.198
TFB1M	ENSBTAG00000031895	229.265	-0.146994	0.0550856	-2.66846	0.00762002	0.107327	216.53	190.573	169.152	217.61	206.042	227.954	255.542	177.339	165.535	193.639	213.723	207.711	225.154	226.528	240.473	285.293	185.029	253.839	222.213	238.097	239.091	230.062	227.736	240.766	290.115	233.903	202.772	138.699	372.089	175.786	273.082	229.937	230.185	170.053	174.974	236.335	210.073	212.545	258.963	236.347	213.203	221.554
MYL3	ENSBTAG00000008394	8118.05	0.272244	0.102143	2.66531	0.00769172	0.107528	17332.1	9838.41	9186.15	10616.2	11141.1	10733.1	18608.6	10140.3	11594.6	12058.2	11728.3	5895.79	4189.45	8584.41	11283.2	5474.77	5078.88	5312.49	6457.76	6066.64	8196.64	9344.22	5702.73	4489.31	4301.31	4650.86	8176.51	5087.91	8496.04	8021.24	5955.94	2618.84	5669.16	3351.04	5184.61	11000.4	9094.72	7858.71	11521.7	3620.45	4844.62	6899.41
APC2	ENSBTAG00000015433	38.172	-0.254538	0.095488	-2.66566	0.00768377	0.107528	43.0905	53.1833	41.5461	36.1216	36.0696	34.0451	23.4981	34.4825	35.8129	37.7347	56.0321	51.9277	5.2822	32.3611	7.91028	29.3573	28.2247	56.5272	46.9116	26.9341	36.5025	24.4005	55.9352	29.9088	39.6739	34.8135	26.4485	49.8144	34.2714	23.6635	17.2836	50.8711	19.2969	28.3421	33.6488	35.352	60.4922	46.5716	20.0012	39.2145	40.4538	49.3957
OGFR	ENSBTAG00000031718	99.373	0.189853	0.0712164	2.66586	0.00767914	0.107528	121.731	97.9951	94.9626	107.484	84.986	85.8529	98.888	83.7433	81.1759	119.162	67.2385	132.815	198.083	100.817	83.849	135.495	103.491	83.1909	75.3055	99.1175	102.207	103.412	90.5618	95.7081	76.0416	91.3854	129.304	130.885	78.3346	117.641	79.5048	108.864	113.025	113.369	118.444	96.8908	69.291	73.821	100.006	91.1473	71.0675	124.942
ADARB1	ENSBTAG00000017486	125.914	-0.225161	0.0845508	-2.66303	0.00774401	0.107988	107.726	129.511	111.284	118.937	128.467	99.1749	58.7454	147.782	88.3384	108.239	102.459	150.79	54.8029	98.3281	145.549	94.094	119.171	225.042	96.2923	77.5702	116.808	108.059	99.8844	146.553	116.542	94.6491	123.426	126.001	132.19	188.632	120.986	110.899	122.673	98.3639	133.249	98.8548	107.786	154.578	114.744	120.823	285.363	172.158
STARD8	ENSBTAG00000033702	199.522	-0.154297	0.0579341	-2.66332	0.00773749	0.107988	192.83	232.923	204.021	161.225	236.676	199.83	217.358	200.327	206.123	157.89	177.702	149.791	92.4386	221.549	159.788	164.1	172.485	186.646	196.288	163.759	195.288	205.661	202.432	194.407	192.584	196.914	230.2	218.793	176.253	200.125	167.651	282.843	172.294	176.722	236.888	214.731	259.566	229.885	189.485	178.055	208.829	206.3
Novel	ENSBTAG00000037966	260.562	0.13759	0.0516712	2.6628	0.00774939	0.107988	350.11	290.538	348.691	268.709	311.286	294.564	252.605	301.312	286.503	261.164	300.973	223.688	293.162	265.112	343.306	274.002	210.117	286.902	229.62	287.656	208.064	312.558	226.405	207.866	263.666	305.706	242.935	277.398	243.164	273.82	250.613	202.467	250.86	235.073	327.067	268.414	235.37	276.952	224.224	228.928	230.696	246.252
FAM111A	ENSBTAG00000002450	12.3497	-0.286565	0.107662	-2.6617	0.00777482	0.108227	9.69536	9.35632	8.90275	10.5722	12.8467	4.44067	11.7491	7.38911	9.5501	18.8674	6.40367	15.9777	3.96165	17.4252	11.0744	12.044	3.13608	5.33275	11.1107	6.46418	21.9015	4.64771	6.65896	8.97264	17.3573	3.26376	9.79575	10.7443	6.52788	6.76099	8.64182	15.2613	4.13505	8.33593	13.4595	15.0574	8.79886	14.8633	4.21078	10.5985	39.3605	9.44329
Novel	ENSBTAG00000021410	118.639	0.156626	0.0588556	2.66119	0.00778661	0.108276	140.044	125.079	117.219	112.77	138.349	100.655	109.658	107.553	126.539	115.19	100.057	128.821	182.236	133.179	174.026	140.765	111.331	83.1909	117.279	102.35	94.9065	106.897	135.843	128.608	122.328	106.616	117.549	110.373	76.7026	121.022	112.344	91.5679	136.457	110.034	126.52	114.567	94.5878	115.438	142.114	101.746	103.868	127.121
TRMT11	ENSBTAG00000001957	107.153	0.17836	0.067036	2.66066	0.00779872	0.108329	89.4128	121.632	100.898	149.772	115.62	94.7343	98.888	148.603	161.556	106.253	127.273	107.85	152.524	141.891	94.9234	102.374	65.8577	102.389	117.279	161.605	78.4804	125.488	98.5526	122.626	110.756	118.583	143.997	87.9078	86.4944	117.641	100.245	117.003	99.2412	55.0171	94.2167	118.495	105.586	100.575	85.2682	58.2919	71.0675	111.867
RER1	ENSBTAG00000009307	513.713	0.12229	0.0460014	2.65841	0.0078511	0.108941	544.018	457.475	559.389	534.775	440.741	498.835	603.119	549.258	623.94	497.502	506.69	544.242	900.616	456.79	558.466	611.988	506.477	510.878	482.696	569.925	401.528	484.524	522.062	538.358	438.892	518.938	548.562	425.864	442.264	522.625	579.002	442.578	554.097	456.809	514.154	470.706	485.037	495.443	530.558	509.789	552.14	453.278
PRPF39	ENSBTAG00000002603	485.061	-0.181275	0.0682623	-2.65556	0.00791766	0.109748	417.978	557.932	419.913	448.436	562.785	469.231	319.183	444.168	454.426	407.138	478.674	618.139	320.894	450.567	294.263	380.893	445.324	437.286	576.519	378.155	602.291	332.311	535.38	406.76	509.148	336.168	482.93	490.33	675.636	530.738	475.3	605.366	300.48	486.818	445.511	505.403	476.238	555.391	266.332	546.884	526.993	595.654
Novel	ENSBTAG00000026327	2698.44	0.186766	0.0703562	2.65458	0.00794062	0.10995	3047.58	2185.44	2881.52	3391.02	2088.58	2696.97	3512.97	2801.3	3603.57	3044.6	2596.69	2692.25	6098.96	2863.96	2445.86	3331.68	2071.38	2319.75	1990.04	2829.16	1872.58	3166.25	2377.25	2757.59	2160.57	2507.66	2496.94	2484.86	1566.69	2948.47	2093.05	2391.96	2715.35	2063.98	2121.22	2845.18	2857.43	2218.59	3287.56	2855.24	2452.38	2842.43
PPP1R3C	ENSBTAG00000014831	1884.37	0.259122	0.0976401	2.65385	0.00795782	0.109998	2462.62	1981.57	2256.85	3709.95	1502.08	2893.84	1974.82	2614.93	2333.41	2381.26	3141	2702.24	845.813	1804.76	2064.58	2490.1	2036.89	418.088	2425.83	3037.09	1001.99	1229.32	2535.73	1903.69	1838.22	2554.44	2106.09	1638.02	2217.85	1809.92	1242.69	732.544	977.25	2070.64	1740.32	1662.2	1890.66	977.508	1290.6	1402.18	731.449	1776.79
TPRN	ENSBTAG00000047715	114.765	0.203702	0.0767609	2.65373	0.00796085	0.109998	142.199	136.898	135.767	135.676	103.268	113.977	104.763	133.825	101.868	155.904	128.073	100.86	289.861	105.796	88.5952	169.369	109.763	106.655	95.0578	131.438	91.2563	116.193	115.866	101.69	119.022	89.2095	133.222	120.141	73.4386	128.459	96.7884	104.794	82.701	105.033	129.212	85.7614	96.7875	121.383	149.483	103.865	131.202	98.0649
Novel	ENSBTAG00000007127	1328.18	0.193492	0.0729385	2.6528	0.00798261	0.110182	1538.33	1804.29	1871.06	1063.38	1541.61	1811.79	1308.06	1435.13	1221.62	1114.17	1388	855.808	1609.75	1481.14	2357.26	879.967	1666.83	1445.18	1483.89	1625.74	1054.92	1333.89	1110.71	1592.64	1468.76	1236.97	1194.1	987.497	1602.59	1729.46	1310.1	1437.62	1487.24	1045.32	1720.13	1155.49	1329.73	1083.53	1087.43	1129.8	1709.99	1131.74
GPAT4	ENSBTAG00000005730	939.242	0.158522	0.0597752	2.65197	0.00800226	0.110337	1207.61	848.963	1037.91	989.378	1019.83	895.535	1052.52	979.468	1050.51	855.982	881.305	887.764	1356.21	740.572	933.414	897.281	937.688	856.44	1182.67	1068.74	717.274	945.809	1835.21	738.747	848.855	1057.46	943.331	1079.31	851.888	837.011	819.245	960.446	1006.2	1447.12	1013.5	823.572	886.485	887.833	966.373	1006.86	772.996	748.199
PCNT	ENSBTAG00000030670	1040.86	-0.16185	0.0610407	-2.6515	0.00801348	0.110375	915.673	995.217	1026.04	930.35	1078.63	846.687	781.313	1032.83	974.11	902.654	967.755	1003.6	521.618	1105.26	852.729	684.252	986.298	1248.93	1050.57	1132.31	1416.3	1006.23	1503.59	1082.7	1405.94	1266.34	1314.59	1092.01	1057.52	824.841	857.269	1288.06	813.227	1045.32	893.713	991.166	1026.17	1023.09	895.843	891.335	1175.35	878.952
C3	ENSBTAG00000017280	65.6294	0.277915	0.104844	2.65075	0.00803142	0.11039	50.6313	28.5614	16.3217	388.527	22.7288	60.6891	47.9754	30.3775	18.3044	45.6789	42.4243	75.8943	124.132	33.6058	55.372	60.2202	10.9763	37.3293	28.3939	176.688	51.1035	39.5055	47.9445	37.386	49.5923	28.2859	56.8153	65.4425	26.1115	70.3143	169.38	13.2265	82.701	108.367	33.6488	58.9201	26.3966	65.3984	81.0574	37.0948	28.427	24.6978
TAF5L	ENSBTAG00000034225	207.861	0.131773	0.0497063	2.65103	0.00802477	0.11039	243.461	238.34	287.114	192.942	212.959	259.039	188.964	211.821	236.365	201.583	217.725	169.764	207.987	224.039	291.098	164.1	257.159	228.242	214.806	217.627	149.66	209.147	199.769	233.289	237.217	178.419	191.997	163.118	192.572	233.93	193.577	215.693	206.753	210.065	257.077	188.544	236.469	190.745	172.642	208.791	190.242	201.941
MAP3K4	ENSBTAG00000020079	1137.26	0.130991	0.0494453	2.64921	0.00806792	0.110675	1060.03	1179.88	1341.35	1108.32	1149.78	1418.05	1146.51	1364.52	1231.96	1072.46	1168.67	935.697	1195.1	987.015	1726.02	781.357	1375.17	1132.68	1202.42	1191.56	1082.3	1101.51	1217.26	1473.01	1154.67	1240.23	1230.35	808.752	1147.27	1242.67	1368.86	1085.59	1363.19	1300.4	1195.21	913.261	1097.66	1121.19	1089.54	1069.39	1149.11	1098.33
Novel	ENSBTAG00000023169	58.2667	-0.279073	0.105344	-2.64917	0.00806908	0.110675	43.0905	29.0538	21.515	39.6456	31.1286	35.5253	87.139	86.2063	35.017	67.5253	50.4289	61.9138	19.148	38.5844	30.0591	29.3573	56.4495	110.921	70.3675	103.427	27.3769	29.0482	91.8936	34.3951	77.6946	70.7149	110.692	126.978	47.3271	57.4684	39.7524	38.662	23.432	40.0124	49.8003	75.2868	80.2896	38.1491	21.0539	32.8554	54.6673	67.5558
CREBZF	ENSBTAG00000000455	705.939	-0.178685	0.0674603	-2.64875	0.00807904	0.110696	695.912	816.954	715.187	673.094	866.659	639.456	584.516	642.853	655.774	579.923	754.032	810.871	391.543	653.446	438.23	647.367	782.452	773.249	724.661	615.175	808.531	570.506	733.817	530.881	779.426	658.192	701.376	643.68	835.569	669.338	565.175	763.066	449.342	760.236	658.171	776.436	652.216	965.122	353.705	805.487	718.329	763.454
BOLA3	ENSBTAG00000015193	318.242	0.22618	0.0854152	2.648	0.0080969	0.110774	448.141	287.091	336.821	473.104	221.853	254.598	520.876	502.46	480.688	296.913	351.401	221.691	514.355	333.569	276.86	237.87	186.597	239.974	438.254	494.51	273.769	408.998	402.201	339.465	132.246	329.64	236.078	370.189	424.312	367.798	184.935	352.028	334.939	283.421	228.812	220.623	322.258	363.16	302.123	468.455	193.522	233.177
CERK	ENSBTAG00000046654	42.3216	-0.190342	0.0718866	-2.6478	0.00810168	0.110774	48.4768	32.0085	43.0299	53.7418	47.9281	31.0847	37.2054	32.0195	27.0586	35.7487	44.8257	68.904	31.6932	52.2757	31.6411	37.6376	48.6093	40.5289	32.0974	28.0115	40.1528	39.5055	34.6266	38.8814	44.6331	31.5497	38.2034	52.7447	42.4312	45.2987	44.9375	54.9408	31.7021	36.6781	36.3407	51.7187	46.194	41.1217	40.0024	38.1547	41.5472	47.2165
[truncated: 16,096 more rows]
[truncated: 18 more columns]
