# Supplementary material for: Differences in the skeletal muscle transcriptome profile associated with extreme values of fatty acids content
Source: BMC Genomics. 2016 Nov 22;17:961. doi: 10.1186/s12864-016-3306-x (PMC5120530; doi:10.1186/s12864-016-3306-x)
Supplement: Additional file 13: — Enriched canonical pathways of the differentially expressed genes between High and Low groups based on oleic acid content from Longissimus dorsi muscle of Nellore steers using Ingenuity Pathway Analysis (IPA). (XLS 83 kb) [file 12864_2016_3306_MOESM13_ESM.xls]

## Sheet: Sheet0
Additional File 13. Enriched canonical pathways of the differentially expressed genes between High and Low groups based on oleic acid content from Longissimus dorsi muscle of Nellore steers using Ingenuity Pathway Analysis (IPA).
Ingenuity Canonical Pathways	B-H p-value*	Molecules**
Oxidative Phosphorylation	7.94328e-17	COX7A1,UQCR10,NDUFA12,NDUFA1,NDUFB7,COX6A2,NDUFA13,NDUFA8,NDUFAB1,COX17,NDUFA7,NDUFS8,ATP5G1,NDUFS7,SURF1,NDUFB8,NDUFV1,COX5B,NDUFA2,ATP5D,Cox6c,UQCR11,CYC1,UQCRQ,CYB5A,NDUFA3,NDUFA11,NDUFS6,ATP5J2,NDUFB1,NDUFB11,NDUFB4,ATPAF2,NDUFB2
Mitochondrial Dysfunction	3.98107e-16	COX7A1,UQCR10,NDUFA12,NDUFA1,NDUFB7,COX6A2,NDUFA13,NDUFA8,NDUFAB1,COX17,TXN2,NDUFA7,TXNRD2,NDUFS8,ATP5G1,NDUFS7,SURF1,MAPK12,APP,NDUFB8,NDUFV1,COX5B,CPT1B,NDUFA2,ATP5D,Cox6c,UQCR11,CYC1,SOD2,UQCRQ,PRDX5,CYB5A,NDUFA3,NDUFA11,NDUFS6,ATP5J2,NDUFB1,NDUFB11,NDUFB4,ATPAF2,NDUFB2
Protein Ubiquitination Pathway	1.58489e-05	PSMB6,UBR2,DNAJC11,THOP1,SMURF2,PSMB5,HSPB3,ANAPC1,HSPB2,DNAJB2,USP1,UBE2S,USP46,PSMD4,CDC34,STUB1,PSMB3,TCEB2,UBE2F,USP3,UBE2H,UBE2G2,PSMC3,ANAPC11,NEDD4,USP9X,USP2,PSMB4,UBE2J2,USP13,PSMD13,PSMD8,PSMB10
EIF2 Signaling	5.37032e-05	GSK3B,EIF2AK2,AKT3,RPL13A,RPLP1,MAP2K1,PIK3CB,EIF3I,RPS13,RPL8,RPS21,RPL18A,RPLP2,RPS7,RPS2,RPL13,RPS16,MAP2K2,RPL36,PPP1R15A,EIF2B4,HRAS,RPL7A,RRAS,RPS15,RPL10A
Chronic Myeloid Leukemia Signaling	0.000489779	CTBP1,AKT3,MECOM,TGFB2,MAP2K1,PIK3CB,IKBKG,E2F4,CTBP2,MAP2K2,SIN3A,BCL2L1,HDAC11,TFDP1,HRAS,RRAS
PTEN Signaling	0.000630957	RPS6KB2,GSK3B,AKT3,INPP5F,KDR,GSK3A,MAP2K1,PIK3CB,MAST2,IKBKG,BMPR2,SHARPIN,MAP2K2,BCAR1,BCL2L1,MAGI3,HRAS,RRAS
PI3K/AKT Signaling	0.000977237	RPS6KB2,GSK3B,AKT3,INPP5F,PPP2R4,JAK1,GSK3A,MAP2K1,PIK3CB,IKBKG,MAP2K2,NFKBIB,PPP2R1A,BCL2L1,LIMS1,HRAS,RRAS,EIF4EBP1
Regulation of eIF4 and p70S6K Signaling	0.00269153	EIF4EBP2,AKT3,MAPK12,PPP2R4,RPS7,RPS2,MAP2K1,PIK3CB,EIF3I,RPS16,RPS13,MAP2K2,PPP2R1A,EIF2B4,HRAS,RPS21,RRAS,EIF4EBP1,RPS15
mTOR Signaling	0.00912011	RPS6KB2,AKT3,PRKCQ,PPP2R4,PGF,RPS7,RHOC,RPS2,PIK3CB,EIF3I,RPS16,RPS13,PPP2R1A,MLST8,PRKCH,HRAS,RPS21,RRAS,EIF4EBP1,RPS15,RPS6KA4
Ovarian Cancer Signaling	0.017378	RPS6KB2,GSK3B,AKT3,PRKAR2B,PGF,MAP2K1,PRKACB,PIK3CB,APC,WNT11,MSH6,MAP2K2,SIN3A,TFDP1,HRAS,RRAS
Insulin Receptor Signaling	0.0204174	RPS6KB2,GSK3B,AKT3,INPP5F,PRKAR2B,TRIP10,JAK1,GSK3A,MAP2K1,PRKACB,PIK3CB,MAP2K2,EIF2B4,HRAS,RRAS,EIF4EBP1
CNTF Signaling	0.0218776	RPS6KB2,MAP2K2,JAK1,MAP2K1,HRAS,PIK3CB,RRAS,IL6ST,RPS6KA4
VEGF Family Ligand-Receptor Interactions	0.0234423	AKT3,KDR,PRKCQ,NRP1,MAP2K2,PGF,PRKCH,MAP2K1,HRAS,PIK3CB,RRAS
IL-4 Signaling	0.0234423	NFATC3,RPS6KB2,AKT3,INPP5F,NR3C1,IL13RA1,JAK1,NR3C2,HRAS,PIK3CB,RRAS
Tight Junction Signaling	0.0234423	JAM2,F11R,AKT3,CASK,PRKAR2B,PPP2R4,TGFB2,MYH10,NSF,PRKACB,MYH6,GPAA1,CSTF3,EPB41,CPSF1,NAPG,PPP2R1A,SAFB
IL-8 Signaling	0.0269153	IRAK1,AKT3,KDR,PRKCQ,MAPK12,PGF,RHOC,MAP2K1,PIK3CB,GNB2,IKBKG,GNG5,MAP2K2,NFKBIB,BCL2L1,PRKCH,HRAS,RRAS,EIF4EBP1
Glucocorticoid Receptor Signaling	0.0295121	AKT3,POLR2F,NR3C2,TAF9B,MAP2K1,PRKACB,PIK3CB,GTF2H4,IKBKG,POLR2L,POLR2J,NFKBIB,POMC,MAPK12,POLR2E,TGFB2,JAK1,NFATC3,PBX1,NR3C1,ARID2,MAP2K2,BCL2L1,HRAS,RRAS
Salvage Pathways of Pyrimidine Ribonucleotides	0.030903	EIF2AK2,IRAK1,NME3,PKN1,PRKCQ,UCKL1,MAP2K2,PRKCH,MAP2K1,DYRK1A,CMPK2,NME6
Mouse Embryonic Stem Cell Pluripotency	0.0331131	GSK3B,BMPR2,AKT3,MAPK12,MAP2K2,JAK1,MAP2K1,HRAS,PIK3CB,RRAS,IL6ST,APC
fMLP Signaling in Neutrophils	0.0331131	PLCB1,PRKCQ,ARPC5L,MAP2K1,PIK3CB,GNB2,NFATC3,GNG5,MAP2K2,NFKBIB,PRKCH,HRAS,RRAS
Colorectal Cancer Metastasis Signaling	0.0331131	GSK3B,AKT3,PRKAR2B,MAPK12,PGF,TGFB2,JAK1,RHOC,MAP2K1,PRKACB,PIK3CB,IL6ST,APC,GNB2,WNT11,E2F4,GNG5,MSH6,MAP2K2,BCL2L1,HRAS,RRAS
Role of NFAT in Cardiac Hypertrophy	0.0346737	PLCB1,GSK3B,AKT3,PRKAR2B,PRKCQ,MAPK12,TGFB2,MAP2K1,PRKACB,PIK3CB,IL6ST,GNB2,GNG5,MAP2K2,PRKCH,HDAC11,HRAS,RRAS
Role of NANOG in Mammalian Embryonic Stem Cell Pluripotency	0.0346737	GSK3B,AKT3,JAK1,MAP2K1,PIK3CB,IL6ST,APC,WNT11,BMPR2,BMP1,MAP2K2,HRAS,RRAS
LPS-stimulated MAPK Signaling	0.0346737	IKBKG,PRKCQ,MAPK12,MAP2K2,NFKBIB,PRKCH,MAP2K1,HRAS,PIK3CB,RRAS
NF-κB Activation by Viruses	0.0346737	IKBKG,EIF2AK2,AKT3,PRKCQ,ITGA6,NFKBIB,PRKCH,HRAS,PIK3CB,RRAS
α-Adrenergic Signaling	0.0389045	GNG5,PRKAR2B,PRKCQ,MAP2K2,PRKCH,MAP2K1,PHKG1,PRKACB,HRAS,RRAS,GNB2
Huntington's Disease Signaling	0.0389045	PLCB1,AKT3,PRKCQ,POLR2E,POLR2F,TAF9B,NSF,PIK3CB,GNB2,GPAA1,UBE2S,POLR2L,GNG5,POLR2J,AP2A2,NAPG,SIN3A,BCL2L1,PRKCH,HDAC11,HRAS
Mechanisms of Viral Exit from Host Cells	0.0389045	NEDD4,SNF8,PRKCQ,CHMP2A,VPS28,PRKCH,VPS25
CREB Signaling in Neurons	0.0389045	PLCB1,AKT3,PRKAR2B,PRKCQ,POLR2E,POLR2F,MAP2K1,PRKACB,PIK3CB,GNB2,POLR2L,GNG5,POLR2J,MAP2K2,PRKCH,HRAS,RRAS
IL-17A Signaling in Airway Cells	0.0389045	IKBKG,GSK3B,AKT3,MAPK12,MAP2K2,NFKBIB,JAK1,MAP2K1,PIK3CB
Pyridoxal 5'-phosphate Salvage Pathway	0.0389045	EIF2AK2,IRAK1,PKN1,PRKCQ,MAP2K2,PRKCH,MAP2K1,DYRK1A,PDXK
UVC-Induced MAPK Signaling	0.0398107	PRKCQ,MAPK12,MAP2K2,PRKCH,MAP2K1,HRAS,RRAS
Non-Small Cell Lung Cancer Signaling	0.0398107	AKT3,MAP2K2,SIN3A,RXRB,MAP2K1,TFDP1,HRAS,PIK3CB,RRAS
14-3-3-mediated Signaling	0.0398107	PLCB1,GSK3B,AKT3,PRKCQ,MAPK12,YAP1,GSK3A,MAP2K1,PIK3CB,MAP2K2,PRKCH,HRAS,RRAS
IL-15 Signaling	0.0398107	AKT3,MAPK12,MAP2K2,JAK1,BCL2L1,MAP2K1,HRAS,PIK3CB,RRAS
B Cell Receptor Signaling	0.0398107	RPS6KB2,GSK3B,AKT3,INPP5F,PRKCQ,MAPK12,GSK3A,MAP2K1,PIK3CB,NFATC3,IKBKG,CSK,MAP2K2,NFKBIB,BCL2L1,HRAS,RRAS
Gαq Signaling	0.0398107	PLCB1,GSK3B,AKT3,PRKCQ,RHOC,MAP2K1,PIK3CB,GNB2,NFATC3,IKBKG,GNG5,CSK,MAP2K2,NFKBIB,PRKCH
p70S6K Signaling	0.0398107	PLCB1,AKT3,PRKCQ,PPP2R4,JAK1,MAP2K1,PIK3CB,MAP2K2,PPP2R1A,PRKCH,HRAS,RRAS,BCAP31
P2Y Purigenic Receptor Signaling Pathway	0.0398107	PLCB1,AKT3,PRKAR2B,PRKCQ,MAP2K1,PRKACB,PIK3CB,GNB2,GNG5,MAP2K2,PRKCH,HRAS,RRAS
Molecular Mechanisms of Cancer	0.0398107	GSK3B,AKT3,PRKAR2B,PRKCQ,ARHGEF12,RHOC,GSK3A,MAP2K1,PRKACB,MAX,PIK3CB,APC,WNT11,E2F4,NFKBIB,SIN3A,PRKCH,PLCB1,MAPK12,TGFB2,JAK1,ZBTB17,BMPR2,BMP1,MAP2K2,BCL2L1,HRAS,TFDP1,RRAS
Erythropoietin Signaling	0.0398107	AKT3,PRKCQ,MAP2K2,NFKBIB,PRKCH,MAP2K1,HRAS,PIK3CB,RRAS
Pancreatic Adenocarcinoma Signaling	0.0398107	E2F4,AKT3,MAPK12,MAP2K2,PGF,TGFB2,SIN3A,JAK1,BCL2L1,MAP2K1,TFDP1,PIK3CB
Oncostatin M Signaling	0.0457088	MAP2K2,JAK1,MAP2K1,HRAS,RRAS,IL6ST
Glioma Signaling	0.0457088	E2F4,AKT3,PRKCQ,MAP2K2,SIN3A,PRKCH,MAP2K1,TFDP1,HRAS,PIK3CB,RRAS
Prostate Cancer Signaling	0.0457088	GSK3B,AKT3,MAP2K2,NFKBIB,SIN3A,MAP2K1,TFDP1,HRAS,PIK3CB,RRAS
IGF-1 Signaling	0.0489779	RPS6KB2,NEDD4,AKT3,PRKAR2B,MAP2K2,JAK1,MAP2K1,PRKACB,HRAS,PIK3CB,RRAS
IL-3 Signaling	0.0489779	AKT3,PRKCQ,MAP2K2,JAK1,PRKCH,MAP2K1,HRAS,PIK3CB,RRAS
Small Cell Lung Cancer Signaling	0.0489779	IKBKG,AKT3,NFKBIB,SIN3A,RXRB,BCL2L1,MAX,TFDP1,PIK3CB
PEDF Signaling	0.0489779	IKBKG,SOD2,AKT3,MAPK12,NFKBIB,BCL2L1,HRAS,PIK3CB,RRAS
Melanocyte Development and Pigmentation Signaling	0.0489779	RPS6KB2,PRKAR2B,MAP2K2,MAP2K1,PRKACB,HRAS,PIK3CB,POMC,RRAS,RPS6KA4
IL-17 Signaling	0.0524807	GSK3B,AKT3,MAPK12,MAP2K2,JAK1,MAP2K1,HRAS,PIK3CB,RRAS
Estrogen Receptor Signaling	0.0524807	CTBP1,POLR2E,POLR2F,TAF9B,MAP2K1,GTF2H4,POLR2L,NR3C1,CTBP2,POLR2J,MAP2K2,HRAS,RRAS
Oxidized GTP and dGTP Detoxification	0.0524807	RUVBL2,DDX6
ErbB4 Signaling	0.0524807	PRKCQ,MAP2K2,YAP1,PRKCH,MAP2K1,HRAS,PIK3CB,RRAS
Hereditary Breast Cancer Signaling	0.057544	AKT3,POLR2E,POLR2F,PIK3CB,POLR2L,MSH6,POLR2J,ARID2,GADD45A,HDAC11,HRAS,RRAS,GADD45G
FLT3 Signaling in Hematopoietic Progenitor Cells	0.057544	AKT3,MAPK12,MAP2K2,MAP2K1,HRAS,PIK3CB,RRAS,EIF4EBP1,RPS6KA4
Neuregulin Signaling	0.060256	RPS6KB2,AKT3,ERBB2IP,PICK1,PRKCQ,MAP2K2,PRKCH,MAP2K1,HRAS,RRAS
IL-6 Signaling	0.060256	IKBKG,HSPB2,AKT3,MAPK12,MAP2K2,NFKBIB,MAP2K1,HSPB3,HRAS,PIK3CB,RRAS,IL6ST
BMP signaling pathway	0.0645654	BMPR2,PRKAR2B,MAPK12,BMP1,MAP2K2,MAP2K1,PRKACB,HRAS,RRAS
Docosahexaenoic Acid (DHA) Signaling	0.0645654	GSK3B,AKT3,APP,BCL2L1,GSK3A,PIK3CB
tRNA Charging	0.0645654	AARS,SARS,CARS,FARSB,AARS2,VARS
HGF Signaling	0.0691831	AKT3,PRKCQ,MAPK12,MAP2K2,MET,ELF2,PRKCH,MAP2K1,HRAS,PIK3CB,RRAS
CD27 Signaling in Lymphocytes	0.0691831	IKBKG,SIVA1,MAPK12,MAP2K2,NFKBIB,BCL2L1,MAP2K1
Endometrial Cancer Signaling	0.0691831	GSK3B,AKT3,MAP2K2,MAP2K1,HRAS,PIK3CB,RRAS
NRF2-mediated Oxidative Stress Response	0.0691831	GSK3B,CLPP,DNAJC11,PRKCQ,MAP2K1,PIK3CB,MAFF,DNAJB2,SOD2,DNAJA3,CDC34,MAP2K2,FTL,PRKCH,HRAS,RRAS
VEGF Signaling	0.0707946	AKT3,KDR,MAP2K2,PGF,BCL2L1,MAP2K1,EIF2B4,HRAS,PIK3CB,RRAS
Regulation of IL-2 Expression in Activated and Anergic T Lymphocytes	0.0724436	IKBKG,NFATC3,MAPK12,MAP2K2,NFKBIB,TGFB2,MAP2K1,HRAS,RRAS
IL-2 Signaling	0.0724436	AKT3,MAP2K2,JAK1,MAP2K1,HRAS,PIK3CB,RRAS
CXCR4 Signaling	0.074131	PLCB1,AKT3,PRKCQ,MAPK12,RHOC,MAP2K1,PIK3CB,GNB2,GNG5,MAP2K2,BCAR1,PRKCH,HRAS,RRAS
Heme Biosynthesis from Uroporphyrinogen-III I	0.0758578	CPOX,UROD
Phenylethylamine Degradation I	0.0758578	ALDH2,AOC3
Melanoma Signaling	0.0758578	AKT3,MAP2K2,MAP2K1,HRAS,PIK3CB,RRAS
Acute Phase Response Signaling	0.0758578	IRAK1,AKT3,MAPK12,MAP2K1,PIK3CB,IL6ST,IKBKG,SOD2,NR3C1,MAP2K2,NFKBIB,F8,FTL,HRAS,RRAS
GDNF Family Ligand-Receptor Interactions	0.0776247	PDLIM7,MAPK12,MAP2K2,DOK7,MAP2K1,HRAS,PIK3CB,RRAS
Thrombopoietin Signaling	0.0776247	PRKCQ,MAP2K2,PRKCH,MAP2K1,HRAS,PIK3CB,RRAS
4-1BB Signaling in T Lymphocytes	0.0776247	IKBKG,MAPK12,MAP2K2,NFKBIB,MAP2K1
Role of NFAT in Regulation of the Immune Response	0.0794328	PLCB1,GSK3B,AKT3,PRKCQ,GSK3A,MAP2K1,PIK3CB,GNB2,NFATC3,IKBKG,GNG5,MAP2K2,NFKBIB,HRAS,RRAS
Androgen Signaling	0.0812831	POLR2L,GNG5,PRKAR2B,PRKCQ,POLR2E,POLR2J,POLR2F,PRKCH,PRKACB,GTF2H4,GNB2
ErbB2-ErbB3 Signaling	0.0912011	GSK3B,MAP2K2,GSK3A,MAP2K1,HRAS,PIK3CB,RRAS
CDK5 Signaling	0.0912011	PRKAR2B,PPP2R4,MAPK12,MAP2K2,ITGA6,PPP2R1A,MAP2K1,PRKACB,HRAS,RRAS
Telomerase Signaling	0.0912011	AKT3,PPP2R4,MAP2K2,PPP2R1A,ELF2,HDAC11,MAP2K1,HRAS,PIK3CB,RRAS
Breast Cancer Regulation by Stathmin1	0.0912011	PLCB1,PRKAR2B,PRKCQ,PPP2R4,ARHGEF12,MAP2K1,PRKACB,PIK3CB,GNB2,E2F4,GNG5,MAP2K2,PPP2R1A,PRKCH,HRAS,RRAS
Renal Cell Carcinoma Signaling	0.0912011	TCEB2,AKT3,MAP2K2,MET,MAP2K1,HRAS,PIK3CB,RRAS
Nitric Oxide Signaling in the Cardiovascular System	0.0954993	AKT3,KDR,PRKAR2B,PRKCQ,MAP2K2,PGF,PRKCH,MAP2K1,PRKACB,PIK3CB
JAK/Stat Signaling	0.0954993	AKT3,MAP2K2,JAK1,BCL2L1,MAP2K1,HRAS,PIK3CB,RRAS
ErbB Signaling	0.0954993	GSK3B,PRKCQ,MAPK12,MAP2K2,PRKCH,MAP2K1,HRAS,PIK3CB,RRAS
Cholecystokinin/Gastrin-mediated Signaling	0.0977237	PLCB1,PRKCQ,MAPK12,MAP2K2,BCAR1,RHOC,PRKCH,MAP2K1,HRAS,RRAS
Sertoli Cell-Sertoli Cell Junction Signaling	0.0977237	GSK3B,JAM2,F11R,AKT3,PRKAR2B,MAPK12,GSK3A,MAP2K1,PRKACB,EPN1,EPB41,MAP2K2,BCAR1,HRAS,RRAS
Prolactin Signaling	0.0977237	NR3C1,PRKCQ,MAP2K2,PRKCH,MAP2K1,HRAS,PIK3CB,RRAS
STAT3 Pathway	0.0977237	BMPR2,NDUFA13,KDR,MAPK12,MAP2K2,MAP2K1,HRAS,RRAS
Oleate Biosynthesis II (Animals)	0.0977237	CYB5A,SCD,UFSP1
CCR3 Signaling in Eosinophils	0.0977237	PLCB1,GNG5,PRKCQ,MAPK12,MAP2K2,PRKCH,MAP2K1,HRAS,PIK3CB,RRAS,GNB2
Gα12/13 Signaling	0.0977237	IKBKG,CDH13,AKT3,MAPK12,MAP2K2,NFKBIB,CDH15,MAP2K1,HRAS,PIK3CB,RRAS
G Beta Gamma Signaling	0.0977237	AKT3,GNG5,PRKAR2B,PRKCQ,PRKCH,PRKACB,HRAS,RRAS,GNB2
UVA-Induced MAPK Signaling	0.0977237	RPS6KB2,PLCB1,PARP11,MAPK12,BCL2L1,HRAS,PIK3CB,RRAS,RPS6KA4
Leptin Signaling in Obesity	0.1	PLCB1,AKT3,PRKAR2B,MAP2K2,MAP2K1,PRKACB,PIK3CB,POMC
CD28 Signaling in T Helper Cells	0.1	IKBKG,NFATC3,AKT3,PRKCQ,CSK,MAPK12,MAP2K2,NFKBIB,ARPC5L,MAP2K1,PIK3CB
Nucleotide Excision Repair Pathway	0.1	POLR2L,POLR2E,POLR2J,POLR2F,GTF2H4
Virus Entry via Endocytic Pathways	0.101158	PRKCQ,ITGA6,AP2A2,PRKCH,AP2S1,HRAS,PIK3CB,RRAS,AP1B1
GM-CSF Signaling	0.108643	AKT3,MAP2K2,BCL2L1,MAP2K1,HRAS,PIK3CB,RRAS
HER-2 Signaling in Breast Cancer	0.108643	GSK3B,AKT3,PRKCQ,PRKCH,GSK3A,HRAS,PIK3CB,RRAS
Colanic Acid Building Blocks Biosynthesis	0.108643	TSTA3,GMPPA,MPI
IL-1 Signaling	0.110662	IKBKG,IRAK1,GNG5,PRKAR2B,MAPK12,NFKBIB,TOLLIP,PRKACB,GNB2
Integrin Signaling	0.110662	GSK3B,AKT3,ITGA6,TSPAN4,RHOC,PARVA,WIPF1,ARPC5L,MAP2K1,PIK3CB,ILKAP,MAP2K2,BCAR1,LIMS1,HRAS,RRAS
Acute Myeloid Leukemia Signaling	0.110662	RPS6KB2,AKT3,MAP2K2,MAP2K1,HRAS,PIK3CB,RRAS,EIF4EBP1
PDGF Signaling	0.110662	EIF2AK2,INPP5F,MAP2K2,JAK1,MAP2K1,HRAS,PIK3CB,RRAS
Antiproliferative Role of Somatostatin Receptor 2	0.110662	GNG5,MAP2K2,MAP2K1,HRAS,PIK3CB,RRAS,GNB2
NGF Signaling	0.110917	IKBKG,RPS6KB2,AKT3,MAPK12,MAP2K2,MAP2K1,HRAS,PIK3CB,RRAS,RPS6KA4
ILK Signaling	0.110917	GSK3B,AKT3,MAPK12,PPP2R4,PGF,RHOC,MYH10,PARVA,GSK3A,MYH6,PIK3CB,ILKAP,PPP2R1A,LIMS1,RPS6KA4
Assembly of RNA Polymerase II Complex	0.110917	POLR2L,POLR2E,POLR2J,POLR2F,TAF9B,GTF2H4
Cyclins and Cell Cycle Regulation	0.110917	GSK3B,E2F4,PPP2R4,PPP2R1A,TGFB2,SIN3A,HDAC11,TFDP1
ERK/MAPK Signaling	0.110917	PRKAR2B,PPP2R4,ELF2,MAP2K1,PRKACB,HSPB3,PIK3CB,HSPB2,MAP2K2,BCAR1,PPP2R1A,HRAS,RRAS,EIF4EBP1,RPS6KA4
Zymosterol Biosynthesis	0.110917	LBR,TM7SF2
GDP-mannose Biosynthesis	0.110917	GMPPA,MPI
Cell Cycle: G1/S Checkpoint Regulation	0.110917	GSK3B,E2F4,TGFB2,SIN3A,HDAC11,MAX,TFDP1
Amyloid Processing	0.113763	GSK3B,AKT3,PRKAR2B,MAPK12,APP,PRKACB
Reelin Signaling in Neurons	0.113763	GSK3B,PAFAH1B2,MAPK12,ARHGEF12,ITGA6,APP,YES1,PIK3CB
Fc Epsilon RI Signaling	0.113763	AKT3,INPP5F,PRKCQ,MAPK12,MAP2K2,PRKCH,MAP2K1,HRAS,PIK3CB,RRAS
Renin-Angiotensin Signaling	0.113763	PRKAR2B,PRKCQ,MAPK12,MAP2K2,PRKCH,MAP2K1,PRKACB,HRAS,PIK3CB,RRAS
PPAR Signaling	0.113763	IKBKG,PPARD,AIP,MAP2K2,NR1H3,NFKBIB,MAP2K1,HRAS,RRAS
Hypoxia Signaling in the Cardiovascular System	0.113763	UBE2S,UBE2F,UBE2H,UBE2G2,CDC34,UBE2J2,NFKBIB
RAR Activation	0.11508	AKT3,PRKAR2B,PRKCQ,MAPK12,TGFB2,RXRB,NR2F6,MAP2K1,PRKACB,PIK3CB,GTF2H4,CSK,ARID2,PRKCH,RPL7A
Natural Killer Cell Signaling	0.11508	AKT3,INPP5F,PRKCQ,MAP2K2,SH3BP2,PRKCH,MAP2K1,HRAS,PIK3CB,RRAS
Role of Tissue Factor in Cancer	0.11508	PLCB1,AKT3,MAPK12,ITGA6,BCL2L1,YES1,HRAS,PIK3CB,RRAS,RPS6KA4
Ceramide Signaling	0.11508	AKT3,PPP2R4,PPP2R1A,MAP2K1,HRAS,PIK3CB,NSMAF,RRAS
Role of PI3K/AKT Signaling in the Pathogenesis of Influenza	0.11749	GSK3B,AKT3,KPNA3,MAP2K2,NFKBIB,MAP2K1,PIK3CB
Adipogenesis pathway	0.121899	CTBP1,TBL1XR1,LPIN1,BMPR2,CTBP2,CTNNBIP1,SIN3A,SAP130,HDAC11,GTF2H4,DGKD
UVB-Induced MAPK Signaling	0.124165	PRKCQ,MAPK12,PRKCH,MAP2K1,PIK3CB,EIF4EBP1
PI3K Signaling in B Lymphocytes	0.125314	IKBKG,NFATC3,PLCB1,AKT3,MAP2K2,NFKBIB,MAP2K1,HRAS,PIK3CB,RRAS,CD81
T Cell Receptor Signaling	0.125314	IKBKG,NFATC3,PRKCQ,CSK,MAP2K2,MAP2K1,HRAS,PIK3CB,RRAS
Thyroid Cancer Signaling	0.125314	MAP2K2,RXRB,MAP2K1,HRAS,RRAS
Superpathway of Cholesterol Biosynthesis	0.13213	LBR,FDPS,TM7SF2,MVD
Glioblastoma Multiforme Signaling	0.132739	PLCB1,GSK3B,WNT11,E2F4,AKT3,MAP2K2,RHOC,MAP2K1,HRAS,PIK3CB,RRAS,APC
Epithelial Adherens Junction Signaling	0.132739	BMPR2,AKT3,MET,TGFB2,MYH10,ARPC5L,MYH6,YES1,EPN1,HRAS,RRAS,APC
PPARα/RXRα Activation	0.132739	PLCB1,AIP,PRKAR2B,TGFB2,MAP2K1,PRKACB,CPT1B,IKBKG,BMPR2,AP2A2,MAP2K2,NFKBIB,HRAS,RRAS
RAN Signaling	0.137404	RANGAP1,KPNA3,RANBP1
Melatonin Signaling	0.140605	PLCB1,PRKAR2B,PRKCQ,MAP2K2,PRKCH,MAP2K1,PRKACB
Leukocyte Extravasation Signaling	0.140605	JAM2,F11R,ARHGAP6,SIPA1,PRKCQ,MAPK12,ITGA6,TIMP4,WIPF1,CTNNA3,PIK3CB,MAP2K2,BCAR1,PRKCH,PECAM1
Pyrimidine Ribonucleotides Interconversion	0.140605	NME3,CMPK2,NME6,ENTPD6
Actin Nucleation by ARP-WASP Complex	0.142233	RHOC,WIPF1,PPP1R12C,ARPC5L,HRAS,RRAS
EGF Signaling	0.142233	AKT3,MAPK12,JAK1,MAP2K1,HRAS,PIK3CB
Methylthiopropionate Biosynthesis	0.14388	ADI1
Glutamine Biosynthesis I	0.14388	GLUL
D-mannose Degradation	0.14388	MPI
Sonic Hedgehog Signaling	0.149279	GSK3B,PRKAR2B,PRKACB,DYRK1A
FAK Signaling	0.149279	AKT3,CSK,MAP2K2,BCAR1,MAP2K1,HRAS,PIK3CB,RRAS
TGF-β Signaling	0.149279	BMPR2,MAPK12,MAP2K2,TGFB2,SMURF2,MAP2K1,HRAS,RRAS
Axonal Guidance Signaling	0.150314	GSK3B,AKT3,PRKAR2B,PRKCQ,PGF,ARHGEF12,WIPF1,MAP2K1,ARPC5L,ADAM10,PRKACB,PIK3CB,WNT11,MET,PRKCH,PLCB1,EFNB2,SEMA6A,ADAM15,GNB2,NFATC3,GNG5,BMP1,NRP1,MAP2K2,BCAR1,HRAS,RRAS
IL-12 Signaling and Production in Macrophages	0.150661	IKBKG,AKT3,PRKCQ,MAPK12,MAP2K2,NFKBIB,TGFB2,PCYOX1,PRKCH,MAP2K1,PIK3CB
Aldosterone Signaling in Epithelial Cells	0.152405	HSPB2,PLCB1,DNAJB2,NEDD4,DNAJC11,PRKCQ,MAP2K2,NR3C2,PRKCH,MAP2K1,HSPB3,PIK3CB
CTLA4 Signaling in Cytotoxic T Lymphocytes	0.152405	AP1G1,AKT3,PPP2R4,AP2A2,PPP2R1A,AP2S1,PIK3CB,AP1B1
Wnt/β-catenin Signaling	0.152405	GSK3B,AKT3,PPP2R4,TGFB2,GSK3A,APC,PPARD,RUVBL2,WNT11,BMPR2,PPP2R1A,BCL9,PIN1
iNOS Signaling	0.152405	IKBKG,IRAK1,MAPK12,NFKBIB,JAK1
Pyrimidine Ribonucleotides De Novo Biosynthesis	0.156315	NME3,CMPK2,NME6,ENTPD6
Apoptosis Signaling	0.158125	IKBKG,PRKCQ,MAP2K2,NFKBIB,BCL2L1,MAP2K1,HRAS,RRAS
NF-κB Signaling	0.17338	EIF2AK2,GSK3B,IRAK1,AKT3,KDR,PRKCQ,PRKACB,PIK3CB,IKBKG,BMPR2,NFKBIB,HRAS,RRAS
Thrombin Signaling	0.176198	PLCB1,AKT3,PRKCQ,MAPK12,ARHGEF12,RHOC,MAP2K1,PIK3CB,GNB2,GNG5,MAP2K2,PRKCH,HRAS,RRAS
Heme Biosynthesis II	0.176198	CPOX,UROD
Ephrin Receptor Signaling	0.176198	EFNB2,AKT3,PGF,WIPF1,ARPC5L,ADAM10,MAP2K1,GNB2,GNG5,MAP2K2,BCAR1,HRAS,RRAS
Factors Promoting Cardiogenesis in Vertebrates	0.179473	GSK3B,WNT11,BMPR2,PRKCQ,BMP1,TGFB2,PRKCH,APC
VDR/RXR Activation	0.194984	PPARD,PRKCQ,TGFB2,HR,RXRB,GADD45A,PRKCH
Production of Nitric Oxide and Reactive Oxygen Species in Macrophages	0.212814	AKT3,PRKCQ,MAPK12,PPP2R4,JAK1,RHOC,PCYOX1,MAP2K1,PIK3CB,IKBKG,NFKBIB,PPP2R1A,PRKCH
IL-17A Signaling in Fibroblasts	0.212814	IKBKG,GSK3B,MAPK12,NFKBIB
GNRH Signaling	0.212814	PLCB1,PRKAR2B,PRKCQ,MAPK12,MAP2K2,PRKCH,MAP2K1,PRKACB,HRAS,RRAS
Polyamine Regulation in Colon Cancer	0.214289	OAZ1,MAX,APC
Pyrimidine Deoxyribonucleotides De Novo Biosynthesis I	0.214289	NME3,CMPK2,NME6
Signaling by Rho Family GTPases	0.214289	CDH13,PKN1,MAPK12,ARHGEF12,RHOC,CDH15,WIPF1,PPP1R12C,ARPC5L,MAP2K1,PIK3CB,SEPT2,GNB2,NEDD4,GNG5,MAP2K2
CD40 Signaling	0.215278	IKBKG,MAPK12,MAP2K2,NFKBIB,MAP2K1,PIK3CB
AMPK Signaling	0.223357	MLYCD,AKT3,PRKAR2B,PPP2R4,ARID2,MAPK12,PPP2R1A,PRKACB,CPT1B,PIK3CB,EIF4EBP1
Angiopoietin Signaling	0.224388	IKBKG,AKT3,NFKBIB,HRAS,PIK3CB,RRAS
p53 Signaling	0.224388	GSK3B,STAG1,AKT3,SCO2,BCL2L1,GADD45A,PIK3CB,GADD45G
Regulation of the Epithelial-Mesenchymal Transition Pathway	0.224905	GSK3B,AKT3,TGFB2,JAK1,MAP2K1,PIK3CB,APC,WNT11,MAP2K2,MET,BCL9,HRAS,RRAS
Glutaryl-CoA Degradation	0.224905	HADH,HSD17B8
Spliceosomal Cycle	0.224905	U2AF2
Alanine Degradation III	0.224905	GPT
S-methyl-5-thio-α-D-ribose 1-phosphate Degradation	0.224905	MRI1
Alanine Biosynthesis II	0.224905	GPT
Glycine Degradation (Creatine Biosynthesis)	0.224905	GAMT
Adenine and Adenosine Salvage I	0.224905	APRT
GDP-L-fucose Biosynthesis I (from GDP-D-mannose)	0.224905	TSTA3
Macropinocytosis Signaling	0.236048	PRKCQ,MET,PRKCH,HRAS,PIK3CB,RRAS
Cardiac Hypertrophy Signaling	0.237684	PLCB1,GSK3B,PRKAR2B,MAPK12,TGFB2,RHOC,MAP2K1,PRKACB,PIK3CB,GNB2,GNG5,MAP2K2,EIF2B4,HRAS,RRAS
Paxillin Signaling	0.237684	CSK,MAPK12,ITGA6,BCAR1,PARVA,HRAS,PIK3CB,RRAS
IL-22 Signaling	0.237684	AKT3,MAPK12,JAK1
April Mediated Signaling	0.237684	IKBKG,NFATC3,MAPK12,NFKBIB
Agrin Interactions at Neuromuscular Junction	0.240991	MAPK12,ITGA6,RAPSN,HRAS,RRAS,UTRN
Role of MAPK Signaling in the Pathogenesis of Influenza	0.240991	AKT3,MAPK12,MAP2K2,MAP2K1,HRAS,RRAS
Role of Macrophages, Fibroblasts and Endothelial Cells in Rheumatoid Arthritis	0.242661	PLCB1,GSK3B,IRAK1,AKT3,PRKCQ,PGF,DAAM1,MAP2K1,PIK3CB,IL6ST,APC,NFATC3,IKBKG,WNT11,MAP2K2,NFKBIB,PRKCH,HRAS,RRAS
Synaptic Long Term Potentiation	0.242661	PLCB1,PRKAR2B,PRKCQ,MAP2K2,PRKCH,MAP2K1,PRKACB,HRAS,RRAS
Cleavage and Polyadenylation of Pre-mRNA	0.244343	CSTF3,CPSF1
Acyl-CoA Hydrolysis	0.244343	PPT1,ACOT7
Role of IL-17A in Arthritis	0.244343	MAPK12,MAP2K2,NFKBIB,MAP2K1,PIK3CB
HMGB1 Signaling	0.247172	AKT3,MAPK12,MAP2K2,TGFB2,RHOC,MAP2K1,HRAS,PIK3CB,RRAS
Gap Junction Signaling	0.247172	PLCB1,AKT3,PRKAR2B,PRKCQ,MAP2K2,PRKCH,MAP2K1,PRKACB,HRAS,PIK3CB,RRAS
Role of JAK family kinases in IL-6-type Cytokine Signaling	0.247172	MAPK12,JAK1,IL6ST
Bladder Cancer Signaling	0.250611	MAP2K2,PGF,SIN3A,MAP2K1,TFDP1,HRAS,RRAS
Chemokine Signaling	0.253513	PLCB1,MAPK12,MAP2K2,MAP2K1,HRAS,RRAS
B Cell Activating Factor Signaling	0.25527	IKBKG,NFATC3,MAPK12,NFKBIB
Neuroprotective Role of THOP1 in Alzheimer's Disease	0.25527	PRKAR2B,THOP1,APP,PRKACB
RANK Signaling in Osteoclasts	0.256448	IKBKG,AKT3,MAPK12,MAP2K2,NFKBIB,MAP2K1,PIK3CB
Superpathway of Inositol Phosphate Compounds	0.257632	PLCB1,INPP5F,MDP1,ATP1A1,PPP2R4,PPP1R12C,PIK3CB,ILKAP,DUSP23,PPM1K,PPP4C,PGAM5,PMPCA
Lipid Antigen Presentation by CD1	0.258226	AP2A2,AP2S1,AP1B1
Antiproliferative Role of TOB in T Cell Signaling	0.258226	CDC34,TGFB2,PABPC4
Acetone Degradation I (to Methylglyoxal)	0.258226	CYP4B1,FAM213B,CYP2U1
Cholesterol Biosynthesis I	0.258821	LBR,TM7SF2
Cholesterol Biosynthesis II (via 24,25-dihydrolanosterol)	0.258821	LBR,TM7SF2
Cholesterol Biosynthesis III (via Desmosterol)	0.258821	LBR,TM7SF2
FcγRIIB Signaling in B Lymphocytes	0.261216	MAPK12,HRAS,PIK3CB,RRAS
Glioma Invasiveness Signaling	0.266686	TIMP4,RHOC,HRAS,PIK3CB,RRAS
Germ Cell-Sertoli Cell Junction Signaling	0.269153	MAPK12,MAP2K2,ITGA6,TGFB2,BCAR1,RHOC,MAP2K1,EPN1,HRAS,PIK3CB,RRAS
Toll-like Receptor Signaling	0.271019	IKBKG,EIF2AK2,IRAK1,MAPK12,TOLLIP,TICAM2
Myc Mediated Apoptosis Signaling	0.271019	AKT3,MAPK12,HRAS,PIK3CB,RRAS
Methylglyoxal Degradation I	0.271019	HAGH
Coenzyme A Biosynthesis	0.271019	COASY
Ascorbate Recycling (Cytosolic)	0.271019	GLRX
Glutathione Redox Reactions II	0.271019	GLRX
Inosine-5'-phosphate Biosynthesis II	0.271019	ADSL
Hypusine Biosynthesis	0.271019	DOHH
Thiosulfate Disproportionation III (Rhodanese)	0.271019	TST
D-myo-inositol-5-phosphate Metabolism	0.27227	PLCB1,DUSP23,ATP1A1,MDP1,PPM1K,PPP2R4,PPP4C,PPP1R12C,PGAM5,ILKAP
Vitamin-C Transport	0.274157	GLRX,TXNRD2
3-phosphoinositide Degradation	0.278612	DUSP23,INPP5F,ATP1A1,MDP1,PPM1K,PPP2R4,PPP4C,PPP1R12C,PGAM5,ILKAP
D-myo-inositol (1,4,5,6)-Tetrakisphosphate Biosynthesis	0.283139	DUSP23,ATP1A1,MDP1,PPM1K,PPP2R4,PPP4C,PPP1R12C,PGAM5,ILKAP
D-myo-inositol (3,4,5,6)-tetrakisphosphate Biosynthesis	0.283139	DUSP23,ATP1A1,MDP1,PPM1K,PPP2R4,PPP4C,PPP1R12C,PGAM5,ILKAP
Corticotropin Releasing Hormone Signaling	0.28774	PRKAR2B,PRKCQ,MAPK12,MAP2K2,PRKCH,MAP2K1,PRKACB,POMC
Induction of Apoptosis by HIV1	0.28774	IKBKG,SLC25A4,MAPK12,NFKBIB,BCL2L1
Systemic Lupus Erythematosus Signaling	0.28774	AKT3,ZMAT5,LSM7,PIK3CB,SNRNP70,NFATC3,SNRNP25,SNRPD2,LSM10,TXNL4A,HRAS,SNRPB,RRAS,PRPF31
SAPK/JNK Signaling	0.288403	NFATC3,GNG5,MAPK12,GADD45A,HRAS,PIK3CB,RRAS
Estrogen-Dependent Breast Cancer Signaling	0.313329	AKT3,HRAS,PIK3CB,HSD17B8,RRAS
ERK5 Signaling	0.325837	RPS6KB2,HRAS,RRAS,IL6ST,RPS6KA4
CDP-diacylglycerol Biosynthesis I	0.325837	AGPAT6,CDS2
Human Embryonic Stem Cell Pluripotency	0.328095	GSK3B,WNT11,BMPR2,AKT3,BMP1,TGFB2,GSK3A,PIK3CB,APC
Uracil Degradation II (Reductive)	0.328095	DPYD
Methylmalonyl Pathway	0.328095	PCCA
Thymine Degradation	0.328095	DPYD
Geranylgeranyldiphosphate Biosynthesis	0.328095	FDPS
Type II Diabetes Mellitus Signaling	0.334195	IKBKG,AKT3,PRKCQ,MAPK12,NFKBIB,PRKCH,PIK3CB,NSMAF
p38 MAPK Signaling	0.334195	HSPB2,RPS6KB2,IRAK1,MAPK12,TGFB2,HSPB3,MAX,RPS6KA4
Superpathway of Geranylgeranyldiphosphate Biosynthesis I (via Mevalonate)	0.346737	FDPS,MVD
Protein Kinase A Signaling	0.348337	PLCB1,GSK3B,PRKAR2B,PRKCQ,TIMM50,TGFB2,MYH10,GSK3A,MAP2K1,PRKACB,ANAPC11,ANAPC1,GNB2,NFATC3,PTPRK,GNG5,PGP,MAP2K2,NFKBIB,PRKCH,PHKG1,AKAP6
3-phosphoinositide Biosynthesis	0.353183	DUSP23,ATP1A1,MDP1,PPM1K,PPP2R4,PPP4C,PPP1R12C,PIK3CB,PGAM5,ILKAP
Mitotic Roles of Polo-Like Kinase	0.354813	SLK,PPP2R4,PPP2R1A,ANAPC11,ANAPC1
GPCR-Mediated Nutrient Sensing in Enteroendocrine Cells	0.358096	PLCB1,GNG5,PRKAR2B,PRKCQ,PRKCH,PRKACB
HIF1α Signaling	0.358096	TCEB2,AKT3,MAPK12,PGF,HRAS,PIK3CB,RRAS
G Protein Signaling Mediated by Tubby	0.358096	PLCB1,GNG5,GNB2
PXR/RXR Activation	0.36141	AKT3,SCD,PRKAR2B,NR3C1,PRKACB
Neurotrophin/TRK Signaling	0.36141	MAP2K2,MAP2K1,HRAS,PIK3CB,RRAS
Phosphatidylglycerol Biosynthesis II (Non-plastidic)	0.36141	AGPAT6,CDS2
D-myo-inositol (1,4,5)-trisphosphate Degradation	0.36141	INPP5F,PMPCA
TR/RXR Activation	0.36141	TBL1XR1,AKT3,UCP3,RXRB,GPS2,PIK3CB
FGF Signaling	0.36141	AKT3,MAPK12,MET,MAP2K1,HRAS,PIK3CB
TWEAK Signaling	0.366438	IKBKG,BAG4,NFKBIB
Inhibition of Angiogenesis by TSP1	0.366438	AKT3,KDR,MAPK12
HIPPO signaling	0.366438	SCRIB,FAT4,PPP2R4,PPP2R1A,YAP1,WWTR1
Ceramide Biosynthesis	0.366438	KDSR
2-oxobutanoate Degradation I	0.366438	PCCA
Trans, trans-farnesyl Diphosphate Biosynthesis	0.366438	FDPS
Citrulline-Nitric Oxide Cycle	0.366438	ASL
Synaptic Long Term Depression	0.368129	PLCB1,PRKCQ,PPP2R4,MAP2K2,PPP2R1A,PRKCH,MAP2K1,HRAS,RRAS
eNOS Signaling	0.368129	AKT3,KDR,PRKAR2B,PRKCQ,PGF,STUB1,PRKCH,PRKACB,PIK3CB
CCR5 Signaling in Macrophages	0.368129	GNG5,PRKCQ,MAPK12,PRKCH,GNB2
Growth Hormone Signaling	0.368129	RPS6KB2,PRKCQ,PRKCH,PIK3CB,RPS6KA4
GADD45 Signaling	0.368129	GADD45A,GADD45G
1D-myo-inositol Hexakisphosphate Biosynthesis II (Mammalian)	0.368129	INPP5F,PMPCA
D-myo-inositol (1,3,4)-trisphosphate Biosynthesis	0.368129	INPP5F,PMPCA
Cell Cycle Regulation by BTG Family Proteins	0.368129	E2F4,PPP2R4,PPP2R1A
tRNA Splicing	0.368129	TSEN54,TSEN2,TSEN34
Stearate Biosynthesis I (Animals)	0.368129	FAM213B,PPT1,ACOT7
Hepatic Cholestasis	0.368978	IKBKG,IRAK1,PRKAR2B,PRKCQ,MAPK12,NR1H3,NFKBIB,TGFB2,PRKCH,PRKACB
Phospholipase C Signaling	0.369828	PLCB1,PRKCQ,ARHGEF12,RHOC,MAP2K1,GNB2,NFATC3,GNG5,MAP2K2,PRKCH,HDAC11,HRAS,RRAS,AHNAK
Semaphorin Signaling in Neurons	0.381944	NRP1,ARHGEF12,MET,RHOC
PAK Signaling	0.382825	MAPK12,MAP2K2,MAP2K1,HRAS,PIK3CB,RRAS
iCOS-iCOSL Signaling in T Helper Cells	0.385478	IKBKG,NFATC3,AKT3,PRKCQ,CSK,NFKBIB,PIK3CB
DNA Methylation and Transcriptional Repression Signaling	0.385478	SIN3A,SAP130
Tryptophan Degradation III (Eukaryotic)	0.385478	HADH,HSD17B8
Lymphotoxin β Receptor Signaling	0.390841	IKBKG,AKT3,BCL2L1,PIK3CB
Clathrin-mediated Endocytosis Signaling	0.391742	USP9X,CD2AP,AP2A2,PGF,MET,PCYOX1,AP2S1,ARPC5L,EPN1,PIK3CB,AP1B1
Estrogen Biosynthesis	0.391742	CYP4B1,CYP2U1,HSD17B8
Arginine Biosynthesis IV	0.391742	ASL
Urea Cycle	0.391742	ASL
Thioredoxin Pathway	0.391742	TXNRD2
Pentose Phosphate Pathway (Non-oxidative Branch)	0.391742	RPIA
Selenocysteine Biosynthesis II (Archaea and Eukaryotes)	0.391742	SARS
Fcγ Receptor-mediated Phagocytosis in Macrophages and Monocytes	0.414954	RPS6KB2,AKT3,PRKCQ,PRKCH,ARPC5L,YES1
Netrin Signaling	0.425598	NFATC3,PRKAR2B,PRKACB
Glutamate Receptor Signaling	0.425598	HOMER3,GLUL,GNG5,PICK1
Superoxide Radicals Degradation	0.437522	SOD2
Glycoaminoglycan-protein Linkage Region Biosynthesis	0.437522	B3GAT3
GDP-glucose Biosynthesis	0.437522	PGM2
Role of PKR in Interferon Induction and Antiviral Response	0.437522	IKBKG,EIF2AK2,NFKBIB
Relaxin Signaling	0.447713	AKT3,GNG5,PRKAR2B,NFKBIB,MAP2K1,PRKACB,PIK3CB,GNB2
Amyotrophic Lateral Sclerosis Signaling	0.464515	RNF19A,GLUL,AKT3,PGF,BCL2L1,PIK3CB
Antioxidant Action of Vitamin C	0.464515	IKBKG,PLCB1,GLRX,MAPK12,NFKBIB,TXNRD2
Estrogen-mediated S-phase Entry	0.465586	E2F4,TFDP1
Superpathway of D-myo-inositol (1,4,5)-trisphosphate Metabolism	0.465586	INPP5F,PMPCA
PKCθ Signaling in T Lymphocytes	0.466659	IKBKG,NFATC3,PRKCQ,NFKBIB,HRAS,PIK3CB,RRAS
Actin Cytoskeleton Signaling	0.466659	CSK,ARHGEF12,MAP2K2,BCAR1,MYH10,ARPC5L,MAP2K1,MYH6,HRAS,PIK3CB,RRAS,APC
Tec Kinase Signaling	0.470977	GNG5,PRKCQ,MAPK12,JAK1,RHOC,PRKCH,YES1,PIK3CB,GNB2
Glucose and Glucose-1-phosphate Degradation	0.470977	PGM2
Purine Ribonucleosides Degradation to Ribose-1-phosphate	0.470977	PGM2
Neuropathic Pain Signaling In Dorsal Horn Neurons	0.476431	PLCB1,PRKAR2B,PRKCQ,PRKCH,PRKACB,PIK3CB
Gαi Signaling	0.477529	GNG5,PRKAR2B,RGS14,PRKACB,HRAS,RRAS,GNB2
Role of Lipids/Lipid Rafts in the Pathogenesis of Influenza	0.477529	RSAD2,FDPS
Bupropion Degradation	0.477529	CYP4B1,CYP2U1
Role of IL-17F in Allergic Inflammatory Airway Diseases	0.490908	MAP2K2,MAP2K1,RPS6KA4
Role of JAK1 and JAK3 in γc Cytokine Signaling	0.490908	JAK1,HRAS,PIK3CB,RRAS
Activation of IRF by Cytosolic Pattern Recognition Receptors	0.500035	IKBKG,MAPK12,NFKBIB,PIN1
Prostanoid Biosynthesis	0.500035	PTGES2
Sucrose Degradation V (Mammalian)	0.500035	KHK
Phosphatidylethanolamine Biosynthesis II	0.500035	PCYT2
Leucine Degradation I	0.500035	MCCC2
Rac Signaling	0.506991	MAP2K2,ARPC5L,MAP2K1,HRAS,PIK3CB,RRAS
Role of Oct4 in Mammalian Embryonic Stem Cell Pluripotency	0.515229	PHB,RXRB,NR2F6
nNOS Signaling in Neurons	0.532108	RASD1,PRKCQ,PRKCH
Embryonic Stem Cell Differentiation into Cardiac Lineages	0.532108	SP4
Glycogen Degradation II	0.532108	PGM2
Dolichyl-diphosphooligosaccharide Biosynthesis	0.532108	DPM3
GABA Receptor Signaling	0.532108	AP2A2,AP2S1,NSF,AP1B1
Ephrin A Signaling	0.542001	BCAR1,ADAM10,PIK3CB
IL-10 Signaling	0.54325	IKBKG,MAPK12,NFKBIB,JAK1
TNFR2 Signaling	0.547016	IKBKG,NFKBIB
Gαs Signaling	0.549541	GNG5,PRKAR2B,MAP2K2,MAP2K1,PRKACB,GNB2
Pentose Phosphate Pathway	0.562341	RPIA
Fatty Acid β-oxidation I	0.562341	HADH,HSD17B8
Role of p14/p19ARF in Tumor Suppression	0.562341	PIK3CB,POLR3D
RhoGDI Signaling	0.566239	CDH13,ARHGAP6,GNG5,ARHGEF12,RHOC,CDH15,PPP1R12C,ARPC5L,GNB2
Cardiac β-adrenergic Signaling	0.578096	GNG5,PRKAR2B,PPP2R4,PPP2R1A,PRKACB,AKAP6,GNB2
Death Receptor Signaling	0.580764	IKBKG,HSPB2,PARP11,NFKBIB,HSPB3
Basal Cell Carcinoma Signaling	0.58479	GSK3B,WNT11,BMP1,APC
Glycogen Degradation III	0.58479	PGM2
Purine Nucleotides De Novo Biosynthesis II	0.58479	ADSL
BER pathway	0.58479	POLG
Role of Osteoblasts, Osteoclasts and Chondrocytes in Rheumatoid Arthritis	0.590201	IKBKG,NFATC3,GSK3B,WNT11,BMPR2,AKT3,MAPK12,BMP1,NFKBIB,PIK3CB,APC
Ephrin B Signaling	0.591562	EFNB2,GNG5,HRAS,GNB2
MIF-mediated Glucocorticoid Regulation	0.605341	NR3C1,NFKBIB
Ethanol Degradation II	0.605341	ALDH2,DHRS4
Assembly of RNA Polymerase III Complex	0.605341	POLR3D
Mevalonate Pathway I	0.605341	MVD
Histamine Degradation	0.605341	ALDH2
Guanosine Nucleotides Degradation III	0.605341	NT5M
Nicotine Degradation III	0.605341	CYP4B1,CYP2U1,B3GAT3
IL-9 Signaling	0.616595	JAK1,PIK3CB
Role of CHK Proteins in Cell Cycle Checkpoint Control	0.616595	E2F4,PPP2R4,PPP2R1A
Aryl Hydrocarbon Receptor Signaling	0.616595	HSPB2,NCOA7,AIP,TGFB2,RXRB,HSPB3,TFDP1
Wnt/Ca+ pathway	0.616595	NFATC3,PLCB1,GSK3B
DNA Double-Strand Break Repair by Homologous Recombination	0.616595	RAD52
Isoleucine Degradation I	0.616595	ACAD8
Superpathway of Citrulline Metabolism	0.616595	ASL
Urate Biosynthesis/Inosine 5'-phosphate Degradation	0.616595	NT5M
Phenylalanine Degradation IV (Mammalian, via Side Chain)	0.616595	ALDH2
phagosome maturation	0.616595	GPAA1,ATP6V1F,PRDX5,NAPG,VPS28,NSF
Role of JAK2 in Hormone-like Cytokine Signaling	0.616595	JAK1,SH2B1
Triacylglycerol Biosynthesis	0.616595	AGPAT6,LPIN1
Noradrenaline and Adrenaline Degradation	0.616595	ALDH2,DHRS4
Role of BRCA1 in DNA Damage Response	0.619441	E2F4,MSH6,ARID2,GADD45A
Dopamine Receptor Signaling	0.619441	PRKAR2B,PPP2R4,PPP2R1A,PRKACB
LXR/RXR Activation	0.619441	SCD,NR1H3,PCYOX1,RXRB,HADH,NR1H2
Melatonin Degradation I	0.620869	CYP4B1,CYP2U1,B3GAT3
RhoA Signaling	0.623735	NEDD4,ARHGAP6,PKN1,ARHGEF12,ARPC5L,SEPT2
autophagy	0.623735	MAP1LC3A,ATG4B
γ-glutamyl Cycle	0.629506	OPLAH
Methylglyoxal Degradation III	0.629506	FAM213B
Antigen Presentation Pathway	0.636796	PSMB6,PSMB5
ATM Signaling	0.639735	MAPK12,GADD45A,GADD45G
G-Protein Coupled Receptor Signaling	0.642688	IKBKG,PLCB1,AKT3,PRKAR2B,RGS14,MAP2K2,NFKBIB,MAP2K1,PRKACB,HRAS,PIK3CB,RRAS
Notch Signaling	0.642688	DTX2,RFNG
Mismatch Repair in Eukaryotes	0.642688	MSH6
Fatty Acid α-oxidation	0.642688	ALDH2
Oxidative Ethanol Degradation III	0.642688	ALDH2
Parkinson's Signaling	0.642688	MAPK12
Role of Pattern Recognition Receptors in Recognition of Bacteria and Viruses	0.653131	EIF2AK2,PRKCQ,MAPK12,TGFB2,PRKCH,PIK3CB
Inhibition of Matrix Metalloproteases	0.656145	TIMP4,ADAM10
γ-linolenate Biosynthesis II (Animals)	0.657658	CYB5A
Mitochondrial L-carnitine Shuttle Pathway	0.657658	CPT1B
Adenosine Nucleotides Degradation II	0.657658	NT5M
Putrescine Degradation III	0.657658	ALDH2
Superpathway of Melatonin Degradation	0.657658	CYP4B1,CYP2U1,B3GAT3
Cellular Effects of Sildenafil (Viagra)	0.659174	PLCB1,PRKAR2B,MYH10,PABPC4,PRKACB,MYH6
Nicotine Degradation II	0.665273	CYP4B1,CYP2U1,B3GAT3
PCP pathway	0.665273	WNT11,MAPK12,DAAM1
MIF Regulation of Innate Immunity	0.669885	MAPK12,NFKBIB
Tryptophan Degradation X (Mammalian, via Tryptamine)	0.669885	ALDH2
Valine Degradation I	0.669885	ACAD8
Serotonin Degradation	0.669885	ALDH2,B3GAT3,DHRS4
Glutathione Redox Reactions I	0.687068	Gstt1
Ethanol Degradation IV	0.687068	ALDH2
DNA damage-induced 14-3-3σ Signaling	0.687068	AKT3
Cardiomyocyte Differentiation via BMP Receptors	0.704693	BMPR2
Purine Nucleotides Degradation II (Aerobic)	0.704693	NT5M
*The significance of canonical pathways was determined by IPA’s default threshold [B-H p-value>0.05].
**The associated gene number represents the number of differentially expressed genes that were involved in the respective canonical pathway.
