# Supplementary material for: Differences in the skeletal muscle transcriptome profile associated with extreme values of fatty acids content
Source: BMC Genomics. 2016 Nov 22;17:961. doi: 10.1186/s12864-016-3306-x (PMC5120530; doi:10.1186/s12864-016-3306-x)
Supplement: Additional file 14: — IPA network analysis of differentially expressed genes analysis (FDR 10%) between High and Low groups based on oleic acid content from Longissimus dorsi muscle of Nellore steers. (XLSX 57 kb) [file 12864_2016_3306_MOESM14_ESM.xlsx]

## Sheet: Sheet1
Additional File 14. IPA network analysis of differentially expressed genes analysis (FDR 10%) between High and Low groups based on oleic acid content from Longissimus dorsi muscle of Nellore steers.
ID	Molecules in Network	Score*	Focus Molecules**	Top Diseases and Functions
1	ALKBH7,APP,ARL5A,BOLA1,C19orf43,C8orf33,CCDC107,CHID1,COA5,DPCD,DUS3L,EBF4,FDX1L,FOXS1,ISOC2,LSMEM2,MRPL27,MRPL34,MRPL52,MRPS24,MTG1,MTURN,NENF,NOL7,PDDC1,PLEKHJ1,PPP6R2,SLC48A1,SMIM11,TCP11L2,THAP3,THAP4,TMEM175,TMEM261,ZNF574	46	35	Cardiovascular Disease, Developmental Disorder, Hereditary Disorder
2	ANAPC1,ANAPC11,CCDC22,CDC34,COMMD7,DOHH,E3 RING,FAM193B,GLRX,JTB,MARCH2,MAST2,MIB2,NCOA7,NFkB (complex),NKIRAS2,NOP14,OTUB1,PDCD5,PDCL3,RNF25,RNF38,RNF166,SCLY,TMEM14C,TRAPPC9,UBE2,UBE2F,UBE2G2,UBE2H,UBE2J2,UBE2S,UBR2,ZNF274,ZXDC	44	32	Post-Translational Modification, Connective Tissue Disorders, Developmental Disorder
3	AARSD1,AOC3,ARL8A,BMPR2,CD164,CLIC4,CLK3,CPSF1,creatine kinase,DUB,ERG,Fibrinogen,GMEB2,GOT,ICK,IFRD2,IL12 (family),LBR,MEX3C,NEDD4,NRAP,PABPC4,PHACTR2,PJA2,PUF60,RNF126,SLC22A5,TRIM63,TSTA3,USP1,USP2,USP3,USP13,USP46,USP9X	39	30	Post-Translational Modification, Cardiovascular Disease, Dermatological Diseases and Conditions
4	AKIP1,Akt,ARFGAP1,ATG4B,CDH13,CHCHD1,COA1,COA3,Collagen Alpha1,COPE,COX17,COX6A2,Cox6c,DGKD,FLCN,GMPPA,LAMTOR1,LAMTOR2,MPG,NDUFB8,PAFAH1B2,PGP,Presenilin,PRKACB,PRKAR2B,PTPase,PTPRK,Secretase gamma,SETD7,SH3BP2,SLC38A9,TIMM50,TMED10,Vegf Receptor,WBP1	37	29	Cellular Assembly and Organization, Cellular Function and Maintenance, Molecular Transport
5	60S ribosomal subunit,ARHGEF12,BOP1,DDX56,Eif2,EIF2B4,IPO9,LZTR1,MRPL43,MRPS7,MRPS14,MRPS25,MZT2B,PDCD4,Plexin B,Ras,Ribosomal 40s subunit,Rnr,RPL13,RPL36,RPL10A,RPL13A,RPL18A,RPLP2,RPS2,RPS7,RPS13,RPS15,RPS16,RPS21,SERINC3,TRIM65,TUBGCP4,TUBGCP6,ZBTB1	37	29	RNA Post-Transcriptional Modification, Protein Synthesis, Connective Tissue Disorders
6	atypical protein kinase C,Cadherin,CASK,CD2AP,CHCHD2,Dlg,ERK1/2,F11R,FAM173A,INCA1,JAM,JAM2,LEMD2,LIN7B,LUC7L,MRPS34,MVB12A,NFKBIL1,NR2F6,Par6,PFDN6,RASD1,RFXANK,RNF123,SCRIB,SEMA6A,SMAD1/5,SNF8,SSNA1,TMX4,TRIM2,UBAC1,VPS25,VPS28,ZMYND19	35	28	Antigen Presentation, Developmental Disorder, Hematopoiesis
7	AMPK,ATP5J2,ATP7A,BMP1,C1orf174,CMPK2,Collagen type I,Collagen type III,Collagen type IV,CRELD1,CUEDC2,CYC1,DPYD,ECH1,EEF1G,Esrra,FAM195A,FDPS,glutathione peroxidase,Gstt1,LPIN1,NDPK,NME3,NME6,OGFOD2,PEPCK,PHKG1,POMC,PPP1R15A,RSAD2,SASH1,UQCR10,UQCR11,UQCRQ,WBSCR16	34	28	Connective Tissue Disorders, Metabolic Disease, Skeletal and Muscular Disorders
8	ANTXR1,APC (complex),COX7A1,Cytochrome bc1,cytochrome-c oxidase,Mitochondrial complex 1,NADH dehydrogenase,NDUFA1,NDUFA2,NDUFA3,NDUFA7,NDUFA8,NDUFA11,NDUFA12,NDUFA13,NDUFAB1,NDUFB1,NDUFB2,NDUFB4,NDUFB7,NDUFB11,NDUFS6,NDUFS7,NDUFS8,NDUFV1,PHB,Pka,Pka catalytic subunit,SHISA4,SOD2,sPla2,STOML2,SURF1,TFAM,TST	33	27	Developmental Disorder, Hereditary Disorder, Metabolic Disease
9	AIMP2,AIP,BAG4,BSDC1,Cpla2,CST3,DNAJA3,DNAJB2,DNAJC11,EIF3I,HSP,Hsp27,Hsp70,Hsp90,Hsp22/Hsp40/Hsp90,HSPB3,HSPBP1,HYPK,MHC Class II (complex),MRPL38,NR3C2,NTPCR,PCGF5,PHC2,POLG,PRMT6,REV1,RING1,SRC (family),STAC3,STUB1,THAP7,TSSC1,YES1,ZGPAT	33	27	Post-Translational Modification, Protein Folding, DNA Replication, Recombination, and Repair
10	19S proteasome,CALD1,Calmodulin,EPB41,FKBP8,Immunoproteasome Pa28/20s,KCNQ4,KCNQ5,LRCH1,MRPL57,MTX1,MYH10,Myosin,Proteasome PA700/20s,PSMB,PSMB3,PSMB4,PSMB5,PSMB6,PSMB10,PSMD,PSMD4,PSMD8,PSMD13,PSMG3,SLC25A4,TIMM10,TIMM13,TIMM44,TIMM8B,TOMM6,TOMM34,TOMM40,Tropomyosin,VARS	31	27	Auditory Disease, Hereditary Disorder, Neurological Disease
11	acad,ACAD8,ACADS,ACADVL,acyl-CoA dehydrogenase,ARPC5L,BLOC1S1,Cdc2,EXOSC4,EXOSC7,GADD45,GADD45G,GADD45GIP1,Gcn5l,KLF15,LSP1,MED19,MED29,mediator,Nes,NUPL1,PI3K (complex),PMPCA,RECQL5,RNF187,SARS,SKIV2L,SUPT7L,TADA3,Tap,Top2,TRMT2A,TXNRD2,U2af1,U2AF2	31	26	Developmental Disorder, Hereditary Disorder, Metabolic Disease
12	AIM1,APC,BCAS3,CCNG2,Ctbp,CTBP1,CTBP2,E2f,FBXO30,Focal adhesion kinase,Hdac,HDAC11,histone deacetylase,KIF3B,LRCH4,MAX,MBD5,MCCC2,MECOM,N-cor,NUP153,PBX1,PCCA,Pias,RANBP1,RANGAP1,SAE1,SAP130,SIN3A,STRN4,TCF,TFDP1,thymidine kinase,TMEM126A,ZNF593	31	26	Gene Expression, Cell Cycle, Cellular Development
13	AChR,alcohol group acceptor phosphotransferase,CSK,DOCK8,DYRK1A,EIF4EBP2,F8,FCGRT,GFER,GPS2,IgG1,Igg3,IgG2a,IgG2b,IL11RA,IL13RA1,IL6ST,JAK,MAP2K2,Mapk,PKN1,Raf,RAPSN,RGS14,RNF169,SGCA,SH2B1,TBL1XR1,TMEM39B,TRMT112,TROVE2,UBL5,UTRN,WBSCR22,WDR83	30	26	Humoral Immune Response, Protein Synthesis, Increased Levels of Albumin
14	ADAM15,adenosine-tetraphosphatase,Ampa Receptor,ATP5D,ATP5G1,ATPase,BANP,CARS,Caspase 3/7,CTNNBIP1,Dishevelled,Eif4g,Frizzled,GPAA1,LONP1,MRPL28,MYH6,NAPG,NOL3,NSF,PACSIN3,PICK1,Pkc(s),PRKCH,PSMC3,Rab5,SEC22B,SERF2,Snare,SP4,USE1,VPS4B,WNT11,WRNIP1,ZBTB10	29	25	Cardiac Arrythmia, Cardiovascular Disease, Organismal Injury and Abnormalities
15	BANF1,BCAP31,CD81,CDK16,EEF1D,EMD,Gm-csf,HNRNPM,IFN alpha/beta,Igm,IL-2R,IL12 (complex),Interferon alpha,JAK1,KMT2E,LSM7,LSM10,MHC Class I (complex),MIF4GD,NOM1,p85 (pik3r),PRPF31,RAD52,RPS6KA4,snRNP,SNRNP25,SNRNP70,SNRPB,Snrpc,SNRPD2,STAT5a/b,TMPO,TUFM,TXNL4A,ZMAT5	29	25	RNA Post-Transcriptional Modification, Cellular Assembly and Organization, Infectious Disease
16	ARL6IP4,BAG2,BCL2L1,caspase,CCAR2,cytochrome C,DCAF11,EIF2AK2,FARSB,H2AFY,Ifn,Ifn gamma,Ikb,IKBKG,IKK (complex),MRPL4,NEURL4,NFKBIB,NMDA Receptor,NTMT1,NUDCD3,PARP,PARP11,PCDH7,PECAM1,PRDX5,ROMO1,RPLP1,SHARPIN,STAG1,SURF6,Tlr,TMA16,Tnf (family),XRN2	29	25	Cell Death and Survival, Cellular Assembly and Organization, Digestive System Development and Function
17	C1q,Cbp/p300,Collagen type V,DNA-directed RNA polymerase,EDF1,FEM1B,Fibrin,GADD45A,GAS6,Gsk3,GTF2H4,Holo RNA polymerase II,IFN type 1,LRRC41,MEIS1,MRPL12,NELFB,NELFE,POLR2E,POLR2F,POLR2J,POLR2L,POLR3D,POLR3K,POLRMT,PQBP1,RNA polymerase II,SAFB,SCAF8,SPAG7,SSRP1,TAF9B,TCEB2,TMEM141,XAB2	29	26	Gene Expression, Cell Cycle, Connective Tissue Development and Function
18	20s proteasome,Adaptor protein 1,ANKRD13A,Ap1 gamma,AP1B1,AP1G1,AP2A2,AP2S1,DIXDC1,EPN1,FUNDC1,HERC6,Ikk (family),IL-1R,IRAK,Jnk,KHK,KXD1,MAP1LC3,MAP1LC3A,MAP3K,NSMAF,RAB3GAP2,SIVA1,SLK,TBC1D25,TBC1D10A,TCAP,TICAM2,TMEM160,Tnf receptor,TOLLIP,UBL7,UBQLN2,XIRP2	28	25	Cellular Assembly and Organization, Cellular Function and Maintenance, Developmental Disorder
19	14-3-3,APBA3,APC/APC2,BCL2L12,C1orf35,CDH15,CK1,ENTPD6,FIBP,FXR2,Glycogen synthase,GSK3A,GSK3B,HIRA,Histone H1,HP1BP3,I kappa b kinase,MID1IP1,MLST8,NSFL1C,PARVA,PP1 protein complex group,PP2A,Ppp2c,RNF220,RRP9,Rsk,Syntaxin,TARBP2,TAZ,TBKBP1,UBXN6,Wnt,WWTR1,ZNF598	26	23	Cell Death and Survival, Tissue Morphology, Cellular Growth and Proliferation
20	AARS,ACAC,Aconitase,ALDH2,Alpha actin,ATP synthase,ATPAF2,CCM2,chymotrypsin,CPT1,CPT1B,CTU2,ELP5,ETFB,FAM96B,FBXW5,FDXR,LDL-cholesterol,MEF2,MGAT4B,MLYCD,MZF1,NARFL,NR1H3,P38 MAPK,PLIN5,RPIA,SCD,STK25,SURF2,trypsin,tubulin (family),TXN2,UCP3,VLDL-cholesterol	25	23	Lipid Metabolism, Small Molecule Biochemistry, Energy Production
21	Angiotensin II receptor type 1,BCAR1,c-Src,Ecm,ECM2,EFNB2,Fgf,Fgfr,FNDC3A,FOXN2,IDH1,Integrin,Integrin alpha 3 beta 1,Integrin alpha 4 beta 1,ITGA6,LPHN2,MSRA,MTORC2,Neuropilin,NRP1,OAZ1,PGF,PIK3CB,PMP22,PPAN,RABAC1,RRAS,SCN1B,SLC3A2,SNX1,SNX15,Talin,TSPAN4,Vegf,ZFYVE21	25	23	Cell-To-Cell Signaling and Interaction, Reproductive System Development and Function, Cancer
22	AKT3,AUP1,calpain,CD3,chemokine,CHMP2A,COASY,Creb,CTNNA3,Cyclin A,Cyclin D,Cyclin E,DHRS4,E2F4,EMC4,HCCS,IER5,KLHL21,KPTN,Laminin,LIN37,MAP2K1/2,MBD1,Mek,MRPL11,PDGF BB,POMGNT1,Rb,RPS6KB2,SLC16A6,tRNA-intron endonuclease,TSEN2,TSEN34,TSEN54,ZFP36	24	22	Developmental Disorder, Neurological Disease, Organismal Injury and Abnormalities
23	ABCG2,AGPAT6,AHNAK,C11orf68,CYB5A,DDX6,DMAP1,GLUL,Growth hormone,HADH,HDL,HDL-cholesterol,hemoglobin,Histone h4,IL1,Insulin,LDL,LRWD1,Nos,Notch,NPAT,PCYOX1,PDRG1,PPARD,Pro-inflammatory Cytokine,RUVBL2,SAA,SDCCAG3,SLC37A4,STRA13,SUV420H1,TFPT,VLDL,ZNHIT1,ZNRF1	23	22	Amino Acid Metabolism, Post-Translational Modification, Small Molecule Biochemistry
24	ARFGAP2,ARPC5L,Bola2,C19orf47,COMMD3,CSNK1D,CSNK1G3,CUL3,DBNDD2,DNLZ,EED,FAM98B,FOXP3,HDHD3,HSPA9,ILK,LRRC42,MAGT1,MAK16,MOV10,MRPL14,MRPS5,MRPS26,MRPS34,MYEOV2,NUP85,PCID2,RBMS2,RNF19A,RRP9,SCO2,SEPW1,TBRG4,UQCR10,WDR83OS	22	21	Cancer, Hereditary Disorder, Immunological Disease
25	ALCAM,Ap1,ARID2,C17orf49,COL15A1,collagen,CTCF,DRAP1,estrogen receptor,HMGXB4,HR,JINK1/2,KDSR,Mmp,NHP2,NOP10,Nr1h,NR1H2,Rar,RPL7A,Rxr,RXRB,SBNO2,Smad,Smad2/3,SWI-SNF,Tgf beta,TGFB2,thyroid hormone receptor,TIMP4,TMEM161A,UROD,VitaminD3-VDR-RXR,WRAP53,ZNF652	22	21	Dermatological Diseases and Conditions, Developmental Disorder, Hereditary Disorder
*Score value was derived from a p-value, which indicates the likelihood of the focus genes to be together in network due to random chance.
**Molecules or genes from differentially expressed genes list that passed filters and were applied for generating networks.
