# Supplementary material for: Differences in the skeletal muscle transcriptome profile associated with extreme values of fatty acids content
Source: BMC Genomics. 2016 Nov 22;17:961. doi: 10.1186/s12864-016-3306-x (PMC5120530; doi:10.1186/s12864-016-3306-x)
Supplement: Additional file 15: — Uspstrem regulators analysis from DE genes list. (XLS 27 kb) [file 12864_2016_3306_MOESM15_ESM.xls]

## Sheet: Sheet0
Additional File 15. Uspstrem regulators analysis from DE genes list.
Regulators	Node Total	Target Total	Target Molecules*	Diseases & Functions	Consistency Score
FOXO3	8	6	ATG4B,EIF4EBP1,JAK1,MAP1LC3A,PPP1R15A,TGFB2	replication of virus	-4.899
PPARGC1A	7	5	ACADVL,LPIN1,SCD,SOD2,UCP3	disorder of lipid metabolism	-6.261
PPARGC1A	6	4	GSK3B,MYH6,SCD,SOD2	cell death of heart	-14.500
MYC	6	4	APP,BCL2L1,LIMS1,PDCD4	apoptosis of vascular smooth muscle cells	-22.500
*Molecules or genes from differentially expressed genes list that passed filters and were applied for generating networks.
