# Supplementary material for: Differences in the skeletal muscle transcriptome profile associated with extreme values of fatty acids content
Source: BMC Genomics. 2016 Nov 22;17:961. doi: 10.1186/s12864-016-3306-x (PMC5120530; doi:10.1186/s12864-016-3306-x)
Supplement: Additional file 16: — Biological functions identified by IPA from differentially expressed genes list (FDR 10%) between high and low groups based on oleic acid content in Longissimus dorsi muscle of Nellore steers. (XLSX 57 kb) [file 12864_2016_3306_MOESM16_ESM.xlsx]

## Sheet: Sheet1
Additional file 16. Biological functions identified by IPA from differentially expressed genes list (FDR 10%) between high and low groups based on oleic acid content in Longissimus dorsi muscle of Nellore steers.
Categories	Diseases or Functions Annotation	B-H p-value*	Molecules**	# Molecules
RNA Post-Transcriptional Modification	processing of RNA	2.28E-07	AARS,AHNAK,APP,BOP1,CCAR2,CLK3,CPSF1,CPSF3L,CSTF3,DDX47,DDX56,DYRK1A,EPB41,EXOSC7,FASTK,HNRNPM,IMP3,NOL3,PABPC4,PIN1,PLCB1,PPAN,PQBP1,PRPF31,RPS15,RPS16,RPS7,SAFB,SARS,SCAF8,SNRNP70,SNRPD2,TSEN2,TSEN54,TXNL4A,U2AF2,WDR55,WDR83,XAB2,XRN2	40
Metabolic Disease	mitochondrial disorder	3.46E-07	AARS2,ATPAF2,COA5,DGUOK,FOXRED1,GFER,MRPS16,NDUFA1,NDUFA11,NDUFA12,NDUFA2,NDUFAF3,NDUFS6,NDUFS7,NDUFS8,NDUFV1,POLG,PUS1,SCO2,SURF1,TUFM	21
Developmental Disorder, Hereditary Disorder, Metabolic Disease	Mitochondrial complex I deficiency	1.57E-06	FOXRED1,NDUFA1,NDUFA11,NDUFA12,NDUFA2,NDUFAF3,NDUFS6,NDUFS7,NDUFS8,NDUFV1	10
Developmental Disorder, Hereditary Disorder, Metabolic Disease	mitochondrial respiratory chain deficiency	1.60E-06	ATPAF2,COA5,FOXRED1,NDUFA1,NDUFA11,NDUFA12,NDUFA2,NDUFAF3,NDUFS6,NDUFS7,NDUFS8,NDUFV1,SURF1	13
Gene Expression	transcription of RNA	1.70E-06	AP2A2,APC,APP,ARID2,ARMCX3,ASCC1,BCAS3,BCL2L12,BCL9,BMPR2,BUD31,CASK,CDH13,CHD8,CNOT1,COMMD7,CRTC2,CTBP1,CTBP2,CTCF,CTNNBIP1,CXXC1,DIXDC1,DMAP1,DNAJA3,DRAP1,DYRK1A,E2F4,EBF4,EDF1,EEF1D,EIF2AK2,ELF2,ERG,Esrra,FLCN,FOXS1,GADD45A,GADD45G,GAS6,GMEB2,GPS2,GSK3A,GSK3B,GTF2H4,H2AFY,HIRA,HR,HRAS,IKBKG,IL6ST,IRAK1,ITGA6,JAK1,KLF15,LBH,LIMS1,LPIN1,LRCH4,LRWD1,LZTR1,MAFF,MAP2K1,MAPK12,MAX,MBD1,MDFIC,MECOM,M…	166
Gene Expression	expression of RNA	3.30E-06	AP2A2,APC,APP,ARID2,ARMCX3,ASCC1,BCAS3,BCL2L12,BCL9,BMPR2,BUD31,CASK,CDH13,CHD8,CNOT1,COMMD7,CRTC2,CTBP1,CTBP2,CTCF,CTNNBIP1,CXXC1,DIXDC1,DMAP1,DNAJA3,DRAP1,DYRK1A,E2F4,EBF4,EDF1,EEF1D,EIF2AK2,EIF2B4,EIF3I,EIF4EBP1,EIF4EBP2,ELF2,ERG,Esrra,FARSB,FLCN,FOXS1,GADD45A,GADD45G,GAS6,GMEB2,GPS2,GSK3A,GSK3B,GTF2H4,H2AFY,HIRA,HR,HRAS,IKBKG,IL6ST,IRAK1,ITGA6,JAK1,KLF15,LBH,LIMS1,LPIN1,LRCH4,LRWD1,LZTR1,MAFF…	185
Gene Expression	transcription	1.06E-05	AP2A2,APC,APP,ARID2,ARMCX3,ASCC1,BCAS3,BCL2L12,BCL9,BMPR2,BUD31,CASK,CDH13,CHD8,CNOT1,COMMD7,CRTC2,CTBP1,CTBP2,CTCF,CTNNBIP1,CXXC1,DIXDC1,DMAP1,DNAJA3,DRAP1,DYRK1A,E2F4,EBF4,EDF1,EEF1D,EIF2AK2,ELF2,ERG,Esrra,FLCN,FOXS1,GADD45A,GADD45G,GAS6,GMEB2,GPS2,GSK3A,GSK3B,GTF2H4,H2AFY,HIRA,HR,HRAS,IKBKG,IL6ST,IRAK1,ITGA6,JAK1,KLF15,LBH,LIMS1,LPIN1,LRCH4,LRWD1,LZTR1,MAFF,MAP2K1,MAPK12,MAX,MBD1,MDFIC,MECOM,M…	171
Infectious Disease	replication of Influenza A virus	1.26E-05	CD81,CLIC4,CYP2U1,DMAP1,DTX2,EIF2AK2,ENGASE,FDPS,GPR146,GSK3B,HRAS,JAK1,LONP1,MAP2K2,MARCH2,MID1IP1,NUDCD3,NUP153,PIN1,POLR2L,RPL13A,RPS16,RSAD2,RUVBL2,SAE1,SAFB,SGCA,SNRNP70,STX10,TBL3,TRMT61A,TXNL4A,USE1,WDR83,XAB2	35
Infectious Disease	replication of virus	1.72E-05	ADAM10,ATG4B,BCL2L1,CD81,CLIC4,CRTC2,CST3,CTBP1,CTBP2,CYP2U1,DDX6,DMAP1,DTX2,DYRK1A,EFNB2,EIF2AK2,EIF4EBP1,EIF4EBP2,ENGASE,F11R,FDPS,GAS6,GPR146,GSK3B,HNRNPM,HRAS,JAK1,LONP1,MAP1LC3A,MAP2K1,MAP2K2,MARCH2,MID1IP1,NFKBIB,NUDCD3,NUP153,PARP11,PIN1,POLR2L,PPP1R15A,RPL13A,RPS16,RSAD2,RUVBL2,SAE1,SAFB,SGCA,SNRNP70,SSRP1,STX10,TBL3,TGFB2,TMPO,TRMT61A,TXNL4A,USE1,USP13,WDR83,XAB2	59
Infectious Disease	replication of RNA virus	2.16E-05	ADAM10,ATG4B,BCL2L1,CD81,CLIC4,CST3,CTBP1,CYP2U1,DDX6,DMAP1,DTX2,DYRK1A,EFNB2,EIF2AK2,EIF4EBP1,EIF4EBP2,ENGASE,F11R,FDPS,GPR146,GSK3B,HNRNPM,HRAS,JAK1,LONP1,MAP1LC3A,MAP2K1,MAP2K2,MARCH2,MID1IP1,NUDCD3,NUP153,PARP11,PIN1,POLR2L,PPP1R15A,RPL13A,RPS16,RSAD2,RUVBL2,SAE1,SAFB,SGCA,SNRNP70,STX10,TBL3,TGFB2,TMPO,TRMT61A,TXNL4A,USE1,USP13,WDR83,XAB2	54
Gene Expression	transcription of DNA	2.51E-05	APP,ARID2,ARMCX3,ASCC1,BCAS3,BCL2L12,BCL9,BMPR2,BUD31,CASK,CDH13,CHD8,CNOT1,COMMD7,CRTC2,CTBP1,CTBP2,CTCF,CTNNBIP1,CXXC1,DMAP1,DNAJA3,DRAP1,E2F4,EBF4,EDF1,EEF1D,ELF2,Esrra,FLCN,FOXS1,GAS6,GMEB2,GPS2,GSK3A,GSK3B,GTF2H4,H2AFY,HIRA,HR,HRAS,IKBKG,IRAK1,ITGA6,KLF15,LBH,LIMS1,LPIN1,LRCH4,LZTR1,MAFF,MAX,MBD1,MDFIC,MECOM,MET,MRPL12,MZF1,NAB1,NARFL,NCOA7,NDUFA13,NFATC3,NFKBIB,NPAT,NR1H2,NR1H3,NR2F6,NR3C1,…	135
Gene Expression	expression of mRNA	4.96E-05	APP,EEF1D,EIF2AK2,EIF2B4,EIF3I,EIF4EBP1,EIF4EBP2,FARSB,JAK1,MAX,MDFIC,MET,MRPL12,MRPL15,MRPL17,MRPL41,MRPL57,MRPS7,NFATC3,PABPC4,PAIP2B,PIN1,PKN1,POMC,PPARD,RECQL5,RPL13A,RPS6KB2,SARS	29
RNA Post-Transcriptional Modification	splicing of RNA	6.65E-05	AHNAK,CCAR2,CLK3,DDX47,DYRK1A,EPB41,FASTK,HNRNPM,NOL3,PIN1,PPAN,PQBP1,PRPF31,SNRNP70,SNRPD2,TSEN2,TSEN54,TXNL4A,U2AF2,WDR83,XAB2	21
Gene Expression	transactivation	9.15E-05	APC,APP,ASCC1,BMPR2,CIB2,CRIM1,CRTC2,CTNNBIP1,CYB5A,E2F4,EDF1,EIF2AK2,ERG,FABP5,GADD45A,GADD45G,GAS6,GNB2,GSK3B,HR,HRAS,IRAK1,JAK1,MAP2K1,MAPK12,MAX,MDFIC,MECOM,MED19,NAB1,NFKBIB,NKIRAS2,NR1H2,NR1H3,NR3C1,NR3C2,PARVA,PBX1,PKN1,PLCB1,POLR2L,PPARD,PRKAR2B,PRKCQ,PSMC3,PSMD4,RHOC,RPL7A,RXRB,SBF2,STUB1,TADA3,TBL1XR1,TFDP1,WWTR1,ZBTB10,ZBTB17,ZFP36	58
Metabolic Disease, Neurological Disease, Skeletal and Muscular Disorders	mitochondrial myopathy	1.20E-04	AARS2,FOXRED1,GFER,NDUFA12,NDUFA2,NDUFS7,NDUFS8,POLG,PUS1,SCO2,SURF1	11
Infectious Disease	Viral Infection	1.35E-04	ADAM10,ANKRD9,AP1B1,APP,ARHGEF12,ATG4B,BCAR1,BCL2L1,BCL9,BMP1,C1orf174,C20orf24,CALD1,CD164,CD81,CHMP2A,CIB2,CLIC4,COASY,CRIM1,CRTC2,CST3,CTBP1,CTBP2,CYP2U1,DDX56,DDX6,DMAP1,DNAJA3,DNAJB2,DTX2,DYRK1A,EFNB2,EIF2AK2,EIF3I,EIF4EBP1,EIF4EBP2,ENGASE,EPN1,F11R,F8,FCGRT,FDPS,FTL,GAS6,GLUL,GPR146,GPT,GRTP1,GSK3B,HIRA,HNRNPM,HRAS,IDH1,IKBKG,JAK1,KLF15,KXD1,LMAN2,LONP1,LSP1,MAGT1,MAP1LC3A,MAP2K1,MAP2K2,MAR…	138
Protein Synthesis	metabolism of protein	1.38E-04	ADAM10,ADAM15,AKIP1,APC,APP,ATG4B,AURKAIP1,BAG2,BANP,BCL2L1,BMP1,CCAR2,CPEB4,CST3,D2HGDH,DDX6,DNAJA3,DPM3,EIF2AK2,EIF2B4,EIF3I,EIF4EBP1,EIF4EBP2,F8,FAM129A,FARSB,FBXO7,GSK3A,GSK3B,IPO9,JAK1,KLF15,LONP1,MAP2K1,MRPL12,MRPL15,MRPL17,MRPL41,MRPL57,MRPS7,NDUFA13,NEDD4,NR1H2,NR1H3,NR3C1,OAZ1,PABPC4,PAIP2B,PAM,PCYOX1,PDCD4,PMPCA,PPARD,PPP1R15A,PRKCQ,PSMB3,PSMB5,PSMD13,RHBDD3,RPL13A,RPS6KB2,RPS7,SARS,SEC…	87
Cardiovascular System Development and Function, Organ Morphology, Skeletal and Muscular System Development and Function	size of cardiac muscle	1.39E-04	DYRK1A,GSK3A,HRAS,IL6ST,KLF15,LIMS1,MYH6,PLCB1,TRIM63,TXN2,YAP1	11
Developmental Disorder, Hereditary Disorder, Metabolic Disease	fatty acid oxidation disorder	1.39E-04	ACAD8,ACADS,ACADVL,ETFB,MLYCD,PPARD,SLC22A5	7
Cellular Assembly and Organization, Cellular Function and Maintenance	formation of transport vesicles	1.45E-04	ARFGAP1,DGKD,NSF,TMED10	4
Post-Translational Modification	ubiquitination of protein	1.57E-04	AIMP2,ANAPC11,CDC34,DNAJA3,DNAJB2,FBXO7,FBXW5,FEM1B,HSPBP1,KLHL21,MARCH2,MIB2,NEDD4,OTUB1,PJA2,PPARD,PPIL2,RNF126,RNF181,RNF187,RNF220,RNF25,RNF38,SAE1,SASH1,STRA13,STUB1,TRIM2,TRIM63,UBE2G2,UBE2H,UBR2,VPS28,WWTR1,ZNRF1	35
Gene Expression	transactivation of RNA	1.67E-04	APC,APP,ASCC1,BMPR2,CIB2,CRIM1,CTNNBIP1,CYB5A,E2F4,EDF1,EIF2AK2,ERG,FABP5,GADD45A,GADD45G,GAS6,GNB2,HR,HRAS,IRAK1,JAK1,MAP2K1,MAX,MDFIC,MECOM,MED19,NAB1,NFKBIB,NKIRAS2,NR1H2,NR1H3,NR3C1,NR3C2,PARVA,PBX1,PKN1,PLCB1,POLR2L,PPARD,PRKAR2B,PRKCQ,PSMC3,PSMD4,RHOC,RPL7A,RXRB,SBF2,STUB1,TADA3,TBL1XR1,TFDP1,WWTR1,ZBTB10,ZBTB17	54
Cellular Assembly and Organization, Cellular Function and Maintenance	organization of mitochondria	2.13E-04	ATP7A,CHCHD10,DNAJA3,LONP1,MTFP1,SHARPIN,SLC22A5,SOD2,STOML2,TIMM50,TMEM11	11
Protein Synthesis	translation	2.48E-04	APP,CPEB4,DDX6,EIF2AK2,EIF2B4,EIF3I,EIF4EBP1,EIF4EBP2,FARSB,GSK3B,MAP2K1,MRPL12,MRPL15,MRPL17,MRPL41,MRPL57,MRPS7,PABPC4,PAIP2B,PDCD4,PPP1R15A,RPL13A,RPS6KB2,RPS7,SARS,SNRNP70,TST,TUFM,ZFP36	29
Skeletal and Muscular Disorders	caveolinopathy	2.64E-04	AARS2,ACADVL,AHNAK,COA5,HRAS,MAP2K1,MYH6,NR3C2,PSMB5,SCO2,SLC25A4,TAZ,TCAP,TRIM63	14
Cancer, Endocrine System Disorders, Organismal Injury and Abnormalities, Reproductive System Disease	microadenoma	2.80E-04	AIP,APC,GSK3A,GSK3B	4
Cardiovascular System Development and Function, Cell Morphology, Organ Morphology, Skeletal and Muscular System Development and Function, Tissue Morphology	size of cardiomyocytes	3.08E-04	DYRK1A,GSK3A,HRAS,KLF15,LIMS1,MYH6,PLCB1,TRIM63,TXN2,YAP1	10
Cardiovascular Disease, Organismal Injury and Abnormalities, Skeletal and Muscular Disorders	fatal hypertrophic cardiomyopathy	3.87E-04	AARS2,COA5,SCO2	3
Gastrointestinal Disease, Organismal Injury and Abnormalities	fundic gland polyp	3.87E-04	APC,GSK3A,GSK3B	3
Cell Morphology, Hair and Skin Development and Function, Organ Morphology, Tissue Morphology	size of keratinocytes	3.87E-04	NR3C1,PRKCH,YAP1	3
Cell Death and Survival, Cellular Compromise	cytotoxicity of leukocyte cell lines	3.91E-04	AP1G1,DOCK8,HRAS,MAP2K1,TRIP10,WIPF1	6
Protein Synthesis	translation of protein	4.04E-04	APP,CPEB4,DDX6,EIF2AK2,EIF2B4,EIF3I,EIF4EBP1,EIF4EBP2,FARSB,GSK3B,MAP2K1,MRPL12,MRPL15,MRPL17,MRPL41,MRPL57,MRPS7,PABPC4,PAIP2B,PDCD4,PPP1R15A,RPL13A,RPS6KB2,RPS7,SARS,SNRNP70,TST,ZFP36	28
RNA Post-Transcriptional Modification	processing of rRNA	5.12E-04	BOP1,DDX47,DDX56,EXOSC7,IMP3,RPS15,RPS16,RPS7,WDR55	9
Cardiovascular Disease, Organismal Injury and Abnormalities, Skeletal and Muscular Disorders	hypertrophic cardiomyopathy	5.49E-04	AARS2,ACADVL,COA5,HRAS,MAP2K1,MYH6,NR3C2,SCO2,SLC25A4,TAZ,TCAP,TRIM63	12
Cell Signaling, Post-Translational Modification, Protein Synthesis	assembly of protein-protein complex	6.00E-04	APC,CASK,CD2AP,COA1,CTNNBIP1,EIF4EBP1,GSK3B,KPNA3,MAX,NDUFAF3,NDUFS7,NDUFS8,NUP153,PPP2R1A,SCO2,SURF1,TAZ,TCAP,TCEB2,TSPAN4,WIPF1	21
Developmental Disorder, Hereditary Disorder, Metabolic Disease, Neurological Disease, Skeletal and Muscular Disorders	Leigh syndrome with complex I deficiency	6.12E-04	FOXRED1,NDUFA12,NDUFA2,NDUFS7,NDUFS8	5
Carbohydrate Metabolism, Molecular Transport	depletion of glycogen	7.79E-04	GSK3B,NR1H3,PPARD,SCD	4
Cellular Assembly and Organization	maintenance of mitochondrial DNA	7.79E-04	AKT3,MRPL15,MRPL17,SLC25A4	4
Metabolic Disease, Organismal Injury and Abnormalities, Renal and Urological Disease	aciduria	7.89E-04	APRT,ASL,D2HGDH,ETFB,HADH,MCCC2,MLYCD,PCCA,PPM1K,SOD2	10
Cell Signaling, Post-Translational Modification, Protein Synthesis	assembly of Respiratory chain complex I	8.34E-04	COA1,NDUFAF3,NDUFS7,NDUFS8,TAZ	5
Dermatological Diseases and Conditions, Developmental Disorder, Hereditary Disorder, Organismal Injury and Abnormalities	autosomal recessive dyskeratosis congenita	9.34E-04	NHP2,NOP10,WRAP53	3
Cardiovascular Disease, Dermatological Diseases and Conditions, Developmental Disorder	cardiofaciocutaneous syndrome	9.34E-04	HRAS,MAP2K1,MAP2K2	3
Lipid Metabolism, Molecular Transport, Small Molecule Biochemistry	depletion of triacylglycerol	9.34E-04	AGPAT6,PPARD,SCD	3
Cell Cycle	entry into S phase of central nervous system cells	9.34E-04	APP,POMC,SOD2	3
Developmental Disorder, Neurological Disease, Organismal Injury and Abnormalities	pontocerebellar hypoplasia type 2	9.34E-04	TSEN2,TSEN34,TSEN54	3
Infectious Disease, Renal and Urological Disease	infection of kidney cell lines	1.02E-03	BMP1,CD164,COASY,CTBP1,DNAJB2,EFNB2,IDH1,KXD1,LMAN2,MED19,MID1IP1,MRPS12,MUS81,NDUFAF3,NEDD4,NUP153,POLR2J,PPM1K,PPP1R12C,PRKCH,PSMB6,PSMC3,RHOC,RPL10A,RSAD2,UBE2H,USE1,XAB2,ZGPAT	29
Hematological Disease, Immunological Disease, Organismal Injury and Abnormalities	abnormality of bone marrow cells	1.15E-03	ABCG2,GADD45A,IKBKG,IL6ST,JAM2,KMT2E,SIPA1,SLC37A4	8
Cell Death and Survival	cell death of astrocytes	1.18E-03	APP,BCL2L1,BCL2L12,GSK3B,IL6ST,MAP2K1,RPS6KB2	7
Cell-To-Cell Signaling and Interaction	binding of female germ cells	1.18E-03	ADAM15,ITGA6,PLCB1,SLC3A2	4
Cell Cycle	interphase of central nervous system cells	1.18E-03	APP,IDH1,POMC,SOD2	4
Infectious Disease, Organismal Injury and Abnormalities	infection of embryonic cell lines	1.21E-03	BMP1,CD164,COASY,CTBP1,DNAJB2,IDH1,KXD1,LMAN2,MED19,MID1IP1,MRPS12,MUS81,NDUFAF3,NEDD4,NUP153,POLR2J,PPM1K,PPP1R12C,PRKCH,PSMB6,PSMC3,RHOC,RPL10A,RSAD2,UBE2H,USE1,XAB2,ZGPAT	28
Infectious Disease	infection of epithelial cell lines	1.21E-03	BMP1,CD164,COASY,CTBP1,DNAJB2,IDH1,KXD1,LMAN2,MED19,MID1IP1,MRPS12,MUS81,NDUFAF3,NEDD4,NUP153,POLR2J,PPM1K,PPP1R12C,PRKCH,PSMB6,PSMC3,RHOC,RPL10A,RSAD2,UBE2H,USE1,XAB2,ZGPAT	28
Developmental Disorder, Neurological Disease	mental retardation	1.26E-03	ADNP,ATP7A,B3GALNT2,BCAP31,CASK,CDH15,CTCF,DIP2B,DOCK8,DYRK1A,GMPPA,KPTN,MBD5,POMGNT1,PQBP1,RAB3GAP2,ROGDI,SCN1B,SLC9A6,STK25,TRAPPC9,USP9X	22
Developmental Disorder, Hereditary Disorder, Neurological Disease	autosomal dominant mental retardation	1.56E-03	ADNP,CDH15,CTCF,DOCK8,DYRK1A,MBD5	6
Cell Death and Survival	cell death of fibroblast cell lines	1.75E-03	ABCG2,APP,BCL2L1,CLIC4,COMMD4,DNAJA3,DPM3,EIF2AK2,EIF3I,EIF4EBP1,ERG,FKBP8,GAS6,GNB2,GSK3B,HRAS,IKBKG,ITGA6,MAP2K1,MECOM,MET,MPG,MUS81,NFKBIB,NR1H2,NR1H3,NR3C1,OAZ1,PIN1,RHOC,SHARPIN,SIVA1,SOD2,STK25,STUB1,TFDP1,USE1,VPS28,YAP1,YES1	40
Cancer	cell transformation	1.76E-03	AKT3,APC,ARHGEF12,BCAR1,BCL2L1,CSK,DNAJA3,E2F4,EEF1D,EIF2AK2,EIF3I,EIF4EBP1,EIF4EBP2,FBXO7,HRAS,MAP2K1,MAP2K2,MAPK12,MAX,MECOM,MEIS1,MET,NDUFA13,NEDD4,NFKBIB,NOL3,NR3C1,PBX1,PDCD4,PECAM1,PIK3CB,PIN1,PRKACB,SBF1,SIN3A,SLC3A2,TARBP2,TFDP1,TGFB2,WNT11,WWTR1,YAP1,YES1	43
Endocrine System Disorders	Addison's disease	1.80E-03	NR3C1,NR3C2,POMC	3
Cell-To-Cell Signaling and Interaction, Reproductive System Development and Function	binding of oocytes	1.80E-03	ADAM15,ITGA6,SLC3A2	3
Ophthalmic Disease, Organismal Injury and Abnormalities	chorioretinopathy	1.80E-03	CST3,NR3C1,TUBGCP6	3
Developmental Disorder	congenital malformation of face	1.80E-03	HRAS,MAP2K1,MAP2K2	3
Cellular Compromise	damage of kidney cell lines	1.80E-03	MAP2K1,NDUFAB1,SOD2	3
Cell Signaling	hepatocyte growth factor receptor signaling	1.80E-03	BCAR1,MET,NRP1	3
Lipid Metabolism, Small Molecule Biochemistry	catabolism of fatty acid	1.86E-03	ACOT7,LPIN1,MLYCD,PCCA,PPARD	5
Cell Cycle, Cellular Assembly and Organization, DNA Replication, Recombination, and Repair	segregation of chromosomes	2.03E-03	APC,ARL8A,CHMP2A,FAM96B,MAP2K1,MUS81,NTMT1,NUDCD3,PIK3CB,PPP2R1A,RGS14,STAG1,SUV420H1,VPS4B	14
Cancer, Organismal Injury and Abnormalities	BRAF V600K positive metastatic melanoma	2.16E-03	MAP2K1,MAP2K2	2
Infectious Disease, Inflammatory Response, Respiratory Disease	Pneumocystosis jiroveci pneumonia	2.16E-03	IKBKG,NR3C1	2
Embryonic Development, Tissue Morphology	abnormal morphology of gonad rudiment	2.16E-03	PBX1,SCRIB	2
Endocrine System Development and Function, Nervous System Development and Function, Organ Morphology, Organismal Development	abnormal morphology of median eminence	2.16E-03	NR1H2,NR1H3	2
Dermatological Diseases and Conditions	alopecia universalis	2.16E-03	HR,NR3C1	2
Metabolic Disease	amyloidosis of vasculature	2.16E-03	APP,SOD2	2
Cell Cycle, Reproductive System Development and Function	arrest in G0/G1 phase transition of gonadal cell lines	2.16E-03	EIF2AK2,HRAS	2
Inflammatory Disease, Inflammatory Response, Ophthalmic Disease, Organismal Injury and Abnormalities	chorioretinitis	2.16E-03	CST3,NR3C1	2
Cellular Compromise, Embryonic Development	damage of embryonic cell lines	2.16E-03	NDUFAB1,SOD2	2
Cellular Compromise	damage of epithelial cell lines	2.16E-03	NDUFAB1,SOD2	2
Cellular Compromise, Tissue Morphology	degeneration of endothelial cells	2.16E-03	APP,COL15A1	2
Cardiovascular Disease, Developmental Disorder, Hereditary Disorder, Metabolic Disease, Neurological Disease, Psychological Disorders	familial cerebral amyloid angiopathy	2.16E-03	APP,CST3	2
Cell Death and Survival, DNA Replication, Recombination, and Repair	fragmentation of chromosomal DNA	2.16E-03	EIF2AK2,HRAS	2
Endocrine System Disorders	hypercorticosteronemia	2.16E-03	NR1H2,NR1H3	2
Cell Morphology, Cellular Compromise	micronucleation of endocrine cell lines	2.16E-03	HRAS,MAP2K1	2
Neurological Disease	neuritis	2.16E-03	APP,CST3	2
Developmental Disorder, Hereditary Disorder, Neurological Disease	pena-shokeir syndrome type i	2.16E-03	DOK7,RAPSN	2
Cell-To-Cell Signaling and Interaction, Hematological System Development and Function, Immune Cell Trafficking, Inflammatory Response	priming of bone marrow-derived macrophages	2.16E-03	IRAK1,TOLLIP	2
Cancer, Cardiovascular Disease, Organismal Injury and Abnormalities	susceptibility to capillary infantile hemangioma	2.16E-03	ANTXR1,KDR	2
Cellular Assembly and Organization	trafficking of dense-core vesicles	2.16E-03	APP,GSK3B	2
Cellular Development	transition of radial glial progenitor cell	2.16E-03	MAP2K1,MAP2K2	2
Cancer, Organismal Injury and Abnormalities	unresectable BRAF V600K positive melanoma	2.16E-03	MAP2K1,MAP2K2	2
Neurological Disease	peripheral neuropathy	2.18E-03	AARS,AP5Z1,ATP7A,CST3,CYP2U1,DNAJB2,HSPB3,NR3C1,PMP22,POLG,RAPSN,SBF1,SBF2,SCN1B,SURF1,TFAM,TRIM2	17
Developmental Disorder, Neurological Disease, Organismal Injury and Abnormalities	congenital pontocerebellar hypoplasia	2.37E-03	CASK,TSEN2,TSEN34,TSEN54	4
Metabolic Disease, Neurological Disease, Skeletal and Muscular Disorders	mitochondrial encephalomyopathy	2.59E-03	AARS2,FOXRED1,NDUFA12,NDUFA2,NDUFS7,NDUFS8,POLG,SURF1	8
Cell Death and Survival	apoptosis of astrocytes	2.92E-03	BCL2L12,GSK3B,IL6ST,MAP2K1,RPS6KB2	5
Metabolic Disease, Neurological Disease, Skeletal and Muscular Disorders	mitochondrial leukoencephalopathy	2.98E-03	FOXRED1,NDUFA12,NDUFA2,NDUFS7,NDUFS8,POLG,SURF1	7
Cellular Movement, Reproductive System Development and Function	migration of breast cell lines	3.01E-03	APP,BANP,BCAR1,HRAS,MAP2K2,MYH10,TAZ,WWTR1,YAP1	9
Cell Morphology, Infectious Disease	budding of HIV-1	3.05E-03	CHMP2A,VPS28,VPS4B	3
Cardiovascular Disease, Organ Morphology, Organismal Injury and Abnormalities	enlargement of heart	3.05E-03	DYRK1A,NDUFS6,SOD2	3
Cell Death and Survival	cell death of cervical cancer cell lines	3.19E-03	APP,ATP1A1,BCL2L1,CCAR2,CLK3,DGKD,DNAJA3,EIF2AK2,FKBP8,GADD45A,GADD45G,GSK3B,HRAS,HSPB2,HYPK,JAK1,LIMS1,LPHN2,MAP2K1,MIF4GD,NAA38,NOL3,NR3C1,NUDCD3,PARVA,PDLIM7,PGAM5,PLSCR3,PPP2R1A,SOD2,TBL1XR1,ZFP36	32
Energy Production, Lipid Metabolism, Small Molecule Biochemistry	beta-oxidation of palmitic acid	3.20E-03	Esrra,PLIN5,SCD,SLC22A5	4
Gene Expression	activation of DNA endogenous promoter	3.31E-03	APP,ARID2,ARMCX3,BCAS3,BCL2L12,BCL9,BMPR2,BUD31,CASK,CDH13,CHD8,CNOT1,CRTC2,CTBP1,CTBP2,CTCF,CTNNBIP1,DMAP1,DNAJA3,DRAP1,E2F4,EBF4,ELF2,Esrra,FLCN,GMEB2,GPS2,GSK3A,GSK3B,GTF2H4,H2AFY,HIRA,HRAS,IKBKG,ITGA6,KLF15,LPIN1,MAFF,MAX,MBD1,MECOM,MET,MZF1,NCOA7,NFATC3,NR1H2,NR1H3,NR2F6,NR3C1,PAM,PBX1,PHB,PKN1,POLR2E,POLR2F,POLR2J,POLR2L,POMC,PPARD,PREB,PRMT6,PUS1,RFXANK,RPS6KA4,RUVBL2,RXRB,SAFB,SAP130,SBNO…	98
Protein Synthesis	oligomerization of protein	3.43E-03	AHNAK,APP,BAG4,CHMP2A,CLPP,CUTA,DGKD,GLUL,HR,HRAS,IRAK1,LIMS1,LONP1,MAP2K1,NOL3,PAM,PARVA,PICK1,SHARPIN,SOD2,STOML2,TMED10,ZBTB1	23
Post-Translational Modification, Protein Folding	folding of protein	3.58E-03	AARS,AIP,BAG2,BAG4,DNAJA3,DNAJB2,FKBP9,HSPBP1,PDCL3,RUVBL2,STUB1	11
Respiratory Disease	abnormal respiration	3.71E-03	ACADVL,ALDH2,COX7A1,NFATC3,RPS6KB2,SLC25A4,SOD2,UCP3	8
Hereditary Disorder, Metabolic Disease, Neurological Disease, Skeletal and Muscular Disorders	Leigh syndrome	3.75E-03	FOXRED1,NDUFA12,NDUFA2,NDUFS7,NDUFS8,SURF1	6
Cell-To-Cell Signaling and Interaction, Cellular Assembly and Organization, Cellular Function and Maintenance	formation of focal adhesions	3.92E-03	ARHGAP6,BCAS3,CALD1,CD81,CHCHD2,CSK,GNG5,HRAS,KDR,LIMS1,NSF,PTPRK,RCC2,RHOC,RRAS,TRIM63	16
Protein Synthesis	expression of protein	3.92E-03	APP,CPEB4,DDX6,EIF2AK2,EIF2B4,EIF3I,EIF4EBP1,EIF4EBP2,FARSB,GSK3A,GSK3B,MAP2K1,MRPL12,MRPL15,MRPL17,MRPL41,MRPL57,MRPS7,NR3C1,PABPC4,PAIP2B,PDCD4,PPP1R15A,RPL13A,RPS6KB2,RPS7,SARS,SNRNP70,SOD2,TST,ZFP36	31
Cardiovascular System Development and Function, Embryonic Development, Organ Development, Organismal Development, Tissue Development	development of adult heart	4.20E-03	MYH10,MYH6,SLC22A5,TCAP	4
Cellular Development, Connective Tissue Development and Function, Tissue Development	differentiation of white adipocytes	4.20E-03	CTBP1,CTBP2,SCD,TBL1XR1	4
Cellular Function and Maintenance	movement of actin filaments	4.20E-03	EMD,MYH10,MYH6,WIPF1	4
Cancer, Organismal Injury and Abnormalities, Tumor Morphology	production of tumor	4.20E-03	APC,HRAS,MAP2K1,MAP2K2	4
Cellular Assembly and Organization, Cellular Compromise	formation of cellular inclusion bodies	4.22E-03	APP,BCL2L1,CDC34,DNAJB2,FTL,GSK3B,HSPB2,MAP2K1,PIN1,STUB1,UBQLN2	11
Protein Degradation, Protein Synthesis	catabolism of protein	4.35E-03	ADAM10,ADAM15,APC,APP,ATG4B,AURKAIP1,BANP,BCL2L1,BMP1,CCAR2,CST3,DNAJA3,DPM3,EIF2AK2,F8,FBXO7,IPO9,JAK1,LONP1,NDUFA13,NEDD4,NR1H2,NR1H3,OAZ1,PCYOX1,PMPCA,PPARD,PRKCQ,PSMB3,PSMB5,PSMD13,RHBDD3,SEC22B,SMURF2,SNX1,SOD2,STUB1,TADA3,TAF9B,TBC1D10A,THOP1,TRIM63,UBE2G2,UBE2H,UBR2,UFSP1,USE1,USP13,USP2,USP3,USP9X	51
Inflammatory Disease, Neurological Disease	Meningitis	4.37E-03	APP,CST3,F8,NR3C1,SCN1B	5
Cellular Function and Maintenance	respiration of mitochondria	4.38E-03	APP,BCL2L1,SCO2,TAZ,TFAM,UCP3	6
Cardiovascular Disease, Organismal Injury and Abnormalities	nonischemic cardiomyopathy	4.41E-03	AARS2,ACADVL,CDS2,COA5,COX7A1,CTNNA3,HRAS,IKBKG,LIMS1,MAP2K1,MYH6,NR3C2,SCO2,SLC25A4,SOD2,TAZ,TCAP,TFAM,TMPO,TRIM63,YAP1	21
Embryonic Development, Organismal Survival	death of embryo	4.42E-03	ADNP,AP1G1,KIF22,LIMS1,PIK3CB,POLG,PPP1R15A,PPP1R15B,PRKACB,PSMC3,RGS14,TADA3,TFDP1,TMED10,XAB2,ZBTB17	16
Post-Translational Modification	phosphorylation of protein	4.60E-03	ADAM10,AKAP6,AKT3,APP,BCKDK,BMPR2,CD109,CD81,CDK16,CLK3,COASY,CPNE3,CSK,CTBP1,DGUOK,DOK7,DYRK1A,EFNB2,EIF2AK2,ERG,FAM129A,FASTK,FLCN,GAS6,GSK3A,GSK3B,GTF2H4,HRAS,ICK,IRAK1,ITGA6,JAK1,KDR,MAP2K1,MAP2K2,MAPK12,MAST2,MET,NPRL2,PECAM1,PGM2L1,PHKG1,PICK1,PIN1,PKN1,PRKACB,PRKCH,PRKCQ,RAPSN,RPS6KA4,RPS6KB2,SLC3A2,SLK,SNRK,STK25,TADA3,TGFB2,TOLLIP,WNT11,WWTR1,YES1	61
Free Radical Scavenging, Molecular Transport	accumulation of hydrogen peroxide	4.71E-03	APP,PRDX5,SOD2	3
Organismal Development, Tissue Morphology	lack of proamniotic cavity	4.71E-03	GADD45GIP1,LIMS1,ZBTB17	3
Cellular Development, Cellular Growth and Proliferation, Hematological System Development and Function, Inflammatory Response	proliferation of bone marrow-derived macrophages	4.71E-03	NR1H2,NR1H3,TICAM2	3
Endocrine System Disorders, Gastrointestinal Disease, Metabolic Disease, Ophthalmic Disease, Organismal Injury and Abnormalities	proliferative diabetic retinopathy	4.71E-03	KDR,NR3C1,PGF	3
Cell Morphology, Cell-To-Cell Signaling and Interaction, Nervous System Development and Function, Tissue Morphology	abnormal morphology of neuromuscular synapse	5.08E-03	APP,DOK7,Nes,PRKCQ,RAPSN,UTRN	6
Gene Expression, Protein Synthesis	translation of mRNA	5.21E-03	APP,EIF2AK2,EIF2B4,EIF3I,EIF4EBP1,EIF4EBP2,FARSB,MRPL12,MRPL15,MRPL17,MRPL41,MRPL57,MRPS7,PABPC4,PAIP2B,RPL13A,RPS6KB2,SARS	18
Cell Death and Survival	cell death of connective tissue cells	5.34E-03	ABCG2,APP,BCL2L1,CLIC4,COMMD4,CTBP1,CTBP2,DNAJA3,DPM3,EFNB2,EIF2AK2,EIF3I,EIF4EBP1,EMD,ERG,FKBP8,GAS6,GNB2,GSK3B,HRAS,IKBKG,ITGA6,MAP2K1,MECOM,MET,MPG,MUS81,NELFB,NFKBIB,NR1H2,NR1H3,NR3C1,NSMAF,OAZ1,PIN1,PPP1R15A,PRKAR2B,RHOC,RPS6KB2,SHARPIN,SIVA1,SLK,SOD2,STK25,STUB1,TFAM,TFDP1,TGFB2,USE1,VPS28,YAP1,YES1	52
Metabolic Disease, Organismal Injury and Abnormalities, Renal and Urological Disease	organic aciduria	5.69E-03	D2HGDH,ETFB,MCCC2,MLYCD,PCCA,PPM1K,SOD2	7
Cell Signaling, Post-Translational Modification	activation of Protein kinase	5.97E-03	APC,AVPI1,CACUL1,CD81,DBNDD2,DNAJA3,EIF2AK2,FAM58A,FBXO7,GADD45A,GADD45G,GAS6,INCA1,JTB,LAMTOR2,MAP2K1,MAP2K2,MDFIC,MET,PICK1,PIK3CB,PKN1,TARBP2,WNT11,WWTR1	25
Cellular Growth and Proliferation	proliferation of cells	6.04E-03	AARS,ABCG2,ADAM10,ADAM15,ADNP,AHNAK,AIMP2,AKAP6,AKIP1,AKT3,ALCAM,ANTXR1,APBA3,APC,APP,ARHGEF12,ARL5A,ATAD3A,ATP5G1,ATP7A,BAG4,BCAP31,BCAR1,BCL2L1,BMP1,BMPR2,BOP1,C1QTNF9B,CACUL1,CALD1,CASK,CCNG2,CD109,CD164,CD2AP,CD81,CDH13,CHD8,CINP,CMC2,COMMD5,COPE,COX17,CRTC2,CSK,CST3,CTBP1,CTBP2,CTCF,CTNNBIP1,DDX56,DGKD,DIXDC1,DNAJA3,DNAJB2,DOCK4,DOCK8,DOHH,DPH1,DYRK1A,E2F4,EDF1,EEF1D,EFNB2,EIF2AK2,EIF3I,EIF4…	270
Cardiovascular Disease, Organismal Injury and Abnormalities	cardiomyopathy	6.14E-03	AARS2,ACADVL,CDS2,COA5,COX7A1,CTNNA3,EMD,HRAS,IKBKG,IL6ST,LIMS1,MAP2K1,MLYCD,MYH10,MYH6,NR3C1,NR3C2,SCO2,SGCA,SLC25A4,SOD2,TAZ,TCAP,TFAM,TMPO,TRIM63,UTRN,WWTR1,YAP1	29
Embryonic Development, Nervous System Development and Function, Organ Development, Organismal Development, Tissue Development	neurogenesis of hippocampus	6.26E-03	ADAM10,APP,CST3,IL6ST,NR3C1	5
RNA Post-Transcriptional Modification	splicing of primary transcript RNA	6.26E-03	AHNAK,CLK3,FASTK,PQBP1,SNRNP70	5
Cellular Assembly and Organization	trafficking of vesicles	6.26E-03	AP2A2,APP,GSK3B,NAPG,PKN1	5
Hereditary Disorder, Neurological Disease, Organismal Injury and Abnormalities, Skeletal and Muscular Disorders	Charcot-Marie-Tooth disease type 4B	6.28E-03	SBF1,SBF2	2
Hematological Disease, Immunological Disease	T-cell lymphopenia	6.28E-03	DOCK8,MAGT1	2
Tissue Morphology	abnormal morphology of central canal	6.28E-03	NR1H2,NR1H3	2
Cell-To-Cell Signaling and Interaction	adhesion of retinal cells	6.28E-03	ALCAM,CLIC4	2
Neurological Disease, Organismal Injury and Abnormalities	astrocytosis of hippocampal CA1 region	6.28E-03	APP,PPT1	2
Neurological Disease, Ophthalmic Disease, Organismal Injury and Abnormalities	chronic progressive external ophthalmoplegia	6.28E-03	POLG,SLC25A4	2
Cell-To-Cell Signaling and Interaction	degradation of synapse	6.28E-03	APP,JAK1	2
Cell Morphology, Cellular Function and Maintenance	depolarization of hepatocytes	6.28E-03	BCL2L1,HRAS	2
Embryonic Development, Nervous System Development and Function, Organ Development, Organismal Development, Tissue Development	development of third cerebral ventricle	6.28E-03	DPCD,MYH10	2
Cellular Assembly and Organization, Cellular Compromise	disruption of phospholipid vesicles	6.28E-03	APP,TST	2
Cell Cycle	entry into S phase of endocrine cells	6.28E-03	HRAS,POMC	2
Cardiovascular Disease, Metabolic Disease, Neurological Disease, Organismal Injury and Abnormalities, Skeletal and Muscular Disorders	fatal infantile hypertrophic cardiomyopathy	6.28E-03	AARS2,SCO2	2
Neurological Disease, Organismal Injury and Abnormalities	gliosis of frontal cortex	6.28E-03	APP,SOD2	2
Neurological Disease	granulovacuolar degeneration of neurons	6.28E-03	APP,GSK3B	2
Cellular Movement	invasion of liver cell lines	6.28E-03	BTBD7,MYH10	2
Cell Death and Survival, Tissue Morphology	loss of gastric parietal cells	6.28E-03	GSK3A,GSK3B	2
Cellular Development	maturation of stem cells	6.28E-03	BCL2L1,Esrra	2
Cardiovascular System Development and Function, Embryonic Development, Tissue Morphology	morphology of outflow tract	6.28E-03	MYH10,TGFB2	2
RNA Post-Transcriptional Modification	splicing of tRNA	6.28E-03	TSEN2,TSEN54	2
Amino Acid Metabolism, Small Molecule Biochemistry	synthesis of glutamine	6.28E-03	GLUL,MET	2
Cellular Movement, Hematological System Development and Function, Immune Cell Trafficking, Inflammatory Response	transmigration of peripheral blood monocytes	6.28E-03	APP,PECAM1	2
Nucleic Acid Metabolism, Small Molecule Biochemistry	metabolism of nucleoside triphosphate	6.46E-03	APP,ATP5D,ATP5G1,ATP5J2,ATP7A,CHCHD10,CMPK2,GUK1,MSRA,NDUFS6,SOD2,SURF1,TFAM,UCP3	14
Cell Cycle	cell cycle progression	6.67E-03	ABCG2,ANAPC11,APC,APP,BANP,BCAR1,BCL2L1,BMPR2,BOP1,CACUL1,CALD1,CCNG2,CLK3,COMMD5,CTBP1,DIXDC1,DPH1,E2F4,EBF4,EIF2AK2,EIF4EBP1,FBXW5,GADD45A,GADD45G,GAS6,GPS2,GSK3B,HRAS,HYPK,JTB,KDR,KIF22,KLHDC8B,LPHN2,MAP2K1,MAP2K2,MAPK12,MAX,MECOM,MEIS1,MET,MUS81,MYH10,NELFB,NPAT,NR3C1,NUBP1,NUDCD3,PCYOX1,PDLIM7,PHB,PIN1,PPARD,PPP1R12C,PPP1R15A,PRKAR2B,PRKCH,PRKCQ,PRMT6,PTPRK,RECQL5,RGS14,SAFB,SCRIB,SH2B1,SH3B…	83
Nervous System Development and Function, Organ Morphology, Organismal Development	abnormal morphology of cerebral aqueduct	6.82E-03	MYH10,NR1H2,NR1H3	3
Cellular Compromise	acidification of lysosome	6.82E-03	APP,GSK3A,GSK3B	3
Cellular Compromise	degradation of nuclear envelope	6.82E-03	APP,LBR,NUP153	3
Cell-mediated Immune Response, Cellular Development, Cellular Function and Maintenance, Hematological System Development and Function, Hematopoiesis, Lymphoid Tissue Structure and Development	differentiation of pro-T lymphocytes	6.82E-03	HRAS,LONP1,ZBTB17	3
Organismal Development	lack of embryoblast	6.82E-03	CTCF,NELFB,TADA3	3
Cell Death and Survival	necroptosis of fibroblasts	6.82E-03	BCL2L1,IKBKG,SOD2	3
Cellular Compromise, Lipid Metabolism, Small Molecule Biochemistry	peroxidation of lipid	7.04E-03	APP,FTL,IRAK1,KLF15,MET,SCD,SOD2,TXN2	8
Embryonic Development, Organismal Development, Tissue Development	branching of metanephric bud	7.18E-03	CTNNBIP1,FAT4,HRAS,PBX1,PGF,RRAS,WNT11	7
Carbohydrate Metabolism, Molecular Transport	quantity of glycogen	7.26E-03	ABCG2,ACADVL,CRTC2,GSK3A,IL6ST,PCCA,PPARD,RPS6KB2,SCD,SLC37A4,STK25	11
Cell Cycle	cycling of centrosome	7.65E-03	CHMP2A,FBXW5,GADD45A,KIF3B,NSFL1C,NUBP1,PIN1,RANBP1,TUBGCP6,VPS4B	10
Organismal Survival	organismal death	7.66E-03	ACADVL,ADAM10,ADAM15,ADNP,AIP,AKAP6,AKT3,AP1G1,APBA3,APC,APP,APRT,ARFRP1,ARHGEF12,ARL5A,ASL,ATP1A1,ATP5J2,BCAR1,BCL2L1,BMP1,BMPR2,CASK,CCM2,CD2AP,CHD8,CLIC4,COX17,COX7A1,CPOX,CPT1B,CRIM1,CSK,CST3,CTBP1,CTCF,CTNNA3,CTNNBIP1,CXXC1,DGKD,DNAJA3,DOK7,DPH1,DRAP1,DYRK1A,E2F4,EFNB2,EIF2AK2,EPN1,ERBB2IP,F8,FAT4,FKBP8,FLCN,GADD45A,GADD45GIP1,GAMT,GAS6,GJA4,GSK3B,HIRA,HRAS,IDH1,IKBKG,IL11RA,IL6ST,IRAK1,ITGA…	180
Cell Morphology, Cellular Assembly and Organization	morphology of nucleus	7.76E-03	APP,CHMP2A,EMD,GADD45A,HRAS,KIF22,MCM9,NUDCD3,PAIP2B,PICK1,RAD52,VPS4B	12
Skeletal and Muscular System Development and Function	size of muscle	8.20E-03	DYRK1A,GSK3A,HRAS,IL6ST,KLF15,LIMS1,MET,MYH6,PLCB1,POMGNT1,SOD2,TRIM63,TXN2,YAP1	14
Cell Morphology, Cellular Assembly and Organization	morphology of mitochondria	8.38E-03	ABCG2,APP,BCL2L1,JTB,MTFP1,NDUFS6,NFATC3,RPS6KB2,SLC25A4,SOD2,TFAM	11
Lipid Metabolism, Molecular Transport, Small Molecule Biochemistry	depletion of lipid	8.43E-03	AGPAT6,PPARD,SCD,TFAM	4
Cell Cycle	M phase	8.56E-03	APC,APP,BCL2L1,CD2AP,CDC34,DOCK8,FLCN,GADD45A,JTB,KIF3B,KLHL21,MAP2K1,MAP2K2,MYH10,PIN1,RGS14,RHOC,SDCCAG3,SEPT2,SSRP1,STAG1,STUB1	22
Cardiovascular System Development and Function, Organ Morphology	size of heart	8.85E-03	CTNNA3,DYRK1A,GSK3A,HRAS,IL6ST,KLF15,LIMS1,MYH6,PLCB1,TRIM63,TXN2,YAP1	12
Cell Death and Survival	apoptosis of neuroglia	8.92E-03	APP,BCL2L12,GAS6,GSK3B,IL6ST,MAP2K1,PIN1,PRKCH,RPS6KB2,TICAM2	10
Nucleic Acid Metabolism, Small Molecule Biochemistry	metabolism of purine nucleotide	8.92E-03	ACOT7,ADSL,ATP5D,ATP5G1,ATP5J2,ATP7A,COASY,GUK1,MCCC2,TSTA3	10
Energy Production, Lipid Metabolism, Small Molecule Biochemistry	beta-oxidation of fatty acid	9.30E-03	ACADS,ACADVL,Esrra,HADH,MLYCD,PLIN5,PPARD,SCD,SLC22A5	9
Dermatological Diseases and Conditions	alopecia areata	9.41E-03	HR,NR3C1,RXRB	3
Embryonic Development, Organismal Development, Renal and Urological System Development and Function	branching morphogenesis of urinary tract	9.41E-03	HRAS,RRAS,WNT11	3
Cardiovascular System Development and Function	cardiac output of heart	9.41E-03	HRAS,MLYCD,NDUFS6	3
Nervous System Development and Function	protection of cortical neurons	9.41E-03	ADNP,APP,TRIM2	3
Cellular Movement, Reproductive System Development and Function	cell movement of breast cell lines	9.62E-03	APP,BANP,BCAR1,HRAS,MAP2K1,MAP2K2,MYH10,TAZ,WWTR1,YAP1	10
Neurological Disease	leukoencephalopathy	9.62E-03	EIF2B4,FOXRED1,NDUFA12,NDUFA2,NDUFS7,NDUFS8,NR3C1,POLG,SOD2,SURF1	10
Cell Signaling	activation of enzyme	9.66E-03	APC,ARHGAP6,ATP7A,AVPI1,BCAS3,CACUL1,CD81,COX17,DBNDD2,DNAJA3,EIF2AK2,FAM58A,FBXO7,GADD45A,GADD45G,GAS6,HSPB2,INCA1,JTB,LAMTOR2,MAP2K1,MAP2K2,MDFIC,MET,NSMAF,PICK1,PIK3CB,PKN1,PPARD,RAB3GAP2,SAE1,SLC37A4,TARBP2,WNT11,WWTR1	35
Cellular Movement	transmigration of cells	9.67E-03	ADAM10,ADAM15,ALCAM,AOC3,APP,BMPR2,DOCK8,EFNB2,F11R,HRAS,JAM2,MYH10,PECAM1,PGF,PRKCQ	15
Cell Death and Survival	apoptosis of hybrid cells	9.88E-03	APP,BCL2L1,DNAJA3,HRAS,MAP2K1,SIVA1	6
Embryonic Development, Organismal Development, Tissue Development	development of yolk sac	1.01E-02	ARHGEF12,EFNB2,KDR,NRP1,YAP1	5
Energy Production, Nucleic Acid Metabolism, Small Molecule Biochemistry	metabolism of ATP	1.01E-02	ATP5D,ATP5G1,ATP5J2,ATP7A,GUK1	5
Developmental Disorder, Hereditary Disorder, Neurological Disease	syndromic X-linked mental retardation	1.01E-02	ATP7A,BCAP31,CASK,PQBP1,SLC9A6	5
Skeletal and Muscular Disorders	myopathy	1.02E-02	AARS,AARS2,ACADVL,AHNAK,APP,ATP1A1,ATP7A,B3GALNT2,BCL2L1,BMP1,CALD1,COA5,COL15A1,DNAJB2,EMD,FOXRED1,GFER,HRAS,HSPB3,IL6ST,KDR,MAP2K1,MET,MYH6,NDUFA12,NDUFA2,NDUFS7,NDUFS8,NR3C1,NR3C2,PLCB1,PMP22,POLG,POMGNT1,PSMB5,PUS1,SBF1,SBF2,SCN1B,SCO2,SGCA,SLC25A4,SMCHD1,SURF1,TAZ,TCAP,TRIM2,TRIM63,UCP3,UTRN,YAP1	51
Nucleic Acid Metabolism, Small Molecule Biochemistry	synthesis of purine nucleotide	1.02E-02	ACOT7,ADNP,ADSL,ALDH2,APP,ATP5D,ATP5G1,CHCHD10,COASY,MSRA,NDUFS6,POMC,SOD2,SURF1,TFAM,TSTA3,UCP3	17
Embryonic Development, Tissue Morphology	abnormal morphology of second branchial arch	1.03E-02	CCM2,NRP1,PBX1,PHC2	4
Reproductive System Development and Function	parturition	1.03E-02	MAFF,NR1H2,NR1H3,SH2B1	4
Cellular Development, Cellular Growth and Proliferation, Hair and Skin Development and Function, Organ Development, Tissue Development	proliferation of keratinocytes	1.07E-02	CASK,CCNG2,CD109,CDH13,EFNB2,HRAS,IKBKG,NAB1,NR3C1,PPARD,PRKCH,PTPRK,TGFB2,YAP1,ZBTB17	15
Cell Death and Survival	apoptosis of fibroblasts	1.07E-02	APP,BCL2L1,CLIC4,CTBP1,CTBP2,EIF2AK2,EMD,GSK3B,HRAS,IKBKG,MAP2K1,NELFB,NFKBIB,NSMAF,PPP1R15A,PRKAR2B,RPS6KB2,SLK,STUB1,TFDP1	20
Nucleic Acid Metabolism, Small Molecule Biochemistry	biosynthesis of purine ribonucleotide	1.10E-02	ADSL,APP,ATP5D,ATP5G1,CHCHD10,MSRA,NDUFS6,SOD2,SURF1,TFAM,UCP3	11
Energy Production, Nucleic Acid Metabolism, Small Molecule Biochemistry	synthesis of ATP	1.20E-02	APP,ATP5D,ATP5G1,CHCHD10,MSRA,NDUFS6,SOD2,SURF1,TFAM,UCP3	10
Cellular Movement	cell movement of melanoma cell lines	1.21E-02	ALCAM,CD81,CTBP1,CTNNBIP1,FAM89B,HRAS,NRP1,POMC,RHOC,SH2B1,SIVA1,TGFB2	12
Gene Expression	transcription of mRNA	1.21E-02	EEF1D,MDFIC,NFATC3,PIN1,POMC,PPARD,RECQL5	7
Lipid Metabolism, Molecular Transport, Small Molecule Biochemistry	accumulation of oleic acid	1.22E-02	PPARD,SCD	2
Developmental Disorder, Hereditary Disorder, Metabolic Disease	acyl-coa dehydrogenase deficiency	1.22E-02	ACAD8,ACADVL	2
Cell Cycle, Hair and Skin Development and Function	arrest in S phase of epithelial cell lines	1.22E-02	HRAS,MET	2
Cellular Assembly and Organization	binding of Golgi membrane	1.22E-02	ARFGAP1,TMED10	2
Gene Expression	binding of glucocorticoid response element	1.22E-02	NR3C1,NR3C2	2
Cancer, Cellular Development, Organismal Injury and Abnormalities	branching of tumor cells	1.22E-02	MET,PAM	2
Cardiovascular Disease, Dermatological Diseases and Conditions, Developmental Disorder, Hereditary Disorder	cardiofaciocutaneous syndrome type 1	1.22E-02	MAP2K1,MAP2K2	2
Cell Cycle, Reproductive System Development and Function	cell cycle progression of gonadal cell lines	1.22E-02	CALD1,CCNG2	2
Cellular Development, Connective Tissue Development and Function, Embryonic Development, Skeletal and Muscular System Development and Function, Tissue Development	chondrogenesis of embryonic cell lines	1.22E-02	GSK3B,NFATC3	2
Cell Cycle, Cellular Movement, Connective Tissue Development and Function	cytokinesis of fibroblasts	1.22E-02	GADD45A,PIN1	2
Cardiovascular System Development and Function, Organismal Development, Tissue Morphology	density of vascular tissue	1.22E-02	APC,KDR	2
Cardiovascular System Development and Function	development of vascular plexus	1.22E-02	NRP1,YAP1	2
Cell Cycle	entry into S phase of brain cells	1.22E-02	APP,POMC	2
Cellular Assembly and Organization, Cellular Function and Maintenance	formation of Golgi vesicles	1.22E-02	NSF,TMED10	2
Cellular Growth and Proliferation	formation of hepatoma cell lines	1.22E-02	HRAS,PIN1	2
Cancer, Organismal Injury and Abnormalities	inflammatory myofibroblastic tumor	1.22E-02	MET,WBSCR22	2
Cellular Compromise	injury of kidney cell lines	1.22E-02	MAP2K1,SOD2	2
Carbohydrate Metabolism, Nucleic Acid Metabolism, Small Molecule Biochemistry	metabolism of GDP-D-mannose	1.22E-02	GUK1,TSTA3	2
Cancer, Gastrointestinal Disease, Organismal Injury and Abnormalities	metastatic gastric carcinoma	1.22E-02	KDR,SCRIB	2
Developmental Disorder, Gastrointestinal Disease, Hepatic System Disease, Hereditary Disorder, Metabolic Disease	mitochondrial DNA depletion syndrome, hepatocerebral form	1.22E-02	DGUOK,POLG	2
Cellular Assembly and Organization	modification of actin cytoskeleton	1.22E-02	APP,EFNB2	2
Nucleic Acid Metabolism, Small Molecule Biochemistry	molar ratio of ADP	1.22E-02	SOD2,UCP3	2
Cellular Function and Maintenance	movement of centrosome	1.22E-02	APC,GSK3B	2
Amino Acid Metabolism, Energy Production, Post-Translational Modification, Small Molecule Biochemistry	oxidation of glutamine family amino acid	1.22E-02	HADH,TAZ	2
Cellular Compromise	oxidative stress response of endothelial cells	1.22E-02	APP,NR3C2	2
Cell Morphology, Cellular Assembly and Organization	polarization of cytoskeleton	1.22E-02	CD2AP,SOD2	2
Neurological Disease	progressive cognitive impairment	1.22E-02	APP,CST3	2
Cellular Development, Cellular Growth and Proliferation, Embryonic Development, Organismal Development	proliferation of neuroretina cells	1.22E-02	HRAS,MAP2K1	2
Cardiovascular System Development and Function, Lymphoid Tissue Structure and Development, Organismal Development, Tissue Morphology	quantity of lymphatic endothelial cells	1.22E-02	ALCAM,SPRED1	2
Cellular Function and Maintenance	respiration of pancreatic cancer cell lines	1.22E-02	SOD2,UCP3	2
RNA Post-Transcriptional Modification	splicing of hnRNA	1.22E-02	EPB41,XAB2	2
Neurological Disease, Psychological Disorders	tauopathy of hippocampus	1.22E-02	APP,GSK3B	2
Dermatological Diseases and Conditions, Infectious Disease	tinea cruris	1.22E-02	ATP1A1,NR3C1	2
Gene Expression	transcription of mitochondrial DNA	1.22E-02	MRPL12,TFAM	2
Cellular Function and Maintenance	aerobic respiration of cells	1.24E-02	ADSL,BLOC1S1,ME3,SURF1	4
Lipid Metabolism, Molecular Transport, Nucleic Acid Metabolism, Small Molecule Biochemistry	concentration of acyl-coenzyme A	1.24E-02	BCL2L1,IDH1,MLYCD,SCD	4
Cancer, Hematological Disease, Organismal Injury and Abnormalities	myelofibrosis with myeloid metaplasia	1.24E-02	BMP1,BMPR2,IDH1,JAK1	4
Embryonic Development, Nervous System Development and Function, Organ Development, Organismal Development, Tissue Development	neurogenesis of dentate gyrus	1.24E-02	ADAM10,APP,CST3,IL6ST	4
Cell Cycle, Embryonic Development	G1 phase of embryonic cell lines	1.25E-02	HRAS,KMT2E,TFDP1	3
Nervous System Development and Function, Organ Morphology, Organismal Development	abnormal morphology of fourth cerebral ventricle	1.25E-02	MYH10,NR1H2,NR1H3	3
Cancer, Neurological Disease, Organismal Injury and Abnormalities	brain metastasis	1.25E-02	MET,NR3C1,PGF	3
Cell Cycle, Cell-To-Cell Signaling and Interaction, Cellular Growth and Proliferation, Connective Tissue Development and Function	contact growth inhibition of fibroblasts	1.25E-02	HRAS,PCYOX1,SAFB	3
Ophthalmic Disease, Organismal Injury and Abnormalities	diabetic macular edema	1.25E-02	KDR,NR3C1,PGF	3
Cellular Assembly and Organization, Cellular Compromise, Cellular Development, Nervous System Development and Function, Tissue Development	formation of neurofibrillary tangles	1.25E-02	APP,GSK3B,PIN1	3
Connective Tissue Disorders, Skeletal and Muscular Disorders	osteopenia of limb bone	1.25E-02	NRP1,PPARD,USP1	3
Cancer, Endocrine System Disorders, Gastrointestinal Disease, Organismal Injury and Abnormalities	pancreatic acinar cell carcinoma	1.25E-02	ADAM10,ADNP,APC	3
Cardiovascular Disease, Hematological Disease, Ophthalmic Disease, Organismal Injury and Abnormalities	retinal vein occlusion	1.25E-02	KDR,NR3C1,PGF	3
Cardiovascular System Development and Function, Organismal Development, Tissue Morphology	vasodilation of aortic ring tissue	1.25E-02	APP,NR3C1,ZFP36	3
Cell Death and Survival	necrosis of muscle	1.27E-02	APP,BCL2L1,C1QTNF9B,CSK,EEF1D,GAS6,GNPTG,GSK3A,GSK3B,HRAS,IKBKG,IL6ST,IRAK1,LIMS1,MANF,MAP2K1,MYH6,NOL3,PDCD4,PHB,PKN1,PPP1R15A,RRAS,SGCA,SLK,SOD2,STUB1,TFDP1,WBP1,YAP1	30
Protein Trafficking	targeting of protein	1.29E-02	AIP,ERBB2IP,EXOC4,FBXO7,GSK3B,HOMER3,NEDD4,PEX16,PICK1,SYNGR2,TIMM10,TOMM34,TOMM40	13
Infectious Disease	infection by HIV-1	1.33E-02	ADAM10,ANKRD9,APP,ARHGEF12,BCL9,BMP1,CD164,CIB2,COASY,CRIM1,CRTC2,GRTP1,IDH1,IKBKG,JAK1,KXD1,LMAN2,MECOM,MED19,MID1IP1,MRPS12,MUS81,NDUFAF3,NDUFB7,NDUFS6,NDUFS7,NEDD4,NUP153,NUP85,PARVA,POLG,POLR2J,POLR2L,PPM1K,PPP1R12C,PRKCH,PSMB6,PSMC3,PSMD4,RANBP1,RPL10A,SBF2,SLC9A6,SUV420H1,TBC1D10A,THAP3,TRAPPC1,UBE2H,USE1,XAB2,ZGPAT	51
Hematological System Development and Function, Hematopoiesis, Lymphoid Tissue Structure and Development, Organ Morphology, Tissue Morphology	quantity of double-negative T lymphocyte	1.33E-02	E2F4,EFNB2,JAK1,KMT2E,NR3C1,PRKCH,PRKCQ,ZBTB17	8
Cardiovascular System Development and Function, Organ Morphology, Organismal Development	abnormal morphology of semilunar valve	1.34E-02	ADAM15,BMPR2,MUS81,MYH10,TGFB2	5
Cell Death and Survival	loss of cerebral cortex cells	1.34E-02	APP,CST3,PLCB1,PPP1R15A,PPT1	5
Cellular Development, Cellular Growth and Proliferation, Hair and Skin Development and Function, Organ Development, Tissue Development	proliferation of epidermal cells	1.34E-02	CASK,CCNG2,CD109,CDH13,EFNB2,HRAS,IKBKG,MAP2K1,NAB1,NR3C1,PPARD,PRKCH,PTPRK,TGFB2,YAP1,ZBTB17	16
Infectious Disease	infection by RNA virus	1.41E-02	ADAM10,ANKRD9,AP1B1,APP,ARHGEF12,BCL9,BMP1,C1orf174,CD164,CIB2,COASY,CRIM1,CRTC2,CTBP1,DNAJB2,EFNB2,EIF3I,EIF4EBP1,EIF4EBP2,EPN1,FDPS,GAS6,GRTP1,HRAS,IDH1,IKBKG,JAK1,KXD1,LMAN2,MECOM,MED19,MID1IP1,MRPS12,MUS81,NDUFAF3,NDUFB7,NDUFS6,NDUFS7,NEDD4,NR3C1,NUP153,NUP85,PACSIN3,PARVA,POLG,POLR2J,POLR2L,PPM1K,PPP1R12C,PPP1R15A,PPP1R15B,PRKCH,PSMB6,PSMC3,PSMD4,RANBP1,RHOC,RPL10A,RSAD2,RXRB,SBF2,SLC9A6,SUV…	70
Nucleic Acid Metabolism, Small Molecule Biochemistry	biosynthesis of nucleoside triphosphate	1.43E-02	APP,ATP5D,ATP5G1,CHCHD10,CMPK2,MSRA,NDUFS6,SOD2,SURF1,TFAM,UCP3	11
Cellular Function and Maintenance	movement of organelle	1.45E-02	APC,APP,EMD,GSK3B,MYH10,MYH6,POMC,WIPF1	8
Cellular Development, Hematological System Development and Function, Hematopoiesis	hematopoiesis of blood cells	1.45E-02	EIF2AK2,ERG,FLCN,IL6ST,KDR,MZF1,PECAM1,ROGDI,SOD2,TAZ,TGFB2,TXNRD2	12
Hematological Disease, Infectious Disease	endotoxemia	1.47E-02	APBA3,CLIC4,CSK,IL6ST,IRAK1,NFKBIB,NR3C1,NSMAF,RPS6KA4,ZFP36	10
Cell Morphology, Infectious Disease	budding of virus	1.48E-02	CHMP2A,NEDD4,VPS28,VPS4B	4
Inflammatory Response	interferon response	1.48E-02	EIF2AK2,EIF4EBP1,EIF4EBP2,NR3C1	4
Metabolic Disease	oxidative phosphorylation deficiency	1.48E-02	AARS2,MRPS16,SCO2,TUFM	4
Cellular Movement	transmigration of tumor cell lines	1.53E-02	ALCAM,APP,HRAS,PECAM1,PGF	5
Tissue Morphology	abnormal morphology of vitelline vessel	1.57E-02	ADAM10,AIP,ARHGEF12,CCM2,EFNB2,HIRA,MECOM,NFATC3,PAM,UBR2	10
Cell Death and Survival	apoptosis of muscle cells	1.59E-02	APP,BCL2L1,C1QTNF9B,CSK,EEF1D,GAS6,GNPTG,GSK3A,GSK3B,HRAS,IKBKG,IL6ST,IRAK1,LIMS1,MAP2K1,NOL3,PDCD4,PHB,PKN1,SOD2,STUB1,TFDP1,YAP1	23
Cell Cycle	arrest in mitosis of cervical cancer cell lines	1.61E-02	CLK3,KIF22,LPHN2,NUDCD3,PDLIM7,TBL1XR1,UBE2S	7
Cell Cycle, Cellular Movement	cytokinesis	1.61E-02	APC,APP,BCL2L1,CD2AP,DOCK8,FLCN,GADD45A,JTB,KIF3B,KLHL21,MYH10,PIN1,RGS14,RHOC,SDCCAG3,SEPT2,SSRP1	17
Connective Tissue Development and Function, Organ Morphology, Organismal Development, Skeletal and Muscular System Development and Function, Tissue Development	abnormal morphology of clavicle	1.61E-02	GSK3B,PBX1,TGFB2	3
Embryonic Development, Tissue Morphology	abnormal morphology of third branchial arch	1.61E-02	CCM2,NRP1,RXRB	3
Amino Acid Metabolism, Energy Production, Post-Translational Modification, Small Molecule Biochemistry	oxidation of L-amino acid	1.61E-02	HADH,MSRA,TAZ	3
Cell Cycle, Connective Tissue Development and Function	ploidy of fibroblast cell lines	1.61E-02	HRAS,KLHDC8B,PIN1	3
Cell Death and Survival	apoptosis of smooth muscle cells	1.61E-02	APP,BCL2L1,EEF1D,GAS6,GNPTG,GSK3B,HRAS,LIMS1,MAP2K1,PDCD4,STUB1	11
Embryonic Development, Tissue Morphology	abnormal morphology of branchial arch	1.70E-02	ADAM10,CCM2,HIRA,MECOM,NRP1,PBX1,PHC2,RXRB	8
DNA Replication, Recombination, and Repair	alkylation of DNA	1.70E-02	APC,CTCF,DMAP1,IDH1,KMT2E,MBD1,MPG,PICK1	8
Cell Death and Survival	cell viability of cervical cancer cell lines	1.70E-02	AURKAIP1,BCKDK,CASK,CLK3,CTBP1,DUSP13,JAK1,KHK,MPG,PFDN6,PPP2R1A,PRKACB,PRKCQ,PTPRK,RAD52,REV1,SBF1,SOD2,ZFP36	19
Embryonic Development, Organ Development, Organismal Development, Renal and Urological System Development and Function, Tissue Development	branching morphogenesis of metanephric bud	1.72E-02	CTNNBIP1,FAT4,HRAS,PBX1,RRAS,WNT11	6
Energy Production, Lipid Metabolism, Small Molecule Biochemistry	oxidation of palmitic acid	1.72E-02	Esrra,LPIN1,PLIN5,PPARD,SCD,SLC22A5	6
Endocrine System Disorders	adrenal gland hypofunction	1.74E-02	NR3C1,NR3C2,POMC,SOD2	4
Cancer, Organismal Injury and Abnormalities	cancer of exocrine gland	1.74E-02	ADAM10,ADNP,APC,HRAS	4
Cancer, Organismal Injury and Abnormalities	growth of head and neck tumor	1.74E-02	ADAM10,MET,NRP1,PGF	4
Carbohydrate Metabolism	metabolism of glycosides	1.74E-02	B3GALNT2,GUK1,NDOR1,TSTA3	4
Neurological Disease	cognitive impairment	1.80E-02	ADNP,APP,ATP7A,B3GALNT2,BCAP31,CASK,CDH15,CST3,CTCF,DIP2B,DOCK8,DYRK1A,GMPPA,GSK3A,GSK3B,KPTN,MBD5,POMGNT1,PQBP1,RAB3GAP2,ROGDI,SCN1B,SLC9A6,STK25,TRAPPC9,USP9X	26
Infectious Disease	infection of cells	1.81E-02	ADAM10,ANKRD9,AP1B1,APP,ARHGEF12,BCL9,BMP1,CD164,CIB2,COASY,CRIM1,CRTC2,CTBP1,DNAJB2,EFNB2,EIF2AK2,EIF3I,EPN1,GAS6,GRTP1,HRAS,IDH1,IKBKG,JAK1,KXD1,LMAN2,MECOM,MED19,MID1IP1,MRPS12,MUS81,NDUFAF3,NDUFB7,NDUFS6,NDUFS7,NEDD4,NUP153,NUP85,PACSIN3,PARVA,POLR2J,POLR2L,PPM1K,PPP1R12C,PPP1R15A,PPP1R15B,PRKCH,PSMB6,PSMC3,PSMD4,RANBP1,RHOC,RPL10A,RSAD2,SBF2,SLC9A6,SUV420H1,TBC1D10A,THAP3,TRAPPC1,UBE2H,USE1,…	64
Cell Morphology, Organ Morphology, Skeletal and Muscular System Development and Function, Tissue Morphology	size of muscle cells	1.81E-02	DYRK1A,GSK3A,HRAS,KLF15,LIMS1,MYH6,PLCB1,POMGNT1,SOD2,TRIM63,TXN2,YAP1	12
Dermatological Diseases and Conditions, Developmental Disorder, Organismal Injury and Abnormalities	genodermatosis	1.84E-02	ADAM10,ANTXR1,IKBKG,ITGA6,NHP2,NOP10,ROGDI,WRAP53	8
Cell Death and Survival	cell viability of myeloma cell lines	1.84E-02	ABCG2,BCL2L1,CARS,CD81,MET,PSMC3,SOD2,TUBGCP6,WBSCR22	9
Cellular Assembly and Organization, Cellular Function and Maintenance	organization of mitotic spindle	1.91E-02	KIF3B,MAP2K1,NTMT1,RANBP1,RGS14,SSRP1	6
Cell Death and Survival	cell death of heart	1.94E-02	BCL2L1,CSK,GSK3A,GSK3B,IKBKG,IL6ST,IRAK1,MANF,MAP2K1,MYH6,NOL3,PHB,PIN1,PKN1,PPP1R15A,SCD,SGCA,SOD2,TFDP1,YAP1	20
Cell Cycle, Connective Tissue Development and Function	mitogenesis of fibroblast cell lines	1.95E-02	GAS6,GSK3B,HRAS,PPARD,SH2B1	5
Cardiovascular System Development and Function, Cell Death and Survival	survival of vascular endothelial cells	1.95E-02	CDH13,GAS6,GSK3B,KDR,SEMA6A	5
Hematological Disease, Infectious Disease, Organismal Injury and Abnormalities	endotoxin shock response	1.97E-02	APBA3,CLIC4,CSK,IL6ST,IRAK1,NFKBIB,NR3C1,NSMAF,RPS6KA4	9
Cancer, Organismal Injury and Abnormalities	Turcot syndrome	1.97E-02	APC,MSH6	2
Cardiovascular System Development and Function, Cellular Function and Maintenance, Hematological Disease, Hematological System Development and Function, Tissue Development	abnormal function of dense granule in blood platelets	1.97E-02	GAS6,PRKCQ	2
Endocrine System Disorders, Metabolic Disease, Organismal Injury and Abnormalities, Reproductive System Disease	adrenocorticotropic hormone (ACTH) deficiency	1.97E-02	NR3C1,POMC	2
Cancer, Hematological Disease, Organismal Injury and Abnormalities	advanced stage myelofibrosis with myeloid metaplasia	1.97E-02	BMP1,BMPR2	2
Cell Death and Survival, Gastrointestinal Disease, Hepatic System Disease	apoptosis of oval cells	1.97E-02	MAP2K1,MET	2
Cell-To-Cell Signaling and Interaction, Hair and Skin Development and Function	attachment of epithelial cell lines	1.97E-02	ADAM15,ANTXR1	2
Hereditary Disorder, Neurological Disease, Organismal Injury and Abnormalities, Skeletal and Muscular Disorders	autosomal recessive Charcot-Marie-Tooth disease	1.97E-02	PMP22,TRIM2	2
Neurological Disease, Organismal Injury and Abnormalities	bleeding of cerebral cortex	1.97E-02	APP,CST3	2
Cell Morphology, Cellular Development, Embryonic Development, Organ Development, Organismal Development, Renal and Urological System Development and Function, Tissue Development	branching of ureteric bud cells	1.97E-02	HRAS,RRAS	2
Cellular Growth and Proliferation	clonogenicity of brain cancer cell lines	1.97E-02	GSK3A,GSK3B	2
Lipid Metabolism, Molecular Transport, Nucleic Acid Metabolism, Small Molecule Biochemistry	concentration of acetyl-coenzyme A	1.97E-02	BCL2L1,IDH1	2
Cellular Growth and Proliferation	cytostasis of hepatoma cell lines	1.97E-02	GSK3B,NR3C1	2
Cellular Compromise	degeneration of tumor cell lines	1.97E-02	APP,HRAS	2
Cell Morphology	delay in cell spreading	1.97E-02	CD81,PRKCQ	2
Cellular Response to Therapeutics	drug resistance of cancer cells	1.97E-02	ABCG2,BCL2L1	2
Cellular Movement	extravasation of melanoma cell lines	1.97E-02	ALCAM,PGF	2
Cellular Assembly and Organization	formation of GW body	1.97E-02	DDX6,ZFP36	2
Cellular Assembly and Organization, Neurological Disease, Organismal Development, Tissue Development	formation of senile plaques	1.97E-02	APP,GSK3A	2
Behavior	freezing behavior	1.97E-02	APP,DYRK1A	2
Cancer, Neurological Disease, Organismal Injury and Abnormalities	high grade glioma	1.97E-02	IDH1,TAZ	2
Cellular Function and Maintenance	homeostasis of neutrophils	1.97E-02	MECOM,SLC37A4	2
Cell Cycle	interphase of astrocytes	1.97E-02	IDH1,SOD2	2
Nervous System Development and Function, Organ Morphology, Organismal Development	lack of choroid plexus	1.97E-02	NR1H2,NR1H3	2
Cell Death and Survival, Nervous System Development and Function, Tissue Morphology	loss of hippocampal neurons	1.97E-02	CST3,PLCB1	2
Cancer, Neurological Disease, Organismal Injury and Abnormalities	low grade glioma	1.97E-02	IDH1,NR2F6	2
Cancer, Neurological Disease, Organismal Injury and Abnormalities	metastasis of medulloblastoma	1.97E-02	NRP1,PGF	2
Amino Acid Metabolism, Post-Translational Modification, Small Molecule Biochemistry	modification of glutamine	1.97E-02	GLUL,HADH	2
Cell Death and Survival	pyknosis of cells	1.97E-02	APP,BCL2L1	2
Hematological System Development and Function, Hematopoiesis, Lymphoid Tissue Structure and Development, Organ Morphology, Tissue Morphology	quantity of pro T4 thymocytes	1.97E-02	EFNB2,ZBTB17	2
Infectious Disease	replication of Reoviridae	1.97E-02	EIF2AK2,F11R	2
Skeletal and Muscular Disorders	rhabdomyolysis	1.97E-02	LPIN1,PPARD	2
Cell Death and Survival, Hematological System Development and Function	survival of erythroid cells	1.97E-02	BCL2L1,ERG	2
Cardiovascular System Development and Function, Tissue Morphology	thickness of arterial wall	1.97E-02	BMPR2,MUS81	2
Cellular Movement	transendothelial migration of carcinoma cell lines	1.97E-02	ALCAM,PGF	2
Cellular Movement	transendothelial migration of lung cancer cell lines	1.97E-02	ALCAM,PGF	2
Cancer	transformation of gonadal cell lines	1.97E-02	HRAS,NR3C1	2
Cancer, Organismal Injury and Abnormalities, Reproductive System Disease	vulvar squamous cell carcinoma	1.97E-02	HRAS,PPP2R1A	2
Hereditary Disorder, Inflammatory Disease, Ophthalmic Disease, Organismal Injury and Abnormalities	anterior segment inflammation	2.02E-02	KMT2E,NFATC3,NR3C1	3
Cellular Growth and Proliferation	colony formation of epithelial cells	2.02E-02	Esrra,HRAS,PIN1	3
Developmental Disorder, Organismal Injury and Abnormalities, Renal and Urological Disease	developmental delay of kidney	2.02E-02	CTNNBIP1,PBX1,WNT11	3
Nucleic Acid Metabolism, Small Molecule Biochemistry, Vitamin and Mineral Metabolism	metabolism of coenzyme A	2.02E-02	ACOT7,COASY,MCCC2	3
Developmental Disorder, Hereditary Disorder, Metabolic Disease	mitochondrial DNA depletion syndrome	2.02E-02	DGUOK,POLG,SLC25A4	3
Free Radical Scavenging	modification of hydrogen peroxide	2.02E-02	APP,PRDX5,SOD2	3
Hematological Disease, Metabolic Disease	porphyria	2.02E-02	ABCG2,CPOX,UROD	3
DNA Replication, Recombination, and Repair	replication of mitochondrial DNA	2.02E-02	DNAJA3,POLG,TFAM	3
Lipid Metabolism, Small Molecule Biochemistry	storage of triacylglycerol	2.02E-02	SCD,SURF1,UCP3	3
Neurological Disease, Organismal Injury and Abnormalities	astrocytosis of brain	2.03E-02	APP,GSK3B,IL6ST,PPT1	4
Cancer, Cellular Development, Cellular Growth and Proliferation, Organismal Injury and Abnormalities, Tissue Morphology, Tumor Morphology	quantity of cancer cells	2.03E-02	NOL3,NRP1,PIN1,RAD52	4
Cell Death and Survival	cell death	2.07E-02	AARS,ABCG2,ADAM15,ADI1,ADNP,AKT3,ALCAM,ALDH2,ANTXR1,AP1G1,AP2A2,APC,APP,APRT,ATAD3A,ATP1A1,ATP7A,AVPI1,BAG4,BCAP31,BCAR1,BCKDK,BCL2L1,BCL2L12,BMP1,C1QTNF9B,CCAR2,CD164,CD2AP,CD81,CDC34,CHD8,CHMP2A,CLIC4,CLK3,COMMD4,CPEB4,CPOX,CRTC2,CSK,CST3,CTBP1,CTBP2,CTCF,CTNNBIP1,CYB5A,DDX47,DGKD,DNAJA3,DNAJB2,DOCK8,DPH1,DPM3,DPYD,DYRK1A,E2F4,EBF4,EEF1D,EFNB2,EIF2AK2,EIF2B4,EIF3I,EIF4EBP1,EMD,EPB41,ERG,FAHD2A,…	242
Cell-To-Cell Signaling and Interaction	detachment of cells	2.10E-02	ADAM10,BCAR1,CDH13,CSK,DNAJA3,EFNB2,HRAS,SIPA1,SOD2	9
Hematological Disease	abnormality of hematopoietic system	2.16E-02	ABCG2,GADD45A,GAS6,IKBKG,IL6ST,JAM2,KMT2E,PRKCQ,SIPA1,SLC37A4	10
Protein Synthesis	synthesis of protein	2.22E-02	AKIP1,APP,CPEB4,DDX6,EIF2AK2,EIF2B4,EIF3I,EIF4EBP1,EIF4EBP2,FAM129A,FARSB,GSK3A,GSK3B,KLF15,MAP2K1,MRPL12,MRPL15,MRPL17,MRPL41,MRPL57,MRPS7,NR3C1,PABPC4,PAIP2B,PDCD4,PPP1R15A,RPL13A,RPS6KB2,RPS7,SARS,SNRNP70,SOD2,TARBP2,TST,TUFM,ZFP36	36
RNA Post-Transcriptional Modification	processing of mRNA	2.28E-02	APP,CPSF1,CSTF3,DYRK1A,HNRNPM,PIN1,PLCB1,PQBP1,PRPF31,SAFB,SCAF8,SNRNP70,SNRPD2,TXNL4A,U2AF2,WDR83	16
Cellular Development, Reproductive System Development and Function	epithelial-mesenchymal transition of breast cell lines	2.31E-02	HNRNPM,HRAS,IDH1,MAP2K2,PIN1,TAZ	6
Protein Synthesis	polymerization of protein	2.33E-02	ACADS,ADSL,AHNAK,APP,BAG4,CHMP2A,CLPP,CUTA,DGKD,DHRS4,GLUL,HR,HRAS,IRAK1,LIMS1,LONP1,MAP2K1,MID1IP1,NOL3,PAM,PARVA,PICK1,SBF2,SEPT2,SHARPIN,SOD2,STOML2,TMED10,WIPF1,ZBTB1	30
Tissue Development	maturation of epithelial tissue	2.35E-02	AGPAT6,ATOH8,FEM1B,PPARD	4
Cellular Movement	transendothelial migration of tumor cell lines	2.35E-02	ALCAM,HRAS,PECAM1,PGF	4
Protein Synthesis	homo-oligomerization of protein	2.36E-02	APP,CHMP2A,CLPP,CUTA,DGKD,GLUL,LONP1,PAM,PICK1,SHARPIN,SOD2,ZBTB1	12
Post-Translational Modification	dephosphorylation of protein	2.38E-02	ATP1A1,CTDSPL2,DUSP13,ILKAP,KDR,LPIN1,MDP1,NT5M,PGAM5,PHPT1,PPP1R15B,PPP2R1A,PPP4C,PTPRK,SBF1,TIMM50	16
Cell Death and Survival	apoptosis of cervical cancer cell lines	2.38E-02	BCL2L1,CCAR2,CLK3,DGKD,DNAJA3,EIF2AK2,FKBP8,GADD45A,GADD45G,GSK3B,HRAS,HSPB2,HYPK,LIMS1,LPHN2,MAP2K1,NOL3,NR3C1,PARVA,PDLIM7,PLSCR3,TBL1XR1,ZFP36	23
Cell Cycle	S phase	2.40E-02	APC,APP,BCL2L1,CCNG2,E2F4,GADD45A,HIRA,HRAS,ILKAP,MAP2K1,MAX,MET,MPG,MUS81,NPAT,PBX1,POMC,PTOV1,REV1,SOD2,TFDP1,ZBTB10	22
Neurological Disease	demyelinating peripheral neuropathy	2.45E-02	AARS,CST3,PMP22,SBF1,SBF2,SURF1,TRIM2	7
Hematological Disease, Organismal Injury and Abnormalities	fibrosis of bone marrow	2.45E-02	BMP1,BMPR2,IDH1,JAK1,NR3C1	5
Neurological Disease, Organismal Injury and Abnormalities	gliosis of brain	2.45E-02	APP,GSK3B,IL6ST,PPT1,SOD2	5
Cellular Development, Hematological System Development and Function, Hematopoiesis	hematopoiesis of hematopoietic progenitor cells	2.45E-02	EIF2AK2,ERG,IL6ST,MZF1,PECAM1	5
Tissue Morphology	quantity of tumor cells	2.45E-02	HRAS,NOL3,NRP1,PIN1,RAD52	5
Tissue Morphology	remodeling of blood vessel	2.46E-02	ARHGEF12,ATP7A,BMPR2,EFNB2,NFATC3,NOL3,PGF,TGFB2	8
Lipid Metabolism, Small Molecule Biochemistry	storage of lipid	2.46E-02	ALKBH7,LPIN1,NR1H2,NR1H3,PLIN5,SCD,SURF1,UCP3	8
Cellular Movement	cell movement of leukemia cells	2.48E-02	KDR,NRP1,PGF	3
Lipid Metabolism, Molecular Transport, Nucleic Acid Metabolism, Small Molecule Biochemistry	concentration of malonyl-coenzyme A	2.48E-02	IDH1,MLYCD,SCD	3
Cellular Function and Maintenance, Molecular Transport	flux of K+	2.48E-02	BCL2L1,NR3C1,NR3C2	3
Connective Tissue Disorders, Skeletal and Muscular Disorders	osteolysis	2.48E-02	BANF1,FDPS,NFKBIB	3
Cell Cycle	entry into S phase	2.52E-02	APC,APP,E2F4,HRAS,ILKAP,MAX,MET,NPAT,PBX1,POMC,PTOV1,SOD2,TFDP1	13
Connective Tissue Development and Function	adipogenesis of connective tissue	2.53E-02	Esrra,NR3C1,PPARD,RASD1,TFDP1,WWTR1	6
Cellular Movement	invasion of breast cell lines	2.53E-02	HRAS,MAP2K1,MAP2K2,MYH10,PARVA,WWTR1	6
Cardiovascular System Development and Function, Cellular Movement	migration of endothelial cells	2.54E-02	ADAM10,ADAM15,ALCAM,APC,BCAR1,BCAS3,BMPR2,CD81,CDH13,EFNB2,ERG,F11R,GADD45A,GAS6,GSK3B,HRAS,KDR,MAP2K1,MAPK12,MAX,MET,NFATC3,NRP1,PECAM1,PGF,SASH1,TGFB2	27
Cancer, Organismal Injury and Abnormalities, Reproductive System Disease	uterine leiomyoma	2.56E-02	AP2S1,DDX6,ECM2,EIF4EBP1,KPNA3,LRCH4,LSP1,MAX,MYH10,NDUFS7,NOL7,NR1H2,NR3C1,NR3C2,PCCA,PPP4C,RPS15,SDPR,SEC22B,SOD2,STK25,UBAC1	22
Cell Death and Survival	necrosis	2.56E-02	AARS,ABCG2,ADAM15,ADI1,ADNP,AKT3,ALCAM,ALDH2,ANTXR1,AP2A2,APC,APP,APRT,ATP1A1,ATP7A,AVPI1,BAG4,BCAR1,BCKDK,BCL2L1,BCL2L12,C1QTNF9B,CCAR2,CD2AP,CD81,CDC34,CLIC4,CLK3,COMMD4,CPEB4,CRTC2,CSK,CST3,CTBP1,CTBP2,CTCF,CYB5A,DGKD,DNAJA3,DNAJB2,DOCK8,DPM3,DPYD,E2F4,EBF4,EEF1D,EFNB2,EIF2AK2,EIF2B4,EIF3I,EIF4EBP1,EMD,ERG,FAHD2A,FDPS,FDXR,FEM1B,FKBP8,GADD45A,GADD45G,GAS6,GLRX,GNB2,GNPTG,GPS2,GPT,GSK3A,GSK3B,H…	187
DNA Replication, Recombination, and Repair	metabolism of DNA	2.59E-02	AKT3,ANTXR1,APC,APP,BCL2L1,CST3,DNAJA3,EIF2AK2,GADD45G,GSK3B,HRAS,LRWD1,MCM9,MET,NR3C1,NT5M,PIN1,POLG,PPT1,RECQL5,REV1,RING1,SERINC3,SIN3A,SOD2,SSRP1,TFAM,TFDP1,TGFB2,TMPO,VPS28,WRNIP1,XRN2	33
Cell Death and Survival	cell death of muscle cells	2.64E-02	APP,BCL2L1,C1QTNF9B,CSK,EEF1D,GAS6,GNPTG,GSK3A,GSK3B,HRAS,IKBKG,IL6ST,IRAK1,LIMS1,MANF,MAP2K1,NOL3,PDCD4,PHB,PKN1,PPP1R15A,RRAS,SLK,SOD2,STUB1,TFDP1,WBP1,YAP1	28
Cell Death and Survival	apoptosis of vascular smooth muscle cells	2.64E-02	APP,BCL2L1,EEF1D,GAS6,GNPTG,GSK3B,LIMS1,PDCD4	8
Cell-To-Cell Signaling and Interaction	adhesion of cervical cancer cell lines	2.70E-02	CSK,MECOM,PARVA,SIPA1	4
Gastrointestinal Disease, Organismal Injury and Abnormalities	formation of polyp	2.70E-02	APC,GSK3A,GSK3B,PPARD	4
Organismal Development, Renal and Urological System Development and Function	morphogenesis of urinary tract	2.70E-02	HRAS,RRAS,WNT11,WWTR1	4
Cell-To-Cell Signaling and Interaction, Nervous System Development and Function	synaptic transmission of pyramidal neurons	2.70E-02	EIF4EBP2,NR3C1,NSF,PPP1R15A	4
Cell Death and Survival	apoptosis of hybridoma cells	2.73E-02	BCL2L1,DNAJA3,HRAS,MAP2K1,SIVA1	5
Hereditary Disorder	autosomal recessive disease	2.83E-02	AARS2,ACADS,ADAMTSL2,ADSL,AHNAK,ANTXR1,AP5Z1,APP,APRT,ATPAF2,B3GALNT2,B3GAT3,BANF1,BCL2L1,CIB2,CLPP,CYP2U1,DGUOK,DNAJB2,DOCK8,DPYD,EIF2B4,ETFB,FBXO7,FDPS,GAMT,GFER,GLRX5,GMPPA,HADH,ICK,IL11RA,KHK,KPTN,LBR,LPIN1,MCCC2,MCM9,MRPS16,NHP2,NOP10,OPLAH,PEX16,PMP22,POLG,POMGNT1,PSMB5,RFXANK,RNASEH2C,ROGDI,SBF1,SBF2,SGCA,SLC25A4,STUB1,TCAP,TMEM126A,TRAPPC9,TRIM2,TSEN2,TSEN34,TSEN54,TUBGCP6,WRAP53	64
Cell Cycle, Embryonic Development	G1/S phase transition of embryonic cell lines	2.86E-02	HRAS,TFDP1	2
Cardiovascular System Development and Function, Organ Morphology, Organismal Development	abnormal morphology of atrial septum	2.86E-02	FAT4,UBR2	2
Organ Morphology, Organismal Development	abnormal morphology of small adrenal gland	2.86E-02	PBX1,POMC	2
Connective Tissue Development and Function, Organ Morphology, Organismal Development, Skeletal and Muscular System Development and Function, Tissue Development	abnormal morphology of small frontal bone	2.86E-02	BMP1,TGFB2	2
Connective Tissue Development and Function, Organ Morphology, Organismal Development, Skeletal and Muscular System Development and Function, Tissue Development	abnormal morphology of small parietal bone	2.86E-02	BMP1,TGFB2	2
Cell Cycle, Connective Tissue Development and Function	aneuploidy of fibroblast cell lines	2.86E-02	KLHDC8B,PIN1	2
Cell Signaling, Post-Translational Modification, Protein Synthesis	assembly of cytochrome-c oxidase	2.86E-02	SCO2,SURF1	2
Hereditary Disorder, Neurological Disease, Ophthalmic Disease, Organismal Injury and Abnormalities	autosomal dominant progressive external ophthalmoplegia	2.86E-02	POLG,SLC25A4	2
Cell Signaling, Small Molecule Biochemistry	bioavailability of nitric oxide	2.86E-02	APP,NR3C2	2
Cellular Compromise	breakdown of nuclear envelope	2.86E-02	LBR,NUP153	2
Carbohydrate Metabolism, Lipid Metabolism, Small Molecule Biochemistry	cleavage of phosphatidylinositol-3,4,5-triphosphate	2.86E-02	BAG4,INPP5F	2
Cell-mediated Immune Response, Cellular Development, Cellular Function and Maintenance, Hematological System Development and Function, Hematopoiesis, Lymphoid Tissue Structure and Development	differentiation of double-negative T lymphocyte	2.86E-02	LONP1,ZBTB17	2
Nervous System Development and Function	elaboration of dendrites	2.86E-02	EIF4EBP1,HRAS	2
Cardiovascular Disease	fibrous plaque	2.86E-02	APP,MYH6	2
Cancer, Gastrointestinal Disease, Organismal Injury and Abnormalities	gastric adenoma	2.86E-02	APC,IL6ST	2
Gastrointestinal Disease, Hematological Disease, Hepatic System Disease, Metabolic Disease	hepatic porphyria	2.86E-02	CPOX,UROD	2
Hematological Disease	humoral hypercalcemia of malignancy	2.86E-02	FDPS,NR3C1	2
Organ Morphology	lack of adrenal gland	2.86E-02	PBX1,POMC	2
Tissue Morphology	lack of ectoplacental cone	2.86E-02	CXXC1,MAP2K1	2
Cellular Movement	migration of leukemia cells	2.86E-02	KDR,PGF	2
Lipid Metabolism, Molecular Transport, Small Molecule Biochemistry	mobilization of triacylglycerol	2.86E-02	IL6ST,LPIN1	2
Inflammatory Disease, Inflammatory Response, Neurological Disease	neuroinflammation of brain	2.86E-02	APP,PPT1	2
Connective Tissue Disorders, Skeletal and Muscular Disorders	osteopenia of femur	2.86E-02	NRP1,USP1	2
Cell Signaling	progesterone receptor signaling pathway	2.86E-02	NEDD4,PHB	2
Hematological System Development and Function, Hematopoiesis, Lymphoid Tissue Structure and Development, Organ Morphology, Tissue Morphology	quantity of DN1 cells	2.86E-02	EFNB2,ZBTB17	2
Lipid Metabolism, Molecular Transport, Small Molecule Biochemistry	quantity of linoleic acid	2.86E-02	LPIN1,SCD	2
Infectious Disease	replication of virus chimera	2.86E-02	EIF2AK2,HRAS	2
Dermatological Diseases and Conditions, Infectious Disease	tinea corporis	2.86E-02	ATP1A1,NR3C1	2
Dermatological Diseases and Conditions, Infectious Disease	tinea pedis	2.86E-02	ATP1A1,NR3C1	2
Cellular Movement, Hematological System Development and Function, Immune Cell Trafficking	transmigration of PBMCs	2.86E-02	EFNB2,PECAM1	2
Cancer, Organismal Injury and Abnormalities	tumorigenesis of intestinal cell lines	2.86E-02	HRAS,MAP2K1	2
Amino Acid Metabolism, Molecular Transport, Small Molecule Biochemistry	uptake of L-aspartic acid	2.86E-02	APP,SLC3A2	2
Energy Production, Lipid Metabolism, Small Molecule Biochemistry	oxidation of long chain fatty acid	2.86E-02	Esrra,LPIN1,PLIN5,PPARD,SCD,SLC22A5,UCP3	7
Tissue Morphology	abnormal morphology of lens epithelium	3.00E-02	GLRX,ITGA6,TGFB2	3
Cancer, Organismal Injury and Abnormalities	angiogenesis of malignant tumor	3.00E-02	CST3,MET,PGF	3
Cellular Growth and Proliferation, Embryonic Development	colony formation of embryonic cell lines	3.00E-02	CTCF,HRAS,SOD2	3
Cell Cycle	endoreduplication	3.00E-02	GADD45G,HRAS,TFDP1	3
Carbohydrate Metabolism, Nucleic Acid Metabolism, Small Molecule Biochemistry	metabolism of nucleoside diphosphate sugar	3.00E-02	B3GALNT2,GUK1,TSTA3	3
Cancer, Organismal Injury and Abnormalities	onset of formation of tumor	3.00E-02	HRAS,PPARD,STAG1	3
Cancer, Organismal Injury and Abnormalities, Tumor Morphology	size of benign tumor	3.00E-02	APC,MAP2K1,NR3C1	3
Tissue Morphology	abnormal morphology of embryonic neuroepithelium	3.03E-02	FKBP8,HIRA,PRKACB,SMURF2,UBR2	5
Connective Tissue Development and Function, Tissue Development	function of adipose tissue	3.03E-02	ACADVL,EIF4EBP1,Esrra,LPIN1,NR3C2	5
Cancer, Organismal Injury and Abnormalities, Tumor Morphology	volume of tumor	3.03E-02	ANTXR1,APC,KDR,MET,NR3C1	5
Cellular Growth and Proliferation, Connective Tissue Development and Function	cytostasis of fibroblasts	3.07E-02	HRAS,OAZ1,PCYOX1,SAFB	4
Embryonic Development, Tissue Morphology	morphology of mesoderm	3.07E-02	ADAM10,HIRA,PBX1,SCRIB	4
Cancer, Neurological Disease, Organismal Injury and Abnormalities	oligodendroglioma	3.07E-02	HRAS,IDH1,NR2F6,SBF1	4
Cellular Function and Maintenance	progression of cells	3.07E-02	GSK3B,MET,SH3BP2,ZBTB38	4
Cellular Assembly and Organization, Cellular Function and Maintenance	function of mitochondria	3.08E-02	ABCG2,APP,HRAS,PLIN5,SOD2,SURF1,UCP3	7
Cellular Development, Skeletal and Muscular System Development and Function	differentiation of muscle cell lines	3.14E-02	CD164,CD81,CTDSPL2,HRAS,JAK1,KCNQ4,LEMD2,MAP2K1,MAPK12,MET,PLCB1,PPARD,RRAS,SBF1	14
Cell Death and Survival	apoptosis	3.16E-02	AARS,ABCG2,ADAM15,ADI1,ADNP,AKT3,ALCAM,ALDH2,ANTXR1,AP2A2,APC,APP,ATAD3A,ATP1A1,ATP7A,BAG4,BCAP31,BCAR1,BCL2L1,BCL2L12,BMP1,C1QTNF9B,CCAR2,CD164,CD2AP,CDC34,CHD8,CLIC4,CLK3,CPEB4,CRTC2,CSK,CST3,CTBP1,CTBP2,CTCF,CTNNBIP1,CYB5A,DDX47,DGKD,DNAJA3,DOCK8,DPM3,E2F4,EBF4,EEF1D,EFNB2,EIF2AK2,EIF3I,EIF4EBP1,EMD,ERG,FASTK,FAT4,FDXR,FEM1B,FKBP8,FLCN,GADD45A,GADD45G,GADD45GIP1,GAS6,GFER,GLRX,GNB2,GNPTG,GPS2,…	191
DNA Replication, Recombination, and Repair	DNA replication	3.24E-02	AKT3,APC,APP,CST3,DNAJA3,GADD45G,HRAS,LRWD1,MCM9,MET,NT5M,POLG,RECQL5,REV1,RING1,SIN3A,SSRP1,TFAM,TFDP1,TMPO,WRNIP1	21
Cellular Function and Maintenance, Small Molecule Biochemistry	homeostasis of transition metal ion	3.29E-02	APP,ATP7A,FTL,NUBP1,SLC39A13,SLC40A1	6
Endocrine System Development and Function	glucose tolerance	3.30E-02	ABCG2,ACADVL,AKT3,EIF2AK2,FABP5,FEM1B,GSK3A,GSK3B,H2AFY,KLF15,MBD5,MET,PAM,PBX1,PIK3CB,PLSCR3,POMC,PRKAR2B,SCD,SH2B1,STK25,UCP3	22
Cardiovascular System Development and Function, Organismal Development, Tissue Morphology	morphology of aorta	3.32E-02	BMP1,BMPR2,CST3,MUS81,MYH10,NRP1,TGFB2	7
Lipid Metabolism, Small Molecule Biochemistry	synthesis of triacylglycerol	3.32E-02	AGPAT6,LPIN1,NR1H2,NR1H3,NR3C1,PLIN5,SCD	7
Connective Tissue Development and Function, Tissue Morphology	quantity of adipose tissue	3.35E-02	ACADS,ACADVL,AGPAT6,AHNAK,EIF4EBP1,FABP5,GAMT,KMT2E,MBD5,NR1H2,NR1H3,NR3C1,PAM,PGF,POMC,PPARD,PRKAR2B,SCD,SOD2,TMUB1,TRIM63,UBL5,UCP3	23
Cancer, Organismal Injury and Abnormalities	acinar-cell carcinoma	3.35E-02	ADAM10,ADNP,ADSL,APC,PRKACB	5
RNA Post-Transcriptional Modification	splicing of mRNA	3.40E-02	DYRK1A,HNRNPM,PIN1,PQBP1,PRPF31,SNRNP70,SNRPD2,TXNL4A,U2AF2,WDR83	10
Cell Death and Survival	necrosis of prostate cancer cell lines	3.41E-02	ADI1,AKT3,ALCAM,BCL2L1,GADD45A,GADD45G,GSK3B,HRAS,MAP2K1,MET,NFKBIB,NR3C1,PRKAR2B,STUB1,TGFB2,TMED10,USP2	17
Neurological Disease	sensory neuropathy	3.45E-02	AARS,AP5Z1,CYP2U1,PMP22,POLG,SBF1,SBF2,SCN1B,TRIM2	9
Cell Cycle, Connective Tissue Development and Function	G1 phase of fibroblasts	3.48E-02	DYRK1A,E2F4,HRAS,TFDP1	4
Cell Cycle	arrest in cell cycle progression of connective tissue cells	3.48E-02	E2F4,GADD45A,HRAS,MAP2K1	4
Cellular Function and Maintenance	internalization by embryonic cell lines	3.48E-02	APP,PICK1,POMC,USP2	4
Cellular Function and Maintenance	internalization by epithelial cell lines	3.48E-02	APP,PICK1,POMC,USP2	4
Lipid Metabolism, Small Molecule Biochemistry	mobilization of lipid	3.48E-02	IL6ST,LPIN1,NR1H2,POMC	4
Small Molecule Biochemistry	synthesis of heme	3.48E-02	APP,BCL2L1,CPOX,UROD	4
Metabolic Disease	disorder of lipid metabolism	3.54E-02	ACAD8,ACADS,ACADVL,ARFRP1,ETFB,IDH1,LMF1,LPIN1,MLYCD,NR1H2,PPARD,SCD,SH2B1,SLC22A5,SLC37A4,SOD2,UCP3	17
Cell Death and Survival	cell death of epithelial cell lines	3.55E-02	ABCG2,APP,BAG4,BCL2L1,CLIC4,EIF2AK2,GSK3B,HRAS,IKBKG,MECOM,MET,NDUFAB1,NOL3,PLCB1,PMP22,PPARD,PPP1R15A,RFXANK,RRAS,SIVA1,SSRP1,TICAM2,YAP1	23
Organismal Injury and Abnormalities	abnormal ratio tissue	3.56E-02	APC,GSK3A,GSK3B,IDH1,PIK3CB,PPARD,YES1	7
Developmental Disorder, Hereditary Disorder, Metabolic Disease	congenital disorders of glycosylation	3.57E-02	B3GALNT2,COG1,DPM3,MOGS,MPI,POMGNT1	6
Cellular Compromise	degradation of mitochondria	3.57E-02	APP,BCAP31,CCAR2,FBXO7,FUNDC1,MAP1LC3A	6
Tissue Morphology	abnormal morphology of egg cylinder	3.57E-02	ARFRP1,BMPR2,LIMS1	3
Cardiovascular System Development and Function	abnormal morphology of vascular plexus	3.57E-02	ARHGEF12,NRP1,YAP1	3
Cardiovascular Disease, Metabolic Disease, Neurological Disease, Psychological Disorders	cerebral amyloid angiopathy	3.57E-02	ABCG2,APP,CST3	3
Cancer, Neurological Disease, Organismal Injury and Abnormalities	development of astrocytoma	3.57E-02	HRAS,MET,PGF	3
Neurological Disease, Organismal Injury and Abnormalities	gliosis of hippocampus	3.57E-02	APP,PPT1,SOD2	3
Connective Tissue Disorders, Inflammatory Disease, Skeletal and Muscular Disorders	pigmented villonodular synovitis	3.57E-02	ARFGAP1,C14orf2,FTL	3
Cellular Assembly and Organization, Cellular Function and Maintenance	quantity of lamellipodia	3.57E-02	BAG4,ERG,HRAS	3
Cardiovascular System Development and Function, Cell Morphology, Cellular Development, Organismal Development, Tissue Development	tubulation of vascular endothelial cells	3.66E-02	ADAM15,APP,EFNB2,ERG,F11R,GAS6,KDR,PDCL3	8
Cellular Function and Maintenance	internalization by kidney cell lines	3.68E-02	APP,EPN1,PICK1,POMC,USP2	5
Cardiovascular Disease, Organismal Injury and Abnormalities, Reproductive System Disease	preeclampsia	3.74E-02	AOC3,BTBD7,C12orf49,C7orf26,CDH13,CST3,DBNDD2,FOXS1,GJA4,GUK1,HAGH,HIGD1B,HSPB2,IL6ST,KLF15,LMF1,LUC7L,MARCH2,MBD5,ME3,MET,MRGPRF,MUS81,NR1H2,NR3C1,NR3C2,PGM2,PMP22,PPP1R12C,SMIM11,TRMU,UCKL1	32
Cancer, Dermatological Diseases and Conditions, Organismal Injury and Abnormalities	papilloma	3.82E-02	COX6A2,FABP5,GLRX,HRAS,MAP2K1,NR3C1,PDCD4,PPARD,PRKCH,SCD,ZNF205	11
Cancer, Organismal Injury and Abnormalities, Reproductive System Disease	basal-like breast carcinoma	3.86E-02	GUK1,HRAS,LPHN2,PARVA,UBE2G2,WWTR1	6
Cell Death and Survival, DNA Replication, Recombination, and Repair	fragmentation of DNA fragment	3.86E-02	ANTXR1,APP,EIF2AK2,GSK3B,PIN1,SOD2	6
Cell Death and Survival, Embryonic Development	apoptosis of neural crest cells	3.88E-02	APC,LIMS1	2
Cell Cycle, Embryonic Development	arrest in G1 phase of embryonic cell lines	3.88E-02	HRAS,KMT2E	2
Protein Synthesis	arrest in translation of protein	3.88E-02	EIF2B4,RPS6KB2	2
Cancer, Neurological Disease, Organismal Injury and Abnormalities	benign neoplasm of central nervous system	3.88E-02	CCM2,IDH1	2
Cell-To-Cell Signaling and Interaction, Hematological System Development and Function, Immune Cell Trafficking, Inflammatory Response, Nervous System Development and Function	binding of microglia	3.88E-02	APP,ITGA6	2
Organismal Injury and Abnormalities, Skeletal and Muscular Disorders	calcification of muscle	3.88E-02	MYH6,SGCA	2
Endocrine System Development and Function, Lipid Metabolism, Molecular Transport, Small Molecule Biochemistry	concentration of androstenedione	3.88E-02	NR1H2,NR1H3	2
Cardiovascular System Development and Function, Organismal Development	development of vein	3.88E-02	APP,EFNB2	2
Cellular Movement	diapedesis of cells	3.88E-02	F11R,PECAM1	2
Cellular Development, Respiratory System Development and Function, Tissue Development	differentiation of AT2 cells	3.88E-02	ITGA6,MAP2K1	2
Cellular Compromise, Organismal Injury and Abnormalities	dysfunction of muscle cells	3.88E-02	ALDH2,MYH6	2
Metabolic Disease, Neurological Disease, Psychological Disorders	early-onset Alzheimer's disease	3.88E-02	APP,CST3	2
Ophthalmic Disease, Organismal Injury and Abnormalities	exudative age-related macular degeneration	3.88E-02	KDR,PGF	2
Cellular Assembly and Organization, Cellular Function and Maintenance	formation of Golgi apparatus	3.88E-02	DGKD,NSFL1C	2
Cellular Assembly and Organization, Tissue Development	formation of membrane tubule	3.88E-02	SNX1,SNX8	2
Neurological Disease, Organismal Injury and Abnormalities	gliosis of cerebellum	3.88E-02	APP,IL6ST	2
Cancer, Neurological Disease, Organismal Injury and Abnormalities	growth of medulloblastoma	3.88E-02	NRP1,PGF	2
Dermatological Diseases and Conditions	hand dermatosis	3.88E-02	NR3C1,RXRB	2
Cellular Development, Embryonic Development, Hematological System Development and Function, Hematopoiesis, Lymphoid Tissue Structure and Development, Organ Development, Organismal Development, Tissue Development	hematopoiesis of megakaryocytes	3.88E-02	IL6ST,PECAM1	2
Cancer, Developmental Disorder, Embryonic Development	hyperplasia of embryonic tissue	3.88E-02	LIMS1,TGFB2	2
Inflammatory Disease, Inflammatory Response, Neurological Disease	inflammation of cerebral cortex	3.88E-02	APP,PPARD	2
Cell Death and Survival	killing of fibroblasts	3.88E-02	BCL2L1,MSRA	2
Organ Morphology, Skeletal and Muscular System Development and Function	mass of extensor digitorum longus muscle	3.88E-02	NFATC3,SGCA	2
Organ Morphology, Skeletal and Muscular System Development and Function	mass of soleus muscle	3.88E-02	NFATC3,SGCA	2
Amino Acid Metabolism, Post-Translational Modification, Small Molecule Biochemistry	modification of L-glutamic acid	3.88E-02	GLUL,TAZ	2
Cell Morphology, Cellular Development	morphogenesis of tumor cell lines	3.88E-02	ITGA6,MET	2
Cell Morphology	morphology of melanoma cell lines	3.88E-02	CTNNBIP1,SOD2	2
Cardiovascular System Development and Function, Cell Morphology, Hematological System Development and Function, Hematopoiesis, Tissue Morphology	morphology of reticulocytes	3.88E-02	E2F4,EPB41	2
Cellular Function and Maintenance	movement of mitochondria	3.88E-02	APP,POMC	2
Inflammatory Disease, Neurological Disease	neuritic dystrophy	3.88E-02	APP,SOD2	2
Cellular Assembly and Organization	quantity of autophagic vacuoles	3.88E-02	APP,MAP1LC3A	2
Hematological System Development and Function, Hematopoiesis, Lymphoid Tissue Structure and Development, Organ Morphology, Tissue Morphology	quantity of pro-T3 thymocytes	3.88E-02	EFNB2,ZBTB17	2
Lipid Metabolism, Small Molecule Biochemistry	re-esterification of fatty acid	3.88E-02	EIF4EBP1,EIF4EBP2	2
Cellular Assembly and Organization, Cellular Function and Maintenance	receptor-mediated endocytosis of vesicles	3.88E-02	ANTXR1,EPN1	2
Lipid Metabolism, Molecular Transport, Small Molecule Biochemistry	redistribution of cholesterol	3.88E-02	APP,ATP1A1	2
Drug Metabolism, Molecular Transport	release of glutathione	3.88E-02	APP,HAGH	2
Lipid Metabolism, Small Molecule Biochemistry	storage of fat	3.88E-02	LPIN1,NR1H2	2
Cardiovascular System Development and Function, Cellular Development, Cellular Growth and Proliferation, Organ Development, Skeletal and Muscular System Development and Function, Tissue Development	proliferation of cardiomyocytes	3.90E-02	AKIP1,CRTC2,GSK3B,MAP2K1,MEIS1,NFATC3,RXRB,YAP1	8
Cardiovascular System Development and Function, Organismal Development, Tissue Morphology	abnormal morphology of aortic arch	3.91E-02	BMPR2,CST3,NRP1,TGFB2	4
Embryonic Development, Tissue Morphology	abnormal morphology of first branchial arch	3.91E-02	ADAM10,CCM2,NRP1,PHC2	4
Hereditary Disorder, Neurological Disease	autosomal recessive peripheral neuropathy	3.91E-02	AP5Z1,CYP2U1,PMP22,TRIM2	4
Hereditary Disorder, Neurological Disease	autosomal recessive polyneuropathy	3.91E-02	AP5Z1,CYP2U1,PMP22,TRIM2	4
Cellular Function and Maintenance	endocytosis by kidney cell lines	3.91E-02	APP,EPN1,PICK1,USP2	4
Neurological Disease, Skeletal and Muscular Disorders	paralysis of hindlimb	3.91E-02	NR1H2,NR1H3,PMP22,PPT1	4
Tox Functions
Categories	Diseases or Functions Annotation	p-Value	Molecules	# Molecules
Cardiac Enlargement	enlargement of heart	3.05E-03	DYRK1A,NDUFS6,SOD2	3
Cardiac Output	cardiac output of heart	9.41E-03	HRAS,MLYCD,NDUFS6	3
Cardiac Necrosis/Cell Death	cell death of heart	1.94E-02	BCL2L1,CSK,GSK3A,GSK3B,IKBKG,IL6ST,IRAK1,MANF,MAP2K1,MYH6,NOL3,PHB,PIN1,PKN1,PPP1R15A,SCD,SGCA,SOD2,TFDP1,YAP1	20
Liver Necrosis/Cell Death	apoptosis of oval cells	1.97E-02	MAP2K1,MET	2
Cardiac Proliferation	proliferation of cardiomyocytes	3.90E-02	AKIP1,CRTC2,GSK3B,MAP2K1,MEIS1,NFATC3,RXRB,YAP1	8
Cardiac Necrosis/Cell Death	necrosis of cardiac muscle	4.32E-02	BCL2L1,CSK,GSK3A,GSK3B,IKBKG,IL6ST,IRAK1,MANF,MAP2K1,MYH6,NOL3,PHB,PKN1,PPP1R15A,SGCA,SOD2,TFDP1,YAP1	18
Liver Cirrhosis	Reynolds syndrome	4.65E-02	LBR	1
Cardiac Inflammation	acute rheumatic carditis	4.65E-02	NR3C1	1
Cardiac Necrosis/Cell Death	apoptosis of left ventricle	4.65E-02	GSK3B	1
Congenital Heart Anomaly	atrial septal defect type 3	4.65E-02	MYH6	1
Cardiac Arrythmia	brugada syndrome type 5	4.65E-02	SCN1B	1
Hepatocellular Carcinoma, Liver Hyperplasia/Hyperproliferation	c-MET positive hepatocellular carcinoma	4.65E-02	MET	1
Hepatocellular Carcinoma, Liver Hyperplasia/Hyperproliferation	childhood type hepatocellular carcinoma	4.65E-02	MET	1
Cardiac Hypertrophy	concentric hypertrophy of left ventricle	4.65E-02	PLIN5	1
Glomerular Injury	congestion of glomerular capillary	4.65E-02	PECAM1	1
Pulmonary Hypertension	dexfenfluramine-associated primary pulmonary hypertension	4.65E-02	BMPR2	1
Cardiac Arrythmia	familial atrial fibrillation type 13	4.65E-02	SCN1B	1
Pulmonary Hypertension	fenfluramine-associated primary pulmonary hypertension	4.65E-02	BMPR2	1
Liver Damage	histopathological change of liver	4.65E-02	APP	1
Cardiac Hypertrophy	hypertrophy of cardiac anterior wall	4.65E-02	MYH6	1
Increased Levels of Albumin	increased secretion of albumin	4.65E-02	APP	1
Renal Inflammation, Renal Nephritis	inflammation of renal tubule	4.65E-02	APRT	1
Renal Damage	injury of outer medulla	4.65E-02	PPARD	1
Congenital Heart Anomaly	multiple joint dislocations, short stature, craniofacial dysmorphism, and congenital heart defects	4.65E-02	B3GAT3	1
Liver Hyperplasia/Hyperproliferation	multiple myeloma of liver	4.65E-02	MZF1	1
Nephrosis	onset of nephrosis	4.65E-02	CD2AP	1
Liver Hyperplasia/Hyperproliferation	onset of tumorigenesis of liver tumor	4.65E-02	STAG1	1
Congenital Heart Anomaly	partial atrioventricular septal defect with heterotaxy syndrome	4.65E-02	CRELD1	1
Pulmonary Hypertension	primary pulmonary hypertension 1	4.65E-02	BMPR2	1
Pulmonary Hypertension	primary pulmonary hypertension with hereditary hemorrhagic telangiectasia 1	4.65E-02	BMPR2	1
Cardiac Arrythmia	sick sinus syndrome type 3	4.65E-02	MYH6	1
Liver Failure	transient infantile liver failure	4.65E-02	TRMU	1
Renal Necrosis/Cell Death	cell death of kidney cell lines	4.83E-02	ABCG2,APP,BAG4,BCL2L1,DPM3,EIF2AK2,GNB2,GSK3B,HRAS,IKBKG,MAP2K1,NDUFAB1,NOL3,PLCB1,PMP22,PPARD,PPP1R15A,RFXANK,SLK,SOD2,SSRP1,STUB1,TICAM2,YAP1	24
Renal Necrosis/Cell Death	cell viability of kidney cells	4.86E-02	CD2AP,PARVA,PPARD	3
Increased Levels of Albumin	increased localization of albumin	5.02E-02	FCGRT,GFER	2
Renal Inflammation, Renal Nephritis	pyelonephritis	5.02E-02	APRT,KDR	2
Cardiac Regeneration	regeneration of heart	5.02E-02	MEIS1,YAP1	2
Renal Necrosis/Cell Death	cell death of kidney cells	5.92E-02	ABCG2,APP,ATP1A1,BAG4,BCL2L1,CD2AP,DPM3,EIF2AK2,GNB2,GSK3B,HRAS,IKBKG,MAP1LC3A,MAP2K1,NDUFAB1,NOL3,PLCB1,PMP22,PPARD,PPP1R15A,RFXANK,SLK,SOD2,SSRP1,STUB1,TICAM2,YAP1	27
Cardiac Hypertrophy	hypertrophy of heart	5.98E-02	BMPR2,DYRK1A,EEF1D,EIF4EBP1,ERBB2IP,GSK3B,HRAS,HSPB2,IL6ST,MAP2K1,MUS81,MYH10,MYH6,NAB1,NFATC3,NR3C2,PBX1,PGF,PLCB1,PLIN5,PPARD,SLC25A4,SOD2,TCAP,TRIM63,YAP1	26
Glomerular Injury, Renal Hyperplasia/Hyperproliferation	hyperplasia of mesangial cells	6.34E-02	CD2AP,GADD45A,PKN1	3
Liver Necrosis/Cell Death	apoptosis of liver	6.51E-02	APP,BCL2L1,GSK3B,HRAS,IKBKG,IL6ST,MAP2K1,MET,NFKBIB,SCD,SOD2,USP2,YES1	13
Liver Necrosis/Cell Death	apoptosis of hepatocytes	6.74E-02	BCL2L1,GSK3B,HRAS,IKBKG,MAP2K1,MET,NFKBIB,SCD,SOD2,USP2,YES1	11
Cardiac Necrosis/Cell Death	apoptosis of heart	7.05E-02	BCL2L1,CSK,GSK3A,GSK3B,IKBKG,IL6ST,IRAK1,MAP2K1,NOL3,PHB,PKN1,SCD,SOD2,TFDP1,YAP1	15
Renal Necrosis/Cell Death	apoptosis of proximal tubule cells	7.59E-02	ATP1A1,MAP2K1	2
Cardiac Arrythmia	sinus arrhythmia	7.59E-02	MYH6,SP4	2
Renal Necrosis/Cell Death	survival of podocytes	7.59E-02	CD2AP,PARVA	2
Cardiac Necrosis/Cell Death	cell death of heart cells	7.83E-02	BCL2L1,CSK,GSK3A,GSK3B,IKBKG,IL6ST,IRAK1,MANF,MAP2K1,NOL3,PHB,PIN1,PKN1,PPP1R15A,SOD2,TFDP1,YAP1	17
Cardiac Necrosis/Cell Death	cell death of heart ventricle	8.45E-02	GSK3A,GSK3B,MANF,MAP2K1	4
Cardiac Dysfunction	diastolic dysfunction of heart	9.00E-02	HRAS,SCD	2
Renal Inflammation, Renal Nephritis	Fechtner syndrome	9.09E-02	MYH10	1
Liver Inflammation/Hepatitis	acute inflammation of liver	9.09E-02	RHBDD3	1
Renal Inflammation, Renal Nephritis	acute pyelonephritis	9.09E-02	KDR	1
Congenital Heart Anomaly	double inlet heart left ventricle	9.09E-02	TGFB2	1
Renal Inflammation, Renal Nephritis	epstein syndrome	9.09E-02	MYH10	1
Increased Levels of Albumin	increased flux of albumin	9.09E-02	KDR	1
Renal Damage	injury of renal cortex	9.09E-02	PPARD	1
Cardiac Damage, Cardiac Degeneration	injury of ventricular myocytes	9.09E-02	PDCD4	1
Pulmonary Hypertension	pulmonary veno-occlusive disease	9.09E-02	BMPR2	1
Liver Damage	recovery of liver	9.09E-02	MET	1
Cardiac Arrythmia, Tachycardia	spontaneous ventricular tachycardia	9.09E-02	SP4	1
Cardiac Hypoplasia	hypoplasia of trabeculae carne	9.14E-02	MECOM,NFATC3,TGFB2,TXNRD2	4
Liver Necrosis/Cell Death	cell death of hepatocytes	9.29E-02	BCL2L1,GSK3B,HRAS,IKBKG,MAP2K1,MET,NFKBIB,SCD,SLC25A4,SOD2,USP2,YES1	12
Renal Proliferation	proliferation of kidney cell lines	9.71E-02	ABCG2,COMMD5,CTCF,EIF4EBP1,HRAS,MET,NDUFAB1,PMP22,POLG,PPP2R1A,TAZ,TFDP1,YAP1	13
Cardiac Necrosis/Cell Death	apoptosis of cardiomyocytes	9.77E-02	BCL2L1,CSK,GSK3A,GSK3B,IKBKG,IL6ST,IRAK1,MAP2K1,NOL3,PHB,PKN1,SOD2,TFDP1,YAP1	14
Cardiac Dysfunction	diastolic dysfunction	9.84E-02	HRAS,NR3C2,SCD	3
Glomerular Injury	focal segmental glomerulosclerosis	9.84E-02	CD2AP,KLF15,SMURF2	3
Cardiac Hypoplasia	hypoplasia of heart ventricle	9.91E-02	MECOM,MYH10,NFATC3,TGFB2,TXNRD2	5
Cardiac Necrosis/Cell Death	cell death of cardiomyocytes	1.06E-01	BCL2L1,CSK,GSK3A,GSK3B,IKBKG,IL6ST,IRAK1,MANF,MAP2K1,NOL3,PHB,PKN1,PPP1R15A,SOD2,TFDP1,YAP1	16
Liver Necrosis/Cell Death	apoptosis of liver cells	1.06E-01	BCL2L1,GSK3B,HRAS,IKBKG,IL6ST,MAP2K1,MET,NFKBIB,SCD,SOD2,USP2,YES1	12
Pulmonary Hypertension	Pulmonary Hypertension	1.18E-01	BMPR2,F8,KDR,NR3C2,PPARD,SCN1B	6
Liver Inflammation/Hepatitis, Liver Steatosis	steatohepatitis	1.30E-01	GPT,IKBKG,LPIN1,SOD2	4
Renal Necrosis/Cell Death	apoptosis of kidney cells	1.31E-01	ATP1A1,CD2AP,MAP1LC3A,MAP2K1,SLK,SOD2,YAP1	7
Renal Proliferation	contact growth inhibition of kidney cell lines	1.33E-01	ABCG2	1
Glomerular Injury	familial focal segmental glomerulosclerosisrosis	1.33E-01	CD2AP	1
Glomerular Injury, Renal Fibrosis	progressive renal fibrosis	1.33E-01	SMURF2	1
Congenital Heart Anomaly	ventricular septal defect type 3	1.33E-01	TGFB2	1
Pulmonary Hypertension	primary pulmonary hypertension	1.36E-01	BMPR2,KDR	2
Pulmonary Hypertension	pulmonary hypertensive arterial disease	1.47E-01	BMPR2,KDR,PPARD,SCN1B	4
Cardiac Necrosis/Cell Death	apoptosis of heart ventricle	1.50E-01	GSK3A,GSK3B,MAP2K1	3
Cardiac Dysfunction	dysfunction of heart	1.61E-01	ALDH2,GSK3A,HSPB2,MAP2K1,PPARD,SCD	6
Congenital Heart Anomaly	failure of heart looping	1.62E-01	CCM2,HIRA,TGFB2	3
Heart Failure	failure of heart	1.63E-01	AOC3,ATP1A1,BCL2L1,BMP1,CDS2,CST3,ERBB2IP,IKBKG,LIMS1,MYH10,NR3C1,NR3C2,PPP2R1A,PPP2R4,TAZ,TFAM,TRIM63	17
Cardiac Inflammation	experimental autoimmune myocarditis	1.69E-01	MYH6,PRKCQ	2
Cardiac Necrosis/Cell Death	cell death of cardiac stem cells	1.73E-01	PIN1	1
Liver Damage, Liver Inflammation/Hepatitis	chronic autoimmune hepatitis	1.73E-01	NR3C1	1
Glomerular Injury, Renal Fibrosis	fibrosis of renal tubule	1.73E-01	APRT	1
Hepatocellular Peroxisome Proliferation	formation of peroxisome membrane	1.73E-01	PEX16	1
Liver Hyperplasia/Hyperproliferation	hepatoblastoma	1.73E-01	APC	1
Liver Hyperplasia/Hyperproliferation	inflammatory hepatocellular adenoma	1.73E-01	IL6ST	1
Liver Steatosis	microvesicular hepatic steatosis	1.73E-01	SLC22A5	1
Cardiac Necrosis/Cell Death	necrosis of myocardium	1.73E-01	MYH6	1
Cardiac Transformation	transformation of endocardial cells	1.73E-01	PECAM1	1
Renal Necrosis/Cell Death	apoptosis of glomerular cells	1.74E-01	CD2AP,SLK,SOD2,YAP1	4
Liver Degeneration	degeneration of liver	1.85E-01	DPH1,GSK3B,NR1H3	3
Cardiac Necrosis/Cell Death	cell death of ventricular myocytes	1.97E-01	GSK3A,MANF,MAP2K1	3
Cardiac Fibrosis	fibrosis of heart	1.98E-01	GSK3A,GSK3B,HRAS,KLF15,LIMS1,MYH6,NDUFS6,NOL3,NR3C2,SGCA,SOD2,YAP1	12
Liver Hyperplasia/Hyperproliferation	liver adenoma	2.03E-01	IL6ST,MET	2
Renal Necrosis/Cell Death	apoptosis of kidney cell lines	2.04E-01	APP,BCL2L1,DPM3,EIF2AK2,GNB2,GSK3B,HRAS,MAP2K1,NOL3,PPARD,PPP1R15A,RFXANK,SLK,SOD2,STUB1,YAP1	16
Cardiac Enlargement	enlargement of atrium	2.12E-01	GSK3B	1
Liver Hyperplasia/Hyperproliferation	tumorigenesis of liver	2.20E-01	GADD45A,IKBKG	2
Hepatocellular Carcinoma, Liver Hyperplasia/Hyperproliferation	incidence of hepatocellular carcinoma	2.22E-01	APC,HRAS,IKBKG,MZF1	4
Liver Necrosis/Cell Death	cell death of liver cells	2.26E-01	BCL2L1,GSK3B,HRAS,IKBKG,IL6ST,MAP2K1,MET,NFKBIB,SCD,SLC25A4,SOD2,USP2,YES1	13
Renal Proliferation	arrest in growth of kidney cell lines	2.49E-01	HRAS	1
Congenital Heart Anomaly	bicuspid aortic valve	2.49E-01	PBX1	1
Congenital Heart Anomaly	double aortic arch	2.49E-01	NRP1	1
Cardiac Dysfunction	dysfunction of cardiomyocytes	2.49E-01	ALDH2	1
Renal Transformation	transformation of kidney cells	2.49E-01	HRAS	1
Cardiac Inflammation	myocarditis	2.72E-01	MYH6,PPP1R15A,PRKCQ	3
Congenital Heart Anomaly	atrioventricular septal defect and common atrioventricular junction	2.73E-01	CRELD1,TGFB2	2
Congenital Heart Anomaly	congenital heart disease	2.79E-01	AIP,B3GAT3,BMP1,CCM2,CRELD1,CTNNA3,HIRA,MYH10,MYH6,NRP1,PBX1,TGFB2,WDR5	13
Liver Cirrhosis	early stage primary biliary cirrhosis	2.84E-01	NR1H3	1
Liver Hyperplasia/Hyperproliferation	quantity of liver tumor	2.84E-01	MET	1
Increased Levels of Hematocrit	increased hematocrit of organism	2.89E-01	APRT,E2F4,KMT2E,PBX1,PPP1R15B,SOD2	6
Liver Cirrhosis	primary biliary cirrhosis	2.89E-01	ABCG2,ITGA6,LBR,NR1H3,NR3C1,TGFB2	6
Hepatocellular Carcinoma, Liver Hyperplasia/Hyperproliferation	development of hepatocellular carcinoma	2.90E-01	Esrra,MET	2
Congenital Heart Anomaly	heart septal defect	3.02E-01	AIP,BMP1,CRELD1,MYH10,MYH6,PBX1,TGFB2	7
Liver Necrosis/Cell Death	cell death of liver	3.05E-01	APP,BCL2L1,GSK3B,HRAS,IKBKG,IL6ST,MAP2K1,MET,NFKBIB,RHBDD3,SCD,SLC25A4,SOD2,USP2,YES1	15
Cardiac Hypertrophy	hypertrophy of ventricular myocytes	3.08E-01	GSK3B,PLCB1	2
Congenital Heart Anomaly	perimembranous ventricular septal defect	3.08E-01	MYH10,TGFB2	2
Nephrosis	nephrosis	3.15E-01	CD2AP,CST3,ITGA6,NR3C1	4
Bradycardia, Cardiac Arrythmia	sinus bradycardia	3.17E-01	SP4	1
Cardiac Hypertrophy	hypertrophy of right ventricle	3.25E-01	BMPR2,PBX1	2
Cardiac Inflammation	carditis	3.26E-01	MYH6,NR3C1,PPP1R15A,PRKCQ	4
Congenital Heart Anomaly	atrial septal defect	3.36E-01	CRELD1,MYH6,TGFB2	3
Liver Hematopoiesis	erythropoiesis of liver	3.49E-01	ERG	1
Liver Inflammation/Hepatitis	fulminant hepatitis	3.49E-01	BCL2L1	1
Renal Necrosis/Cell Death	apoptosis of podocytes	3.60E-01	CD2AP,YAP1	2
Cardiac Necrosis/Cell Death	apoptosis of ventricular myocytes	3.77E-01	GSK3A,MAP2K1	2
Cardiac Arrythmia, Congenital Heart Anomaly	arrhythmogenic right ventricular dysplasia	3.79E-01	CTNNA3	1
Renal Atrophy	atrophy of renal medulla	3.79E-01	APRT	1
Cardiac Dysfunction, Heart Failure	diastolic heart failure	3.79E-01	NR3C2	1
Cardiac Infarction	infarction of heart	3.79E-01	BCL2L1	1
Hepatocellular Carcinoma, Liver Hyperplasia/Hyperproliferation	inoperable hepatocellular carcinoma	3.79E-01	KDR	1
Liver Hyperplasia/Hyperproliferation	iodine-refractory liver metastasis	3.79E-01	KDR	1
Kidney Failure	ischemic acute renal failure	3.79E-01	ATP1A1	1
Hepatocellular Carcinoma, Liver Hyperplasia/Hyperproliferation	local hepatocellular carcinoma	3.79E-01	KDR	1
Biliary Hyperplasia	proliferation of cholangiocytes	3.79E-01	TGFB2	1
Liver Hyperplasia/Hyperproliferation	size of liver tumor	3.79E-01	MET	1
Hepatocellular Carcinoma, Liver Hyperplasia/Hyperproliferation	unresectable hepatocellular carcinoma	3.79E-01	KDR	1
Congenital Heart Anomaly	ventricular septal defect	3.96E-01	AIP,BMP1,CRELD1,MYH10,PBX1,TGFB2	6
Liver Necrosis/Cell Death	necrosis of liver	3.98E-01	BCL2L1,GSK3B,HRAS,IKBKG,IL6ST,MAP2K1,MET,NFKBIB,RHBDD3,SCD,SLC25A4,SOD2,USP2,YES1	14
Glomerular Injury, Kidney Failure, Renal Fibrosis	interstitial fibrosis of kidney	4.00E-01	APRT,PHB,SMURF2	3
Renal Atrophy	atrophy of renal cortex	4.08E-01	APRT	1
Glomerular Injury	cortical renal glomerulopathies	4.08E-01	YES1	1
Cardiac Hypertrophy	hypertrophy of myocardium	4.08E-01	NFATC3	1
Hepatocellular Carcinoma, Liver Hyperplasia/Hyperproliferation	metastatic hepatocellular carcinoma	4.08E-01	KDR	1
Congenital Heart Anomaly	double outlet right ventricle	4.13E-01	AIP,PBX1,TGFB2	3
Renal Hypoplasia	hypoplasia of kidney	4.13E-01	CRIM1,PBX1,WNT11	3
Glomerular Injury	glomerulosclerosis	4.32E-01	APRT,CD2AP,GAS6,KLF15,PHB,SMURF2,YES1	7
Cardiac Hypoplasia	hypoplasia of myocardium	4.35E-01	IL6ST	1
Renal Dilation	dilation of renal tubule	4.62E-01	APRT	1
Liver Inflammation/Hepatitis	experimental hepatitis	4.62E-01	SCD	1
Glomerular Injury, Renal Hypertrophy	hypertrophy of mesangial cells	4.62E-01	NFATC3	1
Increased Levels of Creatinine	increased clearance of creatinine	4.62E-01	APRT	1
Glutathione Depletion In Liver, Liver Fibrosis	production of reactive oxygen species in liver	4.62E-01	Esrra	1
Congenital Heart Anomaly	persistent truncus arteriosus	4.74E-01	NRP1,PBX1	2
Renal Proliferation	proliferation of kidney cells	4.74E-01	FAT4,GADD45A,GAS6,SLK	4
Nephrosis	minimal change nephrotic syndrome	4.87E-01	CST3	1
Increased Levels of Red Blood Cells	increased quantity of red blood cells	4.90E-01	E2F4,KMT2E,PBX1,PPP1R15B,SIPA1	5
Congenital Heart Anomaly	conotruncal heart malformations	4.94E-01	AIP,NRP1,PBX1,TGFB2	4
Cardiac Hypertrophy	hypertrophy of cardiac muscle	5.10E-01	DYRK1A,GSK3B,IL6ST,MAP2K1,NFATC3,PLCB1,TCAP,YAP1	8
Increased Levels of LDH	increased release of LDH	5.11E-01	APP	1
Glutathione Depletion In Liver	quantity of glutathione in liver	5.11E-01	MET	1
Glomerular Injury, Renal Hypertrophy	hypertrophy of renal glomerulus	5.19E-01	CD2AP,NFATC3	2
Liver Regeneration	regeneration of liver	5.24E-01	GFER,IKBKG,MET,NFATC3	4
Renal Necrosis/Cell Death	necrosis of renal tubule	5.33E-01	APRT,ATP1A1,MAP2K1	3
Liver Hyperplasia/Hyperproliferation	tumorigenesis of liver tumor	5.33E-01	MET,STAG1	2
Cardiac Inflammation	inflammation of heart	5.88E-01	SGCA,ZFP36	2
Cardiac Damage	injury of heart	5.88E-01	ALDH2,PDCD4	2
Hepatocellular Carcinoma, Liver Hyperplasia/Hyperproliferation	advanced stage hepatocellular carcinoma	6.14E-01	KDR	1
Glutathione Depletion In Liver	conjugation of glutathione	6.14E-01	Gstt1	1
Congenital Heart Anomaly	transposition of great vessels	6.14E-01	NRP1	1
Cardiac Fibrosis	fibrosis of left ventricle	6.32E-01	GSK3B	1
Glomerular Injury	formation of glomerular crescent	6.32E-01	GAS6	1
Cardiac Arrythmia	arrhythmia	1.00E00	ATP1A1,CTNNA3,HRAS,MYH6,NR3C1,NR3C2,SCN1B,SP4	8
Cardiac Arrythmia	atrial fibrillation	1.00E00	ATP1A1,NR3C1,NR3C2,SCN1B	4
Renal Inflammation, Renal Nephritis	autoimmune glomerulonephritis	1.00E00	GADD45A	1
Cardiac Congestive Cardiac Failure, Heart Failure	congestive heart failure	1.00E00	AOC3,BMP1,MYH10,NR3C1,NR3C2	5
Cardiac Arteriopathy	coronary artery disease	1.00E00	CDH13,CTNNA3,DOCK4,KDR,MECOM,MSRA,NR3C1,PARVA,PRKCH,RNF220,SBF2,ZNF274	12
Liver Steatosis	hepatic steatosis	1.00E00	ACADVL,FABP5,GPS2,GPT,H2AFY,IKBKG,IL6ST,LPIN1,NR1H3,PCCA,PRKAR2B,SCD,SLC22A5,SOD2	14
Hepatocellular Carcinoma, Liver Hyperplasia/Hyperproliferation	hepatocellular carcinoma	1.00E00	ADAM15,APC,ARID2,BAG2,CD109,CHCHD10,EIF2AK2,Esrra,EXOSC4,FOXRED1,FTL,H2AFY,HRAS,IKBKG,IL6ST,JAK1,KDR,ME3,MET,MVD,MZF1,NENF,NFATC3,PPIL2,PPP1R15A,SCD,SERF2,SLC39A13,UBE2S,WBSCR22	30
Liver Hepatomegaly	hepatomegaly	1.00E00	NR1H3,SLC37A4	2
Renal Hydronephrosis	hydronephrosis	1.00E00	ALCAM,APRT,TGFB2	3
Liver Damage	injury of liver	1.00E00	BCL2L1,GFER,IL11RA,IL6ST,MET,NFKBIB,NR3C1,SCD,THOP1	9
Liver Hyperplasia/Hyperproliferation	liver cancer	1.00E00	AAMP,ACADVL,ACOT7,ADAM15,ADNP,AHNAK,AKAP6,ALCAM,ALKBH7,AP1B1,AP1G1,AP2A2,AP5Z1,APC,ARFGAP1,ARHGEF12,ARID2,ATP7A,BAG2,BANP,BCAR1,BCAS3,BCL2L12,BMPR2,BOP1,BSDC1,BTBD7,C11orf68,C12orf49,C16orf59,C7orf50,C9orf172,CARS,CCDC12,CCDC22,CD109,CDH13,CDH15,CHCHD10,CHD8,CLK3,CNOT1,COASY,CPEB4,CPNE3,CPT1B,CPXM1,CRELD1,CTNNA3,CUTA,D2HGDH,DAAM1,DALRD3,DDX47,DIP2B,DOCK4,DOCK8,DPCD,DUS3L,EFNB2,EIF2AK2,EIF2D,EIF3I…	273
Liver Hyperplasia/Hyperproliferation	liver tumor	1.00E00	AAMP,ACADVL,ACOT7,ADAM15,ADNP,AHNAK,AKAP6,ALCAM,ALKBH7,AP1B1,AP1G1,AP2A2,AP5Z1,APC,ARFGAP1,ARHGEF12,ARID2,ATP7A,BAG2,BANP,BCAR1,BCAS3,BCL2L12,BMPR2,BOP1,BSDC1,BTBD7,C11orf68,C12orf49,C16orf59,C7orf50,C9orf172,CARS,CCDC12,CCDC22,CD109,CDH13,CDH15,CHCHD10,CHD8,CLK3,CNOT1,COASY,CPEB4,CPNE3,CPT1B,CPXM1,CRELD1,CTNNA3,CUTA,D2HGDH,DAAM1,DALRD3,DDX47,DIP2B,DOCK4,DOCK8,DPCD,DUS3L,EFNB2,EIF2AK2,EIF2D,EIF3I…	275
Cardiac Hypertrophy	ventricular hypertrophy	1.00E00	BMPR2,GSK3B,MUS81,PBX1,PLCB1,PLIN5	6
*The significance of canonical pathways was determined by IPA’s default threshold [B-H p-value>0.05].
**Molecules or genes from differentially expressed genes list that passed filters and were applied for generating networks.
