# Supplementary material for: Differences in the skeletal muscle transcriptome profile associated with extreme values of fatty acids content
Source: BMC Genomics. 2016 Nov 22;17:961. doi: 10.1186/s12864-016-3306-x (PMC5120530; doi:10.1186/s12864-016-3306-x)
Supplement: Additional file 18: — Summary of functional enrichment analysis from a list of differentially expressed genes between High and Low groups based on conjugated linoleic acid cis9 trans11 content from Longissimus dorsi muscle of Nellore steers using Ingenuity Pathway Analysis. (IPA) (XLSX 12 kb) [file 12864_2016_3306_MOESM18_ESM.xlsx]

## Sheet: Sheet1
Additional File 18. Summary of functional enrichment analysis from a list of differentially expressed genes between High and Low groups based on conjugated linoleic acid cis9 trans11 content from Longissimus dorsi muscle of Nellore steers using Ingenuity Pathway Analysis (IPA).
Top Canonical Pathways
Name	p-value	Overlap
Protein Ubiquitination Pathway	4.11e-07	10.6% (27/255)
Interferon Signaling	2.94e-05	22.2% (8/36)
Hypoxia Signaling in the Cardiovascular System	8.82e-05	15.4% (10/65)
Angiopoietin Signaling	0.000101	15.2% (10/66)
mTOR Signaling	0.000119	9.6% (18/187)
Top Upstream Regulators
Upstream Regulator	p-value of overlap	Predicted Activation
IRF7	2.45e-08	Activated
STAT2	2.94e-08	Activated
tretinoin	7.34e-08	-
TNF	7.61e-07	Activated
IFNL1	8.64e-07	Activated
Top Diseases and Bio Functions
Diseases and Disorders
Name	p-value range	# Molecules
Skeletal and Muscular Disorders	3.65E-03 - 1.64E-08	155
Cancer	5.86E-03 - 5.72E-07	645
Organismal Injury and Abnormalities	5.86E-03 - 5.72E-07	649
Cardiovascular Disease	4.32E-03 - 3.34E-06	80
Neurological Disease	5.86E-03 - 5.54E-06	117
Molecular and Cellular Functions
Name	p-value range	# Molecules
Cell Death and Survival	5.86E-03 - 8.80E-10	248
Molecular Transport	5.86E-03 - 1.75E-07	153
Cellular Growth and Proliferation	5.76E-03 - 3.82E-07	279
DNA Replication, Recombination, and Repair	4.77E-03 - 1.36E-06	75
Cellular Development	5.86E-03 - 7.56E-06	232
Physicological System Development and Function
Name	p-value range	# Molecules
Connective Tissue Development and Funtion	5.86E-03 - 7.56E-06	91
Skeletal and Muscular System Development and Function	5.90E-03 - 7.56E-06	97
Tissue Development	4.49E-03 - 7.56E-06	204
Hematological System Development and Function	5.86E-03 - 3.22E-05	125
Hematopoiesis	5.86E-03 - 3.22E-05	66
Top Tox Functions
Assays: Clinical Chemistry and Hematology
Name	p-value range	# Molecules
Decresed Levels of Albumin	3.74E-01 - 1.70E-02	3
Increased Levels of Red Blood Cells	2.67E-02 - 2.67E-02	8
Increased Levels of Hematocrit	5.12E-02 - 5.12E-02	7
Increased Levels of Bilirubin	6.94E-02 - 6.94E-02	1
Increased Levels of Creatinine	4.03E-01 - 7.52E-02	4
Cardiotoxicity
Name	p-value range	# Molecules
Cardiac Necrosis/Cell Death	2.23E-01 - 2.64E-06	27
Cardiac Inflammation	4.43E01 - 1.13E-04	11
Cardiac Hypertrophy	5.79E-01 - 3.79E-04	29
Cardiac Dysfunction	1.94E-01 - 7.24E-03	8
Cardiac Infarction	3.43E-01 - 1.75E-02	10
Hepatotoxicity
Name	p-value range	# Molecules
Liver Steatosis	5.93E-01 - 2.69E-04	25
Hepatocellular Carcinoma	5.63E-01 - 9.73E-04	258
Liver Hyperplasia/Hyperproliferation	6.22E-01 - 9.37E-04	264
Liver Necrosis/Cell Death	5.30E-01 - 1.42E-02	15
Glutathione Depletion In Liver	3.74E-01 - 3,53E-02	5
Top Networks
ID Associated Network Functions	Order	Score
RNA Damage and Repair, RNA Post-Transcriptional Modification, Post-Translational Modification	1	48
Development Disorder, Hereditay Disorder, Metabolic Disease	2	46
Lipid Metabolism, Nucleic Acid Metabolism, Small Molecule Biochemistry	3	44
Molecular Transport, RNA Trafficking, RNA Post-Transcriptional Modification	4	44
Post-Translational Modification, Cell Death and Survival, Nervous System Development and Function	5	41
Top Tox Lists
Name	p-value	Overlap
Cardiac Necrosis/Cell Deat	1.18e-06	10% (27/269)
Cardiac Hypertrophy	0.000243	7.2 (29/402)
Hypoxia-Inducible Factor Signaling	0.0032	11.4% (8/70)
Increases Liver Steatosis	0.00333	10.5% (9/86)
PPARalpha/RXRalpha Activation	0.00536	7.7% (14/182)
