# Supplementary material for: Differences in the skeletal muscle transcriptome profile associated with extreme values of fatty acids content
Source: BMC Genomics. 2016 Nov 22;17:961. doi: 10.1186/s12864-016-3306-x (PMC5120530; doi:10.1186/s12864-016-3306-x)
Supplement: Additional file 20: — qPCR results of nine differentially expressed genes by random selection from DataAssist software. (XLSX 49 kb) [file 12864_2016_3306_MOESM20_ESM.xlsx]

## Sheet: Sheet1
Additional File 20. qPCR results of nine differentially expressed genes by random selection from DataAssist software.
Sample Name	Assay_ID	Gene_Symbol	Gene_Id	Mean Equivalent Cq	Mean Adjusted Equivalent Cq	Mean ΔCRTq*
H2	Bt03216338_m1	NDUFV1	ENSBTAG00000021776	23.341	23.341	3.078
L1	Bt03216338_m1	NDUFV1	ENSBTAG00000021776	24.055	24.055	3.961
H4	Bt03216338_m1	NDUFV1	ENSBTAG00000021776	22.768	22.768	4.77
L20	Bt03216338_m1	NDUFV1	ENSBTAG00000021776	22.265	22.265	4.969
H6	Bt03216338_m1	NDUFV1	ENSBTAG00000021776	22.812	22.812	5.13
L22	Bt03216338_m1	NDUFV1	ENSBTAG00000021776	23.405	23.405	6.564
H2	Bt03216771_m1	NDUFS6	ENSBTAG00000009914	24.72	24.72	4.457
L1	Bt03216771_m1	NDUFS6	ENSBTAG00000009914	24.455	24.455	4.712
H4	Bt03216771_m1	NDUFS6	ENSBTAG00000009914	23.051	23.051	4.692
L20	Bt03216771_m1	NDUFS6	ENSBTAG00000009914	21.987	21.987	5.052
H6	Bt03216771_m1	NDUFS6	ENSBTAG00000009914	22.393	22.393	4.361
L22	Bt03216771_m1	NDUFS6	ENSBTAG00000009914	24.232	24.232	7.391
H2	Bt03217082_m1	NDUFB7	ENSBTAG00000012634	22.814	22.814	2.551
L1	Bt03217082_m1	NDUFB7	ENSBTAG00000012634	22.815	22.815	2.721
H4	Bt03217082_m1	NDUFB7	ENSBTAG00000012634	21.248	21.248	3.25
L20	Bt03217082_m1	NDUFB7	ENSBTAG00000012634	21.223	21.223	3.928
H6	Bt03217082_m1	NDUFB7	ENSBTAG00000012634	21.038	21.038	3.357
L22	Bt03217082_m1	NDUFB7	ENSBTAG00000012634	21.022	21.022	4.181
H2	Bt03217177_m1	COX7A1	ENSBTAG00000014878	21.932	21.932	0.901
L1	Bt03217177_m1	COX7A1	ENSBTAG00000014878	20.995	20.995	1.669
H4	Bt03217177_m1	COX7A1	ENSBTAG00000014878	18.797	18.797	0.798
L20	Bt03217177_m1	COX7A1	ENSBTAG00000014878	18.797	18.797	1.501
H6	Bt03217177_m1	COX7A1	ENSBTAG00000014878	18.486	18.486	0.805
L22	Bt03217177_m1	COX7A1	ENSBTAG00000014878	18.423	18.423	1.582
H2	Bt03237546_m1	NDUFS8	ENSBTAG00000012072	27.702	27.702	7.439
L1	Bt03237546_m1	NDUFS8	ENSBTAG00000012072	27.833	27.833	2.787
H4	Bt03237546_m1	NDUFS8	ENSBTAG00000012072	26.719	26.719	8.721
L20	Bt03237546_m1	NDUFS8	ENSBTAG00000012072	22.538	22.538	5.243
H6	Bt03237546_m1	NDUFS8	ENSBTAG00000012072	20.468	20.468	7.74
L22	Bt03237546_m1	NDUFS8	ENSBTAG00000012072	23.083	23.083	6.242
H2	Bt03243032_m1	CYP4B1	ENSBTAG00000011976	25.378	25.378	5.116
L1	Bt03243032_m1	CYP4B1	ENSBTAG00000011976	28.808	28.808	8.715
H4	Bt03243032_m1	CYP4B1	ENSBTAG00000011976	23.049	23.049	5.05
L20	Bt03243032_m1	CYP4B1	ENSBTAG00000011976	25.772	25.772	8.476
H6	Bt03243032_m1	CYP4B1	ENSBTAG00000011976	25.479	25.479	7.798
L22	Bt03243032_m1	CYP4B1	ENSBTAG00000011976	26.517	26.517	9.676
H2	Bt03257689_m1	JAM2	ENSBTAG00000000603	24.232	24.232	7.391
L1	Bt03257689_m1	JAM2	ENSBTAG00000000603	25.772	25.772	8.476
H4	Bt03257689_m1	JAM2	ENSBTAG00000000603	25.294	25.294	6.296
L20	Bt03257689_m1	JAM2	ENSBTAG00000000603	26.807	26.807	9.511
H6	Bt03257689_m1	JAM2	ENSBTAG00000000603	24.344	24.344	6.663
L22	Bt03257689_m1	JAM2	ENSBTAG00000000603	24.072	24.072	7.231
H2	Bt03271846_m1	PLIN5	ENSBTAG00000038464	25.21	25.21	4.948
L1	Bt03271846_m1	PLIN5	ENSBTAG00000038464	24.868	24.868	6.938
H4	Bt03271846_m1	PLIN5	ENSBTAG00000038464	24.935	24.935	4.937
L20	Bt03271846_m1	PLIN5	ENSBTAG00000038464	23.512	23.512	6.216
H6	Bt03271846_m1	PLIN5	ENSBTAG00000038464	24.619	24.619	4.774
L22	Bt03271846_m1	PLIN5	ENSBTAG00000038464	24.519	24.519	7.677
H2	Bt04317159_m1	COA5	ENSBTAG00000014873	30.54	30.54	7.238
L1	Bt04317159_m1	COA5	ENSBTAG00000014873	30.515	30.515	10.422
H4	Bt04317159_m1	COA5	ENSBTAG00000014873	23.777	23.777	5.779
L20	Bt04317159_m1	COA5	ENSBTAG00000014873	28.752	28.752	11.456
H6	Bt04317159_m1	COA5	ENSBTAG00000014873	24.155	24.155	6.474
L22	Bt04317159_m1	COA5	ENSBTAG00000014873	24.079	24.079	10.277
*Normalization method : Endogenous Control = Bt03229236_mH (EEF1A2),Bt03251628_m1 (B2M)
