# Supplementary material for: Differences in the skeletal muscle transcriptome profile associated with extreme values of fatty acids content
Source: BMC Genomics. 2016 Nov 22;17:961. doi: 10.1186/s12864-016-3306-x (PMC5120530; doi:10.1186/s12864-016-3306-x)
Supplement: Additional file 21: — qPCR validation of RNA-seq data on a random selection of nine differentially expressed genes. (XLSX 39 kb) [file 12864_2016_3306_MOESM21_ESM.xlsx]

## Sheet: Sheet1
Additional File 21. qPCR validation of RNA-seq data on a random selection of nine differentially expressed genes.
		RNA-Seq		qPCR
Gene_Symbol	Ensembl_id	average of normalized counts (H)	average of normalized counts (L)	average ΔCq (H)	average ΔCq (L)	p-value*
NDUFV1	ENSBTAG00000021776	4652.77	4731.3	4.326	5.16467	0.09
NDUFS6	ENSBTAG00000009914	1397.44	1424.36	4.50333	5.71833	0.37
NDUFB7	ENSBTAG00000012634	1641.23	2962.41	3.05267	3.61	0.01
COX7A1	ENSBTAG00000014878	3211.4	3589.77	0.834667	1.584	0.002
NDUFS8	ENSBTAG00000012072	2189.8	2992.08	7.96667	4.75733	0.03
CYP4B1	ENSBTAG00000011976	253.593	485.906	5.988	8.95567	0.01
JAM2	ENSBTAG00000000603	307.869	354.793	7.11667	8.406	0.09
PLIN5	ENSBTAG00000038464	544.82	644.509	4.88633	6.94367	0.06
COA5	ENSBTAG00000014873	240.929	252.988	6.497	10.7183	0.02
*ANCOVA analysis
